# Supplementary material for: Design of Urban resilience model in emergency situations
Source: PLoS One. 2026 Jun 9;21(6):e0347588. doi: 10.1371/journal.pone.0347588 (PMC13249160; doi:10.1371/journal.pone.0347588)
Supplement: S1 File — (ZIP) [file pone.0347588.s001.zip]

Archive with 7,420 entries (6,754 files):
- dataset/
- dataset/.venv/
- dataset/.venv/.gitignore
- dataset/.venv/Include/
- dataset/.venv/Lib/
- dataset/.venv/Lib/site-packages/
- dataset/.venv/Lib/site-packages/dateutil/
- dataset/.venv/Lib/site-packages/dateutil/easter.py
- dataset/.venv/Lib/site-packages/dateutil/parser/
- dataset/.venv/Lib/site-packages/dateutil/parser/isoparser.py
- dataset/.venv/Lib/site-packages/dateutil/parser/_parser.py
- dataset/.venv/Lib/site-packages/dateutil/parser/__init__.py
- dataset/.venv/Lib/site-packages/dateutil/parser/__pycache__/
- dataset/.venv/Lib/site-packages/dateutil/parser/__pycache__/isoparser.cpython-38.pyc
- dataset/.venv/Lib/site-packages/dateutil/parser/__pycache__/_parser.cpython-38.pyc
- dataset/.venv/Lib/site-packages/dateutil/parser/__pycache__/__init__.cpython-38.pyc
- dataset/.venv/Lib/site-packages/dateutil/relativedelta.py
- dataset/.venv/Lib/site-packages/dateutil/rrule.py
- dataset/.venv/Lib/site-packages/dateutil/tz/
- dataset/.venv/Lib/site-packages/dateutil/tz/tz.py
- dataset/.venv/Lib/site-packages/dateutil/tz/win.py
- dataset/.venv/Lib/site-packages/dateutil/tz/_common.py
- dataset/.venv/Lib/site-packages/dateutil/tz/_factories.py
- dataset/.venv/Lib/site-packages/dateutil/tz/__init__.py
- dataset/.venv/Lib/site-packages/dateutil/tz/__pycache__/
- dataset/.venv/Lib/site-packages/dateutil/tz/__pycache__/tz.cpython-38.pyc
- dataset/.venv/Lib/site-packages/dateutil/tz/__pycache__/win.cpython-38.pyc
- dataset/.venv/Lib/site-packages/dateutil/tz/__pycache__/_common.cpython-38.pyc
- dataset/.venv/Lib/site-packages/dateutil/tz/__pycache__/_factories.cpython-38.pyc
- dataset/.venv/Lib/site-packages/dateutil/tz/__pycache__/__init__.cpython-38.pyc
- dataset/.venv/Lib/site-packages/dateutil/tzwin.py
- dataset/.venv/Lib/site-packages/dateutil/utils.py
- dataset/.venv/Lib/site-packages/dateutil/zoneinfo/
- dataset/.venv/Lib/site-packages/dateutil/zoneinfo/dateutil-zoneinfo.tar.gz
- dataset/.venv/Lib/site-packages/dateutil/zoneinfo/rebuild.py
- dataset/.venv/Lib/site-packages/dateutil/zoneinfo/__init__.py
- dataset/.venv/Lib/site-packages/dateutil/zoneinfo/__pycache__/
- dataset/.venv/Lib/site-packages/dateutil/zoneinfo/__pycache__/rebuild.cpython-38.pyc
- dataset/.venv/Lib/site-packages/dateutil/zoneinfo/__pycache__/__init__.cpython-38.pyc
- dataset/.venv/Lib/site-packages/dateutil/_common.py
- dataset/.venv/Lib/site-packages/dateutil/_version.py
- dataset/.venv/Lib/site-packages/dateutil/__init__.py
- dataset/.venv/Lib/site-packages/dateutil/__pycache__/
- dataset/.venv/Lib/site-packages/dateutil/__pycache__/easter.cpython-38.pyc
- dataset/.venv/Lib/site-packages/dateutil/__pycache__/relativedelta.cpython-38.pyc
- dataset/.venv/Lib/site-packages/dateutil/__pycache__/rrule.cpython-38.pyc
- dataset/.venv/Lib/site-packages/dateutil/__pycache__/tzwin.cpython-38.pyc
- dataset/.venv/Lib/site-packages/dateutil/__pycache__/utils.cpython-38.pyc
- dataset/.venv/Lib/site-packages/dateutil/__pycache__/_common.cpython-38.pyc
- dataset/.venv/Lib/site-packages/dateutil/__pycache__/_version.cpython-38.pyc
- dataset/.venv/Lib/site-packages/dateutil/__pycache__/__init__.cpython-38.pyc
- dataset/.venv/Lib/site-packages/distutils-precedence.pth
- dataset/.venv/Lib/site-packages/numpy/
- dataset/.venv/Lib/site-packages/numpy/.libs/
- dataset/.venv/Lib/site-packages/numpy/.libs/libopenblas64__v0.3.21-gcc_10_3_0.dll
- dataset/.venv/Lib/site-packages/numpy/array_api/
- dataset/.venv/Lib/site-packages/numpy/array_api/linalg.py
- dataset/.venv/Lib/site-packages/numpy/array_api/setup.py
- dataset/.venv/Lib/site-packages/numpy/array_api/tests/
- dataset/.venv/Lib/site-packages/numpy/array_api/tests/test_array_object.py
- dataset/.venv/Lib/site-packages/numpy/array_api/tests/test_creation_functions.py
- dataset/.venv/Lib/site-packages/numpy/array_api/tests/test_data_type_functions.py
- dataset/.venv/Lib/site-packages/numpy/array_api/tests/test_elementwise_functions.py
- dataset/.venv/Lib/site-packages/numpy/array_api/tests/test_set_functions.py
- dataset/.venv/Lib/site-packages/numpy/array_api/tests/test_sorting_functions.py
- dataset/.venv/Lib/site-packages/numpy/array_api/tests/test_validation.py
- dataset/.venv/Lib/site-packages/numpy/array_api/tests/__init__.py
- dataset/.venv/Lib/site-packages/numpy/array_api/tests/__pycache__/
- dataset/.venv/Lib/site-packages/numpy/array_api/tests/__pycache__/test_array_object.cpython-38.pyc
- dataset/.venv/Lib/site-packages/numpy/array_api/tests/__pycache__/test_creation_functions.cpython-38.pyc
- dataset/.venv/Lib/site-packages/numpy/array_api/tests/__pycache__/test_data_type_functions.cpython-38.pyc
- dataset/.venv/Lib/site-packages/numpy/array_api/tests/__pycache__/test_elementwise_functions.cpython-38.pyc
- dataset/.venv/Lib/site-packages/numpy/array_api/tests/__pycache__/test_set_functions.cpython-38.pyc
- dataset/.venv/Lib/site-packages/numpy/array_api/tests/__pycache__/test_sorting_functions.cpython-38.pyc
- dataset/.venv/Lib/site-packages/numpy/array_api/tests/__pycache__/test_validation.cpython-38.pyc
- dataset/.venv/Lib/site-packages/numpy/array_api/tests/__pycache__/__init__.cpython-38.pyc
- dataset/.venv/Lib/site-packages/numpy/array_api/_array_object.py
- dataset/.venv/Lib/site-packages/numpy/array_api/_constants.py
- dataset/.venv/Lib/site-packages/numpy/array_api/_creation_functions.py
- dataset/.venv/Lib/site-packages/numpy/array_api/_data_type_functions.py
- dataset/.venv/Lib/site-packages/numpy/array_api/_dtypes.py
- dataset/.venv/Lib/site-packages/numpy/array_api/_elementwise_functions.py
- dataset/.venv/Lib/site-packages/numpy/array_api/_manipulation_functions.py
- dataset/.venv/Lib/site-packages/numpy/array_api/_searching_functions.py
- dataset/.venv/Lib/site-packages/numpy/array_api/_set_functions.py
- dataset/.venv/Lib/site-packages/numpy/array_api/_sorting_functions.py
- dataset/.venv/Lib/site-packages/numpy/array_api/_statistical_functions.py
- dataset/.venv/Lib/site-packages/numpy/array_api/_typing.py
- dataset/.venv/Lib/site-packages/numpy/array_api/_utility_functions.py
- dataset/.venv/Lib/site-packages/numpy/array_api/__init__.py
- dataset/.venv/Lib/site-packages/numpy/array_api/__pycache__/
- dataset/.venv/Lib/site-packages/numpy/array_api/__pycache__/linalg.cpython-38.pyc
- dataset/.venv/Lib/site-packages/numpy/array_api/__pycache__/setup.cpython-38.pyc
- dataset/.venv/Lib/site-packages/numpy/array_api/__pycache__/_array_object.cpython-38.pyc
- dataset/.venv/Lib/site-packages/numpy/array_api/__pycache__/_constants.cpython-38.pyc
- dataset/.venv/Lib/site-packages/numpy/array_api/__pycache__/_creation_functions.cpython-38.pyc
- dataset/.venv/Lib/site-packages/numpy/array_api/__pycache__/_data_type_functions.cpython-38.pyc
- dataset/.venv/Lib/site-packages/numpy/array_api/__pycache__/_dtypes.cpython-38.pyc
- dataset/.venv/Lib/site-packages/numpy/array_api/__pycache__/_elementwise_functions.cpython-38.pyc
- dataset/.venv/Lib/site-packages/numpy/array_api/__pycache__/_manipulation_functions.cpython-38.pyc
- dataset/.venv/Lib/site-packages/numpy/array_api/__pycache__/_searching_functions.cpython-38.pyc
- dataset/.venv/Lib/site-packages/numpy/array_api/__pycache__/_set_functions.cpython-38.pyc
- dataset/.venv/Lib/site-packages/numpy/array_api/__pycache__/_sorting_functions.cpython-38.pyc
- dataset/.venv/Lib/site-packages/numpy/array_api/__pycache__/_statistical_functions.cpython-38.pyc
- dataset/.venv/Lib/site-packages/numpy/array_api/__pycache__/_typing.cpython-38.pyc
- dataset/.venv/Lib/site-packages/numpy/array_api/__pycache__/_utility_functions.cpython-38.pyc
- dataset/.venv/Lib/site-packages/numpy/array_api/__pycache__/__init__.cpython-38.pyc
- dataset/.venv/Lib/site-packages/numpy/compat/
- dataset/.venv/Lib/site-packages/numpy/compat/py3k.py
- dataset/.venv/Lib/site-packages/numpy/compat/setup.py
- dataset/.venv/Lib/site-packages/numpy/compat/tests/
- dataset/.venv/Lib/site-packages/numpy/compat/tests/test_compat.py
- dataset/.venv/Lib/site-packages/numpy/compat/tests/__init__.py
- dataset/.venv/Lib/site-packages/numpy/compat/tests/__pycache__/
- dataset/.venv/Lib/site-packages/numpy/compat/tests/__pycache__/test_compat.cpython-38.pyc
- dataset/.venv/Lib/site-packages/numpy/compat/tests/__pycache__/__init__.cpython-38.pyc
- dataset/.venv/Lib/site-packages/numpy/compat/_inspect.py
- dataset/.venv/Lib/site-packages/numpy/compat/_pep440.py
- dataset/.venv/Lib/site-packages/numpy/compat/__init__.py
- dataset/.venv/Lib/site-packages/numpy/compat/__pycache__/
- dataset/.venv/Lib/site-packages/numpy/compat/__pycache__/py3k.cpython-38.pyc
- dataset/.venv/Lib/site-packages/numpy/compat/__pycache__/setup.cpython-38.pyc
- dataset/.venv/Lib/site-packages/numpy/compat/__pycache__/_inspect.cpython-38.pyc
- dataset/.venv/Lib/site-packages/numpy/compat/__pycache__/_pep440.cpython-38.pyc
- dataset/.venv/Lib/site-packages/numpy/compat/__pycache__/__init__.cpython-38.pyc
- dataset/.venv/Lib/site-packages/numpy/conftest.py
- dataset/.venv/Lib/site-packages/numpy/core/
- dataset/.venv/Lib/site-packages/numpy/core/arrayprint.py
- dataset/.venv/Lib/site-packages/numpy/core/arrayprint.pyi
- dataset/.venv/Lib/site-packages/numpy/core/cversions.py
- dataset/.venv/Lib/site-packages/numpy/core/defchararray.py
- dataset/.venv/Lib/site-packages/numpy/core/defchararray.pyi
- dataset/.venv/Lib/site-packages/numpy/core/einsumfunc.py
- dataset/.venv/Lib/site-packages/numpy/core/einsumfunc.pyi
- dataset/.venv/Lib/site-packages/numpy/core/fromnumeric.py
- dataset/.venv/Lib/site-packages/numpy/core/fromnumeric.pyi
- dataset/.venv/Lib/site-packages/numpy/core/function_base.py
- dataset/.venv/Lib/site-packages/numpy/core/function_base.pyi
- dataset/.venv/Lib/site-packages/numpy/core/generate_numpy_api.py
- dataset/.venv/Lib/site-packages/numpy/core/getlimits.py
- dataset/.venv/Lib/site-packages/numpy/core/getlimits.pyi
- dataset/.venv/Lib/site-packages/numpy/core/include/
- dataset/.venv/Lib/site-packages/numpy/core/include/numpy/
- dataset/.venv/Lib/site-packages/numpy/core/include/numpy/.doxyfile
- dataset/.venv/Lib/site-packages/numpy/core/include/numpy/arrayobject.h
- dataset/.venv/Lib/site-packages/numpy/core/include/numpy/arrayscalars.h
- dataset/.venv/Lib/site-packages/numpy/core/include/numpy/experimental_dtype_api.h
- dataset/.venv/Lib/site-packages/numpy/core/include/numpy/halffloat.h
- dataset/.venv/Lib/site-packages/numpy/core/include/numpy/libdivide/
- dataset/.venv/Lib/site-packages/numpy/core/include/numpy/libdivide/libdivide.h
- dataset/.venv/Lib/site-packages/numpy/core/include/numpy/libdivide/LICENSE.txt
- dataset/.venv/Lib/site-packages/numpy/core/include/numpy/multiarray_api.txt
- dataset/.venv/Lib/site-packages/numpy/core/include/numpy/ndarrayobject.h
- dataset/.venv/Lib/site-packages/numpy/core/include/numpy/ndarraytypes.h
- dataset/.venv/Lib/site-packages/numpy/core/include/numpy/noprefix.h
- dataset/.venv/Lib/site-packages/numpy/core/include/numpy/npy_1_7_deprecated_api.h
- dataset/.venv/Lib/site-packages/numpy/core/include/numpy/npy_3kcompat.h
- dataset/.venv/Lib/site-packages/numpy/core/include/numpy/npy_common.h
- dataset/.venv/Lib/site-packages/numpy/core/include/numpy/npy_cpu.h
- dataset/.venv/Lib/site-packages/numpy/core/include/numpy/npy_endian.h
- dataset/.venv/Lib/site-packages/numpy/core/include/numpy/npy_interrupt.h
- dataset/.venv/Lib/site-packages/numpy/core/include/numpy/npy_math.h
- dataset/.venv/Lib/site-packages/numpy/core/include/numpy/npy_no_deprecated_api.h
- dataset/.venv/Lib/site-packages/numpy/core/include/numpy/npy_os.h
- dataset/.venv/Lib/site-packages/numpy/core/include/numpy/numpyconfig.h
- dataset/.venv/Lib/site-packages/numpy/core/include/numpy/oldnumeric.h
- dataset/.venv/Lib/site-packages/numpy/core/include/numpy/old_defines.h
- dataset/.venv/Lib/site-packages/numpy/core/include/numpy/random/
- dataset/.venv/Lib/site-packages/numpy/core/include/numpy/random/bitgen.h
- dataset/.venv/Lib/site-packages/numpy/core/include/numpy/random/distributions.h
- dataset/.venv/Lib/site-packages/numpy/core/include/numpy/ufuncobject.h
- dataset/.venv/Lib/site-packages/numpy/core/include/numpy/ufunc_api.txt
- dataset/.venv/Lib/site-packages/numpy/core/include/numpy/utils.h
- dataset/.venv/Lib/site-packages/numpy/core/include/numpy/_neighborhood_iterator_imp.h
- dataset/.venv/Lib/site-packages/numpy/core/include/numpy/_numpyconfig.h
- dataset/.venv/Lib/site-packages/numpy/core/include/numpy/__multiarray_api.h
- dataset/.venv/Lib/site-packages/numpy/core/include/numpy/__ufunc_api.h
- dataset/.venv/Lib/site-packages/numpy/core/lib/
- dataset/.venv/Lib/site-packages/numpy/core/lib/npy-pkg-config/
- dataset/.venv/Lib/site-packages/numpy/core/lib/npy-pkg-config/mlib.ini
- dataset/.venv/Lib/site-packages/numpy/core/lib/npy-pkg-config/npymath.ini
- dataset/.venv/Lib/site-packages/numpy/core/lib/npymath.lib
- dataset/.venv/Lib/site-packages/numpy/core/memmap.py
- dataset/.venv/Lib/site-packages/numpy/core/memmap.pyi
- dataset/.venv/Lib/site-packages/numpy/core/multiarray.py
- dataset/.venv/Lib/site-packages/numpy/core/multiarray.pyi
- dataset/.venv/Lib/site-packages/numpy/core/numeric.py
- dataset/.venv/Lib/site-packages/numpy/core/numeric.pyi
- dataset/.venv/Lib/site-packages/numpy/core/numerictypes.py
- dataset/.venv/Lib/site-packages/numpy/core/numerictypes.pyi
- dataset/.venv/Lib/site-packages/numpy/core/overrides.py
- dataset/.venv/Lib/site-packages/numpy/core/records.py
- dataset/.venv/Lib/site-packages/numpy/core/records.pyi
- dataset/.venv/Lib/site-packages/numpy/core/setup.py
- dataset/.venv/Lib/site-packages/numpy/core/setup_common.py
- dataset/.venv/Lib/site-packages/numpy/core/shape_base.py
- dataset/.venv/Lib/site-packages/numpy/core/shape_base.pyi
- dataset/.venv/Lib/site-packages/numpy/core/tests/
- dataset/.venv/Lib/site-packages/numpy/core/tests/data/
- dataset/.venv/Lib/site-packages/numpy/core/tests/data/astype_copy.pkl
- dataset/.venv/Lib/site-packages/numpy/core/tests/data/generate_umath_validation_data.cpp
- dataset/.venv/Lib/site-packages/numpy/core/tests/data/recarray_from_file.fits
- dataset/.venv/Lib/site-packages/numpy/core/tests/data/umath-validation-set-arccos.csv
- dataset/.venv/Lib/site-packages/numpy/core/tests/data/umath-validation-set-arccosh.csv
- dataset/.venv/Lib/site-packages/numpy/core/tests/data/umath-validation-set-arcsin.csv
- dataset/.venv/Lib/site-packages/numpy/core/tests/data/umath-validation-set-arcsinh.csv
- dataset/.venv/Lib/site-packages/numpy/core/tests/data/umath-validation-set-arctan.csv
- dataset/.venv/Lib/site-packages/numpy/core/tests/data/umath-validation-set-arctanh.csv
- dataset/.venv/Lib/site-packages/numpy/core/tests/data/umath-validation-set-cbrt.csv
- dataset/.venv/Lib/site-packages/numpy/core/tests/data/umath-validation-set-cos.csv
- dataset/.venv/Lib/site-packages/numpy/core/tests/data/umath-validation-set-cosh.csv
- dataset/.venv/Lib/site-packages/numpy/core/tests/data/umath-validation-set-exp.csv
- dataset/.venv/Lib/site-packages/numpy/core/tests/data/umath-validation-set-exp2.csv
- dataset/.venv/Lib/site-packages/numpy/core/tests/data/umath-validation-set-expm1.csv
- dataset/.venv/Lib/site-packages/numpy/core/tests/data/umath-validation-set-log.csv
- dataset/.venv/Lib/site-packages/numpy/core/tests/data/umath-validation-set-log10.csv
- dataset/.venv/Lib/site-packages/numpy/core/tests/data/umath-validation-set-log1p.csv
- dataset/.venv/Lib/site-packages/numpy/core/tests/data/umath-validation-set-log2.csv
- dataset/.venv/Lib/site-packages/numpy/core/tests/data/umath-validation-set-README.txt
- dataset/.venv/Lib/site-packages/numpy/core/tests/data/umath-validation-set-sin.csv
- dataset/.venv/Lib/site-packages/numpy/core/tests/data/umath-validation-set-sinh.csv
- dataset/.venv/Lib/site-packages/numpy/core/tests/data/umath-validation-set-tan.csv
- dataset/.venv/Lib/site-packages/numpy/core/tests/data/umath-validation-set-tanh.csv
- dataset/.venv/Lib/site-packages/numpy/core/tests/examples/
- dataset/.venv/Lib/site-packages/numpy/core/tests/examples/cython/
- dataset/.venv/Lib/site-packages/numpy/core/tests/examples/cython/checks.pyx
- dataset/.venv/Lib/site-packages/numpy/core/tests/examples/cython/setup.py
- dataset/.venv/Lib/site-packages/numpy/core/tests/examples/cython/__pycache__/
- dataset/.venv/Lib/site-packages/numpy/core/tests/examples/cython/__pycache__/setup.cpython-38.pyc
- dataset/.venv/Lib/site-packages/numpy/core/tests/examples/limited_api/
- dataset/.venv/Lib/site-packages/numpy/core/tests/examples/limited_api/limited_api.c
- dataset/.venv/Lib/site-packages/numpy/core/tests/examples/limited_api/setup.py
- dataset/.venv/Lib/site-packages/numpy/core/tests/examples/limited_api/__pycache__/
- dataset/.venv/Lib/site-packages/numpy/core/tests/examples/limited_api/__pycache__/setup.cpython-38.pyc
- dataset/.venv/Lib/site-packages/numpy/core/tests/test_abc.py
- dataset/.venv/Lib/site-packages/numpy/core/tests/test_api.py
- dataset/.venv/Lib/site-packages/numpy/core/tests/test_argparse.py
- dataset/.venv/Lib/site-packages/numpy/core/tests/test_arraymethod.py
- dataset/.venv/Lib/site-packages/numpy/core/tests/test_arrayprint.py
- dataset/.venv/Lib/site-packages/numpy/core/tests/test_array_coercion.py
- dataset/.venv/Lib/site-packages/numpy/core/tests/test_array_interface.py
- dataset/.venv/Lib/site-packages/numpy/core/tests/test_casting_floatingpoint_errors.py
- dataset/.venv/Lib/site-packages/numpy/core/tests/test_casting_unittests.py
- dataset/.venv/Lib/site-packages/numpy/core/tests/test_conversion_utils.py
- dataset/.venv/Lib/site-packages/numpy/core/tests/test_cpu_dispatcher.py
- dataset/.venv/Lib/site-packages/numpy/core/tests/test_cpu_features.py
- dataset/.venv/Lib/site-packages/numpy/core/tests/test_custom_dtypes.py
- dataset/.venv/Lib/site-packages/numpy/core/tests/test_cython.py
- dataset/.venv/Lib/site-packages/numpy/core/tests/test_datetime.py
- dataset/.venv/Lib/site-packages/numpy/core/tests/test_defchararray.py
- dataset/.venv/Lib/site-packages/numpy/core/tests/test_deprecations.py
- dataset/.venv/Lib/site-packages/numpy/core/tests/test_dlpack.py
- dataset/.venv/Lib/site-packages/numpy/core/tests/test_dtype.py
- dataset/.venv/Lib/site-packages/numpy/core/tests/test_einsum.py
- dataset/.venv/Lib/site-packages/numpy/core/tests/test_errstate.py
- dataset/.venv/Lib/site-packages/numpy/core/tests/test_extint128.py
- dataset/.venv/Lib/site-packages/numpy/core/tests/test_function_base.py
- dataset/.venv/Lib/site-packages/numpy/core/tests/test_getlimits.py
- dataset/.venv/Lib/site-packages/numpy/core/tests/test_half.py
- dataset/.venv/Lib/site-packages/numpy/core/tests/test_hashtable.py
- dataset/.venv/Lib/site-packages/numpy/core/tests/test_indexerrors.py
- dataset/.venv/Lib/site-packages/numpy/core/tests/test_indexing.py
- dataset/.venv/Lib/site-packages/numpy/core/tests/test_item_selection.py
- dataset/.venv/Lib/site-packages/numpy/core/tests/test_limited_api.py
- dataset/.venv/Lib/site-packages/numpy/core/tests/test_longdouble.py
- dataset/.venv/Lib/site-packages/numpy/core/tests/test_machar.py
- dataset/.venv/Lib/site-packages/numpy/core/tests/test_memmap.py
- dataset/.venv/Lib/site-packages/numpy/core/tests/test_mem_overlap.py
- dataset/.venv/Lib/site-packages/numpy/core/tests/test_mem_policy.py
- dataset/.venv/Lib/site-packages/numpy/core/tests/test_multiarray.py
- dataset/.venv/Lib/site-packages/numpy/core/tests/test_nditer.py
- dataset/.venv/Lib/site-packages/numpy/core/tests/test_nep50_promotions.py
- dataset/.venv/Lib/site-packages/numpy/core/tests/test_numeric.py
- dataset/.venv/Lib/site-packages/numpy/core/tests/test_numerictypes.py
- dataset/.venv/Lib/site-packages/numpy/core/tests/test_overrides.py
- dataset/.venv/Lib/site-packages/numpy/core/tests/test_print.py
- dataset/.venv/Lib/site-packages/numpy/core/tests/test_protocols.py
- dataset/.venv/Lib/site-packages/numpy/core/tests/test_records.py
- dataset/.venv/Lib/site-packages/numpy/core/tests/test_regression.py
- dataset/.venv/Lib/site-packages/numpy/core/tests/test_scalarbuffer.py
- dataset/.venv/Lib/site-packages/numpy/core/tests/test_scalarinherit.py
- dataset/.venv/Lib/site-packages/numpy/core/tests/test_scalarmath.py
- dataset/.venv/Lib/site-packages/numpy/core/tests/test_scalarprint.py
- dataset/.venv/Lib/site-packages/numpy/core/tests/test_scalar_ctors.py
- dataset/.venv/Lib/site-packages/numpy/core/tests/test_scalar_methods.py
- dataset/.venv/Lib/site-packages/numpy/core/tests/test_shape_base.py
- dataset/.venv/Lib/site-packages/numpy/core/tests/test_simd.py
- dataset/.venv/Lib/site-packages/numpy/core/tests/test_simd_module.py
- dataset/.venv/Lib/site-packages/numpy/core/tests/test_strings.py
- dataset/.venv/Lib/site-packages/numpy/core/tests/test_ufunc.py
- dataset/.venv/Lib/site-packages/numpy/core/tests/test_umath.py
- dataset/.venv/Lib/site-packages/numpy/core/tests/test_umath_accuracy.py
- dataset/.venv/Lib/site-packages/numpy/core/tests/test_umath_complex.py
- dataset/.venv/Lib/site-packages/numpy/core/tests/test_unicode.py
- dataset/.venv/Lib/site-packages/numpy/core/tests/test__exceptions.py
- dataset/.venv/Lib/site-packages/numpy/core/tests/_locales.py
- dataset/.venv/Lib/site-packages/numpy/core/tests/__init__.py
- dataset/.venv/Lib/site-packages/numpy/core/tests/__pycache__/
- dataset/.venv/Lib/site-packages/numpy/core/tests/__pycache__/test_abc.cpython-38.pyc
- dataset/.venv/Lib/site-packages/numpy/core/tests/__pycache__/test_api.cpython-38.pyc
[truncated: 7,120 more entries]
