# Supplementary material for: Design of Urban resilience model in emergency situations
Source: PLoS One. 2026 Jun 9;21(6):e0347588. doi: 10.1371/journal.pone.0347588 (PMC13249160; doi:10.1371/journal.pone.0347588)
Supplement: S1 File — (ZIP) [file pone.0347588.s001.zip › dataset/Appendix 1.csv]

Community Number	Price (USD)	Total number of households	Greening rate	Floor area ratio	Building type	parking space	Property management fee（/m²/month USD）	above-ground parking fee（/month USD）	underground parking fee（/month USD）	property type	citycode	adcode
1	8058.0	3341.0	35.00%	1.7	multi-story | mid-rise	1600(1:0.5)	0.95	300.0	300.0	residential	431	220104
2	20090.0	1985.0	31.00%	1.8	multi-story | mid-rise | high-rise	1800(1:0.9)	1.2	150.0		residential	431	220104
3	10179.0	1914.0	50.00%	2.0	multi-story | mid-rise	704(1:0.4)	0.85	300.0	300.0	residential	431	220104
4	12885.0	336.0	55.00%	1.3	multi-story | mid-rise	300(1:0.9)	1.5	300.0		residential	431	220104
5	7729.0	2776.0	25.00%	2.0	multi-story | high-rise	1309(1:0.5)	2.8	300.0	300.0	residential	431	220173
6	6482.0	2384.0	43.00%	1.33	multi-story | high-rise	100(1:0.0)	0.65	400.0	400.0	residential	431	220104
7	13073.0	1366.0	30.20%	2.8	multi-story	267(1:0.2)	1.3	300.0		residential	431	220104
8	8137.0	3774.0	31.00%	3.45	mid-rise | high-rise | super high-rise	1080(1:0.3)	1.9	300.0	300.0	residential	431	220104
9	13770.0	392.0	25.10%	3.49	high-rise	462(1:1.2)	4.3	150.0		residential	431	220104
10	6903.0	3062.0	34.00%	1.17	multi-story | mid-rise	68(1:0.0)	0.45	150.0		residential	431	220104
11	7076.0	2594.0	35.00%	1.5	multi-story | mid-rise	1852(1:0.7)	4.5	300.0	300.0	residential	431	220104
12	7696.0	1621.0	31.00%	2.16	multi-story | mid-rise	600(1:0.4)	1.5	300.0	300.0	residential	431	220104
13	12505.0	1159.0	35.00%	2.4	multi-story | mid-rise | high-rise	700(1:0.6)	0.12	500.0	500.0	residential	431	220104
14	10068.0	1469.0	35.00%	1.84	multi-story | high-rise	900(1:0.6)	1.6	300.0	300.0	residential	431	220104
15	11218.0	296.0	34.00%	1.58	multi-story | mid-rise		1.95	150.0		residential	431	220104
16	15018.0	1107.0	30.80%	2.49	multi-story | high-rise	703(1:0.6)	1.8	150.0		residential	431	220104
17	7353.0	305.0	20.00%	1.2	multi-story	548(1:1.8)	0.5	100.0		residential	431	220104
18	7474.0	823.0	48.00%	2.0	multi-story | mid-rise	900(1:1.1)	0.8	200.0	200.0	residential	431	220104
19	8152.0	1004.0	26.30%	3.0	multi-story | mid-rise	200(1:0.2)	1	500.0		residential	431	220104
20	20503.0	291.0	35.00%	1.32	multi-story | mid-rise	291(1:1.0)	3.2	150.0		residential	431	220104
21	7291.0	1897.0	25.00%	1.98	multi-story	8944(1:4.7)	0.4	300.0		residential	431	220104
22	10625.0	315.0	20.00%	1.2	multi-story		0.5	150.0		residential	431	220104
23	18358.0	1106.0	25.00%	2.69	high-rise	927(1:0.8)	4.2	150.0		residential	431	220104
24	8404.0	336.0	11.50%	2.2	multi-story	504(1:1.5)	0.5	200.0		residential	431	220104
25	9456.0	1006.0	26.30%	3.0	multi-story | mid-rise	1000(1:1.0)	1.2	500.0	500.0	residential	431	220104
26	9923.0	1081.0	35.00%	2.4	mid-rise	1500(1:1.4)	0.9	500.0	500.0	residential	431	220104
27	7756.0	357.0	30.00%	1.2	multi-story		0.5	150.0		residential	431	220104
28	7932.0	130.0	20.00%	2.5	high-rise		0.9	100.0		residential	431	220104
29	6975.0	266.0	20.00%	1.2	multi-story	280(1:1.1)	0.5	200.0		residential	431	220104
30	7393.0	2072.0	30.00%	1.2	multi-story		0.5	150.0		residential	431	220104
31	12448.0	466.0	25.00%	1.5	mid-rise	500(1:1.1)	0.9	150.0	1000.0	residential	431	220104
32	8422.0	499.0	20.00%	1.2	multi-story	600(1:1.2)	0.5	300.0	300.0	residential	431	220104
33	8380.0	1967.0	30.00%	2.0	multi-story | mid-rise	100(1:0.1)	0.3	150.0		residential	431	220104
34	10502.0	343.0	35.00%	1.8	multi-story | mid-rise	120(1:0.3)	0.5	150.0		residential	431	220104
35	7549.0	1147.0	30.00%	1.98	multi-story		0.8	150.0		residential	431	220104
36	20521.0	632.0	20.00%	1.2	multi-story		0.5	150.0		residential	431	220104
37	7680.0	602.0	20.00%	3.0	multi-story	650(1:1.1)	0.8	300.0	300.0	residential	431	220104
38	10347.0	1274.0	32.21%	1.99	high-rise	1695(1:1.3)	0.9	150.0		residential	431	220173
39	7785.0	664.0	30.00%	1.5	multi-story | mid-rise	192(1:0.3)	1	400.0	400.0	residential	431	220104
40	8101.0	2219.0	18.00%	2.5	high-rise	200(1:0.1)	1.95	150.0	300.0	residential	431	220104
41	8468.0	282.0	30.00%	1.5	multi-story	130(1:0.5)	0.5	100.0		residential	431	220104
42	16646.0	606.0	35.05%	2.4	multi-story | mid-rise | high-rise		1.62	150.0		residential	431	220104
43	39147.0	604.0	30.00%	1.98	multi-story	130(1:0.2)	0.8	140.0		residential	431	220104
44	14436.0	173.0	30.00%	1.2	multi-story		0.88	150.0		residential	431	220104
45	9649.0	441.0	30.20%	2.8	multi-story	267(1:0.6)	1.3	300.0		residential	431	220104
46	6565.0	973.0	30.00%	2.0	multi-story | mid-rise	1000(1:1.0)	0.6	500.0	500.0	residential	431	220104
47	11070.0	504.0	20.00%	1.2	multi-story	150(1:0.3)	0.5	300.0		residential	431	220104
48	7708.0	1210.0	38.00%	2.0	multi-story | mid-rise	700(1:0.6)	0.85	500.0	500.0	residential	431	220104
49	8233.0	102.0	20.00%	1.2	multi-story		0.5	150.0		residential	431	220104
50	8257.0	681.0	20.00%	1.2	multi-story	130(1:0.2)	0.4	100.0		residential	431	220104
51	7541.0	604.0	20.00%	1.2	multi-story		0.5	150.0		residential	431	220104
52	7325.0	669.0	30.00%	2.0	multi-story | mid-rise	800(1:1.2)	0.9	300.0	300.0	residential	431	220104
53	7174.0	1141.0	45.00%	1.2	multi-story | mid-rise	923(1:0.8)	0.66	200.0		residential	431	220104
54	10631.0	287.0	20.00%	1.2	multi-story	50(1:0.2)	0.5	200.0		residential	431	220104
55	7290.0	138.0	30.00%	1.2	multi-story		0.5	150.0		residential	431	220104
56	9338.0	106.0	30.00%	1.2	multi-story		0.5	150.0		residential	431	220104
57	8759.0	443.0	24.00%	1.92	multi-story	600(1:1.4)	0.5	60.0	60.0	residential	431	220104
58	7538.0	128.0	20.00%	1.2	multi-story		0.6	150.0		residential	431	220104
59	7984.0	282.0	20.00%	1.2	multi-story		0.5	150.0		residential	431	220104
60	7311.0	340.0	30.00%	1.2	multi-story	200(1:0.6)	0.5	140.0		residential	431	220104
61	7406.0	897.0	20.00%	1.98	multi-story	800(1:0.9)	0.5	300.0	300.0	residential	431	220104
62	6484.0	854.0	30.00%	2.0	multi-story | mid-rise	200(1:0.2)	0.6	150.0	1000.0	residential	431	220104
63	8867.0	943.0	38.00%	2.49	multi-story | high-rise	900(1:1.0)	1.2	300.0	300.0	residential	431	220104
64	13580.0	630.0	35.00%	1.98	multi-story | mid-rise	500(1:0.8)	0.5	150.0	1000.0	residential	431	220104
65	8786.0	471.0	30.00%	1.9	multi-story	200(1:0.4)	0.8	150.0		residential	431	220104
66	8079.0	228.0	20.00%	1.2	multi-story		0.5	100.0		residential	431	220104
67	8653.0	205.0	30.00%	1.2	multi-story			150.0		residential	431	220104
68	7033.0	251.0	30.00%	1.2	multi-story		0.5	150.0		residential	431	220104
69	7970.0	462.0	20.00%	1.2	multi-story	100(1:0.2)	0.6	120.0	200.0	residential	431	220104
70	8533.0	81.0	20.00%	1.2	multi-story	190(1:2.3)	0.5	100.0		residential	431	220104
71	16008.0	230.0	35.00%	2.4	mid-rise	248(1:1.1)	1.2	500.0	500.0	residential	431	220104
72	9422.0	544.0	30.00%	1.98	multi-story	900(1:1.7)	0.6	300.0	300.0	residential	431	220104
73	7650.0	1357.0	34.00%	1.98	multi-story | mid-rise	1710(1:1.3)	0.3	200.0	200.0	residential	431	220104
74	8402.0	305.0	30.00%	1.98	multi-story	200(1:0.7)	0.4	300.0		residential	431	220104
75	11572.0	601.0	30.00%	1.2	multi-story	100(1:0.2)	0.5	80.0		residential	431	220104
76	8475.0	230.0	30.00%	1.2	multi-story		0.5	150.0		residential	431	220104
77	12847.0	126.0	30.00%	1.2	multi-story		0.5	150.0		residential	431	220104
78	6350.0	72.0	30.00%	1.2	multi-story		0.5	150.0		residential	431	220104
79	6213.0	805.0	35.00%	1.5	multi-story | mid-rise	400(1:0.5)	0.6	100.0	100.0	residential	431	220104
80	10533.0	887.0	30.00%	1.2	multi-story		0.5	150.0		residential	431	220104
81	11663.0	676.0	38.00%	1.0	multi-story	900(1:1.3)	1.2	300.0	300.0	residential	431	220104
82	12090.0	390.0	20.00%	1.2	multi-story	100(1:0.3)	0.5	300.0		residential	431	220104
83	15566.0	491.0	20.00%	2.5	high-rise	70(1:0.1)	0.9	300.0		residential	431	220104
84	8882.0	510.0	35.00%	1.7	multi-story	180(1:0.4)	0.5	100.0		residential	431	220104
85	7404.0	437.0	30.00%	1.98	multi-story	300(1:0.7)	0.8	300.0	300.0	residential	431	220104
86	10528.0	216.0	30.00%	1.2	multi-story		0.5	150.0		residential	431	220104
87	9491.0	35.0	20.00%	1.2	multi-story		0.5	150.0		residential	431	220104
88	8733.0	375.0	30.00%	1.2	multi-story		0.5	150.0		residential	431	220104
89	12300.0	104.0	30.00%	1.2	multi-story		0.5	150.0		residential	431	220104
90	7929.0	319.0	20.00%	1.2	multi-story	190(1:0.6)	0.5	100.0		residential	431	220104
91	6771.0	692.0	34.00%	1.98	multi-story	1000(1:1.4)	0.7	150.0		residential	431	220104
92	6694.0	334.0	28.00%	1.89	multi-story | mid-rise	200(1:0.6)	0.3	150.0		residential	431	220104
93	5503.0	282.0	35.00%	1.6	multi-story	324(1:1.1)	0.6	300.0	300.0	residential	431	220104
94	48945.0	138.0	30.00%	1.59	multi-story		0.5	150.0		residential	431	220104
95	13248.0	211.0	20.00%	1.2	multi-story		0.5	100.0		residential	431	220104
96	9816.0	366.0	30.00%	2.0	multi-story | high-rise		0.9	150.0		residential	431	220104
97	7133.0	264.0	25.00%	1.45	multi-story	60(1:0.2)	0.5	150.0		residential	431	220104
98	13132.0	184.0	30.00%	2.14	multi-story	100(1:0.5)	0.5	150.0		residential	431	220104
99	11134.0	148.0	30.00%	2.0	multi-story	80(1:0.5)	0.5	200.0		residential	431	220104
100	6891.0	525.0	34.00%	1.98	multi-story	200(1:0.4)	0.6	150.0		residential	431	220104
101	6257.0	366.0	30.00%	2.0	multi-story | mid-rise	800(1:2.2)	0.5	200.0	200.0	residential	431	220104
102	6850.0	227.0	20.00%	2.14	multi-story | mid-rise	450(1:2.0)	0.9	200.0	200.0	residential	431	220104
103	9726.0	425.0	30.00%	1.5	mid-rise	120(1:0.3)	0.9	150.0		residential	431	220104
104	9585.0	124.0	20.00%	2.0	multi-story | mid-rise	48(1:0.4)	0.5	100.0		residential	431	220104
105	7301.0	172.0	20.00%	1.2	multi-story	150(1:0.9)	0.5	200.0		residential	431	220104
106	7533.0	304.0	20.00%	1.2	multi-story	400(1:1.3)	0.3	300.0	300.0	residential	431	220104
107	6800.0	488.0	35.00%	1.5	multi-story	400(1:0.8)	0.8	100.0	100.0	residential	431	220104
108	8155.0	400.0	30.00%	1.2	multi-story	150(1:0.4)	0.5	300.0	300.0	residential	431	220104
109	6761.0	115.0	25.00%	1.98	multi-story		0.4	150.0		residential	431	220104
110	12873.0	914.0	30.00%	1.98	multi-story	600(1:0.7)	0.85	500.0		residential	431	220104
111	11605.0	352.0	20.00%	2.0	multi-story | mid-rise	200(1:0.6)	0.5	300.0		residential	431	220104
112	7654.0	460.0	30.00%	2.14	mid-rise	800(1:1.7)	0.5	300.0	300.0	residential	431	220104
113	6979.0	702.0	34.00%	2.0	multi-story | mid-rise	385(1:0.5)	0.38	150.0		residential	431	220104
114	7886.0	293.0	30.00%	1.98	multi-story	500(1:1.7)	0.8	300.0	300.0	residential	431	220104
115	9496.0	575.0	30.00%	2.0	multi-story | mid-rise	272(1:0.5)	0.9	150.0	300.0	residential	431	220104
116	11620.0	220.0	20.00%	2.14	multi-story | mid-rise	200(1:0.9)	0.88	300.0		residential	431	220104
117	11286.0	224.0	35.00%	1.35	multi-story	350(1:1.6)	0.6	150.0		residential	431	220104
118	7240.0	370.0	30.00%	1.2	multi-story	70(1:0.2)	0.8	100.0	100.0	residential	431	220104
119	7233.0	375.0	26.00%	1.96	multi-story | mid-rise	600(1:1.6)	0.8	300.0	300.0	residential	431	220104
120	7653.0	2903.0	30.00%	0.96	multi-story	3276(1:1.1)	0.8	300.0		residential	431	220104
121	7439.0	154.0	20.00%	1.2	multi-story	140(1:0.9)	0.7	150.0		residential	431	220104
122	6550.0	36.0	30.00%	1.2	multi-story	120(1:3.3)	0.7	120.0		residential	431	220104
123	8260.0	126.0	20.00%	1.0	multi-story	130(1:1.0)	0.3	120.0		residential	431	220104
124	5750.0	251.0	20.00%	1.2	multi-story		5	150.0		residential	431	220104
125	6745.0	58.0	20.00%	1.2	multi-story		0.5	150.0		residential	431	220104
126	7885.0	199.0	35.00%	1.6	multi-story | mid-rise		0.45	150.0		residential	431	220104
127	7100.0	117.0	20.00%	1.2	multi-story	50(1:0.4)	0.5	150.0		residential	431	220104
128	11095.0	43.0	30.00%	1.2	multi-story	50(1:1.2)	0.5	150.0		residential	431	220104
129	8833.0	55.0	20.00%	1.2	multi-story		0.5	150.0		residential	431	220104
130	13577.0	548.0	20.00%	1.2	multi-story		0.5	150.0		residential	431	220104
131	13238.0	189.0	30.00%	1.2	multi-story	50(1:0.3)	0.5	150.0		residential	431	220104
132	7733.0	28.0	20.00%	1.2	multi-story		0.5	150.0		residential	431	220104
133	7111.0	10.0	30.00%	1.2	multi-story	50(1:5.0)	0.5	150.0		residential	431	220104
134	9893.0	84.0	30.00%	1.2	multi-story		0.5	150.0		residential	431	220104
135	13111.0	222.0	30.00%	1.2	multi-story		0.5	150.0		residential	431	220104
136	10995.0	102.0	20.00%	1.2	multi-story		0.5	150.0		residential	431	220104
137	8233.0	139.0	30.00%	1.2	multi-story		0.5	150.0		residential	431	220104
138	10373.0	182.0	30.00%	1.2	multi-story		0.5	150.0		residential	431	220104
139	11454.0	316.0	30.00%	1.2	multi-story		0.5	150.0		residential	431	220104
140	10907.0	322.0	30.00%	1.2	multi-story		0.5	150.0		residential	431	220104
141	13440.0	56.0	30.00%	1.2	multi-story		0.5	150.0		residential	431	220104
142	6693.0	158.0	30.00%	1.2	multi-story		0.5	150.0		residential	431	220104
143	11705.0	167.0	30.00%	1.2	multi-story		0.5	150.0		residential	431	220104
144	17106.0	116.0	20.00%	1.2	multi-story		0.5	150.0		residential	431	220104
145	21626.0	124.0	30.00%	1.2	multi-story		0.5	150.0		residential	431	220104
146	8969.0	255.0	20.00%	1.2	multi-story		0.5	100.0		residential	431	220104
147	8033.0	56.0	20.00%	1.2	multi-story		0.5	150.0		residential	431	220104
148	11947.0	176.0	30.00%	1.2	multi-story		0.5	150.0		residential	431	220104
149	8291.0	119.0	20.00%	1.2	multi-story		0.5	150.0		residential	431	220104
150	6090.0	545.0	30.00%	2.5	high-rise	200(1:0.4)	0.9	150.0		residential	431	220173
151	9509.0	105.0	30.00%	1.2	multi-story		0.5	150.0		residential	431	220104
152	12557.0	155.0	30.00%	1.2	multi-story		0.5	150.0		residential	431	220104
153	7400.0	105.0	30.00%	1.2	multi-story		0.5	150.0		residential	431	220104
154	6923.0	531.0	30.00%	1.2	multi-story		0.5	150.0		residential	431	220104
155	6350.0	188.0	20.00%	1.2	multi-story		0.5	150.0		residential	431	220104
156	8833.0	72.0	20.00%	1.2	multi-story		0.5	150.0		residential	431	220104
157	10716.0	234.0	30.00%	1.2	multi-story		0.5	150.0		residential	431	220104
158	13065.0	333.0	20.00%	1.2	multi-story		0.5	150.0		residential	431	220104
159	11496.0	224.0	30.00%	1.2	multi-story			150.0		residential	431	220104
160	9572.0	159.0	30.00%	1.2	multi-story		0.5	150.0		residential	431	220104
161	6290.0	70.0	30.00%	1.2	multi-story		0.5	150.0		residential	431	220104
162	12295.0	32.0	30.00%	1.2	multi-story		0.5	150.0		residential	431	220104
163	13442.0	444.0	30.00%	1.2	multi-story		0.5	150.0		residential	431	220104
164	7633.0	35.0	20.00%	1.2	multi-story		0.5	100.0		residential	431	220104
165	6221.0	409.0	20.00%	1.2	multi-story		0.5	100.0		residential	431	220104
166	7726.0	91.0	30.00%	1.2	multi-story		0.5	150.0		residential	431	220104
167	8033.0	183.0	20.00%	1.2	multi-story		0.5	150.0		residential	431	220104
168	6187.0	403.0	30.00%	1.2	multi-story		0.8	150.0		residential	431	220104
169	7433.0	30.0	30.00%	1.2	multi-story		0.5	150.0		residential	431	220104
170	10445.0	122.0	30.00%	1.2	multi-story		0.5	150.0		residential	431	220104
171	8428.0	331.0	20.00%	1.2	multi-story		0.5	150.0		residential	431	220104
172	8033.0	75.0	20.00%	1.2	multi-story		0.5	150.0		residential	431	220104
173	7233.0	167.0	30.00%	1.2	multi-story	130(1:0.8)	0.4	100.0		residential	431	220104
174	7733.0	70.0	30.00%	1.2	multi-story		0.5	150.0		residential	431	220104
175	7433.0	48.0	30.00%	1.2	multi-story	140(1:2.9)	0.4	80.0		residential	431	220104
176	10554.0	69.0	30.00%	1.2	multi-story	130(1:1.9)	0.5	150.0		residential	431	220104
177	10616.0	72.0	20.00%	1.2	multi-story	130(1:1.8)	0.6	90.0		residential	431	220104
178	7597.0	303.0	20.00%	1.2	multi-story		0.5	150.0		residential	431	220104
179	11100.0	115.0	20.00%	1.2	multi-story	130(1:1.1)	0.5	100.0		residential	431	220104
180	6981.0	399.0	20.00%	1.2	multi-story	150(1:0.4)	0.5	100.0		residential	431	220104
181	10491.0	281.0	30.00%	1.2	multi-story		0.5	150.0		residential	431	220104
182	7533.0	282.0	30.00%	1.2	multi-story		0.5	150.0		residential	431	220104
183	7533.0	71.0	20.00%	1.2	multi-story	150(1:2.1)	0.5	90.0		residential	431	220104
184	14336.0	102.0	30.00%	1.2	multi-story	130(1:1.3)	0.5	100.0		residential	431	220104
185	5663.0	140.0	20.00%	1.2	multi-story		0.5	100.0		residential	431	220104
186	6750.0	131.0	20.00%	1.2	multi-story	140(1:1.1)	0.4	100.0		residential	431	220104
187	13142.0	176.0	20.00%	1.2	multi-story		0.5	150.0		residential	431	220104
188	8181.0	329.0	20.00%	1.2	multi-story	130(1:0.4)	0.6	30.0		residential	431	220104
189	7033.0	132.0	20.00%	1.2	multi-story		0.5	150.0		residential	431	220104
190	10000.0	405.0	20.00%	1.2	multi-story	150(1:0.4)	1	120.0		residential	431	220104
191	7264.0	406.0	30.00%	2.5	high-rise	130(1:0.3)	1.8	120.0		residential	431	220104
192	11276.0	222.0	30.00%	1.98	multi-story	100(1:0.5)	0.7	120.0		residential	431	220104
193	9916.0	134.0	20.00%	1.2	multi-story	130(1:1.0)	0.5	120.0		residential	431	220104
194	7599.0	657.0	20.00%	1.2	multi-story	130(1:0.2)	0.7	140.0		residential	431	220104
195	8368.0	247.0	20.00%	1.2	multi-story	100(1:0.4)	0.84	130.0		residential	431	220104
196	7096.0	120.0	30.00%	1.2	multi-story		0.5	150.0		residential	431	220104
197	7048.0	866.0	20.00%	1.2	multi-story	100(1:0.1)	0.8	200.0		residential	431	220104
198	7485.0	408.0	20.00%	1.2	multi-story	870(1:2.1)	0.5	200.0		residential	431	220104
199	8548.0	270.0	30.00%	1.2	multi-story	130(1:0.5)	0.4	80.0		residential	431	220104
200	8644.0	147.0	20.00%	1.2	multi-story	63(1:0.4)	5	100.0		residential	431	220104
201	6650.0	76.0	40.00%	1.5	mid-rise	100(1:1.3)	1.2	500.0		residential	431	220104
202	7276.0	549.0	30.00%	1.2	multi-story		0.5	150.0		residential	431	220104
203	10766.0	53.0	30.00%	1.2	multi-story		0.5	150.0		residential	431	220104
204	8252.0	288.0	20.00%	1.2	multi-story		0.5	100.0		residential	431	220104
205	7233.0	336.0	30.00%	1.75	multi-story | mid-rise	147(1:0.4)	0.5	150.0		residential	431	220104
206	10000.0	120.0	20.00%	1.2	multi-story		0.5	150.0		residential	431	220104
207	8333.0	32.0	20.00%	1.2	multi-story		0.5	150.0		residential	431	220104
208	6950.0	168.0	30.00%	1.2	multi-story	130(1:0.8)	0.4	100.0		residential	431	220104
209	6716.0	148.0	20.00%	1.2	multi-story		0.5	100.0		residential	431	220104
210	7939.0	331.0	20.00%	1.2	multi-story	140(1:0.4)	0.7	140.0		residential	431	220104
211	10116.0	447.0	25.00%	3.0	multi-story	500(1:1.1)	0.56	300.0	300.0	residential	431	220104
212	6843.0	121.0	30.00%	1.2	multi-story		0.5	150.0		residential	431	220104
213	7403.0	102.0	30.00%	1.2	multi-story		0.5	150.0		residential	431	220104
214	6419.0	343.0	30.00%	1.2	multi-story		0.5	150.0		residential	431	220104
215	7233.0	30.0	20.00%	1.2	multi-story	120(1:4.0)	0.7	140.0		residential	431	220104
216	6166.0	213.0	30.00%	1.2	multi-story	130(1:0.6)	0.5	100.0		residential	431	220104
217	16470.0	128.0	31.00%	1.8	high-rise	3400(1:26.6)	4.6	150.0		residential	431	220104
218	9509.0	1040.0	30.00%	2.5	high-rise	350(1:0.3)	1.58	150.0		residential	431	220104
219	8133.0	56.0	20.00%	1.2	multi-story		0.5	150.0		residential	431	220104
220	12000.0	114.0	20.00%	1.2	multi-story	90(1:0.8)	0.5	150.0		residential	431	220104
221	8833.0	136.0	30.00%	1.2	multi-story	50(1:0.4)	0.5	150.0		residential	431	220104
222	7064.0	363.0	20.00%	2.0	multi-story | mid-rise	1200(1:3.3)	0.9	300.0	300.0	residential	431	220104
223	7337.0	333.0	20.00%	2.14	multi-story | mid-rise	42(1:0.1)	0.9	200.0		residential	431	220104
224	6350.0	149.0	20.00%	2.0	multi-story | mid-rise	100(1:0.7)	0.6	150.0		residential	431	220104
225	6140.0	346.0	31.20%	2.3	multi-story	800(1:2.3)	0.3	300.0	300.0	residential	431	220104
226	7033.0	142.0	30.00%	1.2	multi-story		0.5	150.0		residential	431	220104
227	7933.0	327.0	28.00%	1.8	multi-story		0.5	150.0		residential	431	220104
228	8033.0	125.0	30.00%	1.2	multi-story	80(1:0.6)	0.5	150.0		residential	431	220104
229	7700.0	105.0	30.00%	1.2	multi-story	15(1:0.1)		100.0		residential	431	220104
230	7433.0	269.0	20.00%	1.2	multi-story		0.5	150.0		residential	431	220104
231	12464.0	100.0	30.00%	1.2	multi-story		0.5	150.0		residential	431	220104
232	6657.0	92.0	20.00%	1.2	multi-story		0.5	150.0		residential	431	220104
233	6533.0	193.0	20.00%	1.5	mid-rise	50(1:0.3)	0.5	150.0		residential	431	220104
234	11904.0	110.0	30.00%	1.2	multi-story		0.5	150.0		residential	431	220104
235	10632.0	116.0	30.00%	1.2	multi-story			150.0		residential	431	220104
236	8400.0	81.0	30.00%	1.5	mid-rise	50(1:0.6)	0.9	150.0		residential	431	220104
237	6079.0	198.0	20.00%	1.2	multi-story	50(1:0.3)	0.5	100.0		residential	431	220104
238	6650.0	84.0	30.00%	1.2	multi-story		0.5	150.0		residential	431	220104
239	8533.0	136.0	30.00%	1.2	multi-story		0.5	150.0		residential	431	220104
240	6750.0	120.0	30.00%	1.2	multi-story		0.5	150.0		residential	431	220104
241	7384.0	312.0	30.00%	2.0	multi-story | high-rise		0.9	150.0		residential	431	220104
242	7376.0	70.0	30.00%	1.2	multi-story		0.5	150.0		residential	431	220104
243	6600.0	24.0	30.00%	1.2	multi-story		0.5	150.0		residential	431	220104
244	10016.0	99.0	30.00%	1.2	multi-story		0.5	150.0		residential	431	220104
245	7462.0	52.0	20.00%	1.2	multi-story		0.5	150.0		residential	431	220104
246	4958.0	48.0	20.00%	1.2	multi-story		0.5	150.0		residential	431	220104
247	8700.0	96.0	30.00%	1.2	multi-story		0.5	150.0		residential	431	220104
248	9562.0	131.0	30.00%	1.2	multi-story		0.5	150.0		residential	431	220104
249	8433.0	149.0	30.00%	1.2	multi-story		0.5	150.0		residential	431	220104
250	9716.0	122.0	20.00%	1.2	multi-story		0.5	100.0		residential	431	220104
251	10796.0	189.0	30.00%	1.2	multi-story		0.5	150.0		residential	431	220104
252	7600.0	184.0	30.00%	1.2	multi-story		0.5	150.0		residential	431	220104
253	6850.0	540.0	30.00%	1.2	multi-story		0.5	150.0		residential	431	220104
254	13015.0	180.0	30.00%	1.2	multi-story		0.5	150.0		residential	431	220104
255	5358.0	70.0	30.00%	1.2	multi-story		0.5	150.0		residential	431	220104
256	6570.0	180.0	30.00%	1.2	multi-story		0.5	150.0		residential	431	220104
257	7577.0	156.0	30.00%	1.2	multi-story		0.5	150.0		residential	431	220104
258	6533.0	172.0	20.00%	1.2	multi-story		0.5	150.0		residential	431	220104
259	6350.0	24.0	30.00%	1.2	multi-story		0.5	150.0		residential	431	220104
260	8233.0	36.0	20.00%	1.2	multi-story		0.5	150.0		residential	431	220104
261	6739.0	119.0	30.00%	1.2	multi-story		0.5	150.0		residential	431	220104
262	9561.0	24.0	30.00%	1.2	multi-story		0.5	150.0		residential	431	220104
263	10127.0	168.0	30.00%	1.2	multi-story		0.5	150.0		residential	431	220104
264	9922.0	303.0	30.00%	1.2	multi-story		0.5	150.0		residential	431	220104
265	6626.0	157.0	30.00%	1.2	multi-story		0.5	150.0		residential	431	220104
266	7700.0	110.0	30.00%	1.2	multi-story		0.5	150.0		residential	431	220104
267	10000.0	138.0	20.00%	1.2	multi-story		0.5	150.0		residential	431	220104
268	7781.0	40.0	30.00%	1.2	multi-story		0.5	150.0		residential	431	220104
269	6550.0	63.0	20.00%	1.2	multi-story		0.5	150.0		residential	431	220104
270	8533.0	133.0	30.00%	1.2	multi-story			150.0		residential	431	220104
271	10492.0	167.0	30.00%	1.2	multi-story	130(1:0.8)	0.5	50.0		residential	431	220104
272	7105.0	154.0	30.00%	1.2	multi-story		0.5	150.0		residential	431	220104
273	8694.0	155.0	30.00%	1.2	multi-story	140(1:0.9)	0.4	90.0		residential	431	220104
274	10116.0	128.0	20.00%	1.2	multi-story	130(1:1.0)	0.4	100.0		residential	431	220104
275	10219.0	195.0	30.00%	1.2	multi-story		0.5	150.0		residential	431	220104
276	8879.0	407.0	20.00%	1.2	multi-story	120(1:0.3)	0.4	100.0		residential	431	220104
277	7133.0	182.0	30.00%	1.2	multi-story	50(1:0.3)	0.5	150.0		residential	431	220104
278	8104.0	1295.0	30.00%	1.2	multi-story		0.5	150.0		residential	431	220104
279	9216.0	286.0	30.00%	1.2	multi-story	150(1:0.5)	0.5	130.0		residential	431	220104
280	7758.0	291.0	20.00%	1.2	multi-story	140(1:0.5)	0.6	150.0		residential	431	220104
281	8670.0	634.0	20.00%	1.2	multi-story	100(1:0.2)	0.6	120.0		residential	431	220104
282	7133.0	107.0	33.00%	1.0	multi-story	300(1:2.8)	1.2	100.0		residential	431	220104
283	9114.0	324.0	30.00%	1.2	multi-story	120(1:0.4)	0.8	120.0		residential	431	220104
284	3809.0	2377.0	40.00%	1.7	multi-story | mid-rise		2	150.0		residential	431	220104
285	9527.0	1039.0	25.00%	3.58	high-rise	154(1:0.1)	2	150.0		commercial-residential	431	220104
286	7128.0	1456.0	30.00%	2.5	high-rise		0.9	150.0		commercial-residential	431	220173
287	7477.0	252.0	30.00%	2.5	high-rise		0.9	150.0		commercial-residential	431	220104
288	7166.0	461.0	20.00%	1.2	multi-story		0.5	150.0		residential	431	220104
289	6488.0	893.0	30.00%	2.0	mid-rise | high-rise		0.9	150.0		residential	431	220104
290	12983.0	134.0	30.00%	1.2	multi-story		0.5	150.0		residential	431	220104
291	10250.0	105.0			multi-story					residential	431	220104
292	7333.0	398.0	20.00%	2.14	multi-story | mid-rise	450(1:1.1)	0.8	210.0		residential	431	220104
293	6780.0	315.0	20.00%	1.5	mid-rise	200(1:0.6)	0.9	150.0		residential	431	220104
294	3452.0	3092.0	40.00%	1.7	multi-story | mid-rise	1210(1:0.4)	1.5	150.0	300.0	residential	431	220104
295	7233.0	42.0			multi-story					residential	431	220104
296	11441.0	164.0	30.00%	1.2	multi-story			150.0		residential	431	220104
297	10891.0	147.0	30.00%	1.2	multi-story		0.5	150.0		residential	431	220104
298	11244.0	136.0	20.00%	2.5	high-rise		0.9	150.0		residential	431	220104
299	11100.0	297.0	30.00%	1.2	multi-story		0.5	150.0		residential	431	220104
300	6850.0	348.0	30.00%	1.2	multi-story		0.5	150.0		residential	431	220104
301	7033.0	60.0	30.00%	1.2	multi-story		0.5	150.0		residential	431	220104
302	12176.0	111.0	30.00%	0.5	low-rise		0.5	150.0		residential	431	220104
303	6750.0	119.0	30.00%	1.2	multi-story		0.5	150.0		residential	431	220104
304	6977.0		30.00%	1.2	multi-story		0.5	150.0		residential	431	220104
305	6537.0	1031.0	30.00%	3.8	super high-rise		0.9	150.0		commercial-residential	431	220173
306	6750.0	80.0	20.00%	2.0	multi-story | high-rise		0.9	150.0		residential	431	220104
307	8633.0	42.0	30.00%	1.2	multi-story		0.5	150.0		residential	431	220104
308	10116.0	116.0			multi-story					residential	431	220104
309	10616.0		35.00%	2.9	high-rise	2431	1.28	150.0		commercial-residential	431	220104
310	11176.0	836.0	35.00%	1.99	multi-story | mid-rise | high-rise	659(1:0.8)	3.2	150.0		residential	431	220104
311	6852.0	1644.0			mid-rise | high-rise					residential	431	220104
312	15670.0				multi-story					residential	431	220104
313	7347.0				multi-story | mid-rise					residential	431	220173
314	4879.0	1096.0			mid-rise					residential	431	220104
315	7046.0				multi-story					residential	431	220104
316	12886.0	517.0	30.00%	1.2	multi-story		0.5	150.0		residential	431	220104
317	4900.0	959.0			mid-rise | high-rise					residential	431	220104
318	9996.0	39.0			multi-story					residential	431	220104
319	11902.0	57.0			mid-rise					residential	431	220104
320	7263.0	789.0	30.00%	1.2	multi-story			150.0		residential	431	220104
321	8535.0	294.0			multi-story					residential	431	220104
322	6536.0				mid-rise					residential	431	220104
323	3146.0	615.0			mid-rise					residential	431	220104
324	9697.0	380.0			high-rise					residential	431	220104
325	6150.0	69.0			multi-story					commercial-residential	431	220104
326	9270.0				multi-story					residential	431	220104
327	12504.0	116.0			multi-story					residential	431	220104
328	7246.0	93.0			multi-story					residential	431	220104
329	6150.0	105.0	30.00%	2.5	high-rise		0.9	150.0		commercial-residential	431	220104
330	7991.0	96.0			multi-story					residential	431	220104
331	8630.0	136.0			multi-story					residential	431	220104
332	7803.0				multi-story | mid-rise | high-rise					residential	431	220104
333	8221.0	482.0		1.63	multi-story		1.5			residential	431	220104
334	12122.0	110.0			multi-story | mid-rise		0.88			residential	431	220104
335	5650.0	86.0			multi-story					residential	431	220104
336	7411.0	133.0			multi-story					residential	431	220104
337	8545.0	154.0			multi-story					residential	431	220104
338	11082.0	88.0			multi-story					residential	431	220104
339	13649.0	250.0			multi-story					residential	431	220104
340	10544.0	218.0			multi-story					residential	431	220104
341	6542.0	178.0			multi-story					residential	431	220104
342	11908.0				multi-story					residential	431	220104
343	6850.0				multi-story					residential	431	220104
344	6250.0	36.0			multi-story					residential	431	220104
345	9207.0	429.0			multi-story					residential	431	220104
346	12327.0	144.0			multi-story					residential	431	220104
347	5850.0	196.0			multi-story					residential	431	220104
348	8802.0	127.0			multi-story					residential	431	220104
349	6450.0				multi-story					residential	431	220104
350	10427.0	118.0			multi-story					residential	431	220104
351	8691.0	114.0			multi-story					residential	431	220104
352	7242.0	40.0			multi-story					residential	431	220104
353	7797.0	30.0			multi-story					residential	431	220104
354	12505.0	168.0			multi-story					residential	431	220104
355	7233.0	61.0			multi-story					residential	431	220104
356	13038.0				multi-story					residential	431	220104
357	7033.0				multi-story					residential	431	220104
358	12034.0				multi-story					residential	431	220104
359	7125.0	76.0			multi-story					residential	431	220104
360	8965.0	426.0			multi-story					residential	431	220104
361	8739.0	154.0			multi-story					residential	431	220104
362	7433.0	51.0			multi-story					residential	431	220104
363	12461.0	64.0			multi-story					residential	431	220104
364	7800.0	105.0			multi-story					residential	431	220104
365	6991.0	154.0			multi-story					residential	431	220104
366	8866.0	60.0			multi-story					residential	431	220104
367	12868.0	287.0			multi-story					residential	431	220104
368	7833.0				multi-story					residential	431	220104
369	8348.0	62.0			multi-story					residential	431	220104
370	5850.0	37.0			multi-story					residential	431	220104
371	8502.0	122.0			multi-story					residential	431	220104
372	8307.0	24.0			multi-story					residential	431	220104
373	12159.0	219.0			multi-story					residential	431	220104
374	6839.0	126.0			multi-story					residential	431	220104
375	8133.0	71.0			multi-story					residential	431	220104
376	6950.0	56.0			multi-story					residential	431	220104
377	8304.0	197.0			multi-story					residential	431	220104
378	8533.0	119.0			multi-story					residential	431	220104
379	10537.0	84.0			multi-story					residential	431	220104
380	12577.0	62.0			multi-story					residential	431	220104
381	10691.0	202.0			multi-story					residential	431	220104
382	10789.0	108.0			multi-story					residential	431	220104
383	14075.0	175.0			multi-story					residential	431	220104
384	11698.0	645.0			multi-story					residential	431	220104
385	12900.0	75.0			multi-story					residential	431	220104
386	11149.0	210.0			multi-story					residential	431	220104
387	12771.0	128.0			multi-story					residential	431	220104
388	9599.0	129.0			multi-story					residential	431	220104
389	8678.0	248.0			multi-story					residential	431	220104
390	12142.0	108.0			multi-story					residential	431	220104
391	11999.0	189.0			multi-story					residential	431	220104
392	7933.0				multi-story					residential	431	220104
393	6750.0	144.0			multi-story					residential	431	220104
394	8772.0	140.0			multi-story			150.0		residential	431	220104
395	9516.0	56.0	30.00%	1.2	multi-story		0.5	150.0		residential	431	220104
396	10155.0	215.0	30.00%	1.2	multi-story		0.5	150.0		residential	431	220104
397	15393.0	238.0	30.00%	1.2	multi-story		0.5	150.0		residential	431	220104
398	6699.0	125.0	30.00%	1.2	multi-story		0.5	150.0		residential	431	220104
399	11165.0	132.0	30.00%	1.2	multi-story		0.5	150.0		residential	431	220104
400	10000.0	210.0	20.00%	1.2	multi-story		0.5	150.0		residential	431	220104
401	13676.0	173.0	30.00%	1.2	multi-story		0.5	150.0		residential	431	220104
402	16074.0	364.0	20.00%	1.2	multi-story		0.5	100.0		residential	431	220104
403	6921.0	84.0	20.00%	1.2	multi-story		0.5	150.0		residential	431	220104
404	8930.0	80.0	20.00%	1.2	multi-story		0.5	150.0		residential	431	220104
405	8009.0	86.0	30.00%	1.2	multi-story		0.5	150.0		residential	431	220104
406	11552.0	49.0	30.00%	1.2	multi-story		0.5	150.0		residential	431	220104
407	6350.0	63.0	30.00%	1.2	multi-story		0.5	150.0		residential	431	220104
408	19117.0	130.0	30.00%	1.2	multi-story		0.5	150.0		residential	431	220104
409	6750.0	66.0	20.00%	1.2	multi-story		0.5	150.0		residential	431	220104
410	6350.0	72.0	20.00%	1.2	multi-story		0.5	100.0		residential	431	220104
411	12100.0	30.0	30.00%	1.2	multi-story		0.5	150.0		residential	431	220104
412	7833.0	252.0	30.00%	1.2	multi-story	200(1:0.8)	0.5	150.0		residential	431	220104
413	9516.0	209.0	20.00%	1.2	multi-story		0.5	150.0		residential	431	220104
414	8088.0	226.0			multi-story					residential	431	220104
415	9500.0		35%	2.5			2.9			residential	431	220104
416	9072.0	140.0			low-rise					residential	431	220104
417	8467.0	272.0			multi-story					residential	431	220104
418	12825.0	311.0			multi-story					residential	431	220104
419	6827.0	234.0	20.00%	1.2	multi-story		0.5	100.0		residential	431	220104
420	6248.0	140.0			multi-story					residential	431	220104
421	7000.0				high-rise					residential	431	220104
422	6700.0				multi-story					residential	431	220104
423	7900.0				multi-story					residential	431	220104
424					low-rise					self-built	431	220104
425					low-rise					residential	431	220104
426	6750.0				multi-story					residential	431	220104
427					mid-rise					office	431	220104
428	6600.0				multi-story | mid-rise					residential	431	220104
429	9558.0				multi-story | mid-rise					residential	431	220104
430					multi-story					commerce	431	220104
431					multi-story					commerce	431	220104
432	7900.0		50.00%	0.5	low-rise		2	150.0		villa	431	220104
433	11300.0	14.0	50.00%	0.5	low-rise		2	150.0		villa	431	220104
434	6200.0	46.0	30.00%	1.2	multi-story	100(1:2.2)	0.5	100.0		residential	431	220104
435	8000.0	174.0	34.00%	2.0	multi-story | mid-rise	500(1:2.9)	0.9	200.0	200.0	residential	431	220104
436	8400.0	70.0	20.00%	2.0	multi-story | mid-rise		0.9	150.0		residential	431	220104
437	12500.0	70.0	35.00%	1.95	multi-story | mid-rise		0.5	150.0		residential	431	220104
438	11400.0	292.0	35.00%	1.95	multi-story | mid-rise		0.5	150.0		residential	431	220104
439	11300.0	24.0	32.00%	2.0	multi-story | mid-rise	100(1:4.2)	0.5	300.0		residential	431	220104
440	7900.0	293.0	20.00%	1.2	multi-story		0.5	150.0		residential	431	220104
441	7200.0	120.0	20.00%	1.2	multi-story	200(1:1.7)	0.8	300.0	300.0	residential	431	220104
442	7300.0	155.0	20.00%	1.2	multi-story	70(1:0.5)	2	100.0		residential	431	220104
443	8300.0	234.0	30.00%	2.0	multi-story | mid-rise	100(1:0.4)	0.9	150.0		residential	431	220104
444	5200.0	108.0	25.00%		high-rise		4			residential	431	220104
445	6400.0	110.0	30.00%	1.5	mid-rise	100(1:0.9)	0.3	200.0	150.0	residential	431	220104
446	19300.0	10.0	39.00%	0.59	low-rise	67(1:6.7)	0.95	150.0		villa	431	220104
447	7100.0	314.0	20.00%	2.0	multi-story	400(1:1.3)	0.6	300.0	300.0	residential	431	220104
448	7100.0	48.0	20.00%	1.2	multi-story	200(1:4.2)	0.5	300.0	300.0	residential	431	220104
449	7400.0	1038.0	25.00%	1.2	multi-story	400(1:0.4)	0.6	300.0	300.0	residential	431	220104
450	10600.0	667.0	30.00%	3.8	super high-rise	1300(1:1.9)	2.1	150.0	500.0	commercial-residential	431	220104
451	7200.0	72.0	30.00%	2.14	multi-story | mid-rise	200(1:2.8)	0.5	300.0	300.0	residential	431	220104
452	12900.0	12.0	30.00%	1.2	multi-story	140(1:11.7)	0.5	100.0		residential	431	220104
453	7600.0	30.0	20.00%	1.2	multi-story	300(1:10.0)	0.5	300.0	300.0	residential	431	220104
454					multi-story					self-built	431	220104
455					multi-story					office	431	220104
456	8900.0	146.0			mid-rise					residential	431	220104
457					multi-story					residential	431	220104
458					low-rise					self-built	431	220104
459	7500.0				multi-story					residential	431	220104
460		16.0			multi-story					office	431	220104
461	7500.0	123.0			multi-story					residential	431	220104
462	6400.0	81.0			multi-story					residential	431	220104
463	7133.0	62.0			multi-story					residential	431	220104
464	6850.0	60.0			multi-story					residential	431	220104
465	8300.0				multi-story					residential	431	220104
466	8266.0	217.0			multi-story					residential	431	220104
467	7333.0	114.0			multi-story					residential	431	220104
468	8108.0	155.0			multi-story					residential	431	220104
469	9100.0	1.0			low-rise					villa	431	220104
470	5580.0	98.0			multi-story					residential	431	220104
471	7037.0	163.0			multi-story					residential	431	220104
472	6400.0	43.0			multi-story					residential	431	220104
473	7500.0	105.0			multi-story					residential	431	220104
474	8833.0	54.0			multi-story					residential	431	220104
475					mid-rise					commerce	431	220104
476					mid-rise					commerce	431	220104
477	7300.0	80.0			multi-story					residential	431	220104
478	19300.0				low-rise					villa	431	220104
479	6650.0				multi-story					residential	431	220104
480	5300.0	48.0			multi-story					residential	431	220104
481	7700.0				multi-story					residential	431	220104
482	6200.0	24.0			multi-story					residential	431	220104
483	6000.0	45.0			multi-story					residential	431	220104
484	13600.0				multi-story					residential	431	220104
485	6150.0	42.0			multi-story					residential	431	220104
486	6000.0	84.0			multi-story					residential	431	220104
487	5000.0				multi-story					residential	431	220104
488	6250.0	16.0			multi-story					residential	431	220104
489	6423.0	63.0			multi-story					residential	431	220104
490	7633.0	147.0			multi-story					residential	431	220104
491	7800.0				multi-story					residential	431	220104
492	10900.0	43.0			multi-story					residential	431	220104
493	5900.0	80.0			multi-story					residential	431	220104
494	7653.0	84.0			multi-story					residential	431	220104
495	7300.0	42.0			multi-story					residential	431	220104
496	8200.0				multi-story					residential	431	220104
497	6800.0	56.0			multi-story					residential	431	220104
498	6300.0				multi-story					residential	431	220104
499	8200.0				multi-story					residential	431	220104
500	6428.0	116.0			multi-story					residential	431	220104
501	7000.0	137.0			multi-story					residential	431	220104
502	7000.0				multi-story					residential	431	220104
503	8933.0	134.0			multi-story					residential	431	220104
504					multi-story					office	431	220104
505	9300.0	60.0			multi-story					residential	431	220104
506	6300.0				multi-story					residential	431	220104
507	11500.0				multi-story					residential	431	220104
508	11700.0	16.0			multi-story					residential	431	220104
509	12000.0	66.0			multi-story					residential	431	220104
510	7000.0	337.0			multi-story					residential	431	220104
511	7433.0	84.0			multi-story					residential	431	220104
512	9600.0	379.0			multi-story					residential	431	220104
513	7900.0	32.0			multi-story					residential	431	220104
514	7700.0	60.0			multi-story					residential	431	220104
515	6750.0	117.0			multi-story					residential	431	220104
516	6149.0	142.0			multi-story					residential	431	220104
517	6400.0	27.0			multi-story					residential	431	220104
518	6666.0	108.0			multi-story					residential	431	220104
519	8033.0	107.0			multi-story					residential	431	220104
520	8500.0	84.0			multi-story					residential	431	220104
521	7800.0	126.0			multi-story					residential	431	220104
522	6427.0	177.0			multi-story					residential	431	220104
523	9300.0	158.0			multi-story					residential	431	220104
524	5800.0	142.0			multi-story					residential	431	220104
525	8200.0	228.0			multi-story					residential	431	220104
526	8333.0	823.0			high-rise					commercial-residential	431	220104
527	6750.0	40.0			multi-story			150.0		residential	431	220104
528	7500.0				multi-story			150.0		residential	431	220104
529	8600.0	95.0			multi-story			150.0		residential	431	220104
530	8972.0	234.0	30.00%	1.2	multi-story		0.5	150.0		residential	431	220104
531	10484.0	377.0	20.00%	1.2	multi-story		0.5	150.0		residential	431	220104
532	6800.0	60.0	30.00%	1.2	multi-story		0.5	150.0		residential	431	220104
533	9116.0	90.0	30.00%	1.2	multi-story		0.5	150.0		residential	431	220104
534	6350.0	168.0	30.00%	1.2	multi-story		0.5	150.0		residential	431	220104
535	6200.0	32.0	30.00%	1.2	multi-story		0.5	150.0		residential	431	220104
536	8100.0	98.0	30.00%	1.2	multi-story		0.5	150.0		residential	431	220104
537	7033.0	232.0	30.00%	1.2	multi-story		0.5	150.0		residential	431	220104
538	10915.0	181.0	30.00%	1.2	multi-story		0.5	150.0		residential	431	220104
539	11722.0	246.0	30.00%	1.2	multi-story		0.5	150.0		residential	431	220104
540	8733.0	25.0	30.00%	2.0	multi-story | mid-rise		0.9	150.0		residential	431	220104
541	6400.0	14.0	30.00%	1.2	multi-story		0.5	150.0		residential	431	220104
542	7633.0	70.0	20.00%	1.2	multi-story		0.5	100.0		residential	431	220104
543	5550.0	63.0	20.00%	1.2	multi-story		0.5	100.0		residential	431	220104
544	7484.0	42.0	30.00%	1.2	multi-story		0.5	150.0		residential	431	220104
545	5600.0	100.0	20.00%	1.2	multi-story		0.5	150.0		residential	431	220104
546	7805.0	252.0	20.00%	1.2	multi-story		0.5	150.0		residential	431	220104
547	6650.0	63.0	30.00%	1.2	multi-story		0.5	150.0		residential	431	220104
548	5700.0	572.0	20.00%	1.2	multi-story					residential	431	220104
549	7833.0	369.0	30.00%	1.2	multi-story		0.5	150.0		commercial-residential	431	220104
550	10835.0	259.0	30.00%	1.2	multi-story		0.5	150.0		residential	431	220104
551	7900.0	70.0	20.00%	1.2	multi-story		0.5	150.0		residential	431	220104
552	6700.0	60.0	20.00%	1.2	multi-story		0.5	150.0		residential	431	220104
553	9916.0	92.0	30.00%	1.2	multi-story		0.5	150.0		residential	431	220104
554	7900.0	80.0	30.00%	1.2	multi-story		0.5	150.0		residential	431	220104
555	6800.0	80.0	30.00%	1.2	multi-story	50(1:0.6)	5	150.0		residential	431	220104
556	10600.0	142.0	31.00%	2.38	multi-story | high-rise	160(1:1.1)	2.5	150.0		residential	431	220173
557	7200.0	72.0	20.00%	1.2	multi-story		0.5	150.0		residential	431	220104
558	7600.0	226.0	30.00%	1.2	multi-story		0.5	150.0		residential	431	220104
559	8800.0	340.0	30.00%	1.2	multi-story		0.5	150.0		residential	431	220104
560	11000.0	93.0	30.00%	1.2	multi-story		0.5	150.0		residential	431	220104
561				1.2	multi-story					hotel	431	220104
562	6700.0	268.0	20.00%	2.5	high-rise		0.9	150.0		commercial-residential	431	220104
563	10200.0	154.0	30.00%	1.2	multi-story		0.5	150.0		residential	431	220104
564	11000.0	255.0	30.00%	1.2	multi-story		0.5	150.0		residential	431	220104
565	6700.0	119.0	20.00%	1.2	multi-story		0.5	150.0		residential	431	220104
566	5700.0	240.0	40.00%	1.49	mid-rise	305(1:1.3)	2.8	150.0		commercial-residential	431	220104
567	8200.0	48.0	30.00%	1.2	multi-story		0.5	150.0		residential	431	220104
568	11200.0	122.0	50.00%	0.5	low-rise	1(1:0.0)	2	150.0		villa	431	220104
569	8200.0	510.0	30.00%	2.5	high-rise		0.9	150.0		commercial-residential	431	220104
570	9600.0	127.0	30.00%	1.2	multi-story		0.5	150.0		residential	431	220104
571	7700.0		30.00%	1.2	multi-story		0.5	150.0		residential	431	220104
572	10600.0	156.0	30.00%	1.2	multi-story		0.5	150.0		residential	431	220104
573	9500.0	25.0	30.00%	1.2	multi-story		0.5	150.0		residential	431	220104
574	8300.0	112.0	30.00%	1.2	multi-story		0.5	150.0		residential	431	220104
575	7500.0	72.0	30.00%	1.2	multi-story		0.5	150.0		residential	431	220104
576	8000.0	184.0	20.00%	1.2	multi-story		0.5	150.0		residential	431	220104
577	7800.0		30.00%	2.5	high-rise		0.9	150.0		commercial-residential	431	220104
578	5750.0	72.0	30.00%	2.5	high-rise		0.9	150.0		commercial-residential	431	220104
579	11100.0	30.0	30.00%	1.2	multi-story		0.5	150.0		residential	431	220104
580	6900.0	25.0	30.00%	1.2	multi-story		0.5	150.0		residential	431	220104
581	7200.0	252.0	30.00%	1.2	multi-story		0.5	150.0		residential	431	220104
582	7900.0	9.0	30.00%	1.2	multi-story		0.5	150.0		residential	431	220104
583	7700.0	47.0	30.00%	1.2	multi-story		0.5	150.0		residential	431	220104
584	9200.0	54.0	20.00%	1.2	multi-story		0.5	150.0		residential	431	220104
585	9800.0	30.0	30.00%	1.2	multi-story		0.5	150.0		residential	431	220104
586	7200.0	24.0	30.00%	1.2	multi-story		0.5	150.0		residential	431	220104
587	8300.0	42.0	20.00%	1.2	multi-story		0.6	150.0		residential	431	220104
588	7200.0	56.0	20.00%	1.2	multi-story		0.5	150.0		residential	431	220104
589	6700.0	90.0	20.00%	1.2	multi-story		0.5	150.0		residential	431	220104
590	7400.0	60.0	30.00%	1.2	multi-story		0.5	150.0		residential	431	220104
591	7900.0	122.0	20.00%	1.2	multi-story		0.5	150.0		residential	431	220104
592	9700.0	171.0	30.00%	2.0	multi-story | high-rise		0.9	150.0		commercial-residential	431	220104
593	7400.0	49.0	30.00%	1.2	multi-story		0.5	150.0		residential	431	220104
594	8000.0	49.0	20.00%	1.2	multi-story		0.5	150.0		residential	431	220104
595	8433.0	247.0	30.00%	1.2	multi-story		0.6	150.0		residential	431	220104
596	6500.0	30.0	20.00%	1.2	multi-story		0.5	150.0		residential	431	220104
597	13400.0	487.0	30.00%	2.5	high-rise		0.9	150.0		commercial-residential	431	220104
598	7600.0	60.0	20.00%	1.2	multi-story		0.5	150.0		residential	431	220104
599	8800.0	460.0	30.00%	1.2	multi-story		0.5	150.0		residential	431	220104
600	7600.0	39.0	30.00%	1.2	multi-story		0.5	150.0		residential	431	220104
601	13800.0	49.0	30.00%	1.2	multi-story		0.5	150.0		residential	431	220104
602	9000.0	126.0	30.00%	1.2	multi-story		0.5	150.0		residential	431	220104
603	7900.0	45.0	20.00%	1.2	multi-story		0.5	150.0		residential	431	220104
604	5400.0	24.0	20.00%	1.2	multi-story		0.5	150.0		residential	431	220104
605	14000.0	101.0	20.00%	1.2	multi-story		0.5	150.0		residential	431	220104
606	8400.0	35.0	30.00%	1.2	multi-story		0.5	150.0		residential	431	220104
607	5800.0	55.0	20.00%	1.2	multi-story		0.5	150.0		residential	431	220104
608	8400.0	401.0	30.00%	1.2	multi-story		0.5	150.0		residential	431	220104
609	6700.0	162.0	30.00%	1.2	multi-story		0.5	150.0		residential	431	220104
610	6400.0	64.0	30.00%	1.2	multi-story		0.5	150.0		residential	431	220104
611	7600.0	105.0	20.00%	1.2	multi-story	130(1:1.2)	0.4	100.0		residential	431	220104
612	13300.0	50.0	20.00%	1.2	multi-story		0.5	150.0		residential	431	220104
613	8000.0	120.0	20.00%	1.2	multi-story	130(1:1.1)	0.4	100.0		residential	431	220104
614	8800.0	72.0	30.00%	1.2	multi-story	120(1:1.7)	0.4	100.0		residential	431	220104
615	7300.0	24.0	30.00%	1.2	multi-story	130(1:5.4)	0.4	100.0		residential	431	220104
616	6700.0	164.0	20.00%	1.2	multi-story			100.0		residential	431	220104
617	7800.0	134.0	30.00%	1.2	multi-story	120(1:0.9)	0.4	80.0		residential	431	220104
618	6700.0	20.0	30.00%	1.2	multi-story		0.5	150.0		residential	431	220104
619	7300.0	112.0	20.00%	1.2	multi-story	170(1:1.5)	0.5	120.0		residential	431	220104
620	6900.0	99.0	30.00%	1.2	multi-story	30(1:0.3)	0.4	100.0		residential	431	220104
621	5900.0	140.0	30.00%	1.2	multi-story	120(1:0.9)	0.6	40.0		residential	431	220104
622	11500.0	24.0	30.00%	1.2	multi-story		0.5	150.0		residential	431	220104
623	5800.0	83.0	20.00%	1.2	multi-story	130(1:1.6)	0.5	100.0		residential	431	220104
624	11800.0	32.0	25.00%	3.0	multi-story		0.5	150.0		residential	431	220104
625				1.2	multi-story					hotel	431	220104
626	7300.0	42.0	30.00%	1.2	multi-story	130(1:3.1)	0.4	90.0		residential	431	220104
627	8400.0	141.0	30.00%	1.2	multi-story		0.5	150.0		residential	431	220104
628	7000.0	18.0	20.00%	1.2	multi-story		0.5	100.0		residential	431	220104
629	14900.0	111.0	30.00%	1.2	multi-story	130(1:1.2)	0.4	100.0		residential	431	220104
630	9600.0	437.0	20.00%	1.2	multi-story		0.5	150.0		residential	431	220104
631	7600.0	120.0	30.00%	1.2	multi-story	150(1:1.3)	0.8	100.0		residential	431	220104
632	7100.0	30.0	30.00%	1.2	multi-story	130(1:4.3)	0.4	100.0		residential	431	220104
633	13600.0	32.0	30.00%	1.2	multi-story	130(1:4.1)	0.5	100.0		residential	431	220104
634	7600.0	133.0	20.00%	1.2	multi-story	120(1:0.9)	0.4	30.0		residential	431	220104
635	9400.0	90.0	30.00%	1.2	multi-story	130(1:1.4)	0.6	30.0		residential	431	220104
636	9600.0	80.0	30.00%	1.2	multi-story	100(1:1.3)	0.7	120.0		residential	431	220104
637	8600.0	120.0	20.00%	2.5	high-rise	120(1:1.0)	0.7	130.0		residential	431	220104
638	8000.0	28.0	20.00%	1.2	multi-story		0.5	150.0		residential	431	220104
639	7400.0	277.0	30.00%	1.2	multi-story	100(1:0.4)	0.5	10.0		residential	431	220104
640	9600.0	150.0	30.00%	1.2	multi-story	140(1:0.9)	0.6	120.0		residential	431	220104
641					low-rise					residential	431	220104
642	6200.0	42.0			multi-story					residential	431	220104
643	6550.0	63.0			multi-story					residential	431	220104
644	6800.0	185.0			multi-story					residential	431	220104
645	6700.0				multi-story					residential	431	220104
646	6409.0	124.0			multi-story					residential	431	220104
647	7633.0				multi-story					residential	431	220104
648					multi-story					hotel	431	220104
649	7991.0	150.0			multi-story					residential	431	220104
650	6600.0	85.0			multi-story					residential	431	220104
651	6700.0	20.0			multi-story					residential	431	220104
652	11666.0	54.0			multi-story					residential	431	220104
653	7466.0	111.0			multi-story					residential	431	220104
654	6150.0	113.0			multi-story					residential	431	220104
655					multi-story					commerce	431	220104
656	8152.0	70.0			multi-story					residential	431	220104
657	9468.0	30.0			multi-story					residential	431	220104
658	5483.0	2870.0	32.00%	2.0	multi-story | high-rise	1230(1:0.4)	1	150.0		residential	431	220103
659	7915.0	2454.0	25.02%	1.2	mid-rise | high-rise	900(1:0.4)	2.2	300.0	300.0	residential	431	220103
660					low-rise					self-built	431	220103
661					mid-rise					office	431	220103
662	7400.0				multi-story					residential	431	220103
663	3050.0				multi-story					residential	431	220103
664	8690.0	4967.0	30.00%	2.5	high-rise	140(1:0.0)	2	130.0		residential	431	220106
665	7212.0	1458.0	43.00%	1.4	multi-story | mid-rise	100(1:0.1)	0.65	200.0	100.0	residential	431	220106
666	6290.0	1225.0	41.00%	0.83	mid-rise	1000(1:0.8)	0.5	150.0		residential	431	220106
667	7526.0	2174.0	40.00%	2.0	multi-story	945(1:0.4)	0.7	300.0		residential	431	220106
668	11419.0	1518.0	31.90%	1.3	multi-story	600(1:0.4)	2.3	150.0		residential	431	220106
669	9601.0	1352.0	38.00%	1.68	mid-rise	2000(1:1.5)	1.5	300.0	300.0	residential	431	220106
670	7076.0	1871.0	35.00%	1.1	multi-story | mid-rise | high-rise	225(1:0.1)	2	300.0	300.0	residential	431	220106
671	7782.0	3163.0	30.00%	0.8	multi-story | high-rise		0.6	150.0		residential	431	220106
672	9748.0	2443.0	33.30%	1.77	multi-story | mid-rise	1800(1:0.7)	2.2	400.0		residential	431	220106
673	7228.0	1816.0	41.00%	2.5	multi-story	2140(1:1.2)	1	200.0		residential	431	220106
674	7502.0	1530.0	30.00%	1.0	multi-story | mid-rise	200(1:0.1)	0.5	300.0		residential	431	220106
675	6816.0	2085.0	35.00%	1.59	multi-story | mid-rise	500(1:0.2)		300.0		residential	431	220106
676	7811.0	742.0	38.00%	1.0	mid-rise	1000(1:1.3)	0.5	200.0	200.0	residential	431	220106
677	5496.0	1517.0	30.00%	1.4	multi-story | mid-rise | high-rise	1300(1:0.9)	1	500.0	600.0	residential	431	220106
678	16351.0	490.0	31.00%	3.48	high-rise	842(1:1.7)	4.5	300.0	300.0	residential	431	220106
679	6845.0	608.0	35.00%	2.0	multi-story	1500(1:2.5)	0.4	300.0		residential	431	220106
680	6534.0	2119.0	30.00%	1.87	multi-story | mid-rise	1150(1:0.5)	1.1	400.0	400.0	residential	431	220106
681	7467.0	2281.0	50.00%	1.03	multi-story	500(1:0.2)	1.2	150.0	300.0	residential	431	220106
682	8740.0	844.0	36.00%	1.18	multi-story	800(1:0.9)	1.1	200.0		residential	431	220106
683	6398.0	1569.0	30.00%	1.98	multi-story | mid-rise	1000(1:0.6)	0.8	200.0		residential	431	220106
684	9672.0	716.0	30.00%	1.5	mid-rise	277(1:0.4)	1.88	150.0		residential	431	220106
685	8266.0	599.0	50.00%	1.03	multi-story | mid-rise	1100(1:1.8)	1.1	200.0		residential	431	220106
686	7768.0	775.0	35.00%	1.98	multi-story	150(1:0.2)	0.28	150.0		residential	431	220106
687	7323.0	3954.0	30.00%	1.98	multi-story | mid-rise	500(1:0.1)	0.9	200.0		residential	431	220106
688	7681.0	772.0	33.00%	1.55	multi-story | mid-rise	518(1:0.7)	0.9	400.0	400.0	residential	431	220106
689	5600.0	252.0	20.00%	1.2	multi-story		0.5	150.0		residential	431	220106
690	6700.0	48.0	30.00%	1.2	multi-story		0.5	150.0		residential	431	220106
691	6700.0										431	220106
692	4993.0	3808.0	30.00%	2.0	multi-story | mid-rise	140(1:0.0)	0.6	120.0		residential	431	220183
693	5303.0	2681.0	30.00%	2.0	multi-story | high-rise	150(1:0.1)	0.5	130.0		residential	431	220183
694	4016.0	2020.0	30.00%	2.5	high-rise	140(1:0.1)	0.6	130.0		residential	431	220183
695	4558.0	413.0	30.00%	2.0	multi-story | mid-rise	100(1:0.2)	1	10.0		residential	431	220183
696	3616.0	122.0	30.00%	1.2	multi-story		0.8	150.0		residential	431	220183
697	3816.0	745.0	20.00%	2.0	multi-story | mid-rise	900(1:1.2)	0.9	300.0	300.0	residential	431	220183
698	2925.0	72.0	30.00%	1.2	multi-story	50(1:0.7)	0.5	10.0		residential	431	220183
699	3225.0	85.0	20.00%	1.2	multi-story	50(1:0.6)	0.5	20.0		residential	431	220183
700	3708.0	944.0	30.00%	1.2	multi-story	800(1:0.8)	1	150.0		residential	431	220183
701	4366.0	761.0	20.00%	2.0	multi-story | high-rise	155(1:0.2)	1.2	150.0		residential	431	220183
702	4608.0	1568.0	30.00%	2.14	multi-story | mid-rise	140(1:0.1)	0.5	120.0		residential	431	220183
703	5460.0	3460.0	30.00%	2.0	multi-story | mid-rise	150(1:0.0)	0.7	100.0		residential	431	220183
704	4651.0	1260.0	30.00%	2.14	multi-story | mid-rise	160(1:0.1)	0.6	130.0		residential	431	220183
705	4758.0	338.0	30.00%	2.14	multi-story | mid-rise	200(1:0.6)	0.5	150.0		residential	431	220183
706	3703.0	520.0	20.00%	2.5	high-rise	100(1:0.2)	1	150.0		residential	431	220183
707	4216.0	1293.0	30.00%	1.2	multi-story	800(1:0.6)	0.6	90.0	300.0	residential	431	220183
708	4401.0	1706.0	30.00%	2.14	multi-story | mid-rise	1400(1:0.8)	0.5	120.0	300.0	residential	431	220183
709	4116.0	355.0	30.00%	2.0	multi-story | mid-rise	100(1:0.3)	0.5	15.0		residential	431	220183
710	5053.0	1482.0	30.00%	1.2	multi-story	600(1:0.4)	0.5	300.0	300.0	residential	431	220183
711	3616.0	594.0	35.00%	2.4	multi-story | high-rise	100(1:0.2)	1.5	15.0		residential	431	220183
712	3225.0	40.0	30.00%	1.2	multi-story	50（1：1.3）	0.5	20.0		residential	431	220183
713	3125.0	48.0	30.00%	1.2	multi-story	100(1:2.1)	0.5	20.0		residential	431	220183
714	4558.0	1466.0	30.00%	2.0	multi-story | high-rise	120(1:0.1)	0.5	130.0		residential	431	220183
715	4166.0	312.0	20.00%	1.2	multi-story	130(1:0.4)	0.5	120.0		residential	431	220183
716	3666.0	120.0	20.00%	1.2	multi-story	50(1:0.4)	0.5	10.0		residential	431	220183
717	2975.0	96.0	30.00%	1.2	multi-story	130(1:1.4)	0.5	130.0		residential	431	220183
718	3075.0	100.0	20.00%	1.2	multi-story	50(1:0.5)	0.5	20.0		residential	431	220183
719	3766.0	288.0	30.00%	1.2	multi-story	100(1:0.3)	0.5	20.0		residential	431	220183
720	3566.0	334.0	30.00%	1.2	multi-story	100(1:0.3)	0.5	15.0		residential	431	220183
721	4968.0	1489.0	30.00%	2.0	multi-story | mid-rise | high-rise		0.9	150.0		residential	431	220183
722	4847.0	978.0	30.00%	2.0	multi-story | mid-rise	755(1:0.8)	1.5	150.0	35.0	residential	431	220183
723	4316.0	671.0	30.00%	2.0	multi-story | high-rise		2	150.0		residential	431	220183
724	4998.0	2264.0	30.00%	1.2	multi-story	140(1:0.1)	0.5	130.0		residential	431	220183
725	4216.0	2196.0	30.00%	1.5	mid-rise	500(1:0.2)	0.9	300.0	300.0	residential	431	220183
726	4466.0				high-rise					residential	431	220183
727	5752.0		20.00%	2.0	multi-story | mid-rise		0.9	100.0		residential	431	220183
728	4400.0				multi-story					residential	431	220183
729	2400.0				multi-story					residential	431	220183
730	4850.0	272.0			multi-story					residential	431	220183
731	3650.0	208.0	30.00%	1.2	multi-story	130(1:0.6)	0.5	120.0		residential	431	220183
732	4500.0	203.0	30.00%	2.0	multi-story | mid-rise	50(1:0.2)	1	150.0		residential	431	220183
733	3500.0	73.0	30.00%	1.2	multi-story	200(1:2.7)	0.5	150.0		residential	431	220183
734	3350.0	152.0	32.00%	2.1	multi-story	100(1:0.7)	0.5	30.0		residential	431	220183
735	3800.0	657.0	30.00%	2.0	multi-story | mid-rise	300(1:0.5)	0.9	150.0		residential	431	220183
736	3950.0	235.0	30.00%	2.0	multi-story | mid-rise	300(1:1.3)	1	150.0		residential	431	220183
737	4100.0	372.0	20.00%	1.2	multi-story	75(1:0.2)	1	20.0		residential	431	220183
738	4500.0	525.0	35.00%	2.0	multi-story	200(1:0.4)	0.8	140.0		residential	431	220183
739	3500.0	58.0	30.00%	1.2	multi-story	50(1:0.9)	0.5	150.0		residential	431	220183
740	3350.0	165.0	30.00%	2.5	high-rise	50(1:0.3)	0.9	150.0		residential	431	220183
741	4100.0	435.0	30.00%	2.14	multi-story | mid-rise	130(1:0.3)	0.5	110.0		residential	431	220183
742	3700.0	249.0	30.00%	2.0	multi-story | mid-rise	200(1:0.8)	0.9	150.0		residential	431	220183
743	4250.0	469.0	30.00%	1.2	multi-story	160(1:0.3)	0.5	130.0		residential	431	220183
744	2750.0	162.0	30.00%	1.2	multi-story	300(1:1.9)	0.5	150.0		residential	431	220183
745	3450.0	432.0	30.00%	1.2	multi-story	900(1:2.1)	0.5	300.0	300.0	residential	431	220183
746	3500.0	126.0			multi-story					residential	431	220183
747	2750.0				multi-story					residential	431	220183
748	3325.0	36.0			multi-story					residential	431	220183
749	4266.0	76.0			multi-story					residential	431	220183
750	3450.0				multi-story					residential	431	220183
751	2950.0				multi-story					residential	431	220183
752	1700.0				multi-story					residential	431	220183
753	2100.0				multi-story					residential	431	220183
754					low-rise					self-built	431	220183
755	3400.0				multi-story					residential	431	220183
756					low-rise					self-built	431	220183
757	2500.0	36.0	20.00%	1.2	multi-story		0.5	150.0		residential	431	220183
758	2700.0		30.00%	1.2	multi-story		0.5	150.0		residential	431	220183
759	3700.0		30.00%	1.2	multi-story		0.5	150.0		residential	431	220183
760	3733.0	36.0	30.00%	1.2	multi-story		0.5	150.0		residential	431	220183
761	2400.0	54.0	30.00%	1.2	multi-story		0.5	150.0		residential	431	220183
762	3600.0		30.00%	1.2	multi-story		0.5	150.0		residential	431	220183
763	3200.0	70.0	30.00%	1.2	multi-story		0.5	150.0		residential	431	220183
764	2550.0	150.0	30.00%	1.2	multi-story		0.5	150.0		residential	431	220183
765	3050.0		30.00%	1.2	multi-story		0.5	150.0		residential	431	220183
766	3300.0	108.0	30.00%	2.0	multi-story | high-rise		0.9	150.0		residential	431	220183
767	3450.0	162.0	30.00%	1.2	multi-story		0.5	150.0		residential	431	220183
768	5058.0	48.0	30.00%	2.0	multi-story | high-rise		0.5	150.0		residential	431	220183
769	3600.0	144.0	30.00%	1.2	multi-story		0.5	150.0		residential	431	220183
770	3750.0	50.0	30.00%	1.2	multi-story		0.5	150.0		residential	431	220183
771	3850.0	84.0	30.00%	1.2	multi-story		0.5	150.0		residential	431	220183
772	3350.0	48.0	30.00%	1.2	multi-story		0.5	150.0		residential	431	220183
773	3350.0	48.0	20.00%	1.2	multi-story		0.5	100.0		residential	431	220183
774	3850.0	108.0	30.00%	1.2	multi-story		0.5	150.0		residential	431	220183
775	3300.0	84.0	30.00%	1.2	multi-story		1	150.0		residential	431	220183
776	3300.0	56.0	30.00%	1.2	multi-story		0.5	150.0		residential	431	220183
777	3650.0	632.0	20.00%	1.2	multi-story		0.5	100.0		residential	431	220183
778	3450.0		20.00%	1.2	multi-story		0.5	100.0		residential	431	220183
779	3450.0	216.0	30.00%	1.2	multi-story	120(1:0.6)	0.5	100.0		residential	431	220183
780	3250.0	100.0	20.00%	1.2	multi-story	30(1:0.3)	0.5	10.0		residential	431	220183
781	3600.0	140.0	20.00%	1.2	multi-story	100(1:0.7)	0.5	15.0		residential	431	220183
782	3450.0	60.0	30.00%	1.2	multi-story	50(1:0.8)	0.5	10.0		residential	431	220183
783	3300.0	36.0	30.00%	1.2	multi-story	50(1:1.4)	0.5	10.0		residential	431	220183
784	3350.0	180.0	30.00%	1.2	multi-story	50(1:0.3)	0.5	20.0		residential	431	220183
785	3600.0	55.0	30.00%	1.2	multi-story	30(1:0.5)	0.5	20.0		residential	431	220183
786	3350.0	155.0	30.00%	1.2	multi-story	50(1:0.3)	0.5	20.0		residential	431	220183
787	3250.0	60.0	20.00%	1.2	multi-story	50(1:0.8)	0.5	20.0		residential	431	220183
788	3250.0	138.0	30.00%	1.2	multi-story	30(1:0.2)	0.5	10.0		residential	431	220183
789	3250.0	65.0	30.00%	1.2	multi-story	100(1:1.5)	0.5	10.0		residential	431	220183
790	3050.0	70.0	30.00%	1.2	multi-story	100(1:1.4)	0.5	20.0		residential	431	220183
791	3050.0	68.0	30.00%	1.2	multi-story	100(1:1.5)	0.5	10.0		residential	431	220183
792	3650.0	352.0	30.00%	1.2	multi-story	200(1:0.6)	0.5	10.0		residential	431	220183
793	2900.0	195.0	30.00%	1.2	multi-story	20(1:0.1)	0.5	10.0		residential	431	220183
794	3400.0	340.0	20.00%	1.2	multi-story	200(1:0.6)	0.5	10.0		residential	431	220183
795	3550.0	112.0	30.00%	1.2	multi-story	100(1:0.9)	0.5	10.0		residential	431	220183
796	3700.0	192.0	20.00%	1.2	multi-story	130(1:0.7)	0.5	100.0		residential	431	220183
797	3000.0	714.0	20.00%	1.2	multi-story	130(1:0.2)	0.5	110.0		residential	431	220183
798	4300.0	414.0	30.00%	2.0	multi-story | high-rise	140(1:0.3)	0.6	110.0		residential	431	220183
799	4350.0	103.0	30.00%	1.2	multi-story	30(1:0.3)	0.5	10.0		residential	431	220183
800	3500.0	55.0	30.00%	1.2	multi-story	100(1:1.8)	0.5	10.0		residential	431	220183
801	3250.0	50.0	30.00%	1.2	multi-story	120(1:2.4)	0.5	110.0		residential	431	220183
802	2900.0	195.0	30.00%	1.2	multi-story	100(1:0.5)	0.5	20.0		residential	431	220183
803	3100.0	75.0	30.00%	1.2	multi-story	100(1:1.3)	0.5	10.0		residential	431	220183
804	4000.0	48.0	30.00%	1.2	multi-story	120(1:2.5)	0.5	130.0		residential	431	220183
805	3200.0	70.0	30.00%	1.2	multi-story	50(1:0.7)	0.5	20.0		residential	431	220183
806	3100.0	95.0	30.00%	1.2	multi-story	30(1:0.3)	0.5	10.0		residential	431	220183
807	3400.0	70.0	30.00%	1.2	multi-story	30(1:0.4)	0.5	10.0		residential	431	220183
808	2900.0	73.0	20.00%	1.2	multi-story	30(1:0.4)	0.5	10.0		residential	431	220183
809	3100.0	100.0	30.00%	1.2	multi-story	130(1:1.3)	0.5	120.0		residential	431	220183
810	3100.0	390.0	30.00%	1.2	multi-story	50(1:0.1)	0.5	10.0		residential	431	220183
811	2900.0	40.0	30.00%	1.2	multi-story	50(1:1.3)	0.5	10.0		residential	431	220183
812	3800.0	35.0	30.00%	1.2	multi-story	50(1:1.4)	0.5	10.0		residential	431	220183
813	2950.0	39.0	30.00%	1.2	multi-story	50(1:1.3)	0.5	20.0		residential	431	220183
814	2900.0	40.0	20.00%	1.2	multi-story	50(1:1.3)	0.5	15.0		residential	431	220183
815	3800.0	205.0	30.00%	1.2	multi-story	120(1:0.6)	0.6	110.0		residential	431	220183
816	2900.0	60.0	30.00%	1.2	multi-story	30(1:0.5)	0.5	10.0		residential	431	220183
817	2700.0	70.0	30.00%	1.2	multi-story	50(1:0.7)	0.5	10.0		residential	431	220183
818	2900.0	452.0	30.00%	1.2	multi-story	50(1:0.1)	0.5	20.0		residential	431	220183
819	3600.0	148.0	30.00%	1.2	multi-story	50(1:0.3)	0.5	10.0		residential	431	220183
820	5000.0	90.0	30.00%	1.2	multi-story	130(1:1.4)	0.6	120.0		residential	431	220183
821	3750.0	96.0	20.00%	1.2	multi-story	140(1:1.5)	0.5	130.0		residential	431	220183
822	3700.0	273.0	30.00%	1.2	multi-story	140(1:0.5)	0.6	120.0		residential	431	220183
823	3250.0	24.0	20.00%	1.2	multi-story	30(1:1.3)	0.5	10.0		residential	431	220183
824	3150.0	48.0	20.00%	1.2	multi-story	5(1:0.1)	0.8	10.0		residential	431	220183
825	3050.0	70.0	30.00%	1.2	multi-story	30(1:0.4)	0.5	10.0		residential	431	220183
826	3650.0	39.0	30.00%	1.2	multi-story	30(1:0.8)	0.5	10.0		residential	431	220183
827	3250.0	80.0	30.00%	1.2	multi-story	30(1:0.4)	0.5	10.0		residential	431	220183
828	3550.0	422.0	20.00%	1.2	multi-story	133(1:0.3)	1	15.0		residential	431	220183
829	3750.0	60.0	30.00%	1.2	multi-story	20(1:0.3)	0.3	20.0		residential	431	220183
830	3750.0	36.0	30.00%	1.2	multi-story	20(1:0.6)	0.5	10.0		residential	431	220183
831	3450.0	50.0	20.00%	1.2	multi-story	20(1:0.4)	0.5	10.0		residential	431	220183
832	2950.0	60.0	30.00%	1.2	multi-story	20(1:0.3)	0.5	10.0		residential	431	220183
833	3450.0	50.0	30.00%	1.2	multi-story	20(1:0.4)	0.3	30.0		residential	431	220183
834	3250.0	72.0	30.00%	1.2	multi-story	50(1:0.7)	0.5	10.0		residential	431	220183
835	3250.0	80.0	30.00%	1.2	multi-story	20(1:0.3)	0.5	10.0		residential	431	220183
836	3800.0	568.0	20.00%	1.2	multi-story	200(1:0.4)	0.5	10.0		residential	431	220183
837	4350.0	860.0	30.00%	2.5	high-rise		0.9	150.0		residential	431	220183
838	7579.0	2522.0	30.00%	1.9	multi-story | mid-rise	1467(1:0.6)	1.6	400.0	400.0	residential	431	220105
839	9938.0	3765.0	31.00%	1.5	mid-rise	900(1:0.2)	1.7	400.0	400.0	residential	431	220105
840	9194.0	1620.0	30.00%	1.57	mid-rise | high-rise | super high-rise	281(1:0.2)	2.5	150.0		residential	431	220105
841	10181.0	5839.0	40.00%	1.2	multi-story | mid-rise | high-rise | super high-rise	1380(1:0.2)	2.1	150.0	400.0	residential	431	220105
842	11156.0	3239.0	48.00%	2.0	mid-rise | high-rise	1180(1:0.4)	1.75	200.0	300.0	residential	431	220105
843	7850.0	4611.0	35.00%	3.06	multi-story | mid-rise	626(1:0.1)	0.85	150.0		residential	431	220105
844	7498.0	7815.0	34.80%	3.05	multi-story | mid-rise	408(1:0.1)	0.8	300.0		residential	431	220105
845	7180.0	2656.0	37.00%	1.8	multi-story | mid-rise	2658(1:1.0)	1.5	500.0	500.0	residential	431	220105
846	8257.0	924.0	35.00%	1.8	multi-story | mid-rise | high-rise	837(1:0.9)	1.6	400.0	400.0	residential	431	220105
847	11729.0	728.0	30.15%	2.19	mid-rise | high-rise	700(1:1.0)	2.5	150.0		residential	431	220105
848	8814.0	2217.0	36.50%	1.8	multi-story | mid-rise	500(1:0.2)	1	150.0	200.0	residential	431	220105
849	6886.0	2219.0	43.00%	1.7	multi-story | mid-rise	30(1:0.0)	0.5	300.0		residential	431	220105
850	8605.0	2966.0	22.80%	2.2	multi-story | mid-rise | high-rise	500(1:0.2)	1.8	500.0	550.0	residential	431	220105
851	7714.0	1143.0	30.00%	1.83	multi-story | mid-rise	1088(1:1.0)	1.2	400.0	400.0	residential	431	220105
852	7346.0	3155.0	35.00%	3.8	high-rise	2496(1:0.8)	1.5	400.0	400.0	residential	431	220105
853	6733.0	1695.0	35.00%	3.8	high-rise	400(1:0.2)	1.5	300.0	300.0	residential	431	220105
854	7247.0	1355.0	32.00%	2.22	multi-story | high-rise	2823(1:2.1)	2	400.0	400.0	residential	431	220105
855	7897.0	2807.0	37.00%	1.99	mid-rise | high-rise	765(1:0.3)	2.5	150.0		residential	431	220105
856	7948.0	931.0	33.00%	2.0	multi-story | mid-rise	500(1:0.5)	1.3	150.0	200.0	residential	431	220105
857	7977.0	1447.0	40.00%	1.38	multi-story | mid-rise | high-rise	100(1:0.1)	1.5	200.0		residential	431	220105
858	8438.0	1011.0	32.00%	2.49	mid-rise | high-rise	1249(1:1.2)	2.5	150.0		residential	431	220105
859	7815.0	2339.0	35.00%	1.8	multi-story | mid-rise | high-rise	300(1:0.1)	1.6	150.0		residential	431	220105
860	7911.0	3645.0	32.00%	1.8	multi-story | mid-rise	156(1:0.0)	0.5	100.0	200.0	residential	431	220105
861	10306.0	712.0	48.00%	2.0	multi-story | mid-rise	1180(1:1.7)	1.75	150.0		residential	431	220105
862	7831.0	928.0	30.00%	2.5	mid-rise | high-rise	4275(1:4.6)	3.5	300.0	300.0	residential	431	220105
863	6841.0	2153.0	30.00%	2.0	multi-story | mid-rise	624(1:0.3)	0.5	400.0	400.0	residential	431	220105
864	7301.0	367.0	37.00%	1.8	multi-story | mid-rise	1110(1:3.0)	1.5	500.0	500.0	residential	431	220105
865	8594.0	2712.0	24.73%	1.65	mid-rise | high-rise		1	150.0		residential	431	220105
866	7515.0	1176.0	30.30%	2.7	multi-story | mid-rise	550(1:0.5)	1.5	550.0		residential	431	220105
867	6876.0	982.0	30.00%	2.5	high-rise		0.9	150.0		residential	431	220105
868	8263.0	426.0	35.00%	2.19	multi-story | high-rise	1180(1:2.8)	0.8	300.0	300.0	residential	431	220105
869	6734.0	2027.0	30.00%	2.14	multi-story | high-rise | super high-rise	449(1:0.2)	0.5	400.0	400.0	residential	431	220105
870	7959.0	1909.0	33.70%	2.7	multi-story | mid-rise	323(1:0.2)	1	350.0	400.0	residential	431	220105
871	7415.0	949.0	31.58%	2.33	multi-story	384(1:0.4)	1.6	300.0	300.0	residential	431	220105
872	7980.0	1239.0	25.00%	1.59	multi-story	232(1:0.2)	0.8	150.0	500.0	residential	431	220105
873	7086.0	270.0	30.00%	2.0	multi-story | mid-rise	240(1:0.9)	0.88	150.0		residential	431	220105
874	6813.0	574.0	20.00%	6.18	multi-story | mid-rise		0.8	150.0		residential	431	220105
875	8579.0	1024.0	35.00%	1.4	multi-story | high-rise	500(1:0.5)	1	200.0		residential	431	220105
876	10835.0	6479.0	40.00%	1.2	multi-story | mid-rise	1500(1:0.2)	2.1	150.0	400.0	residential	431	220105
877	9032.0	433.0	35.00%	2.12	multi-story | mid-rise	200(1:0.5)	0.9	150.0		residential	431	220105
878	6660.0	2263.0	30.00%	2.0	multi-story | mid-rise	643(1:0.3)	0.3	300.0	300.0	residential	431	220105
879	8447.0	1558.0	35.00%	1.8	multi-story | mid-rise | high-rise	1380(1:0.9)	1.6	500.0	500.0	residential	431	220105
880	7733.0	332.0	35.00%	2.5	multi-story | mid-rise	120(1:0.4)	0.5	300.0		residential	431	220105
881	7658.0	1413.0	31.20%	1.99	multi-story	1088(1:0.8)	1.4	150.0	400.0	residential	431	220105
882	8573.0	1623.0	30.00%	3.5	high-rise	1000(1:0.6)	1.8	150.0	350.0	residential	431	220105
883	8237.0	653.0	33.00%	1.7	multi-story | mid-rise	100(1:0.2)	0.8	500.0		residential	431	220105
884	8647.0	747.0	31.00%	1.5	mid-rise	500(1:0.7)	0.5	150.0		residential	431	220105
885	7732.0	538.0	30.00%	1.99	multi-story | mid-rise	700(1:1.3)	1.3	500.0	500.0	residential	431	220105
886	7000.0	499.0	30.00%	1.89	multi-story | mid-rise	250(1:0.5)	0.8	150.0		residential	431	220105
887	7509.0	2582.0	43.00%	1.7	multi-story | mid-rise	1500(1:0.6)	0.5	300.0	500.0	residential	431	220105
888	8598.0	780.0	24.73%	1.65	high-rise		1	150.0		residential	431	220105
889	9244.0	1156.0	30.00%	1.57	multi-story | mid-rise	281(1:0.2)	2.5	150.0		residential	431	220105
890	9518.0	1389.0	35.00%	1.4	multi-story | mid-rise	300(1:0.2)	1.4	200.0	200.0	residential	431	220105
891	11697.0	997.0	36.00%	1.9	mid-rise | high-rise	1159(1:1.2)	2.8	150.0		residential	431	220105
892	8514.0	712.0	35.00%	1.5	multi-story | mid-rise	80(1:0.1)	0.4	500.0		residential	431	220105
893	8390.0	614.0	31.00%	1.61	mid-rise	244(1:0.4)	0.8	300.0	300.0	residential	431	220105
894	8746.0	609.0	35.00%	1.5	multi-story | mid-rise	500(1:0.8)	0.4	150.0		residential	431	220105
895	7402.0	3738.0	20.00%	1.8	multi-story | mid-rise		0.5	150.0		residential	431	220105
896	7163.0	557.0	25.50%	3.48	multi-story | mid-rise		1.5	150.0		residential	431	220105
897	7506.0	473.0	37.00%	1.8	multi-story | mid-rise	1590(1:3.4)	1.5	100.0	200.0	residential	431	220105
898	8282.0	1247.0	38.00%	1.8	multi-story | mid-rise | high-rise	300(1:0.2)	1.8	150.0	400.0	residential	431	220105
899	5989.0	751.0	20.00%	2.3	multi-story | mid-rise	669(1:0.9)	0.5	500.0	500.0	residential	431	220105
900	7994.0	2516.0	35.00%	2.5	mid-rise | high-rise	1801(1:0.7)	2.5	150.0		residential	431	220105
901	6850.0	429.0	30.00%	2.0	multi-story | mid-rise	78(1:0.2)	0.8	300.0		residential	431	220105
902	6445.0	866.0	30.00%	2.48	multi-story | mid-rise | high-rise	500(1:0.6)	0.5	150.0		residential	431	220105
903	6532.0	1028.0	30.00%	1.98	multi-story | high-rise	703(1:0.7)	0.5	400.0	400.0	residential	431	220105
904	6781.0	1525.0	31.20%	1.99	multi-story	1371(1:0.9)	1.4	400.0	400.0	residential	431	220105
905	6187.0	413.0	35.00%	1.8	mid-rise | high-rise	417(1:1.0)	0.9	300.0	300.0	residential	431	220105
906	5759.0	1827.0	30.00%	2.5	high-rise		0.9	150.0		residential	431	220105
907	7667.0	3480.0	32.00%	1.8	multi-story	300(1:0.1)	0.5	200.0	200.0	residential	431	220105
908	8358.0	671.0	37.00%	1.8	multi-story | mid-rise	590(1:0.9)	1.5	500.0	500.0	residential	431	220105
909	7926.0	468.0	31.00%	1.61	multi-story	800(1:1.7)	0.8	300.0	300.0	residential	431	220105
910	8874.0	2458.0	30.00%	2.0	mid-rise | high-rise		0.9	150.0		residential	431	220105
911	8502.0	2472.0	30.00%	2.0	multi-story | high-rise	948(1:0.4)	2.4	150.0		residential	431	220105
912	6760.0	1032.0	35.00%	2.0	multi-story | mid-rise		0.4	150.0		residential	431	220105
913	6200.0	216.0	35.50%	1.2	multi-story	190(1:0.9)	0.8	100.0		residential	431	220105
914	7366.0	1887.0	32.38%	2.89	high-rise | super high-rise	1734(1:0.9)	2.2	150.0		residential	431	220105
915	7068.0	296.0	35.00%	1.4	mid-rise	300(1:1.0)	0.85	100.0		residential	431	220105
916	8496.0	258.0	35.00%	1.5	multi-story | mid-rise	36(1:0.1)	0.4	300.0		residential	431	220105
917	7162.0	516.0	40.00%	2.3	multi-story	128(1:0.2)	0.5	300.0		residential	431	220105
918	4758.0	69.0	30.00%	1.2	multi-story	200(1:2.9)	0.4	150.0		residential	431	220105
919	6750.0	291.0	35.00%	2.14	multi-story	628(1:2.2)	0.8	500.0		residential	431	220105
920	6384.0	711.0	30.00%	2.14	multi-story | mid-rise	427(1:0.6)	0.8	300.0	300.0	residential	431	220105
921	7091.0	289.0	31.00%	1.52	multi-story	200(1:0.7)	0.5	150.0		residential	431	220105
922	7727.0	590.0	30.00%	1.89	multi-story | mid-rise		0.5	150.0		residential	431	220105
923	6614.0	1504.0	25.00%	1.99	mid-rise | high-rise	1599(1:1.1)	1.2	400.0	400.0	residential	431	220105
924	9453.0	1129.0	30.00%	1.98	multi-story | mid-rise		0.5	150.0		residential	431	220105
925	6805.0	655.0	32.00%	2.1	high-rise	800(1:1.2)	1.8	200.0	200.0	residential	431	220105
926	5580.0	306.0	30.00%	1.2	multi-story	50(1:0.2)	0.3	50.0		residential	431	220105
927	5797.0	378.0	20.00%	1.2	multi-story		0.5	150.0		residential	431	220105
928	6020.0	969.0	30.00%	2.5	high-rise		0.9	150.0		residential	431	220105
929	6293.0	1155.0	30.00%	2.5	high-rise		0.9	150.0		residential	431	220105
930	7993.0	438.0	30.00%	2.5	high-rise	180(1:0.4)	1	130.0		residential	431	220105
931	6523.0	294.0	20.00%	1.2	multi-story		0.5	150.0		residential	431	220105
932	6429.0	90.0	30.00%	1.2	multi-story	130(1:1.4)	0.5	120.0		residential	431	220105
933	6408.0	241.0	25.00%	2.4	multi-story	100(1:0.4)	1.1	150.0		residential	431	220105
934	7114.0	231.0	30.00%	1.2	multi-story	100(1:0.4)	0.7	150.0		residential	431	220105
935	6229.0	168.0	30.00%	1.2	multi-story	100(1:0.6)	0.5	150.0		residential	431	220105
936	6526.0	209.0	30.00%	1.2	multi-story	100(1:0.5)	0.8	150.0		residential	431	220105
937	8205.0	384.0	30.00%	1.2	multi-story	260(1:0.7)	0.5	150.0		residential	431	220105
938	6650.0	120.0	20.00%	1.2	multi-story		0.5	150.0		residential	431	220105
939	5458.0	156.0	30.00%	1.2	multi-story	100(1:0.6)	0.5	150.0		residential	431	220105
940	9057.0	3270.0	35.00%	1.8	mid-rise | high-rise	1832(1:0.6)	2.9	150.0		residential	431	220105
941	8849.0	1.0	50.00%	0.5	low-rise		2	150.0		villa	431	220105
942	9233.0	405.0	30.00%	0.62	low-rise	137(1:0.3)	3.2	150.0		villa	431	220105
943	5700.0	1211.0	30.00%	1.1	multi-story | mid-rise | high-rise	1940(1:1.6)	2.1	150.0		residential	431	220105
944	7914.0	237.0	40.00%	1.02	low-rise	3100(1:13.1)	1.8	150.0		villa	431	220105
945	10195.0	340.0	30.00%	1.1	low-rise	1940(1:5.7)	2.5	150.0		villa	431	220105
946	8036.0	474.0	39.04%	1.09	multi-story | mid-rise	317(1:0.7)	2.9	150.0		residential	431	220105
947	12110.0		30.00%	2.0	multi-story | mid-rise		0.9	150.0		residential	431	220105
948	9772.0	1106.0	30.00%	1.9	multi-story | high-rise	936(1:0.8)	2.4	150.0		residential	431	220105
949	6157.0	956.0	49.00%	1.2	mid-rise	2158(1:2.3)	2.8	150.0		residential	431	220105
950	3650.0	3857.0	20.00%	1.2	multi-story	200(1:0.1)	0.5	150.0		residential	431	220105
951	3681.0	1881.0	30.00%	2.0	multi-story | mid-rise	400(1:0.2)	1	200.0	400.0	residential	431	220105
952	10000.0	238.0	39.00%	1.09	low-rise	634(1:2.7)	4.9	150.0		villa	431	220105
953	6950.0	2265.0	30.00%	2.5	high-rise		0.9	150.0		commercial-residential	431	220105
954	5211.0	250.0	30.00%	2.5	high-rise		0.9	150.0		commercial-residential	431	220105
955	7127.0	462.0	20.00%	1.2	multi-story	100(1:0.2)	0.5	100.0		residential	431	220105
956	10226.0	761.0	30.00%	1.8	high-rise	1183(1:1.6)	2.8	150.0		residential	431	220173
957	8424.0	1820.0			multi-story					residential	431	220105
958	7122.0	4067.0			multi-story | mid-rise					residential	431	220105
959	7419.0	2285.0			high-rise					residential	431	220105
960	10817.0				mid-rise | high-rise					residential	431	220105
961	3881.0	1569.0	30.00%	1.83	multi-story | mid-rise	200(1:0.1)	0.5	100.0		residential	431	220105
962	7555.0	692.0	44.00%	1.05	multi-story | mid-rise | high-rise	3700(1:5.3)	2.8	150.0		residential	431	220105
963	9052.0	223.0			high-rise					residential	431	220105
964	7134.0	2568.0	35.00%	2.5	high-rise	2036(1:0.8)	2.4	150.0		residential	431	220105
965	8332.0	2494.0	44.00%	1.05	mid-rise	3700(1:1.5)	2.8	150.0		residential	431	220105
966	4793.0	171.0	30.00%	2.0	multi-story | mid-rise		0.9	150.0		commercial-residential	431	220105
967	6842.0	150.0			multi-story					residential	431	220105
968	11240.0	1732.0	30.00%	2.5	high-rise		0.9	150.0		residential	431	220105
969	6950.0	333.0	30.00%	3.5	high-rise	1201(1:3.6)	3.9	150.0		commercial-residential	431	220105
970	7505.0	704.0			multi-story | mid-rise					residential	431	220105
971	8822.0	764.0			multi-story					residential	431	220105
972	6513.0	870.0	30.00%	2.5	high-rise		0.9	150.0		commercial-residential	431	220105
973	7376.0	1086.0	30.00%	1.2	multi-story		0.5	150.0		residential	431	220105
974	8572.0	918.0	20.00%	1.2	multi-story			150.0		residential	431	220105
975	7351.0	574.0	44.00%	1.05	multi-story | mid-rise | high-rise	3700(1:6.4)	2.8	150.0		residential	431	220105
976	7493.0	1080.0	40.00%	1.9	multi-story | mid-rise | high-rise	956(1:0.9)	1.8	150.0		residential	431	220105
977	11205.0	47.0	44.00%	1.05	low-rise	1245(1:26.5)	2.8	150.0		villa	431	220105
978	4800.0	594.0			multi-story					residential	431	220105
979	5370.0	1820.0			multi-story					residential	431	220105
980	6800.0	587.0			multi-story | mid-rise	100(1:0.2)		100.0	200.0	residential	431	220105
981	6300.0	68.0	35.00%	1.5	multi-story | mid-rise		0.9	150.0		residential	431	220105
982	5200.0			2.14	multi-story | mid-rise					residential	431	220105
983	8200.0	847.0	20.00%	1.2	multi-story	100(1:0.1)	1.1	300.0		residential	431	220105
984	8000.0	94.0	30.00%	1.2	multi-story	100(1:1.1)	0.5	150.0		residential	431	220105
985	5900.0	353.0	30.00%	2.0	mid-rise		0.5	150.0		residential	431	220105
986	6900.0	156.0	30.00%	1.2	multi-story	150(1:1.0)	1.8	100.0	100.0	residential	431	220105
987	9200.0	118.0	30.00%	1.5	multi-story | mid-rise	50(1:0.4)	1	200.0		residential	431	220105
988	6900.0	1500.0	35.00%	1.63	multi-story | mid-rise	150(1:0.1)	0.6	150.0		residential	431	220105
989	6900.0	444.0	30.00%	1.2	multi-story	150(1:0.3)	0.05	200.0	200.0	residential	431	220105
990	6200.0	1387.0	30.00%	1.2	multi-story	1387(1:1.0)	0.5	400.0	400.0	residential	431	220105
991	7400.0		25%	2.49			2			residential	431	220105
992			30%	1.18			2.8-4.8			other	431	220105
993	8900.0		35%	2.8			2.7			residential	431	220105
994	6500.0		33%	1.05			3.3			other	431	220105
995	9037.0		39%	1.09			2.9-3.3			other	431	220105
996	4900.0	738.0	30.00%	2.5	high-rise		0.9	150.0		commercial-residential	431	220105
997	5500.0		36.42%	1.55	mid-rise | high-rise	1634	2.9	150.0		residential	431	220105
998	3150.0	4198.0	30.00%	1.2	multi-story	500(1:0.1)	0.5	150.0	200.0	residential	431	220105
999				1.2	multi-story					hotel	431	220105
1000	5800.0	80.0	20.00%	1.2	multi-story		0.5	150.0		residential	431	220171
1001	6300.0	67.0	30.00%	1.2	multi-story		0.5	150.0		residential	431	220105
1002	5200.0	126.0	20.00%	1.2	multi-story		0.5	150.0		residential	431	220105
1003	7300.0	70.0	20.00%	1.2	multi-story		0.5	150.0		residential	431	220105
1004	6700.0	40.0	30.00%	1.2	multi-story		0.5	150.0		residential	431	220105
1005	6600.0	133.0	20.00%	1.2	multi-story		0.5	150.0		residential	431	220105
1006	6209.0	225.0		1.2	multi-story					commercial-residential	431	220105
1007	4550.0	56.0	20.00%	1.2	multi-story		0.5	150.0		residential	431	220105
1008	6000.0	1243.0	35.00%	1.0	multi-story		1.2	150.0		residential	431	220105
1009	7100.0	543.0	30.00%	1.2	multi-story	140(1:0.3)	0.3	120.0		residential	431	220105
1010	7600.0	55.0	20.00%	1.2	multi-story	180(1:3.3)	0.4	120.0		residential	431	220105
1011	5900.0	65.0	30.00%	1.2	multi-story		0.5	150.0		residential	431	220105
1012	3150.0	243.0	30.00%	1.2	multi-story	150(1:0.6)	0.5	140.0		residential	431	220105
1013	4300.0	703.0	30.00%	2.5	high-rise		0.9	150.0		residential	431	220105
1014	6800.0	245.0	30.00%	1.2	multi-story	100(1:0.4)	1.1	150.0		residential	431	220105
1015	11000.0	4.0	50.00%	0.5	low-rise		2	150.0		villa	431	220105
1016	9800.0	104.0	50.00%	0.5	low-rise		2	150.0		villa	431	220105
1017					multi-story					commerce	431	220105
1018					low-rise					self-built	431	220105
1019	6900.0	105.0			multi-story					residential	431	220105
1020	7800.0	498.0			multi-story					commercial-residential	431	220105
1021					high-rise					commerce	431	220105
1022	6700.0				multi-story					residential	431	220105
1023	4700.0				multi-story					residential	431	220171
1024	4800.0				multi-story					commercial-residential	431	220105
1025	5750.0				multi-story					residential	431	220171
1026					low-rise					commerce	431	220105
1027	2800.0				multi-story					residential	431	220105
1028		525.0			multi-story					commerce	431	220105
1029	9480.0	3964.0	46.10%	1.2	multi-story	3437(1:0.9)	1.2	200.0	400.0	residential	431	220173
1030	9876.0	2393.0	31.00%	2.5	multi-story | high-rise | super high-rise	700(1:0.3)	2.6	150.0		residential	431	220173
1031	5750.0	5607.0	60.00%	2.5	mid-rise | high-rise	4000(1:0.7)	2.2	300.0	300.0	residential	431	220173
1032	6013.0	4337.0	39.00%	2.5	multi-story	800(1:0.2)	2	150.0		residential	431	220173
1033	18936.0	758.0	38.00%	0.78	low-rise	200(1:0.3)	3.2	150.0		villa	431	220173
1034	7729.0	2776.0	25.00%	2.0	multi-story | high-rise	1309(1:0.5)	2.8	300.0	300.0	residential	431	220173
1035	7482.0	3090.0	35.00%	1.4	low-rise | multi-story | mid-rise | high-rise	2316(1:0.7)	0.8	300.0		residential	431	220173
1036	7527.0	3205.0	35.00%	2.5	multi-story | mid-rise | high-rise | super high-rise	2000(1:0.6)	2	300.0		residential	431	220173
1037	10248.0	1644.0	40.00%	1.05	multi-story	600(1:0.4)	2.6	150.0		residential	431	220173
1038	16529.0	1589.0	32.00%	1.7	multi-story | mid-rise | high-rise	400(1:0.3)	3.8	150.0		residential	431	220173
1039	7219.0	1856.0	48.00%	2.8	high-rise | super high-rise	200(1:0.1)	1.5	150.0		residential	431	220173
1040	6151.0	4341.0	30.00%	2.4	super high-rise	2400(1:0.6)	1.6	150.0	300.0	residential	431	220173
1041	6706.0	2795.0	45.00%	1.78	multi-story | mid-rise	370(1:0.1)	1.2	150.0		residential	431	220173
1042	7627.0	3200.0	34.00%	2.5	mid-rise | high-rise | super high-rise	608(1:0.2)	1.6	150.0		residential	431	220173
1043	10724.0	1019.0	50.00%	1.5	multi-story | mid-rise | high-rise	400(1:0.4)	2	400.0		residential	431	220173
1044	7343.0	1766.0	35.00%	2.19	multi-story | high-rise	1403(1:0.8)	2.2	150.0		residential	431	220173
1045	9011.0	1608.0	36.00%	2.2	high-rise	900(1:0.6)	2.2	200.0	200.0	residential	431	220173
1046	7106.0	4950.0	34.00%	1.6	high-rise	608(1:0.1)	1.6	150.0	500.0	residential	431	220173
1047	7157.0	1278.0	20.00%	1.6	multi-story | mid-rise	808(1:0.6)	0.45	150.0	150.0	residential	431	220173
1048	7908.0	1928.0	30.00%	2.0	multi-story | high-rise	270(1:0.1)	1.8	150.0		residential	431	220173
1049	10546.0	495.0	40.00%	1.5	multi-story | mid-rise | high-rise	2400(1:4.8)	2.5	150.0		residential	431	220173
1050	9955.0	516.0	45.00%	1.0	multi-story	1366(1:2.6)	1.8	300.0	300.0	residential	431	220173
1051	5575.0	1121.0	40.00%	2.7	multi-story | mid-rise | high-rise	300(1:0.3)	1.5	400.0		residential	431	220173
1052	8520.0	1117.0	35.00%	1.98	multi-story | mid-rise	1000(1:0.9)	0.6	300.0		residential	431	220173
1053	8305.0	782.0	40.00%	1.79	mid-rise | high-rise	1000(1:1.3)	2.1	300.0		residential	431	220173
1054	10270.0	904.0	50.00%	1.5	multi-story	400(1:0.4)	1.5	400.0		residential	431	220173
1055	9042.0	2026.0	40.00%	1.79	multi-story | high-rise	1000(1:0.5)	2.1	300.0		residential	431	220173
1056	10012.0	2674.0	39.00%	2.69	high-rise | super high-rise	2000(1:0.7)	3.2	150.0		residential	431	220173
1057	6798.0	1027.0	35.20%	1.78	multi-story | mid-rise	2000(1:1.9)	0.7	200.0		residential	431	220173
1058	9315.0	671.0	30.00%	2.0	multi-story | mid-rise | high-rise	160(1:0.2)	2	130.0		residential	431	220173
1059	11283.0	3231.0	35.00%	2.0	multi-story | high-rise	1620(1:0.5)	3	150.0		residential	431	220173
1060	8264.0	991.0	40.00%	2.0	mid-rise | high-rise		2.5	150.0		residential	431	220173
1061	12917.0	707.0	40.00%	0.84	low-rise		1.5	150.0		villa	431	220173
1062	7047.0	622.0	31.00%	2.19	mid-rise | high-rise	600(1:1.0)	1.6	400.0	400.0	residential	431	220173
1063	8623.0	1013.0	48.50%	2.25	high-rise	1087(1:1.1)	1	200.0		residential	431	220173
1064	7149.0	1624.0	40.00%	1.2	multi-story		1.6	150.0		residential	431	220173
1065	10714.0	875.0	30.00%	2.0	multi-story | high-rise		3.2	150.0		residential	431	220173
1066	8005.0	1107.0	31.00%	2.96	high-rise	200(1:0.2)	2.3	150.0	300.0	residential	431	220173
1067	7225.0	1136.0	25.00%	2.5	high-rise	400(1:0.4)	1	300.0	400.0	residential	431	220173
1068	10347.0	1274.0	32.21%	1.99	high-rise	1695(1:1.3)	0.9	150.0		residential	431	220173
1069	8049.0	494.0	47.00%	1.5	multi-story | mid-rise	639(1:1.3)	1.8	150.0		residential	431	220173
1070	8599.0	1194.0	40.00%	1.79	mid-rise | high-rise	1800(1:1.5)	2.1	110.0		residential	431	220173
1071	8282.0	1580.0	35.00%	2.99	multi-story | mid-rise | high-rise	1183(1:0.7)	2.5	150.0		residential	431	220173
1072	8761.0	440.0	35.00%	2.0	multi-story | mid-rise	408(1:0.9)	1.2	300.0	300.0	residential	431	220173
1073	6819.0	905.0	40.00%	1.4	multi-story	1050(1:1.2)	0.8	300.0		residential	431	220173
1074	7650.0	1357.0	34.00%	1.98	multi-story | mid-rise	1710(1:1.3)	0.3	200.0	200.0	residential	431	220104
1075	6272.0	844.0	30.00%	2.0	multi-story | mid-rise	776(1:0.9)	0.9	400.0	400.0	residential	431	220173
1076	7400.0	1130.0	38.72%	2.48	mid-rise | high-rise	399(1:0.4)	1.6	150.0		residential	431	220173
1077	12893.0	421.0	30.00%	2.5	high-rise		0.9	150.0		residential	431	220173
1078	9513.0	856.0	30.00%	2.0	mid-rise | high-rise		2.5	150.0		residential	431	220173
1079	11559.0	764.0	30.00%	2.0	multi-story | mid-rise		0.9	150.0		residential	431	220173
1080	5567.0	618.0	30.00%	2.74	high-rise	1377(1:2.2)	0.9	150.0		residential	431	220173
1081	4166.0	936.0	30.00%	1.2	multi-story		0.8	150.0		residential	431	220173
1082	7220.0	496.0	30.00%	1.98	high-rise	552(1:1.1)	1.2	100.0		residential	431	220173
1083	8977.0	554.0	32.20%	2.4	mid-rise	591(1:1.1)	1.25	300.0	300.0	residential	431	220173
1084	7033.0	260.0	20.00%	1.6	multi-story	156(1:0.6)	0.8	150.0	150.0	residential	431	220173
1085	6090.0	545.0	30.00%	2.5	high-rise	200(1:0.4)	0.9	150.0		residential	431	220173
1086	7567.0	852.0	30.00%	2.5	high-rise		2.5	150.0		residential	431	220173
1087	5248.0	1008.0	30.00%	1.2	multi-story		0.5	150.0		residential	431	220173
1088	12184.0	1658.0	32.00%	1.3	multi-story | mid-rise	6197(1:3.7)	3.2	150.0		residential	431	220173
1089	6945.0	1352.0	34.02%	2.49	multi-story | mid-rise | high-rise	195(1:0.1)	1.6	300.0	300.0	residential	431	220173
1090	6118.0	272.0	20.00%	1.5	mid-rise	210(1:0.8)	0.5	150.0	150.0	residential	431	220173
1091	7433.0	70.0	20.00%	1.5	mid-rise		0.9	150.0		residential	431	220173
1092	21566.0	185.0	66.00%	1.42	low-rise	181(1:1.0)	1.2	150.0		villa	431	220173
1093	7235.0	328.0	45.40%	1.41	high-rise	1506(1:4.6)	2	150.0		commercial-residential	431	220173
1094	16766.0	428.0	40.00%	1.05	low-rise	600(1:1.4)	2.6	150.0		villa	431	220173
1095	16652.0	224.0	45.40%	1.41	low-rise	1506(1:6.7)	2	150.0		villa	431	220173
1096	7128.0	1456.0	30.00%	2.5	high-rise		0.9	150.0		commercial-residential	431	220173
1097	14899.0	389.0	40.00%	1.5	low-rise	1114(1:2.9)	4	150.0		villa	431	220173
1098	13883.0	117.0	40.00%	1.5	low-rise	1427(1:12.2)	5	150.0		villa	431	220173
1099	12700.0	199.0	30.00%	1.0	low-rise	526(1:2.6)	2.5	150.0		villa	431	220173
1100	16153.0	573.0	52.20%	1.2	low-rise	3437(1:6.0)	1.2	150.0		villa	431	220173
1101	6537.0	1031.0	30.00%	3.8	super high-rise		0.9	150.0		commercial-residential	431	220173
1102	12425.0	976.0	35.00%	2.0	high-rise	1529(1:1.6)	3.2	150.0		residential	431	220173
1103	8180.0	582.0	20.00%	2.5	high-rise			100.0		residential	431	220173
1104	15041.0				multi-story | mid-rise					residential	431	220173
1105	7347.0				multi-story | mid-rise					residential	431	220173
1106	11325.0	624.0	30.00%	2.5	high-rise		0.9	150.0		residential	431	220173
1107	5849.0				multi-story					residential	431	220173
1108	9497.0	657.0	30.00%	2.5	high-rise		3	150.0		commercial-residential	431	220173
1109	6300.0	390.0	30.00%	2.0	high-rise		1.6	150.0		commercial-residential	431	220173
1110					high-rise					commerce	431	220173
1111					multi-story					commerce	431	220173
1112	9100.0				high-rise					commercial-residential	431	220173
1113	8333.0	823.0			high-rise					commercial-residential	431	220104
1114	7000.0	140.0	35.20%	1.78	multi-story	2000(1:14.3)	0.7	150.0		residential	431	220173
1115	10600.0	142.0	31.00%	2.38	multi-story | high-rise	160(1:1.1)	2.5	150.0		residential	431	220173
1116	11300.0	22.0	35.00%	1.05	low-rise	1280(1:58.2)	3.8	150.0		villa	431	220173
1117	12200.0	697.0	30.00%	3.5	high-rise	1600(1:2.3)	6.5	150.0		commercial-residential	431	220173
1118	4600.0	1398.0	30.00%	1.2	multi-story		0.5	150.0		residential	431	220173
1119	13894.0	2014.0	35.00%	3.0	multi-story | mid-rise	850(1:0.4)	4.6	300.0	400.0	residential	431	220171
1120	11359.0	1187.0	40.00%	1.2	multi-story | mid-rise	200(1:0.2)	2.2	200.0	300.0	residential	431	220171
1121	7607.0	3270.0	30.00%	1.9	multi-story | high-rise	300（1：0.1）	1			residential	431	220171
1122	8306.0	2836.0	33.00%	7.0	multi-story | mid-rise | high-rise | super high-rise	828(1:0.3)	1.4	500.0	600.0	residential	431	220171
1123	9122.0	1810.0	30.00%	2.0	multi-story | mid-rise	500(1:0.3)	2	150.0	650.0	residential	431	220171
1124	10675.0	1240.0	30.00%	2.3	mid-rise | high-rise | super high-rise	1108(1:0.9)	2.5	350.0	400.0	residential	431	220171
1125	7266.0	462.0	40.00%	1.96	multi-story | mid-rise	800(1:1.7)	1.45	300.0	300.0	residential	431	220171
1126	7757.0	1736.0	41.00%	1.99	multi-story | mid-rise	1380(1:0.8)	1.6	150.0		residential	431	220171
1127	6854.0	1634.0	30.00%	1.98	multi-story	900(1:0.6)	0.5	300.0	300.0	residential	431	220171
1128	7979.0	726.0	34.00%	3.0	multi-story | mid-rise	412(1:0.6)	2	150.0		residential	431	220171
1129	8186.0	814.0	60.00%	1.3	multi-story | mid-rise	264(1:0.3)	0.7	100.0		residential	431	220171
1130	10902.0	708.0	30.00%	3.19	multi-story | high-rise	300(1:0.4)	1.5	150.0	400.0	residential	431	220171
1131	8885.0	1004.0	31.00%	2.7	multi-story | high-rise	240(1:0.2)	1.49	150.0		residential	431	220171
1132	8009.0	1280.0	43.00%	2.22	multi-story	587(1:0.5)	1.2	150.0		residential	431	220171
1133	8798.0	1196.0	31.00%	2.7	high-rise | super high-rise	1586(1:1.3)	3.85	150.0		residential	431	220171
1134	8043.0	2236.0	40.00%	1.38	multi-story | mid-rise | high-rise	100(1:0.0)	1.6	200.0		residential	431	220171
1135	6723.0	2769.0	20.00%	2.0	multi-story | mid-rise	900(1:0.3)	0.6	400.0	400.0	residential	431	220171
1136	7347.0	645.0	35.00%	1.38	multi-story | high-rise	180(1:0.3)	1	300.0		residential	431	220171
1137	7615.0	162.0	40.00%	1.0	multi-story	800(1:4.9)	1.2	300.0	300.0	residential	431	220171
1138	9474.0	246.0	33.00%	2.2	mid-rise | high-rise	308(1:1.3)	3.05	650.0	600.0	residential	431	220171
1139	8273.0	305.0	40.00%	2.5	mid-rise	100(1:0.3)	1	300.0		residential	431	220171
1140	8000.0	824.0	30.00%	1.9	high-rise	300(1:0.4)	0.5	150.0		residential	431	220171
1141	7624.0	423.0	25.00%	1.4	high-rise	500(1:1.2)	1	200.0	200.0	residential	431	220171
1142	6682.0	1808.0	25.00%	1.98	multi-story | mid-rise	1200(1:0.7)	0.4	300.0	300.0	residential	431	220171
1143	6442.0	1052.0	40.00%	1.9	multi-story	800(1:0.8)	0.6	300.0	300.0	residential	431	220171
1144	6890.0	288.0	20.00%	1.5	mid-rise	900(1:3.1)	0.5	300.0	300.0	residential	431	220171
1145	7252.0	579.0	36.80%	1.73	multi-story | high-rise	512(1:0.9)	0.8	400.0	400.0	residential	431	220171
1146	6557.0	1295.0	36.00%	1.73	multi-story | high-rise	156(1:0.1)	0.8	150.0		residential	431	220171
1147	7065.0	4334.0	35.00%	2.49	high-rise	7456(1:1.7)	2.4	150.0		residential	431	220171
1148	9704.0	3150.0	33.00%	7.0	multi-story | high-rise | super high-rise	200(1:0.1)	1.4	150.0		residential	431	220171
1149	6971.0	1602.0	35.00%	1.8	multi-story | mid-rise	600(1:0.4)	0.8	300.0	300.0	residential	431	220171
1150	7285.0	203.0	35.00%	1.98	multi-story | mid-rise	600(1:3.0)	0.6	300.0	300.0	residential	431	220171
1151	7637.0	1161.0	30.00%	2.2	multi-story | high-rise	940(1:0.8)	2.5	150.0		residential	431	220171
1152	9118.0	442.0	20.00%	1.9	multi-story | mid-rise	200(1:0.5)	1	150.0		residential	431	220171
1153	7493.0	878.0	32.00%	2.1	multi-story	158(1:0.2)	0.5	200.0	200.0	residential	431	220171
1154	10541.0	422.0	40.00%	1.38	multi-story | mid-rise | high-rise	376(1:0.9)	2	150.0		residential	431	220171
1155	5466.0	438.0	25.00%	1.98	multi-story | mid-rise	500(1:1.1)	0.4	300.0	300.0	residential	431	220171
1156	7554.0	2990.0	30.00%	1.98	multi-story	1200(1:0.4)	0.5	300.0	300.0	residential	431	220171
1157	5395.0	1609.0	30.00%	2.5	high-rise		0.9	150.0		commercial-residential	431	220171
1158	5961.0	2061.0	30.00%	2.1	multi-story	580(1:0.3)	2	150.0		residential	431	220171
1159	7033.0	739.0	35.00%	2.0	multi-story | mid-rise	100(1:0.1)	0.9	150.0	150.0	residential	431	220171
1160	5646.0	3297.0	30.00%	1.2	multi-story	300(1:0.1)	0.55	300.0	300.0	residential	431	220171
1161	6690.0	210.0	30.00%	2.0	multi-story | mid-rise	400(1:1.9)	0.8	300.0	300.0	residential	431	220171
1162	6077.0	285.0	30.00%	1.8	multi-story	211(1:0.7)	0.15	300.0	300.0	residential	431	220171
1163	6747.0	342.0	38.00%	1.55	multi-story | high-rise	600(1:1.8)	0.5	300.0	300.0	residential	431	220171
1164	8101.0	1880.0	33.00%	1.2	multi-story | high-rise	200(1:0.1)	1.4	150.0		residential	431	220171
1165	7033.0	105.0	20.00%	1.2	multi-story		0.5	150.0		residential	431	220171
1166	5169.0	676.0	40.00%	2.5	high-rise		1.7	150.0		commercial-residential	431	220171
1167	7333.0	340.0	20.00%	1.2	multi-story		0.5	150.0		residential	431	220171
1168	7033.0	504.0	20.00%	1.2	multi-story	190(1:0.4)	0.5	100.0		residential	431	220171
1169	7404.0	333.0	35.00%	1.98	multi-story	120(1:0.4)	0.5	100.0		residential	431	220171
1170	7433.0	204.0	30.00%	2.7	multi-story	100(1:0.5)	1	150.0		residential	431	220171
1171	5587.0	370.0	35.00%	1.7	multi-story	100(1:0.3)	0.6	150.0		residential	431	220171
1172	9510.0	898.0	32.00%	2.79	mid-rise | high-rise	980(1:1.1)	1.6	150.0		residential	431	220171
1173	7633.0	168.0	30.00%	1.2	multi-story		0.5	150.0		residential	431	220171
1174	6832.0	99.0	30.00%	1.5	mid-rise		0.9	150.0		residential	431	220171
1175	7130.0	1416.0	25.00%	2.5	high-rise		3.4	150.0		commercial-residential	431	220171
1176	6850.0	186.0	30.00%	1.2	multi-story	100(1:0.5)	8.5	150.0		residential	431	220171
1177	5547.0	941.0	30.00%	2.5	high-rise		0.9	150.0		commercial-residential	431	220171
1178	10416.0		35.00%	2.5	mid-rise | high-rise	561	3.3	150.0		residential	431	220171
1179	7033.0	826.0	30.00%	2.5	high-rise		0.9	150.0		commercial-residential	431	220171
1180	9716.0				multi-story					residential	431	220171
1181	8675.0	165.0			multi-story					residential	431	220171
1182	9428.0	9.0			low-rise					villa	431	220171
1183	6650.0	116.0	20.00%	1.2	multi-story		0.5	150.0		residential	431	220171
1184	8900.0		40%	2.37			2			residential	431	220171
1185	10500.0		35%	2.75			3.3			residential	431	220171
1186	8733.0	1232.0	32.00%	2.5	high-rise	1000(1:0.8)	2.8	150.0		commercial-residential	431	220171
1187	4900.0				multi-story					residential	431	220171
1188	6600.0				multi-story					residential	431	220171
1189	6600.0	18.0			multi-story					residential	431	220171
1190	4700.0				multi-story					residential	431	220171
1191	6700.0				multi-story					residential	431	220171
1192	5750.0				multi-story					residential	431	220171
1193	5700.0	124.0			mid-rise					residential	431	220171
1194	4750.0	327.0			multi-story					commercial-residential	431	220171
1195	4900.0	70.0	20.00%	1.2	multi-story		0.5	150.0		residential	431	220171
1196	5800.0	182.0	20.00%	2.0	multi-story | mid-rise	181(1:1.0)	0.5	150.0	150.0	residential	431	220171
1197	5500.0		30.00%	1.2	multi-story		0.5	150.0		residential	431	220171
1198				1.2	multi-story					hotel	431	220171
1199	8143.0	522.0	35.00%	2.5	high-rise	561(1:1.1)	3.3	150.0		commercial-residential	431	220171
1200	8100.0	172.0	35.00%	3.0	mid-rise		4.6	150.0		commercial-residential	431	220171
1201	7100.0	60.0	20.00%	1.2	multi-story		0.5	150.0		residential	431	220171
1202	5800.0	80.0	20.00%	1.2	multi-story		0.5	150.0		residential	431	220171
1203	7900.0	56.0	30.00%	1.2	multi-story		0.5	150.0		residential	431	220171
1204				1.2	multi-story					hotel	431	220171
1205	7500.0	266.0	25.00%	2.0	multi-story	150(1:0.6)	1.1	150.0		residential	431	220171
1206	6500.0	42.0	20.00%	1.2	multi-story	100(1:2.4)	0.3	100.0		residential	431	220171
1207	7600.0		50.00%	0.5	low-rise		2	150.0		villa	431	220171
1208	8500.0	157.0	30.00%	1.82	high-rise		0.85	150.0		commercial-residential	431	220171
1209	10949.0	3166.0	30.00%	2.5	high-rise	300（1：0.1）	1.2			residential	431	220172
1210	11940.0	1342.0	40.00%	1.59	multi-story | mid-rise	300(1:0.2)	2.2	150.0		residential	431	220172
1211	8620.0	3869.0	35.00%	1.5	multi-story | high-rise	1500(1:0.4)	1.5	300.0	300.0	residential	431	220172
1212	11208.0	5351.0	46.30%	1.1	multi-story | mid-rise | high-rise	2400(1:0.4)	2	400.0		residential	431	220172
1213	9230.0	2708.0	35.00%	1.0	multi-story	2000(1:0.7)	1.2	300.0	300.0	residential	431	220172
1214	8248.0	562.0	50.00%	0.98	multi-story	544(1:1.0)	0.5	300.0	300.0	residential	431	220172
1215	10677.0	4216.0	35.00%	1.2	multi-story | mid-rise	2013(1:0.5)	2	150.0		residential	431	220172
1216	8172.0	2356.0	36.00%	2.5	multi-story	2408(1:1.0)	2.5	500.0	500.0	residential	431	220172
1217	15271.0	1042.0	47.00%	1.38	multi-story | mid-rise	1350(1:1.3)	2.5	300.0	300.0	residential	431	220172
1218	7960.0	1824.0	35.00%	2.9	multi-story | high-rise | super high-rise	3500(1:1.9)	2.5	500.0	500.0	residential	431	220172
1219	12119.0	582.0	37.00%	1.3	multi-story | high-rise	200(1:0.3)	0.8	300.0	300.0	residential	431	220172
1220	8110.0	932.0	36.00%	1.29	multi-story | mid-rise	859(1:0.9)	2.5	300.0	300.0	residential	431	220172
1221	9057.0	1737.0	30.00%	2.49	multi-story | mid-rise	511(1:0.3)	2.1	300.0	300.0	residential	431	220172
1222	8537.0	444.0	45.00%	1.2	multi-story		3.5	150.0		residential	431	220172
1223	23683.0	423.0	40.00%	0.89	low-rise	326(1:0.8)	4	150.0		villa	431	220172
1224	6503.0	1453.0	35.00%	1.2	multi-story	200(1:0.1)	0.3	300.0	300.0	residential	431	220172
1225	7252.0	1868.0	39.80%	2.7	high-rise | super high-rise	2032(1:1.1)	2	400.0	400.0	residential	431	220172
1226	12688.0	831.0	50.00%	0.71	multi-story	218(1:0.3)	1.6	300.0	300.0	residential	431	220172
1227	7766.0	1450.0	36.50%	1.05	multi-story | mid-rise | high-rise	1000(1:0.7)	1.2	150.0		residential	431	220172
1228	8128.0	4442.0	29.79%	2.5	high-rise	2000(1:0.5)	1.8	400.0	400.0	residential	431	220172
1229	17349.0	488.0	35.50%	1.09	multi-story	300(1:0.6)	1	300.0	300.0	residential	431	220172
1230	7629.0	887.0	23.00%	2.0	multi-story | mid-rise	1100(1:1.2)	0.6	400.0	400.0	residential	431	220172
1231	7739.0	1033.0	35.00%	1.5	mid-rise	432(1:0.4)	2.8	150.0		residential	431	220172
1232	8661.0	849.0	32.00%	2.29	mid-rise | high-rise | super high-rise	1200(1:1.4)	1.6	300.0	300.0	residential	431	220172
1233	13933.0	367.0	43.00%	1.5	mid-rise	200(1:0.5)	2.9	150.0		residential	431	220172
1234	13986.0	507.0	50.00%	2.7	multi-story | mid-rise	235(1:0.5)	2	300.0	300.0	residential	431	220172
1235	8746.0	1988.0	35.00%	1.57	multi-story | high-rise	1800(1:0.9)	2.35	500.0	500.0	residential	431	220172
1236	9728.0	562.0	32.00%	1.5	multi-story | mid-rise	510(1:0.9)	0.5	500.0	500.0	residential	431	220172
1237	12626.0	597.0	35.00%	1.2	multi-story | mid-rise	1398(1:2.3)	3.9	150.0		residential	431	220172
1238	8686.0	1045.0	36.00%	1.48	multi-story	100(1:0.1)	2.8	150.0		residential	431	220172
1239	6750.0	1498.0	30.00%	1.95	multi-story	1800(1:1.2)	0.8	300.0	300.0	residential	431	220172
1240	8453.0	476.0	35.00%	1.97	multi-story | mid-rise | high-rise	600(1:1.3)	2	300.0	300.0	residential	431	220172
1241	10000.0	1018.0	35.00%	1.57	multi-story | high-rise	802(1:0.8)	1.5	300.0	300.0	residential	431	220172
1242	11514.0	948.0	35.70%	0.89	multi-story	988(1:1.0)	2.5	350.0	350.0	residential	431	220172
1243	7197.0	900.0	38.00%	1.8	multi-story | high-rise	1000(1:1.1)	0.8	300.0	300.0	residential	431	220172
1244	6702.0	611.0	35.00%	1.9	multi-story	500(1:0.8)	0.5	150.0	1000.0	residential	431	220172
1245	8355.0	1822.0	35.00%	2.9	multi-story | high-rise | super high-rise	3500(1:1.9)	2.5	500.0	500.0	residential	431	220172
1246	7385.0	1095.0	35.00%	1.6	multi-story | high-rise	1000(1:0.9)	1.2	300.0	300.0	residential	431	220172
1247	7342.0	563.0	30.00%	1.2	multi-story	450(1:0.8)	2	150.0		residential	431	220172
1248	6431.0	1062.0	30.00%	1.2	multi-story	1300(1:1.2)	0.5	300.0	300.0	residential	431	220172
1249	14378.0	898.0	35.00%	1.57	multi-story | mid-rise	802(1:0.9)	1.5	300.0	300.0	residential	431	220172
1250	8923.0	2474.0	36.20%	1.48	multi-story | mid-rise	771(1:0.3)	2.2	150.0		residential	431	220172
1251	25906.0	276.0	35.00%	0.5	low-rise		5.55	150.0		villa	431	220172
1252	8519.0	825.0	35.60%	1.76	mid-rise	329(1:0.4)	1.6	300.0	300.0	residential	431	220172
1253	9600.0	41.0	30.00%	2.7	multi-story	525(1:12.8)	2.2	150.0		residential	431	220172
1254	11393.0	412.0	47.00%	1.38	multi-story | high-rise	1350(1:3.3)	2.5	150.0		residential	431	220172
1255	7097.0	890.0	30.00%	1.5	mid-rise	900(1:1.0)	0.9	300.0	300.0	residential	431	220172
1256	9471.0	337.0	35.70%	1.0	multi-story	1200(1:3.6)	4.5	150.0		residential	431	220172
1257	11830.0	1346.0	38.00%	1.7	multi-story | high-rise	1492(1:1.1)	2.8	150.0		residential	431	220172
1258	7698.0	998.0	30.00%	1.8	multi-story | mid-rise	500(1:0.5)	1.5	300.0	300.0	residential	431	220172
1259	17202.0	178.0	35.00%	1.0	low-rise	2013(1:11.3)	2	150.0		villa	431	220172
1260	9163.0	1400.0	36.00%	1.48	multi-story	500(1:0.4)	1.8	150.0	1000.0	residential	431	220172
1261	8071.0	698.0	25.00%	5.0	high-rise	1819(1:2.6)	2	300.0	300.0	residential	431	220172
1262	11104.0	1064.0	55.00%	0.94	multi-story	578(1:0.5)	1	150.0		residential	431	220172
1263	7595.0	3348.0	30.00%	2.2	multi-story | mid-rise | high-rise	3348(1:1.0)	2.5	150.0		residential	431	220172
1264	18858.0	476.0	35.00%	1.57	multi-story | mid-rise	802(1:1.7)	2.35	300.0	300.0	residential	431	220172
1265	6973.0	786.0	38.00%	1.5	multi-story | high-rise	470(1:0.6)	1	300.0	300.0	residential	431	220172
1266	7932.0	813.0	35.00%	3.48	high-rise	2557(1:3.1)	2.2	150.0		residential	431	220172
1267	7835.0	614.0	30.00%	2.0	multi-story | mid-rise	500(1:0.8)	0.9	300.0	300.0	residential	431	220172
1268	11185.0	1440.0	30.00%	2.49	mid-rise | high-rise	2300(1:1.6)	3	150.0		residential	431	220172
1269	8253.0	339.0	35.00%	1.5	multi-story		0.8	150.0		residential	431	220172
1270	11937.0	213.0	40.00%	0.89	multi-story	326(1:1.5)	4	150.0		residential	431	220172
1271	13851.0	280.0	40.00%	1.59	multi-story | mid-rise	200(1:0.7)	2.2	150.0		residential	431	220172
1272	10428.0	1400.0	35.00%	3.0	high-rise	2355(1:1.7)	2.5	150.0		residential	431	220172
1273	7692.0	392.0	45.00%	0.72	low-rise	148(1:0.4)	1.1	150.0	1000.0	residential	431	220172
1274	8931.0	829.0	35.00%	1.2	multi-story | mid-rise	256(1:0.3)	1.65	200.0	200.0	residential	431	220172
1275	6759.0	613.0	48.00%	1.1	multi-story | mid-rise	160(1:0.3)	0.7	300.0	300.0	residential	431	220172
1276	8428.0	320.0	35.00%	2.5	mid-rise | high-rise	400(1:1.3)	1.5	200.0	200.0	residential	431	220172
1277	10303.0	975.0	35.00%	3.0	high-rise | super high-rise	1464(1:1.5)	2.5	150.0		residential	431	220172
1278	8939.0	1036.0	30.00%	2.2	multi-story | mid-rise | high-rise	932(1:0.9)	2.4	150.0		residential	431	220172
1279	6481.0	1467.0	30.00%	1.2	multi-story	1600(1:1.1)		300.0	300.0	residential	431	220172
1280	10058.0	458.0	48.00%	0.5	multi-story	200(1:0.4)	5.5	150.0		residential	431	220172
1281	11145.0	634.0	46.00%	1.17	mid-rise	500(1:0.8)	2.5	150.0		residential	431	220172
1282	16877.0	923.0	35.00%	1.29	multi-story		4.6	150.0		residential	431	220172
1283	9340.0	470.0	32.00%	2.29	high-rise	492(1:1.0)	3.3	300.0	300.0	residential	431	220172
1284	8493.0	1299.0	30.00%	3.0	high-rise	802(1:0.6)	1.5	150.0		residential	431	220172
1285	10603.0	1270.0	35.00%	1.44	high-rise | super high-rise	1045(1:0.8)	3	150.0		residential	431	220172
1286	10400.0	378.0	45.00%	1.23	multi-story	816(1:2.2)	3	150.0		residential	431	220172
1287	10666.0	828.0	30.00%	1.5	multi-story | mid-rise	846(1:1.0)	2.5	150.0		residential	431	220172
1288	14702.0	114.0	37.00%	0.59	low-rise	499(1:4.4)	4.2	150.0		villa	431	220172
1289	7833.0	358.0	20.00%	2.14	multi-story | mid-rise	240(1:0.7)	1.28	300.0	300.0	residential	431	220172
1290	9948.0	784.0	35.00%	2.9	high-rise	968(1:1.2)	2	300.0	300.0	residential	431	220172
1291	7961.0	2374.0	30.00%	2.3	high-rise | super high-rise	2665(1:1.1)	2.6	150.0		residential	431	220172
1292	6430.0	845.0	46.00%	1.32	multi-story	500(1:0.6)	1	150.0	1000.0	residential	431	220172
1293	14314.0	540.0	40.00%	1.59	multi-story | mid-rise		2.2	150.0		residential	431	220172
1294	7420.0	567.0	40.00%	2.0	multi-story | mid-rise		2.2	150.0		residential	431	220172
1295	10116.0	85.0	42.00%	0.66	mid-rise		5.3	150.0		residential	431	220172
1296	7510.0	1350.0	37.00%	1.2	multi-story	578(1:0.4)	2	150.0	1000.0	residential	431	220172
1297	5458.0	1246.0	20.00%	2.0	multi-story | mid-rise	800(1:0.6)	0.9	300.0	300.0	residential	431	220172
1298	8333.0	102.0	37.00%	1.2	multi-story	578(1:5.7)	1.6	150.0		residential	431	220172
1299	5880.0	178.0	42.50%	1.29	multi-story | mid-rise		0.6	150.0		residential	431	220172
1300	6246.0	516.0	30.00%	1.2	multi-story	350(1:0.7)	0.8	400.0	400.0	residential	431	220172
1301	9736.0	620.0	32.00%	2.29	high-rise	1200(1:1.9)	2.2	300.0	300.0	residential	431	220172
1302	5669.0	402.0	30.00%	1.2	multi-story		0.5	150.0		residential	431	220172
1303	8641.0	2262.0	30.00%	2.5	high-rise	2000(1:0.9)	1.8	100.0		residential	431	220172
1304	4827.0	3072.0	35.00%	2.1	multi-story	500(1:0.2)	0.8	50.0		residential	431	220172
1305	10114.0	2834.0	30.00%	2.3	mid-rise | high-rise | super high-rise	5015(1:1.8)	2.5	150.0		residential	431	220172
1306	11473.0	2672.0	35.00%	1.89	multi-story | mid-rise | high-rise	2800(1:1.0)	2.8	150.0		residential	431	220172
1307	26952.0	298.0	46.00%	0.88	low-rise	500(1:1.7)	3.6	300.0	300.0	villa	431	220172
1308	9398.0	748.0	30.00%	1.5	mid-rise		4	150.0		residential	431	220172
1309	17597.0	1.0	50.00%	0.5	low-rise		2.5	150.0		villa	431	220172
1310	19630.0	270.0	42.00%	0.66	low-rise		3.5	150.0		villa	431	220172
1311	11466.0	119.0	35.64%	1.2	multi-story	209(1:1.8)	3.8	150.0		residential	431	220172
1312	8459.0	160.0	30.00%	1.2	multi-story		0.5	150.0		residential	431	220172
1313	6000.0	264.0	30.00%	2.0	multi-story | mid-rise	200(1:0.8)	0.8	200.0	200.0	residential	431	220172
1314	7533.0	88.0	33.00%	1.66	multi-story | mid-rise	200(1:2.3)	0.8	150.0		residential	431	220172
1315	8333.0	122.0	20.00%	2.0	multi-story | mid-rise		0.9	150.0		residential	431	220172
1316	20351.0	185.0	40.00%	0.89	low-rise		2.5	150.0		villa	431	220172
1317	12640.0	338.0	60.70%	0.33	low-rise	340(1:1.0)	3.5	150.0		villa	431	220172
1318	16931.0	345.0	46.00%	0.88	low-rise		3.6	150.0		villa	431	220172
1319	17012.0	796.0	40.00%	0.5	low-rise		2.5	150.0		villa	431	220172
1320	8251.0	3378.0	35.00%	2.1	high-rise	2405(1:0.7)	2	150.0		residential	431	220172
1321	14022.0	207.0	36.00%	1.48	low-rise		2.2	150.0		villa	431	220172
1322	9131.0	2352.0	30.00%	2.0	mid-rise | high-rise	807(1:0.3)	3.1			residential	431	220172
1323	26550.0	184.0	31.00%	1.57	low-rise		1.8	150.0		villa	431	220172
1324	14769.0	99.0	50.00%	0.5	low-rise		4	150.0		villa	431	220172
1325	17362.0	818.0	50.00%	1.5	low-rise	100(1:0.1)	1.65	150.0		villa	431	220172
1326	22462.0	92.0	48.00%	0.8	low-rise		5.55	150.0		villa	431	220172
1327	37886.0	119.0	35.00%	1.2	low-rise		4	150.0		villa	431	220172
1328	22762.0	214.0	35.00%	1.29	low-rise		4.6	150.0		villa	431	220172
1329	12894.0	154.0	60.00%	0.38	low-rise	1600(1:10.4)	4	150.0		villa	431	220172
1330	5750.0	1188.0	35.00%	2.0	multi-story | mid-rise	130(1:0.1)	0.5	120.0		residential	431	220172
1331	14062.0	6.0	55.00%	0.38	low-rise		3.5	150.0		villa	431	220172
1332	6788.0	3628.0	35.00%	2.13	high-rise	2460(1:0.7)	2.9	150.0		residential	431	220172
1333	17018.0	136.0	35.00%	1.09	low-rise	1046(1:7.7)	2.5	150.0		villa	431	220172
1334	25956.0	890.0	40.00%	0.5	low-rise		3.2	150.0		villa	431	220172
1335	13183.0	52.0	46.30%	1.1	low-rise		2	150.0		villa	431	220172
1336	14908.0	102.0	50.00%	0.5	low-rise		2	150.0		villa	431	220172
1337	10381.0	676.0			mid-rise					residential	431	220172
1338	17793.0	120.0	43.00%		mid-rise		2.9			residential	431	220172
1339	10915.0	137.0	55.00%	0.94	low-rise		1	150.0		villa	431	220172
1340	14326.0	80.0	40.00%	0.5	low-rise	373(1:4.7)	2.8	150.0		villa	431	220172
1341	10471.0	49.0	50.00%	0.5	low-rise		2	150.0		villa	431	220172
1342	7539.0	326.0	30.00%	1.2	multi-story			150.0		commercial-residential	431	220172
1343	9996.0	261.0	55.00%	0.37	low-rise		3.5	150.0		villa	431	220172
1344	13615.0		35.00%	1.2	low-rise	582	3	150.0		villa	431	220172
1345	20939.0		70.00%	1.06	low-rise		6	150.0		villa	431	220172
1346	15984.0	84.0	35.00%	1.49	low-rise	1084(1:12.9)	5	150.0		villa	431	220172
1347	11800.0	17.0	50.00%	0.5	low-rise		2	150.0		villa	431	220172
1348	12700.0	90.0	40.00%	1.29	low-rise		2.5	150.0		villa	431	220172
1349	27376.0	132.0	35.00%	1.2	low-rise		3.9	150.0		villa	431	220172
1350	7333.0	4.0	50.00%	0.5	low-rise		2	150.0		villa	431	220172
1351	6150.0	2258.0	25.00%	4.95	high-rise | super high-rise		3	150.0		commercial-residential	431	220172
1352	16913.0	139.0	46.00%	1.17	low-rise		2	150.0		villa	431	220172
1353	10116.0	16.0	30.00%	1.49	low-rise	900(1:56.3)	5.68	150.0		villa	431	220172
1354	6030.0	86.0	30.00%	1.2	multi-story		0.5	150.0		commercial-residential	431	220172
1355	9716.0	1185.0	35.00%	3.4	high-rise	1218(1:1.0)	4	150.0		commercial-residential	431	220172
1356	6666.0	2448.0	25.00%	2.5	high-rise	2348(1:1.0)	2.6	150.0		commercial-residential	431	220172
1357	14410.0	1266.0	35.00%	1.99	high-rise	500(1:0.4)	3.2	150.0		residential	431	220172
1358	12462.0	1023.0	30.00%	2.0	multi-story | mid-rise | high-rise		0.9	150.0		residential	431	220172
1359	9379.0	1862.0			high-rise					residential	431	220172
1360	12949.0	525.0	30.00%	2.0	mid-rise | high-rise		0.9	150.0		residential	431	220172
1361	9663.0	1432.0	35.00%	1.99	high-rise	1341(1:0.9)	2.9	150.0		residential	431	220172
1362	12028.0	1512.0			high-rise | super high-rise					residential	431	220172
1363	19298.0	856.0	30.00%	2.0	mid-rise | high-rise		0.9	150.0		residential	431	220172
1364	10130.0	946.0	35.00%	1.99	high-rise	850(1:0.9)	3	150.0		residential	431	220172
1365	15037.0	268.0	35.00%	1.2	low-rise	400(1:1.5)	4.5	150.0		villa	431	220172
1366	16851.0	45.0	60.70%	0.38	low-rise		1.8	150.0		villa	431	220172
1367	11912.0	540.0	30.00%	2.0	multi-story | mid-rise | high-rise		0.9	150.0		residential	431	220172
1368	10410.0	833.0	35.00%	2.0	multi-story | mid-rise	908(1:1.1)	2.8	150.0		residential	431	220172
1369	8521.0	1567.0	20.00%	3.9	high-rise	915(1:0.6)	3	150.0		commercial-residential	431	220172
1370	8047.0	1264.0	20.00%	2.5	high-rise		0.9	100.0		commercial-residential	431	220172
1371	14221.0	74.0	30.00%	1.5	low-rise	800(1:10.8)	3.5	150.0		villa	431	220172
1372	8914.0	216.0	30.00%	2.0	multi-story | mid-rise | high-rise		0.9	150.0		residential	431	220172
1373	7633.0	548.0	35.00%	1.29	high-rise		0.9	150.0		commercial-residential	431	220172
1374	18567.0	227.0			multi-story | mid-rise					residential	431	220172
1375	1387.0				multi-story					residential	431	220172
1376	7338.0	90.0	30.00%	1.23	multi-story	816(1:9.1)	3	150.0		commercial-residential	431	220172
1377	7233.0	803.0	30.00%	2.5	high-rise		0.9	150.0		commercial-residential	431	220172
1378	9340.0	72.0	35.00%	1.7	low-rise	1492(1:20.7)	4.5	150.0		villa	431	220172
1379	13000.0		35%	1.8			3.2			other	431	220172
1380	7900.0		35%	1.2			2.0-2.5			residential	431	220172
1381	7929.0	279.0	35.00%	1.3	multi-story | high-rise	653(1:2.3)	3.5	150.0		residential	431	220172
1382	5500.0				multi-story					residential	431	220172
1383	8200.0	80.0	30.00%	1.2	multi-story	69(1:0.9)	4.5	150.0		residential	431	220172
1384	18000.0		47.00%	1.38	low-rise	1350	2.5	150.0		villa	431	220172
1385	8200.0	23.0	40.00%	1.03	low-rise	101(1:4.4)	0.6	150.0		villa	431	220172
1386	11200.0	10.0	45.00%	1.23	low-rise	2349(1:234.9)	3	150.0		villa	431	220172
1387	7600.0	920.0	40.00%	1.2	multi-story		0.88	150.0		commercial-residential	431	220172
1388	23000.0	13.0	30.00%	0.5	low-rise		1.5	150.0		villa	431	220172
1389	9400.0	21.0	42.00%	0.5	low-rise		2	150.0		villa	431	220172
1390	8900.0	120.0	35.00%	1.32	multi-story	300(1:2.5)	1	150.0	1000.0	residential	431	220172
1391	15800.0	640.0	80.00%	0.5	low-rise	640(1:1.0)	2	150.0		villa	431	220172
1392	6500.0	640.0	30.00%	1.2	multi-story	1000(1:1.6)	1	300.0	300.0	residential	431	220172
1393	12746.0	69.0	50.00%	0.5	low-rise		3.2	150.0		villa	431	220172
1394	8200.0	667.0	25.00%	2.5	high-rise	503(1:0.8)	1.6	400.0	400.0	commercial-residential	431	220172
1395	13960.0		35%	1.2			3.8-4.3			residential	431	220172
1396	8600.0	1.0			multi-story					commercial-residential	431	220172
1397	7100.0	78.0			multi-story					commercial-residential	431	220172
1398	12800.0				low-rise					villa	431	220172
1399					low-rise					self-built	431	220172
1400	6600.0	900.0			multi-story					residential	431	220172
1401	5850.0				multi-story					commercial-residential	431	220172
1402					low-rise					self-built	431	220172
1403	10700.0	160.0			mid-rise					commercial-residential	431	220172
1404	8400.0	115.0	30.00%	1.2	multi-story		0.5	150.0		commercial-residential	431	220172
1405	13100.0		50.00%	0.5	low-rise		2	150.0		villa	431	220172
1406	13900.0	250.0	50.00%	2.7	high-rise		2.5	150.0		commercial-residential	431	220172
1407	7800.0	192.0	30.00%	1.5	mid-rise		0.9	150.0		commercial-residential	431	220172
1408	6300.0	416.0	20.00%	1.2	multi-story		0.5	100.0		commercial-residential	431	220172
1409	7100.0	180.0	30.00%	1.2	multi-story		3	150.0		commercial-residential	431	220172
1410	13400.0	10.0	30.00%	1.35	low-rise	615(1:61.5)	4	150.0		villa	431	220172
1411	8500.0	37.0	50.00%	0.5	low-rise		2	150.0		villa	431	220172
1412	8200.0	253.0	30.00%	2.5	high-rise		0.9	150.0		commercial-residential	431	220172
1413	6200.0	70.0	20.00%	1.2	multi-story			150.0		residential	431	220172
1414	6900.0		30.00%	1.2	multi-story		0.5	150.0		residential	431	220172
1415	8300.0	962.0	30.00%	2.5	high-rise		0.9	150.0		commercial-residential	431	220172
1416	6600.0	138.0	25.00%	2.14	multi-story	130(1:0.9)	2.8	110.0		residential	431	220172
1417	5406.0	3087.0	35.60%	1.76	high-rise	3268(1:1.1)	1.5	150.0		residential	431	220113
1418	3936.0	1261.0	30.00%	2.0	multi-story | mid-rise	620(1:0.5)	0.9	200.0		residential	431	220113
1419	5194.0	2465.0	40.00%	2.39	mid-rise	1900(1:0.8)	0.85	300.0		residential	431	220113
1420	4558.0	354.0	30.00%	1.2	multi-story	140(1:0.4)	2	120.0		residential	431	220113
1421	4066.0	488.0	30.00%	1.2	multi-story	500(1:1.0)	0.5	400.0	400.0	residential	431	220113
1422	5158.0	1612.0	30.00%	2.14	multi-story | mid-rise	760(1:0.5)	0.9	200.0		residential	431	220113
1423	4608.0	902.0	30.00%	2.14	multi-story | mid-rise	1430(1:1.6)	0.9	300.0		residential	431	220113
1424	4437.0	774.0	30.00%	2.0	multi-story | mid-rise	700(1:0.9)	0.5	200.0		residential	431	220113
1425	4066.0	1043.0	20.00%	2.0	multi-story | mid-rise	720(1:0.7)	0.9	200.0		residential	431	220113
1426	4480.0	1122.0	30.00%	2.0	multi-story | high-rise	700(1:0.6)	0.9	200.0		residential	431	220113
1427	4508.0	801.0	30.00%	2.0	multi-story | high-rise		0.9	150.0		residential	431	220113
1428	4671.0	686.0	20.00%	2.14	multi-story | mid-rise	700(1:1.0)	0.5	200.0		residential	431	220113
1429	4366.0	348.0	30.00%	1.98	multi-story	170(1:0.5)	0.95	200.0		residential	431	220113
1430	4183.0	859.0	28.00%	1.89	multi-story | mid-rise	300(1:0.3)	0.3	350.0	200.0	residential	431	220113
1431	6153.0	682.0	20.00%	2.5	high-rise		0.9	150.0		residential	431	220113
1432	2825.0	239.0	30.00%	1.2	multi-story	150(1:0.6)	0.5	200.0		residential	431	220113
1433	4316.0	703.0	30.00%	2.5	high-rise	400(1:0.6)	0.9	200.0		residential	431	220113
1434	3325.0	522.0	30.00%	1.2	multi-story	250(1:0.5)	0.5	200.0		residential	431	220113
1435	3816.0	728.0	30.00%	1.2	multi-story	600(1:0.8)	0.5	200.0		residential	431	220113
1436	4051.0	1296.0	30.00%	2.5	high-rise		0.9	150.0		residential	431	220113
1437	4853.0	1850.0	20.00%	1.2	low-rise|multi-story	500(1:0.3)	0.5	200.0		residential	431	220113
1438	3666.0				multi-story | mid-rise					residential	431	220113
1439	3866.0	170.0			multi-story					residential	431	220113
1440	3200.0				multi-story					residential	431	220113
1441	3000.0				multi-story					residential	431	220113
1442	2900.0				multi-story					residential	431	220113
1443	3400.0				multi-story					residential	431	220113
1444	3450.0				multi-story					residential	431	220113
1445	4400.0	70.0			multi-story					residential	431	220113
1446	3300.0	72.0			multi-story					residential	431	220113
1447	3300.0				multi-story					residential	431	220113
1448	3100.0				multi-story					residential	431	220113
1449	3500.0	112.0			multi-story					residential	431	220113
1450	3000.0	200.0			multi-story					residential	431	220113
1451	3750.0	140.0			multi-story					residential	431	220113
1452	3716.0	60.0			multi-story					residential	431	220113
1453	3550.0				multi-story					residential	431	220113
1454	4050.0				multi-story					residential	431	220113
1455					low-rise					self-built	431	220113
1456					low-rise					self-built	431	220113
1457	5158.0				high-rise					residential	431	220113
1458	4350.0				mid-rise					residential	431	220113
1459	2200.0				multi-story					residential	431	220113
1460	3800.0				multi-story					residential	431	220113
1461					low-rise					self-built	431	220113
1462	2300.0				multi-story					residential	431	220113
1463	2200.0				multi-story					residential	431	220113
1464	3700.0	57.0			multi-story					residential	431	220113
1465	2350.0	30.0			multi-story					residential	431	220113
1466	4250.0	1820.0	30.00%	2.14	multi-story | mid-rise	1350(1:0.7)	0.5	300.0		residential	431	220113
1467	3050.0	205.0	30.00%	2.14	multi-story | mid-rise	240(1:1.2)	0.9	200.0		residential	431	220113
1468	3300.0	810.0	30.00%	2.14	multi-story | mid-rise	850(1:1.0)	0.5	200.0		residential	431	220113
1469	6700.0	150.0	30.00%	2.0	multi-story | mid-rise	80(1:0.5)	0.9	200.0		residential	431	220113
1470	4350.0	1816.0	20.00%	2.0	multi-story | mid-rise	2300(1:1.3)	1	200.0		residential	431	220113
1471	2300.0	228.0	30.00%	2.0	multi-story | mid-rise	300(1:1.3)	0.5	300.0	200.0	residential	431	220113
1472	3900.0	727.0	37.80%	2.0	multi-story | mid-rise	1100(1:1.5)	1	110.0		residential	431	220113
1473	3250.0	1114.0	31.00%	1.7	multi-story	140(1:0.1)	0.9	130.0		residential	431	220113
1474	4500.0	871.0	35.00%	1.02	mid-rise | high-rise	1(1:0.0)	2.5	150.0		residential	431	220113
1475	2350.0	360.0	30.00%	1.2	multi-story	420(1:1.2)	0.5	200.0		residential	431	220113
1476	2700.0	332.0	30.00%	2.0	multi-story | mid-rise	200(1:0.6)	0.7	130.0		residential	431	220113
1477	3800.0	941.0	39.00%	2.0	multi-story | mid-rise | high-rise	522(1:0.6)	0.7	130.0		residential	431	220113
1478	2800.0	144.0	20.00%	2.0	multi-story | mid-rise	140(1:1.0)	0.9	200.0		residential	431	220113
1479	3800.0	284.0	30.00%	2.0	multi-story | mid-rise	300(1:1.1)	0.9	200.0		residential	431	220113
1480	3800.0	310.0	48.00%	2.0	multi-story	360(1:1.2)	0.8	200.0	200.0	residential	431	220113
1481	3350.0	234.0	30.00%	1.2	multi-story	120(1:0.5)	0.5	200.0		residential	431	220113
1482	2800.0	56.0	30.00%	1.2	multi-story	60(1:1.1)	0.5	200.0		residential	431	220113
1483	3300.0	78.0	30.00%	1.2	multi-story	180(1:2.3)	0.5	200.0		residential	431	220113
1484	3050.0	203.0	30.00%	1.2	multi-story	200(1:1.0)	0.5	200.0		residential	431	220113
1485	3850.0	479.0	30.00%	2.5	high-rise	300(1:0.6)	0.5	200.0		residential	431	220113
1486	3300.0	445.0	20.00%	1.2	multi-story	320(1:0.7)	0.6	200.0		residential	431	220113
1487	4700.0	818.0	30.00%	1.2	multi-story	800(1:1.0)	0.5	200.0		residential	431	220113
1488	3700.0	400.0	30.00%	2.0	multi-story | mid-rise	360(1:0.9)	0.5	200.0		residential	431	220113
1489	3600.0	592.0	30.00%	1.2	multi-story	600(1:1.0)	0.5	200.0		residential	431	220113
1490	5000.0	1.0	35.00%	1.02	low-rise		2.5	150.0		villa	431	220113
1491	3225.0	89.0	30.00%		multi-story			150.0		residential	431	220113
1492	3025.0	84.0			multi-story			150.0		residential	431	220113
1493	2400.0		30.00%	1.5	mid-rise		0.9	150.0		residential	431	220113
1494	3250.0		30.00%	2.5	high-rise		0.9	150.0		residential	431	220113
1495	2900.0	96.0	30.00%	1.2	multi-story		0.5	150.0		residential	431	220113
1496	3850.0	72.0	30.00%	1.2	multi-story		0.5	150.0		residential	431	220113
1497	2725.0	124.0	30.00%	1.2	multi-story		0.5	150.0		residential	431	220113
1498	4416.0	102.0	20.00%	2.5	high-rise		0.9	150.0		residential	431	220113
1499	3450.0	178.0	20.00%	1.2	multi-story		0.5	150.0		residential	431	220113
1500	3600.0	120.0	20.00%	1.2	multi-story		0.5	150.0		residential	431	220113
1501	4250.0	64.0	20.00%	2.0	multi-story | mid-rise | high-rise		0.9	150.0		residential	431	220113
1502	2950.0	84.0	20.00%	1.2	multi-story		0.5	150.0		residential	431	220113
1503	3950.0	182.0	30.00%	1.2	multi-story		0.5	150.0		residential	431	220113
1504	3850.0	95.0	20.00%	1.2	multi-story		0.5	150.0		residential	431	220113
1505	3600.0	70.0	30.00%	1.2	multi-story		0.5	150.0		residential	431	220113
1506	3300.0	70.0	30.00%	1.2	multi-story		0.5	150.0		residential	431	220113
1507	2800.0		30.00%	1.2	multi-story		0.5	150.0		residential	431	220113
1508	3700.0	91.0	30.00%	1.2	multi-story		0.5	150.0		residential	431	220113
1509	3700.0	112.0	30.00%	1.2	multi-story		0.5	150.0		residential	431	220113
1510	2600.0	24.0	30.00%	1.2	multi-story		0.5	150.0		residential	431	220113
1511	3550.0	111.0	30.00%	1.2	multi-story		0.5	150.0		residential	431	220113
1512	3550.0	50.0	30.00%	1.2	multi-story		0.6	150.0		residential	431	220113
1513	3700.0	98.0	30.00%	1.2	multi-story		0.5	150.0		residential	431	220113
1514	3700.0	748.0	30.00%	1.2	multi-story		0.5	150.0		residential	431	220113
1515	3400.0	72.0	30.00%	1.2	multi-story		0.5	150.0		residential	431	220113
1516	2700.0	2169.0	20.00%	2.0	multi-story | mid-rise	150(1:0.1)	0.5	130.0		residential	431	220113
1517	2500.0	2080.0	30.00%	1.2	multi-story	160(1:0.1)	0.6	130.0		residential	431	220113
1518	3350.0	828.0	30.00%	1.2	multi-story	140(1:0.2)	0.5	130.0		residential	431	220113
1519	3600.0	630.0	30.00%	1.2	multi-story	140(1:0.2)	0.5	130.0		residential	431	220113
1520	3100.0	225.0	30.00%	1.2	multi-story	130(1:0.6)	0.5	120.0		residential	431	220113
1521	3150.0	876.0	20.00%	1.2	multi-story	140(1:0.2)	0.6	120.0		residential	431	220113
1522	2800.0	692.0	30.00%	1.2	multi-story	150(1:0.2)	0.6	140.0		residential	431	220113
1523	3250.0	70.0	20.00%	1.2	multi-story		0.5	150.0		residential	431	220113
1524	2900.0	1597.0	30.00%	2.0	multi-story | high-rise	150(1:0.1)	0.6	130.0		residential	431	220113
1525	2800.0	1338.0	30.00%	1.2	multi-story	130(1:0.1)	0.6	110.0		residential	431	220113
1526	2900.0	54.0	30.00%	1.2	multi-story		0.5	150.0		residential	431	220113
1527	2500.0	850.0	30.00%	2.0	multi-story | mid-rise | high-rise	160(1:0.2)	0.6	140.0		residential	431	220113
1528	7233.0	2193.0	40.00%	2.0	mid-rise | high-rise	2600(1:1.2)	1.5	300.0		residential	431	220103
1529	8074.0	3480.0	28.90%	1.4	multi-story	431(1:0.1)	1.8	150.0		residential	431	220103
1530	6042.0	1393.0	42.50%	1.5	mid-rise	800(1:0.6)	0.4	300.0	300.0	residential	431	220103
1531	6574.0	2016.0	30.00%	1.98	multi-story | mid-rise | high-rise	2000(1:1.0)	1.5	300.0		residential	431	220103
1532	6234.0	2725.0	33.00%	1.8	multi-story | high-rise	2454(1:0.9)	1.9	150.0		residential	431	220103
1533	7473.0	2803.0	30.00%	1.55	multi-story | mid-rise	2000(1:0.7)	1.4	300.0	300.0	residential	431	220103
1534	7561.0	3652.0	20.00%	2.0	mid-rise	1000(1:0.3)	1	150.0		residential	431	220103
1535	6202.0	868.0	31.00%	2.1	multi-story | mid-rise	900(1:1.0)	0.8	150.0		residential	431	220103
1536	8291.0	1468.0	27.50%	2.1	multi-story | mid-rise	700(1:0.5)	1.5	300.0		residential	431	220103
1537	7568.0	813.0	35.00%	1.5	multi-story | mid-rise | high-rise	1182(1:1.5)	0.65	150.0		residential	431	220103
1538	5820.0	1410.0	37.00%	2.0	mid-rise | high-rise	782(1:0.6)	1.2	150.0		residential	431	220103
1539	8577.0	1757.0	36.77%	2.28	multi-story | mid-rise | high-rise	951(1:0.5)	1.8	300.0		residential	431	220103
1540	6202.0	2155.0	40.00%	2.6	multi-story | mid-rise	1135(1:0.5)	1.2	300.0	300.0	residential	431	220103
1541	8389.0	1002.0	30.00%	2.5	multi-story | mid-rise	300(1:0.3)	1.5	150.0		residential	431	220103
1542	8626.0	1623.0	31.00%	2.44	high-rise	500(1:0.3)	2.2	150.0		residential	431	220103
1543	7521.0	1012.0	31.70%	3.5	super high-rise	1055(1:1.0)	1.8	300.0	300.0	residential	431	220103
1544	4193.0	6755.0	35.00%	1.75	multi-story | mid-rise	500(1:0.1)	1.7	150.0		residential	431	220103
1545	7943.0	801.0	30.00%	2.5	high-rise	100(1:0.1)	1.1	150.0		residential	431	220103
1546	7084.0	1972.0	20.00%	2.0	multi-story | mid-rise	720(1:0.4)	1.8	300.0		residential	431	220103
1547	8113.0	701.0	27.50%	2.1	multi-story | mid-rise | high-rise	200(1:0.3)	1.5	150.0		residential	431	220103
1548	5748.0	4389.0	35.00%	1.38	multi-story	3300(1:0.8)	1.3	300.0		residential	431	220103
1549	6310.0	2718.0	60.00%	1.2	multi-story | mid-rise	1500(1:0.6)	1.2	300.0	300.0	residential	431	220103
1550	6898.0	954.0	44.90%	1.59	multi-story | mid-rise	1920(1:2.0)	1.6	150.0		residential	431	220103
1551	7214.0	909.0	35.00%	1.78	multi-story | mid-rise	400(1:0.4)	1.6	150.0		residential	431	220103
1552	7355.0	3880.0	31.70%	3.5	super high-rise	1055(1:0.3)	1.75	150.0		residential	431	220103
1553	7734.0	3218.0	40.00%	1.41	multi-story | high-rise	600(1:0.2)	0.5	300.0	300.0	residential	431	220103
1554	9019.0	1142.0	30.00%	2.18	multi-story | mid-rise | high-rise	335(1:0.3)	1.8	150.0		residential	431	220103
1555	8815.0	1039.0	36.00%	1.56	multi-story | mid-rise	600(1:0.6)	1.2	150.0		residential	431	220103
1556	8888.0	1120.0	45.00%	1.57	mid-rise	553(1:0.5)	1.4	150.0		residential	431	220103
1557	8050.0	856.0	45.00%	1.57	mid-rise	195(1:0.2)	1.4	150.0		residential	431	220103
1558	7170.0	1820.0	30.00%	1.55	multi-story | mid-rise | high-rise	2000(1:1.1)	1.4	200.0	200.0	residential	431	220103
1559	5776.0	6029.0	50.00%	1.2	multi-story | high-rise	2276(1:0.4)	1.8	150.0		residential	431	220103
1560	7616.0	460.0	30.00%	1.8	multi-story | mid-rise	300(1:0.7)	1.2	150.0		residential	431	220103
1561	7899.0	1392.0	30.00%	2.9	mid-rise | high-rise	1279(1:0.9)	1.1	150.0		residential	431	220103
1562	6000.0	454.0	52.00%	1.2	multi-story	700(1:1.5)	1	200.0		residential	431	220103
1563	7210.0	929.0	30.00%	1.5	mid-rise	2400(1:2.6)	0.3	300.0	300.0	residential	431	220103
1564	6518.0	1641.0	25.80%	1.57	multi-story | mid-rise	800(1:0.5)	0.8	200.0	200.0	residential	431	220103
1565	6059.0	3356.0	35.00%	1.38	multi-story	4500(1:1.3)	0.8	300.0		residential	431	220103
1566	7253.0	911.0	35.00%	1.2	mid-rise	200(1:0.2)	0.8	300.0		residential	431	220103
1567	4502.0	1083.0	30.00%	1.2	multi-story		0.5	150.0		residential	431	220103
1568	6847.0	371.0	26.70%	1.2	multi-story	200(1:0.5)	1.5	150.0		residential	431	220103
1569	7455.0	938.0	29.00%	2.0	multi-story | mid-rise	300(1:0.3)	1.5	200.0		residential	431	220103
1570	8196.0	706.0	29.00%	2.0	multi-story | mid-rise	500(1:0.7)	0.8	200.0		residential	431	220103
1571	8008.0	356.0	35.00%	1.0	multi-story	180(1:0.5)	1.5	120.0		residential	431	220103
1572	5515.0	900.0	30.00%	1.77	mid-rise | high-rise	867(1:1.0)	2.28	150.0		residential	431	220103
1573	6686.0	2000.0	20.00%	1.2	multi-story	100(1:0.1)	1.1	150.0		residential	431	220103
1574	6069.0	180.0	30.00%	2.0	multi-story | mid-rise	800(1:4.4)	1.8	300.0	300.0	residential	431	220103
1575	7733.0	272.0	20.00%	2.5	high-rise	100(1:0.4)	1	150.0		residential	431	220103
1576	7693.0	1659.0	31.35%	1.84	mid-rise | high-rise	522(1:0.3)	1.8	150.0		residential	431	220103
1577	7031.0	1566.0	35.00%	1.67	multi-story	120(1:0.1)	0.7	200.0	200.0	residential	431	220103
1578	7228.0	1488.0	30.00%	2.0	multi-story | mid-rise	950(1:0.6)	1.8	300.0	300.0	residential	431	220103
1579	6492.0	1496.0	35.00%	1.67	multi-story	120(1:0.1)	0.7	200.0	200.0	residential	431	220103
1580	6709.0	1737.0	40.00%	2.6	multi-story | mid-rise	1135(1:0.7)	1.2	300.0	300.0	residential	431	220103
1581	5055.0	855.0	25.00%	2.25	high-rise	200(1:0.2)	1.2	150.0		residential	431	220103
1582	9105.0	499.0	32.00%	2.4	mid-rise | high-rise	110(1:0.2)	1.25	150.0	500.0	residential	431	220103
1583	7554.0	1232.0	32.00%	1.77	multi-story	280(1:0.2)	2.2	400.0		residential	431	220103
1584	6736.0	253.0	30.00%	1.14	multi-story | mid-rise	200(1:0.8)	0.3	150.0		residential	431	220103
1585	7263.0	1089.0	30.00%	1.2	multi-story	1944(1:1.8)	0.5	300.0		residential	431	220103
1586	7058.0	1136.0	28.00%	1.28	multi-story	1200(1:1.1)	0.6	200.0		residential	431	220103
1587	7024.0	2165.0	30.00%	1.98	multi-story | high-rise	500(1:0.2)	1.4	150.0		residential	431	220103
1588	6036.0	1497.0	35.00%	1.95	multi-story | mid-rise	1210(1:0.8)	0.8	300.0		residential	431	220103
1589	6440.0	768.0	20.00%	2.0	multi-story | mid-rise	210(1:0.3)	1.8	150.0		residential	431	220103
1590	8243.0	644.0	26.80%	1.8	multi-story | mid-rise	325(1:0.5)	1.3	150.0		residential	431	220103
1591	7355.0	1505.0	44.90%	1.59	multi-story | mid-rise	1920(1:1.3)	1.5	150.0		residential	431	220103
1592	7012.0	565.0	35.00%	1.0	multi-story | mid-rise	200(1:0.4)	1.5	150.0		residential	431	220103
1593	7376.0	814.0	40.00%	1.41	multi-story | high-rise	1400(1:1.7)	1.5	300.0	300.0	residential	431	220103
1594	8084.0	514.0	29.00%	1.69	multi-story | mid-rise	300(1:0.6)	0.8	200.0		residential	431	220103
1595	7982.0	1146.0	30.00%	1.55	multi-story | mid-rise | high-rise	2000(1:1.7)	1.4	200.0	200.0	residential	431	220103
1596	7195.0	2613.0	30.00%	2.0	multi-story | mid-rise | high-rise	100(1:0.0)	1.4	150.0		residential	431	220103
1597	6980.0	1015.0	35.00%	1.2	multi-story | mid-rise	1000(1:1.0)	0.3	300.0		residential	431	220103
1598	7395.0	3649.0	39.86%	2.49	high-rise	2724(1:0.7)	2.5	150.0		residential	431	220103
1599	4040.0	2318.0	30.00%	1.5	mid-rise	100(1:0.0)	1.2	500.0		residential	431	220103
1600	4912.0	2742.0	35.00%	1.37	multi-story | mid-rise	300(1:0.1)	0.65	300.0	300.0	residential	431	220103
1601	6399.0	1597.0	35.00%	1.75	multi-story | mid-rise	429(1:0.3)	0.5	300.0		residential	431	220103
1602	6371.0	908.0	20.00%	2.0	multi-story | mid-rise	200(1:0.2)	1	150.0		residential	431	220103
1603	4458.0	1712.0	35.00%	1.7	multi-story | mid-rise	3700(1:2.2)	0.98	150.0		residential	431	220103
1604	7412.0	2434.0	30.00%	1.98	multi-story | mid-rise	2480(1:1.0)	1.5	150.0	150.0	residential	431	220103
1605	7879.0	791.0	26.40%	1.8	multi-story | mid-rise	550(1:0.7)	1.5	150.0		residential	431	220103
1606	8549.0	824.0	30.00%	1.7	multi-story | mid-rise	251(1:0.3)	0.98	150.0		residential	431	220103
1607	7584.0	845.0	26.80%	1.8	multi-story | high-rise	600(1:0.7)	1.3	150.0		residential	431	220103
1608	7323.0	674.0	35.00%	1.3	multi-story	2800(1:4.2)	0.6	300.0		residential	431	220103
1609	7983.0	2906.0	32.00%	1.77	multi-story	180(1:0.1)	1.1	300.0		residential	431	220103
1610	7665.0	1040.0	33.90%	1.2	multi-story | high-rise	200(1:0.2)	1.8	150.0		residential	431	220103
1611	6952.0	3121.0	35.00%	1.5	mid-rise | high-rise	772(1:0.2)	0.65	150.0		residential	431	220103
1612	6463.0	412.0	20.00%	1.5	mid-rise	100(1:0.2)	0.88	150.0		residential	431	220103
1613	6050.0	296.0	30.00%	1.2	multi-story	200(1:0.7)	0.5	150.0		residential	431	220103
1614	6532.0	1235.0	30.00%	1.2	multi-story	1000(1:0.8)	0.88	200.0	200.0	residential	431	220103
1615	5512.0	333.0	20.00%	2.14	multi-story | mid-rise	500(1:1.5)	0.9	150.0	1000.0	residential	431	220103
1616	5032.0	1022.0	30.00%	2.0	multi-story | high-rise	600(1:0.6)	1.5	300.0	300.0	residential	431	220103
1617	6909.0	3052.0	35.00%	1.98	multi-story | mid-rise | high-rise	744(1:0.2)	1.5	150.0		residential	431	220103
1618	8661.0	260.0	40.00%	1.41	multi-story | mid-rise | high-rise	600(1:2.3)	1.8	300.0	300.0	residential	431	220103
1619	7841.0	2409.0	31.00%	2.1	multi-story | mid-rise	900(1:0.4)	1.5	150.0		residential	431	220103
1620	6643.0	757.0	30.10%	1.7	multi-story | mid-rise	230(1:0.3)	0.65	200.0		residential	431	220103
1621	6724.0	858.0	31.00%	2.7	multi-story | mid-rise	730(1:0.9)	1.8	200.0		residential	431	220103
1622	7988.0	300.0	38.00%	1.3	multi-story	324(1:1.1)	1.2	500.0		residential	431	220103
1623	6934.0	1002.0	32.00%	1.84	high-rise	825(1:0.8)	1.8	150.0		residential	431	220103
1624	8416.0	1152.0	20.00%	2.5	high-rise		0.9	150.0		residential	431	220103
1625	6101.0	585.0	40.00%	2.6	multi-story | mid-rise	1135(1:1.9)	1.2	300.0	300.0	residential	431	220103
1626	6078.0	2092.0	20.00%	1.2	multi-story		0.5	150.0		residential	431	220103
1627	3666.0	693.0	30.00%	2.14	multi-story | mid-rise	200(1:0.3)	0.7	130.0		residential	431	220103
1628	3425.0	1857.0	30.00%	2.0	mid-rise | high-rise	86(1:0.0)	1	150.0		residential	431	220103
1629	6334.0	1808.0	32.00%	1.8	multi-story | high-rise	1775(1:1.0)	1.5	150.0		residential	431	220103
1630	3516.0	2652.0	40.00%	2.0	mid-rise | high-rise		0.9	150.0		residential	431	220103
1631	8247.0	467.0	28.00%	1.8	mid-rise | high-rise	188(1:0.4)	3	150.0		residential	431	220103
1632	6683.0	2240.0	30.00%	1.98	high-rise	470(1:0.2)	2.4	150.0		residential	431	220103
1633	6516.0	207.0	20.00%	1.2	multi-story	100(1:0.5)	1	300.0		residential	431	220103
1634	6987.0	197.0	30.00%	1.2	multi-story	300(1:1.5)	0.4	300.0	300.0	residential	431	220103
1635	5802.0	408.0	30.00%	1.2	multi-story	600(1:1.5)	0.56	300.0	300.0	residential	431	220103
1636	6540.0	298.0	26.40%	1.8	multi-story | mid-rise	300(1:1.0)	1.5	150.0		residential	431	220103
1637	5916.0	707.0	35.00%	1.75	high-rise	460(1:0.7)	0.5	200.0		residential	431	220103
1638	10244.0	344.0	26.40%	1.8	multi-story | mid-rise	269(1:0.8)	1.5	150.0		residential	431	220103
1639	5834.0	688.0	30.00%	2.0	multi-story | mid-rise	70(1:0.1)	0.3	200.0		residential	431	220103
1640	7019.0	560.0	30.00%	1.2	multi-story	670(1:1.2)	0.3	200.0	200.0	residential	431	220103
1641	8256.0	130.0	26.00%	1.8	multi-story | mid-rise	200(1:1.5)	1.5	150.0		residential	431	220103
1642	6964.0	1275.0	15.00%	1.9	multi-story | mid-rise	1200(1:0.9)	0.8	200.0		residential	431	220103
1643	6000.0	699.0	20.00%	2.14	multi-story | mid-rise	1000(1:1.4)	1	150.0		residential	431	220103
1644	6187.0	540.0	30.00%	1.3	multi-story	660(1:1.2)	0.6	200.0		residential	431	220103
1645	5002.0	1434.0	26.00%	1.57	multi-story	300(1:0.2)	0.5	150.0		residential	431	220103
1646	5797.0	214.0	20.00%	2.14	multi-story | high-rise	500(1:2.3)	1	200.0		residential	431	220103
1647	4366.0	512.0	28.00%	2.2	multi-story | mid-rise	400(1:0.8)	0.8	150.0		residential	431	220103
1648	6303.0	755.0	35.00%	1.2	multi-story	200(1:0.3)	1.5	150.0	500.0	residential	431	220103
1649	7306.0	210.0	30.00%	2.14	multi-story | mid-rise	200(1:1.0)	0.3	150.0		residential	431	220103
1650	7328.0	757.0	30.00%	1.2	multi-story	1950(1:2.6)	0.5	300.0		residential	431	220103
1651	7933.0	414.0	30.00%	1.98	multi-story | mid-rise	500(1:1.2)	0.6	150.0		residential	431	220103
1652	8157.0	281.0	26.80%	1.8	multi-story | mid-rise	500(1:1.8)	1.2	150.0		residential	431	220103
1653	7511.0	913.0	30.00%	1.7	multi-story | mid-rise	251(1:0.3)	0.98	150.0		residential	431	220103
1654	9006.0	306.0	45.00%	1.61	multi-story | mid-rise	900(1:2.9)	1.2	300.0	300.0	residential	431	220103
1655	3766.0	1340.0	33.00%	1.5	mid-rise | high-rise	542(1:0.4)	1.7	100.0		residential	431	220103
1656	9127.0	220.0	45.00%	1.61	mid-rise	800(1:3.6)	0.66	300.0	300.0	residential	431	220103
1657	5386.0	878.0	35.00%	1.9	multi-story	900(1:1.0)	0.5	200.0		residential	431	220103
1658	6628.0	851.0	30.00%	1.14	multi-story | mid-rise	70(1:0.1)	0.3	150.0		residential	431	220103
1659	8199.0	690.0	44.90%	1.59	multi-story | mid-rise	1920(1:2.8)	1.6	150.0		residential	431	220103
1660	5445.0	955.0	20.00%	2.0	multi-story | mid-rise	700(1:0.7)	0.5	300.0		residential	431	220103
1661	7909.0	327.0	30.00%	1.49	multi-story	200(1:0.6)	1	150.0		residential	431	220103
1662	7291.0	498.0	28.00%	2.0	multi-story | mid-rise	200(1:0.4)	0.7	150.0		residential	431	220103
1663	6528.0	714.0	38.00%	1.3	multi-story	235(1:0.3)	1.2	500.0		residential	431	220103
1664	5394.0	794.0	30.00%	2.0	multi-story | mid-rise	900(1:1.1)	0.5	300.0	300.0	residential	431	220103
1665	6723.0	599.0	33.90%	1.2	multi-story | mid-rise	200(1:0.3)	2.25	150.0		residential	431	220103
1666	6101.0	412.0	20.00%	1.2	multi-story	100(1:0.2)	1.1	150.0		residential	431	220103
1667	5729.0	1093.0	30.00%	2.5	high-rise		0.9	150.0		residential	431	220103
1668	7261.0	754.0	44.90%	1.59	multi-story | mid-rise	1920(1:2.5)	0.4	150.0		residential	431	220103
1669	9603.0	88.0	31.30%	1.8	multi-story	50(1:0.6)	1.3	150.0		residential	431	220103
1670	6406.0	339.0	30.00%	2.0	multi-story | mid-rise	200(1:0.6)	0.3	150.0		residential	431	220103
1671	5877.0	620.0	38.00%	1.3	multi-story	189(1:0.3)	1.2	500.0		residential	431	220103
1672	4700.0	324.0	38.00%	1.3	multi-story	127(1:0.4)	1.2	500.0		residential	431	220103
1673	6537.0	506.0	38.00%	1.3	multi-story	100(1:0.2)	1.2	150.0		residential	431	220103
1674	7688.0	737.0	31.00%	2.1	multi-story | mid-rise | high-rise	900(1:1.2)	0.8	300.0		residential	431	220103
1675	6625.0	827.0	30.00%	1.2	multi-story	600(1:0.7)	0.5	400.0		residential	431	220103
1676	6566.0	698.0	28.00%	1.28	multi-story	1000(1:1.4)	0.55	200.0		residential	431	220103
1677	7233.0	145.0	20.00%	1.2	multi-story		0.5	150.0		residential	431	220103
1678	7744.0	1535.0	30.00%	1.8	high-rise	584(1:0.4)	1.8	150.0		residential	431	220103
1679	6603.0	1710.0	35.00%	1.5	multi-story | high-rise	1720(1:1.0)	1.5	150.0		residential	431	220103
1680	6869.0	392.0	20.00%	1.2	multi-story	120(1:0.3)	2	20.0		residential	431	220103
1681	6850.0	369.0	20.00%	1.2	multi-story		0.5	150.0		residential	431	220103
1682	7399.0	931.0	30.00%	1.2	multi-story	130(1:0.1)	0.6	40.0		residential	431	220103
1683	3966.0	296.0	35.00%	1.98	multi-story	100(1:0.3)	1.2	150.0		residential	431	220103
1684	6450.0	324.0	30.00%	1.2	multi-story	100(1:0.3)	1.1	150.0		residential	431	220103
1685	2925.0	466.0	35.00%	2.1	high-rise		0.9	150.0		residential	431	220103
1686	7033.0	84.0	30.00%	1.2	multi-story		0.5	150.0		residential	431	220103
1687	6301.0	700.0	30.00%	2.5	high-rise	100(1:0.1)	1.1	150.0		residential	431	220103
1688	7154.0	1678.0	30.00%	1.8	multi-story | high-rise	900(1:0.5)	2	150.0		residential	431	220103
1689	5550.0	979.0	20.00%	1.2	multi-story	600(1:0.6)	0.5	300.0	300.0	residential	431	220103
1690	7215.0	1200.0	25.00%	3.4	multi-story | high-rise	546(1:0.5)	2.5	150.0		residential	431	220103
1691	6160.0	1914.0	20.00%	2.14	multi-story | mid-rise	500(1:0.3)	1.5	150.0	1000.0	residential	431	220103
1692	4863.0	610.0	30.00%	2.0	multi-story | mid-rise	300(1:0.5)	0.2	200.0	200.0	residential	431	220103
1693	7033.0	469.0	30.00%	1.2	multi-story	130(1:0.3)	0.3	100.0		residential	431	220103
1694	7002.0	499.0	20.00%	1.2	multi-story		0.5	150.0		residential	431	220103
1695	6315.0	72.0	20.00%	1.2	multi-story		0.5	150.0		residential	431	220103
1696	6790.0	126.0	30.00%	1.2	multi-story		0.5	150.0		residential	431	220103
1697	3275.0	180.0	30.00%	1.2	multi-story	100(1:0.6)	0.5	130.0		residential	431	220103
1698	7730.0	211.0	30.00%	2.5	high-rise		0.9	150.0		residential	431	220103
1699	6450.0	139.0	21.00%	3.57	high-rise	400(1:2.9)	0.5	500.0	500.0	residential	431	220103
1700	5458.0	350.0	20.00%	3.0	high-rise	500(1:1.4)	0.9	150.0	1000.0	residential	431	220103
1701	5750.0	168.0	30.00%	1.98	multi-story | mid-rise			150.0		residential	431	220103
1702	7433.0	193.0	30.00%	1.2	multi-story	1(1:0.0)	0.5	100.0	150.0	residential	431	220103
1703	4066.0	224.0	20.00%	1.2	multi-story		0.5	150.0		residential	431	220103
1704	6150.0	158.0	20.00%	1.2	multi-story		0.5	150.0		residential	431	220103
1705	5200.0	131.0	30.00%	1.2	multi-story		0.5	150.0		residential	431	220103
1706	6750.0	125.0	20.00%	1.2	multi-story		0.5	150.0		residential	431	220103
1707	6850.0	106.0	30.00%	1.2	multi-story		0.5	150.0		residential	431	220103
1708	7433.0	197.0	30.00%	1.2	multi-story		0.5	150.0		residential	431	220103
1709	6593.0	386.0	18.00%	1.95	multi-story	180(1:0.5)	0.88	130.0		residential	431	220103
1710	6250.0	203.0	30.00%	1.2	multi-story	50(1:0.2)	0.5	150.0		residential	431	220103
1711	4800.0	1056.0	33.00%	2.18	multi-story | high-rise		0.9	150.0		residential	431	220103
1712	7447.0	1452.0	35.00%	1.8	high-rise	1398(1:1.0)	2.4	150.0		residential	431	220103
1713	5423.0	971.0	30.00%	2.5	high-rise		0.9	150.0		commercial-residential	431	220103
1714	7326.0	720.0	35.00%	1.8	multi-story | mid-rise | high-rise	480(1:0.7)	2.5	150.0		residential	431	220103
1715	4048.0	1716.0	35.00%	2.4	high-rise	813(1:0.5)	3.2	150.0		residential	431	220103
1716	4339.0	2920.0	30.00%	4.33	high-rise		1.8	150.0		commercial-residential	431	220103
1717	3916.0	1086.0	42.00%	2.03	multi-story | high-rise	1200(1:1.1)	2.7	150.0		residential	431	220103
1718	3475.0	234.0	30.00%	2.0	multi-story | mid-rise | high-rise		1.8	150.0		residential	431	220103
1719	5550.0	289.0	25.02%	1.2	high-rise		2.2	150.0		commercial-residential	431	220103
1720	7363.0	79.0	30.00%	1.5	mid-rise		0.9	150.0		residential	431	220103
1721	9785.0	1329.0	33.30%	1.38	multi-story | mid-rise | high-rise	1148(1:0.9)	2.5	150.0		residential	431	220103
1722	8482.0				multi-story | high-rise					residential	431	220103
1723	7932.0				mid-rise					residential	431	220103
1724	8433.0	618.0			multi-story | mid-rise					residential	431	220103
1725	6476.0				mid-rise | high-rise					residential	431	220103
1726	7300.0		30%	2.0			2.4			residential	431	220103
1727	7900.0		35%	1.79			2.5			residential	431	220103
1728	3516.0				multi-story					residential	431	220103
1729	7116.0				low-rise					villa	431	220103
1730	6793.0	736.0	37.00%	2.0	multi-story | high-rise | super high-rise	600(1:0.8)	1			residential	431	220103
1731	4758.0	1053.0	30.00%		multi-story					residential	431	220103
1732	5750.0	24.0			multi-story					residential	431	220103
1733	5877.0	1007.0			multi-story					residential	431	220103
1734	8004.0	386.0			multi-story | mid-rise					residential	431	220103
1735	7333.0	255.0			high-rise					commercial-residential	431	220103
1736	6700.0				low-rise					residential	431	220103
1737	7251.0	77.0			multi-story					residential	431	220103
1738	6150.0				multi-story					residential	431	220103
1739	2433.0	109.0			multi-story					residential	431	220103
1740	6350.0				mid-rise					commercial-residential	431	220103
1741	5750.0	72.0	30.00%	1.2	multi-story		0.5	150.0		residential	431	220103
1742	6911.0	222.0	30.00%	1.2	multi-story		0.5	150.0		residential	431	220103
1743	6450.0	161.0	30.00%	1.2	multi-story		0.5	150.0		residential	431	220103
1744	8833.0		50.00%	0.5	low-rise		2	100.0		villa	431	220103
1745	6600.0		36%	2.4			2.9			residential	431	220103
1746	9500.0		35%	2.1			2.7			residential	431	220103
1747			30%	1.3			3.5			other	431	220103
1748	4808.0				multi-story					commercial-residential	431	220103
1749	6400.0		35%				2.8			residential	431	220103
1750	5500.0		35%	2.0			2			residential	431	220103
1751	6600.0				high-rise					residential	431	220103
1752	3550.0				multi-story					residential	431	220103
1753	6500.0				multi-story					residential	431	220103
1754	6500.0				multi-story					residential	431	220103
1755	6500.0				multi-story					residential	431	220103
1756	5900.0				multi-story					residential	431	220103
1757	3000.0				multi-story | high-rise					residential	431	220103
1758	7400.0				low-rise					residential	431	220103
1759					multi-story					self-built	431	220103
1760					multi-story					commerce	431	220103
1761	11000.0		33%	1.38			3.2			other	431	220103
1762	9500.0		35%	1.8			2			residential	431	220103
1763	6500.0		30%	1.8			2.7			residential	431	220103
1764	6100.0	234.0	30.00%	1.2	multi-story	160(1:0.7)	1	150.0		residential	431	220103
1765	7300.0	140.0	20.00%	1.2	multi-story	40(1:0.3)	1	300.0		residential	431	220103
1766	6120.0	72.0	25.00%	1.6	multi-story		1			residential	431	220103
1767	4050.0	3390.0	30.00%	2.0	multi-story | mid-rise	800(1:0.2)	0.9	150.0		residential	431	220103
1768	4100.0	240.0	26.40%	1.8	multi-story | mid-rise	269(1:1.1)	1.5	150.0		commercial-residential	431	220103
1769	3900.0	1062.0	30.00%	2.14	multi-story | mid-rise	500(1:0.5)	0.9	150.0		residential	431	220103
1770	2900.0	774.0	30.00%	2.0	multi-story | mid-rise	500(1:0.6)	0.9	150.0		residential	431	220103
1771	6000.0	111.0	30.00%	1.5	multi-story	700(1:6.3)	0.5	300.0	300.0	residential	431	220103
1772	3557.0	1411.0	31.50%	2.05	multi-story | mid-rise	286(1:0.2)	0.9	150.0		residential	431	220103
1773	3700.0	3053.0	20.00%	1.2	multi-story	300(1:0.1)	0.5	50.0		residential	431	220103
1774	3750.0	4638.0	30.00%	2.14	multi-story | mid-rise	1000(1:0.2)	0.9	150.0		residential	431	220103
1775	3800.0	591.0	36.00%	1.7	multi-story | mid-rise	50(1:0.1)	0.9	150.0		residential	431	220103
1776	5900.0	2794.0	20.00%	2.0	multi-story | mid-rise	200(1:0.1)	1.2	150.0		residential	431	220103
1777	3350.0	1712.0	20.00%	1.2	multi-story	300(1:0.2)	0.7	50.0		residential	431	220103
1778	6800.0	401.0	35.00%	2.0	high-rise		1.6	150.0		commercial-residential	431	220103
1779	7000.0	46.0	30.00%	2.14	multi-story		1.5	150.0		residential	431	220103
1780	3200.0	333.0	30.00%	2.0	multi-story | mid-rise		0.5	150.0		residential	431	220103
1781	2700.0	2370.0	30.00%	0.3	multi-story | mid-rise	500(1:0.2)	1.5	150.0		residential	431	220103
1782	8200.0	939.0	35.00%	2.0	multi-story | mid-rise	600(1:0.6)	1.4	300.0	300.0	residential	431	220103
1783	4200.0	795.0	36.00%	1.7	multi-story	50(1:0.1)	0.98	150.0		residential	431	220103
1784	6200.0	357.0	30.00%	1.2	multi-story	54(1:0.2)	0.5	300.0		residential	431	220103
1785	5400.0	284.0	20.00%	1.33	multi-story					residential	431	220103
1786	6900.0	108.0	20.00%	2.0	multi-story | mid-rise	150(1:1.4)	0.5	150.0		residential	431	220103
1787				1.2	multi-story					hotel	431	220103
1788	6246.0	130.0	20.00%	2.5	high-rise		2.1	100.0		commercial-residential	431	220103
1789	6900.0	166.0	30.00%	1.2	multi-story	300(1:1.8)	0.5	300.0	300.0	residential	431	220103
1790	4000.0	566.0	30.00%	1.2	multi-story	300(1:0.5)	0.7	150.0		residential	431	220103
1791					low-rise					self-built	431	220103
1792	6696.0	168.0			multi-story					residential	431	220103
1793					high-rise					office	431	220103
1794					multi-story					office	431	220103
1795		26.0			multi-story					office	431	220103
1796	6100.0				multi-story					residential	431	220103
1797					low-rise					self-built	431	220103
1798	6550.0	339.0			multi-story					residential	431	220103
1799	7300.0				multi-story					residential	431	220103
1800	6400.0	63.0			multi-story					residential	431	220103
1801					low-rise					commerce	431	220103
1802	5100.0				multi-story					residential	431	220103
1803	5300.0				multi-story					residential	431	220103
1804	6200.0				multi-story					residential	431	220103
1805	3300.0				multi-story					residential	431	220103
1806	6650.0	56.0			multi-story					residential	431	220103
1807	6600.0				multi-story					residential	431	220103
1808					low-rise					self-built	431	220103
1809	7000.0				multi-story					residential	431	220103
1810					low-rise					hotel	431	220103
1811	6000.0	150.0			multi-story					commercial-residential	431	220103
1812	6000.0				multi-story					residential	431	220103
1813	6000.0				multi-story					residential	431	220103
1814	5600.0				multi-story					residential	431	220103
1815	5600.0				multi-story					residential	431	220103
1816	5600.0	1.0			multi-story					residential	431	220103
1817	5900.0	36.0			multi-story					residential	431	220103
1818	5950.0	20.0			multi-story					residential	431	220103
1819	7800.0	72.0			multi-story					residential	431	220103
1820	5458.0	42.0			multi-story					residential	431	220103
1821	7133.0				mid-rise			150.0		residential	431	220103
1822	6800.0	42.0	20.00%	1.2	multi-story		0.5	100.0		residential	431	220103
1823	7933.0	50.0	30.00%	1.2	multi-story		0.5	150.0		residential	431	220103
1824	7200.0	162.0	30.00%	1.2	multi-story		0.5	150.0		residential	431	220103
1825	6200.0	210.0	30.00%	1.2	multi-story		0.5	150.0		residential	431	220103
1826	3550.0		30.00%	1.2	multi-story		0.5	150.0		residential	431	220103
1827	9000.0	219.0	20.00%	1.2	multi-story		0.5	100.0		residential	431	220103
1828	6100.0	219.0	20.00%	1.2	multi-story		0.5	100.0		residential	431	220103
1829	6100.0	40.0	20.00%	1.2	multi-story		0.5	150.0		residential	431	220103
1830	5950.0	21.0	30.00%	1.2	multi-story		0.5	150.0		residential	431	220103
1831	5600.0	48.0	30.00%	1.2	multi-story		0.5	150.0		residential	431	220103
1832	5500.0	56.0	30.00%	1.2	multi-story		0.5	150.0		residential	431	220103
1833	3500.0		40.00%	2.3	mid-rise	179	1.3	150.0		residential	431	220103
1834	2350.0	70.0	20.00%	0.5	low-rise		0.5	150.0		residential	431	220103
1835	7700.0	40.0	20.00%	1.2	multi-story		0.5	150.0		residential	431	220103
1836	4100.0		35.00%	2.27	multi-story | mid-rise	200	1.7	150.0		residential	431	220103
1837				0.5	low-rise					self-built	431	220103
1838	5550.0	290.0	20.00%	1.2	multi-story		0.5	150.0		residential	431	220103
1839	7300.0	40.0	20.00%	1.2	multi-story		0.5	150.0		residential	431	220103
1840	5700.0	1356.0	35.00%	1.99	high-rise	1250(1:0.9)	2.57	150.0		residential	431	220103
1841	6000.0	150.0	20.00%	1.2	multi-story		0.5	100.0		residential	431	220103
1842	4900.0	93.0	30.00%	1.2	multi-story		0.5	150.0		residential	431	220103
1843	4800.0	54.0	30.00%	1.2	multi-story		0.5	150.0		residential	431	220103
1844	4650.0	2245.0	30.00%	1.82	multi-story | mid-rise | high-rise	1000(1:0.4)	2	150.0		residential	431	220103
1845	7200.0	131.0	20.00%	1.2	multi-story		0.5	150.0		residential	431	220103
1846	3000.0		20.00%	1.2	multi-story		0.5	150.0		residential	431	220103
1847	5800.0	164.0	20.00%	1.2	multi-story		0.5	150.0		residential	431	220103
1848	7200.0	168.0	20.00%	1.2	multi-story		0.5	150.0		residential	431	220103
1849	3600.0		35.00%	2.2	high-rise		3.98	150.0		residential	431	220103
1850	3500.0	70.0	20.00%	1.2	multi-story		0.5	150.0		residential	431	220103
1851	5200.0		40.00%	1.02	multi-story | mid-rise		3	150.0		residential	431	220103
1852	6500.0	32.0	30.00%	1.2	multi-story		0.5	150.0		residential	431	220103
1853	6100.0	312.0	30.00%	1.2	multi-story		0.5	150.0		residential	431	220103
1854	8100.0	306.0	20.00%	1.2	multi-story		0.5	100.0		residential	431	220103
1855	6800.0	354.0	30.00%	1.2	multi-story		0.5	150.0		residential	431	220103
1856	3000.0		30.00%	0.5	low-rise		0.5	150.0		residential	431	220103
1857	6800.0		50.00%	0.5	low-rise		2	150.0		villa	431	220103
1858	2850.0	120.0	30.00%	1.2	multi-story		0.5	150.0		residential	431	220103
1859	7100.0		35.00%	2.0	high-rise	779	1.7	150.0		commercial-residential	431	220103
1860	5600.0	84.0	30.00%	1.2	multi-story		0.5	150.0		residential	431	220103
1861	6100.0	68.0	30.00%	1.5	mid-rise		0.9	150.0		commercial-residential	431	220103
1862				0.5	low-rise					self-built	431	220103
1863	5900.0	42.0	30.00%	1.2	multi-story		0.5	150.0		residential	431	220103
1864	5800.0	54.0	20.00%	1.2	multi-story	200(1:3.7)	0.5	100.0		residential	431	220103
1865	6300.0	108.0	30.00%	1.2	multi-story		0.5	150.0		residential	431	220103
1866	7700.0	51.0	20.00%	1.2	multi-story		0.5	150.0		residential	431	220103
1867	7400.0	459.0	30.00%	1.2	multi-story		0.5	150.0		residential	431	220103
1868	7300.0	60.0	30.00%	1.2	multi-story		0.5	150.0		residential	431	220103
1869	6100.0	157.0	30.00%	1.2	multi-story		0.5	150.0		residential	431	220103
1870	3000.0	2574.0	30.00%	1.2	multi-story		0.5	150.0		residential	431	220103
1871	6500.0	198.0	20.00%	1.2	multi-story		0.5	100.0		residential	431	220103
1872	5000.0	822.0	50.00%	2.29	high-rise	4476(1:5.4)	2.2	150.0		residential	431	220103
1873	6300.0	66.0	30.00%	1.2	multi-story		0.5	150.0		residential	431	220103
1874	3800.0	168.0	20.00%	1.2	multi-story		0.5	150.0		residential	431	220103
1875	5400.0	75.0	30.00%	1.2	multi-story		0.5	150.0		residential	431	220103
1876	8400.0	163.0	30.00%	1.5	low-rise	800(1:4.9)	3.5	150.0		villa	431	220103
1877	7500.0	166.0	30.00%	1.37	mid-rise	249(1:1.5)	2	150.0		residential	431	220103
1878	6800.0	57.0	30.00%	1.2	multi-story		0.5	150.0		residential	431	220103
1879	6500.0	210.0	30.00%	1.2	multi-story		0.5	150.0		residential	431	220103
1880	6700.0	144.0	30.00%	1.2	multi-story		0.5	150.0		residential	431	220103
1881	6200.0	44.0	30.00%	1.2	multi-story		0.5	150.0		residential	431	220103
1882	6300.0	185.0	20.00%	1.2	multi-story		0.5	150.0		residential	431	220103
1883	6800.0	427.0	30.00%	1.2	multi-story		0.5	150.0		residential	431	220103
1884	5600.0	80.0	20.00%	1.2	multi-story	130(1:1.6)	0.4	40.0		residential	431	220103
1885	4300.0	736.0	20.00%	2.0	multi-story | high-rise		0.9	150.0		residential	431	220103
1886	3400.0	992.0	30.00%	2.0	multi-story | high-rise		0.9	150.0		residential	431	220103
1887	3600.0	82.0	30.00%	1.2	multi-story	100(1:1.2)	0.6	100.0		residential	431	220103
1888	3600.0	167.0	30.00%	1.2	multi-story	300(1:1.8)	0.7	140.0		residential	431	220103
1889	6200.0	228.0	20.00%	1.2	multi-story	100(1:0.4)	1.1	150.0		residential	431	220103
1890	6400.0	155.0	30.00%	1.2	multi-story	130(1:0.8)	0.4	100.0		residential	431	220103
1891	4250.0	749.0	40.00%	2.3	multi-story | mid-rise | high-rise	368(1:0.5)	1.3	150.0		residential	431	220103
1892	3400.0		20.00%	2.7	mid-rise	1791	2.3	150.0		commercial-residential	431	220103
1893	6900.0	127.0	30.00%	1.2	multi-story	120(1:0.9)	0.6	20.0		residential	431	220103
1894	5300.0	287.0	30.00%	1.5	mid-rise		0.9	150.0		commercial-residential	431	220103
1895	5800.0	51.0	30.00%	1.2	multi-story	100(1:2.0)	1.1	150.0		residential	431	220103
1896	8191.0	2189.0	35.00%	1.5	multi-story | mid-rise	2400(1:1.1)	0.55	200.0		residential	431	220106
1897	12412.0	2762.0	30.00%	2.3	multi-story | mid-rise | high-rise	2234(1:0.8)	2.5	150.0		residential	431	220106
1898	8386.0	498.0	30.00%	1.48	multi-story	400(1:0.8)	0.7	200.0	200.0	residential	431	220106
1899	6681.0	1939.0	30.00%	2.0	multi-story | high-rise	140(1:0.1)	1.1	100.0		residential	431	220106
1900	12912.0	252.0	30.00%	1.99	multi-story | mid-rise	200(1:0.8)	2.49	150.0	300.0	residential	431	220106
1901	6250.0	103.0	20.00%	1.0	multi-story	300(1:2.9)	0.8	200.0	200.0	residential	431	220106
1902	6360.0	791.0	41.00%	1.5	mid-rise	700(1:0.9)	0.5	200.0		residential	431	220106
1903	7771.0	1128.0	35.00%	1.4	multi-story | mid-rise	1855(1:1.6)	1.5	400.0	400.0	residential	431	220106
1904	6658.0	447.0	27.00%	1.5	mid-rise	700(1:1.6)	0.5	200.0	200.0	residential	431	220106
1905	10530.0	912.0	37.20%	1.2	multi-story	510(1:0.6)	1.8	200.0		residential	431	220106
1906	7356.0	890.0	32.00%	1.6	multi-story | mid-rise	600(1:0.7)	0.65	200.0		residential	431	220106
1907	8497.0	396.0	39.00%	1.5	mid-rise	380(1:1.0)	0.95	200.0		residential	431	220106
1908	8695.0	647.0	35.00%	1.4	multi-story	500(1:0.8)	1	200.0	200.0	residential	431	220106
1909	6624.0	1401.0	33.00%	1.5	mid-rise	249(1:0.2)	0.8	150.0		residential	431	220106
1910	12140.0	266.0	35.00%	1.5	multi-story	350(1:1.3)	0.8	200.0		residential	431	220106
1911	6747.0	1666.0	32.40%	1.6	multi-story | mid-rise	300(1:0.2)	0.5	200.0		residential	431	220106
1912	6841.0	3211.0	35.00%	2.5	mid-rise | high-rise	2000(1:0.6)	1.5	400.0		residential	431	220106
1913	8076.0	408.0	32.00%	1.4	multi-story | mid-rise	500(1:1.2)	0.6	200.0	200.0	residential	431	220106
1914	6176.0	901.0	30.00%	1.98	multi-story		0.5	150.0		residential	431	220106
1915	9006.0	620.0	30.60%	2.8	high-rise	300(1:0.5)	0.5	300.0		residential	431	220106
1916	8219.0	152.0	30.00%	1.2	multi-story	140(1:0.9)	0.4	100.0		residential	431	220106
1917	6174.0	378.0	30.00%	2.14	multi-story | mid-rise	300(1:0.8)	0.9	300.0		residential	431	220106
1918	7223.0	439.0	30.00%	1.89	multi-story | mid-rise	400(1:0.9)	0.6	350.0		residential	431	220106
1919	7214.0	799.0	20.00%	1.54	multi-story | mid-rise	474(1:0.6)	0.55	400.0	400.0	residential	431	220106
1920	7821.0	912.0	44.00%	3.0	high-rise	670(1:0.7)	1.6	400.0		residential	431	220106
1921	6815.0	684.0	30.00%	2.0	multi-story | mid-rise	500(1:0.7)	0.8	350.0		residential	431	220106
1922	5551.0	607.0	35.00%	1.2	multi-story	120(1:0.2)	0.5	150.0		residential	431	220106
1923	7298.0	661.0	32.00%	2.0	multi-story | mid-rise	300(1:0.5)	0.8	300.0		residential	431	220106
1924	7136.0	2184.0	35.00%	2.2	high-rise	1676(1:0.8)	2.8	150.0		residential	431	220106
1925	6458.0	880.0	33.00%	1.5	mid-rise	860(1:1.0)	0.6	200.0	200.0	residential	431	220106
1926	7209.0	1176.0	30.00%	2.5	high-rise	1000(1:0.9)	0.55	280.0	300.0	residential	431	220106
1927	8590.0	1628.0	34.00%	1.17	multi-story | mid-rise | high-rise	666(1:0.4)	0.45	150.0		residential	431	220106
1928	7200.0	3695.0	32.40%	1.6	multi-story | mid-rise	1000(1:0.3)	0.65	300.0		residential	431	220106
1929	8392.0	1630.0	35.56%	1.9	multi-story | mid-rise	800(1:0.5)	1.2	150.0		residential	431	220106
1930	5850.0	403.0	30.00%	2.5	multi-story | mid-rise	50(1:0.1)	0.5	150.0		residential	431	220106
1931	5911.0	351.0	30.00%	1.2	multi-story		0.5	150.0		residential	431	220106
1932	8006.0	1102.0	30.00%	2.0	multi-story | mid-rise | high-rise		0.9	150.0		residential	431	220106
1933	9080.0	1032.0	30.00%	1.4	multi-story		0.55	150.0		residential	431	220106
1934	6126.0	1124.0	40.00%	1.5	multi-story | mid-rise	1000(1:0.9)	0.6	300.0		residential	431	220106
1935	9815.0	1967.0	37.00%	1.9	multi-story | mid-rise	2312(1:1.2)	1.5	300.0	300.0	residential	431	220106
1936	7488.0	204.0	35.00%	1.98	multi-story | mid-rise	30(1:0.1)	0.3	50.0		residential	431	220106
1937	6695.0	720.0	30.00%	1.98	multi-story	500(1:0.7)	0.8	200.0		residential	431	220106
1938	6690.0	552.0	25.00%	1.92	multi-story	800(1:1.4)	0.5	200.0		residential	431	220106
1939	6920.0	952.0	35.00%	1.56	multi-story | mid-rise	350(1:0.4)	0.6	250.0		residential	431	220106
1940	7375.0	510.0	20.00%	1.2	multi-story		0.5	150.0		residential	431	220106
1941	7224.0	421.0	38.00%	1.7	multi-story | mid-rise	1000(1:2.4)	0.5	200.0	200.0	residential	431	220106
1942	7533.0	454.0	20.00%	2.0	multi-story | mid-rise	296(1:0.7)	0.5	400.0	400.0	residential	431	220106
1943	7537.0	1106.0	35.00%	2.5	mid-rise | high-rise | super high-rise	777(1:0.7)	2.8	150.0		residential	431	220106
1944	7032.0	665.0	31.00%	5.83	multi-story | mid-rise	200(1:0.3)	0.65	300.0		residential	431	220106
1945	6951.0	799.0	30.00%	2.0	multi-story | mid-rise		0.9	150.0		residential	431	220106
1946	6122.0	320.0	30.00%	1.4	multi-story | mid-rise	500(1:1.6)	0.8	200.0	200.0	residential	431	220106
1947	6361.0	391.0	32.00%	1.5	mid-rise	200(1:0.5)	0.6	300.0		residential	431	220106
1948	6653.0	1771.0	30.00%	1.5	multi-story | high-rise	200(1:0.1)	0.5	400.0		residential	431	220106
1949	6174.0	309.0	20.00%	2.0	multi-story | mid-rise	200(1:0.6)	0.9	150.0		residential	431	220106
1950	5817.0	1083.0	30.00%	2.25	multi-story | mid-rise	900(1:0.8)	0.6	300.0		residential	431	220106
1951	6375.0	1203.0	25.00%	1.0	multi-story | mid-rise	100(1:0.1)	0.5	150.0		residential	431	220106
1952	6098.0	236.0	26.00%	2.0	multi-story | mid-rise	250(1:1.1)	1.1	300.0		residential	431	220106
1953	5718.0	560.0	30.00%	1.5	mid-rise	300(1:0.5)	0.5	150.0		residential	431	220106
1954	6213.0	2196.0	30.00%	2.0	multi-story | mid-rise	200(1:0.1)	0.5	150.0		residential	431	220106
1955	6362.0	513.0	30.00%	1.5	multi-story | high-rise	128(1:0.2)	0.6	200.0		residential	431	220106
1956	6635.0	783.0	30.00%	1.2	multi-story		0.5	150.0		residential	431	220106
1957	7597.0	358.0	25.00%	1.3	high-rise	400(1:1.1)	0.65	200.0		residential	431	220106
1958	8075.0	430.0	30.00%	2.0	multi-story | mid-rise	250(1:0.6)	0.5	200.0	200.0	residential	431	220106
1959	6681.0	627.0	30.00%	1.98	multi-story	1000(1:1.6)	0.8	250.0		residential	431	220106
1960	6500.0	96.0	20.00%	1.2	multi-story		0.5	150.0		residential	431	220106
1961	6122.0	716.0	35.00%	2.14	multi-story	3031(1:4.2)	0.42	300.0		residential	431	220106
1962	6447.0	413.0	30.00%	1.5	multi-story | high-rise	128(1:0.3)	1.5	150.0		residential	431	220106
1963	6048.0	1900.0	40.83%	2.5	multi-story	2000(1:1.1)	0.6	300.0		residential	431	220106
1964	6000.0	477.0	31.00%	1.9	multi-story | mid-rise	500(1:1.0)	1.5	350.0		residential	431	220106
1965	5411.0	635.0	45.00%	2.83	multi-story	200(1:0.3)	0.8	400.0	400.0	residential	431	220106
1966	7753.0	1852.0	30.00%	2.0	multi-story | high-rise		1.5	150.0		residential	431	220106
1967	11670.0	933.0	30.01%	2.5	multi-story | mid-rise	2924(1:3.1)	2.6	150.0		residential	431	220106
1968	11960.0	958.0	30.01%	2.5	multi-story | high-rise		2.6	150.0		residential	431	220106
1969	6092.0	847.0	30.00%	1.2	multi-story		0.5	150.0		residential	431	220106
1970	7416.0	454.0	20.00%	1.2	multi-story			150.0		residential	431	220106
1971	5910.0	713.0	30.00%	2.0	multi-story | mid-rise	400(1:0.6)	0.9	150.0		residential	431	220106
1972	6151.0	642.0	30.00%	1.2	multi-story	900(1:1.4)	0.5	300.0	300.0	residential	431	220106
1973	7090.0	2450.0	32.40%	1.6	multi-story | mid-rise	300(1:0.1)	0.65	300.0		residential	431	220106
1974	6125.0	527.0	30.00%	1.98	multi-story	100(1:0.2)	0.8	100.0	120.0	residential	431	220106
1975	6270.0	876.0	35.00%	1.98	multi-story	200(1:0.2)	0.5	300.0		residential	431	220106
1976	7328.0	758.0	20.00%	2.0	multi-story | mid-rise	1000(1:1.3)	0.5	200.0	200.0	residential	431	220106
1977	7046.0	236.0	25.70%	1.25	multi-story | mid-rise	83(1:0.4)	0.55	300.0		residential	431	220106
1978	7433.0	101.0	30.00%	1.2	multi-story		0.5	150.0		residential	431	220106
1979	5685.0	403.0	35.00%	2.83	multi-story	300(1:0.7)	0.5	200.0	200.0	residential	431	220106
1980	7040.0	523.0	30.00%	1.2	multi-story	358(1:0.7)	0.5	500.0		residential	431	220106
1981	9016.0	154.0	39.70%	2.0	multi-story | mid-rise	123(1:0.8)	0.8	500.0		residential	431	220106
1982	5750.0	207.0	30.00%	2.0	multi-story	300(1:1.4)	0.5	150.0		residential	431	220106
1983	5409.0	321.0	30.00%	1.5	mid-rise	200(1:0.6)	0.5	150.0		residential	431	220106
1984	6993.0	174.0	20.00%	2.0	multi-story | mid-rise	100(1:0.6)	0.5	200.0	200.0	residential	431	220106
1985	7505.0	160.0	45.00%	2.83	multi-story | mid-rise	200(1:1.3)	0.8	200.0		residential	431	220106
1986	7233.0	165.0	20.00%	2.14	multi-story | mid-rise	300(1:1.8)	0.9	200.0	200.0	residential	431	220106
1987	6092.0	348.0	35.00%	1.6	multi-story	400(1:1.1)	0.5	200.0		residential	431	220106
1988	6722.0	120.0	35.00%	1.2	multi-story	200(1:1.7)	0.6	200.0		residential	431	220106
1989	6792.0	743.0	33.00%	2.0	multi-story | mid-rise	600(1:0.8)	0.6	300.0		residential	431	220106
1990	4558.0	924.0	35.08%	2.82	multi-story | mid-rise	1410(1:1.5)	0.7	200.0		residential	431	220106
1991	6736.0	942.0	35.00%	2.5	multi-story | high-rise	500(1:0.5)	1.5	300.0		residential	431	220106
1992	6388.0	875.0	35.00%	2.5	multi-story | mid-rise	500(1:0.6)	1.5	400.0		residential	431	220106
1993	5269.0	889.0	35.00%	2.0	multi-story | mid-rise	50(1:0.1)	1	150.0	400.0	residential	431	220106
1994	7905.0	848.0	30.00%	1.2	multi-story		1.8	150.0		residential	431	220106
1995	6650.0	178.0	30.00%	1.2	multi-story	200(1:1.1)	0.8	500.0		residential	431	220106
1996	6408.0	132.0	30.00%	1.2	multi-story	100(1:0.8)	0.5	100.0		residential	431	220106
1997	7476.0	739.0	38.00%	1.0	multi-story | mid-rise	300(1:0.4)	0.5	200.0	200.0	residential	431	220106
1998	5950.0	234.0	30.00%	1.5	multi-story	150(1:0.6)	0.5	200.0		residential	431	220106
1999	7218.0	902.0	24.00%	2.25	multi-story	1000(1:1.1)	0.5	200.0	200.0	residential	431	220106
[truncated: 2,694 more rows]
