# Supplementary material for: Design of Urban resilience model in emergency situations
Source: PLoS One. 2026 Jun 9;21(6):e0347588. doi: 10.1371/journal.pone.0347588 (PMC13249160; doi:10.1371/journal.pone.0347588)
Supplement: S1 File — (ZIP) [file pone.0347588.s001.zip › dataset/Appendix 2.csv]

Community Number	Price (USD)	Total number of households	Greening rate	Floor area ratio	Building type	parking space	Property management fee（/m²/month USD）	above-ground parking fee（/month USD）	underground parking fee（/month USD）	property type	citycode	adcode
1	13138.0	2053.0	33.00%	2.99	mid-rise | high-rise	1000(1:0.5)	2.5	100.0		residential	471	150105
2	8665.0	732.0	40.00%	1.2	multi-story	600(1:0.8)	0.7	80.0		residential	471	150105
3	8814.0	1056.0	43.00%	1.0	multi-story	300(1:0.3)	0.9	150.0		residential	471	150105
4	13489.0	529.0	40.00%	3.2	mid-rise | high-rise	2400(1:4.5)	1.5	100.0	100.0	residential	471	150105
5	10892.0	1141.0	37.00%	1.59	multi-story | mid-rise | high-rise	226(1:0.2)	2	150.0		residential	471	150105
6	11226.0	2286.0	30.00%	2.5	high-rise	1500(1:0.7)	2.3	150.0		residential	471	150105
7	10332.0	934.0	38.00%	1.5	multi-story	850(1:0.9)	0.68	150.0		residential	471	150105
8	11201.0	1219.0	30.00%	2.5	multi-story | high-rise	707(1:0.6)	3.92	150.0		residential	471	150105
9	21860.0	1239.0	30.00%	1.2	multi-story	700(1:0.6)	0.5	150.0		residential	471	150105
10	12419.0	2207.0	50.00%	1.1	multi-story | mid-rise	3000(1:1.4)	1	150.0		residential	471	150105
11	9683.0	109.0	20.00%	1.2	multi-story	300(1:2.8)	1.2	100.0		residential	471	150105
12	10681.0	342.0	20.00%	1.2	multi-story	200(1:0.6)	0.2	100.0		residential	471	150105
13	11461.0	1326.0	36.00%	2.0	multi-story | high-rise	1316(1:1.0)	2.6	150.0		residential	471	150105
14	10229.0	1672.0	42.00%	2.1	multi-story	1700(1:1.0)	1	150.0		residential	471	150105
15	10925.0	1020.0	43.00%	1.0	multi-story	300(1:0.3)	0.9	150.0		residential	471	150105
16	10277.0	1653.0	35.00%	2.49	multi-story | mid-rise | high-rise	1000(1:0.6)	1.8	100.0	80.0	residential	471	150105
17	8754.0	1948.0	30.00%	1.2	multi-story	1500(1:0.8)	1.2	150.0		residential	471	150105
18	10525.0	1392.0	35.00%	3.8	high-rise	860(1:0.6)	1.5	150.0		residential	471	150105
19	9157.0	1416.0	30.00%	1.7	multi-story | mid-rise	1000(1:0.7)	0.7	150.0		residential	471	150105
20	11213.0	1072.0	41.50%	1.0	multi-story	400(1:0.4)	0.8	150.0		residential	471	150105
21	7448.0	2075.0	50.00%	4.6	high-rise	400(1:0.2)	1.7	100.0		commercial-residential	471	150105
22	11172.0	1421.0	35.00%	3.46	high-rise	500(1:0.4)	1.2	150.0	100.0	residential	471	150105
23	11421.0	1847.0	35.00%	3.43	mid-rise | high-rise | super high-rise	1600(1:0.9)	2.28	150.0	200.0	residential	471	150105
24	10983.0	1537.0	26.40%	1.0	high-rise	1025(1:0.7)	1.8	100.0	100.0	residential	471	150105
25	11542.0	698.0	48.00%	2.5	mid-rise | high-rise	300(1:0.4)	2.6	150.0		residential	471	150105
26	8049.0	2175.0	20.00%	3.0	high-rise	2021(1:0.9)	1.5	150.0		residential	471	150105
27	11643.0	1560.0	46.00%	2.2	mid-rise | high-rise	1200(1:0.8)	2.2	150.0		residential	471	150105
28	8862.0	1562.0	30.00%	2.2	multi-story		0.7	150.0		residential	471	150105
29	12317.0	4382.0	35.00%	2.6	multi-story	6578(1:1.5)	2	150.0		residential	471	150105
30	9332.0	5786.0	30.00%	2.5	high-rise	500(1:0.1)	0.9	100.0	100.0	commercial-residential	471	150105
31	10102.0	408.0	30.00%	1.2	multi-story	200(1:0.5)	0.5	150.0		residential	471	150105
32	10358.0	496.0	10.00%	1.0	multi-story	500(1:1.0)	0.8	150.0		residential	471	150105
33	14502.0	922.0	30.00%	2.5	high-rise	930(1:1.0)	2.5	150.0	300.0	residential	471	150105
34	13184.0	1336.0	30.00%	1.0	multi-story | high-rise	1300(1:1.0)	0.9	100.0		residential	471	150105
35	10273.0	2732.0	35.00%	3.48	high-rise	1800(1:0.7)	1.8	80.0	100.0	residential	471	150105
36	13623.0	1492.0	40.00%	1.2	multi-story	1000(1:0.7)	1.5	150.0		residential	471	150105
37	13163.0	1382.0	35.00%	2.5	mid-rise | high-rise	997(1:0.7)	2	150.0		residential	471	150105
38	11766.0	770.0	36.00%	2.0	multi-story | high-rise	1026(1:1.3)	4.9	150.0		residential	471	150105
39	9374.0	339.0	30.00%	2.5	high-rise	300(1:0.9)	1.8	80.0	100.0	residential	471	150105
40	12946.0	1410.0	30.00%	2.5	high-rise	1236(1:0.9)	1.5	100.0		residential	471	150105
41	11195.0	772.0	10.00%	1.0	multi-story | high-rise	600(1:0.8)	0.8	150.0		residential	471	150105
42	12432.0	984.0	10.00%	1.0	multi-story	800(1:0.8)	0.8	150.0		residential	471	150105
43	13190.0	672.0	35.00%	1.8	high-rise	891(1:1.3)	2	150.0		residential	471	150105
44	8763.0	5539.0	33.00%	1.0	multi-story	3000(1:0.5)	0.6	150.0		residential	471	150105
45	10763.0	1604.0	25.00%	4.75	multi-story | high-rise	1000(1:0.6)	3	150.0	200.0	residential	471	150105
46	9565.0	2666.0	30.00%	1.2	multi-story	2000(1:0.8)	3.5	150.0	200.0	residential	471	150105
47	11894.0	120.0	40.00%	1.0	multi-story	100(1:0.8)	0.8	100.0		residential	471	150105
48	15241.0	704.0	55.00%	1.3	multi-story	400(1:0.6)	0.9	150.0		residential	471	150105
49	17161.0	854.0	35.00%	3.5	high-rise	1088(1:1.3)	1.5	150.0		commercial-residential	471	150105
50	10374.0	1020.0	30.00%	1.0	multi-story	700(1:0.7)	0.9	150.0		residential	471	150105
51	7923.0	54.0	30.00%	1.2	multi-story	300(1:5.6)		100.0		residential	471	150105
52	10586.0	2892.0	30.00%	2.0	multi-story | mid-rise | high-rise	2000(1:0.7)	1.7	150.0		residential	471	150105
53	10748.0	1645.0	30.00%	3.0	high-rise	1000(1:0.6)	1.5	150.0		residential	471	150105
54	14001.0	2214.0	30.00%	2.5	high-rise		0.9	150.0		residential	471	150105
55	8699.0	366.0	15.00%	0.8	multi-story | high-rise	25(1:0.1)	0.6	100.0		residential	471	150105
56	8989.0	292.0	30.00%	1.2	multi-story	150(1:0.5)	0.4	150.0		residential	471	150105
57	10634.0	1073.0	20.00%	0.4	multi-story | mid-rise	1000(1:0.9)	0.2	100.0		residential	471	150105
58	12043.0	243.0	38.70%	3.44	multi-story | mid-rise	200(1:0.8)	2.6	150.0		residential	471	150105
59	10709.0	186.0	25.00%	2.0	mid-rise | high-rise	100(1:0.5)	0.7	150.0		residential	471	150105
60	12431.0	1188.0	61.00%	2.0	mid-rise | high-rise | super high-rise	1188(1:1.0)	2.6	150.0		residential	471	150105
61	10978.0	108.0	24.00%	1.3	multi-story	200(1:1.9)	0.9	150.0		residential	471	150105
62	7617.0	144.0	30.00%	1.2	multi-story	100(1:0.7)	1.8	150.0		residential	471	150105
63	8963.0	574.0	20.00%	0.6	multi-story | mid-rise	450(1:0.8)	0.6	150.0		residential	471	150105
64	8351.0	180.0	20.00%	1.2	multi-story	150(1:0.8)	0.8	150.0		residential	471	150105
65	14868.0	100.0	20.00%	2.0	multi-story | high-rise		0.9	150.0		residential	471	150105
66	9233.0	1130.0	32.00%	3.24	mid-rise | high-rise	815(1:0.7)	1.3	150.0	100.0	residential	471	150105
67	11522.0	970.0	40.00%	2.5	high-rise	630(1:0.6)	2.6	150.0		residential	471	150105
68	8337.0	142.0	10.00%	1.2	multi-story	120(1:0.8)	0.3	150.0		residential	471	150105
69	8823.0	44.0	30.00%	1.2	multi-story	20(1:0.5)	0.5	150.0		residential	471	150105
70	8495.0	339.0	30.00%	1.2	multi-story	300(1:0.9)	0.3	150.0		residential	471	150105
71	10053.0	197.0	30.00%	1.2	multi-story	200(1:1.0)	0.5	150.0		residential	471	150105
72	9687.0	120.0	42.00%	0.85	multi-story	200(1:1.7)	1.5	100.0		residential	471	150105
73	9044.0	324.0	10.00%	1.0	multi-story	1000(1:3.1)	0.8	100.0		residential	471	150105
74	10602.0	420.0	20.00%	1.0	multi-story | high-rise	400(1:1.0)	0.8	150.0		residential	471	150105
75	8691.0	588.0	30.00%	2.4	multi-story	1000(1:1.7)	1.2	100.0		residential	471	150105
76	10185.0	210.0	10.00%	0.7	multi-story | high-rise	100(1:0.5)	0.6	150.0		residential	471	150105
77	10354.0	2143.0	30.50%	1.0	high-rise	500(1:0.2)	1.5	100.0		residential	471	150105
78	12402.0	366.0	30.00%	1.2	multi-story	300(1:0.8)	0.4	100.0		residential	471	150105
79	9713.0	2598.0	37.00%	1.27	multi-story	2160(1:0.8)	0.8	150.0		residential	471	150105
80	18747.0	392.0	40.00%	1.0	multi-story | mid-rise	400(1:1.0)	0.9	150.0		residential	471	150105
81	8023.0	126.0	30.00%	1.2	multi-story	100(1:0.8)	1.5	150.0		residential	471	150105
82	11474.0	1642.0	40.00%	1.0	multi-story	1600(1:1.0)	0.9	100.0		residential	471	150105
83	9987.0	1406.0	30.00%	2.5	high-rise	2000(1:1.4)	1.7	150.0		residential	471	150105
84	10851.0	924.0	30.00%	2.0	multi-story | mid-rise | high-rise	2000(1:2.2)	1.7	150.0		residential	471	150105
85	9913.0	2307.0	30.00%	3.8	high-rise	2000(1:0.9)	1.7	150.0		residential	471	150105
86	9232.0	560.0	31.00%	3.7	mid-rise | high-rise	1461(1:2.6)	1.5	150.0		residential	471	150105
87	15400.0		30.00%	1.2	multi-story		0.5	150.0		residential	471	150105
88	11241.0	744.0	30.00%	1.2	multi-story	650(1:0.9)	0.5	150.0		residential	471	150105
89	7795.0	235.0	10.00%	1.0	multi-story	100(1:0.4)	0.8	150.0		residential	471	150105
90	11735.0	1142.0	30.00%	1.0	multi-story | mid-rise	1100(1:1.0)	0.9	100.0		residential	471	150105
91	8489.0	468.0	20.00%	0.3	multi-story	400(1:0.9)	0.4	100.0		residential	471	150105
92	10104.0	1534.0	38.00%	1.5	multi-story	1200(1:0.8)	0.68	150.0		residential	471	150105
93	12422.0	1450.0	40.00%	1.0	multi-story	1300(1:0.9)	0.9	150.0		residential	471	150105
94	11604.0	882.0	40.00%	1.0	multi-story	800(1:0.9)	0.7	150.0		residential	471	150105
95	10899.0	48.0	10.00%	1.0	multi-story	50(1:1.0)	0.8	150.0		residential	471	150105
96	9377.0	4593.0	35.00%	2.81	multi-story | high-rise	12000(1:2.6)	2	150.0		residential	471	150105
97	8155.0	120.0	30.00%	1.2	multi-story	50(1:0.4)	0.5	150.0		residential	471	150105
98	13061.0	1713.0	35.00%	1.99	mid-rise | high-rise	1835(1:1.1)	2	150.0		residential	471	150105
99	9299.0	460.0	30.00%	1.5	mid-rise	1000（1：2.2）	1.8	80.0	100.0	residential	471	150105
100	6986.0	502.0	30.00%	2.5	high-rise		1.2	150.0		residential	471	150105
101	24320.0		50.00%	0.5	low-rise floors		2.95	150.0		villa	471	150105
102	8086.0	604.0	10.00%	1.0	multi-story	500(1:0.8)	0.8	150.0		residential	471	150105
103	8559.0	2304.0	30.00%	2.5	high-rise	2000(1:0.9)	1.8	150.0		residential	471	150105
104	11833.0	1212.0			high-rise					residential	471	150105
105	9989.0	158.0	26.00%	0.3	multi-story	120(1:0.8)	0.9	150.0		residential	471	150105
106	12085.0	396.0	18.00%	1.5	mid-rise	500(1:1.3)	1.3	150.0		residential	471	150105
107	8577.0	799.0	30.00%	1.2	multi-story	500(1:0.6)	0.8	80.0		residential	471	150105
108	6000.0	370.0	40.50%	2.19	multi-story	500(1:1.4)	0.4	50.0		residential	471	150105
109	9909.0	72.0	30.00%	1.2	multi-story	200(1:2.8)	0.3	100.0		residential	471	150105
110	10979.0	100.0	30.00%	1.2	multi-story	200(1:2.0)	0.3	100.0		residential	471	150105
111	10626.0	358.0	20.00%	2.0	multi-story | mid-rise | high-rise	2000(1:5.6)	1.7	150.0		residential	471	150105
112	19497.0	90.0	30.00%	1.2	multi-story		0.6	150.0		residential	471	150105
113	9283.0	1970.0	30.00%	3.0	high-rise		2	150.0		commercial-residential	471	150105
114	8354.0	258.0	30.00%	1.2	multi-story	200(1:0.8)	0.1	150.0		residential	471	150105
115	8354.0	141.0	15.00%	1.0	multi-story	100(1:0.7)	1.5	150.0		residential	471	150105
116	12870.0	141.0	30.00%	1.2	multi-story	50(1:0.4)	0.5	150.0		residential	471	150105
117	7863.0	188.0	30.00%	1.2	multi-story	100(1:0.5)	0.5	150.0		residential	471	150105
118	10960.0	30.0	30.00%	1.0	multi-story	100(1:3.3)	0.8	100.0		residential	471	150105
119	10565.0	24.0	30.00%	1.2	multi-story		0.3	150.0		residential	471	150105
120	9404.0	252.0	20.00%	1.2	multi-story	200(1:0.8)	0.3	100.0		residential	471	150105
121	10491.0	288.0	40.00%	0.8	multi-story	50(1:0.2)	0.8	100.0		residential	471	150105
122	8054.0	241.0	30.00%	1.2	multi-story	95(1:0.4)	0.5	150.0		residential	471	150105
123	10250.0	658.0	30.00%	1.2	multi-story	550(1:0.8)	1.2	150.0		residential	471	150105
124	8259.0	960.0	30.00%	1.2	multi-story	800(1:0.8)	1.8	150.0		residential	471	150105
125	9822.0	401.0	30.00%	0.9	multi-story		0.5	150.0		residential	471	150105
126	8704.0	259.0	30.00%	0.8	multi-story	200(1:0.8)		100.0		residential	471	150105
127	11013.0	402.0	30.00%	1.2	multi-story	200(1:0.5)	1.2	150.0		residential	471	150105
128	13375.0	120.0	10.00%	1.0	multi-story		0.6	150.0		residential	471	150105
129	9965.0	440.0	30.00%	1.35	multi-story	300(1:0.7)	0.4	150.0		residential	471	150105
130	10783.0	90.0	30.00%	1.2	multi-story		0.5	150.0		residential	471	150105
131	8806.0	108.0	30.00%	1.2	multi-story		0.25	150.0		residential	471	150105
132	18380.0	144.0	10.00%	2.0	multi-story | high-rise	300(1:2.1)	1.2	100.0		residential	471	150105
133	10873.0	192.0	35.00%	0.8	multi-story | high-rise	200(1:1.0)	0.8	100.0		residential	471	150105
134	8937.0	105.0	10.00%	1.0	multi-story	80(1:0.8)	0.8	150.0		residential	471	150105
135	12479.0	205.0	10.00%	1.0	multi-story		0.5	150.0		residential	471	150105
136	9883.0	132.0	40.00%	2.0	multi-story | high-rise	100(1:0.8)	0.5	100.0		residential	471	150105
137	10883.0	123.0	36.00%	0.8	multi-story | high-rise	100(1:0.8)	1.55	100.0		residential	471	150105
138	10827.0	192.0	20.00%	1.2	multi-story	120(1:0.6)	0.8	150.0		residential	471	150105
139	9247.0	188.0	22.00%	0.3	multi-story	300(1:1.6)	0.7	100.0		residential	471	150105
140	8149.0	906.0	40.00%	1.0	multi-story	500(1:0.6)	0.8	100.0		residential	471	150105
141	8606.0	80.0	20.00%	1.2	multi-story		0.8	150.0		residential	471	150105
142	11160.0	270.0	30.00%	1.2	multi-story	300(1:1.1)	0.5	100.0		residential	471	150105
143	11803.0	1631.0	40.00%	1.0	multi-story | mid-rise	1560(1:1.0)	0.9	70.0		residential	471	150105
144	9198.0	619.0	20.00%	1.0	multi-story	350(1:0.6)	0.5	150.0		residential	471	150105
145	10937.0	96.0	30.00%	1.2	multi-story	100(1:1.0)	0.3	50.0		residential	471	150105
146	9172.0	156.0	20.00%	1.3	multi-story	100(1:0.6)	0.69	150.0		residential	471	150105
147	11298.0	181.0	40.00%	1.0	multi-story | high-rise	150(1:0.8)	0.8	100.0		residential	471	150105
148	6930.0	924.0	30.00%	2.0	multi-story | high-rise	630(1:0.7)	0.5	150.0		residential	471	150105
149	8800.0	226.0	20.00%	0.3	multi-story	400(1:1.8)	1.3	150.0		residential	471	150105
150	9483.0	180.0	20.00%	1.3	multi-story	100(1:0.6)	0.1	150.0		residential	471	150105
151	12460.0	72.0	30.00%	2.0	multi-story | high-rise	100(1:1.4)	0.6	100.0		residential	471	150105
152	11327.0	336.0	30.00%	1.5	mid-rise	260(1:0.8)	0.9	150.0		residential	471	150105
153	9589.0	712.0	40.00%	1.0	multi-story	600(1:0.8)	0.9	150.0		residential	471	150105
154	12486.0	717.0	26.00%	0.3	multi-story	800(1:1.1)	0.9	70.0		residential	471	150105
155	9172.0	536.0	15.60%	0.5	multi-story	500(1:0.9)	1.3	100.0		residential	471	150105
156	9273.0	380.0	30.00%	1.35	multi-story	50(1:0.1)	1.3	150.0		residential	471	150105
157	6678.0	126.0	30.00%	1.2	multi-story	60(1:0.5)	0.6	150.0		residential	471	150105
158	8827.0	384.0	40.00%	1.0	multi-story	200(1:0.5)	0.6	150.0		residential	471	150105
159	9076.0	546.0	18.00%	1.2	multi-story	800(1:1.5)	1.2	100.0		residential	471	150105
160	9302.0	108.0	20.00%	2.0	multi-story | high-rise		0.9	150.0		residential	471	150105
161	9907.0	2331.0	35.00%	2.81	multi-story | high-rise	12000(1:5.1)	2	150.0		residential	471	150105
162	10953.0	330.0	30.00%	2.2	multi-story	800(1:2.4)	1	100.0		residential	471	150105
163	10343.0	456.0	40.00%	1.12	multi-story	3000(1:6.6)	0.9	150.0		residential	471	150105
164	8638.0	300.0	30.00%	1.0	multi-story	300(1:1.0)	0.4	100.0		residential	471	150105
165	11549.0	423.0	20.00%	2.0	multi-story | high-rise	200(1:0.5)	0.4	100.0		residential	471	150105
166	9306.0	144.0	20.00%	1.2	multi-story	300(1:2.1)	0.6	100.0		residential	471	150105
167	7806.0	120.0	10.00%	1.0	multi-story	100(1:0.8)	0.8	150.0		residential	471	150105
168	11982.0	1076.0	30.00%	2.5	high-rise	1000(1:0.9)	1.8	150.0	150.0	residential	471	150105
169	6840.0	102.0	10.00%	1.2	multi-story | high-rise	50(1:0.5)	0.8	150.0		residential	471	150105
170	8683.0	258.0	25.00%	0.3	multi-story	200(1:0.8)	0.7	150.0		residential	471	150105
171	8306.0	54.0	30.00%	1.2	multi-story		0.5	150.0		residential	471	150105
172	20043.0	78.0	30.00%	1.2	multi-story		0.5	150.0		residential	471	150105
173	8024.0	269.0	30.00%	1.2	multi-story		0.5	150.0		residential	471	150105
174	11199.0	105.0	30.00%	1.2	multi-story	200(1:1.9)	0.3	100.0		residential	471	150105
175	8103.0	168.0	30.00%	1.2	multi-story		0.5	150.0		residential	471	150105
176	10783.0	50.0	30.00%	1.2	multi-story	300(1:6.0)	0.5	100.0		residential	471	150105
177	15900.0	64.0	30.00%	1.2	multi-story		0.5	150.0		residential	471	150105
178	9699.0	192.0	25.00%	1.3	multi-story		0.3	150.0		residential	471	150105
179	8225.0	312.0	30.00%	1.2	multi-story	200(1:0.6)	0.5	150.0		residential	471	150105
180	9983.0	433.0	20.00%	1.1	multi-story	50(1:0.1)		150.0		residential	471	150105
181	11800.0	120.0	30.00%	0.8	multi-story		0.16	150.0		residential	471	150105
182	8871.0	108.0	30.00%	1.2	multi-story	100(1:0.9)	1	150.0		residential	471	150105
183	11660.0	48.0	30.00%	1.2	multi-story	100(1:2.1)	0.5	150.0		residential	471	150105
184	10759.0	492.0	30.00%	1.2	multi-story	300(1:0.6)	0.5	150.0		residential	471	150105
185	11369.0	222.0	30.00%	1.2	multi-story	150(1:0.7)	0.5	150.0		residential	471	150105
186	9658.0	712.0	35.00%	2.05	high-rise		3.68	150.0		residential	471	150105
187	16956.0	135.0	30.00%	1.2	multi-story	80(1:0.6)	0.5	150.0		residential	471	150105
188	8000.0	156.0	10.00%	1.0	multi-story	80(1:0.5)	0.2	150.0		residential	471	150105
189	9814.0	1067.0	31.00%	3.7	mid-rise | high-rise	1461(1:1.4)	1.5	150.0		residential	471	150105
190	9293.0	3332.0	30.00%	1.2	multi-story	300(1:0.1)	1.2	100.0		residential	471	150105
191	11044.0	464.0	10.00%	1.0	multi-story | high-rise	400(1:0.9)	0.7	150.0		residential	471	150105
192	19900.0		56.90%	0.46	low-rise floors	627	2	150.0		villa	471	150105
193	11800.0	264.0	20.00%	1.2	multi-story	100(1:0.4)	0.7	150.0		residential	471	150105
194	13607.0	1315.0	35.00%	2.6	high-rise	2000(1:1.5)	2	150.0		residential	471	150105
195	13909.0				high-rise					residential	471	150105
196	9122.0	174.0	30.00%	1.0	multi-story	130(1:0.7)	0.8	150.0		residential	471	150105
197	8636.0	1803.0	30.00%	1.0	multi-story	1000(1:0.6)	0.8	150.0		residential	471	150105
198	8540.0	153.0	40.00%	1.0	multi-story	200(1:1.3)	0.8	100.0		residential	471	150105
199	14480.0	899.0	35.10%	2.5	high-rise	3136(1:3.5)	2.8	150.0		residential	471	150105
200	9296.0	105.0	30.00%	1.2	multi-story		0.5	150.0		residential	471	150105
201	16166.0				mid-rise | high-rise					residential	471	150105
202	16058.0				multi-story | mid-rise					residential	471	150105
203	10125.0	1618.0	30.00%	2.5	high-rise		0.9	150.0		commercial-residential	471	150105
204	10952.0		45.00%	1.49	multi-story		2	150.0		residential	471	150105
205	9383.0	175.0	18.00%	1.3	multi-story | high-rise	100(1:0.6)	0.6	150.0		residential	471	150105
206	7989.0	3072.0			multi-story					residential	471	150105
207	13231.0	156.0			multi-story					residential	471	150105
208	8900.0	1368.0	35.00%	2.79	multi-story	2020(1:1.5)	2.7	150.0		residential	471	150105
209	7402.0	225.0	30.00%	1.2	multi-story	100(1:0.4)	0.28	150.0		residential	471	150105
210	13684.0				mid-rise | high-rise					residential	471	150105
211	9717.0	234.0	26.00%	0.8	multi-story	100(1:0.4)	1.3	100.0		residential	471	150105
212	8806.0		50.00%	1.0	low-rise floors		1.3	150.0		villa	471	150105
213	16682.0	838.0			high-rise					residential	471	150105
214	15714.0	192.0			multi-story					residential	471	150105
215	11896.0	333.0			multi-story					residential	471	150105
216	9783.0	54.0	30.00%	1.2	multi-story		0.5	150.0		residential	471	150105
217	9283.0				low-rise floors					villa	471	150105
218	12093.0				high-rise					residential	471	150105
219	22920.0		40.00%	0.5	low-rise floors		2.6	150.0		villa	471	150105
220	6530.0	198.0	40.00%	2.9	high-rise		2.5	150.0		commercial-residential	471	150105
221	8506.0	340.0	40.00%	1.0	multi-story	300(1:0.9)	0.6	150.0		residential	471	150172
222	6363.0	169.0	10.00%	1.0	multi-story		0.3	150.0		residential	471	150105
223	6300.0	392.0	30.00%	2.5	high-rise		0.9	150.0		commercial-residential	471	150105
224	13006.0	397.0	30.00%	1.2	multi-story	450(1:1.1)	1	150.0		residential	471	150105
225	8194.0	393.0	30.00%	1.2	multi-story	200(1:0.5)	0.5	150.0		residential	471	150105
226	7706.0	1030.0	30.00%	2.5	high-rise	500(1:0.5)	1.6	100.0		residential	471	150105
227	10483.0	66.0	30.00%	1.2	multi-story	100(1:1.5)	1.2	100.0		residential	471	150105
228	10746.0	180.0	30.00%	1.2	multi-story	200(1:1.1)	0.3	100.0		residential	471	150105
229	9483.0	94.0	30.00%	1.2	multi-story		1.5	150.0		residential	471	150105
230	9189.0	363.0	30.00%	1.2	multi-story	150(1:0.4)	0.5	150.0		residential	471	150105
231	10283.0	66.0	30.00%	1.2	multi-story	100(1:1.5)	0.4	100.0		residential	471	150105
232	11160.0	102.0	30.00%	1.2	multi-story	50(1:0.5)	0.8	150.0		residential	471	150105
233	7965.0	84.0	30.00%	1.2	multi-story	40(1:0.5)	0.5	150.0		residential	471	150105
234	8149.0	48.0	30.00%	1.2	multi-story	100(1:2.1)	0.5	100.0		residential	471	150105
235	7448.0	130.0	30.00%	1.2	multi-story	100(1:0.8)	0.1	150.0		residential	471	150105
236	9405.0	252.0	30.00%	1.2	multi-story	500(1:2.0)	0.6	100.0		residential	471	150105
237	9841.0	132.0	30.00%	1.2	multi-story	200(1:1.5)	0.4	150.0		residential	471	150105
238	9683.0	444.0	10.00%	1.0	multi-story	160(1:0.4)	0.4	150.0		residential	471	150105
239	8706.0	48.0	30.00%	1.2	multi-story		1.2	150.0		residential	471	150105
240	9313.0	156.0	30.00%	1.2	multi-story	80(1:0.5)	0.5	150.0		residential	471	150105
241	12325.0	60.0	30.00%	1.2	multi-story	200(1:3.3)	0.38	150.0	100.0	residential	471	150105
242	7585.0	72.0	35.00%	0.6	multi-story	100(1:1.4)	0.8	150.0		residential	471	150105
243	8285.0	72.0	30.00%	1.2	multi-story	100(1:1.4)	0.3	100.0		residential	471	150105
244	8900.0	24.0	30.00%	1.2	multi-story	50(1:2.1)	3.68	150.0		residential	471	150105
245	7006.0	496.0	30.00%	1.2	multi-story	1000(1:2.0)	0.8	100.0		residential	471	150105
246	10583.0	220.0	30.00%	1.5	mid-rise	200(1:0.9)	2	150.0		residential	471	150105
247	10862.0	162.0	30.00%	0.8	multi-story	100(1:0.6)		150.0		residential	471	150105
248	12460.0		33.00%	2.99	mid-rise		2	150.0		commercial-residential	471	150105
249	8506.0	48.0	20.00%	1.2	multi-story	100(1:2.1)	0.3	100.0		residential	471	150105
250	11421.0	132.0	30.00%	1.0	multi-story	200(1:1.5)	0.8	100.0		residential	471	150105
251	8193.0	120.0	20.00%	2.0	multi-story | high-rise	70(1:0.6)	0.4	150.0		residential	471	150105
252	9491.0	108.0	37.00%	1.65	multi-story	100(1:0.9)	0.6	100.0		residential	471	150105
253	8081.0	238.0	20.00%	1.2	multi-story	200(1:0.8)	0.6	150.0		residential	471	150105
254	9783.0	90.0	40.00%	1.0	multi-story		1.5	150.0		residential	471	150105
255	13535.0	104.0	16.00%	0.3	multi-story	50(1:0.5)	0.8	150.0		residential	471	150105
256	8096.0	270.0	20.00%	1.3	multi-story | high-rise	200(1:0.7)	0.9	100.0		residential	471	150105
257	11636.0	282.0	16.00%	0.3	multi-story | mid-rise | high-rise	200(1:0.7)	0.4	150.0		residential	471	150105
258	8706.0	48.0	10.00%	1.0	multi-story	200(1:4.2)	0.3	150.0		residential	471	150105
259	9783.0	99.0	30.00%	2.0	multi-story | high-rise		0.9	150.0		residential	471	150105
260	11419.0	107.0	30.00%	1.2	multi-story		0.5	150.0		residential	471	150105
261	10683.0	112.0	20.00%	1.0	multi-story		0.8	150.0		residential	471	150105
262	9300.0	84.0	16.00%	1.23	multi-story		1	150.0		residential	471	150105
263	11960.0	144.0	30.00%	1.2	multi-story		0.5	150.0		residential	471	150105
264	9983.0	72.0	10.00%	1.2	multi-story	50(1:0.7)	0.8	150.0		residential	471	150105
265	10217.0	80.0	35.00%	5.0	high-rise	800(1:10.0)	0.9	150.0		residential	471	150105
266	10083.0	72.0	20.00%	1.2	multi-story	100(1:1.4)	0.6	100.0		residential	471	150105
267	9662.0	190.0	10.00%	1.0	multi-story	100(1:0.5)	0.8	150.0		residential	471	150105
268	10004.0	180.0	30.00%	1.89	multi-story | high-rise	200(1:1.1)	1.6	100.0		residential	471	150105
269	7677.0	1430.0	30.00%	3.8	high-rise	300(1:0.2)	1.5	100.0		residential	471	150105
270	9983.0	48.0	35.00%	1.2	multi-story		0.8	150.0		residential	471	150105
271	10883.0	50.0	10.00%	1.0	multi-story		0.8	150.0		residential	471	150105
272	13172.0				high-rise					residential	471	150105
273	8306.0				multi-story					residential	471	150105
274	7824.0	36.0			multi-story					residential	471	150105
275	10416.0	48.0			multi-story					residential	471	150105
276	8372.0	730.0			high-rise					residential	471	150105
277	8406.0	36.0			multi-story					residential	471	150105
278	7906.0	507.0			high-rise					residential	471	150105
279	9233.0	1564.0			multi-story					residential	471	150105
280	8467.0	182.0			multi-story					residential	471	150105
281	6361.0	126.0			multi-story					residential	471	150105
282	9183.0				multi-story					residential	471	150105
283	8600.0	156.0			multi-story					residential	471	150105
284	8769.0	31.0			multi-story					residential	471	150105
285	6869.0	162.0			multi-story					residential	471	150105
286	11836.0	500.0			multi-story | high-rise					residential	471	150105
287	7182.0	72.0			mid-rise					residential	471	150105
288	9722.0	54.0			multi-story					residential	471	150105
289	10200.0	33.0	30.00%	1.2	multi-story		0.5	150.0		residential	471	150105
290	10426.0	320.0	30.00%	2.5	high-rise		0.9	150.0		commercial-residential	471	150105
291	5736.0		30.00%	1.2	multi-story		0.5	150.0		residential	471	150105
292	10549.0	80.0	10.00%	1.0	multi-story		0.8	150.0		residential	471	150105
293	9183.0	145.0	20.00%	1.2	multi-story		0.5	150.0		residential	471	150105
294	10197.0		35.00%	2.5	high-rise		2	150.0		residential	471	150105
295	9048.0	90.0	30.00%	1.2	multi-story	500(1:5.6)	1.5	100.0		residential	471	150105
296	9037.0	72.0	30.00%	1.2	multi-story	300(1:4.2)	1.5	100.0		residential	471	150105
297	9483.0	125.0	30.00%	1.2	multi-story		0.5	150.0		residential	471	150105
298	8506.0	72.0	30.00%	1.2	multi-story	300(1:4.2)	1.2	100.0		residential	471	150105
299	8013.0	177.0	30.00%	1.2	multi-story	50(1:0.3)	0.6	50.0		residential	471	150105
300	9483.0	150.0	30.00%	1.2	multi-story	50(1:0.3)	0.6	50.0		residential	471	150105
301	8827.0	60.0	30.00%	1.2	multi-story		0.5	150.0		residential	471	150105
302	8300.0	36.0	30.00%	1.2	multi-story	50(1:1.4)		150.0		residential	471	150105
303	8606.0	144.0	30.00%	1.2	multi-story	300(1:2.1)	1	100.0		residential	471	150102
304	6923.0	1056.0	30.00%	3.5	high-rise	1202(1:1.1)	2.8	100.0		commercial-residential	471	150105
305	10783.0	48.0	30.00%	1.2	multi-story	300(1:6.3)	0.5	100.0		residential	471	150105
306	5930.0	1378.0	10.00%	0.7	multi-story	300(1:0.2)	0.6	100.0		residential	471	150105
307	10116.0	132.0	20.00%	1.2	multi-story	300(1:2.3)	0.5	100.0		residential	471	150105
308	9726.0	608.0	22.00%	2.5	high-rise	500(1:0.8)	1.1	100.0	200.0	residential	471	150105
309	8189.0	228.0	30.00%	1.2	multi-story	300(1:1.3)	1.2	100.0		residential	471	150105
310	7913.0	54.0	30.00%	1.2	multi-story	300(1:5.6)	1.5	150.0		residential	471	150105
311	7901.0	240.0	30.00%	1.2	multi-story		0.5	150.0		residential	471	150105
312	8595.0	132.0	30.00%	1.2	multi-story		1	150.0		residential	471	150105
313	9683.0	108.0	30.00%	1.2	multi-story		0.5	150.0		residential	471	150105
314	10383.0	54.0	30.00%	1.2	multi-story		0.5	150.0		residential	471	150105
315	8983.0	84.0	30.00%	1.2	multi-story	100(1:1.2)	0.5	150.0		residential	471	150105
316	9661.0	54.0	40.00%	1.2	multi-story	50(1:0.9)	0.8	150.0		residential	471	150105
317	8658.0	54.0	30.00%	1.2	multi-story	20(1:0.4)	0.5	150.0		residential	471	150105
318	8706.0	87.0	30.00%	1.2	multi-story	50(1:0.6)	0.5	150.0		residential	471	150105
319	9683.0	99.0	20.00%	1.0	multi-story	100(1:1.0)	0.4	150.0		residential	471	150105
320	9683.0	108.0	30.00%	1.2	multi-story		0.5	150.0		residential	471	150105
321	10960.0	33.0	30.00%	1.2	multi-story	100(1:3.0)	0.5	150.0		residential	471	150105
322	9723.0	85.0	30.00%	1.2	multi-story	50(1:0.6)	0.5	150.0		residential	471	150105
323	13866.0	240.0	10.00%	1.2	multi-story		0.5	150.0		residential	471	150105
324	10809.0	72.0	10.00%	1.1	multi-story	100(1:1.4)	0.5	150.0		residential	471	150105
325	8698.0	182.0	30.00%	1.2	multi-story	50(1:0.3)	0.5	150.0		residential	471	150105
326	7706.0	60.0	20.00%	1.2	multi-story	100(1:1.7)	0.5	150.0		residential	471	150105
327	8896.0	441.0	20.00%	1.2	multi-story	20(1:0.0)	0.5	150.0		residential	471	150105
328	8606.0	146.0	20.00%	1.0	multi-story	10(1:0.1)	0.3	150.0		residential	471	150105
329	12964.0	120.0	30.00%	1.0	multi-story	100(1:0.8)	0.5	150.0		residential	471	150105
330	9683.0	270.0	24.00%	1.2	multi-story		0.2	150.0		residential	471	150105
331	9268.0	96.0	30.00%	1.2	multi-story		0.5	150.0		residential	471	150105
332	13418.0	36.0	30.00%	1.2	multi-story	100(1:2.8)	0.5	150.0		residential	471	150105
333	10483.0	48.0	30.00%	1.2	multi-story		0.5	150.0		residential	471	150105
334	12256.0	588.0	30.00%	1.2	multi-story		0.7	150.0		residential	471	150105
335	8536.0	300.0	30.00%	1.2	multi-story	100(1:0.3)	0.5	150.0		residential	471	150105
336	14236.0	138.0	30.00%	1.2	multi-story	50(1:0.4)	1.5	150.0		residential	471	150105
337	9283.0	172.0	30.00%	1.2	multi-story	100(1:0.6)	0.8	150.0		residential	471	150105
338	7003.0	54.0	30.00%	1.2	multi-story	100(1:1.9)	0.4	100.0		residential	471	150105
339	12897.0	1040.0	35.00%	1.99	high-rise	869(1:0.8)	3	150.0		residential	471	150105
340	16723.0		46.00%	0.5	low-rise floors		0.8	150.0		villa	471	150105
341	19558.0				high-rise					residential	471	150105
342	9227.0	596.0	30.00%	2.5	high-rise			150.0		residential	471	150105
343	11160.0	401.0	35.00%	4.0	mid-rise	1070(1:2.7)	4	150.0		commercial-residential	471	150105
344	9283.0	48.0			multi-story					residential	471	150105
345	8306.0	48.0			multi-story					residential	471	150105
346	11819.0	1205.0			multi-story | mid-rise					residential	471	150105
347	11950.0	810.0	35.00%	1.79	high-rise	810(1:1.0)	2	150.0		residential	471	150105
348	7974.0	144.0	30.00%	1.2	multi-story		0.5	150.0		residential	471	150105
349	8906.0				high-rise					residential	471	150105
350	15913.0				low-rise floors					villa	471	150105
351	10000.0				high-rise					commercial-residential	471	150105
352	9083.0	718.0	30.00%	1.2	multi-story		0.5	150.0		residential	471	150105
353	12500.0	1066.0	35%	2.5		1452(1:1)	2.8			residential	471	150105
354	8506.0				low-rise floors					villa	471	150105
355	12000.0	468.0	35%	2.0			2.8			residential	471	150105
356	14500.0	468.0	35%	1.79			2.8-3.2			residential	471	150105
357	11000.0	1368.0	35%	2.79		2020(1:1.05)				residential	471	150105
358	10500.0	4382.0	35%	2.6		6300(1:0.96)	2.6-2.8			residential	471	150105
359	16000.0	1000.0	30%	2.9		1000(1:1)	3			residential	471	150105
360	13800.0	774.0	35%	2.0		790	2.8			residential	471	150105
361	10000.0	36.0	30.00%	1.2	multi-story	20(1:0.6)	0.5	150.0		residential	471	150105
362	6800.0		30.00%	2.0	multi-story | mid-rise		1.6	150.0		commercial-residential	471	150105
363	8500.0	54.0	30.00%	1.2	multi-story		0.5	150.0		residential	471	150105
364	10600.0	72.0	16.00%	0.3	multi-story	50(1:0.7)	1.3	150.0		residential	471	150105
365	8300.0	24.0	30.00%	1.2	multi-story		0.5	150.0		residential	471	150105
366	8506.0	72.0	30.00%	1.2	multi-story	100(1:1.4)	0.5	100.0		residential	471	150105
367	8700.0	16.0	38.00%	1.2	multi-story		0.5	150.0		residential	471	150105
368	11000.0	96.0	20.00%	0.4	multi-story		0.5	150.0		residential	471	150105
369	9200.0	66.0	37.00%	1.65	multi-story		0.6	150.0		residential	471	150105
370	8300.0	84.0	30.00%	1.2	multi-story	50(1:0.6)	0.5	150.0		residential	471	150105
371	10100.0	66.0	40.00%	1.0	multi-story	40(1:0.6)	0.8	150.0		residential	471	150105
372	7300.0				multi-story					residential	471	150105
373	11900.0		38.00%	1.5	low-rise floors		0.68	150.0		villa	471	150105
374	14000.0		38.00%	1.5	low-rise floors		0.68	150.0		villa	471	150105
375	11900.0		40.00%	1.27	low-rise floors		0.7	150.0		villa	471	150105
376	10500.0	24.0	15.00%	1.0	multi-story	30(1:1.3)	0.5	150.0		residential	471	150105
377	8900.0	36.0	18.00%	0.3	multi-story	100(1:2.8)	0.9	100.0		residential	471	150105
378	11900.0	111.0	30.00%	2.0	multi-story | high-rise		0.9	150.0		residential	471	150105
379	9700.0	36.0	30.00%	2.0	multi-story | high-rise	100(1:2.8)	0.6	100.0		residential	471	150105
380	9300.0	1456.0	38.00%	3.2	high-rise	1200(1:0.8)	1.6	150.0	100.0	residential	471	150105
381	7300.0	240.0	30.00%	2.6	multi-story | high-rise		2	150.0		residential	471	150102
382	6800.0	270.0	30.00%	1.2	multi-story	100(1:0.4)	0.65	100.0		residential	471	150105
383	7800.0	90.0			multi-story	200(1:2.2)	0.4			residential	471	150105
384	8600.0	24.0		1.0	multi-story		0.8			residential	471	150105
385	13500.0	60.0	30.00%	1.0	multi-story	60(1:1.0)	0.5	150.0		residential	471	150105
386	9000.0	104.0		1.3	multi-story		0.8			residential	471	150105
387	9700.0	48.0	40.00%	1.0	multi-story | high-rise	50(1:1.0)	1.5	150.0		residential	471	150105
388	7700.0	361.0	36.00%	2.0	multi-story | high-rise	370(1:1.0)	3.3	150.0		residential	471	150105
389	8000.0	359.0	40.00%	0.8	multi-story | high-rise	100(1:0.3)	0.8	100.0		residential	471	150105
390	13200.0		35%	2.29			2.8			residential	471	150105
391	8000.0				multi-story					residential	471	150105
392					low-rise floors					hotel	471	150105
393	8500.0				multi-story					residential	471	150105
394	7900.0				multi-story					residential	471	150105
395	12000.0				low-rise floors					villa	471	150105
396	8900.0				multi-story					residential	471	150105
397	7900.0				mid-rise					commercial-residential	471	150105
398	14000.0				high-rise					commercial-residential	471	150105
399					low-rise floors					villa	471	150105
400	9600.0	7.0			high-rise					commercial-residential	471	150105
401	8500.0	72.0			multi-story					residential	471	150105
402	14600.0	216.0			high-rise					residential	471	150105
403	9400.0	108.0			multi-story					residential	471	150105
404	3600.0				multi-story					residential	471	150105
405	9100.0				multi-story					residential	471	150105
406	8983.0	32.0			multi-story					residential	471	150105
407	9000.0				low-rise floors					villa	471	150105
408	9000.0				multi-story					residential	471	150105
409	9300.0				multi-story | mid-rise					residential	471	150105
410	12500.0	48.0			multi-story					residential	471	150105
411					low-rise floors					self-built	471	150105
412	7400.0				multi-story					residential	471	150105
413	17400.0				low-rise floors					residential	471	150105
414	7106.0	55.0			multi-story					residential	471	150105
415	6100.0				multi-story					residential	471	150105
416	7600.0				low-rise floors					villa	471	150105
417	7506.0	18.0			multi-story					residential	471	150105
418	6100.0	288.0			high-rise					commercial-residential	471	150105
419	4900.0	18.0			multi-story					residential	471	150105
420	7300.0	37.0			multi-story					residential	471	150105
421	8006.0	72.0			multi-story					residential	471	150105
422	8900.0				multi-story					residential	471	150105
423	7700.0				multi-story					residential	471	150105
424	7100.0				low-rise floors					residential	471	150105
425	8700.0	30.0			multi-story					residential	471	150105
426	14100.0				low-rise floors					villa	471	150105
427	6200.0	27.0			multi-story					residential	471	150105
428	9500.0				multi-story					residential	471	150105
429	16200.0				low-rise floors					villa	471	150105
430	10100.0				multi-story					commercial-residential	471	150105
431	8983.0	154.0			multi-story					residential	471	150105
432	12200.0	72.0			multi-story					residential	471	150105
433	8000.0				low-rise floors					villa	471	150105
434					low-rise floors					self-built	471	150105
435	9600.0	180.0			mid-rise					commercial-residential	471	150105
436	9200.0	24.0			multi-story					residential	471	150105
437	8300.0	38.0			multi-story					residential	471	150105
438	8100.0	50.0			multi-story					residential	471	150105
439	8806.0	48.0			multi-story					residential	471	150105
440	6300.0	48.0			multi-story					residential	471	150105
441	10700.0	35.0			multi-story					residential	471	150105
442	13936.0	1.0			multi-story					residential	471	150105
443	8983.0	649.0			multi-story					residential	471	150105
444	15697.0	192.0			multi-story					residential	471	150105
445	10300.0				multi-story					residential	471	150105
446	8500.0				multi-story					residential	471	150105
447	8200.0	24.0			multi-story					residential	471	150105
448	13236.0	48.0			multi-story					residential	471	150105
449					low-rise floors					commerce	471	150105
450	11900.0	36.0			multi-story					residential	471	150105
451	11900.0	45.0			multi-story					residential	471	150105
452	6930.0	373.0			multi-story					residential	471	150105
453	8600.0	24.0			multi-story					residential	471	150105
454	10600.0	36.0			multi-story					residential	471	150105
455	8983.0				multi-story					residential	471	150105
456	8500.0	34.0			multi-story					residential	471	150105
457	9300.0	108.0			multi-story					residential	471	150105
458	9900.0	24.0			multi-story					residential	471	150105
459	9000.0	66.0			multi-story					residential	471	150105
460	7800.0	58.0			multi-story					residential	471	150105
461	9800.0				multi-story					residential	471	150105
462	8200.0	90.0			multi-story					residential	471	150105
463	9500.0	54.0			multi-story					residential	471	150105
464	8306.0	57.0			multi-story					residential	471	150105
465	3750.0	90.0			multi-story			150.0		residential	471	150105
466	6700.0	80.0			mid-rise			150.0		commercial-residential	471	150105
467	6764.0	72.0			multi-story			150.0		residential	471	150105
468	9100.0	1428.0			high-rise			150.0		residential	471	150105
469	9300.0	42.0			multi-story			150.0		residential	471	150105
470	11123.0		30.00%	3.0	high-rise		0.9	150.0		commercial-residential	471	150105
471	9800.0	24.0	30.00%	1.2	multi-story		0.5	150.0		residential	471	150105
472	8800.0	32.0	30.00%	1.2	multi-story		0.5	150.0		residential	471	150105
473	8300.0	48.0	30.00%	1.2	multi-story		0.5	150.0		residential	471	150105
474	8300.0	79.0	30.00%	1.2	multi-story		0.5	150.0		residential	471	150105
475	8800.0	265.0	30.00%	2.5	high-rise		0.9	150.0		commercial-residential	471	150105
476	7900.0	48.0	30.00%	1.2	multi-story		0.5	150.0		residential	471	150105
477	8106.0	24.0	30.00%	1.2	multi-story		0.5	150.0		residential	471	150105
478	8606.0	36.0	30.00%	1.2	multi-story		0.5	150.0		residential	471	150105
479	8306.0		30.00%	1.2	multi-story		0.5	150.0		commercial-residential	471	150105
480	11200.0	64.0	30.00%	1.2	multi-story		0.5	150.0		residential	471	150105
481	9500.0	30.0	30.00%	1.2	multi-story		0.5	150.0		residential	471	150105
482	8300.0	60.0	30.00%	1.2	multi-story		0.5	150.0		residential	471	150105
483	8506.0	39.0	30.00%	1.2	multi-story		0.5	150.0		residential	471	150105
484	10200.0	72.0	30.00%	1.2	multi-story		0.5	150.0		residential	471	150105
485	10600.0	36.0	30.00%	1.2	multi-story		0.5	150.0		residential	471	150105
486	3950.0		30.00%	1.2	multi-story		0.5	150.0		residential	471	150105
487	9100.0	64.0	30.00%	1.2	multi-story		0.3	150.0		residential	471	150105
488	9600.0		35.00%	1.2	multi-story		1.8	150.0		residential	471	150105
489	8506.0	182.0	20.00%	1.0	multi-story		1.3	150.0		residential	471	150105
490	8000.0	56.0	40.00%	1.27	mid-rise		0.8	150.0		commercial-residential	471	150105
491	7699.0	278.0	30.00%	2.0	multi-story | high-rise		0.9	150.0		residential	471	150105
492	12400.0		30.00%	1.2	multi-story		0.5	150.0		residential	471	150105
493	11760.0	90.0	30.00%	1.2	multi-story		0.5	150.0		residential	471	150105
494	2250.0	72.0	30.00%	1.2	multi-story		0.5	150.0		residential	471	150105
495	8481.0	79.0	10.00%	3.0	multi-story		0.8	150.0		residential	471	150105
496	8806.0	72.0	30.00%	1.2	multi-story		0.5	150.0		residential	471	150105
497	7506.0	118.0	30.00%	1.2	multi-story		0.5	150.0		residential	471	150105
498	10200.0	54.0	30.00%	1.2	multi-story		0.5	150.0		residential	471	150105
499	8100.0	187.0	30.00%	1.2	multi-story		0.5	150.0		residential	471	150105
500	8300.0	54.0	30.00%	1.2	multi-story		0.5	150.0		residential	471	150105
501	10000.0	54.0	30.00%	1.2	multi-story		0.5	150.0		residential	471	150105
502	10400.0	73.0	30.00%	1.2	multi-story		0.5	150.0		residential	471	150105
503	10683.0	54.0	30.00%	1.2	multi-story		0.5	150.0		residential	471	150105
504	10100.0	24.0	30.00%	1.2	multi-story		0.5	150.0		commercial-residential	471	150105
505	10573.0	54.0	30.00%	1.2	multi-story		0.5	150.0		residential	471	150105
506	5600.0	3112.0	30.00%	2.5	high-rise	500(1:0.2)	1.5	100.0		commercial-residential	471	150105
507	11300.0	48.0	30.00%	1.2	multi-story	300(1:6.3)	0.6	100.0		residential	471	150105
508	9500.0	4.0	30.00%	1.2	multi-story		0.5	150.0		residential	471	150105
509	9000.0	48.0	30.00%	1.2	multi-story	300(1:6.3)	1.5	100.0		residential	471	150105
510	17500.0	289.0	30.00%	1.2	multi-story		0.5	150.0		residential	471	150105
511	7900.0	150.0	30.00%	1.2	multi-story		0.5	150.0		residential	471	150105
512	9800.0	666.0	36.00%	2.0	high-rise	848(1:1.3)	2.6	150.0		commercial-residential	471	150105
513	6100.0	64.0	30.00%	1.2	multi-story	200(1:3.1)	1.5	100.0		residential	471	150105
514	6100.0	60.0	30.00%	1.2	multi-story	300(1:5.0)	1.5	100.0		residential	471	150105
515	9100.0	25.0	30.00%	1.2	multi-story	300(1:12.0)	1.5	100.0		residential	471	150105
516	10300.0	121.0	40.00%	1.2	multi-story	100(1:0.8)	0.8	100.0		residential	471	150105
517	8900.0	2496.0	30.00%	2.5	high-rise	500(1:0.2)	1.5	100.0		commercial-residential	471	150105
518	3900.0	102.0	30.00%	1.2	multi-story		0.5	150.0		residential	471	150105
519	8400.0	66.0	20.00%	1.2	multi-story	300(1:4.5)	0.5	100.0		residential	471	150105
520	10300.0	20.0	30.00%	1.2	multi-story	200(1:10.0)	1.2	100.0		residential	471	150105
521	8100.0	1006.0	30.00%	1.2	multi-story	400(1:0.4)	1	100.0		residential	471	150105
522	3700.0	129.0	30.00%	1.2	multi-story	300(1:2.3)	1.2	100.0		residential	471	150105
523	14700.0		50.00%	0.5	low-rise floors		2	150.0		villa	471	150105
524	7000.0	600.0	39.00%	2.25	high-rise	860(1:1.4)	1.9	100.0		residential	471	150105
525	10500.0	67.0	30.00%	1.2	multi-story		0.5	150.0		residential	471	150105
526	10147.0	57.0	30.00%	1.2	multi-story	200(1:3.5)	0.2	100.0		residential	471	150105
527	3400.0	40.0	30.00%	1.2	multi-story		0.5	150.0		residential	471	150105
528	23000.0		50.00%	0.5	low-rise floors		2	150.0		villa	471	150105
529	8400.0	192.0	30.00%	1.2	multi-story		0.5	150.0		residential	471	150105
530	8500.0	744.0	30.00%	1.2	multi-story		0.8	150.0		residential	471	150105
531	11400.0	30.0	30.00%	1.2	multi-story	300(1:10.0)	3	100.0		residential	471	150105
532	12600.0	72.0	30.00%	1.2	multi-story	200(1:2.8)	0.5	100.0		residential	471	150105
533	8106.0	54.0	30.00%	1.2	multi-story		0.5	150.0		residential	471	150105
534	10100.0	18.0	30.00%	1.2	multi-story		0.5	150.0		residential	471	150105
535	8400.0	72.0	30.00%	1.2	multi-story	50(1:0.7)		150.0		residential	471	150105
536	13300.0	42.0	30.00%	1.2	multi-story		0.5	150.0		residential	471	150105
537	8900.0	54.0	40.00%	1.0	multi-story	50(1:0.9)	1.5	150.0		residential	471	150105
538	8400.0	716.0	17.00%	2.5	high-rise	140(1:0.2)	1.5	100.0		residential	471	150105
539	9700.0	48.0	30.00%	1.2	multi-story	200(1:4.2)	0.5	100.0		residential	471	150105
540	9500.0	240.0	30.00%	1.2	multi-story	150(1:0.6)	0.5	150.0		residential	471	150105
541	9300.0	54.0	10.00%	1.2	multi-story		0.16	150.0		residential	471	150105
542	15800.0	28.0	30.00%	1.2	multi-story		0.5	150.0		residential	471	150105
543	9500.0	878.0	30.00%	2.5	high-rise		0.9	150.0		commercial-residential	471	150105
544	7501.0	300.0	30.00%	2.5	high-rise		0.9	150.0		residential	471	150105
545	9700.0		35.00%	2.5	mid-rise	187	2.7	150.0		commercial-residential	471	150105
546	7496.0	2748.0	30.00%	2.0	multi-story | high-rise	5000(1:1.8)	1	150.0	100.0	residential	471	150102
547	8366.0	2773.0	48.00%	2.0	multi-story	1055(1:0.4)	1	100.0		residential	471	150102
548	11829.0	1276.0	30.00%	2.0	multi-story | mid-rise | high-rise	500(1:0.4)	1.5	300.0	300.0	residential	471	150102
549	13412.0	684.0	39.00%	3.5	mid-rise | high-rise | super high-rise	500(1:0.7)	3	150.0		residential	471	150102
550	7815.0	1805.0	30.00%	1.2	multi-story	200(1:0.1)	0.5	150.0		residential	471	150102
551	13657.0	1537.0	42.00%	2.49	mid-rise | high-rise	2100(1:1.4)	2.1	150.0		residential	471	150102
552	13942.0	801.0	30.00%	2.4	mid-rise | high-rise		1.8	150.0		residential	471	150102
553	11308.0	1628.0	35.00%	2.4	mid-rise | high-rise	500(1:0.3)	0.9	100.0		residential	471	150102
554	11950.0	674.0	30.00%	1.32	multi-story | high-rise	400(1:0.6)	0.9	50.0		residential	471	150102
555	11322.0	1562.0	38.00%	2.43	high-rise	1068(1:0.7)	1.8	50.0	50.0	residential	471	150102
556	9009.0	2064.0	35.00%	2.3	mid-rise | high-rise	1500(1:0.7)	1.6	150.0		residential	471	150102
557	25620.0	678.0	30.00%	3.6	high-rise	1000(1:1.5)	2.8	150.0		residential	471	150102
558	10432.0	833.0	40.00%	2.7	high-rise	1100(1:1.3)	2	50.0	50.0	residential	471	150102
559	9073.0	2350.0	35.00%	2.0	high-rise	3300(1:1.4)	1.2	150.0		residential	471	150102
560	8343.0	4067.0	30.00%	1.0	multi-story		0.6	150.0		residential	471	150102
561	9240.0	684.0	43.00%	3.0	mid-rise | high-rise	1(1:0.0)	1.98	150.0		residential	471	150102
562	10139.0	1050.0	36.00%	2.5	mid-rise | high-rise	3213(1:3.1)	2.5	150.0		residential	471	150102
563	7709.0	956.0	30.00%	1.5	mid-rise	500(1:0.5)	1.5	50.0	50.0	residential	471	150102
564	12113.0	2088.0	35.00%	2.4	multi-story | mid-rise	522(1:0.3)	2.2	100.0		residential	471	150102
565	8560.0	1819.0	20.00%	1.4	multi-story | high-rise	2000(1:1.1)	0.7	100.0		residential	471	150102
566	8387.0	2258.0	40.00%	2.5	high-rise	1000(1:0.4)	0.8	50.0		residential	471	150102
567	11519.0	525.0	35.00%	1.6	multi-story | mid-rise	500(1:1.0)	1.6	50.0	50.0	residential	471	150102
568	7934.0	288.0	30.00%	1.2	multi-story	100(1:0.3)	0.23	50.0		residential	471	150102
569	15565.0	1140.0	40.00%	1.7	multi-story | mid-rise | high-rise	1680(1:1.5)	2.2	150.0		residential	471	150102
570	10600.0	4174.0	30.00%	1.2	multi-story		0.5	150.0		residential	471	150102
571	9336.0	912.0	30.00%	1.5	mid-rise		0.9	150.0		residential	471	150102
572	6777.0	716.0	30.00%	2.0	multi-story | high-rise		0.9	150.0		residential	471	150102
573	9300.0	777.0	39.00%	2.0	multi-story | high-rise		1.5	150.0		residential	471	150102
574	15055.0	1775.0	35.00%	1.0	mid-rise | high-rise	1000(1:0.6)	1.5	150.0		residential	471	150102
575	13797.0	452.0	40.00%	1.64	multi-story	350(1:0.8)	2	50.0	50.0	residential	471	150102
576	12335.0	984.0	35.00%	1.99	multi-story	1000(1:1.0)	2	150.0		residential	471	150102
577	10697.0	1025.0	30.00%	2.5	high-rise		1.8	150.0		residential	471	150102
578	12582.0	1439.0	30.00%	1.2	multi-story	200(1:0.1)	0.5	40.0		residential	471	150102
579	8888.0	1268.0	30.00%	1.2	multi-story	200(1:0.2)	1	150.0		residential	471	150102
580	7835.0	1473.0	30.00%	1.2	multi-story		0.1	150.0		residential	471	150102
581	11859.0	426.0	30.00%	2.5	high-rise	150(1:0.4)	0.9	30.0		residential	471	150102
582	9005.0	801.0	30.00%	1.2	multi-story		0.5	150.0		residential	471	150102
583	9510.0	524.0	30.00%	2.5	high-rise	300(1:0.6)	1	50.0	50.0	residential	471	150102
584	9220.0	486.0	30.00%	1.5	multi-story		0.7	150.0		residential	471	150102
585	10960.0	236.0	30.00%	1.2	multi-story	150(1:0.6)	0.8	30.0		residential	471	150102
586	10103.0	1004.0	36.00%	2.72	high-rise	300(1:0.3)	1.5	100.0		residential	471	150102
587	12129.0	626.0	36.00%	1.99	mid-rise | high-rise	700(1:1.1)	2	150.0		residential	471	150102
588	17502.0	357.0	20.00%	1.2	multi-story	300(1:0.8)	0.7	150.0		residential	471	150102
589	10121.0	592.0	30.00%	2.0	multi-story | high-rise	240(1:0.4)	0.6	150.0	50.0	residential	471	150102
590	8400.0	36.0	30.00%	1.2	multi-story		0.5	150.0		residential	471	150102
591	8347.0	396.0	30.00%	1.2	multi-story	100(1:0.3)	1.2	150.0		residential	471	150102
592	15155.0	152.0	20.00%	1.0	multi-story	100(1:0.7)	0.5	100.0		residential	471	150102
593	7863.0	2006.0	30.00%	2.6	mid-rise | high-rise	400(1:0.2)	2	50.0	50.0	residential	471	150102
594	7647.0	54.0	30.00%	1.2	multi-story		0.6	150.0		residential	471	150102
595	11327.0	1300.0	30.00%	1.9	multi-story		1	150.0		residential	471	150102
596	8466.0	521.0	30.00%	1.2	multi-story		0.68	150.0		residential	471	150102
597	8828.0	296.0	30.00%	1.2	multi-story	100(1:0.3)	0.4	150.0		residential	471	150102
598	8767.0	222.0	16.00%	1.0	multi-story	80(1:0.4)	1.3	50.0	15.0	residential	471	150102
599	25920.0	2.0	40.00%	1.99	low-rise floors	1000(1:500.0)	4.5	150.0		villa	471	150102
600	9153.0	1796.0	43.00%	3.35	high-rise	1000(1:0.6)	2.2	150.0		residential	471	150102
601	9799.0	307.0	30.00%	2.2	multi-story		1.7	150.0		residential	471	150102
602	7722.0	2222.0	30.00%	1.2	multi-story	500(1:0.2)	0.9	50.0	50.0	residential	471	150102
603	8957.0	1707.0	30.00%	1.2	multi-story	200(1:0.1)	0.5	150.0		residential	471	150102
604	12900.0	1337.0	40.00%	1.69	multi-story | mid-rise | high-rise	2400(1:1.8)	2.2	150.0		residential	471	150102
605	10663.0	1008.0	35.00%	1.48	multi-story | high-rise	930(1:0.9)	1.8	150.0		residential	471	150102
606	10385.0	173.0	20.00%	2.0	multi-story | high-rise	50(1:0.3)	0.8	40.0		residential	471	150102
607	7848.0	1904.0	30.00%	1.2	multi-story	1000(1:0.5)	1.5	120.0	150.0	residential	471	150102
608	12003.0	1511.0	30.00%	2.0	multi-story | high-rise		0.5	150.0		residential	471	150102
609	13470.0	592.0	20.00%	1.0	multi-story		0.5	150.0		residential	471	150102
610	8524.0	293.0	42.00%	2.0	multi-story	1440(1:4.9)	1.2	50.0		residential	471	150102
611	7814.0	212.0	30.00%	2.0	multi-story | high-rise	100(1:0.5)	1	50.0		residential	471	150102
612	8147.0	393.0	30.00%	1.2	multi-story	50(1:0.1)	0.5	50.0		residential	471	150102
613	12211.0	1078.0	30.00%	2.0	multi-story | mid-rise | high-rise	800(1:0.7)	1.45	150.0		residential	471	150102
614	16756.0	227.0	20.00%	1.2	multi-story	300(1:1.3)	0.1	300.0		residential	471	150102
615	10374.0	351.0	30.00%	1.2	multi-story	100(1:0.3)	0.83	40.0		residential	471	150102
616	10051.0	594.0	30.00%	1.0	multi-story		0.7	150.0		residential	471	150102
617	9806.0	736.0	35.00%	1.99	multi-story	1562(1:2.1)	2	150.0		residential	471	150102
618	12088.0	749.0	35.00%	2.0	mid-rise | high-rise	500(1:0.7)	1	50.0	50.0	residential	471	150102
619	11679.0	4469.0			high-rise					residential	471	150102
620	7406.0	252.0	30.00%	1.2	multi-story		1	150.0		residential	471	150102
621	6828.0	2368.0	30.00%	2.5	high-rise	300(1:0.1)	1.5	100.0		residential	471	150102
622	10594.0	50.0	30.00%	1.2	multi-story	100(1:2.0)	0.7	150.0		residential	471	150102
623	11533.0	1314.0	35.00%	1.6	high-rise		1.6	150.0		residential	471	150102
624	12369.0	1124.0			high-rise					residential	471	150102
625	11184.0	2196.0	30.00%	2.0	multi-story | high-rise		0.9	150.0		residential	471	150102
626	7987.0	362.0	30.00%	1.2	multi-story			150.0		residential	471	150102
627	9205.0	684.0	40.00%	1.0	multi-story		0.7	150.0		residential	471	150102
628	12460.0	67.0	30.00%	1.2	multi-story		0.8	150.0		residential	471	150102
629	9006.0	696.0	30.00%	1.2	multi-story		0.5	150.0		residential	471	150102
630	13900.0	1140.0	41.00%	3.0	multi-story | high-rise	3100(1:2.7)	3.9	150.0		residential	471	150102
631	11237.0	1140.0	21.00%	3.3	high-rise	1124(1:1.0)	2.8	150.0		residential	471	150102
632	8236.0	400.0	30.00%	2.5	high-rise	300(1:0.8)	1.8	150.0		residential	471	150102
633	8754.0	2444.0	45.00%	2.5	high-rise	500(1:0.2)	1.98	100.0	100.0	commercial-residential	471	150102
634	10672.0	2079.0	35.00%	2.7	high-rise		1.5	150.0		residential	471	150102
635	15631.0	318.0	20.00%	1.2	multi-story		0.5	150.0		residential	471	150102
636	12591.0	2989.0	30.00%	3.0	high-rise	1000(1:0.3)	3	150.0		residential	471	150102
637	8091.0	1369.0	30.00%	1.0	multi-story	1000(1:0.7)	0.8	150.0		residential	471	150102
638	15175.0	438.0	30.00%	1.3	multi-story | high-rise		0.55	150.0		residential	471	150102
639	11779.0	430.0	30.00%	2.5	high-rise	500(1:1.2)	1.48	100.0		residential	471	150102
640	12379.0	142.0	30.00%	1.2	multi-story	200(1:1.4)	0.6	100.0		residential	471	150102
641	13504.0	1239.0	35.00%	2.4	high-rise	2600(1:2.1)	2.75	150.0		residential	471	150102
642	10426.0	792.0	35.00%	2.78	high-rise	3294(1:4.2)	2.8	150.0		residential	471	150102
643	7172.0	399.0	30.00%	1.9	multi-story		0.7	150.0		residential	471	150102
644	10229.0	100.0	30.00%	1.2	multi-story		0.5	150.0		residential	471	150102
645	7612.0	505.0	30.00%	2.78	high-rise		1.5	150.0		residential	471	150102
646	11557.0	3472.0			high-rise					residential	471	150102
647	12860.0		50.00%	1.0	low-rise floors		0.2	150.0		villa	471	150102
648	7506.0		35.00%	1.0	low-rise floors		1.5	150.0		villa	471	150102
649	8166.0	1319.0	30.00%	1.2	multi-story			150.0		residential	471	150102
650	10959.0	1002.0	58.00%	2.2	high-rise	990(1:1.0)	2.38	150.0		residential	471	150102
651	16713.0	72.0	30.00%	1.2	multi-story	100(1:1.4)	0.6	100.0		residential	471	150102
652	8706.0	60.0	20.00%	1.2	multi-story		0.38	150.0		residential	471	150102
653	9786.0	263.0	30.00%	1.5	multi-story | high-rise		1.5	150.0		residential	471	150102
654	15813.0	306.0	30.00%	2.0	multi-story | high-rise	200(1:0.7)	0.7	150.0		residential	471	150102
655	8179.0	923.0	30.00%	1.4	multi-story	1000(1:1.1)	0.5	100.0		residential	471	150102
656	8528.0	912.0	30.00%	1.5	multi-story	500(1:0.5)	0.6	100.0		residential	471	150102
657	8839.0	1582.0	30.00%	2.0	multi-story | high-rise	500(1:0.3)	0.5	150.0		residential	471	150102
658	16108.0	558.0	30.00%	1.3	multi-story | high-rise		0.5	150.0		residential	471	150102
659	7630.0	2402.0	30.00%	1.85	multi-story | high-rise	2000(1:0.8)	0.6	150.0		residential	471	150102
660	8989.0	201.0	30.00%	1.2	multi-story		0.8	150.0		residential	471	150102
661	8706.0	132.0	30.00%	1.2	multi-story	50(1:0.4)	0.5	50.0		residential	471	150102
662	10183.0	50.0	26.00%	1.2	multi-story		1.3	150.0		residential	471	150102
663	9053.0	191.0	30.00%	1.0	multi-story		1.2	150.0		residential	471	150102
664	8065.0	1745.0	30.00%	2.0	multi-story | high-rise	500(1:0.3)	0.1	100.0		residential	471	150102
665	18390.0	55.0	30.00%	1.2	multi-story	100(1:1.8)	3.68	100.0		residential	471	150102
666	8831.0	144.0	30.00%	1.2	multi-story	200(1:1.4)	0.9	200.0		residential	471	150102
667	9770.0	217.0	30.00%	1.5	mid-rise	100(1:0.5)	0.7	40.0		residential	471	150102
668	8411.0	360.0	30.00%	1.8	multi-story	100(1:0.3)	0.7	100.0		residential	471	150102
669	8929.0	737.0	16.00%	1.2	multi-story		0.6	150.0		residential	471	150102
670	9879.0	624.0	20.00%	2.0	multi-story | high-rise	200(1:0.3)	0.5	50.0		residential	471	150102
671	8189.0	406.0	30.00%	1.2	multi-story	500(1:1.2)	0.5	100.0		residential	471	150102
672	8297.0	387.0	20.00%	1.2	multi-story		0.6	150.0		residential	471	150102
673	8095.0	767.0	30.00%	1.2	multi-story	200(1:0.3)	0.6	40.0		residential	471	150102
674	15129.0	574.0	30.00%	1.3	multi-story | high-rise		0.8	150.0		residential	471	150102
675	8268.0	294.0	30.00%	2.0	multi-story | high-rise		6	150.0		residential	471	150102
676	14436.0	88.0	30.00%	1.2	multi-story	50(1:0.6)	0.6	40.0		residential	471	150102
677	8484.0	120.0	30.00%	1.2	multi-story	80(1:0.7)	0.6	60.0		residential	471	150102
678	13052.0	150.0	20.00%	1.2	multi-story	100(1:0.7)	0.7	150.0		residential	471	150102
679	8206.0	108.0	20.00%	1.4	multi-story | high-rise		0.9	150.0		residential	471	150102
680	9878.0	466.0	30.00%	1.2	multi-story	150(1:0.3)	1.5	30.0		residential	471	150102
681	9801.0	852.0	20.00%	1.0	multi-story		0.62	150.0		residential	471	150102
682	6035.0	390.0	30.00%	2.0	multi-story | high-rise	100(1:0.3)	1.8	50.0		residential	471	150102
683	5100.0	1352.0	30.00%	2.5	high-rise	300(1:0.2)	1.5	100.0		residential	471	150102
684	12803.0	203.0	30.00%	1.2	multi-story		0.4	150.0		residential	471	150102
685	9605.0	272.0	30.00%	1.5	mid-rise	50(1:0.2)	0.7	40.0		residential	471	150102
686	10754.0	144.0	30.00%	1.0	multi-story	50(1:0.3)	0.8	40.0		residential	471	150102
687	9873.0	160.0	30.00%	1.2	multi-story	50(1:0.3)	0.38	30.0		residential	471	150102
688	14610.0	135.0	30.00%	1.2	multi-story		0.65	150.0		residential	471	150102
689	7747.0	172.0	30.00%	1.2	multi-story	200(1:1.2)	0.65	300.0		residential	471	150102
690	10267.0	804.0	35.00%	2.0	mid-rise	933(1:1.2)	2.6	150.0		residential	471	150102
691	8306.0	91.0	20.00%	1.2	multi-story	300(1:3.3)	1.5	100.0		residential	471	150102
692	16277.0	204.0	30.00%	1.2	multi-story	50(1:0.2)	0.6	100.0		residential	471	150102
693	12667.0	834.0	35.00%	2.0	high-rise	786(1:0.9)	2	150.0		residential	471	150102
694	20101.0	370.0	30.00%	1.2	multi-story		0.5	150.0		residential	471	150102
695	8512.0	164.0	30.00%	1.2	multi-story			150.0		residential	471	150102
696	13675.0	126.0	30.00%	1.2	multi-story	300(1:2.4)	1.5	100.0		residential	471	150102
697	10083.0	376.0	30.00%	1.2	multi-story	10(1:0.0)	1	150.0		residential	471	150102
698	12800.0	60.0	30.00%	1.2	multi-story	20(1:0.3)	1	150.0		residential	471	150102
699	13875.0	45.0	30.00%	1.2	multi-story	20(1:0.4)	1.53	150.0		residential	471	150102
700	10537.0	85.0	30.00%	1.2	multi-story	50(1:0.6)	0.6	150.0		residential	471	150102
701	17894.0	216.0	30.00%	1.3	multi-story | high-rise		0.5	150.0		residential	471	150102
702	10494.0	72.0	30.00%	1.2	multi-story	50(1:0.7)	0.3	150.0		residential	471	150102
703	11269.0	250.0	30.00%	1.2	multi-story	300(1:1.2)	1.2	100.0		residential	471	150102
704	8357.0	183.0	30.00%	1.2	multi-story	50(1:0.3)	0.6	30.0		residential	471	150102
705	8088.0	575.0	30.00%	1.2	multi-story	200(1:0.3)	0.5	100.0		residential	471	150102
706	15713.0	102.0	30.00%	1.2	multi-story	100(1:1.0)	0.7	150.0		residential	471	150102
707	8891.0	255.0	30.00%	1.0	multi-story		0.8	150.0		residential	471	150102
708	18390.0	360.0	30.00%	1.2	multi-story	200(1:0.6)	0.7	150.0		residential	471	150102
709	13821.0	285.0	30.00%	1.2	multi-story	200(1:0.7)	0.5	150.0		residential	471	150102
710	17290.0	216.0	30.00%	1.2	multi-story		1	150.0		residential	471	150102
711	10812.0	169.0	30.00%	1.2	multi-story	100(1:0.6)	0.6	30.0		residential	471	150102
712	11498.0	79.0	30.00%	1.2	multi-story		0.5	150.0		residential	471	150102
713	5875.0	150.0	30.00%	1.2	multi-story	300(1:2.0)	0.5	150.0		residential	471	150102
714	15017.0	162.0	30.00%	1.2	multi-story	100(1:0.6)	1	100.0		residential	471	150102
715	15913.0	24.0	30.00%	1.2	multi-story		1.2	150.0		residential	471	150102
716	19766.0	72.0	30.00%	1.2	multi-story	300(1:4.2)	0.8	150.0		residential	471	150102
717	12066.0	72.0	30.00%	1.2	multi-story		0.7	150.0		residential	471	150102
718	9969.0	93.0	20.00%	1.2	multi-story	50(1:0.5)	1	50.0		residential	471	150102
719	14519.0	120.0	30.00%	1.2	multi-story	200(1:1.7)	0.7	150.0		residential	471	150102
720	9729.0	90.0	30.00%	1.2	multi-story		0.8	150.0		residential	471	150102
721	10000.0	105.0	30.00%	1.2	multi-story	200(1:1.9)	0.7	100.0		residential	471	150102
722	13336.0	180.0	30.00%	1.2	multi-story	100(1:0.6)	0.7	150.0		residential	471	150102
723	11060.0	84.0	30.00%	1.2	multi-story	100(1:1.2)	0.5	100.0		residential	471	150102
724	6830.0	175.0	30.00%	1.2	multi-story		0.5	150.0		residential	471	150102
725	8050.0	60.0	30.00%	1.2	multi-story		0.8	150.0		residential	471	150102
726	8888.0	454.0	30.00%	1.2	multi-story		1	150.0		residential	471	150102
727	18943.0	108.0	30.00%	1.2	multi-story	100(1:0.9)	1	100.0		residential	471	150102
728	17990.0	288.0	30.00%	1.2	multi-story		1	150.0		residential	471	150102
729	14428.0	100.0	30.00%	1.2	multi-story	100(1:1.0)	0.5	100.0		residential	471	150102
730	13712.0	216.0	30.00%	1.2	multi-story		0.5	150.0		residential	471	150102
731	12246.0	728.0	30.00%	1.2	multi-story		0.5	150.0		residential	471	150102
732	9489.0	767.0	37.00%	3.0	multi-story | high-rise	340(1:0.4)	1.5	50.0	50.0	residential	471	150102
733	12254.0	269.0	30.00%	1.1	multi-story		0.8	150.0		residential	471	150102
734	10580.0	2406.0			mid-rise					residential	471	150102
735	12105.0	1239.0	35.00%	2.09	high-rise	1000(1:0.8)	2	150.0		residential	471	150102
736	7706.0	180.0	30.00%	1.2	multi-story		1	150.0		residential	471	150102
737	7406.0	218.0	30.00%	1.2	multi-story	200(1:0.9)	1.5	100.0		residential	471	150102
738	8634.0	1168.0	38.00%	3.0	high-rise	1000(1:0.9)	1.5	150.0		residential	471	150102
739	15043.0	90.0	30.00%	1.2	multi-story		0.5	150.0		residential	471	150102
740	9900.0	138.0	30.00%	1.2	multi-story	50(1:0.4)	0.3	100.0		residential	471	150102
741	7745.0	245.0	30.00%	1.2	multi-story	300(1:1.2)	1	100.0		residential	471	150102
742	13585.0	738.0			high-rise					residential	471	150102
743	9910.0	245.0	30.00%	1.2	multi-story		0.4	150.0		residential	471	150102
744	16648.0	150.0	20.00%	1.2	multi-story	200(1:1.3)	3.68	150.0		residential	471	150102
745	8739.0	192.0	20.00%	2.0	multi-story | high-rise	100(1:0.5)	0.4	30.0		residential	471	150102
746	8648.0	100.0	30.00%	1.2	multi-story		0.8	150.0		residential	471	150102
747	11219.0	882.0			multi-story					residential	471	150102
748	10256.0	498.0	40.00%	1.99	high-rise	1000(1:2.0)	4.5	150.0		residential	471	150102
749	4350.0	1836.0	30.00%	1.0	multi-story	5800(1:3.2)	0.8	150.0		residential	471	150102
750	8062.0	103.0	30.00%	0.8	multi-story		0.9	150.0		residential	471	150102
751	6668.0	132.0	20.00%	1.2	multi-story	100(1:0.8)	0.6	100.0		residential	471	150102
752	14137.0				high-rise					residential	471	150102
753	12245.0	1909.0	40.00%	2.0	high-rise	400(1:0.2)	3	150.0		residential	471	150102
754	10955.0	841.0			multi-story					residential	471	150102
755	9231.0	666.0			high-rise					residential	471	150102
756	19751.0		36.00%	1.99	low-rise floors	800	3	150.0		villa	471	150102
757	14123.0	741.0	35.00%	1.79	high-rise	786(1:1.1)	2.6	150.0		residential	471	150102
758	11162.0	704.0	35.00%	2.0	high-rise	700(1:1.0)	2.6	150.0		residential	471	150102
759	9783.0				low-rise floors					villa	471	150102
760	11582.0				mid-rise | high-rise					residential	471	150102
761	10283.0				high-rise					residential	471	150102
762	12032.0	476.0	40.00%	1.99	mid-rise | high-rise	600(1:1.3)	2.8	150.0		residential	471	150102
763	8435.0	336.0	10.00%	1.0	multi-story | high-rise	100(1:0.3)	0.8	150.0		residential	471	150102
764	8358.0	2109.0	30.00%	2.0	mid-rise	500(1:0.2)	1.6	50.0	50.0	residential	471	150102
765	6630.0	138.0	20.00%	1.2	multi-story		0.9	150.0		residential	471	150102
766	8124.0	5037.0			high-rise					residential	471	150102
767	7674.0	1281.0	36.00%	1.99	high-rise	800(1:0.6)	3	150.0		commercial-residential	471	150102
768	8237.0	1080.0			high-rise					residential	471	150102
769	14728.0				multi-story					residential	471	150102
770	12864.0				high-rise					residential	471	150102
771	10834.0	36.0			multi-story					residential	471	150102
772	7400.0	558.0			multi-story					residential	471	150102
773	11600.0	1344.0	35%	2.0		1316(1:1)	2.9			residential	471	150102
774	16112.0				multi-story					residential	471	150102
775	12218.0				high-rise					residential	471	150102
776	10347.0	90.0			multi-story					residential	471	150102
777	12292.0	1040.0			multi-story					residential	471	150102
778	9009.0				multi-story					residential	471	150102
779	11467.0				multi-story					residential	471	150102
780	10300.0	50.0			multi-story					residential	471	150102
781	11960.0	40.0			multi-story					residential	471	150102
782	10740.0	81.0			multi-story					residential	471	150102
783	12260.0				multi-story					residential	471	150102
784	7106.0	76.0			multi-story					residential	471	150102
785	9735.0	162.0			multi-story					residential	471	150102
786	5918.0	32.0			multi-story					residential	471	150102
787	14444.0	25.0			multi-story					residential	471	150102
788	7048.0	211.0			multi-story					residential	471	150102
789	17956.0	60.0			multi-story					residential	471	150102
790	9579.0				mid-rise					commercial-residential	471	150102
791	10594.0	272.0			multi-story					residential	471	150102
792	8712.0	54.0			multi-story					residential	471	150102
793	13636.0	21.0	30.00%	1.2	multi-story		0.5	150.0		residential	471	150102
794	16513.0	20.0	30.00%	1.2	multi-story	100(1:5.0)	0.5	100.0		residential	471	150102
795	8743.0	438.0	30.00%	2.5	high-rise	200(1:0.5)	1	50.0	50.0	residential	471	150102
796	8374.0	1728.0	25.00%	3.6	high-rise	300(1:0.2)	0.9	100.0		commercial-residential	471	150102
797	9217.0	216.0	55.00%	0.8	multi-story	150(1:0.7)	1.3	100.0		residential	471	150102
798	9483.0	271.0	30.00%	1.0	multi-story	80(1:0.3)	0.6	40.0		residential	471	150102
799	8093.0	162.0	30.00%	2.0	multi-story | high-rise	100(1:0.6)	0.8	50.0		residential	471	150102
800	8666.0	72.0	20.00%	2.0	multi-story | high-rise	200(1:2.8)		150.0		residential	471	150102
801	11205.0	54.0	30.00%	1.2	multi-story		0.5	150.0		residential	471	150102
802	9783.0	42.0	30.00%	1.2	multi-story		0.7	150.0		residential	471	150102
803	6007.0	816.0	30.00%	0.8	multi-story		2	150.0		residential	471	150102
804	11190.0	45.0	20.00%	1.5	multi-story | high-rise		0.1	150.0		residential	471	150102
805	7494.0	221.0	20.00%	2.0	multi-story | high-rise		0.8	150.0		residential	471	150102
806	9047.0	374.0	35.00%	3.0	high-rise	261(1:0.7)	1.9	150.0		residential	471	150102
807	15135.0	109.0	30.00%	1.2	multi-story		0.6	150.0		residential	471	150102
808	8467.0	96.0	30.00%	1.2	multi-story	300(1:3.1)	0.7	150.0		residential	471	150102
809	13136.0	69.0	30.00%	2.0	multi-story | high-rise	50(1:0.7)	0.7	150.0		residential	471	150102
810	8706.0	506.0	30.00%	2.0	multi-story | high-rise	100(1:0.2)	0.7	150.0	100.0	residential	471	150102
811	10283.0	58.0	30.00%	1.2	multi-story	50(1:0.9)	0.7	40.0		residential	471	150102
812	6930.0	90.0	30.00%	2.0	multi-story | high-rise		0.43	150.0		residential	471	150102
813	7589.0	720.0	30.00%	2.0	multi-story | high-rise		0.3	150.0		residential	471	150102
814	15894.0	82.0	30.00%	2.0	multi-story | high-rise		0.8	150.0		residential	471	150102
815	9400.0	120.0	20.00%	1.2	multi-story		0.5	150.0		residential	471	150102
816	8530.0	130.0	30.00%	2.0	multi-story | high-rise	400(1:3.1)	1.7	100.0		residential	471	150102
817	7838.0	128.0	30.00%	1.0	multi-story	30(1:0.2)	1	50.0		residential	471	150102
818	9032.0	276.0	30.00%	1.2	multi-story	100(1:0.4)	0.7	30.0		residential	471	150102
819	8623.0	198.0	30.00%	0.8	multi-story	60(1:0.3)	0.05	30.0		residential	471	150102
820	8983.0	54.0	30.00%	1.2	multi-story		0.8	150.0		residential	471	150102
821	15046.0	65.0	30.00%	1.4	multi-story	100(1:1.5)	0.55	100.0		residential	471	150102
822	12962.0	52.0	20.00%	1.2	multi-story		1	150.0		residential	471	150102
823	7606.0	306.0	30.00%	0.8	multi-story		1	150.0		residential	471	150102
824	8506.0	50.0	30.00%	1.2	multi-story	100(1:2.0)	0.6	100.0		residential	471	150102
825	15000.0	101.0	15.00%	3.0	multi-story | high-rise			150.0		residential	471	150102
826	7606.0	126.0	30.00%	1.2	multi-story	200(1:1.6)	0.3	150.0		residential	471	150102
827	8375.0	707.0	30.00%	1.2	multi-story	200(1:0.3)	0.7	100.0		residential	471	150102
828	7964.0	360.0	30.00%	1.5	multi-story	200(1:0.6)	0.5	200.0		residential	471	150102
829	7406.0	60.0	30.00%	1.2	multi-story		0.5	150.0		residential	471	150102
830	12770.0	700.0	36.00%	1.99	high-rise	700(1:1.0)	2.6	150.0		residential	471	150102
831	11005.0	196.0	30.00%	2.5	high-rise			150.0		residential	471	150102
832	8536.0	352.0	30.00%	1.2	multi-story	500(1:1.4)	1.5	100.0		residential	471	150102
833	12602.0	54.0	30.00%	1.2	multi-story	300(1:5.6)	1.5	100.0		residential	471	150102
834	12000.0	54.0	10.00%	1.2	multi-story		5	150.0		residential	471	150102
835	9490.0	192.0	30.00%	1.2	multi-story	300(1:1.6)	1.5	100.0		residential	471	150102
836	8206.0	160.0	30.00%	1.2	multi-story	300(1:1.9)	1.5	100.0		residential	471	150102
837	10383.0	120.0	30.00%	1.5	mid-rise		0.9	150.0		residential	471	150102
838	7967.0	29.0	30.00%	1.2	multi-story	200(1:6.9)	1.5	100.0		residential	471	150102
839	14523.0	54.0	30.00%	1.2	multi-story		0.5	150.0		residential	471	150102
840	7400.0	30.0	30.00%	1.0	multi-story	200(1:6.7)	1.8	100.0		residential	471	150102
841	9883.0	85.0	30.00%	1.2	multi-story	300(1:3.5)	1.5	100.0		residential	471	150102
842	8306.0	280.0	30.00%	1.2	multi-story		0.5	150.0		residential	471	150102
843	9883.0	96.0	30.00%	1.2	multi-story	50(1:0.5)	0.5	100.0		residential	471	150102
844	7100.0	187.0	30.00%	1.2	multi-story	200(1:1.1)	1	100.0		residential	471	150102
845	8610.0	234.0	10.00%	1.0	multi-story		0.8	150.0		residential	471	150102
846	8606.0	144.0	30.00%	1.2	multi-story	300(1:2.1)	1	100.0		residential	471	150102
847	7306.0	50.0	30.00%	1.2	multi-story		0.5	150.0		residential	471	150102
848	7906.0	150.0	30.00%	1.2	multi-story	300(1:2.0)	0.3	100.0		residential	471	150102
849	11060.0	45.0	30.00%	1.2	multi-story	300(1:6.7)	1	100.0		residential	471	150102
850	10183.0	78.0	30.00%	1.2	multi-story	50(1:0.6)	0.5	150.0		residential	471	150102
851	10783.0	126.0	30.00%	1.2	multi-story		0.5	150.0		residential	471	150102
852	12095.0	72.0	30.00%	1.2	multi-story		0.5	150.0		residential	471	150102
853	10690.0	72.0	30.00%	1.2	multi-story		0.5	150.0		residential	471	150102
854	10283.0	54.0	30.00%	1.2	multi-story	100(1:1.9)	0.55	100.0		residential	471	150102
855	7706.0	102.0	30.00%	1.2	multi-story	100(1:1.0)	0.5	100.0		residential	471	150102
856	13700.0	108.0	30.00%	1.2	multi-story		0.5	150.0		residential	471	150102
857	13166.0	108.0	30.00%	1.2	multi-story		0.5	150.0		residential	471	150102
858	14436.0	144.0	30.00%	1.2	multi-story		0.5	150.0		residential	471	150102
859	11360.0	54.0	30.00%	1.2	multi-story	10(1:0.2)	0.6	150.0		residential	471	150102
860	12872.0	108.0	30.00%	1.2	multi-story	50(1:0.5)	0.63	150.0		residential	471	150102
861	9626.0	84.0	30.00%	1.2	multi-story	100(1:1.2)	0.5	150.0		residential	471	150102
862	11960.0	60.0	30.00%	1.2	multi-story	50(1:0.8)	0.5	150.0		residential	471	150102
863	18790.0	80.0	20.00%	1.2	multi-story		0.5	150.0		residential	471	150102
864	15431.0	72.0	30.00%	1.2	multi-story		0.5	150.0		residential	471	150102
865	8806.0	80.0	30.00%	1.2	multi-story	100(1:1.3)	1	150.0		residential	471	150102
866	7806.0	220.0	30.00%	1.2	multi-story	300(1:1.4)	5	100.0		residential	471	150102
867	7506.0	98.0	30.00%	1.2	multi-story	100(1:1.0)	0.5	150.0		residential	471	150102
868	9483.0	60.0	30.00%	1.2	multi-story	100(1:1.7)	0.6	150.0		residential	471	150102
869	7906.0	32.0	30.00%	1.2	multi-story	30(1:0.9)	1	150.0		residential	471	150102
870	15457.0	108.0	30.00%	1.2	multi-story	100(1:0.9)	1	150.0		residential	471	150102
871	14464.0	66.0	30.00%	1.2	multi-story	100(1:1.5)	1	150.0		residential	471	150102
872	9258.0	36.0	30.00%	1.2	multi-story	100(1:2.8)	0.4	150.0		residential	471	150102
873	12851.0	90.0	30.00%	1.2	multi-story	100(1:1.1)		150.0		residential	471	150102
874	6830.0	730.0	30.00%	1.2	multi-story	400(1:0.5)	0.5	150.0		residential	471	150102
875	7506.0	45.0	30.00%	1.2	multi-story		0.6	150.0		residential	471	150102
876	9883.0	96.0	30.00%	1.2	multi-story		0.5	150.0		residential	471	150102
877	6909.0	1145.0	30.00%	1.2	multi-story		1.5	150.0		residential	471	150102
878	14036.0	24.0	30.00%	1.2	multi-story		0.6	150.0		residential	471	150102
879	14168.0	56.0	30.00%	1.2	multi-story	100(1:1.8)	1	100.0		residential	471	150102
880	7687.0	220.0	30.00%	1.2	multi-story		0.5	150.0		residential	471	150102
881	6894.0	204.0	30.00%	1.2	multi-story	100(1:0.5)	0.56	30.0		residential	471	150102
882	6730.0	60.0	30.00%	1.2	multi-story	100(1:1.7)	1	300.0		residential	471	150102
883	9283.0	45.0	30.00%	1.2	multi-story	500(1:11.1)	0.5	150.0		residential	471	150102
884	13336.0	48.0	30.00%	1.2	multi-story	100(1:2.1)	0.15	100.0		residential	471	150102
885	11460.0	48.0	30.00%	1.2	multi-story		6	150.0		residential	471	150102
886	10771.0	237.0	30.00%	1.2	multi-story		0.7	150.0		residential	471	150102
887	6830.0	73.0	30.00%	1.2	multi-story		0.5	150.0		residential	471	150102
888	11360.0	54.0	30.00%	1.2	multi-story	50(1:0.9)	1	150.0		residential	471	150102
889	15821.0	157.0	30.00%	1.2	multi-story	500(1:3.2)	1.5	300.0	300.0	residential	471	150102
890	16813.0	72.0	30.00%	1.2	multi-story	50(1:0.7)	0.5	30.0		residential	471	150102
891	8506.0	89.0	40.00%	0.9	multi-story		0.8	150.0		residential	471	150102
892	16413.0	35.0	30.00%	1.2	multi-story		1.2	150.0		residential	471	150102
893	11460.0	45.0	30.00%	1.2	multi-story		0.9	150.0		residential	471	150102
894	7952.0	348.0	30.00%	1.2	multi-story		1	150.0		residential	471	150102
895	8107.0	199.0	30.00%	1.2	multi-story	200(1:1.0)	0.7	150.0		residential	471	150102
896	19066.0	90.0	30.00%	1.2	multi-story	100(1:1.1)	1	100.0		residential	471	150102
897	19200.0	123.0	30.00%	1.2	multi-story	300(1:2.4)	1.2	200.0		residential	471	150102
898	6530.0	312.0	15.00%	1.0	high-rise	500(1：1.6）	1	100.0		residential	471	150102
899	8406.0	36.0	30.00%	1.2	multi-story		1.2	150.0		residential	471	150103
900	17590.0	56.0	30.00%	1.2	multi-story	100(1:1.8)	0.6	100.0		residential	471	150102
901	10864.0	100.0	30.00%	1.2	multi-story	100(1:1.0)	1	100.0		residential	471	150102
902	11136.0	72.0	30.00%	1.2	multi-story		0.6	150.0		residential	471	150102
903	15813.0	113.0	30.00%	1.2	multi-story		0.5	150.0		residential	471	150102
904	14538.0	36.0	30.00%	1.2	multi-story	100(1:2.8)	0.4	100.0		residential	471	150102
905	11260.0	129.0	30.00%	1.2	multi-story	200(1:1.6)	0.7	150.0		residential	471	150102
906	10146.0	48.0	30.00%	1.2	multi-story		0.6	150.0		residential	471	150102
907	10483.0	60.0	30.00%	1.2	multi-story		0.5	150.0		residential	471	150102
908	7777.0	327.0	30.00%	1.2	multi-story	300(1:0.9)	1	100.0		residential	471	150102
909	9933.0	822.0	30.00%	2.5	high-rise	500(1:0.6)	2.5	100.0		residential	471	150102
910	9486.0	108.0	30.00%	1.2	multi-story	60(1:0.6)	0.5	150.0		residential	471	150102
911	18866.0	60.0	30.00%	1.2	multi-story	50(1:0.8)	0.5	100.0		residential	471	150102
912	12507.0	96.0	30.00%	1.2	multi-story		0.8	150.0		residential	471	150102
913	16421.0	40.0	30.00%	1.2	multi-story	100(1:2.5)	1	100.0		residential	471	150102
914	6930.0	138.0	30.00%	1.2	multi-story		0.6	150.0		residential	471	150102
915	15613.0	54.0	30.00%	1.2	multi-story	100(1:1.9)	1	100.0		residential	471	150102
916	19466.0	20.0	20.00%	1.2	multi-story	100(1:5.0)	1	100.0		residential	471	150102
917	9550.0	752.0			high-rise					residential	471	150102
918	8906.0				high-rise					residential	471	150102
919	11600.0	918.0	35%	1.99		491(1:0.5)	3.0-3.5			residential	471	150102
920	9185.0	342.0			multi-story					residential	471	150102
921	10383.0	65.0	30.00%	1.2	multi-story		0.5	150.0		residential	471	150102
922	12294.0	262.0	36.00%	2.62	high-rise	206(1:0.8)	2	150.0		residential	471	150102
923	8977.0	212.0			multi-story					residential	471	150102
924	12560.0				mid-rise | high-rise					residential	471	150102
925	10605.0	260.0			high-rise					residential	471	150102
926	7990.0	66.0			multi-story					residential	471	150102
927	7196.0	170.0			multi-story					residential	471	150102
928	7474.0	882.0			high-rise					residential	471	150102
929	10003.0	247.0	30.00%	1.2	multi-story		0.5	150.0		residential	471	150102
930	7476.0	1044.0	30.00%	2.5	high-rise		0.9	150.0		residential	471	150102
931	20166.0	439.0	30.00%	3.6	high-rise	1000(1:2.3)	2.8	150.0		commercial-residential	471	150102
932	9600.0	566.0	35%	1.99		731(1:1.2)	2.6			residential	471	150102
933	12000.0	804.0	35%	2.0		1048	2.8			residential	471	150102
934	12000.0				high-rise					residential	471	150102
935	6900.0				multi-story					residential	471	150102
936	7900.0				high-rise					residential	471	150102
937	14900.0				multi-story					residential	471	150102
938					high-rise					residential	471	150102
939	12000.0				multi-story					residential	471	150102
940	3500.0				multi-story					residential	471	150102
941	8000.0				multi-story					residential	471	150102
942	7900.0				multi-story					residential	471	150102
943	12900.0				high-rise					residential	471	150102
944	7900.0				mid-rise					residential	471	150102
945	6000.0				multi-story					residential	471	150102
946	6000.0				multi-story					residential	471	150102
947	10000.0				low-rise floors					villa	471	150102
948	9445.0				multi-story					residential	471	150102
949	7400.0				multi-story					residential	471	150102
950	9400.0				high-rise					commercial-residential	471	150102
951	7500.0				multi-story					residential	471	150102
952	12000.0				multi-story					residential	471	150102
953	7500.0				multi-story					residential	471	150102
954	10817.0	258.0			mid-rise | high-rise					residential	471	150102
955	9683.0				multi-story					residential	471	150102
956		236.0			high-rise					hotel	471	150102
957	8200.0				multi-story					residential	471	150102
958	9600.0				multi-story					residential	471	150102
959	8100.0	54.0			multi-story					residential	471	150102
960	7006.0	48.0			multi-story					residential	471	150102
961	7500.0				multi-story					residential	471	150102
962	9000.0				multi-story					residential	471	150102
963	8400.0	25.0			multi-story					residential	471	150102
964	9200.0	15.0			multi-story					residential	471	150102
965	8400.0	60.0			multi-story					residential	471	150102
966	7400.0				multi-story					residential	471	150102
967					low-rise floors					self-built	471	150102
968					low-rise floors					self-built	471	150102
969	14436.0	40.0			multi-story					residential	471	150102
970	8100.0	90.0			multi-story					residential	471	150102
971	7100.0				multi-story					residential	471	150102
972	14900.0				multi-story					residential	471	150102
973	8000.0				multi-story					residential	471	150102
974	11100.0				multi-story					residential	471	150102
975	13300.0				multi-story					residential	471	150102
976	8983.0	30.0			multi-story					residential	471	150102
977	5900.0				multi-story					residential	471	150102
978	17390.0				multi-story					residential	471	150102
979	8400.0	8.0			multi-story					residential	471	150102
980	16513.0	54.0			multi-story					residential	471	150102
981	15303.0				multi-story					residential	471	150102
982	7400.0				multi-story					residential	471	150102
983	15513.0				multi-story					residential	471	150102
984	12200.0	40.0			multi-story					residential	471	150102
985	11660.0	36.0			multi-story					residential	471	150102
986	7400.0				multi-story					residential	471	150102
987	6730.0	48.0			multi-story					residential	471	150102
988	9461.0	144.0			multi-story					residential	471	150102
989	7200.0	60.0			multi-story					residential	471	150102
990	10083.0	44.0			multi-story					residential	471	150102
991	10100.0	204.0			high-rise					residential	471	150102
992	9600.0	487.0			multi-story | high-rise					residential	471	150102
993	5530.0	425.0			multi-story					residential	471	150102
994	7458.0	190.0			multi-story					residential	471	150102
995	10800.0	60.0			multi-story					residential	471	150102
996	9472.0	15.0			multi-story					residential	471	150102
997	11162.0	40.0			multi-story					residential	471	150102
998	7600.0	57.0			multi-story					residential	471	150102
999	4050.0				multi-story					residential	471	150102
1000	8400.0				high-rise					commercial-residential	471	150102
1001	7900.0	72.0			multi-story					residential	471	150102
1002	10700.0				low-rise floors					villa	471	150102
1003	8000.0	20.0			multi-story					residential	471	150102
1004	16100.0	30.0			multi-story					residential	471	150102
1005	10300.0	12.0			multi-story					residential	471	150102
1006	8419.0	295.0			multi-story					residential	471	150102
1007	9400.0	108.0			multi-story					residential	471	150102
1008	13200.0				low-rise floors					villa	471	150102
1009	14611.0	65.0			multi-story					residential	471	150102
1010	7106.0	90.0			multi-story					residential	471	150102
1011	16695.0	96.0			multi-story					residential	471	150102
1012	7306.0	72.0			multi-story					residential	471	150102
1013	17784.0	60.0			multi-story					residential	471	150102
1014	18100.0	48.0			multi-story					residential	471	150102
1015	18100.0	24.0			multi-story					residential	471	150102
1016	17600.0	32.0			multi-story					residential	471	150102
1017	10600.0	40.0			multi-story					residential	471	150102
1018	15300.0	16.0			multi-story					residential	471	150102
1019	16194.0	80.0			multi-story					residential	471	150102
1020	18800.0	18.0			multi-story					residential	471	150102
1021	15300.0	12.0			multi-story					residential	471	150102
1022	18966.0	55.0			multi-story					residential	471	150102
1023	8400.0	54.0			multi-story					residential	471	150102
1024	6430.0	284.0			high-rise					commercial-residential	471	150102
1025	9489.0	108.0			multi-story					residential	471	150102
1026	11100.0				multi-story					residential	471	150102
1027	10483.0	15.0			low-rise floors					residential	471	150102
1028	10403.0	90.0			multi-story					residential	471	150102
1029	13384.0	56.0			multi-story					residential	471	150102
1030	13400.0	124.0			multi-story					residential	471	150102
1031	13300.0	24.0			multi-story					residential	471	150102
1032	15613.0	48.0			multi-story					residential	471	150102
1033	13037.0	54.0			multi-story					residential	471	150102
1034	9600.0				multi-story					residential	471	150102
1035	8906.0	48.0			multi-story					residential	471	150102
1036	10300.0	120.0			multi-story					residential	471	150102
1037	10000.0	24.0			multi-story					residential	471	150102
1038	11460.0	58.0			multi-story					residential	471	150102
1039	17000.0	10.0			multi-story					residential	471	150102
1040	10800.0	105.0			multi-story					residential	471	150102
1041	13000.0	30.0			multi-story					residential	471	150102
1042	13000.0	12.0			multi-story					residential	471	150102
1043	13842.0	42.0			multi-story					residential	471	150102
1044	10883.0	24.0			multi-story					residential	471	150102
1045	10378.0	60.0			multi-story					residential	471	150102
1046	6300.0	13.0			multi-story					residential	471	150102
1047	17679.0	73.0			multi-story					residential	471	150102
1048	10548.0	694.0			high-rise					commercial-residential	471	150102
1049	16200.0	12.0			multi-story					residential	471	150102
1050	7900.0				multi-story					residential	471	150102
1051	10083.0	48.0			multi-story					residential	471	150102
1052	10083.0	36.0			multi-story					residential	471	150102
1053	10383.0	25.0			multi-story					residential	471	150102
1054	10264.0	26.0			multi-story					residential	471	150102
1055	10865.0	72.0			multi-story					residential	471	150102
1056	8456.0	48.0			multi-story					residential	471	150102
1057	8356.0	60.0			multi-story					residential	471	150102
1058	13000.0				low-rise floors					villa	471	150102
1059	16813.0	60.0			multi-story					residential	471	150102
1060	7600.0	38.0			multi-story					residential	471	150102
1061	10000.0	144.0			multi-story					residential	471	150102
1062	14500.0				multi-story					residential	471	150102
1063	14500.0				multi-story					residential	471	150102
1064	12200.0	56.0			multi-story					residential	471	150102
1065	6500.0	25.0			multi-story					residential	471	150102
1066	7400.0	63.0			multi-story					commercial-residential	471	150102
1067	7700.0	347.0			multi-story					commercial-residential	471	150102
1068	10800.0	32.0			multi-story					residential	471	150102
1069	8100.0	129.0			multi-story					residential	471	150102
1070	10100.0	37.0			multi-story					residential	471	150102
1071	8400.0	256.0	30.00%	2.5	high-rise	100(1:0.4)	1.6	150.0		residential	471	150102
1072	9000.0	210.0	24.00%	2.5	high-rise	500(1:2.4)	1.5	100.0		commercial-residential	471	150102
1073	14800.0	30.0	30.00%	1.2	multi-story		0.2	150.0		residential	471	150102
1074	13400.0	73.0	30.00%	1.2	multi-story		0.6	150.0		residential	471	150102
1075	8800.0	441.0	30.00%	2.5	mid-rise	780(1:1.8)	0.9	150.0		commercial-residential	471	150102
1076	7700.0	495.0	30.00%	1.2	multi-story	200(1:0.4)	0.1	100.0		residential	471	150102
1077	16200.0	112.0	20.00%	1.5	multi-story | high-rise	200(1:1.8)	0.9	100.0		residential	471	150102
1078	8200.0	686.0	30.00%	1.2	multi-story	500(1:0.7)	0.7	150.0		residential	471	150102
1079	17600.0	60.0	30.00%	1.2	multi-story	100(1:1.7)	0.7	150.0		residential	471	150102
1080	9300.0	264.0	30.00%	1.2	multi-story	400(1:1.5)	0.7	150.0		residential	471	150102
1081	8700.0	222.0	30.00%	1.3	multi-story	100(1:0.5)	0.7	150.0		residential	471	150102
1082	8100.0	72.0	30.00%	2.0	multi-story | high-rise	200(1:2.8)	0.7	150.0		residential	471	150102
1083	8300.0	60.0	30.00%	1.2	multi-story		0.5	150.0		residential	471	150102
1084	7300.0	240.0	30.00%	2.6	multi-story | high-rise		2	150.0		residential	471	150102
1085	8800.0	720.0	30.00%	1.2	multi-story		0.7	150.0		residential	471	150102
1086	9700.0	588.0	30.00%	1.2	multi-story	300(1:0.5)	0.5	150.0		residential	471	150102
1087	8100.0	66.0	30.00%	1.0	multi-story	30(1:0.5)	0.6	50.0	150.0	residential	471	150102
1088	8700.0	2400.0	30.00%	1.2	multi-story	1000(1:0.4)	1.9	150.0		residential	471	150102
1089	6400.0	192.0	30.00%	2.0	multi-story | high-rise		1	150.0		residential	471	150102
1090	13400.0	34.0	30.00%	2.0	multi-story | high-rise		0.6	150.0		residential	471	150102
1091	21600.0		50.00%	0.5	low-rise floors		0.85	150.0		villa	471	150102
1092	11600.0	528.0	12.00%	1.2	multi-story	286(1:0.5)	1.5	100.0		residential	471	150102
1093	13136.0	54.0	30.00%	1.2	multi-story		0.5	150.0		residential	471	150102
1094	7900.0		30.00%	2.78	high-rise		1.5	150.0		office	471	150102
1095	9000.0	96.0	30.00%	1.2	multi-story	50(1:0.5)	0.7	150.0		residential	471	150102
1096	9400.0	96.0	30.00%	1.2	multi-story	50(1:0.5)	0.6	40.0		residential	471	150102
1097	8100.0	444.0	30.00%	1.2	multi-story		0.6	150.0		residential	471	150102
1098	12100.0	84.0	30.00%	1.2	multi-story		0.6	150.0		residential	471	150102
1099	5900.0		30.00%	2.5	high-rise		0.9	150.0		residential	471	150102
1100		412.0	60%	0.68		800(1:2)				villa	471	150102
1101	12500.0	700.0	42%	1.79		1458(1:1.1)	2.8			residential	471	150102
1102			36%	1.99						residential	471	150102
1103	11500.0	2643.0	35%	2.0		5022(1:1)	2.8			residential	471	150102
1104	18500.0	1140.0	41%	2.0		2464(1:2.16)	3.9			residential	471	150102
1105	12800.0	1124.0	21%	3.3		1488(1:0.7)	2.8			residential	471	150102
1106	13500.0	1372.0	45%	1.99		2752(1:1.02)	2.9-3.5			residential	471	150102
1107	10652.0	533.0	35%	2.4		1176(1:1)	2.2			residential	471	150102
1108	12800.0	392.0	35%	1.79		420(1:1.07)	3.3			residential	471	150105
1109	12500.0		35%	2.5			2.7			residential	471	150102
1110	8200.0				multi-story					residential	471	150102
1111	3350.0	6.0	30.00%	1.2	multi-story		0.5	150.0		residential	471	150102
1112	8605.0	36.0	30.00%	1.2	multi-story		0.5	150.0		residential	471	150102
1113	7800.0	25.0	30.00%	1.2	multi-story		0.5	150.0		residential	471	150102
1114	7500.0	54.0	30.00%	1.2	multi-story			150.0		residential	471	150102
1115	12060.0	36.0	30.00%	1.2	multi-story		0.5	150.0		residential	471	150102
1116	7200.0		30.00%	2.5	high-rise		0.9	150.0		commercial-residential	471	150102
1117	7406.0		30.00%	1.2	multi-story		0.5	150.0		residential	471	150102
1118	8000.0	24.0	30.00%	1.2	multi-story		0.5	150.0		residential	471	150102
1119	6400.0	72.0	30.00%	1.2	multi-story		0.5	150.0		residential	471	150102
1120	7600.0	24.0	30.00%	1.2	multi-story		0.5	150.0		residential	471	150102
1121	7000.0	36.0	30.00%	1.2	multi-story		0.5	150.0		residential	471	150102
1122	8100.0	36.0	30.00%	1.2	multi-story		0.5	150.0		residential	471	150102
1123	10146.0	48.0	30.00%	1.2	multi-story		0.5	150.0		residential	471	150102
1124	3550.0		30.00%	1.2	multi-story		0.5	150.0		residential	471	150102
1125	12396.0	30.0	30.00%	1.2	multi-story		0.5	150.0		residential	471	150102
1126	12400.0	608.0	30.00%	2.5	high-rise		0.9	150.0		commercial-residential	471	150102
1127	12160.0	35.0	30.00%	1.2	multi-story		0.5	150.0		residential	471	150102
1128	8092.0	165.0	30.00%	1.2	multi-story		0.5	150.0		residential	471	150102
1129	8722.0	30.0	30.00%	1.2	multi-story		0.5	150.0		residential	471	150102
1130	7900.0	50.0	30.00%	1.2	multi-story		0.5	150.0		commercial-residential	471	150102
1131	10400.0	56.0	30.00%	1.2	multi-story		0.5	150.0		residential	471	150102
1132	8706.0	36.0	30.00%	1.2	multi-story		0.1	150.0		residential	471	150102
1133	6700.0	48.0	30.00%	1.2	multi-story			150.0		residential	471	150102
1134	9683.0	24.0	30.00%	1.2	multi-story		0.5	150.0		residential	471	150102
1135	14000.0		20.00%	1.2	multi-story		0.5	150.0		residential	471	150102
1136	7600.0		30.00%	1.2	multi-story		0.5	150.0		residential	471	150102
1137	7606.0		30.00%	1.2	multi-story		0.23	150.0		residential	471	150102
1138	8000.0		30.00%	1.2	multi-story		0.5	150.0		residential	471	150102
1139	17100.0	42.0	30.00%	2.0	multi-story | high-rise		0.9	150.0		residential	471	150102
1140	9200.0	54.0	30.00%	1.2	multi-story		0.5	150.0		residential	471	150102
1141	8800.0	72.0	30.00%	1.2	multi-story		0.5	150.0		residential	471	150102
1142	8300.0	559.0	30.00%	2.5	high-rise		1.7	150.0		residential	471	150102
1143	9100.0	351.0	30.00%	1.2	multi-story		0.5	150.0		residential	471	150102
1144	9583.0	45.0	30.00%	1.2	multi-story		0.5	150.0		residential	471	150102
1145	8200.0	54.0	30.00%	1.2	multi-story		0.5	150.0		residential	471	150102
1146	10671.0	210.0	30.00%	1.2	multi-story		0.5	150.0		residential	471	150102
1147	8983.0	142.0	30.00%	1.2	multi-story		0.5	150.0		residential	471	150102
1148	8977.0	30.0	30.00%	1.2	multi-story		0.5	150.0		residential	471	150102
1149	13849.0	312.0	30.00%	2.5	high-rise		0.9	150.0		residential	471	150102
1150	8800.0		50.00%	0.5	low-rise floors		2	150.0		villa	471	150102
1151	6700.0	135.0	30.00%	1.2	multi-story		0.5	150.0		residential	471	150102
1152	8800.0	54.0	30.00%	1.2	multi-story		0.5	150.0		residential	471	150102
1153	9951.0	72.0	30.00%	1.2	multi-story		0.5	150.0		residential	471	150102
1154	11100.0	30.0	30.00%	1.2	multi-story		0.5	150.0		residential	471	150102
1155	12800.0	78.0	30.00%	1.2	multi-story		0.5	150.0		residential	471	150102
1156	13400.0	68.0	30.00%	1.2	multi-story			150.0		residential	471	150102
1157	7000.0	1062.0	30.50%	3.92	high-rise	1548(1:1.5)	2.2	100.0		commercial-residential	471	150102
1158	13500.0	54.0	30.00%	1.2	multi-story		0.5	150.0		residential	471	150102
1159	7400.0	144.0	30.00%	1.2	multi-story	200(1:1.4)	1.5	100.0		residential	471	150102
1160	9900.0	54.0	20.00%	1.2	multi-story		0.5	150.0		residential	471	150102
1161	6400.0	480.0	30.00%	2.5	high-rise	300(1:0.6)	1.5	100.0		commercial-residential	471	150102
1162	10500.0	60.0	30.00%	1.2	multi-story		0.5	150.0		residential	471	150102
1163	5900.0	54.0	30.00%	1.2	multi-story		0.5	150.0		residential	471	150102
1164	20400.0	63.0	30.00%	1.2	multi-story		0.5	150.0		residential	471	150102
1165	8500.0	62.0	30.00%	1.2	multi-story		0.5	150.0		residential	471	150102
1166	13400.0	44.0	30.00%	1.2	multi-story	20(1:0.5)	1	100.0		residential	471	150102
1167	7500.0	45.0	30.00%	1.2	multi-story	50(1:1.1)	0.5	100.0		residential	471	150102
1168	7115.0	36.0	30.00%	1.2	multi-story	300(1:8.3)	0.68	100.0		residential	471	150102
1169	12000.0	60.0	30.00%	1.2	multi-story	200(1:3.3)	1	100.0		residential	471	150102
1170	9400.0	88.0	30.00%	1.2	multi-story	200(1:2.3)	0.5	100.0		residential	471	150102
1171	8100.0	241.0	30.00%	1.2	multi-story		0.5	150.0		residential	471	150102
1172	8700.0	1182.0	30.00%	1.2	multi-story	500(1:0.4)	1	100.0		residential	471	150102
1173	9400.0	50.0	30.00%	1.2	multi-story	200(1:4.0)	0.5	100.0		residential	471	150102
1174	12300.0	3174.0	30.00%	1.2	multi-story	2500(1:0.8)	0.5	100.0		residential	471	150102
1175	15600.0	168.0	30.00%	1.2	multi-story	50(1:0.3)	1	100.0		residential	471	150102
1176	10000.0	54.0	30.00%	1.2	multi-story		0.5	150.0		residential	471	150102
1177	9600.0	1545.0	30.00%	2.5	high-rise		2.6	150.0		commercial-residential	471	150102
1178	8000.0	72.0	30.00%	1.2	multi-story	200(1:2.8)	1.2	100.0		residential	471	150102
1179	9400.0	42.0	30.00%	1.2	multi-story	300(1:7.1)	0.5	100.0		residential	471	150102
1180	8500.0	54.0	30.00%	1.2	multi-story			150.0		residential	471	150102
1181	9800.0	36.0	30.00%	1.2	multi-story	300(1:8.3)	0.5	100.0		residential	471	150102
1182	8900.0		50.00%	0.5	low-rise floors		2	150.0		villa	471	150102
1183	9300.0	135.0	30.00%	1.2	multi-story		0.5	150.0		residential	471	150102
1184	8100.0	54.0	30.00%	1.2	multi-story		0.5	150.0		residential	471	150102
1185	15900.0	24.0	30.00%	1.2	multi-story		0.8	150.0		residential	471	150102
1186	11300.0	90.0	30.00%	1.2	multi-story	50(1:0.6)	0.5	150.0		residential	471	150102
1187	9400.0	48.0	30.00%	1.2	multi-story	100(1:2.1)	0.5	150.0		residential	471	150102
1188	8200.0	144.0	24.00%	0.4	multi-story	100(1:0.7)	0.7	150.0		residential	471	150102
1189	11600.0	16.0	30.00%	1.2	multi-story		1.2	150.0		residential	471	150102
1190	14700.0	54.0	30.00%	1.2	multi-story	10(1:0.2)	1	150.0		residential	471	150102
1191	9100.0	114.0	30.00%	2.0	multi-story | mid-rise	100(1:0.9)	1	150.0		residential	471	150102
1192	15633.0	36.0	30.00%	1.2	multi-story	1(1:0.0)	1	150.0		residential	471	150102
1193	6700.0	72.0	30.00%	1.2	multi-story		0.5	150.0		residential	471	150102
1194	18100.0	45.0	30.00%	1.2	multi-story	100(1:2.2)	1	150.0		residential	471	150102
1195	13600.0	48.0	30.00%	1.2	multi-story	10(1:0.2)	1	150.0		residential	471	150102
1196	15500.0	32.0	20.00%	1.2	multi-story	200(1:6.3)	6	100.0		residential	471	150102
1197	12000.0		36.00%	2.5	high-rise	2709	1.5	150.0		commercial-residential	471	150102
1198	8900.0	222.0	30.00%	1.2	multi-story	100(1:0.5)	1	150.0		residential	471	150102
1199	15300.0	24.0	30.00%	1.2	multi-story	200(1:8.3)	3.68	100.0		residential	471	150102
1200	4250.0		20.00%	1.2	multi-story		0.5	150.0		residential	471	150102
1201	8600.0	36.0	30.00%	1.2	multi-story	50(1:1.4)	0.7	150.0		residential	471	150102
1202	4000.0	1666.0	20.00%	1.5	mid-rise	1000(1:0.6)	0.1	150.0		residential	471	150102
1203	7700.0	960.0	30.00%	1.2	multi-story	500(1:0.5)	0.5	150.0		residential	471	150102
1204	4050.0	200.0	30.00%	1.2	multi-story	500(1:2.5)	0.4	150.0		residential	471	150102
1205	9700.0	80.0	30.00%	1.2	multi-story	200(1:2.5)	0.7	150.0		residential	471	150102
1206	10000.0	131.0	30.00%	1.2	multi-story	40(1:0.3)	0.5	150.0		residential	471	150102
1207	12000.0	108.0	30.00%	1.2	multi-story	50(1:0.5)	0.55	150.0		residential	471	150102
1208	15300.0	36.0	30.00%	1.2	multi-story	100(1:2.8)	1	100.0		residential	471	150102
1209	9900.0	25.0	30.00%	1.2	multi-story		1	150.0		residential	471	150102
1210	15100.0	54.0	30.00%	1.2	multi-story	100(1:1.9)	1	100.0		residential	471	150102
1211	7900.0	45.0	20.00%	1.2	multi-story		0.5	150.0		residential	471	150102
1212	15258.0	36.0	30.00%	1.2	multi-story		0.5	150.0		residential	471	150102
1213	11400.0	101.0	30.00%	1.2	multi-story		0.5	150.0		residential	471	150102
1214	17800.0	32.0	30.00%	1.2	multi-story	100(1:3.1)	0.3	100.0		residential	471	150102
1215	9906.0	36.0	30.00%	1.2	multi-story	200(1:5.6)	0.7	150.0		residential	471	150102
1216	18900.0	34.0	30.00%	1.2	multi-story	100(1:2.9)	1	100.0		residential	471	150102
1217	8000.0	38.0	30.00%	1.2	multi-story	30(1:0.8)	1	50.0		residential	471	150102
1218	10900.0	48.0	30.00%	1.2	multi-story	200(1:4.2)	1.2	100.0		residential	471	150102
1219	7806.0	24.0			multi-story					residential	471	150102
1220	7900.0	48.0	30.00%	1.2	multi-story		1	150.0		residential	471	150102
1221	6900.0	288.0	20.00%	1.2	multi-story	200(1:0.7)	0.5	150.0		residential	471	150102
1222	8000.0	121.0	30.00%	1.2	multi-story	50(1:0.4)	1	50.0		residential	471	150102
1223	9317.0	72.0	30.00%	1.2	multi-story	20(1:0.3)	1	50.0		residential	471	150102
1224	7300.0	73.0	20.00%	1.2	multi-story	100(1:1.4)	0.5	150.0		residential	471	150102
1225	9300.0	1737.0	35.00%	2.78	high-rise	3294(1:1.9)	2.8	150.0		residential	471	150102
1226	11300.0		35.00%	2.78	high-rise	3294	2.8	150.0		residential	471	150102
1227	9700.0	896.0	35.00%	2.7	high-rise	600(1:0.7)	1.5	150.0		residential	471	150102
1228	7400.0	72.0	30.00%	1.2	multi-story	100(1:1.4)	0.7	150.0		residential	471	150102
1229	14150.0	112.0	30.00%	1.2	multi-story	100(1:0.9)	1	100.0		residential	471	150102
1230	19200.0	24.0	30.00%	1.2	multi-story	100(1:4.2)	1	100.0		residential	471	150102
1231	14800.0	72.0	20.00%	1.2	multi-story	50(1:0.7)	0.6	30.0		residential	471	150102
1232	11810.0	2004.0	42.00%	2.49	mid-rise | high-rise	2678(1:1.3)	2	150.0		residential	471	150104
1233	8247.0	4685.0	40.00%	2.4	high-rise	3240(1:0.7)	1	150.0		residential	471	150104
1234	8918.0	3708.0	36.00%	3.46	high-rise	8900(1:2.4)	1	150.0		residential	471	150104
1235	8172.0	1473.0	30.00%	2.5	high-rise	200(1:0.1)	0.9	200.0		residential	471	150104
1236	8160.0	3228.0	42.00%	2.5	high-rise	5000(1:1.5)	2	150.0		residential	471	150104
1237	8967.0	3834.0	40.00%	1.6	multi-story | high-rise	3000(1:0.8)	0.6	150.0		residential	471	150104
1238	10674.0	1298.0	40.00%	2.2	multi-story | high-rise	500(1:0.4)	1.2	100.0		residential	471	150104
1239	8806.0	1749.0	35.00%	2.0	multi-story | high-rise	1295(1:0.7)	1.6	150.0		residential	471	150104
1240	8386.0	3533.0	37.00%	1.3	multi-story | high-rise	2114(1:0.6)	1.8	150.0		residential	471	150104
1241	10389.0	4736.0	30.00%	1.2	multi-story	500(1:0.1)	1.5	100.0		commercial-residential	471	150104
1242	8744.0	1863.0	35.00%	1.75	multi-story | mid-rise | high-rise	1600(1:0.9)	1.2	150.0		residential	471	150104
1243	6998.0	1025.0	16.00%	2.36	multi-story		0.6	150.0		residential	471	150104
1244	7881.0	624.0	23.00%	0.8	multi-story	500(1:0.8)	0.2	150.0		residential	471	150104
1245	10251.0	1222.0	40.00%	2.5	multi-story | high-rise			150.0		residential	471	150104
1246	8255.0	1184.0	30.00%	0.9	multi-story | high-rise	1000(1:0.8)	1.5	100.0		residential	471	150104
1247	8669.0	600.0	20.00%	2.2	multi-story | high-rise	80(1:0.1)	1.5	60.0		residential	471	150104
1248	9954.0	1116.0	35.00%	2.2	multi-story | high-rise	1200(1:1.1)	1.5	150.0		residential	471	150104
1249	8944.0	2690.0	50.00%	2.5	high-rise	5000(1:1.9)	1.5	150.0		residential	471	150104
1250	7938.0	185.0	33.00%	1.2	multi-story	100(1:0.5)	0.8	150.0		residential	471	150104
1251	9164.0	275.0	18.00%	0.8	multi-story	200(1:0.7)	1.6	150.0		residential	471	150104
1252	7106.0	225.0	30.00%	1.0	multi-story		0.2	150.0		residential	471	150104
1253	8773.0	180.0	30.00%	1.2	multi-story	200(1:1.1)	0.5	100.0		residential	471	150104
1254	11703.0	427.0	10.00%	1.0	multi-story | high-rise	150(1:0.4)	0.5	150.0		residential	471	150104
1255	9530.0	970.0	20.00%	4.9	high-rise	400(1:0.4)	1.5	150.0		residential	471	150104
1256	8251.0	511.0	30.00%	1.2	multi-story	300(1:0.6)	0.4	150.0		residential	471	150104
1257	9436.0	776.0	30.00%	1.2	multi-story	500(1:0.6)	0.8	150.0		residential	471	150104
1258	8333.0	378.0	30.00%	1.35	multi-story	260(1:0.7)	0.2	150.0		residential	471	150104
1259	7683.0	503.0	18.00%	1.2	multi-story	200(1:0.4)	0.2	200.0		residential	471	150104
1260	12044.0	1494.0	30.00%	2.0	multi-story | mid-rise | high-rise			150.0		residential	471	150104
1261	7766.0	1027.0	35.00%	0.8	multi-story	200(1:0.2)	1.5	50.0		residential	471	150104
1262	6294.0	2145.0	30.00%	2.5	high-rise	500(1:0.2)	0.8	50.0	50.0	residential	471	150104
1263	11690.0	2198.0	35.00%	1.9	multi-story | mid-rise | high-rise		1	150.0		residential	471	150104
1264	7287.0	1365.0	30.00%	2.5	high-rise	500(1:0.4)	1.5	100.0		commercial-residential	471	150104
1265	6524.0	496.0	30.00%	1.2	multi-story	500(1:1.0)	1.5	100.0		commercial-residential	471	150104
1266	6869.0	2064.0	30.00%	1.5	mid-rise	563(1:0.3)	0.8	100.0		commercial-residential	471	150104
1267	7385.0	1770.0	30.00%	1.5	multi-story	300(1:0.2)	1.2	100.0		residential	471	150104
1268	8524.0	1336.0	30.00%	1.2	multi-story	300(1:0.2)	1.5	100.0		residential	471	150104
1269	5977.0	1107.0	35.00%	2.2	mid-rise | high-rise	997(1:0.9)	2	150.0		residential	471	150104
1270	7296.0	1758.0	30.00%	2.5	high-rise	500(1:0.3)	1.8	100.0		commercial-residential	471	150104
1271	7733.0	390.0	30.00%	2.0	multi-story | high-rise	300(1:0.8)	0.8	150.0		residential	471	150104
1272	8562.0	911.0	20.00%	1.0	mid-rise	240(1:0.3)		150.0		residential	471	150104
1273	10083.0		40.00%	1.4	low-rise floors		1	150.0		villa	471	150104
1274	7245.0	60.0	30.00%	1.2	multi-story		0.3	150.0		residential	471	150104
1275	7706.0	270.0	20.00%	1.2	multi-story	100(1:0.4)	0.6	150.0		residential	471	150104
1276	8006.0	156.0	30.00%	1.2	multi-story		0.5	150.0		residential	471	150104
1277	8144.0	452.0	35.00%	1.8	multi-story | high-rise	300(1:0.7)	1.2	150.0		residential	471	150104
1278	5018.0	405.0	20.00%	1.2	multi-story	300(1:0.7)	0.33	150.0		residential	471	150104
1279	7767.0	270.0	30.00%	1.2	multi-story	100(1:0.4)	0.5	150.0		residential	471	150104
1280	8066.0	251.0	30.00%	0.8	multi-story	200(1:0.8)	0.8	150.0		residential	471	150104
1281	8200.0	145.0	30.00%	1.2	multi-story		1	150.0		residential	471	150104
1282	8821.0	270.0	30.00%	0.92	multi-story	200(1:0.7)	0.1	200.0		residential	471	150104
1283	7530.0	246.0	30.00%	1.2	multi-story		1.2	150.0		residential	471	150104
1284	9195.0	213.0	20.00%	1.0	multi-story	130(1:0.6)	0.5	150.0		residential	471	150104
1285	7375.0	319.0	30.00%	1.0	multi-story	40(1:0.1)	0.8	150.0		residential	471	150104
1286	8887.0	335.0	30.00%	2.0	multi-story | high-rise		0.4	150.0		residential	471	150104
1287	7754.0	1171.0	26.00%	0.9	multi-story	460(1:0.4)	1.3	150.0		residential	471	150104
1288	8277.0	549.0	20.00%	1.2	multi-story | high-rise	300(1:0.5)	0.4	150.0		residential	471	150104
1289	7706.0	216.0	30.00%	2.0	multi-story | high-rise	150(1:0.7)	0.3	150.0		residential	471	150104
1290	9092.0	162.0	30.00%	1.0	multi-story	26(1:0.2)	0.2	150.0		residential	471	150104
1291	8306.0	72.0	30.00%	1.8	multi-story	40(1:0.6)	1.8	150.0		residential	471	150104
1292	8639.0	172.0	18.00%	1.3	multi-story | high-rise	200(1:1.2)	0.2	200.0		residential	471	150104
1293	9149.0	206.0	30.00%	2.0	multi-story | high-rise	200(1:1.0)	1.2	150.0		residential	471	150104
1294	5730.0	570.0	30.00%	2.0	mid-rise	300(1:0.5)	0.7	100.0		residential	471	150104
1295	8400.0	63.0	20.00%	1.2	multi-story		1	150.0		residential	471	150104
1296	14708.0	429.0	30.00%	1.2	multi-story	150(1:0.3)	0.5	150.0		residential	471	150104
1297	7557.0	528.0	30.00%	2.0	multi-story | high-rise	300(1:0.6)	0.7	150.0		residential	471	150104
1298	8106.0	117.0	30.00%	1.2	multi-story	200(1:1.7)	1.2	100.0		residential	471	150104
1299	7258.0	932.0	30.00%	2.9	multi-story | high-rise		1	150.0		residential	471	150104
1300	6792.0	84.0	30.00%	1.2	multi-story	200(1:2.4)	0.5	100.0		residential	471	150104
1301	7906.0	504.0	30.00%	1.2	multi-story	200(1:0.4)	0.5	100.0		residential	471	150104
1302	8992.0	84.0	30.00%	1.2	multi-story		0.5	150.0		residential	471	150104
1303	7463.0	2224.0	30.00%	1.2	multi-story	2000(1:0.9)	0.7	150.0		residential	471	150104
1304	8814.0	497.0	30.00%	1.2	multi-story		0.3	150.0		residential	471	150104
1305	9430.0	1922.0	35.00%	2.0	high-rise	1295(1:0.7)	1	150.0		residential	471	150104
1306	8428.0	114.0	30.00%	1.2	multi-story			150.0		residential	471	150104
1307	6771.0	178.0	36.00%	1.2	multi-story	50(1:0.3)	0.8	150.0		residential	471	150104
1308	7906.0	476.0	30.00%	2.99	high-rise	500(1:1.1)	2.6	100.0		commercial-residential	471	150104
1309	10705.0	672.0	30.00%	1.2	multi-story	400(1:0.6)	1.5	150.0		residential	471	150104
1310	8674.0	955.0	20.00%	1.2	multi-story	800(1:0.8)	0.7	150.0		residential	471	150104
1311	6419.0	440.0	40.00%	1.0	high-rise	300(1:0.7)	0.8	150.0		residential	471	150104
1312	7858.0	432.0	30.00%	2.5	high-rise	500(1:1.2)	1.5	100.0		residential	471	150104
1313	9071.0	930.0	30.00%	1.2	multi-story	800(1:0.9)	0.8	150.0		residential	471	150104
1314	6430.0	295.0	30.00%	1.2	multi-story	100(1:0.3)	1	100.0		residential	471	150104
1315	9245.0	847.0	30.00%	1.2	multi-story		0.5	150.0		residential	471	150104
1316	9100.0	2160.0	30.00%	1.2	multi-story	1000(1:0.5)	2.8	150.0		commercial-residential	471	150104
1317	7037.0	648.0	30.00%	2.5	high-rise	500(1:0.8)	1	100.0		residential	471	150104
1318	11568.0	108.0	30.00%	1.2	multi-story	50(1:0.5)	0.5	150.0		residential	471	150104
1319	6475.0	300.0	35.00%	1.2	multi-story	200(1:0.7)	0.8	300.0		residential	471	150104
1320	7500.0	119.0	30.00%	1.2	multi-story		0.5	150.0		residential	471	150104
1321	7806.0	162.0	10.00%	1.0	multi-story		1	150.0		residential	471	150104
1322	7077.0	196.0	26.00%	1.2	multi-story	200(1:1.0)	1.3	100.0		residential	471	150104
1323	6431.0	204.0	30.00%	1.2	multi-story		0.5	150.0		residential	471	150104
1324	7306.0	90.0	30.00%	1.2	multi-story	50(1:0.6)	0.5	150.0		residential	471	150104
1325	8306.0	177.0	10.00%	1.0	multi-story		1.2	150.0		residential	471	150104
1326	6964.0	72.0	30.00%	1.2	multi-story		0.5	150.0		residential	471	150104
1327	7234.0	270.0	30.00%	1.2	multi-story	150(1:0.6)	0.5	150.0		residential	471	150104
1328	7606.0	369.0	30.00%	1.84	multi-story		0.5	150.0		residential	471	150104
1329	8000.0	674.0	26.00%	1.2	multi-story	200(1:0.3)	1.3	150.0		residential	471	150104
1330	5393.0	904.0	30.00%	3.0	high-rise		1.2	150.0		residential	471	150104
1331	10000.0	51.0	30.00%	1.2	multi-story		0.5	150.0		residential	471	150104
1332	12763.0	1912.0	30.00%	1.2	multi-story		0.5	150.0		residential	471	150104
1333	7024.0	2803.0	30.00%	2.0	multi-story | high-rise	1000(1:0.4)	1.6	150.0		residential	471	150104
1334	6450.0				high-rise					commercial-residential	471	150104
1335	7280.0	412.0	30.00%	1.2	multi-story		0.7	150.0		residential	471	150104
1336	8615.0	78.0	30.00%	1.2	multi-story	30(1:0.4)	0.5	150.0		residential	471	150104
1337	9055.0	1643.0	30.00%	3.39	high-rise	1680(1:1.0)	2	150.0		residential	471	150104
1338	9788.0	3935.0	30.00%	1.2	multi-story		0.5	150.0		residential	471	150104
1339	5428.0	1160.0	20.00%	1.2	multi-story		0.8	150.0		residential	471	150104
1340	10675.0	1678.0	36.00%	1.99	multi-story	1734(1:1.0)	2	150.0		residential	471	150104
1341	8290.0	1384.0	26.00%	2.99	high-rise	460(1:0.3)	1	100.0		commercial-residential	471	150104
1342	8406.0				high-rise					residential	471	150104
1343	11783.0	222.0			multi-story					residential	471	150104
1344	6975.0	1629.0	30.00%	2.5	high-rise	300(1:0.2)	1.5	100.0		commercial-residential	471	150104
1345	11486.0	128.0	30.00%	1.2	multi-story	90(1:0.7)	0.5	150.0		residential	471	150104
1346	6446.0	25.0	30.00%	1.2	multi-story		0.5	150.0		residential	471	150104
1347	6396.0	680.0			high-rise					commercial-residential	471	150104
1348	6530.0	1075.0	35.00%	1.48	high-rise		0.8	150.0		commercial-residential	471	150104
1349	9281.0	551.0	21.00%	1.0	high-rise	1000(1:1.8)	3	150.0		commercial-residential	471	150104
1350	6930.0				multi-story					residential	471	150104
1351	6630.0				multi-story					residential	471	150104
1352	7006.0	74.0			multi-story					residential	471	150104
1353	7712.0	36.0			multi-story					residential	471	150104
1354	6930.0	78.0			multi-story					residential	471	150104
1355	8706.0	36.0			multi-story					residential	471	150104
1356	7304.0	1655.0			mid-rise					residential	471	150104
1357	6981.0	52.0			multi-story					residential	471	150104
1358	6830.0	709.0			mid-rise					residential	471	150104
1359	7206.0	90.0			multi-story					residential	471	150104
1360	8443.0	942.0			high-rise					commercial-residential	471	150104
1361	8106.0	64.0	20.00%	1.5	multi-story	15(1:0.2)	1.2	150.0		residential	471	150104
1362	7451.0	194.0	20.00%	1.2	multi-story		1.8	150.0		residential	471	150104
1363	7767.0	124.0	30.00%	2.0	multi-story | high-rise	100(1:0.8)	0.7	150.0		residential	471	150104
1364	7906.0	192.0	35.12%	1.2	multi-story	100(1:0.5)	0.3	150.0		residential	471	150104
1365	8806.0	150.0	20.00%	2.0	multi-story | high-rise		0.9	150.0		residential	471	150104
1366	7460.0	202.0	30.00%	1.2	multi-story		1	150.0		residential	471	150104
1367	7364.0	253.0	30.00%	1.2	multi-story		0.8	150.0		residential	471	150104
1368	7700.0	20.0	30.00%	1.2	multi-story	12(1:0.6)	0.5	150.0		residential	471	150104
1369	8206.0	180.0	30.00%	2.0	multi-story | high-rise		0.8	150.0		residential	471	150104
1370	6830.0	80.0	30.00%	1.0	multi-story		1.2	150.0		residential	471	150104
1371	4841.0	964.0	35.00%	2.98	multi-story | high-rise	300(1:0.3)	1.5	100.0		residential	471	150104
1372	8000.0	72.0	30.00%	2.0	multi-story | high-rise		0.9	150.0		residential	471	150104
1373	9483.0	252.0	20.00%	1.2	multi-story	100(1:0.4)	0.5	150.0		residential	471	150104
1374	7953.0	270.0	30.00%	1.2	multi-story	200(1:0.7)	0.5	150.0		residential	471	150104
1375	8400.0	1107.0	35%	2.2		1066(1:1)	2.8			residential	471	150104
1376	7106.0	19.0	30.00%	1.2	multi-story		0.5	150.0		residential	471	150104
1377	6000.0	12.0	30.00%	1.2	multi-story		0.5	150.0		residential	471	150104
1378	6830.0	48.0	30.00%	1.2	multi-story	200(1:4.2)	1.2	100.0		residential	471	150104
1379	7848.0	132.0	30.00%	1.2	multi-story	100(1:0.8)	1.2	100.0		residential	471	150104
1380	8983.0	90.0	30.00%	1.2	multi-story	200(1:2.2)	1.2	100.0		residential	471	150104
1381	8206.0	54.0	30.00%	1.2	multi-story	300(1:5.6)	1.2	100.0		residential	471	150104
1382	12930.0	768.0	30.00%	1.2	multi-story	300(1:0.4)	0.5	100.0		residential	471	150104
1383	7179.0	84.0	30.00%	1.2	multi-story	200(1:2.4)		100.0		residential	471	150104
1384	6395.0	204.0	20.00%	1.2	multi-story		0.5	150.0		residential	471	150104
1385	6930.0	60.0	30.00%	1.2	multi-story		0.5	150.0		residential	471	150104
1386	6830.0	108.0	30.00%	1.2	multi-story	300(1:2.8)	1.2	100.0		residential	471	150104
1387	6055.0	445.0	30.00%	1.2	multi-story		1.8	150.0		residential	471	150104
1388	7406.0	108.0	10.00%	1.0	multi-story		0.8	150.0		residential	471	150104
1389	8306.0	378.0	30.00%	1.2	multi-story	300(1:0.8)	0.4	150.0		residential	471	150104
1390	8306.0	92.0	30.00%	1.2	multi-story	100(1:1.1)	0.7	150.0		residential	471	150104
1391	8306.0	48.0	30.00%	1.2	multi-story		1	150.0		residential	471	150104
1392	8061.0	82.0	30.00%	1.2	multi-story		0.2	150.0		residential	471	150104
1393	11260.0	42.0	30.00%	1.2	multi-story		0.5	150.0		residential	471	150104
1394	8206.0	30.0	30.00%	1.2	multi-story		0.5	150.0		residential	471	150104
1395	12860.0	72.0	30.00%	1.2	multi-story	40(1:0.6)	0.5	150.0		residential	471	150104
1396	7924.0	42.0	36.00%	1.2	multi-story		0.8	150.0		residential	471	150104
1397	5988.0	48.0	30.00%	1.2	multi-story		0.5	150.0		residential	471	150104
1398	7562.0	66.0	30.00%	1.2	multi-story	100(1:1.5)	0.3	200.0		residential	471	150104
1399	7306.0	32.0	30.00%	1.2	multi-story		0.5	150.0		residential	471	150104
1400	9183.0	66.0	30.00%	1.2	multi-story		0.6	150.0		residential	471	150104
1401	7406.0	252.0	30.00%	1.2	multi-story	300(1:1.2)	0.5	100.0		residential	471	150104
1402	7695.0	132.0	35.00%	3.0	multi-story		0.8	150.0		residential	471	150104
1403	8139.0	144.0	20.00%	1.2	multi-story	50(1:0.3)	1	50.0		residential	471	150104
1404	7000.0	40.0	20.00%	0.8	multi-story		0.5	150.0		residential	471	150104
1405	21091.0				high-rise					residential	471	150104
1406	9447.0	314.0	37.00%	2.49	mid-rise | high-rise	6762(1:21.5)	2	150.0		residential	471	150104
1407	12511.0	85.0	20.00%	1.2	multi-story		0.5	150.0		residential	471	150104
1408	8941.0	1202.0			multi-story					commercial-residential	471	150104
1409	10654.0	360.0			high-rise					commercial-residential	471	150104
1410	7907.0	444.0			multi-story					commercial-residential	471	150104
1411	5612.0	998.0			high-rise					commercial-residential	471	150104
1412	7200.0				multi-story					residential	471	150104
1413	6000.0				multi-story					commercial-residential	471	150104
1414	6500.0				high-rise					residential	471	150104
1415	7500.0				multi-story					residential	471	150104
1416					low-rise floors					self-built	471	150104
1417	3950.0				multi-story					residential	471	150104
1418	8200.0	90.0			multi-story					residential	471	150104
1419	5100.0	40.0			multi-story					residential	471	150104
1420	9000.0				multi-story					residential	471	150104
1421	7400.0				multi-story					residential	471	150104
1422	6023.0	120.0			multi-story					residential	471	150104
1423	6400.0				multi-story					residential	471	150104
1424	4500.0				multi-story					residential	471	150104
1425	7700.0	24.0			multi-story					residential	471	150104
1426	7800.0				multi-story					residential	471	150104
1427	8100.0				multi-story					residential	471	150104
1428	8000.0				multi-story					residential	471	150104
1429	8100.0				multi-story					residential	471	150104
1430					multi-story					self-built	471	150104
1431	3300.0				multi-story					residential	471	150104
1432					low-rise floors					self-built	471	150104
1433					multi-story					self-built	471	150104
1434	6800.0	192.0			multi-story					residential	471	150104
1435	9983.0				multi-story					residential	471	150104
1436	7900.0	1.0			multi-story					commercial-residential	471	150104
1437	5900.0	33.0			multi-story					residential	471	150104
1438	7106.0	558.0			high-rise					residential	471	150104
1439	6800.0	144.0			multi-story					residential	471	150104
1440					low-rise floors					self-built	471	150104
1441	6500.0	79.0			multi-story					residential	471	150104
1442	7000.0	42.0			multi-story					residential	471	150104
1443	6900.0	27.0			multi-story					residential	471	150104
1444	7865.0	45.0			multi-story					residential	471	150104
1445	12400.0	48.0			multi-story					residential	471	150104
1446	8100.0	126.0			multi-story					residential	471	150104
1447	6300.0	72.0			multi-story					residential	471	150104
1448	7700.0	49.0			multi-story					residential	471	150104
1449	7600.0	54.0			multi-story					residential	471	150104
1450	8300.0				multi-story					residential	471	150104
1451	6700.0	73.0			multi-story					commercial-residential	471	150104
1452	7300.0	360.0			multi-story					residential	471	150104
1453	7100.0	15.0			multi-story					residential	471	150104
1454	8400.0				low-rise floors					residential	471	150104
1455	10600.0		50.00%	0.5	low-rise floors		2	150.0		villa	471	150104
1456	6000.0	312.0	39.00%	2.1	multi-story | high-rise	5286(1:16.9)	0.9	150.0		residential	471	150104
1457	7600.0	45.0	30.00%	0.8	multi-story	200(1:4.4)	1	200.0		residential	471	150104
1458	9100.0	2383.0	40.00%	2.5	high-rise	2502(1:1.0)	0.9	150.0		residential	471	150104
1459	5100.0	194.0	30.00%	0.8	multi-story		0.7	150.0		residential	471	150104
1460	13400.0	56.0	30.00%	1.0	multi-story	50(1:0.9)	0.5	150.0		residential	471	150104
1461	5900.0	270.0	30.00%	1.2	multi-story		0.5	150.0		residential	471	150104
1462	7300.0		30.00%	3.2	high-rise		1	150.0		residential	471	150104
1463	6900.0	36.0	30.00%	1.0	multi-story	100(1:2.8)	0.7	150.0		residential	471	150104
1464	4400.0	708.0	30.00%	2.0	multi-story | high-rise		1	150.0		residential	471	150104
1465	2350.0	1224.0	30.00%	2.5	high-rise		0.9	150.0		residential	471	150104
1466	7300.0	540.0	40.00%	1.0	multi-story | high-rise	800(1:1.5)	1.5	150.0		residential	471	150104
1467	8900.0	106.0	30.00%	1.3	multi-story		0.5	150.0		residential	471	150104
1468	7300.0	146.0	30.00%	1.2	multi-story	100(1:0.7)	0.5	150.0		residential	471	150104
1469	10600.0	72.0	30.00%	2.0	multi-story | high-rise	30(1:0.4)	0.8	150.0		residential	471	150104
1470	10500.0	1536.0	35%	2.2			2.5			residential	471	150104
1471	8500.0	688.0	35%	1.99		720	2.6			residential	471	150104
1472	8000.0	24.0	30.00%	1.2	multi-story		0.5	150.0		residential	471	150104
1473	7106.0	66.0	30.00%	1.2	multi-story		0.5	150.0		residential	471	150104
1474	7100.0	54.0	30.00%	1.2	multi-story		0.5	150.0		residential	471	150104
1475	1600.0		30.00%	0.5	low-rise floors		0.5	150.0		residential	471	150104
1476	9100.0	41.0	30.00%	1.2	multi-story		0.5	150.0		residential	471	150104
1477	6800.0	30.0	30.00%	1.2	multi-story		0.5	150.0		residential	471	150104
1478	3950.0		30.00%	1.2	multi-story		0.5	150.0		residential	471	150104
1479	7800.0		30.00%	1.2	multi-story		0.5	150.0		residential	471	150104
1480	10600.0	54.0	30.00%	1.2	multi-story		0.5	150.0		residential	471	150104
1481	4500.0	69.0	30.00%	2.5	high-rise		2.5	150.0		commercial-residential	471	150104
1482	7700.0	54.0	30.00%	1.2	multi-story		0.5	150.0		residential	471	150104
1483	6900.0		30.00%	1.2	multi-story		0.5	150.0		residential	471	150104
1484	7606.0	54.0	30.00%	1.2	multi-story		0.5	150.0		residential	471	150104
1485	7200.0	72.0	30.00%	1.2	multi-story		0.5	150.0		residential	471	150104
1486	7100.0	156.0	18.00%	1.2	multi-story	200(1:1.3)	0.2	100.0		residential	471	150104
1487	8800.0	120.0	30.00%	1.2	multi-story	200(1:1.7)	1.2	100.0		residential	471	150104
1488	6500.0	348.0	30.00%	1.2	multi-story	300(1:0.9)	1.5	100.0		residential	471	150104
1489	8500.0	96.0	30.00%	1.2	multi-story	200(1:2.1)	0.3	100.0		residential	471	150104
1490	8500.0	80.0	30.00%	1.2	multi-story	300(1:3.8)	1.2	100.0		residential	471	150104
1491	6840.0	108.0	30.00%	1.2	multi-story		0.5	150.0		residential	471	150104
1492	8400.0	426.0	30.00%	1.2	multi-story	200(1:0.5)	1	100.0		residential	471	150104
1493	6700.0	5.0	30.00%	1.2	multi-story		0.5	150.0		commercial-residential	471	150104
1494	9200.0	78.0	30.00%	1.2	multi-story	200(1:2.6)	1.2	100.0		residential	471	150104
1495	6800.0	72.0	30.00%	1.2	multi-story		0.5	150.0		residential	471	150104
1496	9800.0	250.0	30.00%	1.2	multi-story	300(1:1.2)	2.5	100.0		residential	471	150104
1497	7900.0	48.0	30.00%	1.2	multi-story	300(1:6.3)	1.2	100.0		residential	471	150104
1498	8700.0	120.0	30.00%	1.2	multi-story		0.5	150.0		residential	471	150104
1499	8200.0	97.0	30.00%	1.2	multi-story		0.5	150.0		residential	471	150104
1500	6600.0	571.0	30.00%	2.5	high-rise	500(1:0.9)	1.5	100.0		commercial-residential	471	150104
1501	8200.0	54.0	30.00%	1.2	multi-story		0.5	150.0		residential	471	150104
1502	7699.0	150.0	25.00%	1.2	multi-story	300(1:2.0)	1.2	100.0		residential	471	150104
1503	9600.0	120.0	30.00%	1.2	multi-story	100(1:0.8)	0.5	150.0		residential	471	150104
1504	8200.0	54.0	30.00%	1.2	multi-story		1	150.0		residential	471	150104
1505	7100.0	144.0	30.00%	1.2	multi-story	300(1:2.1)	0.7	150.0		residential	471	150104
1506	8900.0	198.0	30.00%	1.2	multi-story	200(1:1.0)	0.5	150.0		residential	471	150104
1507	8000.0	108.0	30.00%	1.2	multi-story	60(1:0.6)	0.8	150.0		residential	471	150104
1508	8300.0	36.0	40.00%	1.5	multi-story	300(1:8.3)	2	150.0		residential	471	150104
1509	7300.0	504.0	30.00%	1.2	multi-story	500(1:1.0)	0.5	150.0		residential	471	150104
1510	7100.0	56.0	30.00%	1.2	multi-story		0.5	150.0		residential	471	150104
1511	7400.0	192.0	30.00%	1.0	multi-story	100(1:0.5)	0.2	100.0		residential	471	150104
1512	7200.0	60.0	30.00%	1.2	multi-story	100(1:1.7)	0.7	150.0		residential	471	150104
1513	8600.0	33.0	30.00%	1.2	multi-story		1	150.0		residential	471	150104
1514	6800.0	50.0	30.00%	1.2	multi-story		1	150.0		residential	471	150104
1515	8100.0	99.0	30.00%	1.2	multi-story	100(1:1.0)	0.5	100.0		residential	471	150104
1516	7300.0	20.0	30.00%	1.2	multi-story		0.6	150.0		residential	471	150104
1517	7900.0		42.00%	1.86	high-rise		0.65	150.0		commercial-residential	471	150104
1518	9134.0	1691.0	40.00%	2.0	mid-rise | high-rise | super high-rise	4685(1:2.8)	2.2	50.0	50.0	residential	471	150103
1519	8119.0	1676.0	20.00%	0.5	multi-story	2000(1:1.2)	1.1	100.0		residential	471	150103
1520	12562.0	60.0	50.00%	1.0	low-rise floors		1.35	150.0		villa	471	150103
1521	17055.0	36.0	50.00%	1.0	low-rise floors	4187(1:116.3)	2.8	150.0		villa	471	150103
1522	8959.0	540.0	30.00%	1.4	multi-story	500(1:0.9)	1.6	100.0		residential	471	150103
1523	9459.0	1939.0	35.00%	2.0	high-rise	1901(1:1.0)	2.38	50.0	50.0	residential	471	150103
1524	8391.0	1035.0	40.00%	3.0	multi-story | high-rise	2150(1:2.1)	2	150.0		residential	471	150103
1525	7953.0	3809.0	30.00%	1.2	multi-story	500(1:0.1)	1.5	100.0		residential	471	150103
1526	9153.0	1058.0	50.00%	1.6	multi-story | mid-rise	1257(1:1.2)	2.2	150.0		residential	471	150103
1527	7332.0	10126.0	25.60%	1.2	multi-story	2600(1:0.3)	2.5	150.0		residential	471	150103
1528	7046.0	468.0	10.00%	1.0	multi-story		0.8	150.0		residential	471	150103
1529	8167.0	1308.0	20.00%	1.0	multi-story	500(1:0.4)	0.5	100.0		residential	471	150103
1530	7239.0	2502.0	25.00%	2.6	multi-story | mid-rise		0.45	150.0		residential	471	150103
1531	7331.0	1280.0	35.00%	3.0	multi-story | high-rise	273(1:0.2)	1.5	150.0		residential	471	150103
1532	4373.0	3190.0	36.00%	2.0	multi-story	300(1:0.1)	0.6	100.0		residential	471	150103
1533	8467.0	1774.0	38.00%	1.71	multi-story	400(1:0.2)	2	150.0		residential	471	150103
1534	7872.0	1128.0	40.00%	3.5	high-rise	850(1:0.8)	1.5	150.0		residential	471	150103
1535	8440.0	1152.0	35.00%	1.99	high-rise	1947(1:1.7)	2.2	150.0		residential	471	150103
1536	9045.0	792.0	37.00%	1.65	high-rise	478(1:0.6)	2.1	150.0		residential	471	150103
1537	8294.0	832.0	24.00%	1.25	multi-story	200(1:0.2)	1.2	50.0		residential	471	150103
1538	6516.0	2516.0	30.00%	2.0	multi-story | high-rise		0.9	150.0		residential	471	150103
1539	5823.0	1064.0	42.00%	2.99	mid-rise | high-rise	2400(1:2.3)	0.9	150.0		residential	471	150103
1540	5930.0	492.0	30.00%	1.2	multi-story	90(1:0.2)	0.5	150.0		residential	471	150103
1541	5756.0	375.0	30.00%	2.2	multi-story	150(1:0.4)	0.6	150.0		residential	471	150103
1542	7876.0	1578.0	30.00%	1.2	multi-story	200(1:0.1)	0.8	150.0		residential	471	150103
1543	7496.0	503.0	40.00%	1.2	multi-story		0.8	150.0		residential	471	150103
1544	7771.0	1268.0	36.00%	1.63	multi-story	300(1:0.2)	1.5	50.0		residential	471	150103
1545	7906.0	441.0	20.00%	1.2	multi-story	200(1:0.5)	0.1	200.0		residential	471	150103
1546	7319.0	758.0	20.00%	1.0	multi-story		0.8	150.0		residential	471	150103
1547	7332.0	282.0	24.00%	0.3	multi-story	300(1:1.1)	0.7	100.0		residential	471	150103
1548	7334.0	464.0	50.00%	3.0	mid-rise	300(1:0.6)	1	150.0		residential	471	150103
1549	7665.0	1649.0	36.00%	1.36	multi-story | high-rise	700(1:0.4)	0.6	100.0		residential	471	150103
1550	8976.0	516.0	24.00%	0.5	multi-story		0.6	150.0		residential	471	150103
1551	8825.0	287.0	40.00%	1.0	multi-story | high-rise		0.5	150.0		residential	471	150103
1552	8073.0	766.0	24.00%	1.0	multi-story		1.4	150.0		residential	471	150103
1553	8301.0	2720.0			multi-story					residential	471	150103
1554	7626.0	530.0	30.00%	2.36	multi-story | high-rise	500(1:0.9)	0.68	150.0		residential	471	150103
1555	7755.0	792.0	10.00%	1.0	multi-story	500(1:0.6)	0.8	300.0		residential	471	150103
1556	8898.0	792.0	35.00%	1.2	multi-story	1515(1:1.9)	2	150.0		residential	471	150103
1557	6314.0	102.0	10.00%	1.0	multi-story	30(1:0.3)	0.8	150.0		residential	471	150103
1558	6702.0	1177.0	80.00%	1.0	multi-story	150(1:0.1)	0.4	150.0		residential	471	150103
1559	6343.0	740.0	30.00%	1.2	multi-story	300(1:0.4)	1	100.0		residential	471	150103
1560	4941.0	1820.0	23.00%	3.9	mid-rise | high-rise	1200(1:0.7)	1.8	150.0		commercial-residential	471	150103
1561	8679.0	1024.0	35.00%	2.45	high-rise	2783(1:2.7)	5	150.0		residential	471	150103
1562	9137.0	652.0	30.00%	1.99	multi-story | mid-rise | high-rise	1021(1:1.6)		150.0		residential	471	150103
1563	8396.0	1280.0	35.00%	2.45	high-rise	2783(1:2.2)	0.9	100.0		residential	471	150103
1564	9210.0	1315.0	35.00%	1.99	mid-rise	1947(1:1.5)	1	150.0		residential	471	150103
1565	8527.0	492.0	30.00%	1.2	multi-story		1.82	150.0		residential	471	150103
1566	7051.0	248.0	10.00%	1.0	multi-story		0.8	150.0		residential	471	150103
1567	8075.0	1304.0	35.00%	2.5	high-rise	1281(1:1.0)	2	150.0		residential	471	150103
1568	5047.0	255.0	25.00%	2.4	multi-story	200(1:0.8)	0.69	150.0		residential	471	150103
1569	5930.0	54.0	30.00%	1.2	multi-story	100(1:1.9)	0.7	150.0		residential	471	150103
1570	8915.0	364.0	36.00%	0.7	multi-story | mid-rise | high-rise	1300(1:3.6)	1.35	150.0		residential	471	150103
1571	6930.0	111.0	30.00%	1.2	multi-story		0.5	150.0		residential	471	150103
1572	7506.0	258.0	50.00%	1.2	multi-story		0.3	150.0		residential	471	150103
1573	7406.0	114.0	30.00%	2.4	multi-story	200(1:1.8)	1.5	100.0		residential	471	150103
1574	8100.0	29.0	20.00%	1.0	multi-story		0.8	150.0		residential	471	150103
1575	6270.0	383.0	10.00%	1.0	multi-story	400(1:1.0)	0.8	150.0		residential	471	150103
1576	6587.0	394.0	30.00%	1.2	multi-story		1.2	150.0		residential	471	150103
1577	6974.0	783.0	10.00%	1.0	multi-story		0.8	150.0		residential	471	150103
1578	7251.0	551.0	15.00%	1.35	multi-story		0.6	150.0		residential	471	150103
1579	6884.0	2205.0	26.00%	1.4	multi-story	200(1:0.1)	0.6	50.0		residential	471	150103
1580	7390.0	701.0	18.00%	2.2	multi-story | mid-rise		1.5	150.0		residential	471	150103
1581	8906.0	138.0	40.00%	1.0	multi-story		0.5	150.0		residential	471	150103
1582	6530.0	127.0	30.00%	2.0	multi-story | high-rise		1	150.0		residential	471	150103
1583	9535.0	528.0	40.00%	2.4	multi-story		1.2	150.0		residential	471	150103
1584	6294.0	522.0	30.00%	1.2	multi-story	500(1:1.0)	1	150.0		residential	471	150103
1585	7468.0	180.0	15.60%	2.2	multi-story | high-rise	100(1:0.6)	0.7	100.0		residential	471	150103
1586	7644.0	494.0	10.00%	1.0	multi-story	200(1:0.4)	0.8	100.0		residential	471	150103
1587	6057.0	130.0	30.00%	1.2	multi-story	40(1:0.3)	0.5	150.0		residential	471	150103
1588	5570.0	861.0	30.00%	1.5	multi-story		1	150.0		residential	471	150103
1589	6720.0	536.0	26.00%	1.4	multi-story		0.6	150.0		residential	471	150103
1590	9366.0	379.0	30.00%	2.44	multi-story | mid-rise | high-rise	200(1:0.5)	0.6	300.0		residential	471	150103
1591	7824.0	216.0	25.00%	0.4	multi-story | mid-rise	200(1:0.9)	0.8	100.0		residential	471	150103
1592	7844.0	1380.0	35.00%	3.2	high-rise	600(1:0.4)	1.8	150.0		residential	471	150103
1593	7622.0	360.0	23.00%	2.36	multi-story | mid-rise	30(1:0.1)	0.7	150.0		residential	471	150103
1594	7962.0	695.0	30.00%	1.2	multi-story		0.5	150.0		residential	471	150103
1595	8503.0	531.0	30.00%	1.2	multi-story		0.5	150.0		residential	471	150103
1596	7406.0	51.0	10.00%	1.2	multi-story		1.8	150.0		residential	471	150103
1597	7468.0	180.0	15.60%	2.2	multi-story | high-rise	100(1:0.6)	0.7	100.0		residential	471	150103
1598	7644.0	494.0	10.00%	1.0	multi-story	200(1:0.4)	0.8	100.0		residential	471	150103
1599	6057.0	130.0	30.00%	1.2	multi-story	40(1:0.3)	0.5	150.0		residential	471	150103
1600	5570.0	861.0	30.00%	1.5	multi-story		1	150.0		residential	471	150103
1601	6720.0	536.0	26.00%	1.4	multi-story		0.6	150.0		residential	471	150103
1602	9366.0	379.0	30.00%	2.44	multi-story | mid-rise | high-rise	200(1:0.5)	0.6	300.0		residential	471	150103
1603	7824.0	216.0	25.00%	0.4	multi-story | mid-rise	200(1:0.9)	0.8	100.0		residential	471	150103
1604	7844.0	1380.0	35.00%	3.2	high-rise	600(1:0.4)	1.8	150.0		residential	471	150103
1605	7622.0	360.0	23.00%	2.36	multi-story | mid-rise	30(1:0.1)	0.7	150.0		residential	471	150103
1606	7962.0	695.0	30.00%	1.2	multi-story		0.5	150.0		residential	471	150103
1607	8503.0	531.0	30.00%	1.2	multi-story		0.5	150.0		residential	471	150103
1608	7406.0	51.0	10.00%	1.2	multi-story		1.8	150.0		residential	471	150103
1609	6556.0	243.0	30.00%	2.7	multi-story	80(1:0.3)	1.5	150.0		residential	471	150103
1610	8743.0	298.0	40.00%	0.8	multi-story	300(1:1.0)	1.5	100.0		residential	471	150103
1611	4754.0	1888.0	34.00%	2.0	multi-story | high-rise		0.8	150.0		residential	471	150103
1612	8482.0	1135.0	32.00%	2.9	high-rise	500(1:0.4)	1	50.0	50.0	residential	471	150103
1613	8439.0	946.0	23.00%	2.36	multi-story | high-rise	250(1:0.3)	1.1	150.0		residential	471	150103
1614	7185.0	190.0	10.00%	1.0	multi-story		0.8	150.0		residential	471	150103
1615	7590.0	309.0	30.00%	0.8	multi-story		0.8	150.0		residential	471	150103
1616	7355.0	1019.0	30.00%	2.36	multi-story | high-rise	500(1:0.5)	0.68	150.0		residential	471	150103
1617	6930.0	1164.0	30.00%	1.2	multi-story		0.5	150.0		residential	471	150103
1618	9100.0	144.0	30.00%	1.2	multi-story	50(1:0.3)	0.8	50.0		residential	471	150103
1619	7825.0	1916.0	37.00%	1.65	multi-story | mid-rise	800(1:0.4)	2.1	150.0	400.0	residential	471	150103
1620	6915.0	104.0	40.00%	1.0	multi-story	50(1:0.5)	0.8	50.0		residential	471	150103
1621	8206.0	708.0	35.00%	2.29	multi-story | mid-rise | high-rise	700(1:1.0)	2	150.0		residential	471	150103
1622	6830.0	196.0	30.00%	1.2	multi-story		0.69	150.0		residential	471	150103
1623	8042.0	1546.0	35.00%	2.45	high-rise	2783(1:1.8)	1.2	100.0		residential	471	150103
1624	7000.0	54.0	30.00%	1.2	multi-story		0.5	150.0		residential	471	150103
1625	5303.0	900.0	30.00%	1.2	multi-story		0.5	150.0		residential	471	150103
1626	7006.0	67.0	30.00%	1.2	multi-story	300(1:4.5)	1.2	100.0		residential	471	150103
1627	6600.0	54.0	30.00%	1.2	multi-story		0.3	150.0		residential	471	150103
1628	7306.0	685.0	30.00%	1.2	multi-story		0.5	150.0		residential	471	150103
1629	7526.0	160.0	30.00%	2.0	multi-story | mid-rise	200(1:1.3)	0.9	150.0		residential	471	150103
1630	9272.0	126.0	20.00%	2.5	high-rise	200(1:1.6)	1.8	100.0		residential	471	150103
1631	8606.0	108.0	40.00%	2.4	multi-story		1.2	150.0		residential	471	150103
1632	9502.0	962.0	30.00%	2.0	multi-story | mid-rise	412(1:0.4)	2	150.0		residential	471	150103
1633	7350.0				mid-rise | high-rise					residential	471	150103
1634	6864.0	1270.0	35.00%	2.46	high-rise	1500(1:1.2)	1.2	150.0		residential	471	150103
1635	8867.0	307.0	10.00%	2.0	multi-story	200(1:0.7)	1.5	150.0		residential	471	150103
1636	9915.0	937.0			high-rise					residential	471	150103
1637	6914.0	393.0	35.00%	1.8	multi-story	200(1:0.5)	0.7	150.0		residential	471	150103
1638	6415.0	469.0	10.00%	1.0	multi-story		0.6	150.0		residential	471	150103
1639	9307.0	2274.0			high-rise					residential	471	150103
1640	5930.0	768.0	35.00%	2.0	multi-story	200(1:0.3)	0.5	50.0		residential	471	150103
1641	7723.0	384.0			high-rise					residential	471	150103
1642	9378.0	490.0			high-rise					residential	471	150103
1643	8555.0				high-rise					residential	471	150103
1644	8206.0	50.0			multi-story					residential	471	150103
1645	6253.0	610.0	25.00%	1.5	multi-story | high-rise	100(1:0.2)	0.8	150.0		residential	471	150103
1646	5378.0	96.0	30.00%	1.2	multi-story	300(1:3.1)	1.2	100.0		residential	471	150103
1647	9600.0	5997.0	35%	2.27		6150(1:1.2)	2.8			residential	471	150103
1648	4743.0	1373.0			high-rise					commercial-residential	471	150103
1649	17790.0	34.0	50.00%	0.5	low-rise floors		2	150.0		villa	471	150103
1650	7306.0	165.0	30.00%	1.2	multi-story	400(1:2.4)	0.5	150.0		residential	471	150103
1651	6900.0	2649.0	30%	3.0		2000(1:1)	2.6			residential	471	150103
1652	9294.0	252.0	30.00%	1.2	multi-story	100(1:0.4)		150.0		residential	471	150103
1653	6800.0	1218.0	30.00%	2.5	high-rise	300(1:0.2)	0.8	150.0	600.0	residential	471	150103
1654	5572.0	976.0	30.00%	2.0	mid-rise | high-rise		0.8	150.0		residential	471	150103
1655	5930.0	564.0	40.00%	1.0	multi-story		0.8	150.0		residential	471	150103
1656	8900.0	56.0	30.00%	1.2	multi-story	20(1:0.4)	0.8	30.0		residential	471	150103
1657	5988.0	48.0	30.00%	1.2	multi-story		0.5	150.0		residential	471	150104
1658	7484.0	75.0	30.00%	1.2	multi-story		0.5	150.0		residential	471	150103
1659	8906.0	41.0	20.00%	1.2	multi-story		0.6	150.0		residential	471	150103
1660	7000.0	24.0	25.00%	2.96	multi-story		1.5	150.0		residential	471	150103
1661	8151.0	271.0	30.00%	1.2	multi-story	200(1:0.7)	0.5	200.0		residential	471	150103
1662	8406.0	36.0	30.00%	1.2	multi-story			150.0		residential	471	150103
1663	6154.0	306.0	30.00%	1.0	multi-story	300(1:1.0)	0.2	100.0		residential	471	150103
1664	7472.0	172.0	20.00%	1.2	multi-story		0.43	150.0		residential	471	150103
1665	7843.0	158.0	20.00%	1.2	multi-story		1	150.0		residential	471	150103
1666	8006.0	126.0	30.00%	1.2	multi-story		1.2	150.0		residential	471	150103
1667	5730.0	390.0	30.00%	1.2	multi-story		0.5	150.0		residential	471	150103
1668	7617.0	360.0	24.00%	1.3	multi-story	300(1:0.8)	0.7	150.0		residential	471	150103
1669	7166.0	274.0	20.00%	0.3	multi-story		1.1	150.0		residential	471	150103
1670	8256.0	302.0	50.00%	1.0	multi-story	100(1:0.3)	0.03	150.0		residential	471	150103
1671	7606.0	405.0	30.00%	1.2	multi-story	400(1:1.0)	0.6	100.0		residential	471	150103
1672	6066.0	402.0	35.00%	2.0	multi-story	100(1:0.2)	0.5	50.0		residential	471	150103
1673	7675.0	282.0	20.00%	1.0	multi-story	400(1:1.4)	0.8	100.0		residential	471	150103
1674	8541.0	168.0	30.00%	1.2	multi-story	300(1:1.8)	0.3	100.0		residential	471	150103
1675	7806.0	42.0	20.00%	1.2	multi-story	50(1:1.2)	1.8	150.0		residential	471	150103
1676	8406.0	127.0	40.00%	6.0	multi-story | high-rise		1.5	150.0		residential	471	150103
1677	6830.0	132.0	30.00%	1.5	multi-story		0.5	150.0		residential	471	150103
1678	5969.0	786.0	10.00%	1.0	multi-story	200(1:0.3)	1.2	50.0		residential	471	150103
1679	8344.0	466.0	20.00%	1.5	multi-story	15(1:0.0)	0.2	150.0		residential	471	150103
1680	8406.0	135.0	20.00%	2.0	multi-story | high-rise	300(1:2.2)	0.6	150.0		residential	471	150103
1681	5185.0	948.0	40.00%	1.0	multi-story | high-rise	500(1:0.5)	0.8	500.0		residential	471	150103
1682	7073.0	210.0	20.00%	1.0	multi-story	300(1:1.4)	0.5	100.0		residential	471	150103
1683	8639.0	228.0	40.00%	2.0	multi-story	200(1:0.9)	0.5	150.0		residential	471	150103
1684	4791.0	460.0	30.00%	1.2	multi-story	1000(1:2.2)	0.56	150.0		residential	471	150103
1685	7087.0	707.0	40.00%	3.3	high-rise	1890(1:2.7)	1.5	150.0		residential	471	150103
1686	9194.0	494.0	10.00%	1.0	multi-story	500(1:1.0)	0.8	150.0		residential	471	150103
1687	7593.0	282.0	15.00%	1.2	multi-story	200(1:0.7)	0.4	100.0		residential	471	150103
1688	9026.0				high-rise					residential	471	150103
1689	6500.0				multi-story					residential	471	150103
1690	7306.0				multi-story					residential	471	150103
1691	6930.0				multi-story					residential	471	150103
1692	8006.0				multi-story					residential	471	150103
1693	8974.0	220.0			multi-story					residential	471	150103
1694	6130.0	50.0			multi-story					residential	471	150103
1695	8211.0	326.0			mid-rise					residential	471	150103
1696	5657.0	63.0			multi-story					residential	471	150103
1697	7708.0	220.0			multi-story					residential	471	150103
1698	4641.0	1140.0			multi-story					residential	471	150103
1699	8220.0	131.0	30.00%	1.2	multi-story		0.5	150.0		residential	471	150103
1700	7006.0	60.0	30.00%	1.2	multi-story		0.5	150.0		residential	471	150103
1701	8148.0	249.0	30.00%	1.2	multi-story		0.5	150.0		residential	471	150103
1702	7706.0	59.0	30.00%	1.2	multi-story		0.5	150.0		residential	471	150103
1703	6351.0	153.0	30.00%	1.2	multi-story		0.5	150.0		residential	471	150103
1704	7906.0	114.0	30.00%	1.2	multi-story		0.5	150.0		residential	471	150103
1705	6800.0	132.0	30.00%	1.2	multi-story	200(1:1.5)	1.5	100.0		residential	471	150103
1706	10291.0	336.0	30.00%	1.2	multi-story	200(1:0.6)	0.6	50.0		residential	471	150103
1707	6695.0	216.0	30.00%	1.2	multi-story		0.5	150.0		residential	471	150103
1708	7806.0	324.0	30.00%	1.2	multi-story	300(1:0.9)	0.1	100.0		residential	471	150103
1709	5830.0	72.0	30.00%	1.2	multi-story	300(1:4.2)	1.5	100.0		residential	471	150103
1710	6230.0	48.0	40.00%	1.2	multi-story	100(1:2.1)	1.5	100.0		residential	471	150103
1711	8406.0	91.0	30.00%	1.2	multi-story	100(1:1.1)	1	100.0		residential	471	150103
1712	7022.0	126.0	30.00%	1.2	multi-story	200(1:1.6)	0.8	100.0		residential	471	150103
1713	7503.0	216.0	30.00%	1.2	multi-story	100(1:0.5)	1	150.0		residential	471	150103
1714	9122.0	504.0	20.00%	1.2	multi-story		1.2	150.0		residential	471	150103
1715	5036.0	446.0	40.00%	1.0	multi-story		0.8	150.0		residential	471	150103
1716	8406.0	73.0	30.00%	1.2	multi-story	100(1:1.4)	0.3	150.0		residential	471	150103
1717	7824.0	153.0	10.00%	1.0	multi-story		0.5	150.0		residential	471	150103
1718	8006.0	72.0	30.00%	1.2	multi-story		0.5	150.0		residential	471	150103
1719	8600.0	60.0	10.00%	1.0	multi-story		0.8	150.0		residential	471	150103
1720	6250.0	761.0	30.00%	2.5	high-rise		0.9	150.0		residential	471	150103
1721	8095.0	162.0			multi-story					residential	471	150103
1722	7306.0	75.0	30.00%	1.2	multi-story		0.5	150.0		residential	471	150103
1723	7906.0	54.0	30.00%	1.2	multi-story		0.5	150.0		residential	471	150103
1724	6930.0				multi-story					residential	471	150103
1725	6630.0	45.0			multi-story					residential	471	150103
1726	8006.0	72.0	30.00%	1.2	multi-story		0.5	150.0		residential	471	150103
1727	7006.0	995.0	30.00%	3.0	high-rise	500(1:0.5)	2.5	100.0		commercial-residential	471	150103
1728	9500.0	782.0	35%	2.29		813	2.5			residential	471	150103
1729	5300.0	2604.0	30.00%	2.5	high-rise	500(1:0.2)	1.2	100.0		commercial-residential	471	150103
1730	7500.0	165.0	30.00%	1.2	multi-story	200(1:1.2)	0.7	150.0		residential	471	150103
1731	3950.0	469.0	30.00%	1.2	multi-story	100(1:0.2)	0.8	150.0		residential	471	150103
1732	7900.0	35.0	30.00%	1.2	multi-story		0.8	150.0		residential	471	150103
1733	7800.0	58.0	20.00%	1.2	multi-story	30(1:0.5)	0.5	150.0		residential	471	150103
1734	6500.0	63.0			multi-story					residential	471	150103
1735	8100.0	65.0	20.00%	1.2	multi-story		1	150.0		residential	471	150103
1736	6900.0	60.0	10.00%	1.0	multi-story	30(1:0.5)	0.8	150.0		residential	471	150103
1737	8500.0	45.0	20.00%	1.0	multi-story		0.8	150.0		residential	471	150103
1738	8900.0	108.0	30.00%	1.2	multi-story		0.5	150.0		residential	471	150103
1739	8400.0	48.0	30.00%	1.2	multi-story		0.5	150.0		residential	471	150103
1740	8400.0	36.0	30.00%	1.2	multi-story		0.7	150.0		residential	471	150103
1741	8500.0	90.0	10.00%	1.0	multi-story	100(1:1.1)	0.8	150.0		residential	471	150103
1742	8800.0	912.0	20.00%	4.7	high-rise	440(1:0.5)	2.4	100.0		commercial-residential	471	150103
1743	9000.0	108.0	30.00%	1.2	multi-story		0.5	150.0		residential	471	150103
1744	7000.0	36.0			multi-story					residential	471	150103
1745	7100.0	294.0	30.00%	1.2	multi-story		7	150.0		residential	471	150103
1746	7000.0	108.0	30.00%	1.5	multi-story	200(1:1.9)	1.8	100.0		residential	471	150103
1747	5600.0	564.0	30.00%	1.5	multi-story | high-rise	500(1:0.9)	3.5	500.0		residential	471	150103
1748	7506.0	74.0			multi-story					residential	471	150103
1749	8000.0	60.0	30.00%	2.0	multi-story | high-rise			150.0		residential	471	150103
1750	9800.0	192.0	30.00%	2.0	multi-story | high-rise	300(1:1.6)	0.9	100.0		residential	471	150103
1751	8000.0	230.0	30.00%	1.8	multi-story | mid-rise		0.5	150.0		residential	471	150103
1752	3950.0	102.0	30.00%	2.03	multi-story	200(1:2.0)	1	50.0		residential	471	150103
1753	8259.0	564.0	30.00%	1.14	multi-story	300(1:0.5)	0.7	100.0		residential	471	150103
1754	8300.0		30.00%	2.0	multi-story | high-rise		0.9	150.0		residential	471	150103
1755	7000.0				multi-story					residential	471	150103
1756	5441.0				multi-story					residential	471	150103
1757	5900.0				multi-story					residential	471	150103
1758	7000.0				multi-story | mid-rise					residential	471	150103
1759	6700.0				multi-story					residential	471	150103
1760	4500.0				high-rise					commercial-residential	471	150103
1761	6800.0				multi-story					residential	471	150103
1762	5900.0				multi-story					residential	471	150103
1763	4900.0				high-rise					commercial-residential	471	150103
1764	7000.0				multi-story					residential	471	150103
1765	8000.0				multi-story					residential	471	150103
1766					low-rise floors					self-built	471	150103
1767	8900.0				multi-story					residential	471	150103
1768	5900.0				multi-story					residential	471	150103
1769	7000.0				multi-story					residential	471	150103
1770	7200.0				multi-story					residential	471	150103
1771	6500.0				multi-story					residential	471	150103
1772	3250.0				multi-story					residential	471	150103
1773	7000.0				multi-story					residential	471	150103
1774	8200.0	260.0			mid-rise					commercial-residential	471	150103
1775	6700.0				multi-story					residential	471	150103
1776	5879.0	144.0			multi-story					residential	471	150103
1777	8400.0	50.0			multi-story					commercial-residential	471	150103
1778	6800.0	72.0			multi-story					residential	471	150103
1779	6300.0				high-rise					commercial-residential	471	150103
1780	6800.0				high-rise					residential	471	150103
1781	6430.0	60.0			multi-story					residential	471	150103
1782	6030.0				mid-rise					residential	471	150103
1783	6330.0	145.0			multi-story					residential	471	150103
1784	5500.0				multi-story					residential	471	150103
1785	6200.0	81.0			multi-story					residential	471	150103
1786	6526.0				multi-story					residential	471	150103
1787	7300.0				multi-story					residential	471	150103
1788	5200.0				multi-story					residential	471	150103
1789	16900.0				low-rise floors					villa	471	150103
1790	7206.0	48.0			multi-story					residential	471	150103
1791	6917.0	44.0			multi-story					residential	471	150103
1792	3850.0				multi-story					residential	471	150103
1793					multi-story					self-built	471	150103
1794	7806.0	274.0			multi-story					residential	471	150103
1795	6600.0	327.0			multi-story					residential	471	150103
1796	9100.0	36.0			multi-story					residential	471	150103
1797	7700.0	50.0			multi-story					residential	471	150103
1798	6842.0	180.0			multi-story					residential	471	150103
1799	7606.0	168.0			multi-story					residential	471	150103
1800	5600.0	54.0			multi-story					residential	471	150103
1801	5530.0	120.0			multi-story					residential	471	150103
1802	5600.0	60.0			multi-story					residential	471	150103
1803	6500.0	73.0			multi-story					residential	471	150103
1804	6130.0	204.0			multi-story					residential	471	150103
1805	6000.0				multi-story					residential	471	150103
1806	8000.0	13.0			multi-story					residential	471	150103
1807	4453.0	209.0			multi-story					residential	471	150103
1808	5700.0	6.0			low-rise floors					villa	471	150103
1809	7951.0	138.0			mid-rise					commercial-residential	471	150103
1810	5600.0	36.0			multi-story					residential	471	150103
1811	7900.0	30.0			multi-story					residential	471	150103
1812	5900.0	93.0			multi-story					residential	471	150103
1813	5600.0	73.0			multi-story					commercial-residential	471	150103
1814	7039.0	140.0			multi-story					residential	471	150103
1815	8300.0	185.0			multi-story					residential	471	150103
1816	7600.0	36.0			multi-story					commercial-residential	471	150103
1817	6700.0				multi-story					residential	471	150103
1818	5666.0	13.0			multi-story					residential	471	150103
1819	7300.0	156.0			multi-story					residential	471	150103
1820	8200.0				multi-story					residential	471	150103
1821	9283.0	1678.0			multi-story					residential	471	150103
1822	5041.0	36.0			multi-story					residential	471	150103
1823	7800.0	66.0			multi-story					residential	471	150103
1824	6800.0	42.0			mid-rise					residential	471	150103
1825	5900.0				multi-story					residential	471	150103
1826	5830.0	60.0			multi-story			150.0		residential	471	150103
1827	8306.0	74.0			multi-story			150.0		residential	471	150103
1828	6000.0		20.00%	1.2	multi-story		0.5	150.0		residential	471	150103
1829	6930.0	78.0	30.00%	1.2	multi-story		0.5	150.0		residential	471	150103
1830	9483.0	90.0	30.00%	1.2	multi-story		0.5	150.0		residential	471	150103
1831	5900.0	20.0	30.00%	1.2	multi-story		0.5	150.0		residential	471	150103
1832	7500.0	24.0	30.00%	1.2	multi-story		0.5	150.0		commercial-residential	471	150103
1833	5400.0	60.0	30.00%	1.2	multi-story		0.5	150.0		residential	471	150103
1834	7100.0	45.0	30.00%	1.2	multi-story			150.0		residential	471	150103
1835	6617.0	60.0	30.00%	1.2	multi-story		0.5	150.0		residential	471	150103
1836	7500.0	60.0	30.00%	1.2	multi-story		0.5	150.0		residential	471	150103
1837	7406.0	92.0	30.00%	1.2	multi-story		0.5	150.0		residential	471	150103
1838	12559.0		50.00%	1.2	multi-story		2	150.0		villa	471	150103
1839	8000.0		30.00%	1.2	multi-story		0.5	150.0		residential	471	150103
1840	6630.0	90.0	30.00%	1.2	multi-story		0.5	150.0		residential	471	150103
1841	6300.0	144.0	30.00%	1.2	multi-story		0.5	150.0		residential	471	150103
1842	5900.0	96.0	30.00%	1.2	multi-story			150.0		residential	471	150103
1843	7200.0	260.0	30.00%	1.2	multi-story		0.5	150.0		residential	471	150103
1844	7800.0		30.00%	1.2	multi-story		0.5	150.0		residential	471	150103
1845	8900.0	101.0	30.00%	1.2	multi-story		0.7	150.0		residential	471	150103
1846	6932.0	90.0	30.00%	1.2	multi-story		0.5	150.0		residential	471	150103
1847	7000.0		30.00%	1.2	multi-story		0.5	150.0		residential	471	150103
1848	9000.0		30.00%	1.2	multi-story		0.5	150.0		residential	471	150103
1849	8400.0	30.0	30.00%	1.2	multi-story		1.8	150.0		residential	471	150103
1850	6530.0	72.0	30.00%	1.2	multi-story			150.0		residential	471	150103
1851	6600.0	54.0	30.00%	1.2	multi-story		0.5	150.0		residential	471	150103
1852		72.0		0.5	low-rise floors					self-built	471	150103
1853	7206.0	114.0	20.00%	1.2	multi-story		0.5	150.0		residential	471	150103
1854	8106.0	108.0	30.00%	1.2	multi-story		0.5	150.0		residential	471	150103
1855	7600.0		30.00%	1.2	multi-story		0.5	150.0		residential	471	150103
1856	5930.0	84.0	30.00%	1.2	multi-story		0.5	150.0		residential	471	150103
1857	7400.0	108.0	30.00%	1.2	multi-story	200(1:1.9)	1.2	100.0		residential	471	150103
1858	7000.0	384.0	36.00%	1.36	multi-story	700(1:1.8)		100.0		commercial-residential	471	150103
1859	6000.0	3492.0	30.00%	1.2	multi-story	300(1:0.1)	1.5	100.0		commercial-residential	471	150103
1860	7800.0	100.0	10.00%	1.2	multi-story | mid-rise | high-rise	300(1:3.0)	0.8	100.0		residential	471	150103
1861	6700.0	20.0	30.00%	1.2	multi-story	300(1:15.0)	0.68	100.0		residential	471	150103
1862	10800.0	72.0	30.00%	1.2	multi-story	200(1:2.8)	1.2	150.0		residential	471	150103
1863	8000.0	55.0	30.00%	1.2	multi-story		0.5	150.0		residential	471	150103
1864	8600.0	30.0	30.00%	1.2	multi-story		0.5	150.0		residential	471	150103
1865	8300.0	96.0	30.00%	1.2	multi-story	200(1:2.1)	1.5	100.0		residential	471	150103
1866	6900.0	82.0	30.00%	1.2	multi-story		0.5	150.0		residential	471	150103
1867	6000.0	48.0	30.00%	1.2	multi-story	50(1:1.0)	1	100.0		residential	471	150103
1868	6000.0	72.0	30.00%	1.2	multi-story	50(1:0.7)	1	100.0		residential	471	150103
1869	8700.0	273.0	30.00%	1.5	multi-story	50(1:0.2)	0.38	100.0		residential	471	150103
1870	12060.0	2736.0	30.00%	1.2	multi-story			150.0		residential	471	150103
1871	8900.0	96.0	50.00%	1.0	multi-story	50(1:0.5)	0.3	100.0		residential	471	150103
1872	6900.0	137.0	30.00%	1.2	multi-story	100(1:0.7)	1	100.0		residential	471	150103
1873	7000.0		30.00%	1.2	multi-story		0.5	150.0		residential	471	150103
1874	6830.0	60.0	30.00%	1.2	multi-story		0.5	150.0		residential	471	150103
1875	7400.0	317.0	30.00%	1.2	multi-story	300(1:0.9)	0.4	100.0		residential	471	150103
1876	7000.0	160.0	30.00%	1.2	multi-story	20(1:0.1)		150.0		residential	471	150103
1877	7700.0		50.00%	0.5	low-rise floors		2	150.0		villa	471	150103
1878	8100.0	1496.0	35.00%	2.99	mid-rise	998(1:0.7)	3.2	100.0		commercial-residential	471	150103
1879	7600.0	158.0	30.00%	1.2	multi-story	300(1:1.9)	1.2	100.0		residential	471	150103
1880	6700.0	100.0	36.00%	1.0	multi-story	300(1:3.0)	0.8	100.0		residential	471	150103
1881	8200.0	104.0	30.00%	1.2	multi-story	300(1:2.9)	3.5	100.0		residential	471	150103
1882	7700.0	216.0	30.00%	1.2	multi-story	300(1:1.4)	1.2	100.0		residential	471	150103
1883	7700.0	252.0	30.00%	1.2	multi-story	300(1:1.2)	1.2	100.0		residential	471	150103
1884	9700.0	60.0	20.00%	1.2	multi-story		0.5	150.0		residential	471	150103
1885	7200.0	102.0	50.00%	1.0	multi-story	100(1:1.0)	0.8	100.0		residential	471	150103
1886	6798.0	168.0	30.00%	1.2	multi-story		0.5	150.0		residential	471	150103
1887	7300.0	54.0	30.00%	1.2	multi-story		0.5	150.0		residential	471	150103
1888	9000.0	48.0	30.00%	1.2	multi-story		0.5	150.0		residential	471	150103
1889	8000.0	60.0	30.00%	1.2	multi-story		0.5	150.0		residential	471	150103
1890	10273.0	2638.0	30.00%	2.0	multi-story | mid-rise | high-rise	2500(1:0.9)	2.3	150.0		residential	471	150105
1891	11506.0	1747.0	30.00%	2.0	multi-story | mid-rise | high-rise	2000(1:1.1)	1.8	150.0		residential	471	150105
1892	9157.0	1416.0	30.00%	1.7	multi-story | mid-rise	1000(1:0.7)	0.7	150.0		residential	471	150105
1893	8044.0	1921.0	20.00%	1.2	multi-story | high-rise	1500(1:0.8)	1	150.0		residential	471	150105
1894	7392.0	1554.0	35.00%	1.5	multi-story		1.5	150.0		residential	471	150105
1895	8619.0	1919.0	36.00%	1.5	multi-story | high-rise			150.0		residential	471	150105
1896	8156.0	1985.0	40.00%	1.27	multi-story	500(1:0.3)	0.8	200.0		residential	471	150105
1897	11624.0	1969.0	40.00%	2.5	mid-rise | high-rise | super high-rise	1400(1:0.7)	2.6	100.0		residential	471	150105
1898	7842.0	1302.0	35.00%	1.8	multi-story	500(1:0.4)	0.5	150.0		residential	471	150105
1899	7730.0	688.0	35.00%	3.0	high-rise	652(1:0.9)	2	50.0	50.0	residential	471	150105
1900	9383.0	228.0	30.00%	1.0	multi-story	200(1:0.9)	1	150.0		residential	471	150105
1901	6632.0	2136.0	30.00%	1.2	multi-story	2000(1:0.9)	0.5	150.0		residential	471	150105
1902	7883.0	703.0	40.00%	2.5	multi-story | high-rise	90(1:0.1)	0.8	150.0		residential	471	150105
1903	8838.0	562.0	40.00%	1.4	multi-story		0.6	150.0		residential	471	150105
1904	10000.0	120.0	20.00%	2.0	multi-story | high-rise	100(1:0.8)	1.2	150.0		residential	471	150105
1905	8786.0	238.0	30.00%	2.2	multi-story	70(1:0.3)	1.5	150.0		residential	471	150105
1906	8255.0	1537.0	35.00%	1.7	multi-story | mid-rise | high-rise	300(1:0.2)	0.9	200.0		residential	471	150105
1907	11084.0	1855.0	35.00%	2.8	high-rise	4466(1:2.4)	2	150.0		residential	471	150105
1908	8770.0	298.0	33.00%	0.8	multi-story | mid-rise | high-rise	150(1:0.5)	0.6	150.0		residential	471	150105
1909	7606.0	200.0	30.00%	1.2	multi-story		0.5	150.0		commercial-residential	471	150105
1910	13445.0	153.0	30.00%	1.58	multi-story | mid-rise		0.8	150.0		residential	471	150105
1911	8303.0	2489.0	39.50%	1.79	high-rise	595(1:0.2)	0.8	150.0		residential	471	150105
1912	9130.0	469.0	10.00%	1.0	multi-story	100(1:0.2)	0.2	150.0		residential	471	150105
1913	8350.0	216.0	35.00%	2.05	high-rise	1(1:0.0)	1	150.0		residential	471	150105
1914	6862.0	854.0	35.00%	3.5	multi-story | high-rise	400(1:0.5)	1.8	150.0		residential	471	150105
1915	8944.0	1536.0	30.00%	1.2	multi-story	1100(1:0.7)	1.8	150.0		residential	471	150105
1916	7899.0	1789.0	30.00%	1.7	multi-story | high-rise		1.8	150.0		residential	471	150105
1917	8779.0	770.0	30.00%	1.5	multi-story	750(1:1.0)	1.2	150.0		residential	471	150105
1918	11646.0	569.0	36.00%	1.3	multi-story | high-rise	260(1:0.5)	0.7	150.0		residential	471	150105
1919	8882.0	1874.0	30.00%	1.0	multi-story	500(1:0.3)	0.8	150.0		residential	471	150105
1920	8680.0	360.0	30.00%	1.2	multi-story	400(1:1.1)	0.8	150.0		residential	471	150105
1921	9148.0	168.0	30.00%	1.2	multi-story	300(1:1.8)	0.6	100.0		residential	471	150105
1922	8801.0	3532.0	30.00%	2.5	high-rise		0.9	150.0		commercial-residential	471	150105
1923	8008.0	213.0	30.00%	1.2	multi-story	200(1:0.9)	0.6	150.0		residential	471	150105
1924	6530.0	198.0	40.00%	2.9	high-rise		2.5	150.0		commercial-residential	471	150105
1925	11412.0	248.0	30.00%	3.0	mid-rise | high-rise	200(1:0.8)	2.28	150.0		residential	471	150105
1926	6228.0	188.0	30.00%	1.2	multi-story		0.5	150.0		residential	471	150105
1927	8106.0				low-rise floors					villa	471	150105
1928	8600.0				multi-story					commercial-residential	471	150105
1929	6500.0	330.0			multi-story					commercial-residential	471	150105
1930	10300.0	428.0	38.00%	1.76	high-rise	410(1:1.0)	0.5	150.0		residential	471	150105
1931	9500.0	48.0	30.00%	1.2	multi-story	30(1:0.6)	0.6	150.0		residential	471	150105
1932	13100.0		30.00%	0.5	low-rise floors		1.5	150.0		villa	471	150105
1933	4909.0	4441.0	30.00%	1.6	multi-story	2000(1:0.5)	0.66	150.0		residential	471	150119
1934	4994.0	4082.0	30.00%	3.0	high-rise	800(1:0.2)	0.65	50.0		residential	471	150119
1935	4795.0	6594.0	40.00%	2.8	multi-story	2964(1:0.4)	2	50.0		residential	471	150119
1936	3988.0	468.0	35.00%	1.43	multi-story	400(1:0.9)	0.6	150.0		residential	471	150119
1937	4671.0	1239.0	30.00%	1.48	multi-story	500(1:0.4)	0.7	50.0		residential	471	150119
1938	4803.0	1188.0	30.00%	1.2	multi-story	500(1:0.4)	0.8	50.0		residential	471	150119
1939	5053.0	420.0	35.00%	1.7	mid-rise		1.5	150.0		residential	471	150119
1940	5195.0	1645.0	30.00%	1.2	multi-story	1000(1:0.6)	0.7	150.0		residential	471	150119
1941	4672.0	496.0	30.00%	1.88	multi-story		0.7	150.0		residential	471	150119
1942	4819.0	1374.0	30.00%	1.2	multi-story	600(1:0.4)	0.7	50.0	50.0	residential	471	150119
1943	4253.0	881.0	35.00%	2.28	multi-story	967(1:1.1)	1.8	150.0		residential	471	150119
1944	6256.0	1542.0	30.00%	2.5	high-rise	300(1:0.2)	1.2	50.0	50.0	residential	471	150119
1945	4741.0	1145.0	30.00%	1.2	multi-story	1000(1:0.9)	0.7	150.0		residential	471	150119
1946	3352.0	984.0	30.00%	1.2	multi-story	300(1:0.3)	0.8	50.0	150.0	residential	471	150119
1947	5025.0	2965.0			mid-rise					residential	471	150119
1948	4743.0	1153.0	36.00%	2.87	high-rise	300(1:0.3)	1	50.0	50.0	residential	471	150119
1949	5102.0	487.0	30.00%	2.0	multi-story | high-rise		1	150.0		residential	471	150119
1950	4940.0	308.0			high-rise			150.0		residential	471	150119
1951	6000.0				multi-story					villa	471	150119
1952	4341.0	370.0			multi-story					residential	471	150119
1953	5041.0	630.0			high-rise					commercial-residential	471	150119
1954	4400.0	500.0	30.00%	2.7	multi-story	100(1:0.2)	1.5	50.0		residential	471	150119
1955	2200.0	303.0	30.00%	1.2	multi-story		0.6	150.0		residential	471	150119
1956	3400.0	490.0	25.00%	2.0	multi-story | high-rise	400(1:0.8)	0.5	150.0		residential	471	150119
1957	6000.0		55%	2.5			1.8			residential	471	150119
1958	6000.0	1120.0	42%	1.42		700	0.9			residential	471	150121
1959	5200.0	573.0	30.00%	2.5	high-rise		0.9	150.0		commercial-residential	471	150119
1960	11364.0	2179.0	30.00%	2.4	mid-rise | high-rise	1500(1:0.7)	1.5	150.0		residential	471	150172
1961	11327.0	3001.0	35.00%	3.49	high-rise	1800(1:0.6)	2.46	150.0	150.0	residential	471	150172
1962	13984.0	1858.0	38.00%	1.1	multi-story	500(1:0.3)	2.8	100.0		residential	471	150172
1963	11629.0	1312.0	42.00%	1.99	mid-rise | high-rise	1500(1:1.1)	2.5	150.0	100.0	residential	471	150172
1964	19175.0	784.0	36.00%	1.79	mid-rise	500(1:0.6)	2.86	100.0		residential	471	150172
1965	14117.0	2333.0	38.00%	1.1	multi-story | high-rise	3058(1:1.3)	4.3	150.0		residential	471	150172
1966	14639.0	1140.0	36.00%	2.76	multi-story | high-rise	1136(1:1.0)	1.6	100.0	100.0	residential	471	150172
1967	10875.0	706.0	35.00%	2.61	multi-story	859(1:1.2)	1.5	150.0		residential	471	150172
1968	9773.0	694.0	39.00%	2.66	mid-rise | high-rise	1810(1:2.6)	2.4	100.0	80.0	residential	471	150172
1969	13430.0	287.0	50.00%	0.57	multi-story		4	150.0		residential	471	150172
1970	17387.0	1668.0	30.00%	1.97	multi-story	656(1:0.4)	0.5	100.0		residential	471	150172
1971	12311.0	1300.0	40.00%	2.5	multi-story | mid-rise | high-rise	1000(1:0.8)	2.3	150.0	150.0	residential	471	150172
1972	14137.0	1463.0	35.00%	2.05	high-rise	3000(1:2.1)	3	150.0		residential	471	150172
1973	12539.0	932.0	30.00%	2.0	multi-story | mid-rise | high-rise	1000(1:1.1)	2.3	150.0	150.0	residential	471	150172
1974	9483.0		50.00%	0.5	low-rise floors		2	150.0		villa	471	150172
1975	9692.0	574.0	30.00%	2.0	multi-story | high-rise		2.8	150.0		residential	471	150172
1976	22408.0	18.0	38.00%	1.1	low-rise floors	2000(1:111.1)	4.3	150.0		villa	471	150172
1977	7972.0	280.0	30.00%	0.3	multi-story | mid-rise	260(1:0.9)	1	80.0		residential	471	150172
1978	7878.0	108.0	16.00%	0.4	multi-story		0.3	150.0		residential	471	150172
1979	7412.0	1279.0	16.00%	2.2	multi-story	1000(1:0.8)	2.6	150.0		residential	471	150172
1980	8506.0	340.0	40.00%	1.0	multi-story	300(1:0.9)	0.6	150.0		residential	471	150172
1981	6766.0	452.0	16.00%	2.2	multi-story | mid-rise | high-rise		1	150.0		residential	471	150172
1982	12548.0				high-rise					residential	471	150172
1983	17290.0		50.00%	0.5	low-rise floors		2	150.0		villa	471	150172
1984	14123.0	1603.0	35.00%	2.0	mid-rise	311(1:0.2)	2	150.0		residential	471	150172
1985	6800.0				high-rise					commercial-residential	471	150172
1986	8400.0	232.0	20.00%	2.99	high-rise	718(1:3.1)	2.6	150.0		commercial-residential	471	150172
1987	19600.0		38.00%	1.1	low-rise floors	3058	4.3	150.0		villa	471	150172
1988	4550.0	264.0	30.00%	1.2	multi-story	500(1:1.9)	1	150.0		residential	471	150172
1989	13000.0	1802.0	35%	1.99		3730	2.9			residential	471	150172
1990	8300.0	24.0	30.00%	1.2	multi-story		0.5	150.0		residential	471	150172
1991	18905.0	251.0	30.00%	2.5	high-rise		2	150.0		residential	471	150172
1992	17992.0		42.00%	1.97	high-rise	656	2.8	150.0		residential	471	150172
1993	3150.0	483.0	30.00%	1.2	multi-story	400(1:0.8)	0.8	150.0		residential	471	150172
1994	3982.0	1184.0	30.00%	1.2	multi-story	600(1:0.5)	1	50.0		residential	471	150123
1995	6730.0	2752.0	33.00%	1.34	mid-rise | high-rise	2959(1:1.1)	3.4	150.0		residential	471	150123
1996	6530.0	1398.0	35.00%	1.64	mid-rise | high-rise	680(1:0.5)	2.68	150.0		residential	471	150123
1997	4741.0	314.0	30.00%	1.2	multi-story	500(1:1.6)	1.6	50.0		residential	471	150123
1998	3953.0	74.0	30.00%	2.0	multi-story | mid-rise		0.9	150.0		residential	471	150123
1999	7588.0	7459.0	35%	2.5		1780(1:1)	2.0-3.0			residential	471	150123
[truncated: 1,657 more rows]
