# Supplementary material for: Design of Urban resilience model in emergency situations
Source: PLoS One. 2026 Jun 9;21(6):e0347588. doi: 10.1371/journal.pone.0347588 (PMC13249160; doi:10.1371/journal.pone.0347588)
Supplement: S1 File — (ZIP) [file pone.0347588.s001.zip › dataset/Appendix 3/Accommodation service data.csv]

id	type	lon_gcj02	lat_gcj02	typecode	citycode	adcode
B01AF00F33	宾馆酒店	125.27956	43.84528	100100	431	220104
B01AF00FC9	旅馆招待所	125.298799	43.874027	100200	431	220104
B01AF024AD	四星级宾馆	125.391902	43.835003	100103	431	220102
B01AF024CE	宾馆酒店	125.572965	44.293762	100100	431	220183
B01AF02B08	宾馆酒店	125.376336	43.863327	100100	431	220102
B01AF02D0B	五星级宾馆	125.361996	43.863863	100102	431	220102
B01AF0458A	宾馆酒店	125.28697	43.873814	100100	431	220104
B01AF04697	四星级宾馆	125.315263	43.888203	100103	431	220104
B01AF0491E	宾馆酒店	125.389304	43.701745	100100	431	220102
B01AF04C4C	旅馆招待所	125.333822	43.886739	100200	431	220102
B01AF05F03	旅馆招待所	125.374153	43.863833	100200	431	220102
B01AF06151	四星级宾馆	125.327632	43.886899	100103	431	220102
B01AF0669F	宾馆酒店|生活服务	125.325338	43.873807	100100|071400	431	220102
B01AF06CV6	五星级宾馆	125.326226	43.85789	100102	431	220102
B01AF06D79	旅馆招待所	125.321913	43.906813	100200	431	220103
B01AF06DSA	宾馆酒店|餐饮服务	125.324231	43.868642	100100|050000	431	220104
B01AF06GIQ	三星级宾馆	125.324316	43.872824	100104	431	220104
B01AF06HYZ	三星级宾馆	125.369771	43.861056	100104	431	220102
B01AF06KAD	三星级宾馆|餐饮服务	125.321891	43.901896	100104|050100	431	220103
B01AF06M3C	四星级宾馆	125.325061	43.899241	100103	431	220103
B01AF06NDA	五星级宾馆	125.316601	43.896789	100102	431	220103
B01AF06NRV	四星级宾馆	125.33419	43.898691	100103	431	220102
B01AF06NSU	四星级宾馆	125.323746	43.890855	100103	431	220104
B01AF06SXU	三星级宾馆	125.32588	43.863621	100104	431	220102
B01AF06SYD	四星级宾馆	125.315998	43.890424	100103	431	220104
B01AF06TLL	五星级宾馆	125.310274	43.846479	100102	431	220104
B01AF06WFA	三星级宾馆	125.321555	43.895012	100104	431	220104
B01AF06Y5K	四星级宾馆	125.32299	43.877515	100103	431	220104
B01AF073H3	四星级宾馆	125.325276	43.907582	100103	431	220103
B01AF077VN	宾馆酒店	125.323162	43.870839	100100	431	220104
B01AF0788T	四星级宾馆	125.310018	43.864878	100103	431	220104
B01AF07O0H	宾馆酒店	125.248879	43.858442	100100	431	220106
B01AF07TPS	宾馆酒店|住宿服务	125.168372	44.436083	100100|100200	431	220122
B01AF07UWZ	宾馆酒店	125.401927	43.891932	100100	431	220105
B01AF07W4M	宾馆酒店	125.178025	44.421225	100100	431	220122
B01AF07WE1	旅馆招待所	125.372644	43.883023	100200	431	220105
B01AF07WIG	三星级宾馆	125.302569	43.825651	100104	431	220104
B01AF07WNH	三星级宾馆	125.328067	43.863797	100104	431	220102
B01AF07XQH	宾馆酒店	125.710196	44.537176	100100	431	220183
B01AF080HI	旅馆招待所	125.3273	43.835146	100200	431	220102
B01AF080T9	宾馆酒店	125.708084	44.539022	100100	431	220183
B01AF081LV	四星级宾馆	125.315505	43.83198	100103	431	220104
B01AF081U9	宾馆酒店	125.708123	44.535942	100100	431	220183
B01AF0821U	宾馆酒店	125.323033	43.87482	100100	431	220104
B01AF084HJ	宾馆酒店	126.553936	44.81854	100100	431	220182
B01AF084LH	旅馆招待所	125.334902	43.887938	100200	431	220102
B01AF0858S	旅馆招待所	125.400162	43.913276	100200	431	220105
B01AF085PQ	旅馆招待所	125.323083	43.906867	100200	431	220103
B01AF0867Y	旅馆招待所	125.166752	44.435982	100200	431	220122
B01AF086BM	宾馆酒店	125.295209	43.874799	100100	431	220104
B01AF086PI	宾馆酒店	125.714636	44.532929	100100	431	220183
B01AF088HD	宾馆酒店	125.655301	43.524229	100100	431	220112
B01AF08CVU	宾馆酒店	125.328812	43.907941	100100	431	220103
B01AF08E2H	旅馆招待所	125.327599	43.890505	100200	431	220102
B01AF08H1J	宾馆酒店|餐饮服务	125.566976	44.278666	100100|050100	431	220183
B01AF08IRQ	经济型连锁酒店	125.333108	43.889425	100105	431	220102
B01AF08IRS	经济型连锁酒店	125.315826	43.873687	100105	431	220104
B01AF08J2Z	宾馆酒店|餐饮服务	125.391644	43.709148	100100|050100	431	220102
B01AF08OJ2	旅馆招待所	125.321032	43.908461	100200	431	220103
B01AF08OXJ	旅馆招待所	125.166187	44.432129	100200	431	220122
B01AF08PCI	三星级宾馆	125.322001	43.877535	100104	431	220104
B01AF08PHI	三星级宾馆	125.318409	43.936403	100104	431	220103
B01AF08TVJ	旅馆招待所	125.302357	43.879295	100200	431	220104
B01AF08U2M	旅馆招待所	125.319388	43.876217	100200	431	220104
B01AF08XE6	旅馆招待所	125.170449	44.437237	100200	431	220122
B01AF08Z84	旅馆招待所	125.293621	43.872608	100200	431	220104
B01AF091PM	旅馆招待所	125.318152	43.83241	100200	431	220104
B01AF09423	旅馆招待所	125.315427	43.891086	100200	431	220104
B01AF095MK	旅馆招待所	125.16684	44.436448	100200	431	220122
B01AF0962K	旅馆招待所	125.161682	44.436479	100200	431	220122
B01AF099CT	旅馆招待所	125.711136	44.534058	100200	431	220183
B01AF099T3	旅馆招待所	125.712606	44.533895	100200	431	220183
B01AF09A6S	旅馆招待所	125.711411	44.534492	100200	431	220183
B01AF09CRH	旅馆招待所	125.335994	43.891942	100200	431	220102
B01AF09DI5	旅馆招待所	125.302389	43.870498	100200	431	220104
B01AF09DVM	旅馆招待所	125.303871	43.869655	100200	431	220104
B01AF09F31	旅馆招待所	125.302035	43.870767	100200	431	220104
B01AF09FVE	宾馆酒店|生活服务	125.283141	43.82785	100100|070000	431	220104
B01AF09H81	旅馆招待所	125.303654	43.879327	100200	431	220104
B01AF09HGS	旅馆招待所	125.303155	43.879339	100200	431	220104
B01AF09JCW	宾馆酒店	125.163976	44.436288	100100	431	220122
B01AF09JMU	旅馆招待所	125.303306	43.87934	100200	431	220104
B01AF09LFV	旅馆招待所	126.544339	44.824538	100200	431	220182
B01AF09LHL	旅馆招待所	125.26006	43.891953	100200	431	220106
B01AF09M48	宾馆酒店	125.383535	43.882823	100100	431	220105
B01AF09M6O	旅馆招待所	125.340918	43.877816	100200	431	220102
B01AF09MDF	四星级宾馆	125.291901	43.827502	100103	431	220104
B01AF09MG1	旅馆招待所	126.542127	44.823314	100200	431	220182
B01AF09THC	旅馆招待所	125.334549	43.887349	100200	431	220102
B01AF09ZPO	旅馆招待所	125.303207	43.869845	100200	431	220104
B01AF09ZTG	旅馆招待所	125.365877	43.879553	100200	431	220105
B01AF0A0KH	旅馆招待所	125.162159	44.436114	100200	431	220122
B01AF0A11I	旅馆招待所	125.357743	44.018808	100200	431	220103
B01AF0A24Z	三星级宾馆	125.340507	43.898603	100104	431	220102
B01AF0A29K	旅馆招待所	125.831872	44.152825	100200	431	220113
B01AF0A2J8	旅馆招待所	126.542058	44.825387	100200	431	220182
B01AF0A360	旅馆招待所	126.55931	44.824769	100200	431	220182
B01AF0A3VY	旅馆招待所	125.301159	43.878882	100200	431	220104
B01AF0A4KC	旅馆招待所	125.302319	43.870548	100200	431	220104
B01AF0A4M6	旅馆招待所	125.301293	43.880054	100200	431	220104
B01AF0A4ZO	旅馆招待所	125.327111	43.89414	100200	431	220102
B01AF0A8NO	四星级宾馆	125.310033	43.871704	100103	431	220104
B01AF0A8S7	旅馆招待所	125.319299	43.860001	100200	431	220104
B01AF0A914	旅馆招待所	125.301041	43.879342	100200	431	220104
B01AF0A9OR	旅馆招待所	125.302948	43.87873	100200	431	220104
B01AF0A9S2	旅馆招待所	125.295889	43.87119	100200	431	220104
B01AF0A9TD	旅馆招待所	125.303941	43.879598	100200	431	220104
B01AF0AA7L	宾馆酒店	125.303176	43.878891	100100	431	220104
B01AF0AADF	宾馆酒店	125.321596	43.906788	100100	431	220103
B01AF0AAXZ	宾馆酒店|餐饮服务	125.331511	43.876097	100100|050100	431	220102
B01AF0AB5G	旅馆招待所	125.334806	43.888942	100200	431	220102
B01AF0AC3Q	宾馆酒店	125.257308	43.869198	100100	431	220106
B01AF0AE04	旅馆招待所	125.335219	43.889136	100200	431	220102
B01AF0AE72	旅馆招待所	125.300957	43.879545	100200	431	220104
B01AF0AFC7	旅馆招待所	126.540105	44.826042	100200	431	220182
B01AF0AJQ9	旅馆招待所	125.707729	44.531305	100200	431	220183
B01AF0AJUP	旅馆招待所	125.294217	43.871803	100200	431	220104
B01AF0APPU	三星级宾馆	125.696099	43.992151	100104	431	220113
B01AF0ARKY	宾馆酒店	125.320229	43.865926	100100	431	220104
B01AF0AT8P	旅馆招待所	125.320097	43.936891	100200	431	220103
B01AF0ATOM	旅馆招待所	125.309941	43.893259	100200	431	220104
B01AF0ATZ7	旅馆招待所	125.287428	43.83985	100200	431	220104
B01AF0AY72	旅馆招待所	125.28489	43.891521	100200	431	220106
B01AF0AYPX	旅馆招待所	125.374811	43.87989	100200	431	220105
B01AF0AYQE	旅馆招待所	125.323539	43.830817	100200	431	220102
B01AF0AZNZ	宾馆酒店	125.319977	43.908905	100100	431	220103
B01AF0B04O	旅馆招待所	125.175496	43.799852	100200	431	220106
B01AF0B1P6	宾馆酒店	125.302839	43.87106	100100	431	220104
B01AF0B1WE	宾馆酒店	125.299713	43.892723	100100	431	220104
B01AF0B2PC	旅馆招待所	125.321507	43.905126	100200	431	220103
B01AF0B2R3	旅馆招待所	125.303702	43.891785	100200	431	220104
B01AF0B3QC	宾馆酒店	125.295429	43.870485	100100	431	220104
B01AF0B50V	旅馆招待所	125.426875	43.935019	100200	431	220105
B01AF0B5SW	宾馆酒店	125.301228	43.876543	100100	431	220104
B01AF0B6P4	旅馆招待所	125.369662	43.838039	100200	431	220102
B01AF0B6U0	宾馆酒店	125.320978	43.902481	100100	431	220103
B01AF0B6VS	旅馆招待所	125.314804	43.866689	100200	431	220104
B01AF0B75S	旅馆招待所	125.318345	43.907746	100200	431	220103
B01AF0B7JQ	宾馆酒店	125.310771	43.872726	100100	431	220104
B01AF0B7MP	经济型连锁酒店	125.3417	43.897176	100105	431	220102
B01AF0B7MQ	经济型连锁酒店	125.257412	43.860905	100105	431	220106
B01AF0B7MR	经济型连锁酒店	125.328207	43.884102	100105	431	220102
B01AF0B91Z	旅馆招待所	125.318439	43.8324	100200	431	220104
B01AF0B9CC	旅馆招待所	125.317366	43.907781	100200	431	220103
B01AF0BAJP	旅馆招待所	125.303235	43.880597	100200	431	220104
B01AF0BAKB	宾馆酒店	125.325586	43.86792	100100	431	220102
B01AF0BBI2	宾馆酒店	125.331612	43.899263	100100	431	220103
B01AF0BBOR	宾馆酒店	125.303126	43.879629	100100	431	220104
B01AF0BCCX	旅馆招待所	125.330331	43.887675	100200	431	220102
B01AF0BCWG	旅馆招待所	125.335846	43.87578	100200	431	220102
B01AF0BDY3	旅馆招待所	125.335077	43.875774	100200	431	220102
B01AF0BE28	旅馆招待所	125.336041	43.888935	100200	431	220102
B01AF0BFJH	旅馆招待所	125.317453	43.907782	100200	431	220103
B01AF0BH63	宾馆酒店	125.370302	43.881156	100100	431	220105
B01AF0BQ5A	三星级宾馆	125.371351	43.858384	100104	431	220102
B01AF0BQLS	旅馆招待所	125.336997	43.920941	100200	431	220103
B01AF0BS0T	旅馆招待所	125.32691	43.890299	100200	431	220102
B01AF0BT64	宾馆酒店	125.353183	43.89808	100100	431	220102
B01AF0BU53	宾馆酒店	125.335295	43.904809	100100	431	220103
B01AF0BU5N	宾馆酒店	125.338188	43.906445	100100	431	220103
B01AF0BUAB	旅馆招待所	125.328158	43.906919	100200	431	220103
B01AF0BUCP	旅馆招待所	125.331663	43.907625	100200	431	220103
B01AF0BVLC	旅馆招待所	125.365513	43.893112	100200	431	220105
B01AF0BW8Q	宾馆酒店	125.339727	43.876437	100100	431	220102
B01AF0BWC2	旅馆招待所	125.347386	43.880052	100200	431	220102
B01AF0BWM3	旅馆招待所	125.286646	43.8558	100200	431	220104
B01AF0BWVR	旅馆招待所	125.303128	43.870853	100200	431	220104
B01AF0BX63	旅馆招待所	125.31248	43.86633	100200	431	220104
B01AF0BXHZ	旅馆招待所	125.298263	43.879298	100200	431	220104
B01AF0BXIE	旅馆招待所	125.304212	43.880026	100200	431	220104
B01AF0BXIL	旅馆招待所	125.302565	43.879358	100200	431	220104
B01AF0BXQG	宾馆酒店|住宿服务	125.296603	43.886147	100100|100200	431	220104
B01AF0BXSW	宾馆酒店	125.295717	43.885037	100100	431	220104
B01AF0BXT7	旅馆招待所	125.299561	43.884516	100200	431	220104
B01AF0BYZQ	旅馆招待所	125.311915	43.874906	100200	431	220104
B01AF0BZB6	旅馆招待所	125.32286	43.907012	100200	431	220103
B01AF0BZDN	旅馆招待所	125.318344	43.907771	100200	431	220103
B01AF0BZHZ	旅馆招待所	125.321464	43.905013	100200	431	220103
B01AF0BZR2	旅馆招待所	125.29582	43.870992	100200	431	220104
B01AF0C05K	经济型连锁酒店	125.320697	43.892874	100105	431	220104
B01AF0C072	旅馆招待所	125.316191	43.89082	100200	431	220104
B01AF0C1AW	宾馆酒店	125.257731	43.863313	100100	431	220106
B01AF0C1DR	宾馆酒店	125.268039	43.88962	100100	431	220106
B01AF0C25I	旅馆招待所	125.275617	43.825568	100200	431	220104
B01AF0C25J	旅馆招待所	125.275551	43.825532	100200	431	220104
B01AF0C25K	旅馆招待所	125.27964	43.829858	100200	431	220104
B01AF0C25Q	旅馆招待所	125.275144	43.825858	100200	431	220104
B01AF0C25S	旅馆招待所	125.275288	43.826224	100200	431	220104
B01AF0C25T	旅馆招待所	125.27524	43.826288	100200	431	220104
B01AF0C25V	旅馆招待所	125.276211	43.826212	100200	431	220104
B01AF0C25W	旅馆招待所	125.277269	43.826613	100200	431	220104
B01AF0C25X	旅馆招待所	125.277422	43.826665	100200	431	220104
B01AF0C2AP	旅馆招待所	125.279826	43.830566	100200	431	220104
B01AF0C2AS	旅馆招待所	125.280281	43.829889	100200	431	220104
B01AF0C2AU	旅馆招待所	125.281004	43.829924	100200	431	220104
B01AF0C2GB	旅馆招待所	125.291689	43.824954	100200	431	220104
B01AF0C2KE	旅馆招待所	125.323232	43.830123	100200	431	220102
B01AF0C2L4	旅馆招待所	125.322891	43.829723	100200	431	220102
B01AF0C2OC	旅馆招待所	125.318996	43.831939	100200	431	220104
B01AF0C3CX	经济型连锁酒店	125.332988	43.894215	100105	431	220102
B01AF0C3D0	三星级宾馆	125.318023	43.883401	100104	431	220104
B01AF0C3JI	宾馆酒店	125.324077	43.891637	100100	431	220104
B01AF0C3SE	宾馆酒店	125.316498	43.914458	100100	431	220103
B01AF0C42G	旅馆招待所	125.348241	43.879339	100200	431	220102
B01AF0C49K	宾馆酒店	125.325881	43.872275	100100	431	220102
B01AF0C4LR	五星级宾馆	125.315489	43.888677	100102	431	220104
B01AF0C4TM	旅馆招待所	125.275396	43.825089	100200	431	220104
B01AF0C4V3	宾馆酒店	125.29165	43.886154	100100	431	220106
B01AF0C54F	经济型连锁酒店	125.326533	43.871792	100105	431	220102
B01AF0C59R	宾馆酒店	125.335755	43.888374	100100	431	220102
B01AF0C5GQ	旅馆招待所	125.302771	43.890066	100200	431	220104
B01AF0C5HD	宾馆酒店	125.340141	43.885302	100100	431	220102
B01AF0C5LO	经济型连锁酒店	125.323224	43.876593	100105	431	220104
B01AF0C5SD	宾馆酒店	125.344649	43.875975	100100	431	220102
B01AF0C62E	旅馆招待所	125.303667	43.892695	100200	431	220104
B01AF0C63Z	经济型连锁酒店	125.313337	43.886575	100105	431	220104
B01AF0C6R4	旅馆招待所	125.605915	43.959942	100200	431	220113
B01AF0C6T2	三星级宾馆	125.758812	43.968999	100104	431	220113
B01AF0C7CK	旅馆招待所	125.425106	43.829849	100200	431	220102
B01AF0C7CN	旅馆招待所	125.425309	43.829994	100200	431	220102
B01AF0C7CP	宾馆酒店	125.42532	43.830044	100100	431	220102
B01AF0C7R5	住宿服务相关	125.709348	43.508635	100000	431	220112
B01AF0C7UJ	宾馆酒店	125.661789	43.530874	100100	431	220112
B01AF0C8AY	宾馆酒店	125.709208	44.531951	100100	431	220183
B01AF0C8FN	旅馆招待所	125.713838	44.533957	100200	431	220183
B01AF0C8FT	旅馆招待所	125.715393	44.534066	100200	431	220183
B01AF0C8J0	宾馆酒店	125.696068	44.536137	100100	431	220183
B01AF0C8OE	宾馆酒店	125.711939	44.538264	100100	431	220183
B01AF0C9F0	旅馆招待所	125.168161	44.436066	100200	431	220122
B01AF0C9F1	宾馆酒店	125.168855	44.436062	100100	431	220122
B01AF0CBAV	旅馆招待所	125.836572	44.14989	100200	431	220113
B01AF0CBG6	宾馆酒店	125.835286	44.151912	100100	431	220113
B01AF0CCHX	旅馆招待所	126.540111	44.82604	100200	431	220182
B01AF0CDKP	宾馆酒店	124.635975	44.394917	100100	431	220122
B01AF0CDTO	三星级宾馆	126.540064	44.819906	100104	431	220182
B01AF0CIM7	宾馆酒店	125.777671	43.990082	100100	431	220113
B01AF0CJKU	旅馆招待所	125.29908	43.873751	100200	431	220104
B01AF0CKFA	五星级宾馆	125.319524	43.89156	100102	431	220104
B01AF0CLW6	三星级宾馆	125.372512	43.851203	100104	431	220102
B01AF0CMDE	住宿服务相关|商务住宅	125.341189	43.893862	100000|120302	431	220102
B01AF0CME1	旅馆招待所	125.335863	43.89303	100200	431	220102
B01AF0CMHV	经济型连锁酒店	125.31644	43.914907	100105	431	220103
B01AF0CPHA	宾馆酒店	125.18665	43.85124	100100	431	220106
B01AF0CPK4	经济型连锁酒店	125.330393	43.884663	100105	431	220102
B01AF0CPKL	三星级宾馆	125.322738	43.895013	100104	431	220104
B01AF0CR6D	经济型连锁酒店	125.346371	43.879627	100105	431	220102
B01AF0CT4T	四星级宾馆	125.320245	43.845954	100103	431	220104
B01AF0CWJG	经济型连锁酒店	125.297459	43.88862	100105	431	220104
B01AF0CY55	旅馆招待所	125.332312	43.88529	100200	431	220102
B01AF0CZ1H	旅馆招待所	125.26998	43.900426	100200	431	220106
B01AF0CZ2Y	旅馆招待所	125.322702	43.830765	100200	431	220102
B01AF0CZH6	宾馆酒店	125.320549	43.902459	100100	431	220103
B01AF0CZIU	四星级宾馆	125.261317	43.888515	100103	431	220106
B01AF0D02C	旅馆招待所	125.337688	43.897804	100200	431	220102
B01AF0D09L	旅馆招待所	126.546331	44.823125	100200	431	220182
B01AF0D0PI	宾馆酒店	125.387717	43.833045	100100	431	220102
B01AF0D0WB	宾馆酒店	125.262595	43.894834	100100	431	220106
B01AF0D129	宾馆酒店	125.327733	43.893935	100100	431	220102
B01AF0D15B	宾馆酒店	125.372153	43.886776	100100	431	220105
B01AF0D15J	宾馆酒店	125.370163	43.883601	100100	431	220105
B01AF0D1AH	宾馆酒店	125.284089	43.889903	100100	431	220106
B01AF0D1GH	宾馆酒店	125.315151	43.892419	100100	431	220104
B01AF0D1M7	旅馆招待所	125.283082	43.860147	100200	431	220104
B01AF0D1TJ	三星级宾馆	125.33761	43.901694	100104	431	220102
B01AF0D1YZ	宾馆酒店	125.389562	43.867555	100100	431	220105
B01AF0D2IM	宾馆酒店	125.376089	43.867383	100100	431	220105
B01AF0D2YG	宾馆酒店	125.37674	43.839159	100100	431	220102
B01AF0D36W	宾馆酒店	125.301731	43.876225	100100	431	220104
B01AF0D39U	宾馆酒店	125.32554	43.900025	100100	431	220103
B01AF0D3KK	宾馆酒店	125.347638	43.878465	100100	431	220102
B01AF0D3O8	宾馆酒店	125.363856	43.857481	100100	431	220102
B01AF0D3O9	旅馆招待所	125.363471	43.857473	100200	431	220102
B01AF0D3OS	宾馆酒店	125.327076	43.901406	100100	431	220103
B01AF0D3RD	宾馆酒店	125.298976	43.884064	100100	431	220104
B01AF0D3U9	旅馆招待所|住宿服务	125.369153	43.879584	100200|100100	431	220105
B01AF0D46Q	宾馆酒店	125.266444	43.884905	100100	431	220106
B01AF0D49S	宾馆酒店	125.368367	43.863	100100	431	220102
B01AF0D4LH	宾馆酒店	125.266965	43.885408	100100	431	220106
B01AF0D4P3	旅馆招待所	125.367516	43.881069	100200	431	220105
B01AF0D4TO	宾馆酒店	125.341667	43.896625	100100	431	220102
B01AF0D4WG	三星级宾馆	125.302119	43.871845	100104	431	220104
B01AF0D4ZX	宾馆酒店	125.329358	43.891592	100100	431	220102
B01AF0D50G	经济型连锁酒店	125.326072	43.842127	100105	431	220102
B01AF0D54E	宾馆酒店	125.381883	43.883727	100100	431	220105
B01AF0D5J3	三星级宾馆	125.375423	43.849997	100104	431	220102
B01AF0D6FA	宾馆酒店	125.336911	43.89376	100100	431	220102
B01AF0D6GT	宾馆酒店	125.334522	43.876476	100100	431	220102
B01AF0D6H4	宾馆酒店	125.339076	43.886757	100100	431	220102
B01AF0D75H	旅馆招待所	125.278089	43.861265	100200	431	220104
B01AF0D78M	宾馆酒店	125.285242	43.829483	100100	431	220104
B01AF0D7EK	宾馆酒店	125.334955	43.904792	100100	431	220103
B01AF0D829	四星级宾馆	125.164997	44.43527	100103	431	220122
B01AF0D8C9	宾馆酒店	125.702071	44.525027	100100	431	220183
B01AF0D8P4	旅馆招待所	125.522535	43.688821	100200	431	220112
B01AF0D8QK	宾馆酒店	125.163421	44.437671	100100	431	220122
B01AF0D8VI	宾馆酒店	125.188571	44.432134	100100	431	220122
B01AF0D8VQ	宾馆酒店|住宿服务	125.189227	44.434321	100100|100200	431	220122
B01AF0D8VR	宾馆酒店	125.189168	44.434191	100100	431	220122
B01AF0D93F	宾馆酒店	125.664594	43.536259	100100	431	220112
B01AF0D951	宾馆酒店	125.708429	44.532948	100100	431	220183
B01AF0D9HM	旅馆招待所	125.700405	44.52939	100200	431	220183
B01AF0D9M5	宾馆酒店	125.694536	44.536372	100100	431	220183
B01AF0D9RF	宾馆酒店	125.696855	44.53587	100100	431	220183
B01AF0D9W2	宾馆酒店	125.693982	44.535335	100100	431	220183
B01AF0D9W5	宾馆酒店	125.69536	44.534944	100100	431	220183
B01AF0DA45	宾馆酒店	125.821905	44.150607	100100	431	220113
B01AF0DA7F	宾馆酒店	125.84043	44.155645	100100	431	220113
B01AF0DAC2	宾馆酒店	126.556005	44.826089	100100	431	220182
B01AF0DALI	宾馆酒店	126.540489	44.821546	100100	431	220182
B01AF0DALV	宾馆酒店	126.551294	44.816261	100100	431	220182
B01AF0DAMJ	旅馆招待所	125.477063	44.129243	100200	431	220103
B01AF0DAP0	宾馆酒店	125.834326	44.154454	100100	431	220113
B01AF0DAQH	旅馆招待所	126.554936	44.819821	100200	431	220182
B01AF0DAY9	宾馆酒店	126.542783	44.825089	100100	431	220182
B01AF0DBED	旅馆招待所	125.274819	43.825759	100200	431	220104
B01AF0DBJ8	宾馆酒店	125.294555	43.880331	100100	431	220104
B01AF0DEVB	旅馆招待所	125.329507	43.909113	100200	431	220103
B01AF0DG77	旅馆招待所	125.275212	43.825045	100200	431	220104
B01AF0DG7C	三星级宾馆	125.316502	43.858574	100104	431	220104
B01AF0DG7D	经济型连锁酒店	125.376017	43.855905	100105	431	220102
B01AF0DGA8	宾馆酒店|住宿服务	125.569469	44.285847	100100|100200	431	220183
B01AF0DGCC	宾馆酒店|餐饮服务	125.564771	44.023631	100100|050100	431	220113
B01AF0DHVX	三星级宾馆	125.37051	43.881804	100104	431	220105
B01AF0DHVZ	经济型连锁酒店	125.337426	43.90253	100105	431	220103
B01AF0DHW0	经济型连锁酒店	125.32624	43.909715	100105	431	220103
B01AF0DHWB	经济型连锁酒店	125.271326	43.875055	100105	431	220106
B01AF0DJ58	经济型连锁酒店	125.311261	43.892483	100105	431	220104
B01AF0DJ5I	经济型连锁酒店	125.240497	43.871462	100105	431	220106
B01AF0YYW8	旅馆招待所	125.449324	43.946199	100200	431	220103
B01AF0YZ6N	旅馆招待所	125.478572	43.966352	100200	431	220103
B01AF0YZBV	旅馆招待所	125.340797	43.89739	100200	431	220102
B01AF0YZBX	旅馆招待所	125.327381	43.908289	100200	431	220103
B01AF0YZKX	旅馆招待所	125.64248	43.955491	100200	431	220113
B01AF0YZVN	宾馆酒店|餐饮服务	125.000882	43.993622	100100|050100	431	220122
B01AF0Z0M6	宾馆酒店	125.318115	43.874772	100100	431	220104
B01AF0Z13D	宾馆酒店	125.230553	43.86378	100100	431	220106
B01AF0Z1A7	旅馆招待所	125.300243	43.882498	100200	431	220104
B01AF0Z1P1	旅馆招待所	125.302089	43.879356	100200	431	220104
B01AF0Z1VJ	四星级宾馆	125.255311	43.868628	100103	431	220106
B01AF0Z21O	旅馆招待所	125.303151	43.878892	100200	431	220104
B01AF0Z29Y	旅馆招待所	125.337278	43.920926	100200	431	220103
B01AF0Z2P3	旅馆招待所	125.287392	43.936931	100200	431	220103
B01AF0Z34S	旅馆招待所	125.300121	43.94113	100200	431	220103
B01AF0Z35O	旅馆招待所	125.294769	43.937126	100200	431	220103
B01AF0Z3Z2	三星级宾馆	125.323752	43.889468	100104	431	220104
B01AF0Z591	宾馆酒店	125.332696	43.892663	100100	431	220102
B01AF0Z59X	宾馆酒店	125.334016	43.89006	100100	431	220102
B01AF0Z5A3	四星级宾馆	125.325458	43.890969	100103	431	220102
B01AF0Z5C7	宾馆酒店	125.289502	43.874334	100100	431	220104
B01AF0Z5L0	宾馆酒店	126.537645	44.837895	100100	431	220182
B01AF0Z5P0	宾馆酒店	125.332308	43.837113	100100	431	220102
B01AF0Z5SR	宾馆酒店	125.277858	43.85778	100100	431	220104
B01AF0Z6BQ	宾馆酒店	125.346324	43.877219	100100	431	220102
B01AF0Z6FL	旅馆招待所	125.304273	43.880899	100200	431	220104
B01AF0Z6FS	旅馆招待所	125.300242	43.878696	100200	431	220104
B01AF0Z6LP	宾馆酒店	125.254625	43.818714	100100	431	220104
B01AF0Z6UQ	旅馆招待所	126.545845	44.821936	100200	431	220182
B01AF0Z6XP	宾馆酒店	125.321916	43.87616	100100	431	220104
B01AF0Z726	旅馆招待所	125.266447	43.890006	100200	431	220106
B01AF0Z7GW	宾馆酒店|餐饮服务	125.366327	44.315088	100100|050100	431	220122
B01AF0Z7QF	宾馆酒店	125.372628	43.883466	100100	431	220105
B01AF0Z7QR	宾馆酒店	125.34249	43.89089	100100	431	220102
B01AF0Z7R3	三星级宾馆	125.266566	43.90276	100104	431	220106
B01AF0Z7SH	旅馆招待所	125.357375	43.889164	100200	431	220102
B01AF0Z7T0	旅馆招待所	125.337895	43.890868	100200	431	220102
B01AF0Z7TP	宾馆酒店	125.261251	43.861692	100100	431	220106
B01AF0Z7YE	宾馆酒店	125.569278	44.28548	100100	431	220183
B01AF0Z871	三星级宾馆	125.328567	43.90141	100104	431	220103
B01AF0Z887	宾馆酒店	125.320671	43.904539	100100	431	220103
B01AF0Z88Z	宾馆酒店	125.3233	43.905628	100100	431	220103
B01AF0Z8B2	宾馆酒店	125.376498	43.841137	100100	431	220102
B01AF0Z8CY	宾馆酒店	125.369286	43.845901	100100	431	220102
B01AF0Z8NT	宾馆酒店	125.842379	44.152881	100100	431	220113
B01AF0Z95W	宾馆酒店	125.256393	43.804311	100100	431	220104
B01AF0Z9CU	旅馆招待所	126.183122	44.638025	100200	431	220183
B01AF0Z9K5	旅馆招待所	125.302679	43.878726	100200	431	220104
B01AF0Z9KZ	旅馆招待所	125.321808	43.866205	100200	431	220104
B01AF0ZA1S	旅馆招待所|购物服务	125.18647	44.05737	100200|060200	431	220103
B01AF0ZA7T	宾馆酒店	125.340987	43.884419	100100	431	220102
B01AF0ZA8K	宾馆酒店	125.329245	43.88567	100100	431	220102
B01AF0ZA8S	旅馆招待所	125.335241	43.888525	100200	431	220102
B01AF0ZA9O	宾馆酒店	125.331467	43.881229	100100	431	220102
B01AF0ZAA8	经济型连锁酒店	125.341682	43.879563	100105	431	220102
B01AF0ZAY9	宾馆酒店	125.677949	44.067247	100100	431	220113
B01AF0ZB4J	经济型连锁酒店	125.376349	43.85704	100105	431	220102
B01AF0ZB53	宾馆酒店	125.373692	43.859815	100100	431	220102
B01AF0ZB6C	宾馆酒店	125.365099	43.86029	100100	431	220102
B01AF0ZB6Q	旅馆招待所	125.375783	43.86716	100200	431	220105
B01AF0ZB89	宾馆酒店	125.383204	43.863023	100100	431	220102
B01AF0ZB8D	经济型连锁酒店	125.38534	43.852467	100105	431	220102
B01AF0ZBEG	宾馆酒店	125.705039	44.538656	100100	431	220183
B01AF0ZBNI	宾馆酒店	125.306299	43.894037	100100	431	220104
B01AF0ZC3Y	旅馆招待所	125.278229	43.846056	100200	431	220104
B01AF0ZC4J	宾馆酒店	125.275825	43.853776	100100	431	220104
B01AF0ZC4S	旅馆招待所	125.287871	43.839882	100200	431	220104
B01AF0ZC78	经济型连锁酒店	125.32977	43.907806	100105	431	220103
B01AF0ZC7I	四星级宾馆	125.304488	43.891853	100103	431	220104
B01AF0ZC83	旅馆招待所	125.301914	43.892453	100200	431	220104
B01AF0ZCCO	旅馆招待所	125.416338	43.824605	100200	431	220102
B01AF0ZCCV	宾馆酒店	125.415826	43.824826	100100	431	220102
B01AF0ZCF9	旅馆招待所	125.660378	43.531617	100200	431	220112
B01AF0ZCOW	三星级宾馆	125.295576	43.881595	100104	431	220104
B01AF0ZCRJ	宾馆酒店	125.259942	43.901932	100100	431	220106
B01AF0ZCVA	宾馆酒店	125.411133	43.819642	100100	431	220102
B01AF0ZD4O	旅馆招待所	125.292926	43.887043	100200	431	220106
B01AF0ZDAD	旅馆招待所	125.65047	44.776412	100200	431	220122
B01AF0ZDBH	旅馆招待所	125.164692	44.436332	100200	431	220122
B01AF0ZDGK	五星级宾馆	125.318601	43.889666	100102	431	220104
B01AF0ZDH0	经济型连锁酒店	125.344836	43.879693	100105	431	220102
B01AF0ZDHP	旅馆招待所	125.341795	43.897762	100200	431	220102
B01AF0ZDNE	宾馆酒店	125.540477	43.677687	100100	431	220112
B01AF0ZDQM	宾馆酒店|餐饮服务	124.953583	44.098388	100100|050100	431	220122
B01AF0ZDQO	宾馆酒店|餐饮服务	124.947546	44.098297	100100|050100	431	220122
B01AF0ZDTI	旅馆招待所	125.416609	43.824704	100200	431	220102
B01AF0ZE18	宾馆酒店	125.294695	43.940323	100100	431	220103
B01AF0ZE1T	宾馆酒店	125.300547	43.944263	100100	431	220103
B01AF0ZE3P	旅馆招待所	126.541511	44.825577	100200	431	220182
B01AF0ZENY	旅馆招待所	125.425142	43.830359	100200	431	220102
B01AF0ZEQN	宾馆酒店	125.239135	43.856653	100100	431	220106
B01AF0ZEV7	旅馆招待所|住宿服务	125.252961	43.818451	100200|100100	431	220104
B01AF0ZEX1	旅馆招待所	125.168044	44.436054	100200	431	220122
B01AF0ZF22	旅馆招待所	125.292808	43.844153	100200	431	220104
B01AF0ZF4V	旅馆招待所	125.293792	43.872711	100200	431	220104
B01AF0ZFSS	宾馆酒店|餐饮服务	125.174237	44.422395	100100|050100	431	220122
B01AF0ZFZW	宾馆酒店	125.332897	43.898712	100100	431	220102
B01AF0ZG0F	宾馆酒店	125.336532	43.89543	100100	431	220102
B01AF0ZG3U	宾馆酒店	125.394207	43.89463	100100	431	220105
B01AF0ZGCI	宾馆酒店	125.819343	44.662277	100100	431	220183
B01AF0ZGH0	宾馆酒店	125.334033	43.893179	100100	431	220102
B01AF0ZGZI	旅馆招待所	125.27166	43.910899	100200	431	220106
B01AF0ZGZP	三星级宾馆	125.364839	43.887452	100104	431	220105
B01AF0ZHDJ	宾馆酒店	126.550467	44.821954	100100	431	220182
B01AF0ZHEA	经济型连锁酒店	125.373336	43.85833	100105	431	220102
B01AF0ZHFM	宾馆酒店	125.400106	43.865522	100100	431	220105
B01AF0ZHG0	宾馆酒店	125.393927	43.868549	100100	431	220105
B01AF0ZIHD	旅馆招待所	125.66388	43.530738	100200	431	220112
B01AF0ZIP3	宾馆酒店|餐饮服务	125.459639	44.480937	100100|050100	431	220183
B01AF0ZITL	旅馆招待所	125.338041	43.892667	100200	431	220102
B01AF0ZIVF	宾馆酒店|餐饮服务	126.653001	45.040996	100100|050100	431	220182
B01AF0ZJES	五星级宾馆	125.26127	43.883394	100102	431	220106
B01AF0ZO50	四星级宾馆	125.339878	43.89252	100103	431	220102
B01AF0ZO56	宾馆酒店	125.303417	43.889852	100100	431	220104
B01AF0ZO5L	四星级宾馆	125.32633	43.846234	100103	431	220102
B01AF0ZO74	经济型连锁酒店	125.260741	43.861399	100105	431	220106
B01AF0ZQM3	宾馆酒店	125.320447	43.906503	100100	431	220103
B01AF0ZQP1	旅馆招待所	125.29793	43.874958	100200	431	220104
B01AF0ZQPR	旅馆招待所	125.332142	43.885102	100200	431	220102
B01AF0ZR44	旅馆招待所	125.337402	43.894581	100200	431	220102
B01AF0ZR4T	旅馆招待所	125.303612	43.879124	100200	431	220104
B01AF0ZRAC	宾馆酒店	125.364831	43.822645	100100	431	220102
B01AF0ZRAN	宾馆酒店	125.331366	43.904978	100100	431	220103
B01AF0ZREY	旅馆招待所	125.286191	43.88957	100200	431	220106
B01AF0ZRG7	宾馆酒店	125.357242	43.889392	100100	431	220102
B01AF0ZRJ6	宾馆酒店	125.381882	43.884017	100100	431	220105
B01AF0ZRJC	旅馆招待所	125.366093	43.837921	100200	431	220102
B01AF0ZRJY	旅馆招待所	125.338783	43.922889	100200	431	220103
B01AF0ZRLO	宾馆酒店	125.275635	43.854187	100100	431	220104
B01AF0ZRMJ	宾馆酒店	125.330756	43.906031	100100	431	220103
B01AF0ZRMR	宾馆酒店	125.286804	43.888026	100100	431	220106
B01AF0ZRP7	三星级宾馆	125.285078	43.889852	100104	431	220106
B01AF0ZRSP	宾馆酒店	125.328873	43.866425	100100	431	220102
B01AF0ZRSX	宾馆酒店	125.330586	43.905832	100100	431	220103
B01AF0ZRVS	宾馆酒店	125.268236	43.90276	100100	431	220106
B01AF0ZRWA	宾馆酒店	125.328891	43.904676	100100	431	220103
B01AF0ZRYH	宾馆酒店|住宿服务	125.281313	43.828101	100100|100200	431	220104
B01AF0ZS0E	旅馆招待所	125.345023	43.888787	100200	431	220102
B01AF0ZS1D	经济型连锁酒店	125.35403	43.864827	100105	431	220102
B01AF0ZS50	宾馆酒店	125.295611	43.876113	100100	431	220104
B01AF0ZSA0	旅馆招待所	125.275685	43.825176	100200	431	220104
B01AF0ZSAK	旅馆招待所	125.389387	43.870357	100200	431	220105
B01AF0ZSAP	旅馆招待所	125.342429	43.893777	100200	431	220102
B01AF0ZSEL	宾馆酒店	125.300858	43.878257	100100	431	220104
B01AF0ZSGU	旅馆招待所	125.275508	43.825078	100200	431	220104
B01AF0ZSHB	旅馆招待所	125.299721	43.883354	100200	431	220104
B01AF0ZSIT	旅馆招待所	125.300268	43.884581	100200	431	220104
B01AF0ZSJB	宾馆酒店	125.339839	43.923711	100100	431	220103
B01AF0ZSS9	旅馆招待所	125.345936	43.908425	100200	431	220103
B01AF0ZT0R	宾馆酒店	125.297052	43.849758	100100	431	220104
B01AF0ZT25	宾馆酒店	125.393754	43.865799	100100	431	220105
B01AF0ZT6S	宾馆酒店	125.318057	43.886165	100100	431	220104
B01AF0ZT8E	旅馆招待所|住宿服务	125.385838	43.868058	100200|100100	431	220105
B01AF0ZT8V	宾馆酒店	125.313381	43.867149	100100	431	220104
B01AF0ZT9Q	宾馆酒店	125.340705	43.891334	100100	431	220102
B01AF0ZTBP	旅馆招待所	125.321351	43.829648	100200	431	220102
B01AF0ZTHA	旅馆招待所	125.344307	43.888228	100200	431	220102
B01AF0ZTID	宾馆酒店	125.313283	43.890149	100100	431	220104
B01AF0ZTIR	宾馆酒店	125.305525	43.940188	100100	431	220103
B01AF0ZTJ1	旅馆招待所	125.281008	43.827967	100200	431	220104
B01AF0ZTJR	旅馆招待所	125.27585	43.826094	100200	431	220104
B01AF0ZTNV	宾馆酒店	125.394531	43.876131	100100	431	220105
B01AF0ZTP8	旅馆招待所	125.344973	43.888761	100200	431	220102
B01AF0ZTSI	旅馆招待所	125.328226	43.875068	100200	431	220102
B01AF0ZTT1	旅馆招待所	125.290979	43.887707	100200	431	220106
B01AF0ZTXP	经济型连锁酒店	125.329305	43.904672	100105	431	220103
B01AF0ZTZP	旅馆招待所	125.394692	43.877983	100200	431	220105
B01AF0ZTZQ	旅馆招待所	125.39455	43.877023	100200	431	220105
B01AF0ZU6F	旅馆招待所	125.389417	43.869145	100200	431	220105
B01AF0ZU8G	宾馆酒店	125.338777	43.931489	100100	431	220103
B01AF0ZU9J	宾馆酒店	125.321251	43.832353	100100	431	220102
B01AF0ZUBC	五星级宾馆	125.331415	43.889524	100102	431	220102
B01AF0ZUEQ	旅馆招待所	125.347933	43.88015	100200	431	220102
B01AF0ZUKM	宾馆酒店|餐饮服务	125.295085	43.943143	100100|050100	431	220103
B01AF0ZULQ	宾馆酒店	125.377245	43.874021	100100	431	220105
B01AF0ZUNH	宾馆酒店	125.392734	43.865492	100100	431	220105
B01AF0ZUTJ	旅馆招待所	125.182368	44.06691	100200	431	220103
B01AF0ZUV6	宾馆酒店	125.410111	43.820448	100100	431	220102
B01AF0ZUXL	宾馆酒店	125.658877	43.523773	100100	431	220112
B01AF0ZUY3	四星级宾馆	125.332108	43.851818	100103	431	220102
B01AF0ZV0I	宾馆酒店	125.14869	44.425794	100100	431	220122
B01AF0ZV1K	旅馆招待所	125.152654	44.241833	100200	431	220122
B01AF0ZVAA	旅馆招待所	125.671067	43.532884	100200	431	220112
B01AF0ZVF3	旅馆招待所	125.661166	43.531237	100200	431	220112
B01AF0ZVH5	旅馆招待所	125.257609	43.918002	100200	431	220106
B01AF0ZVN4	宾馆酒店	125.131259	44.669359	100100	431	220122
B01AF0ZVRM	旅馆招待所	125.661988	43.5308	100200	431	220112
B01AF0ZVYT	旅馆招待所	125.671067	43.532884	100200	431	220112
B01AF0ZW3W	住宿服务相关	126.04506	44.102994	100000	431	220113
B01AF0ZW3Y	旅馆招待所	125.294102	43.870905	100200	431	220104
B01AF0ZW9C	旅馆招待所	125.128615	44.669389	100200	431	220122
B01AF0ZWAM	宾馆酒店	125.41028	43.820412	100100	431	220102
B01AF0ZWBL	旅馆招待所	125.274891	44.005137	100200	431	220103
B01AF0ZWF0	旅馆招待所	125.150901	44.241585	100200	431	220122
B01AF0ZWF2	旅馆招待所	124.953112	44.098379	100200	431	220122
B01AF0ZWMV	宾馆酒店	125.410522	43.820361	100100	431	220102
B01AF0ZYKS	旅馆招待所	125.717703	44.532811	100200	431	220183
B01AF0ZYRG	五星级宾馆	125.323988	43.879679	100102	431	220104
B01AF0ZYSC	旅馆招待所	125.718219	44.532826	100200	431	220183
B01AF0ZYSR	宾馆酒店	125.833143	44.156243	100100	431	220113
B01AF0ZYSV	旅馆招待所	125.718028	44.532681	100200	431	220183
B01AF0ZYVZ	宾馆酒店	125.837111	44.14429	100100	431	220113
B01AF0ZYWM	宾馆酒店	125.823157	44.149109	100100	431	220113
B01AF0ZZ1G	旅馆招待所	125.718017	44.532642	100200	431	220183
B01AF0ZZ1Y	旅馆招待所	125.71851	44.532174	100200	431	220183
B01AF0ZZ2I	宾馆酒店	125.840867	44.140962	100100	431	220113
B01AF0ZZ33	旅馆招待所	125.718092	44.532884	100200	431	220183
B01AF0ZZ8M	宾馆酒店	125.663627	43.526457	100100	431	220112
B01AF0ZZC3	宾馆酒店	125.669182	43.526241	100100	431	220112
B01AF0ZZEI	三星级宾馆	125.674924	43.526207	100104	431	220112
B01AF0ZZEW	旅馆招待所	125.661095	43.53127	100200	431	220112
B01AF0ZZO7	旅馆招待所	125.664087	43.528799	100200	431	220112
B01AF0ZZP3	旅馆招待所	125.663873	43.52878	100200	431	220112
B01AF0ZZPS	五星级宾馆	125.433791	43.770836	100102	431	220102
B01AF0ZZPT	经济型连锁酒店	125.28471	43.860575	100105	431	220104
B01AF0ZZQ0	宾馆酒店	125.695559	44.536293	100100	431	220183
B01AF0ZZQA	宾馆酒店	125.699734	44.536027	100100	431	220183
B01AF0ZZS3	旅馆招待所	125.169851	44.438961	100200	431	220122
B01AF0ZZS5	旅馆招待所	125.329683	43.895072	100200	431	220102
B01AF0ZZSF	宾馆酒店	125.169804	44.439583	100100	431	220122
B01AF0ZZUV	宾馆酒店	125.329146	43.894931	100100	431	220102
B01AF0ZZV8	宾馆酒店	125.700325	44.528322	100100	431	220183
B01AF0ZZVB	旅馆招待所	125.169872	44.43902	100200	431	220122
B01AF0ZZWB	宾馆酒店	125.699799	44.526043	100100	431	220183
B01AF0ZZYD	宾馆酒店	125.694192	44.536255	100100	431	220183
B01AF0ZZZQ	宾馆酒店	125.694299	44.536402	100100	431	220183
B01AF1001I	旅馆招待所	125.168713	44.43661	100200	431	220122
B01AF1003S	旅馆招待所	125.326648	43.890296	100200	431	220102
B01AF1004P	宾馆酒店	125.694472	44.535173	100100	431	220183
B01AF10079	旅馆招待所	125.331065	43.890354	100200	431	220102
B01AF100B0	旅馆招待所	125.162539	44.436525	100200	431	220122
B01AF100CJ	宾馆酒店	125.698405	44.525327	100100	431	220183
B01AF100DE	宾馆酒店	125.706476	44.523174	100100	431	220183
B01AF100HA	旅馆招待所	125.32951	43.890716	100200	431	220102
B01AF100LQ	宾馆酒店	125.17963	44.421197	100100	431	220122
B01AF100OY	宾馆酒店	126.559264	44.823193	100100	431	220182
B01AF100US	宾馆酒店	125.170449	44.437352	100100	431	220122
B01AF100UV	旅馆招待所	125.162779	44.436144	100200	431	220122
B01AF100WT	宾馆酒店	125.704838	44.531588	100100	431	220183
B01AF1016Q	宾馆酒店	125.703946	44.531133	100100	431	220183
B01AF1019J	宾馆酒店	125.694822	44.536547	100100	431	220183
B01AF101DW	宾馆酒店	125.163242	44.439543	100100	431	220122
B01AF101HS	宾馆酒店	126.560458	44.821905	100100	431	220182
B01AF101JR	宾馆酒店	126.559124	44.822883	100100	431	220182
B01AF101L5	旅馆招待所	125.335207	43.889587	100200	431	220102
B01AF101LW	旅馆招待所	125.326225	43.894159	100200	431	220102
B01AF101MN	旅馆招待所	126.555075	44.831235	100200	431	220182
B01AF101RK	宾馆酒店	125.844931	44.154884	100100	431	220113
B01AF101TB	四星级宾馆	126.556931	44.821309	100103	431	220182
B01AF101TE	旅馆招待所	125.336525	43.884677	100200	431	220102
B01AF101YP	宾馆酒店	126.559834	44.820328	100100	431	220182
B01AF10248	旅馆招待所	125.331675	43.886062	100200	431	220102
B01AF1024P	旅馆招待所	125.340154	43.884228	100200	431	220102
B01AF1025A	宾馆酒店	125.336684	43.895099	100100	431	220102
B01AF1027S	宾馆酒店	126.556254	44.825499	100100	431	220182
B01AF102O6	三星级宾馆	125.344609	43.887924	100104	431	220102
B01AF102WD	宾馆酒店	125.830454	44.149519	100100	431	220113
B01AF1030Z	宾馆酒店	125.34431	43.888219	100100	431	220102
B01AF10313	宾馆酒店	125.348701	43.884615	100100	431	220102
B01AF1033G	旅馆招待所	125.713701	44.531528	100200	431	220183
B01AF103A7	宾馆酒店	125.710329	44.536492	100100	431	220183
B01AF103AJ	宾馆酒店	125.664287	43.529381	100100	431	220112
B01AF103FK	宾馆酒店	125.698684	44.535949	100100	431	220183
B01AF103FS	宾馆酒店	125.708493	44.534365	100100	431	220183
B01AF103FZ	旅馆招待所	125.710383	44.532669	100200	431	220183
B01AF103J7	宾馆酒店	125.697486	44.536083	100100	431	220183
B01AF103L0	旅馆招待所	125.71471	44.54069	100200	431	220183
B01AF103OJ	宾馆酒店	125.708023	44.538925	100100	431	220183
B01AF103P1	宾馆酒店	125.337412	43.89068	100100	431	220102
B01AF103T2	宾馆酒店	125.342076	43.888439	100100	431	220102
B01AF103T9	宾馆酒店	125.708576	44.534483	100100	431	220183
B01AF103VL	旅馆招待所	125.710565	44.532644	100200	431	220183
B01AF103XY	宾馆酒店	125.836532	44.149899	100100	431	220113
B01AF103ZH	旅馆招待所	125.33901	43.889124	100200	431	220102
B01AF1048F	宾馆酒店	125.834675	44.148262	100100	431	220113
B01AF107DJ	住宿服务相关	125.308415	43.845887	100000	431	220104
B01AF107KH	经济型连锁酒店	125.255317	43.888713	100105	431	220106
B01AF107KM	经济型连锁酒店	125.289158	43.844593	100105	431	220104
B01AF107KN	经济型连锁酒店	125.287109	43.875103	100105	431	220104
B01AF107L8	经济型连锁酒店	125.294096	43.88386	100105	431	220104
B01AF107M0	旅馆招待所	126.541705	44.822991	100200	431	220182
B01AF107VG	旅馆招待所	126.554203	44.824724	100200	431	220182
B01AF107WA	宾馆酒店	126.54667	44.823247	100100	431	220182
B01AF107WY	旅馆招待所	126.556262	44.830218	100200	431	220182
B01AF1081H	旅馆招待所	125.170232	44.42974	100200	431	220122
B01AF1081W	旅馆招待所	125.16962	44.430205	100200	431	220122
B01AF1082B	旅馆招待所	126.555822	44.820397	100200	431	220182
B01AF10843	宾馆酒店	126.548327	44.819841	100100	431	220182
B01AF10844	旅馆招待所	125.33941	43.901585	100200	431	220102
B01AF10846	旅馆招待所	125.16691	44.425647	100200	431	220122
B01AF1088K	宾馆酒店	126.544243	44.821208	100100	431	220182
B01AF108BM	宾馆酒店	125.331458	43.895764	100100	431	220102
B01AF108DA	旅馆招待所	125.333483	43.895166	100200	431	220102
B01AF108J1	宾馆酒店	125.839193	44.151096	100100	431	220113
B01AF108JZ	宾馆酒店	125.833323	44.153476	100100	431	220113
B01AF108L4	旅馆招待所	125.839197	44.151065	100200	431	220113
B01AF108LW	宾馆酒店	125.838918	44.150945	100100	431	220113
B01AF108OM	旅馆招待所	125.838295	44.150995	100200	431	220113
B01AF108T9	宾馆酒店	125.695229	44.537459	100100	431	220183
B01AF108W3	宾馆酒店	125.695338	44.53637	100100	431	220183
B01AF108ZB	宾馆酒店	125.696343	44.536403	100100	431	220183
B01AF108ZR	宾馆酒店	125.695417	44.537685	100100	431	220183
B01AF10O4Y	三星级宾馆	125.317069	43.828976	100104	431	220102
B01AF10Y32	宾馆酒店|住宿服务	125.391137	43.887452	100100|100200	431	220105
B01AF10Y4O	经济型连锁酒店	125.271158	43.893018	100105	431	220106
B01AF110VC	宾馆酒店	125.350861	43.864849	100100	431	220102
B01AF110VL	宾馆酒店	125.272724	43.877925	100100	431	220106
B01AF110VP	宾馆酒店	125.337311	43.92104	100100	431	220103
B01AF114KN	宾馆酒店	125.405992	43.820521	100100	431	220102
B01AF11GCW	旅馆招待所	125.836532	44.149899	100200	431	220113
B01AF11HWD	旅馆招待所	125.335188	43.852973	100200	431	220102
B01AF1241W	宾馆酒店	125.186191	43.851259	100100	431	220106
B01AF1244A	宾馆酒店	125.190579	43.851373	100100	431	220106
B01AF124S9	旅馆招待所	125.250805	43.821972	100200	431	220104
B01AF124UH	旅馆招待所|住宿服务	125.190507	43.851335	100200|100100	431	220106
B01AF124UK	旅馆招待所	125.185492	43.85131	100200	431	220106
B01AF126AF	住宿服务相关	126.500153	44.80722	100000	431	220182
B01AF126KR	经济型连锁酒店	125.293043	43.874432	100105	431	220104
B01AF127DA	经济型连锁酒店	125.253781	43.819584	100105	431	220104
B01AF127G5	旅馆招待所	125.696674	44.535439	100200	431	220183
B01AF127GD	旅馆招待所	125.393506	43.866803	100200	431	220105
B01AF127GT	宾馆酒店	125.277948	43.864033	100100	431	220104
B01AF127GU	旅馆招待所	125.387706	43.868817	100200	431	220105
B01AF127H3	旅馆招待所	125.31972	43.906316	100200	431	220103
B01AF127HL	旅馆招待所	125.193973	43.857979	100200	431	220106
B01AF127HO	宾馆酒店	125.556557	44.029018	100100	431	220113
B01AF127IZ	宾馆酒店|住宿服务	125.42462	43.828467	100100|100200	431	220102
B01AF127JN	宾馆酒店	125.305183	43.869414	100100	431	220104
B01AF127JY	四星级宾馆	125.294834	43.936511	100103	431	220103
B01AF127K1	旅馆招待所	125.189237	43.851213	100200	431	220106
B01AF127K3	旅馆招待所	125.387036	43.866428	100200	431	220105
B01AF127K8	旅馆招待所	125.293819	43.944861	100200	431	220103
B01AF127KM	旅馆招待所	125.266463	43.890195	100200	431	220106
B01AF127L9	宾馆酒店	125.186044	43.851269	100100	431	220106
B01AF127M3	旅馆招待所	125.390704	43.867317	100200	431	220105
B01AF127MD	旅馆招待所	125.254847	43.819796	100200	431	220104
B01AF127ME	宾馆酒店	125.29525	43.868081	100100	431	220104
B01AF127MJ	旅馆招待所	125.301603	43.94035	100200	431	220103
B01AF127MN	宾馆酒店	125.323178	43.831332	100100	431	220102
B01AF127MO	旅馆招待所	125.289241	43.874213	100200	431	220104
B01AF127MT	旅馆招待所	125.431049	43.876911	100200	431	220105
B01AF127MU	宾馆酒店	125.254078	43.818546	100100	431	220104
B01AF127T4	宾馆酒店	125.836969	44.139796	100100	431	220113
B01AF128QQ	旅馆招待所	125.304038	43.939452	100200	431	220103
B01AF128QS	宾馆酒店	125.323503	43.830154	100100	431	220102
B01AF128QU	宾馆酒店	125.693222	44.536374	100100	431	220183
B01AF128QW	旅馆招待所	125.342926	43.894654	100200	431	220102
B01AF128R0	旅馆招待所	125.364547	43.885999	100200	431	220105
B01AF128R9	旅馆招待所	125.252071	43.817947	100200	431	220104
B01AF128RF	旅馆招待所	125.319695	43.906617	100200	431	220103
B01AF128RY	宾馆酒店	125.294464	43.825998	100100	431	220104
B01AF128SD	旅馆招待所	125.365963	43.841418	100200	431	220102
B01AF128SF	宾馆酒店	125.376049	43.862893	100100	431	220102
B01AF128SU	旅馆招待所	125.317726	43.857305	100200	431	220104
B01AF128TS	旅馆招待所	125.291054	43.89231	100200	431	220106
B01AF128U8	旅馆招待所	125.294958	43.883088	100200	431	220104
B01AF128WO	旅馆招待所	125.302326	43.889525	100200	431	220104
B01AF128WS	旅馆招待所	125.389028	43.866975	100200	431	220105
B01AF128WW	宾馆酒店	125.193906	43.8517	100100	431	220106
B01AF1293Z	宾馆酒店	125.296155	43.86788	100100	431	220104
B01AF12B9O	经济型连锁酒店	125.262663	43.864591	100105	431	220106
B01AF12BU0	宾馆酒店	125.3361	43.891751	100100	431	220102
B01AF12BU5	住宿服务相关	125.45245	43.793411	100000	431	220102
B01AF12BUT	宾馆酒店	125.365966	43.841498	100100	431	220102
B01AF12BV8	旅馆招待所	125.192197	43.851506	100200	431	220106
B01AF12G44	经济型连锁酒店	125.248231	43.884844	100105	431	220106
B01AF12G49	旅馆招待所	125.301684	43.938566	100200	431	220103
B01AF12HAP	三星级宾馆	125.376124	43.859886	100104	431	220102
B01AF12IDP	宾馆酒店	125.352028	43.865084	100100	431	220102
B01AF12JKS	旅馆招待所	125.394867	43.878983	100200	431	220105
B01AF12JKX	旅馆招待所|住宿服务	125.31486	43.860589	100200|100100	431	220104
B01AF12JLG	宾馆酒店|住宿服务	125.319662	43.905916	100100|100200	431	220103
B01AF12JLV	旅馆招待所	125.367885	43.826166	100200	431	220102
B01AF12JM0	旅馆招待所	125.475446	44.132049	100200	431	220103
B01AF12JM6	宾馆酒店	125.323968	43.906336	100100	431	220103
B01AF12JM7	宾馆酒店	125.289046	43.828492	100100	431	220104
B01AF12JM9	旅馆招待所	125.431014	43.876961	100200	431	220105
B01AF12JMM	四星级宾馆	125.317782	43.90877	100103	431	220103
B01AF12JMV	宾馆酒店	125.35289	43.89696	100100	431	220102
B01AF12JMZ	宾馆酒店	125.693994	44.536804	100100	431	220183
B01AF12JNP	旅馆招待所	125.336615	43.891518	100200	431	220102
B01AF12JNY	宾馆酒店	125.313276	43.876732	100100	431	220104
B01AF12JO1	旅馆招待所	125.668361	43.526474	100200	431	220112
B01AF12JOP	旅馆招待所	125.293912	43.872485	100200	431	220104
B01AF12JOQ	旅馆招待所	125.278462	43.86156	100200	431	220104
B01AF12JQ4	旅馆招待所	125.348189	43.879134	100200	431	220102
B01AF12PP8	四星级宾馆	125.377694	43.868199	100103	431	220105
B01AF12Q4A	四星级宾馆	125.3647	43.834003	100103	431	220102
B01AF12WLX	旅馆招待所	125.298802	43.573522	100200	431	220104
B01AF12WTJ	住宿服务相关	125.329414	43.905568	100000	431	220103
B01AF12WUD	宾馆酒店	125.694862	43.993038	100100	431	220113
B01AF12WW3	宾馆酒店	125.27367	43.876283	100100	431	220106
B01AF12X0C	经济型连锁酒店	125.371947	43.857721	100105	431	220102
B01AF12X77	五星级宾馆	125.279884	43.831711	100102	431	220104
B01AF12YL4	宾馆酒店	125.293723	43.867314	100100	431	220104
B01AF12YL8	三星级宾馆	125.409779	43.820118	100104	431	220102
B01AF131BU	宾馆酒店	125.554781	44.027915	100100	431	220113
B01AF13496	宾馆酒店	126.478401	44.607615	100100	431	220182
B01AF13643	宾馆酒店	126.158059	44.792372	100100	431	220182
B01AF136XA	宾馆酒店	125.282147	43.845397	100100	431	220104
B01AF1379I	旅馆招待所	125.556484	44.028969	100200	431	220113
B01AF13B34	住宿服务相关	125.831998	44.154187	100000	431	220113
B01AF13BH1	宾馆酒店	125.319129	43.913261	100100	431	220103
B01AF13KPQ	旅馆招待所	125.668262	43.526626	100200	431	220112
B01AF13LUH	宾馆酒店	125.301106	43.872065	100100	431	220104
B01AF13SI3	宾馆酒店	125.223087	43.846199	100100	431	220106
B01AF13SJI	宾馆酒店	125.324548	43.861924	100100	431	220104
B01AF13SQ7	旅馆招待所	125.318421	43.876811	100200	431	220104
B01AF13TAM	旅馆招待所|住宿服务	125.424448	43.828731	100200|100100	431	220102
B01AF13TJY	宾馆酒店	125.302517	43.870109	100100	431	220104
B01AF144T1	旅馆招待所	125.320777	43.907414	100200	431	220103
B01AF14628	宾馆酒店	125.327232	43.906568	100100	431	220103
B01AF1462A	宾馆酒店	125.327691	43.893817	100100	431	220102
B01AF14636	旅馆招待所	125.281127	43.853922	100200	431	220104
B01AF1463J	旅馆招待所	125.345672	43.897436	100200	431	220102
B01AF1463N	宾馆酒店	125.368519	43.862365	100100	431	220102
B01AF14655	宾馆酒店	125.338584	43.891203	100100	431	220102
B01AF1465A	宾馆酒店	125.321557	43.906503	100100	431	220103
B01AF1465W	宾馆酒店	125.33452	43.893999	100100	431	220102
B01AF14691	宾馆酒店	125.387137	43.845556	100100	431	220102
B01AF14693	宾馆酒店	125.299366	43.881923	100100	431	220104
B01AF14694	宾馆酒店	125.834638	44.140221	100100	431	220113
B01AF1479J	经济型连锁酒店	125.327869	43.871701	100105	431	220102
B01AF1480D	旅馆招待所|住宿服务	125.293842	43.945322	100200|100100	431	220103
B01AF1480E	旅馆招待所|住宿服务	125.293828	43.945024	100200|100100	431	220103
B01AF1480F	旅馆招待所	125.293772	43.944703	100200	431	220103
B01AF1489F	旅馆招待所	125.293824	43.944959	100200	431	220103
B01AF14995	宾馆酒店	125.295959	43.887466	100100	431	220104
B01AF1499R	宾馆酒店	125.294482	43.825425	100100	431	220104
B01AF149AL	宾馆酒店	125.255274	43.88579	100100	431	220106
B01AF149AO	宾馆酒店	125.323158	43.831914	100100	431	220102
B01AF149AP	宾馆酒店	125.273199	43.912738	100100	431	220106
B01AF14A8B	宾馆酒店	125.168027	43.889868	100100	431	220106
B01AF14AA9	旅馆招待所	125.230773	43.904734	100200	431	220106
B01AF14ABE	旅馆招待所	125.302024	43.884763	100200	431	220104
B01AF14BTV	宾馆酒店	125.333745	43.883019	100100	431	220102
B01AF14C2V	宾馆酒店	125.415827	43.81925	100100	431	220102
B01AF14EK9	宾馆酒店	125.288894	43.830742	100100	431	220104
B01AF14FXM	宾馆酒店	125.269171	43.875368	100100	431	220106
B01AF14G67	宾馆酒店	126.580475	44.817024	100100	431	220182
B01AF14GBY	经济型连锁酒店	125.323461	43.871712	100105	431	220104
B01AF14GDU	宾馆酒店|住宿服务	125.275006	43.912691	100100|100200	431	220106
B01AF14GEA	旅馆招待所	125.292752	43.826404	100200	431	220104
B01AF14GUE	宾馆酒店	125.323938	43.830033	100100	431	220102
B01AF14GUH	宾馆酒店	125.323176	43.831518	100100	431	220102
B01AF14H0I	宾馆酒店	125.324056	43.905667	100100	431	220103
B01AF14H27	旅馆招待所	125.280604	43.890875	100200	431	220106
B01AF14H8L	宾馆酒店	126.55149	44.824373	100100	431	220182
B01AF14HBX	旅馆招待所	126.562774	44.822011	100200	431	220182
B01AF14HRM	宾馆酒店	125.301549	43.884401	100100	431	220104
B01AF14HSI	宾馆酒店	125.301621	43.879914	100100	431	220104
B01AF14HTW	宾馆酒店	125.303961	43.87987	100100	431	220104
B01AF14HU3	旅馆招待所	125.303257	43.880563	100200	431	220104
B01AF14HU9	旅馆招待所	125.300864	43.879339	100200	431	220104
B01AF14HUF	旅馆招待所	125.303792	43.878199	100200	431	220104
B01AF14HUJ	旅馆招待所	125.302568	43.879365	100200	431	220104
B01AF14HUK	旅馆招待所	125.303097	43.878739	100200	431	220104
B01AF14HYU	宾馆酒店|住宿服务	125.295099	43.886227	100100|100200	431	220104
B01AF14I35	宾馆酒店	125.832481	44.14854	100100	431	220113
B01AF14I48	旅馆招待所	125.332666	43.839094	100200	431	220102
B01AF14IFL	旅馆招待所	125.35228	43.897292	100200	431	220102
B01AF14IFM	旅馆招待所	125.352067	43.897609	100200	431	220102
B01AF14IPA	旅馆招待所	125.170762	44.42566	100200	431	220122
B01AF14IZJ	旅馆招待所	125.370635	43.826187	100200	431	220102
B01AF14J19	青年旅舍	125.366126	43.834067	100201	431	220102
B01AF14J1C	旅馆招待所	125.367176	43.834024	100200	431	220102
B01AF14J20	旅馆招待所	125.367545	43.836165	100200	431	220102
B01AF14J2Q	旅馆招待所	125.369365	43.838034	100200	431	220102
B01AF14J3E	旅馆招待所	125.365765	43.835404	100200	431	220102
B01AF14J3Q	旅馆招待所	125.36639	43.834035	100200	431	220102
B01AF14J7L	青年旅舍	125.387524	43.845523	100201	431	220102
B01AF14J95	旅馆招待所	125.365762	43.862064	100200	431	220102
B01AF14JA0	旅馆招待所	125.373807	43.863837	100200	431	220102
B01AF14JA3	旅馆招待所	125.364116	43.861254	100200	431	220102
B01AF14JME	旅馆招待所	125.365656	43.8479	100200	431	220102
B01AF14JT1	宾馆酒店	125.31659	43.862494	100100	431	220104
B01AF14K92	宾馆酒店	125.277438	43.850084	100100	431	220104
B01AF14KFP	旅馆招待所	125.305587	43.869431	100200	431	220104
B01AF14KGP	宾馆酒店	125.295534	43.881077	100100	431	220104
B01AF14L03	住宿服务相关	125.846218	44.154151	100000	431	220113
B01AF14L8C	旅馆招待所	125.3472	43.878732	100200	431	220102
B01AF14LCL	旅馆招待所	125.33492	43.883894	100200	431	220102
B01AF14LCY	旅馆招待所	125.338941	43.885208	100200	431	220102
B01AF14LD5	旅馆招待所	125.337796	43.883678	100200	431	220102
B01AF14LEA	旅馆招待所	125.335262	43.880066	100200	431	220102
B01AF14LFG	旅馆招待所	125.168775	44.43688	100200	431	220122
B01AF14LTV	旅馆招待所	125.260889	43.891666	100200	431	220106
B01AF14LUN	旅馆招待所	125.257575	43.892185	100200	431	220106
B01AF14M67	经济型连锁酒店	125.32904	43.924664	100105	431	220103
B01AF14M7R	旅馆招待所	125.337664	43.92118	100200	431	220103
B01AF14MAM	旅馆招待所	125.33204	43.895322	100200	431	220102
B01AF14MLS	旅馆招待所	125.338994	43.874484	100200	431	220102
B01AF14MRF	宾馆酒店	125.346854	43.900274	100100	431	220102
B01AF14MUN	旅馆招待所	125.329823	43.892439	100200	431	220102
B01AF14MX7	旅馆招待所	125.327371	43.908496	100200	431	220103
B01AF14N07	旅馆招待所	125.382135	43.866095	100200	431	220105
B01AF14N2U	旅馆招待所	125.327778	43.906395	100200	431	220103
B01AF14N39	宾馆酒店	125.697933	44.535911	100100	431	220183
B01AF14N3U	住宿服务相关	125.694506	44.536253	100000	431	220183
B01AF14N8U	旅馆招待所	125.715379	44.536303	100200	431	220183
B01AF14NDP	旅馆招待所	125.303181	43.939776	100200	431	220103
B01AF14NFJ	旅馆招待所	125.302846	43.936187	100200	431	220103
B01AF14NFK	宾馆酒店	125.303179	43.93659	100100	431	220103
B01AF14NOO	宾馆酒店	125.295817	43.945091	100100	431	220103
B01AF14NRV	三星级宾馆	125.255127	43.819553	100104	431	220104
B01AF14NRW	三星级宾馆	125.254864	43.820007	100104	431	220104
B01AF14NSY	宾馆酒店	125.255821	43.819377	100100	431	220104
B01AF14O0J	宾馆酒店	125.378083	43.884638	100100	431	220105
B01AF14O11	宾馆酒店	125.376943	43.890114	100100	431	220105
B01AF14O58	四星级宾馆	125.373519	43.882627	100103	431	220105
B01AF14O7T	旅馆招待所	125.30489	43.868889	100200	431	220104
B01AF14O9B	宾馆酒店	125.304351	43.941254	100100	431	220103
B01AF14ONR	经济型连锁酒店	125.29292	43.874653	100105	431	220104
B01AF14OOA	旅馆招待所	125.291264	43.91978	100200	431	220106
B01AF14OPA	宾馆酒店	125.835022	44.152284	100100	431	220113
B01AF14OS4	旅馆招待所	125.167078	44.428171	100200	431	220122
B01AF14OX5	宾馆酒店	125.331198	43.879743	100100	431	220102
B01AF14P0S	宾馆酒店	125.3212	43.906196	100100	431	220103
B01AF14P1W	旅馆招待所	125.280245	43.887839	100200	431	220106
B01AF14P28	旅馆招待所	126.547773	44.830926	100200	431	220182
B01AF14P2T	旅馆招待所	126.557623	44.825826	100200	431	220182
B01AF14P5D	宾馆酒店	125.269983	43.900254	100100	431	220106
B01AF14P7E	旅馆招待所	125.299979	43.882107	100200	431	220104
B01AF14P7M	宾馆酒店	125.301934	43.881956	100100	431	220104
B01AF14PCH	旅馆招待所	125.350849	43.897316	100200	431	220102
B01AF14PCN	旅馆招待所	125.346685	43.897349	100200	431	220102
B01AF14PE0	旅馆招待所	125.166655	44.432842	100200	431	220122
B01AF14PKL	旅馆招待所	125.321968	43.829699	100200	431	220102
B01AF14PNB	宾馆酒店	126.55865	44.82207	100100	431	220182
B01AF14PND	旅馆招待所	126.55845	44.822139	100200	431	220182
B01AF14POZ	旅馆招待所	125.313545	43.889768	100200	431	220104
B01AF14PPM	旅馆招待所	125.30112	43.879542	100200	431	220104
B01AF14PU3	旅馆招待所	125.369298	43.838362	100200	431	220102
B01AF14PUP	旅馆招待所	125.365862	43.8354	100200	431	220102
B01AF14PW2	旅馆招待所	125.346744	43.876652	100200	431	220102
B01AF14PWA	宾馆酒店	125.271087	43.888253	100100	431	220106
B01AF14Q08	旅馆招待所	125.409139	43.879899	100200	431	220105
B01AF14Q1X	旅馆招待所	125.365955	43.859568	100200	431	220102
B01AF14Q2E	宾馆酒店	125.376653	43.843137	100100	431	220102
B01AF14Q9Q	宾馆酒店	125.83747	44.151622	100100	431	220113
B01AF14QJD	旅馆招待所	125.308907	43.919574	100200	431	220106
B01AF14QJE	旅馆招待所	125.30884	43.919519	100200	431	220106
B01AF14QKS	旅馆招待所	125.304891	43.868608	100200	431	220104
B01AF14QP4	宾馆酒店	125.255246	43.887405	100100	431	220106
B01AF14RFL	旅馆招待所	125.315355	43.875717	100200	431	220104
B01AF14RGF	旅馆招待所	125.170063	44.437726	100200	431	220122
B01AF14RGX	旅馆招待所	126.561066	44.830378	100200	431	220182
B01AF14RJF	旅馆招待所	125.293824	43.94495	100200	431	220103
B01AF14RMA	旅馆招待所	125.329013	43.908665	100200	431	220103
B01AF14RVW	旅馆招待所	126.545752	44.822469	100200	431	220182
B01AF14TNB	旅馆招待所	125.399642	43.912656	100200	431	220105
B01AF14V0M	旅馆招待所	125.248489	43.816325	100200	431	220104
B01AF14V93	旅馆招待所	125.322587	43.905486	100200	431	220103
B01AF14VBK	旅馆招待所	125.328628	43.908682	100200	431	220103
B01AF14VBL	旅馆招待所	125.328265	43.908693	100200	431	220103
B01AF14VJ0	旅馆招待所	126.555316	44.821503	100200	431	220182
B01AF14VJ2	旅馆招待所	126.555507	44.821452	100200	431	220182
B01AF14VJ3	旅馆招待所	126.555623	44.821411	100200	431	220182
B01AF14VJD	旅馆招待所	126.556741	44.830243	100200	431	220182
B01AF14VKO	旅馆招待所	126.556108	44.821662	100200	431	220182
B01AF14VKP	旅馆招待所	126.555812	44.821783	100200	431	220182
B01AF14VL4	旅馆招待所	126.556292	44.820698	100200	431	220182
B01AF14VNV	旅馆招待所	125.163945	44.435831	100200	431	220122
B01AF14VNX	旅馆招待所	125.164101	44.435842	100200	431	220122
B01AF14VVH	旅馆招待所	125.713335	44.533121	100200	431	220183
B01AF15005	四星级宾馆	125.325666	43.907609	100103	431	220103
B01AF15217	宾馆酒店	125.223692	43.832887	100100	431	220106
B01AF1522D	宾馆酒店	125.709122	44.535426	100100	431	220183
B01AF15446	旅馆招待所	126.55541	44.816629	100200	431	220182
B01AF154FP	旅馆招待所	126.546039	44.822232	100200	431	220182
B01AF155CQ	宾馆酒店	125.339531	43.86353	100100	431	220102
B01AF155CR	三星级宾馆	125.255737	43.817157	100104	431	220104
B01AF15PQL	宾馆酒店	125.694091	44.53677	100100	431	220183
B01AF15PQM	宾馆酒店	125.69441	44.536591	100100	431	220183
B01AF15SN5	旅馆招待所	125.296527	43.868086	100200	431	220104
B01B200PFW	宾馆酒店	124.814103	43.507847	100100	431	220184
B01B200VU3	宾馆酒店	124.799484	43.496313	100100	431	220184
B01B200XAA	住宿服务相关	124.818009	43.506148	100000	431	220184
B01B200Y1Z	宾馆酒店	124.826678	43.506494	100100	431	220184
B01B200YDV	宾馆酒店	124.825652	43.506438	100100	431	220184
B01B200YM9	宾馆酒店	125.083001	43.716803	100100	431	220184
B01B20MYB8	宾馆酒店	124.826129	43.492619	100100	431	220184
B01B20N0BP	旅馆招待所	124.818726	43.51269	100200	431	220184
B01B20NAUQ	旅馆招待所	124.813129	43.509264	100200	431	220184
B01B20NCGC	旅馆招待所	124.810722	43.507643	100200	431	220184
B01B20NCGE	旅馆招待所	124.815253	43.509264	100200	431	220184
B01B20NCGH	宾馆酒店	124.812435	43.507462	100100	431	220184
B01B20NCGT	旅馆招待所	124.813573	43.509574	100200	431	220184
B01B20NCGY	旅馆招待所	124.813067	43.50829	100200	431	220184
B01B20NCGZ	旅馆招待所	124.813382	43.508379	100200	431	220184
B01B20NCH7	旅馆招待所	124.808223	43.511064	100200	431	220184
B01B20NCJF	旅馆招待所	124.815679	43.511024	100200	431	220184
B01B20NCJH	旅馆招待所	124.817272	43.511288	100200	431	220184
B01B20NE53	住宿服务相关	124.804831	43.510377	100000	431	220184
B01B20NEGT	旅馆招待所	124.813434	43.509053	100200	431	220184
B01B20NETP	宾馆酒店	125.084127	43.717528	100100	431	220184
B01B20NF25	旅馆招待所	124.814072	43.508709	100200	431	220184
B0FFF00UBS	宾馆酒店	125.221846	43.852175	100100	431	220106
B0FFF03I6N	旅馆招待所	125.344263	43.893928	100200	431	220102
B0FFF05T0P	宾馆酒店	125.211494	43.861665	100100	431	220106
B0FFF06JWL	旅馆招待所	125.476045	44.131374	100200	431	220103
B0FFF08DB1	旅馆招待所	125.341318	43.948965	100200	431	220103
B0FFF08V3Y	旅馆招待所	125.193346	43.851724	100200	431	220106
B0FFF09I59	宾馆酒店	125.293506	43.945655	100100	431	220103
B0FFF0A3W0	三星级宾馆	125.330545	43.689074	100104	431	220104
B0FFF0DP8I	宾馆酒店	125.267223	43.881618	100100	431	220106
B0FFF29ERM	住宿服务相关	125.318758	43.889917	100000	431	220104
B0FFF29RKS	旅馆招待所	125.188967	43.856757	100200	431	220106
B0FFF2BWII	四星级宾馆	125.317429	43.897788	100103	431	220103
B0FFF2CHPW	宾馆酒店	125.29591	43.867135	100100	431	220104
B0FFF2CHQ1	住宿服务相关	125.279048	43.828499	100000	431	220104
B0FFF2F7EU	宾馆酒店	125.477892	44.13004	100100	431	220103
B0FFF2GOSV	宾馆酒店	125.329168	43.94396	100100	431	220103
B0FFF2JG85	旅馆招待所	124.814064	43.507825	100200	431	220184
B0FFF2JG87	旅馆招待所|住宿服务	124.811216	43.507834	100200|100100	431	220184
B0FFF2MRM5	宾馆酒店	125.260486	43.901763	100100	431	220106
B0FFF2NMAK	旅馆招待所	125.477147	44.130171	100200	431	220103
B0FFF2S3QA	旅馆招待所	125.295358	43.883646	100200	431	220104
B0FFF2SIL8	旅馆招待所	125.475938	44.13149	100200	431	220103
B0FFF2T7QR	三星级宾馆	125.331307	43.689524	100104	431	220104
B0FFF2XZ69	宾馆酒店	125.654956	44.778552	100100	431	220122
B0FFF2ZJK5	宾馆酒店	125.311614	43.846243	100100	431	220104
B0FFF34CPW	宾馆酒店	125.425348	43.829277	100100	431	220102
B0FFF35OD8	宾馆酒店	125.297631	43.93493	100100	431	220103
B0FFF35ODI	宾馆酒店	125.288113	43.894617	100100	431	220106
B0FFF35ODM	旅馆招待所	125.39463	43.877525	100200	431	220105
B0FFF35OEK	旅馆招待所	125.278069	43.861238	100200	431	220104
B0FFF38OGX	宾馆酒店	125.185309	43.851309	100100	431	220106
B0FFF3CIKG	旅馆招待所	125.32335	43.906251	100200	431	220103
B0FFF3DT2U	旅馆招待所	125.388292	43.865458	100200	431	220105
B0FFF3ENIB	宾馆酒店	125.318085	43.935622	100100	431	220103
B0FFF3LJGY	经济型连锁酒店	125.289137	43.835673	100105	431	220104
B0FFF3NALL	宾馆酒店	125.373887	43.83401	100100	431	220102
B0FFF3NWZZ	旅馆招待所	125.540269	44.019082	100200	431	220113
B0FFF3OQYJ	旅馆招待所	125.256623	43.865193	100200	431	220106
B0FFF3ORE6	旅馆招待所	125.264989	43.870902	100200	431	220106
B0FFF3WD9T	宾馆酒店	124.770771	43.879399	100100	431	220184
B0FFF3WKB0	宾馆酒店	124.816429	43.510803	100100	431	220184
B0FFF3X4DC	宾馆酒店	124.779584	43.883287	100100	431	220184
B0FFF3XAE8	宾馆酒店	125.400864	43.865586	100100	431	220105
B0FFF3XE8S	旅馆招待所	125.416243	43.819695	100200	431	220102
B0FFF3XFFS	旅馆招待所	125.09538	43.723973	100200	431	220184
B0FFF3XVQ7	宾馆酒店	125.409408	43.817422	100100	431	220102
B0FFF3Z040	旅馆招待所	125.342554	43.898638	100200	431	220102
B0FFF3ZB7V	旅馆招待所	125.081016	43.713811	100200	431	220184
B0FFF3ZNO4	旅馆招待所	125.27223	43.903021	100200	431	220106
B0FFF3ZOHM	宾馆酒店	124.60121	43.798057	100100	431	220184
B0FFF40HGA	宾馆酒店	125.075588	43.715776	100100	431	220184
B0FFF41HV9	旅馆招待所	125.320536	43.832278	100200	431	220102
B0FFF43ARR	宾馆酒店	124.805401	43.505119	100100	431	220184
B0FFF43K3K	旅馆招待所	124.764954	43.880142	100200	431	220184
B0FFF44JVG	宾馆酒店	124.787646	43.492066	100100	431	220184
B0FFF44PWH	宾馆酒店	125.092492	43.721908	100100	431	220184
B0FFF45IX0	宾馆酒店	125.318741	43.91308	100100	431	220103
B0FFF49800	宾馆酒店	124.429232	43.809166	100100	431	220184
B0FFF4BMCQ	旅馆招待所	124.618849	43.891702	100200	431	220184
B0FFF4CA97	旅馆招待所	125.297525	43.938201	100200	431	220103
B0FFF4DMSR	宾馆酒店	124.824978	43.507183	100100	431	220184
B0FFF4E3DZ	宾馆酒店	124.815195	43.508045	100100	431	220184
B0FFF4EI9H	宾馆酒店	125.076757	43.729754	100100	431	220184
B0FFF4ENM6	宾馆酒店	124.826709	43.492159	100100	431	220184
B0FFF4F1KR	旅馆招待所|住宿服务	124.812928	43.506748	100200|100100	431	220184
B0FFF4F8D8	宾馆酒店	124.855792	43.507717	100100	431	220184
B0FFF4GY9O	宾馆酒店	125.318317	43.913089	100100	431	220103
B0FFF4H78A	宾馆酒店	124.782202	43.881936	100100	431	220184
B0FFF4KVFJ	宾馆酒店	124.773414	43.87983	100100	431	220184
B0FFF4LU9X	宾馆酒店	125.196915	43.824634	100100	431	220106
B0FFF4LYKC	宾馆酒店	124.799804	43.497407	100100	431	220184
B0FFF4NL0V	旅馆招待所	125.30627	43.924015	100200	431	220106
B0FFF4NLJ6	宾馆酒店	125.376228	43.877851	100100	431	220105
B0FFF4NLKY	宾馆酒店	125.376932	43.841873	100100	431	220102
B0FFF4NLNN	宾馆酒店	125.392181	43.9168	100100	431	220105
B0FFF4NLUY	旅馆招待所	125.284745	43.890837	100200	431	220106
B0FFF4NN7Z	宾馆酒店|住宿服务	125.32068	43.832373	100100|100200	431	220102
B0FFF4RVXI	宾馆酒店	125.686763	44.627734	100100	431	220183
B0FFF4TOL2	宾馆酒店	125.862284	44.162911	100100	431	220113
B0FFF4TRC0	宾馆酒店	125.274263	44.264203	100100	431	220122
B0FFF517WF	旅馆招待所	124.780203	43.884387	100200	431	220184
B0FFF52WTK	宾馆酒店	124.800569	43.198665	100100	431	220184
B0FFF53QPC	宾馆酒店	124.742836	43.820747	100100	431	220184
B0FFF54SK4	旅馆招待所	125.223821	43.804736	100200	431	220104
B0FFF54W6S	宾馆酒店	124.83318	43.510769	100100	431	220184
B0FFF5GX14	宾馆酒店	125.319048	43.866828	100100	431	220104
B0FFF5LXUM	四星级宾馆	125.331709	43.689834	100103	431	220104
B0FFF5Q92H	宾馆酒店	125.305534	43.936411	100100	431	220103
B0FFF5QJGX	宾馆酒店	125.318916	43.913091	100100	431	220103
B0FFF5QJHG	旅馆招待所	125.425208	43.829893	100200	431	220102
B0FFF5SEM0	宾馆酒店	125.409277	43.816708	100100	431	220102
B0FFF5V9NL	五星级宾馆	125.261178	43.885138	100102	431	220106
B0FFF5XZY2	三星级宾馆	125.337089	43.881737	100104	431	220102
B0FFF60W7R	宾馆酒店	125.408663	43.817903	100100	431	220102
B0FFF60WOM	宾馆酒店	125.424574	43.828749	100100	431	220102
B0FFF60WQ3	旅馆招待所	125.288121	43.839876	100200	431	220104
B0FFF60WR8	宾馆酒店	125.293785	43.94429	100100	431	220103
B0FFF60WRX	宾馆酒店	125.293626	43.867367	100100	431	220104
B0FFF60WWF	宾馆酒店	125.409149	43.878839	100100	431	220105
B0FFF60WXM	住宿服务相关	125.334591	43.852933	100000	431	220102
B0FFF60WYA	宾馆酒店	125.40934	43.818469	100100	431	220102
B0FFF60X0U	旅馆招待所|住宿服务	125.337314	43.901577	100200|100100	431	220102
B0FFF60X1M	宾馆酒店	125.718874	44.533478	100100	431	220183
B0FFF60X4V	旅馆招待所	125.671188	43.532936	100200	431	220112
B0FFF60X58	宾馆酒店	125.409947	43.817806	100100	431	220102
B0FFF61SU5	宾馆酒店	125.319129	43.9131	100100	431	220103
B0FFF62WRZ	旅馆招待所	125.409162	43.876593	100200	431	220105
B0FFF62YDU	旅馆招待所	125.330543	43.892142	100200	431	220102
B0FFF63TF4	宾馆酒店	125.300825	43.944166	100100	431	220103
B0FFF646NY	宾馆酒店	125.164053	44.43481	100100	431	220122
B0FFF64YHO	旅馆招待所	125.663438	43.529009	100200	431	220112
B0FFF68Z25	住宿服务相关	125.408999	43.817863	100000	431	220102
B0FFF68ZNM	宾馆酒店	125.291471	43.940092	100100	431	220103
B0FFF6PTWE	宾馆酒店	124.782552	43.485448	100100	431	220184
B0FFF6PZVX	宾馆酒店	125.3193	43.887951	100100	431	220104
B0FFF6Q0Z9	旅馆招待所	125.292252	43.826414	100200	431	220104
B0FFF6S9VO	宾馆酒店	125.389612	43.837397	100100	431	220102
B0FFF6WBFW	旅馆招待所	125.259993	43.900095	100200	431	220106
B0FFF6X4CT	住宿服务相关	125.291721	43.824901	100000	431	220104
B0FFF6X4FN	住宿服务相关	125.322545	43.906726	100000	431	220103
B0FFF6X4FU	旅馆招待所	125.321851	43.906539	100200	431	220103
B0FFF6X4FW	旅馆招待所	125.322568	43.906404	100200	431	220103
B0FFF6X4ZE	旅馆招待所	125.32057	43.906717	100200	431	220103
B0FFF6ZHWM	旅馆招待所	125.660772	43.531411	100200	431	220112
B0FFF7049M	住宿服务相关	125.322974	43.935355	100000	431	220103
B0FFF827SX	旅馆招待所	125.317963	43.828893	100200	431	220102
B0FFF82BQY	宾馆酒店	125.318419	43.913087	100100	431	220103
B0FFF82JJ7	三星级宾馆|商务住宅	125.299217	43.882871	100104|120201	431	220104
B0FFF83YK2	旅馆招待所	125.187558	44.056591	100200	431	220103
B0FFF8P6ZN	宾馆酒店	125.837138	44.150989	100100	431	220113
B0FFF8PB65	宾馆酒店	125.236016	43.850677	100100	431	220106
B0FFF8PBPD	宾馆酒店	125.200543	43.891944	100100	431	220106
B0FFF8PHS0	旅馆招待所	125.187541	43.8512	100200	431	220106
B0FFF8POKU	旅馆招待所	125.320761	43.868707	100200	431	220104
B0FFF8PQGK	宾馆酒店	125.659765	44.059876	100100	431	220113
B0FFF8PQQ6	住宿服务相关	125.838019	44.151421	100000	431	220113
B0FFF9IUIE	宾馆酒店	125.83934	44.144889	100100	431	220113
B0FFF9NEC9	宾馆酒店	125.408637	43.818207	100100	431	220102
B0FFF9OM62	旅馆招待所	125.459505	43.953057	100200	431	220103
B0FFF9OMF7	宾馆酒店	125.400434	43.912869	100100	431	220105
B0FFF9OO97	宾馆酒店	125.317608	43.912723	100100	431	220103
B0FFF9OOJ3	旅馆招待所	125.388411	43.920325	100200	431	220105
B0FFF9ORB9	旅馆招待所	125.432134	43.878466	100200	431	220105
B0FFF9OV1T	宾馆酒店	125.432222	43.875355	100100	431	220105
B0FFF9OVLZ	旅馆招待所	125.298188	43.799632	100200	431	220102
B0FFF9OWB1	旅馆招待所	125.158273	43.780649	100200	431	220106
B0FFF9OWB6	宾馆酒店	125.156848	43.779673	100100	431	220106
B0FFF9OY34	旅馆招待所	125.388486	43.918997	100200	431	220105
B0FFF9OYOR	旅馆招待所	125.44767	43.945222	100200	431	220103
B0FFF9P2QQ	旅馆招待所	126.540333	44.819091	100200	431	220182
B0FFF9P4RQ	旅馆招待所	125.431358	43.875985	100200	431	220105
B0FFF9PBGA	宾馆酒店	125.43729	43.989394	100100	431	220103
B0FFF9PF4O	宾馆酒店	125.824494	44.160862	100100	431	220113
B0FFF9PH6Z	宾馆酒店	125.467101	43.974515	100100	431	220103
B0FFF9PHEQ	旅馆招待所	125.43047	43.877037	100200	431	220105
B0FFF9PHF1	旅馆招待所	125.430912	43.877032	100200	431	220105
B0FFF9PHL0	旅馆招待所	125.221952	43.832061	100200	431	220106
B0FFF9PI55	经济型连锁酒店	125.326223	43.909891	100105	431	220103
B0FFF9PJOK	旅馆招待所	125.220381	43.997386	100200	431	220103
B0FFF9PQRT	经济型连锁酒店	125.429639	43.878639	100105	431	220105
B0FFF9PRR0	旅馆招待所	125.429238	43.876567	100200	431	220105
B0FFF9PRR4	旅馆招待所	125.429252	43.876585	100200	431	220105
B0FFF9PRRJ	旅馆招待所	125.429596	43.876732	100200	431	220105
B0FFF9PZ1H	旅馆招待所	125.388498	43.919469	100200	431	220105
B0FFF9Q5FS	宾馆酒店	125.319192	43.913309	100100	431	220103
B0FFF9Q9KW	旅馆招待所	125.388753	43.918434	100200	431	220105
B0FFF9QAPY	宾馆酒店	125.885439	43.892906	100100	431	220113
B0FFF9QC0B	宾馆酒店	125.317626	43.913082	100100	431	220103
B0FFF9QC0N	宾馆酒店	125.317609	43.91289	100100	431	220103
B0FFF9QC0Y	旅馆招待所	125.183497	44.061978	100200	431	220103
B0FFF9QC1K	宾馆酒店	125.318145	43.913268	100100	431	220103
B0FFF9QC21	旅馆招待所	125.318643	43.913314	100200	431	220103
B0FFF9QDLQ	宾馆酒店	125.424485	43.829185	100100	431	220102
B0FFF9QEAI	宾馆酒店	125.181879	44.073391	100100	431	220103
B0FFF9QEO3	宾馆酒店	125.408347	43.817581	100100	431	220102
B0FFF9QGH7	旅馆招待所	126.199186	44.490073	100200	431	220113
B0FFF9QLMR	旅馆招待所	125.412335	43.781934	100200	431	220102
B0FFF9QLO4	旅馆招待所	125.416197	43.824553	100200	431	220102
B0FFF9QLO7	旅馆招待所	125.416254	43.8246	100200	431	220102
B0FFF9QLO9	旅馆招待所	125.416274	43.824581	100200	431	220102
B0FFF9QLOB	旅馆招待所	125.416312	43.824595	100200	431	220102
B0FFF9QLOP	旅馆招待所	125.416462	43.82465	100200	431	220102
B0FFF9QMK6	旅馆招待所	125.653344	43.52926	100200	431	220112
B0FFF9QMXE	旅馆招待所	125.183139	44.062884	100200	431	220103
B0FFF9QON9	宾馆酒店	125.885822	43.895506	100100	431	220113
B0FFF9QOVH	宾馆酒店	125.416447	43.825024	100100	431	220102
B0FFF9QQLW	旅馆招待所	125.184978	44.058748	100200	431	220103
B0FFF9QR6M	宾馆酒店	125.819607	44.663335	100100	431	220183
B0FFF9QRL7	旅馆招待所	125.20626	44.041146	100200	431	220103
B0FFF9QRX2	旅馆招待所	125.182536	44.066345	100200	431	220103
B0FFF9QRY8	宾馆酒店	125.18282	44.064295	100100	431	220103
B0FFF9QSFP	宾馆酒店	125.409589	43.820733	100100	431	220102
B0FFF9QST3	宾馆酒店	126.198502	44.490041	100100	431	220113
B0FFF9QSUA	宾馆酒店	126.194897	44.488888	100100	431	220113
B0FFF9QT6L	旅馆招待所	125.711537	43.689331	100200	431	220112
B0FFF9QT9H	宾馆酒店	125.167809	44.411908	100100	431	220122
B0FFF9QTCG	旅馆招待所	125.131997	44.291126	100200	431	220122
B0FFF9QU1X	旅馆招待所	125.184096	44.061122	100200	431	220103
B0FFF9QU2F	旅馆招待所	125.184	44.061461	100200	431	220103
B0FFF9QU6W	宾馆酒店|餐饮服务	125.760018	44.259108	100100|050100	431	220113
B0FFF9QUSD	旅馆招待所	125.53926	44.018333	100200	431	220113
B0FFF9QXD3	旅馆招待所	125.186501	44.057349	100200	431	220103
B0FFF9QXDG	旅馆招待所	125.186413	44.057692	100200	431	220103
B0FFF9TBS1	旅馆招待所	125.279185	43.827865	100200	431	220104
B0FFF9XG63	旅馆招待所	125.292546	43.941141	100200	431	220103
B0FFF9XUIH	旅馆招待所	125.292445	43.94529	100200	431	220103
B0FFFA0GZA	宾馆酒店	125.837484	44.141244	100100	431	220113
B0FFFA0RGQ	旅馆招待所	125.296738	43.800875	100200	431	220102
B0FFFA6IAE	宾馆酒店	125.410383	43.817762	100100	431	220102
B0FFFA7E9Q	宾馆酒店	125.397116	43.858741	100100	431	220105
B0FFFA9Q49	旅馆招待所	126.560161	44.822366	100200	431	220182
B0FFFA9Q56	宾馆酒店|住宿服务	126.559362	44.823409	100100|100200	431	220182
B0FFFA9Q6M	旅馆招待所	125.375585	43.879899	100200	431	220105
B0FFFA9Q7Q	旅馆招待所	125.346544	43.878785	100200	431	220102
B0FFFA9QDW	旅馆招待所	126.564002	44.821388	100200	431	220182
B0FFFA9QJE	宾馆酒店	125.373027	43.874827	100100	431	220105
B0FFFA9QJW	旅馆招待所	125.348249	43.879363	100200	431	220102
B0FFFA9QOI	旅馆招待所	125.313916	43.886569	100200	431	220104
B0FFFA9QP9	旅馆招待所	125.316911	43.886252	100200	431	220104
B0FFFA9R58	旅馆招待所	125.393474	43.866939	100200	431	220105
B0FFFA9R6F	宾馆酒店	125.393257	43.865514	100100	431	220105
B0FFFA9R8J	宾馆酒店	125.376282	43.877148	100100	431	220105
B0FFFA9R8T	旅馆招待所	125.376346	43.875809	100200	431	220105
B0FFFA9R8X	旅馆招待所	125.318022	43.890447	100200	431	220104
B0FFFA9R92	宾馆酒店	125.376225	43.875435	100100	431	220105
B0FFFA9RA1	宾馆酒店	125.307377	43.8919	100100	431	220104
B0FFFA9RBB	旅馆招待所	125.387914	43.871289	100200	431	220105
B0FFFA9RCO	旅馆招待所	125.389009	43.880966	100200	431	220105
B0FFFA9RCP	宾馆酒店	125.388942	43.880971	100100	431	220105
B0FFFA9REW	旅馆招待所	125.319616	43.830126	100200	431	220102
B0FFFA9RFI	旅馆招待所	125.322475	43.831026	100200	431	220102
B0FFFA9RFL	旅馆招待所	125.321882	43.830843	100200	431	220102
B0FFFA9RMM	旅馆招待所	125.392504	43.868126	100200	431	220105
B0FFFA9RN4	旅馆招待所	125.367844	43.892886	100200	431	220105
B0FFFA9RQV	旅馆招待所	125.365752	43.880993	100200	431	220105
B0FFFA9RQZ	旅馆招待所	125.365811	43.880994	100200	431	220105
B0FFFA9RRE	旅馆招待所	125.365849	43.880994	100200	431	220105
B0FFFA9RRN	旅馆招待所	125.365957	43.881058	100200	431	220105
B0FFFA9RUR	宾馆酒店	125.348669	43.883688	100100	431	220102
B0FFFA9RUS	旅馆招待所	125.38633	43.88159	100200	431	220105
B0FFFA9T9W	旅馆招待所	125.341187	43.887001	100200	431	220102
B0FFFA9TLI	旅馆招待所	125.386314	43.881557	100200	431	220105
B0FFFA9UDX	旅馆招待所	125.367271	43.881801	100200	431	220105
B0FFFA9VOW	旅馆招待所	125.322049	43.866393	100200	431	220104
B0FFFA9W1J	旅馆招待所	125.32481	43.829744	100200	431	220102
B0FFFA9WL4	旅馆招待所	125.303566	43.880666	100200	431	220104
B0FFFA9WLO	宾馆酒店	125.30324	43.880272	100100	431	220104
B0FFFA9WLU	旅馆招待所	125.303303	43.879917	100200	431	220104
B0FFFA9WM2	宾馆酒店	125.3703	43.88111	100100	431	220105
B0FFFA9XXD	宾馆酒店	125.339379	43.876265	100100	431	220102
B0FFFA9Y9B	四星级宾馆	125.249976	43.884863	100103	431	220106
B0FFFA9YHJ	旅馆招待所	125.322874	43.866258	100200	431	220104
B0FFFA9YJR	旅馆招待所	125.301276	43.879749	100200	431	220104
B0FFFA9YN3	旅馆招待所	125.346492	43.878925	100200	431	220102
B0FFFA9YXA	旅馆招待所	125.31679	43.888591	100200	431	220104
B0FFFA9Z0J	旅馆招待所	125.318397	43.886829	100200	431	220104
B0FFFA9Z3A	旅馆招待所	125.338689	43.874483	100200	431	220102
B0FFFA9ZLH	旅馆招待所	125.303265	43.879341	100200	431	220104
B0FFFA9ZRF	旅馆招待所	125.331843	43.888694	100200	431	220102
B0FFFA9ZSR	旅馆招待所|住宿服务	125.714363	44.540803	100200|100100	431	220183
B0FFFA9ZTV	宾馆酒店	125.389952	43.880023	100100	431	220105
B0FFFA9ZV3	旅馆招待所	126.55877	44.830818	100200	431	220182
B0FFFA9ZXD	旅馆招待所	125.347278	43.880033	100200	431	220102
B0FFFAA02Z	旅馆招待所	125.333365	43.885616	100200	431	220102
B0FFFAA066	旅馆招待所	125.394493	43.876116	100200	431	220105
B0FFFAA074	旅馆招待所	125.280001	43.829871	100200	431	220104
B0FFFAA077	旅馆招待所	125.279717	43.829828	100200	431	220104
B0FFFAA07L	旅馆招待所	125.277769	43.829722	100200	431	220104
B0FFFAA0EG	旅馆招待所	125.260749	43.900486	100200	431	220106
B0FFFAA0IO	旅馆招待所	125.355691	43.894517	100200	431	220102
B0FFFAA0O7	宾馆酒店	125.707439	44.52909	100100	431	220183
B0FFFAA0VC	旅馆招待所	125.35569	43.894692	100200	431	220102
B0FFFAA10X	旅馆招待所	125.339263	43.888937	100200	431	220102
B0FFFAA133	宾馆酒店	125.370137	43.885599	100100	431	220105
B0FFFAA1CK	旅馆招待所	125.290255	43.865992	100200	431	220104
B0FFFAA1CW	旅馆招待所	125.341738	43.899694	100200	431	220102
B0FFFAA1D3	宾馆酒店	125.394072	43.871957	100100	431	220105
B0FFFAA1I5	旅馆招待所	125.371764	43.881892	100200	431	220105
B0FFFAA1K8	旅馆招待所	125.261509	43.899342	100200	431	220106
B0FFFAA1KE	旅馆招待所	125.260284	43.900485	100200	431	220106
B0FFFAA1KY	旅馆招待所	125.340939	43.893483	100200	431	220102
B0FFFAA1L1	旅馆招待所	125.341047	43.893492	100200	431	220102
B0FFFAA1QA	宾馆酒店	125.341458	43.899157	100100	431	220102
B0FFFAA1Z7	旅馆招待所	125.255233	43.886985	100200	431	220106
B0FFFAA25M	宾馆酒店	125.304341	43.882541	100100	431	220104
B0FFFAA27T	旅馆招待所	126.550599	44.835384	100200	431	220182
B0FFFAA28C	宾馆酒店|购物服务	126.552414	44.835319	100100|060000	431	220182
B0FFFAA2OF	宾馆酒店	125.375492	43.880828	100100	431	220105
B0FFFAA2OW	宾馆酒店	126.560624	44.82945	100100	431	220182
B0FFFAA2T3	旅馆招待所	125.334573	43.874821	100200	431	220102
B0FFFAA2UE	旅馆招待所	125.388747	43.880965	100200	431	220105
B0FFFAA2UG	旅馆招待所	125.388511	43.880961	100200	431	220105
B0FFFAA33E	旅馆招待所	125.170956	44.424793	100200	431	220122
B0FFFAA38Q	旅馆招待所	125.389267	43.880249	100200	431	220105
B0FFFAA3EN	旅馆招待所	125.170976	44.424912	100200	431	220122
B0FFFAA471	旅馆招待所	125.264154	43.900929	100200	431	220106
B0FFFAA4BZ	旅馆招待所	125.169914	44.429303	100200	431	220122
B0FFFAA4KX	旅馆招待所	125.33292	43.879646	100200	431	220102
B0FFFAA4L0	旅馆招待所	125.332992	43.879712	100200	431	220102
B0FFFAA50R	宾馆酒店	125.331959	43.852512	100100	431	220102
B0FFFAA51O	旅馆招待所	125.333227	43.853646	100200	431	220102
B0FFFAA642	旅馆招待所	125.392363	43.871454	100200	431	220105
B0FFFAA6A9	旅馆招待所	125.700679	44.52477	100200	431	220183
B0FFFAA6FL	旅馆招待所	125.711361	44.538183	100200	431	220183
B0FFFAA6NT	旅馆招待所	125.375293	43.886834	100200	431	220105
B0FFFAA6YE	宾馆酒店	125.296931	43.870398	100100	431	220104
B0FFFAA7B8	旅馆招待所	125.7022	44.531436	100200	431	220183
B0FFFAA7D9	宾馆酒店	125.321004	43.869044	100100	431	220104
B0FFFAA7EW	旅馆招待所	125.341167	43.895618	100200	431	220102
B0FFFAA7F5	旅馆招待所	125.341896	43.895894	100200	431	220102
B0FFFAA7NR	宾馆酒店	125.262137	43.862048	100100	431	220106
B0FFFAA7OX	旅馆招待所	125.367149	43.880441	100200	431	220105
B0FFFAA8FR	旅馆招待所	125.375155	43.886834	100200	431	220105
B0FFFAA8FV	宾馆酒店	125.374924	43.886834	100100	431	220105
B0FFFAA8FZ	旅馆招待所	125.374771	43.886834	100200	431	220105
B0FFFAA8UC	宾馆酒店	125.269908	43.90096	100100	431	220106
B0FFFAA930	旅馆招待所	125.165949	44.433476	100200	431	220122
B0FFFAA97S	旅馆招待所	125.288338	43.827256	100200	431	220104
B0FFFAA9PH	旅馆招待所	125.715528	44.535952	100200	431	220183
B0FFFAA9TU	旅馆招待所	125.375844	43.870366	100200	431	220105
B0FFFAAA62	旅馆招待所	125.293476	43.830278	100200	431	220104
B0FFFAAAGR	宾馆酒店	125.286593	43.827241	100100	431	220104
B0FFFAAAM9	宾馆酒店	125.708613	44.534851	100100	431	220183
B0FFFAAAY0	旅馆招待所	125.349519	43.87823	100200	431	220102
B0FFFAAB4L	旅馆招待所	125.3688	43.834447	100200	431	220102
B0FFFAAB6P	宾馆酒店	125.286978	43.835685	100100	431	220104
B0FFFAAB6T	宾馆酒店	125.28709	43.835766	100100	431	220104
B0FFFAAB83	宾馆酒店	125.342903	43.888781	100100	431	220102
B0FFFAABXC	旅馆招待所	125.341634	43.896288	100200	431	220102
B0FFFAAC1Q	旅馆招待所	125.35133	43.903326	100200	431	220102
B0FFFAACIB	旅馆招待所	125.276433	43.825875	100200	431	220104
B0FFFAAD84	旅馆招待所	125.26328	43.894642	100200	431	220106
B0FFFAADEW	旅馆招待所	125.281405	43.828141	100200	431	220104
B0FFFAADFE	宾馆酒店	125.344512	43.875759	100100	431	220102
B0FFFAADMV	旅馆招待所	126.553628	44.827247	100200	431	220182
B0FFFAADPR	旅馆招待所	125.266219	43.887892	100200	431	220106
B0FFFAADQG	旅馆招待所	125.266418	43.886999	100200	431	220106
B0FFFAADQI	旅馆招待所	125.266362	43.886999	100200	431	220106
B0FFFAADWJ	旅馆招待所	125.38171	43.865708	100200	431	220105
B0FFFAADYD	旅馆招待所	125.286561	43.85586	100200	431	220104
B0FFFAAE24	旅馆招待所	125.265877	43.895163	100200	431	220106
B0FFFAAE4L	旅馆招待所	125.275964	43.852253	100200	431	220104
B0FFFAAEHQ	旅馆招待所	125.28254	43.853284	100200	431	220104
B0FFFAAEOF	旅馆招待所	126.558086	44.829626	100200	431	220182
B0FFFAAEOQ	宾馆酒店	126.558	44.829971	100100	431	220182
B0FFFAAFHE	宾馆酒店	125.279483	43.860546	100100	431	220104
B0FFFAAFJU	宾馆酒店	125.264975	43.891778	100100	431	220106
B0FFFAAFUY	宾馆酒店	126.550246	44.834813	100100	431	220182
B0FFFAAFWV	旅馆招待所	126.557462	44.830445	100200	431	220182
B0FFFAAFXQ	旅馆招待所	126.561364	44.824428	100200	431	220182
B0FFFAAFXV	旅馆招待所	126.564051	44.821237	100200	431	220182
B0FFFAAFYG	旅馆招待所	126.564267	44.820607	100200	431	220182
B0FFFAAG0U	宾馆酒店	126.558007	44.822284	100100	431	220182
B0FFFAAGCB	旅馆招待所	126.556661	44.825813	100200	431	220182
B0FFFAAGEP	四星级宾馆	125.34433	43.879771	100103	431	220102
B0FFFAAGGA	旅馆招待所	125.302565	43.882486	100200	431	220104
B0FFFAAGSW	宾馆酒店	125.370183	43.859831	100100	431	220102
B0FFFAAGXI	旅馆招待所	125.327294	43.866897	100200	431	220102
B0FFFAAH02	旅馆招待所	125.388855	43.869494	100200	431	220105
B0FFFAAH2L	四星级宾馆	125.261537	43.893975	100103	431	220106
B0FFFAAH48	宾馆酒店	125.332486	43.834815	100100	431	220102
B0FFFAAH5L	宾馆酒店	125.324507	43.829361	100100	431	220102
B0FFFAAH78	旅馆招待所	125.337921	43.875997	100200	431	220102
B0FFFAAH7B	宾馆酒店	125.317504	43.830414	100100	431	220104
B0FFFAAHB2	旅馆招待所	126.545448	44.821284	100200	431	220182
B0FFFAAHDY	旅馆招待所	125.39342	43.845137	100200	431	220102
B0FFFAAHE5	旅馆招待所	125.392713	43.845208	100200	431	220102
B0FFFAAHGL	宾馆酒店	125.388292	43.865458	100100	431	220105
B0FFFAAI0B	旅馆招待所	125.302668	43.878726	100200	431	220104
B0FFFAAI6Z	宾馆酒店	125.376441	43.860906	100100	431	220102
B0FFFAAI88	旅馆招待所	125.277376	43.857424	100200	431	220104
B0FFFAAIAB	旅馆招待所	125.335255	43.920643	100200	431	220103
B0FFFAAILM	旅馆招待所	125.369339	43.893029	100200	431	220105
B0FFFAAIN0	宾馆酒店	125.335909	43.882039	100100	431	220102
B0FFFAAISA	经济型连锁酒店	125.251133	43.816263	100105	431	220104
B0FFFAAISF	宾馆酒店	125.251742	43.816852	100100	431	220104
B0FFFAAIXQ	旅馆招待所	125.3134	43.865955	100200	431	220104
B0FFFAAJ2J	旅馆招待所	125.263478	43.894642	100200	431	220106
B0FFFAAJE5	旅馆招待所	125.269591	43.888542	100200	431	220106
B0FFFAAQ6U	宾馆酒店	125.328126	43.890313	100100	431	220102
B0FFFAAQ8I	旅馆招待所	125.326119	43.900385	100200	431	220103
B0FFFAAQ8K	旅馆招待所	125.326875	43.901234	100200	431	220103
B0FFFAAQ9Z	旅馆招待所	125.30942	43.923547	100200	431	220106
B0FFFAAQDA	旅馆招待所	125.340182	43.902046	100200	431	220102
B0FFFAAQIJ	旅馆招待所	125.305487	43.894269	100200	431	220104
B0FFFAAQO6	宾馆酒店	125.253913	43.818316	100100	431	220104
B0FFFAAQO8	宾馆酒店	125.254854	43.818963	100100	431	220104
B0FFFAAQRL	旅馆招待所	126.545535	44.821423	100200	431	220182
B0FFFAAQRM	旅馆招待所	126.545498	44.821364	100200	431	220182
B0FFFAAQRV	旅馆招待所	126.54593	44.822057	100200	431	220182
B0FFFAAQVQ	旅馆招待所	125.286732	43.862458	100200	431	220104
B0FFFAAQX7	宾馆酒店	125.296637	43.938316	100100	431	220103
B0FFFAAR15	旅馆招待所	126.55968	44.82034	100200	431	220182
B0FFFAAR67	旅馆招待所	126.560032	44.819731	100200	431	220182
B0FFFAAR6I	旅馆招待所	126.556591	44.820663	100200	431	220182
B0FFFAAR74	旅馆招待所	126.542533	44.823911	100200	431	220182
B0FFFAARB1	宾馆酒店	125.829224	44.149554	100100	431	220113
B0FFFAARGN	旅馆招待所	125.330341	43.92056	100200	431	220103
B0FFFAASBD	宾馆酒店	125.370387	43.847666	100100	431	220102
B0FFFAASDT	旅馆招待所	126.546072	44.822286	100200	431	220182
B0FFFAASDU	旅馆招待所	126.546269	44.822575	100200	431	220182
B0FFFAATCL	旅馆招待所	125.309472	43.89342	100200	431	220104
B0FFFAATQ9	旅馆招待所	125.323692	43.893275	100200	431	220104
B0FFFAATY1	宾馆酒店	125.29771	43.934962	100100	431	220103
B0FFFAAU8L	旅馆招待所	125.276653	43.853291	100200	431	220104
B0FFFAAU8W	旅馆招待所	125.166305	44.43908	100200	431	220122
B0FFFAAUAH	旅馆招待所	125.162557	44.440232	100200	431	220122
B0FFFAAUMW	旅馆招待所	126.54805	44.839967	100200	431	220182
B0FFFAAUQE	宾馆酒店	125.838359	44.150108	100100	431	220113
B0FFFAAUQR	宾馆酒店	125.32689	43.907917	100100	431	220103
B0FFFAAURO	旅馆招待所	125.32193	43.905208	100200	431	220103
B0FFFAAV0J	旅馆招待所	125.301374	43.876307	100200	431	220104
B0FFFAAV2I	旅馆招待所	125.322221	43.905215	100200	431	220103
B0FFFAAVJ6	旅馆招待所	126.541476	44.822261	100200	431	220182
B0FFFAAVSQ	旅馆招待所	125.712453	44.531234	100200	431	220183
B0FFFAAVUS	旅馆招待所	125.315943	43.890912	100200	431	220104
B0FFFAAVW8	旅馆招待所	125.301417	43.893116	100200	431	220104
B0FFFAAVWI	旅馆招待所	125.301641	43.892517	100200	431	220104
B0FFFAAW0V	旅馆招待所	125.293782	43.890832	100200	431	220106
B0FFFAAW4I	宾馆酒店	125.167616	44.435629	100100	431	220122
B0FFFAAW8V	宾馆酒店	125.29324	43.887498	100100	431	220106
B0FFFAAWAD	旅馆招待所	125.304429	43.869178	100200	431	220104
B0FFFAAWBC	宾馆酒店	125.295497	43.879966	100100	431	220104
B0FFFAAWM1	旅馆招待所	125.329613	43.908666	100200	431	220103
B0FFFAAWM3	旅馆招待所	125.329601	43.908666	100200	431	220103
B0FFFAAWMB	旅馆招待所	125.329597	43.908672	100200	431	220103
B0FFFAAWMC	旅馆招待所	125.329449	43.908666	100200	431	220103
B0FFFAAWMF	旅馆招待所	125.329396	43.908666	100200	431	220103
B0FFFAAWMI	旅馆招待所	125.329262	43.908666	100200	431	220103
B0FFFAAWMK	宾馆酒店	125.328973	43.908856	100100	431	220103
B0FFFAAWMN	旅馆招待所	125.329047	43.908665	100200	431	220103
B0FFFAAWZ1	旅馆招待所	125.322617	43.906131	100200	431	220103
B0FFFAAWZD	旅馆招待所	125.322165	43.905996	100200	431	220103
B0FFFAAX03	宾馆酒店	125.350607	43.85902	100100	431	220102
B0FFFAAX77	旅馆招待所	126.548881	44.839784	100200	431	220182
B0FFFAAX7L	旅馆招待所	126.549271	44.839691	100200	431	220182
B0FFFAAX7S	旅馆招待所	126.549474	44.839643	100200	431	220182
B0FFFAAX87	旅馆招待所	126.555247	44.82153	100200	431	220182
B0FFFAAXED	旅馆招待所	125.329117	43.90467	100200	431	220103
B0FFFAAXIF	旅馆招待所	125.838036	44.150824	100200	431	220113
B0FFFAAXIL	旅馆招待所	125.838227	44.15096	100200	431	220113
B0FFFAAXJN	旅馆招待所	126.540789	44.820193	100200	431	220182
B0FFFAAXOO	宾馆酒店	125.320938	43.908939	100100	431	220103
B0FFFAAXOR	旅馆招待所	125.321136	43.908696	100200	431	220103
B0FFFAAXUV	旅馆招待所	125.318848	43.906183	100200	431	220103
B0FFFAAXV0	旅馆招待所	125.318844	43.906335	100200	431	220103
B0FFFAAXV3	旅馆招待所	125.318843	43.906376	100200	431	220103
B0FFFAAXXZ	宾馆酒店	125.301699	43.893276	100100	431	220104
B0FFFAAY6T	宾馆酒店	126.5528	44.81679	100100	431	220182
B0FFFAAYHG	宾馆酒店	126.550746	44.829106	100100	431	220182
B0FFFAAYHX	旅馆招待所|住宿服务	126.551541	44.830297	100200|100100	431	220182
B0FFFAAYI0	宾馆酒店	126.551581	44.830359	100100	431	220182
B0FFFAAYJF	宾馆酒店	125.328593	43.908786	100100	431	220103
B0FFFAAYJI	旅馆招待所	125.32875	43.908663	100200	431	220103
B0FFFAAYJL	旅馆招待所	125.328162	43.908705	100200	431	220103
B0FFFAAYJP	旅馆招待所	125.327798	43.908678	100200	431	220103
B0FFFAAYJZ	旅馆招待所	125.327574	43.908699	100200	431	220103
B0FFFAAYLF	宾馆酒店	125.320809	43.906205	100100	431	220103
B0FFFAAYOJ	旅馆招待所	125.838931	44.150952	100200	431	220113
B0FFFAAYZ6	旅馆招待所	125.31915	43.906411	100200	431	220103
B0FFFAAZ0O	旅馆招待所	125.318843	43.906488	100200	431	220103
B0FFFAAZ2X	宾馆酒店	125.331511	43.909068	100100	431	220103
B0FFFAB084	宾馆酒店	125.292963	43.883145	100100	431	220104
B0FFFAB09J	宾馆酒店	125.833241	44.147887	100100	431	220113
B0FFFAB09M	宾馆酒店	125.833189	44.147899	100100	431	220113
B0FFFAB0EY	宾馆酒店	125.365954	43.842399	100100	431	220102
B0FFFAB0GF	旅馆招待所	125.188434	44.432837	100200	431	220122
B0FFFAB0LY	旅馆招待所	125.293736	43.88058	100200	431	220104
B0FFFAB0W4	旅馆招待所	125.288266	43.861878	100200	431	220104
B0FFFAB0XI	旅馆招待所	125.319172	43.906413	100200	431	220103
B0FFFAB0XM	旅馆招待所	125.319229	43.906415	100200	431	220103
B0FFFAB0XT	旅馆招待所	125.319254	43.906416	100200	431	220103
B0FFFAB0XY	宾馆酒店	125.319471	43.906429	100100	431	220103
B0FFFAB0Y2	旅馆招待所	125.319449	43.906416	100200	431	220103
B0FFFAB0YL	宾馆酒店	125.319546	43.906612	100100	431	220103
B0FFFAB0YR	旅馆招待所	125.319443	43.906612	100200	431	220103
B0FFFAB0YW	旅馆招待所	125.319266	43.906607	100200	431	220103
B0FFFAB1MN	旅馆招待所	125.31583	43.892843	100200	431	220104
B0FFFAB1RZ	旅馆招待所	125.300645	43.890679	100200	431	220104
B0FFFAB21L	旅馆招待所	125.326046	43.907056	100200	431	220103
B0FFFAB22P	旅馆招待所	125.327359	43.902231	100200	431	220103
B0FFFAB239	旅馆招待所	125.319016	43.907265	100200	431	220103
B0FFFAB293	宾馆酒店	125.287445	43.860224	100100	431	220104
B0FFFAB2JW	宾馆酒店	125.31908	43.906743	100100	431	220103
B0FFFAB2JZ	宾馆酒店	125.319324	43.906755	100100	431	220103
B0FFFAB2K7	宾馆酒店	125.31948	43.906749	100100	431	220103
B0FFFAB2K9	宾馆酒店	125.319743	43.906753	100100	431	220103
B0FFFAB2RU	宾馆酒店	125.328156	43.906975	100100	431	220103
B0FFFAB2W3	旅馆招待所	125.336693	43.894227	100200	431	220102
B0FFFAB2WY	旅馆招待所	125.336917	43.89446	100200	431	220102
B0FFFAB3Y3	宾馆酒店	125.828381	44.148526	100100	431	220113
B0FFFAB49R	宾馆酒店	125.697002	44.536187	100100	431	220183
B0FFFAB4EO	旅馆招待所	125.318634	43.906456	100200	431	220103
B0FFFAB4FH	宾馆酒店	125.318868	43.906019	100100	431	220103
B0FFFAB4FS	宾馆酒店	125.319679	43.90589	100100	431	220103
B0FFFAB4RW	宾馆酒店	125.849153	44.15619	100100	431	220113
B0FFFAB4TH	旅馆招待所	125.281213	43.864264	100200	431	220104
B0FFFAB4Z6	旅馆招待所	126.545253	44.827051	100200	431	220182
B0FFFAB528	宾馆酒店	125.325597	43.894122	100100	431	220102
B0FFFAB5DV	旅馆招待所	125.29864	43.939913	100200	431	220103
B0FFFAB5PU	旅馆招待所	125.322489	43.905118	100200	431	220103
B0FFFAB61I	宾馆酒店	125.332023	43.889624	100100	431	220102
B0FFFAB73O	宾馆酒店	125.318274	43.859783	100100	431	220104
B0FFFAB7EG	旅馆招待所	125.33456	43.902032	100200	431	220103
B0FFFAB823	宾馆酒店	125.316525	43.91633	100100	431	220103
B0FFFAB85E	宾馆酒店	126.557932	44.824024	100100	431	220182
B0FFFAB89B	旅馆招待所	125.836985	44.151273	100200	431	220113
B0FFFAB89P	宾馆酒店	125.837264	44.151484	100100	431	220113
B0FFFAB8A2	宾馆酒店	125.837073	44.151355	100100	431	220113
B0FFFAB8IK	宾馆酒店	126.545158	44.825002	100100	431	220182
B0FFFAB8UU	旅馆招待所	125.188647	44.433297	100200	431	220122
B0FFFAB9B3	旅馆招待所	125.319654	43.906196	100200	431	220103
B0FFFABABV	旅馆招待所	125.831944	44.152847	100200	431	220113
B0FFFABADW	旅馆招待所	125.33642	43.897355	100200	431	220102
B0FFFABB5H	宾馆酒店	125.331001	43.895462	100100	431	220102
B0FFFABBRN	宾馆酒店	125.320497	43.90654	100100	431	220103
B0FFFABBRW	旅馆招待所	125.320012	43.906366	100200	431	220103
B0FFFABC1S	旅馆招待所	125.302277	43.889465	100200	431	220104
B0FFFABCCI	旅馆招待所	125.320007	43.906388	100200	431	220103
B0FFFABCDR	旅馆招待所	125.320088	43.906773	100200	431	220103
B0FFFABCDT	旅馆招待所	125.320122	43.906762	100200	431	220103
B0FFFABCDY	宾馆酒店	125.320377	43.906769	100100	431	220103
B0FFFABEOO	旅馆招待所	125.334941	43.889357	100200	431	220102
B0FFFABUHY	旅馆招待所	125.711664	44.536231	100200	431	220183
B0FFFACGD2	宾馆酒店	125.345621	43.897668	100100	431	220102
B0FFFACGFL	宾馆酒店	125.696473	44.536	100100	431	220183
B0FFFACI1T	旅馆招待所	125.323437	43.830861	100200	431	220102
B0FFFACI1V	旅馆招待所	125.321414	43.829648	100200	431	220102
B0FFFACTWN	宾馆酒店	126.542168	44.823341	100100	431	220182
B0FFFAF1CC	旅馆招待所	125.366185	43.837034	100200	431	220102
B0FFFAF46T	宾馆酒店|住宿服务	125.409416	43.817693	100100|100200	431	220102
B0FFFAF5VD	宾馆酒店	125.343172	43.897231	100100	431	220102
B0FFFAFWAO	旅馆招待所	125.38319	43.863432	100200	431	220102
B0FFFAFXCO	宾馆酒店	125.330059	43.88903	100100	431	220102
B0FFFAGHG0	三星级宾馆	125.318616	43.936879	100104	431	220103
B0FFFAGKI2	旅馆招待所	125.351952	43.865966	100200	431	220102
B0FFFAGKTL	住宿服务相关	125.309372	43.905011	100000	431	220103
B0FFFAGTJS	旅馆招待所	125.318837	43.886525	100200	431	220104
B0FFFALERY	宾馆酒店	125.398993	43.86555	100100	431	220105
B0FFFALFHP	旅馆招待所	125.662217	43.518107	100200	431	220112
B0FFFAMEIE	旅馆招待所	125.416216	43.82456	100200	431	220102
B0FFFAMUV4	宾馆酒店	125.409313	43.818199	100100	431	220102
B0FFFAN55U	宾馆酒店	125.409289	43.818318	100100	431	220102
B0FFFAN80M	经济型连锁酒店	125.830704	44.147748	100105	431	220113
B0FFFANEKF	旅馆招待所	125.328235	43.865873	100200	431	220102
B0FFFCP0XF	宾馆酒店	125.305246	43.894028	100100	431	220104
B0FFFCTNO6	宾馆酒店	125.836352	44.14371	100100	431	220113
B0FFFCX49N	宾馆酒店	125.837141	44.15099	100100	431	220113
B0FFFCXF3T	宾馆酒店	125.334357	43.879076	100100	431	220102
B0FFFD1PJV	宾馆酒店|住宿服务	125.319859	43.915396	100100|100200	431	220103
B0FFFD1QN0	旅馆招待所	125.294487	43.881934	100200	431	220104
B0FFFD1TB0	宾馆酒店	125.303271	43.886211	100100	431	220104
B0FFFD2YGU	宾馆酒店	125.340423	43.889936	100100	431	220102
B0FFFD4RBN	宾馆酒店	125.840881	44.141207	100100	431	220113
B0FFFD4U8V	宾馆酒店	125.410077	43.817883	100100	431	220102
B0FFFDML5C	住宿服务相关	125.32069	43.915642	100000	431	220103
B0FFFDREHM	旅馆招待所	125.318841	43.906261	100200	431	220103
B0FFFDSL4Y	四星级宾馆	125.369031	43.815663	100103	431	220102
B0FFFDSM4A	宾馆酒店	125.322571	43.916111	100100	431	220103
B0FFFDWYCZ	宾馆酒店	125.320682	43.915579	100100	431	220103
B0FFFDWYZ8	宾馆酒店	125.409016	43.817818	100100	431	220102
B0FFFDX4D6	旅馆招待所	125.321778	43.906845	100200	431	220103
B0FFFDX4DT	住宿服务相关	125.327311	43.905422	100000	431	220103
B0FFFDX4DW	住宿服务相关	125.327284	43.905522	100000	431	220103
B0FFFDX4DX	住宿服务相关	125.328528	43.905279	100000	431	220103
B0FFFDXF19	宾馆酒店	125.676058	43.528335	100100	431	220112
B0FFFE26G0	宾馆酒店	125.82783	44.15407	100100	431	220113
B0FFFE4HR7	住宿服务相关	125.83752	44.134068	100000	431	220113
B0FFFE51O8	宾馆酒店	125.521959	43.693826	100100	431	220112
B0FFFE6G8U	住宿服务相关	125.319977	43.91562	100000	431	220103
B0FFFEBNEQ	宾馆酒店	125.686015	44.536034	100100	431	220183
B0FFFEC640	旅馆招待所	125.429157	43.879013	100200	431	220105
B0FFFEL85H	宾馆酒店	125.317903	43.912783	100100	431	220103
B0FFFEMH0Z	旅馆招待所	125.317486	43.890644	100200	431	220104
B0FFFEMHSU	宾馆酒店	125.717395	44.532754	100100	431	220183
B0FFFEMIL9	旅馆招待所	125.32667	43.905594	100200	431	220103
B0FFFEMMDE	宾馆酒店	125.266505	43.902766	100100	431	220106
B0FFFEMPIP	宾馆酒店	125.389265	43.88095	100100	431	220105
B0FFFEMPOI	宾馆酒店	125.317623	43.912718	100100	431	220103
B0FFFEMSW3	住宿服务相关	125.261658	43.900799	100000	431	220106
B0FFFENAKT	旅馆招待所	125.298574	43.86522	100200	431	220104
B0FFFEON1J	宾馆酒店	125.318095	43.913262	100100	431	220103
B0FFFEPWAJ	旅馆招待所	125.259667	43.901928	100200	431	220106
B0FFFEPWAL	旅馆招待所	125.260582	43.901507	100200	431	220106
B0FFFET7VX	旅馆招待所	125.343488	43.946686	100200	431	220103
B0FFFEU43L	旅馆招待所	125.3436	43.944994	100200	431	220103
B0FFFEX6H7	宾馆酒店	125.409383	43.818412	100100	431	220102
B0FFFEYPVN	旅馆招待所	126.54569	44.821673	100200	431	220182
B0FFFF1V4J	旅馆招待所	125.260286	43.901465	100200	431	220106
B0FFFF1V63	宾馆酒店	125.292989	43.826573	100100	431	220104
B0FFFF1V6A	旅馆招待所	125.288246	43.839878	100200	431	220104
B0FFFF3Z83	宾馆酒店|住宿服务	125.30287	43.891998	100100|100200	431	220104
B0FFFF4KU7	旅馆招待所	125.66376	43.536765	100200	431	220112
B0FFFF6JIT	宾馆酒店	125.434021	43.781255	100100	431	220102
B0FFFF70YY	旅馆招待所	125.473208	44.143093	100200	431	220103
B0FFFF79GO	旅馆招待所	125.671461	43.533055	100200	431	220112
B0FFFF7EUQ	宾馆酒店	125.35937	44.146581	100100	431	220103
B0FFFF7U8H	宾馆酒店	125.29426	43.867627	100100	431	220104
B0FFFF8C5E	宾馆酒店	124.820618	43.512714	100100	431	220184
B0FFFF96X9	宾馆酒店	125.707275	44.528851	100100	431	220183
B0FFFF9IQ7	旅馆招待所	125.677837	44.067182	100200	431	220113
B0FFFF9NG9	旅馆招待所	125.664922	43.538164	100200	431	220112
B0FFFFAB8M	旅馆招待所	125.197581	43.823657	100200	431	220106
B0FFFFAPR0	宾馆酒店	125.833097	44.149408	100100	431	220113
B0FFFFAPWF	宾馆酒店	126.338202	44.366957	100100	431	220113
B0FFFFASZ8	旅馆招待所	125.304314	43.944366	100200	431	220103
B0FFFFBI62	宾馆酒店	125.660908	43.533576	100100	431	220112
B0FFFFC44P	旅馆招待所	125.281817	43.828318	100200	431	220104
B0FFFFIO1T	宾馆酒店	125.297016	43.884071	100100	431	220104
B0FFFFKABB	宾馆酒店	125.837559	44.142348	100100	431	220113
B0FFFFO9GY	宾馆酒店	125.303771	43.880601	100100	431	220104
B0FFFFOAJG	住宿服务相关	125.320644	43.915579	100000	431	220103
B0FFFFQAW6	旅馆招待所|住宿服务	124.801306	43.497303	100200|100100	431	220184
B0FFFFQLZZ	宾馆酒店	124.836986	43.523242	100100	431	220184
B0FFFFQPV7	住宿服务相关	125.167021	43.892014	100000	431	220106
B0FFFFREE4	宾馆酒店	125.279673	43.922966	100100	431	220106
B0FFFFRVFY	旅馆招待所	125.374429	43.879886	100200	431	220105
B0FFFFSJO7	宾馆酒店	125.411132	43.820293	100100	431	220102
B0FFFFTT2J	旅馆招待所	125.288066	43.862015	100200	431	220104
B0FFFFVH9Y	经济型连锁酒店	125.304674	43.865231	100105	431	220104
B0FFFFY1ZE	宾馆酒店	124.81361	43.508483	100100	431	220184
B0FFFFYLOW	宾馆酒店	125.365574	43.834554	100100	431	220102
B0FFFFYYF7	经济型连锁酒店	125.309403	43.898613	100105	431	220103
B0FFFG0B46	宾馆酒店	125.319234	43.906748	100100	431	220103
B0FFFGHQC6	宾馆酒店	125.293288	43.880265	100100	431	220104
B0FFFGHQC9	旅馆招待所	125.31971	43.906198	100200	431	220103
B0FFFGHQD0	旅馆招待所	125.293756	43.86739	100200	431	220104
B0FFFGQ2QX	宾馆酒店	125.274915	43.877688	100100	431	220106
B0FFFGQ2T0	旅馆招待所	125.293496	43.8672	100200	431	220104
B0FFFGS4HL	宾馆酒店	125.323451	43.906602	100100	431	220103
B0FFFGS7R4	宾馆酒店	126.198288	44.26297	100100	431	220113
B0FFFGUDEZ	宾馆酒店	125.289016	43.83085	100100	431	220104
B0FFFGV6Z4	宾馆酒店	125.320672	43.915611	100100	431	220103
B0FFFGWWVK	旅馆招待所	125.329837	43.90458	100200	431	220103
B0FFFGXLCJ	旅馆招待所	125.320778	43.908533	100200	431	220103
B0FFFGYS39	旅馆招待所	125.394603	43.877338	100200	431	220105
B0FFFGZ1FV	旅馆招待所	125.375017	43.869595	100200	431	220105
B0FFFGZQ1L	宾馆酒店	125.076749	43.717376	100100	431	220184
B0FFFH0WRQ	住宿服务相关	125.326922	43.905727	100000	431	220103
B0FFFH10CR	旅馆招待所	125.183431	44.061755	100200	431	220103
B0FFFH91CM	宾馆酒店	124.818501	43.506985	100100	431	220184
B0FFFHAVE6	宾馆酒店	125.287804	43.862081	100100	431	220104
B0FFFHAX1L	旅馆招待所	125.303971	43.939322	100200	431	220103
B0FFFHBIES	宾馆酒店	125.329681	43.907237	100100	431	220103
B0FFFHBQDG	宾馆酒店	125.273233	43.882931	100100	431	220106
B0FFFHBW83	宾馆酒店	125.320283	43.915691	100100	431	220103
B0FFFHBZTI	旅馆招待所	125.29517	43.884407	100200	431	220104
B0FFFHCFJJ	宾馆酒店	125.424181	43.828958	100100	431	220102
B0FFFISH7Q	宾馆酒店	125.408989	43.818003	100100	431	220102
B0FFFKU3EH	旅馆招待所	125.321118	43.908634	100200	431	220103
B0FFFL566P	旅馆招待所	125.366791	43.835417	100200	431	220102
B0FFFLW447	宾馆酒店	125.83336	44.131086	100100	431	220113
B0FFFLWRD1	旅馆招待所	125.27228	43.90385	100200	431	220106
B0FFFN095K	旅馆招待所	124.815038	43.509448	100200	431	220184
B0FFFN8AIB	旅馆招待所	125.318206	43.905711	100200	431	220103
B0FFFNVNKO	宾馆酒店	125.674857	43.526012	100100	431	220112
B0FFFO3A5C	旅馆招待所	125.66404	43.528795	100200	431	220112
B0FFFOFQ02	宾馆酒店	125.348478	43.875241	100100	431	220102
B0FFFOGSME	旅馆招待所	125.36872	43.844566	100200	431	220102
B0FFFOK4CC	宾馆酒店	125.281445	43.828159	100100	431	220104
B0FFFOKY7E	旅馆招待所	125.318843	43.906238	100200	431	220103
B0FFFON0KW	宾馆酒店	125.32532	43.9076	100100	431	220103
B0FFFOP0FG	旅馆招待所	125.332213	43.885196	100200	431	220102
B0FFFOPMW1	旅馆招待所	125.421732	43.880569	100200	431	220105
B0FFFOQLH8	宾馆酒店	125.316808	43.867151	100100	431	220104
B0FFFP2QNB	宾馆酒店	125.661239	43.531838	100100	431	220112
B0FFFP37ZS	宾馆酒店	124.815819	43.507819	100100	431	220184
B0FFFP4N7Z	旅馆招待所	125.319037	43.913199	100200	431	220103
B0FFFP4S3X	宾馆酒店	125.325378	43.889546	100100	431	220102
B0FFFP6BRR	宾馆酒店	125.220709	43.903364	100100	431	220106
B0FFFPF78A	宾馆酒店	125.323553	43.832264	100100	431	220102
B0FFFPHREC	旅馆招待所	125.522758	43.596817	100200	431	220112
B0FFFPI83D	宾馆酒店	124.845988	43.51597	100100	431	220184
B0FFFPIU9W	宾馆酒店	125.712782	44.533144	100100	431	220183
B0FFFPJ9TE	宾馆酒店	125.712561	44.533158	100100	431	220183
B0FFFPKU1K	宾馆酒店	125.388692	43.880962	100100	431	220105
B0FFFPL7AH	旅馆招待所	125.837149	44.150994	100200	431	220113
B0FFFPPZDJ	宾馆酒店	125.013663	43.996517	100100	431	220122
B0FFFPRDYL	宾馆酒店	125.00226	43.99432	100100	431	220122
B0FFFPSJKT	旅馆招待所	125.181753	44.063988	100200	431	220103
B0FFFPTMBV	旅馆招待所|住宿服务	124.817291	43.510731	100200|100100	431	220184
B0FFFQ4PDA	宾馆酒店	124.826023	43.507424	100100	431	220184
B0FFFQ5SJB	宾馆酒店	125.319192	43.913309	100100	431	220103
B0FFFQ5SNX	旅馆招待所	125.185685	44.058082	100200	431	220103
B0FFFQ6CBQ	宾馆酒店	125.290572	43.826717	100100	431	220104
B0FFFQ6WIV	宾馆酒店	125.678315	43.986803	100100	431	220113
B0FFFQZVGH	四星级宾馆	125.325148	43.90658	100103	431	220103
B0FFFR05KV	宾馆酒店	125.709502	44.53594	100100	431	220183
B0FFFR52YR	宾馆酒店	125.387126	43.880958	100100	431	220105
B0FFFRJQ3Z	旅馆招待所	125.291466	43.9398	100200	431	220103
B0FFFRRN8D	宾馆酒店	125.329578	43.906295	100100	431	220103
B0FFFRYT3Q	旅馆招待所	125.70548	44.534903	100200	431	220183
B0FFFS219V	住宿服务相关	125.293667	43.867296	100000	431	220104
B0FFFS398Z	宾馆酒店	124.810332	43.505277	100100	431	220184
B0FFFS47ZY	旅馆招待所	125.322384	43.90646	100200	431	220103
B0FFFS5C9O	旅馆招待所	126.555027	44.821532	100200	431	220182
B0FFFS5CR3	旅馆招待所	125.670709	43.532676	100200	431	220112
B0FFFS5CR4	旅馆招待所	125.664385	43.528688	100200	431	220112
B0FFFS5NIA	宾馆酒店	125.168927	44.442784	100100	431	220122
B0FFFSAQCR	宾馆酒店	125.105841	44.219629	100100	431	220122
B0FFFSBF8T	旅馆招待所	125.144289	44.2932	100200	431	220122
B0FFFSJBBZ	宾馆酒店	125.33028	43.891132	100100	431	220102
B0FFFSM834	宾馆酒店	124.81507	43.509157	100100	431	220184
B0FFFSN5WH	旅馆招待所	125.290382	43.863672	100200	431	220104
B0FFFSOZQR	宾馆酒店	125.675573	43.53386	100100	431	220112
B0FFFSQIOF	住宿服务相关	125.97983	44.20376	100000	431	220113
B0FFFSUF9Q	旅馆招待所	125.66723	43.527762	100200	431	220112
B0FFFSV6LC	旅馆招待所	125.668825	43.526816	100200	431	220112
B0FFFSW66B	宾馆酒店	125.346076	43.876466	100100	431	220102
B0FFFT0IJG	宾馆酒店	125.295069	43.879788	100100	431	220104
B0FFFT0IMD	宾馆酒店	125.348565	43.875521	100100	431	220102
B0FFFT1YYK	旅馆招待所	125.29908	43.800809	100200	431	220102
B0FFFT2NVH	宾馆酒店	125.322627	43.915816	100100	431	220103
B0FFFT2PRT	宾馆酒店	125.226631	43.806004	100100	431	220104
B0FFFT7IH0	宾馆酒店	125.166091	44.432732	100100	431	220122
B0FFFT7O27	旅馆招待所	124.815216	43.509243	100200	431	220184
B0FFFT7O2G	旅馆招待所	124.81498	43.509104	100200	431	220184
B0FFFT7VGX	宾馆酒店	125.167071	44.433925	100100	431	220122
B0FFFT8EQV	旅馆招待所	124.815272	43.508512	100200	431	220184
B0FFFT8T7D	旅馆招待所	124.810812	43.507923	100200	431	220184
B0FFFT8T89	旅馆招待所	124.810966	43.508393	100200	431	220184
B0FFFT8U0O	旅馆招待所	124.814072	43.508709	100200	431	220184
B0FFFT9N20	旅馆招待所	124.813875	43.508913	100200	431	220184
B0FFFT9N3Y	旅馆招待所	124.810925	43.508044	100200	431	220184
B0FFFT9PPM	旅馆招待所	124.813804	43.509028	100200	431	220184
B0FFFTA6RI	旅馆招待所	124.813077	43.508237	100200	431	220184
B0FFFTBO7R	宾馆酒店	125.63223	43.536057	100100	431	220112
B0FFFTDBJT	旅馆招待所	124.811126	43.507072	100200	431	220184
B0FFFTDJC8	旅馆招待所	124.810034	43.506004	100200	431	220184
B0FFFTDYWF	旅馆招待所	124.814771	43.50898	100200	431	220184
B0FFFTE23R	旅馆招待所	124.810885	43.507955	100200	431	220184
B0FFFTE7U5	旅馆招待所	124.799984	43.496677	100200	431	220184
B0FFFTE8RP	旅馆招待所	124.810679	43.507866	100200	431	220184
B0FFFTECF5	旅馆招待所	124.813707	43.508984	100200	431	220184
B0FFFTEGPY	旅馆招待所	124.811243	43.507133	100200	431	220184
B0FFFTEIAK	经济型连锁酒店	125.254009	43.899751	100105	431	220106
B0FFFTF2ZB	宾馆酒店	125.323116	43.870871	100100	431	220104
B0FFFTH1QQ	旅馆招待所	125.410086	43.818242	100200	431	220102
B0FFFTHH3P	宾馆酒店	125.293878	43.860094	100100	431	220104
B0FFFTHUNJ	旅馆招待所	124.810819	43.506368	100200	431	220184
B0FFFTI7CT	旅馆招待所	124.813648	43.508956	100200	431	220184
B0FFFTID5Y	旅馆招待所	124.810866	43.507946	100200	431	220184
B0FFFTJM4Z	旅馆招待所	124.811858	43.506864	100200	431	220184
B0FFFTL85P	旅馆招待所	125.660475	43.531567	100200	431	220112
B0FFFTLM03	旅馆招待所	125.663117	43.535954	100200	431	220112
B0FFFTLMR1	旅馆招待所	125.288211	43.827227	100200	431	220104
B0FFFTLNAC	宾馆酒店	125.376258	43.860441	100100	431	220102
B0FFFTLT43	旅馆招待所	125.664428	43.537599	100200	431	220112
B0FFFTV1QG	宾馆酒店	125.661487	43.518392	100100	431	220112
B0FFFTV6AD	青年旅舍	125.408801	43.818542	100201	431	220102
B0FFFV35PK	旅馆招待所	125.275362	43.825922	100200	431	220104
B0FFFV87PH	宾馆酒店	124.603703	43.797163	100100	431	220184
B0FFFV9HP3	旅馆招待所	125.718286	44.532596	100200	431	220183
B0FFFVAASA	旅馆招待所	125.368937	43.834452	100200	431	220102
B0FFFVFEPA	旅馆招待所	125.319312	43.908824	100200	431	220103
B0FFFVJV87	旅馆招待所	125.326889	43.906851	100200	431	220103
B0FFFVNNP9	旅馆招待所	125.33292	43.879624	100200	431	220102
B0FFFVOY6Z	旅馆招待所	125.718287	44.532789	100200	431	220183
B0FFFVP8N7	旅馆招待所	125.320401	43.908502	100200	431	220103
B0FFFVPCXU	旅馆招待所	124.602687	43.79696	100200	431	220184
B0FFFVPKQA	住宿服务相关	125.322379	43.916029	100000	431	220103
B0FFFVPLWR	住宿服务相关	125.320617	43.906061	100000	431	220103
B0FFFVRH2I	宾馆酒店	125.834044	44.153433	100100	431	220113
B0FFFW1W6K	旅馆招待所	125.365948	43.842376	100200	431	220102
B0FFFWCOVQ	住宿服务相关	125.32397	43.868731	100000	431	220104
B0FFFWEKV5	住宿服务相关	125.329401	43.908366	100000	431	220103
B0FFFWH1WF	旅馆招待所	125.333057	43.839847	100200	431	220102
B0FFFWIPXX	宾馆酒店	125.520738	43.693419	100100	431	220112
B0FFFWLN0Y	旅馆招待所	125.329841	43.90417	100200	431	220103
B0FFFWMRRY	旅馆招待所	125.383238	43.863307	100200	431	220102
B0FFFXK6KH	宾馆酒店	126.540025	44.820005	100100	431	220182
B0FFFXKEYE	宾馆酒店	125.320587	43.906735	100100	431	220103
B0FFFXKH8P	宾馆酒店	126.555116	44.819275	100100	431	220182
B0FFFXKMN3	旅馆招待所	125.319182	43.906012	100200	431	220103
B0FFFXL5AX	旅馆招待所	126.55276	44.821049	100200	431	220182
B0FFFXSHFM	宾馆酒店	125.379798	43.828187	100100	431	220102
B0FFFXZD10	旅馆招待所	125.288999	43.830797	100200	431	220104
B0FFFY05YF	经济型连锁酒店	125.2482	43.83154	100105	431	220104
B0FFFY2IUJ	宾馆酒店	125.389783	43.847354	100100	431	220102
B0FFFYG0D5	住宿服务相关	125.304797	43.865324	100000	431	220104
B0FFFYKVQD	旅馆招待所	125.665419	43.527733	100200	431	220112
B0FFFYQK5F	宾馆酒店	125.713345	44.538387	100100	431	220183
B0FFFYVGAL	宾馆酒店	124.769818	43.878893	100100	431	220184
B0FFFYVORP	宾馆酒店	125.079907	43.723255	100100	431	220184
B0FFFYX6LI	宾馆酒店	125.077509	43.721357	100100	431	220184
B0FFFYXLO0	宾馆酒店	125.081956	43.725525	100100	431	220184
B0FFFZ0GCJ	宾馆酒店	125.25156	43.816676	100100	431	220104
B0FFFZ2LBL	旅馆招待所	125.078404	43.721997	100200	431	220184
B0FFFZ2LD3	旅馆招待所|住宿服务	125.078377	43.721978	100200|100100	431	220184
B0FFFZ3SLL	旅馆招待所	125.41038	43.818568	100200	431	220102
B0FFFZ9IF5	旅馆招待所	125.264359	43.886667	100200	431	220106
B0FFFZHJ9M	经济型连锁酒店	125.373164	43.862234	100105	431	220102
B0FFFZHKM1	住宿服务相关	125.319978	43.915603	100000	431	220103
B0FFFZJB57	宾馆酒店	124.817491	43.5104	100100	431	220184
B0FFFZJBFJ	旅馆招待所	124.81475	43.509025	100200	431	220184
B0FFFZOCYA	宾馆酒店	125.409423	43.817766	100100	431	220102
B0FFG011ZI	旅馆招待所	125.303657	43.943171	100200	431	220103
B0FFG039H3	宾馆酒店	125.425591	43.821349	100100	431	220102
B0FFG0ELAE	旅馆招待所	125.218594	43.802958	100200	431	220104
B0FFG0FHU4	宾馆酒店	125.25904	43.78435	100100	431	220102
B0FFG0JMQ1	宾馆酒店	125.274026	43.972985	100100	431	220106
B0FFG0PF5J	宾馆酒店	125.371328	43.848019	100100	431	220102
B0FFG0R6YD	旅馆招待所	125.03801	44.001672	100200	431	220122
B0FFG0T6TG	旅馆招待所	125.707125	43.595073	100200	431	220112
B0FFG12LGL	旅馆招待所	125.421835	43.902444	100200	431	220105
B0FFG1AYTX	宾馆酒店	125.841658	44.152548	100100	431	220113
B0FFG1F063	旅馆招待所	126.152402	44.792046	100200	431	220182
B0FFG1F0DV	宾馆酒店	126.153926	44.79241	100100	431	220182
B0FFG1HGCX	宾馆酒店	125.289064	43.830858	100100	431	220104
B0FFG1HU4C	旅馆招待所	125.009715	43.871458	100200	431	220184
B0FFG1HU7C	旅馆招待所	124.765358	43.879572	100200	431	220184
B0FFG1HUDG	旅馆招待所	124.782997	43.881378	100200	431	220184
B0FFG1HUDZ	旅馆招待所	124.78227	43.883349	100200	431	220184
B0FFG1HUKJ	宾馆酒店	124.783705	43.88091	100100	431	220184
B0FFG1J1AI	经济型连锁酒店	125.41932	43.821144	100105	431	220102
B0FFG1K6CV	宾馆酒店	124.954615	44.522755	100100	431	220122
B0FFG1M635	宾馆酒店	125.47691	44.12916	100100	431	220103
B0FFG1MPJK	宾馆酒店	124.741065	43.460679	100100	431	220184
B0FFG1N4D3	宾馆酒店	125.08622	43.719075	100100	431	220184
B0FFG27BB5	宾馆酒店	124.436672	43.939548	100100	431	220184
B0FFG29TDO	四星级宾馆	125.294493	43.794765	100103	431	220102
B0FFG29XPA	旅馆招待所	125.377857	43.867674	100200	431	220105
B0FFG2BO8P	宾馆酒店	124.86074	43.684421	100100	431	220184
B0FFG2JGBP	宾馆酒店	125.298889	43.574628	100100	431	220104
B0FFG2JGCU	旅馆招待所	125.299175	43.571358	100200	431	220104
B0FFG2L82L	旅馆招待所	125.555959	44.029095	100200	431	220113
B0FFG2LAC5	旅馆招待所	125.55723	44.029116	100200	431	220113
B0FFG2LAHL	旅馆招待所	125.55755	44.028863	100200	431	220113
B0FFG2LAIF	旅馆招待所	125.557247	44.029104	100200	431	220113
B0FFG2QCLX	宾馆酒店	125.7095	44.541804	100100	431	220183
B0FFG2R6DK	宾馆酒店	125.342599	43.881414	100100	431	220102
B0FFG2RA3Z	宾馆酒店	125.317676	43.913166	100100	431	220103
B0FFG2RP5V	宾馆酒店	125.338523	43.893616	100100	431	220102
B0FFG2S657	五星级宾馆	125.528197	43.685746	100102	431	220112
B0FFG2WRUY	宾馆酒店	125.540225	44.019055	100100	431	220113
B0FFG38EHG	宾馆酒店	125.293541	43.935076	100100	431	220103
B0FFG39JH1	宾馆酒店	125.255912	43.783878	100100	431	220104
B0FFG39TD2	旅馆招待所	125.409153	43.818507	100200	431	220102
B0FFG3DI3F	旅馆招待所	125.249655	43.816676	100200	431	220104
B0FFG3DTN6	宾馆酒店	125.301703	43.879614	100100	431	220104
B0FFG3F8LB	宾馆酒店	125.326223	43.909086	100100	431	220103
B0FFG3LY4I	宾馆酒店	126.548715	44.819144	100100	431	220182
B0FFG3ND4P	宾馆酒店	125.715093	44.534158	100100	431	220183
B0FFG3NFTJ	旅馆招待所	126.553484	44.834125	100200	431	220182
B0FFG3NHT9	旅馆招待所	125.341303	43.886906	100200	431	220102
B0FFG3NI0C	宾馆酒店	125.295463	43.885793	100100	431	220104
B0FFG3NI7F	宾馆酒店	126.545829	44.829148	100100	431	220182
B0FFG3NIM5	旅馆招待所	125.333681	43.885384	100200	431	220102
B0FFG3NJ4L	宾馆酒店	125.708274	44.542348	100100	431	220183
B0FFG3NJQX	宾馆酒店	126.551615	44.831243	100100	431	220182
B0FFG3NSDW	宾馆酒店	126.562681	44.830897	100100	431	220182
B0FFG3WPC7	宾馆酒店	125.417023	43.821263	100100	431	220102
B0FFG46QLT	旅馆招待所	126.646766	45.037279	100200	431	220182
B0FFG46R5R	旅馆招待所	126.892319	44.867606	100200	431	220182
B0FFG46RRM	宾馆酒店	126.640055	45.033922	100100	431	220182
B0FFG48OSV	旅馆招待所	126.366304	45.086386	100200	431	220182
B0FFG4AF00	宾馆酒店	126.320623	44.983856	100100	431	220182
B0FFG4AF04	宾馆酒店	126.317724	44.984585	100100	431	220182
B0FFG4AFE5	旅馆招待所	126.320486	44.983509	100200	431	220182
B0FFG4MI6W	宾馆酒店	124.813248	43.511399	100100	431	220184
B0FFG4N8ZR	三星级宾馆	125.324162	43.89171	100104	431	220104
B0FFG4Q8P7	宾馆酒店	125.596336	44.849961	100100	431	220122
B0FFG4Q8VS	旅馆招待所	125.470009	44.816185	100200	431	220122
B0FFG4Q8W4	旅馆招待所	125.600757	44.845827	100200	431	220122
B0FFG4Q92Z	旅馆招待所	125.12825	44.666704	100200	431	220122
B0FFG4RQX8	旅馆招待所	125.650254	44.776262	100200	431	220122
B0FFG4RT4P	旅馆招待所	126.549186	44.839711	100200	431	220182
B0FFG4SU5U	旅馆招待所	125.078167	43.716762	100200	431	220184
B0FFG4TTI1	旅馆招待所	125.082503	43.715972	100200	431	220184
B0FFG4U879	宾馆酒店	125.38214	43.866131	100100	431	220105
B0FFG4V2LY	旅馆招待所	125.399949	44.617755	100200	431	220122
B0FFG4WDSZ	旅馆招待所	126.546935	44.811616	100200	431	220182
B0FFG4X14Q	宾馆酒店	125.523376	43.694144	100100	431	220112
B0FFG4X7M6	宾馆酒店	125.717872	44.532733	100100	431	220183
B0FFG4X7Q1	旅馆招待所	125.719518	44.532174	100200	431	220183
B0FFG4YUWL	旅馆招待所	126.183	44.63772	100200	431	220183
B0FFG4YXYU	旅馆招待所	126.177505	44.635953	100200	431	220183
B0FFG503SJ	宾馆酒店	126.605676	44.625302	100100	431	220182
B0FFG5042N	宾馆酒店	126.317734	44.577528	100100	431	220183
B0FFG511WT	宾馆酒店	124.636599	44.403508	100100	431	220122
B0FFG52KA6	宾馆酒店	126.826907	44.580852	100100	431	220182
B0FFG52U33	旅馆招待所	126.951967	44.709791	100200	431	220182
B0FFG577AP	旅馆招待所	126.350591	44.370572	100200	431	220113
B0FFG577LI	旅馆招待所	126.351036	44.370701	100200	431	220113
B0FFG58JBY	旅馆招待所	126.020714	44.364762	100200	431	220113
B0FFG5BHUO	宾馆酒店	125.206056	44.168202	100100	431	220122
B0FFG5BHZQ	旅馆招待所	125.200044	44.170024	100200	431	220122
B0FFG5CGFP	旅馆招待所	125.661056	43.53129	100200	431	220112
B0FFG5CHT3	旅馆招待所	125.668599	43.526496	100200	431	220112
B0FFG62Q2Z	旅馆招待所	125.290932	43.91931	100200	431	220106
B0FFG64E3N	旅馆招待所	125.682899	43.530543	100200	431	220112
B0FFG64E4W	旅馆招待所	125.683012	43.530372	100200	431	220112
B0FFG69XRV	宾馆酒店	125.318506	43.86734	100100	431	220104
B0FFG6AT98	旅馆招待所	125.658858	43.526325	100200	431	220112
B0FFG6BFI8	旅馆招待所	125.668029	43.527962	100200	431	220112
B0FFG6C1FS	旅馆招待所	125.58349	43.634938	100200	431	220112
B0FFG6CXSG	宾馆酒店	125.488306	43.565408	100100	431	220112
B0FFG6DSVW	宾馆酒店	124.161402	43.921544	100100	431	220184
B0FFG6DTJ4	宾馆酒店	124.161794	43.922145	100100	431	220184
B0FFG6DTMC	宾馆酒店	124.161872	43.922177	100100	431	220184
B0FFG6DVBC	宾馆酒店	124.168565	43.925746	100100	431	220184
B0FFG6E0XC	旅馆招待所	124.2966	43.874835	100200	431	220184
B0FFG6E5XG	宾馆酒店	124.437269	43.940945	100100	431	220184
B0FFG6G38H	旅馆招待所	124.805176	44.548043	100200	431	220122
B0FFG6G9ZT	旅馆招待所	124.636581	44.403866	100200	431	220122
B0FFG6GAPF	旅馆招待所	124.633305	44.396974	100200	431	220122
B0FFG6GAZZ	宾馆酒店	124.645305	44.397827	100100	431	220122
B0FFG6GC08	旅馆招待所	124.636246	44.39543	100200	431	220122
B0FFG6HJGW	宾馆酒店	125.675241	44.523347	100100	431	220183
B0FFG6JQWI	宾馆酒店	125.371669	43.881979	100100	431	220105
B0FFG6JWW7	旅馆招待所	124.813158	43.504968	100200	431	220184
B0FFG6K1UF	旅馆招待所	124.825003	43.509659	100200	431	220184
B0FFG6K8XD	旅馆招待所	125.280605	43.829908	100200	431	220104
B0FFG6LXMN	宾馆酒店	125.024239	43.873441	100100	431	220184
B0FFG6OLRQ	宾馆酒店	126.553336	44.839259	100100	431	220182
B0FFG6OXMQ	宾馆酒店	125.82263	44.148988	100100	431	220113
B0FFG6P5WD	旅馆招待所	125.169975	44.437953	100200	431	220122
B0FFG6P5Y2	旅馆招待所	125.166439	44.430535	100200	431	220122
B0FFG6P6C6	旅馆招待所	125.169941	44.438501	100200	431	220122
B0FFG6P89T	住宿服务相关	125.708298	44.532131	100000	431	220183
B0FFG6PGTR	宾馆酒店	125.346441	43.900368	100100	431	220102
B0FFG6SWBU	宾馆酒店	125.837425	44.150885	100100	431	220113
B0FFG6TYLR	五星级宾馆	125.31758	43.897228	100102	431	220103
B0FFG6VZZX	旅馆招待所	125.35373	43.871464	100200	431	220102
B0FFG6ZMH5	宾馆酒店	125.318094	43.874769	100100	431	220104
B0FFG70QF5	宾馆酒店	125.310668	43.819983	100100	431	220102
B0FFG7BWHO	旅馆招待所	125.406872	43.87586	100200	431	220105
B0FFG7GD5V	旅馆招待所	126.549483	44.809255	100200	431	220182
B0FFG7UTPE	宾馆酒店	125.301661	43.882799	100100	431	220104
B0FFG85L0K	经济型连锁酒店	125.371616	43.862691	100105	431	220102
B0FFG8621Y	旅馆招待所	125.19342	43.851735	100200	431	220106
B0FFG86COY	住宿服务相关	125.3215	43.916	100000	431	220103
B0FFG879VF	宾馆酒店	125.194214	43.851876	100100	431	220106
B0FFG8A7PS	经济型连锁酒店	125.289035	43.834939	100105	431	220104
B0FFG8AMJ3	宾馆酒店	125.20272	44.044311	100100	431	220103
B0FFG8BNIB	旅馆招待所	125.429013	43.79517	100200	431	220102
B0FFG8CEPO	宾馆酒店	125.317884	43.867825	100100	431	220104
B0FFG8CG05	宾馆酒店	125.191145	44.053951	100100	431	220103
B0FFG8CR1P	旅馆招待所|商务住宅	125.329847	43.904386	100200|120000	431	220103
B0FFG8JBEE	宾馆酒店	124.800931	43.499217	100100	431	220184
B0FFG8KH17	旅馆招待所	124.813919	43.508626	100200	431	220184
B0FFG8NY5S	旅馆招待所	125.079818	43.711855	100200	431	220184
B0FFG8NY8R	宾馆酒店	125.080973	43.713846	100100	431	220184
B0FFG8NYEF	旅馆招待所	125.077729	43.712802	100200	431	220184
B0FFG8NYEH	旅馆招待所	125.077656	43.712864	100200	431	220184
B0FFG8NYEO	旅馆招待所	125.077949	43.712763	100200	431	220184
B0FFG8NZW3	旅馆招待所	125.08552	43.717715	100200	431	220184
B0FFG8O03E	旅馆招待所	125.086001	43.717285	100200	431	220184
B0FFG8O0BK	旅馆招待所	125.078151	43.71707	100200	431	220184
B0FFG8ODCA	宾馆酒店	124.872219	43.693603	100100	431	220184
B0FFG8ODFJ	宾馆酒店	124.871607	43.693149	100100	431	220184
B0FFG8P8BQ	宾馆酒店	125.004272	44.05323	100100	431	220122
B0FFG8U354	宾馆酒店	124.77685	43.881764	100100	431	220184
B0FFG8U35L	宾馆酒店	124.766855	43.87783	100100	431	220184
B0FFG8U37F	旅馆招待所	124.418586	43.805434	100200	431	220184
B0FFG8U37M	旅馆招待所	124.773421	43.880357	100200	431	220184
B0FFG8U37S	宾馆酒店	124.432561	43.80931	100100	431	220184
B0FFG8U38Q	旅馆招待所	124.427897	43.808144	100200	431	220184
B0FFG8U394	宾馆酒店	124.435103	43.809443	100100	431	220184
B0FFG8U39H	宾馆酒店	124.766855	43.87783	100100	431	220184
B0FFG8U39N	宾馆酒店	125.009098	43.871295	100100	431	220184
B0FFG8U528	旅馆招待所	125.082623	43.712422	100200	431	220184
B0FFG8U544	旅馆招待所	125.086752	43.719355	100200	431	220184
B0FFG8U548	宾馆酒店	124.173257	43.75109	100100	431	220184
B0FFG8U54F	宾馆酒店	125.078973	43.722401	100100	431	220184
B0FFG8U54W	旅馆招待所	125.075819	43.72005	100200	431	220184
B0FFG8U566	宾馆酒店	125.090869	43.731315	100100	431	220184
B0FFG8U56U	宾馆酒店	125.092941	43.722144	100100	431	220184
B0FFG8WNAM	宾馆酒店	125.451386	43.797185	100100	431	220102
B0FFG925ST	宾馆酒店	125.410192	43.820054	100100	431	220102
B0FFG9934A	住宿服务相关	125.424129	43.877768	100000	431	220105
B0FFG9GRN7	宾馆酒店	125.182961	44.067628	100100	431	220103
B0FFG9JXL4	住宿服务相关	125.289021	43.830967	100000	431	220104
B0FFG9ULBC	经济型连锁酒店	125.30609	43.806745	100105	431	220102
B0FFG9ULBG	旅馆招待所	125.303017	43.869685	100200	431	220104
B0FFG9WIOP	宾馆酒店	126.153802	44.791311	100100	431	220182
B0FFG9YYYL	旅馆招待所	126.320382	44.98601	100200	431	220182
B0FFGA358B	宾馆酒店	124.775351	43.485507	100100	431	220184
B0FFGA4XEB	旅馆招待所	125.348146	43.878957	100200	431	220102
B0FFGA61LR	宾馆酒店	126.155138	44.790066	100100	431	220182
B0FFGA7SSU	旅馆招待所	125.07834	43.721952	100200	431	220184
B0FFGAAEHW	宾馆酒店	125.163938	43.784484	100100	431	220106
B0FFGAAFWZ	旅馆招待所	125.338117	43.892397	100200	431	220102
B0FFGAC5G5	旅馆招待所	125.320806	43.907436	100200	431	220103
B0FFGAEIK4	旅馆招待所	125.321081	43.907367	100200	431	220103
B0FFGAG9JJ	宾馆酒店	126.320546	44.984356	100100	431	220182
B0FFGAJLZT	宾馆酒店|住宿服务	125.185064	43.802694	100100|100200	431	220106
B0FFGAKNHD	旅馆招待所	125.719159	44.532297	100200	431	220183
B0FFGAKOGT	宾馆酒店	125.210512	44.169859	100100	431	220122
B0FFGAN9BV	三星级宾馆	125.318458	43.875791	100104	431	220104
B0FFGAQQ2F	宾馆酒店	125.317827	44.005451	100100	431	220103
B0FFGB5DGF	宾馆酒店	125.521593	43.69372	100100	431	220112
B0FFGB7BM2	住宿服务相关	125.296491	43.868027	100000	431	220104
B0FFGBFD5V	宾馆酒店	125.410427	43.820047	100100	431	220102
B0FFGBR7GN	旅馆招待所|生活服务	125.293651	43.941345	100200|071400	431	220103
B0FFGBS2JD	旅馆招待所	125.258082	43.864445	100200	431	220106
B0FFGBSGN3	旅馆招待所	125.358418	43.944292	100200	431	220103
B0FFGBSITN	住宿服务相关	125.309832	43.865079	100000	431	220104
B0FFGBUD1Y	宾馆酒店	125.270157	43.876148	100100	431	220106
B0FFGBUIG9	旅馆招待所|住宿服务	125.259586	43.982827	100200|100100	431	220106
B0FFGCG5FJ	宾馆酒店	125.31983	43.915709	100100	431	220103
B0FFGCVA9B	宾馆酒店	125.335948	43.893822	100100	431	220102
B0FFGDHH7H	宾馆酒店	125.824673	44.137139	100100	431	220113
B0FFGDM1EP	宾馆酒店	125.319659	43.906613	100100	431	220103
B0FFGE96FK	宾馆酒店	125.388152	43.827864	100100	431	220102
B0FFGEGAXI	经济型连锁酒店	125.3654	43.854695	100105	431	220102
B0FFGENK7W	宾馆酒店	125.712838	44.539137	100100	431	220183
B0FFGF0O10	旅馆招待所	125.254544	43.822613	100200	431	220104
B0FFGF0S9E	宾馆酒店	125.337287	43.921855	100100	431	220103
B0FFGF0SKZ	宾馆酒店	125.31995	43.915686	100100	431	220103
B0FFGF0SMB	住宿服务相关	125.293912	43.831028	100000	431	220104
B0FFGF12S0	宾馆酒店	125.303199	43.889291	100100	431	220104
B0FFGF13VZ	宾馆酒店	125.333976	43.893128	100100	431	220102
B0FFGF14XB	住宿服务相关	125.397965	43.869988	100000	431	220105
B0FFGF16EX	住宿服务相关	125.082888	43.722037	100000	431	220184
B0FFGF1761	住宿服务相关	125.364246	43.857781	100000	431	220102
B0FFGF1C35	宾馆酒店|住宿服务	125.082111	43.723784	100100|100200	431	220184
B0FFGF7NSD	宾馆酒店	125.338898	43.921264	100100	431	220103
B0FFGFBDCV	三星级宾馆	125.450586	43.809138	100104	431	220102
B0FFGFCB5I	宾馆酒店	125.295859	43.867429	100100	431	220104
B0FFGFL0P8	宾馆酒店	125.425499	43.878605	100100	431	220105
B0FFGG1AMF	住宿服务相关	125.292836	43.941179	100000	431	220103
B0FFGG1G01	住宿服务相关	125.321459	43.915731	100000	431	220103
B0FFGG1UM3	住宿服务相关	125.668883	43.525452	100000	431	220112
B0FFGG3I1I	住宿服务相关	125.293385	43.868513	100000	431	220104
B0FFGG3JXQ	旅馆招待所	125.322462	43.866247	100200	431	220104
B0FFGGYH6P	住宿服务相关	125.293611	43.867384	100000	431	220104
B0FFGH3Y8F	宾馆酒店	125.30324	43.880088	100100	431	220104
B0FFGHN0TF	旅馆招待所	125.364452	43.813435	100200	431	220102
B0FFGHN0TI	住宿服务相关	125.32641	43.871671	100000	431	220102
B0FFGHPCJR	宾馆酒店	125.295162	43.866436	100100	431	220104
B0FFGHPCM0	旅馆招待所	125.289111	43.830966	100200	431	220104
B0FFGHQZ4M	经济型连锁酒店	125.301613	43.881308	100105	431	220104
B0FFGI83C6	经济型连锁酒店	125.251736	43.815473	100105	431	220104
B0FFGIG8SM	旅馆招待所	125.338036	43.892645	100200	431	220102
B0FFGIIS4C	宾馆酒店	125.222278	43.932301	100100	431	220106
B0FFGIOEDK	经济型连锁酒店	125.253394	43.817111	100105	431	220104
B0FFGITZOP	旅馆招待所	126.552824	44.816727	100200	431	220182
B0FFGIV9YH	旅馆招待所	125.336999	43.898119	100200	431	220102
B0FFGIVCXJ	旅馆招待所	125.717488	44.532511	100200	431	220183
B0FFGIVZ26	旅馆招待所	125.305124	43.841006	100200	431	220104
B0FFGJ21Z3	宾馆酒店	125.36895	43.833959	100100	431	220102
B0FFGJCKSD	宾馆酒店	125.239632	43.883018	100100	431	220106
B0FFGJHB1A	宾馆酒店	125.288278	43.860961	100100	431	220104
B0FFGJNWKP	宾馆酒店	125.291789	43.831818	100100	431	220104
B0FFGJQKVH	宾馆酒店	125.329488	43.906359	100100	431	220103
B0FFGJQVRM	住宿服务相关	125.295961	43.867548	100000	431	220104
B0FFGJQWAE	住宿服务相关	125.54208	43.995891	100000	431	220113
B0FFGJQXQD	宾馆酒店	125.18728	44.05682	100100	431	220103
B0FFGJZNYI	宾馆酒店	125.292137	43.904541	100100	431	220106
B0FFGK0SCP	住宿服务相关	125.29645	43.867937	100000	431	220104
B0FFGKDQEQ	宾馆酒店	124.825042	43.507323	100100	431	220184
B0FFGKHJ81	住宿服务相关	125.320006	43.915699	100000	431	220103
B0FFGKVNMT	宾馆酒店	125.410894	43.84461	100100	431	220105
B0FFGKXOHE	旅馆招待所	124.813588	43.509124	100200	431	220184
B0FFGL94P1	宾馆酒店	125.320679	43.915577	100100	431	220103
B0FFGLAL3A	宾馆酒店	125.008278	44.010421	100100	431	220122
B0FFGLGAST	旅馆招待所	125.521818	43.693213	100200	431	220112
B0FFGLX540	宾馆酒店	125.300225	43.872597	100100	431	220104
B0FFGLX94B	住宿服务相关	125.289014	43.83085	100000	431	220104
B0FFGM57JO	住宿服务相关	125.660898	43.531345	100000	431	220112
B0FFGMDC7G	旅馆招待所	126.540233	44.819375	100200	431	220182
B0FFGMEV3H	住宿服务相关	125.338889	43.900537	100000	431	220102
B0FFGNGOYX	宾馆酒店	125.303384	43.890303	100100	431	220104
B0FFGNV70G	旅馆招待所	125.226753	44.040444	100200	431	220103
B0FFGO1NV0	宾馆酒店	125.200299	43.854658	100100	431	220106
B0FFGO5746	住宿服务相关	125.319186	43.913239	100000	431	220103
B0FFGPJ19Z	宾馆酒店	126.552627	44.832704	100100	431	220182
B0FFGPJJNN	宾馆酒店	125.561485	44.023219	100100	431	220113
B0FFGPUHN4	经济型连锁酒店	125.377968	43.908573	100105	431	220105
B0FFGPUQ0M	宾馆酒店	125.67217	43.533077	100100	431	220112
B0FFGPY40R	宾馆酒店	125.30736	43.891905	100100	431	220104
B0FFGPZJV5	宾馆酒店	126.200832	44.282229	100100	431	220113
B0FFGQOMM4	宾馆酒店	125.323222	43.912271	100100	431	220103
[truncated: 2,400 more rows]
