# Supplementary material for: Design of Urban resilience model in emergency situations
Source: PLoS One. 2026 Jun 9;21(6):e0347588. doi: 10.1371/journal.pone.0347588 (PMC13249160; doi:10.1371/journal.pone.0347588)
Supplement: S1 File — (ZIP) [file pone.0347588.s001.zip › dataset/Appendix 3/Business-residential data.csv]

id	type	lon_gcj02	lat_gcj02	typecode	citycode	adcode
B01AF007D5	住宅小区	125.265518	43.900098	120302	431	220106
B01AF0086F	住宅小区	125.388218	43.876368	120302	431	220105
B01AF00981	住宅小区	125.227761	43.85628	120302	431	220106
B01AF009A6	产业园区	125.215408	43.843458	120100	431	220106
B01AF00A3E	住宅小区	125.218944	43.855122	120302	431	220106
B01AF00ECD	住宅小区	125.301526	43.920405	120302	431	220106
B01AF00EF2	住宅小区	125.280953	43.87485	120302	431	220106
B01AF00EF8	住宅小区	125.282919	43.872855	120302	431	220106
B01AF00EFF	住宅小区	125.297613	43.864656	120302	431	220104
B01AF00F19	住宅小区	125.268398	43.89656	120302	431	220106
B01AF00F1B	住宅小区	125.264182	43.898747	120302	431	220106
B01AF00F21	住宅小区	125.259144	43.892739	120302	431	220106
B01AF00F2C	住宅小区	125.270765	43.846839	120302	431	220104
B01AF00FF7	住宅小区	125.317655	43.865942	120302	431	220104
B01AF0104D	住宅小区	125.374377	43.903788	120302	431	220105
B01AF0129A	住宅小区	125.340386	43.87539	120302	431	220102
B01AF0140A	住宅小区	125.34353	43.914523	120302	431	220103
B01AF014CE	住宅小区	125.382917	43.884045	120302	431	220105
B01AF0162D	住宅小区	125.249625	43.817709	120302	431	220104
B01AF01C5B	住宅小区	125.272893	43.852527	120302	431	220104
B01AF02412	商务写字楼|政府机构及社会团体	125.252426	43.868762	120201|130100	431	220106
B01AF02418	商务写字楼	125.16237	43.892032	120201	431	220106
B01AF02444	商务写字楼	125.289902	43.863381	120201	431	220104
B01AF0244D	商务写字楼	125.317802	43.86572	120201	431	220104
B01AF02474	商务写字楼	125.342442	43.90463	120201	431	220103
B01AF02484	商务写字楼	125.386548	43.870649	120201	431	220105
B01AF02520	商务写字楼	125.684219	43.530688	120201	431	220112
B01AF0269E	商务写字楼	125.326305	43.845064	120201	431	220102
B01AF02951	住宅小区	125.367149	43.863304	120302	431	220102
B01AF02999	商务写字楼	125.332447	43.889195	120201	431	220102
B01AF0299B	住宅小区	125.362253	43.822598	120302	431	220102
B01AF0299E	住宅小区	125.289338	43.862574	120302	431	220104
B01AF02D0F	商住两用楼宇|商务住宅	125.319551	43.888336	120203|120201	431	220104
B01AF02D4E	商务写字楼	125.337938	43.897869	120201	431	220102
B01AF02D5B	商务写字楼	125.275585	43.830414	120201	431	220104
B01AF02D5F	住宅小区	125.26694	43.877843	120302	431	220106
B01AF02EC1	住宅小区	125.288615	43.898602	120302	431	220106
B01AF02EF2	别墅	125.434017	43.777184	120301	431	220102
B01AF02F78	商务写字楼	125.294745	43.878447	120201	431	220104
B01AF02F81	住宅小区	125.352949	43.834717	120302	431	220102
B01AF02FB4	住宅小区	125.360459	43.883905	120302	431	220105
B01AF0301C	住宅小区	125.275076	43.9114	120302	431	220106
B01AF0303B	住宅小区	125.363189	43.845326	120302	431	220102
B01AF031F5	住宅小区	125.268198	43.888526	120302	431	220106
B01AF03252	商务写字楼	125.321896	43.901877	120201	431	220103
B01AF03306	住宅小区	125.311533	43.906007	120302	431	220103
B01AF0336A	商务写字楼	125.349061	43.886361	120201	431	220102
B01AF033FA	商务写字楼	125.26267	43.901827	120201	431	220106
B01AF034DA	住宅小区	125.291793	43.934079	120302	431	220103
B01AF034FF	商务写字楼	125.296452	43.871933	120201	431	220104
B01AF035C5	住宅小区	125.315583	43.916595	120302	431	220103
B01AF03612	住宅小区	125.314308	43.841681	120302	431	220104
B01AF03622	住宅小区	125.2559	43.886523	120302	431	220106
B01AF03692	商务写字楼	125.327924	43.871736	120201	431	220102
B01AF036C3	商务写字楼	125.317729	43.865428	120201	431	220104
B01AF0375A	商务写字楼	125.324991	43.842018	120201	431	220104
B01AF03782	商务写字楼	125.368536	43.864044	120201	431	220102
B01AF03854	住宅小区	125.346106	43.921407	120302	431	220103
B01AF03941	商务写字楼	125.328092	43.906766	120201	431	220103
B01AF03A3E	商务写字楼	125.325776	43.867409	120201	431	220102
B01AF03B86	商务写字楼	125.349696	43.879835	120201	431	220102
B01AF03BF9	住宅小区	125.265158	43.897232	120302	431	220106
B01AF03C75	住宅小区	125.194315	43.930163	120302	431	220106
B01AF03C76	住宅小区	125.374339	43.919519	120302	431	220105
B01AF03DA2	商务写字楼	125.279942	43.88894	120201	431	220106
B01AF03DBF	商务写字楼	125.291591	43.831763	120201	431	220104
B01AF03F2A	商住两用楼宇	125.340771	43.878304	120203	431	220102
B01AF03F74	商务写字楼	125.229206	43.849772	120201	431	220106
B01AF04051	住宅小区	125.336284	43.85195	120302	431	220102
B01AF042B8	商务写字楼	125.329518	43.906835	120201	431	220103
B01AF042E1	商务写字楼	125.28686	43.86081	120201	431	220104
B01AF04390	住宅小区	125.327764	43.853686	120302	431	220102
B01AF043DE	住宅小区	125.289872	43.939106	120302	431	220103
B01AF047D6	住宅小区	125.350384	43.853293	120302	431	220102
B01AF04907	商务写字楼	125.319665	43.909742	120201	431	220103
B01AF04A5D	商务写字楼	125.304527	43.890266	120201	431	220104
B01AF04B9B	住宅小区	125.265498	43.890297	120302	431	220106
B01AF04BB2	商务写字楼	125.325027	43.845154	120201	431	220104
B01AF04DEB	商务写字楼	125.338802	43.877964	120201	431	220102
B01AF04DF9	住宅小区	125.335284	43.88634	120302	431	220102
B01AF04E93	住宅小区	125.340281	43.834795	120302	431	220102
B01AF04FBD	商务写字楼	125.304086	43.894625	120201	431	220104
B01AF0529B	商住两用楼宇	125.321145	43.863738	120203	431	220104
B01AF054F5	商务写字楼	125.299848	43.893368	120201	431	220104
B01AF056B8	住宅小区	125.249744	43.887661	120302	431	220106
B01AF056C5	住宅小区	125.452177	43.807963	120302	431	220102
B01AF05880	住宅小区	125.275978	43.88588	120302	431	220106
B01AF058C6	住宅小区	125.267891	43.885494	120302	431	220106
B01AF05A7B	住宅小区	125.290344	43.909588	120302	431	220106
B01AF05AC6	商务写字楼	125.318496	43.867905	120201	431	220104
B01AF05BCB	商务写字楼	125.252508	43.901879	120201	431	220106
B01AF05D81	商务写字楼|商务住宅	125.310703	43.892243	120201|120302	431	220104
B01AF05DC3	商务写字楼	125.273375	43.874113	120201	431	220106
B01AF05E06	住宅小区	125.348362	43.859219	120302	431	220102
B01AF05F8D	商务写字楼	125.262862	43.86463	120201	431	220106
B01AF05FA1	住宅小区	125.281436	43.865649	120302	431	220104
B01AF05FB0	产业园区	125.386725	43.860082	120100	431	220102
B01AF05FD8	住宅小区	125.279692	43.815539	120302	431	220104
B01AF0630F	商务写字楼	125.310347	43.89118	120201	431	220104
B01AF06331	住宅小区	125.372495	43.859198	120302	431	220102
B01AF063C7	住宅小区	125.275784	43.908091	120302	431	220106
B01AF064EF	商务写字楼	125.304628	43.867364	120201	431	220104
B01AF06505	住宅小区	125.327853	43.84275	120302	431	220102
B01AF06603	住宅小区	125.344444	43.8943	120302	431	220102
B01AF06628	住宅小区	125.353986	43.939517	120302	431	220103
B01AF06761	商务写字楼	125.318298	43.869458	120201	431	220104
B01AF06A3E	商务写字楼	125.294716	43.884315	120201	431	220104
B01AF06B19	住宅小区	125.295747	43.86231	120302	431	220104
B01AF06B8E	住宅小区	125.303895	43.919039	120302	431	220106
B01AF06BF4	住宅小区	125.287499	43.847083	120302	431	220104
B01AF06F5Q	住宅小区	125.304602	43.889314	120302	431	220104
B01AF06GZO	商务写字楼	125.346575	43.880475	120201	431	220102
B01AF06HW3	商务写字楼	125.331826	43.877917	120201	431	220102
B01AF06IG3	商务写字楼	125.680485	43.528983	120201	431	220112
B01AF06KIG	住宅小区	125.337392	43.849894	120302	431	220102
B01AF06LZJ	商务写字楼	125.37757	43.858424	120201	431	220102
B01AF06N9L	住宅小区	125.347275	43.853963	120302	431	220102
B01AF06R4T	住宅小区	125.344741	43.842172	120302	431	220102
B01AF06XND	商务写字楼	125.30889	43.866225	120201	431	220104
B01AF072KA	住宅小区	125.309649	43.92402	120302	431	220106
B01AF0734N	商务写字楼	125.333365	43.891858	120201	431	220102
B01AF07NLN	商务写字楼	125.331309	43.895341	120201	431	220102
B01AF07PNP	住宅小区	125.255019	43.865854	120302	431	220106
B01AF07Q9Z	住宅小区	125.253666	43.870959	120302	431	220106
B01AF07QH4	住宅小区	125.252505	43.87237	120302	431	220106
B01AF07S0G	住宅小区	125.320503	43.887589	120302	431	220104
B01AF07S73	住宅小区	125.307882	43.898194	120302	431	220103
B01AF07SNV	住宅小区	125.329411	43.894264	120302	431	220102
B01AF07SR7	住宅小区	125.232582	43.90222	120302	431	220106
B01AF07SV3	住宅小区	126.562602	44.831811	120302	431	220182
B01AF07TBR	住宅小区	125.152319	44.57784	120302	431	220122
B01AF07TCN	住宅小区	125.302973	43.891214	120302	431	220104
B01AF07TLJ	住宅小区	125.291024	43.915719	120302	431	220106
B01AF07TN2	住宅小区	125.243061	43.871503	120302	431	220106
B01AF07TO5	住宅小区	125.318166	43.928973	120302	431	220103
B01AF07TQE	产业园区	125.254992	43.819458	120100	431	220104
B01AF07TQN	住宅小区	125.350182	43.878535	120302	431	220102
B01AF07TZW	住宅小区	125.256006	43.876671	120302	431	220106
B01AF07U20	住宅小区	125.382901	43.88635	120302	431	220105
B01AF07UCA	住宅小区	125.240652	43.904093	120302	431	220106
B01AF07ULT	住宅小区	125.663581	43.522975	120302	431	220112
B01AF07VF5	住宅小区	125.319924	43.907452	120302	431	220103
B01AF07VTB	商务写字楼	125.328246	43.880571	120201	431	220102
B01AF07VXG	住宅小区	125.833864	44.150602	120302	431	220113
B01AF07W7B	住宅小区	125.660855	43.52928	120302	431	220112
B01AF07W7H	住宅小区	125.661545	43.523368	120302	431	220112
B01AF07WKG	住宅小区	125.338106	43.882616	120302	431	220102
B01AF07WNS	商务写字楼	125.385281	43.900712	120201	431	220105
B01AF07WTT	住宅小区	125.294123	43.85567	120302	431	220104
B01AF07X2N	住宅小区	125.26519	43.862836	120302	431	220106
B01AF07X3Q	住宅小区	125.253546	43.895391	120302	431	220106
B01AF07Y1W	商务写字楼	125.328595	43.896179	120201	431	220103
B01AF07Y8A	商务写字楼	125.713688	44.53465	120201	431	220183
B01AF07YF7	住宅小区	125.290797	43.87158	120302	431	220104
B01AF07YNL	住宅小区	125.323478	43.854488	120302	431	220104
B01AF07YNN	住宅小区	125.300955	43.86239	120302	431	220104
B01AF07ZB2	产业园区	125.25081	43.812631	120100	431	220104
B01AF07ZFD	住宅小区	125.324426	43.829194	120302	431	220102
B01AF0802W	住宅小区	125.28938	43.90167	120302	431	220106
B01AF0808F	住宅小区	125.302189	43.884068	120302	431	220104
B01AF080AB	住宅小区	125.300639	43.874492	120302	431	220104
B01AF08182	住宅小区	125.29591	43.848173	120302	431	220104
B01AF081D6	商务写字楼	125.332199	43.894316	120201	431	220102
B01AF0824N	住宅小区	125.296613	43.858628	120302	431	220104
B01AF0824T	住宅小区	126.541941	44.836726	120302	431	220182
B01AF0829N	住宅小区	125.310714	43.8734	120302	431	220104
B01AF0829O	宿舍	125.311278	43.871036	120303	431	220104
B01AF082XZ	产业园区	125.292168	43.838852	120100	431	220104
B01AF083MB	住宅小区	125.292328	43.844558	120302	431	220104
B01AF083UR	商住两用楼宇	125.317089	43.883605	120203	431	220104
B01AF084E8	住宅小区	125.374806	43.860155	120302	431	220102
B01AF084II	住宅小区	125.651324	43.524578	120302	431	220112
B01AF084M7	住宅小区	125.21901	43.869677	120302	431	220106
B01AF084MH	住宅小区	125.339862	43.879978	120302	431	220102
B01AF084NS	商务写字楼	125.269546	43.885058	120201	431	220106
B01AF084OS	住宅小区	125.283252	43.860461	120302	431	220104
B01AF084SW	住宅小区	125.162341	44.436825	120302	431	220122
B01AF085I6	住宅小区	125.220225	43.853352	120302	431	220106
B01AF085S6	商务写字楼	125.448838	43.801339	120201	431	220102
B01AF086DJ	商务写字楼	125.363956	43.853298	120201	431	220102
B01AF086G2	住宅小区	125.32778	43.856404	120302	431	220102
B01AF086YZ	商务写字楼	125.330727	43.908712	120201	431	220103
B01AF087JK	住宅小区	125.4031	43.876576	120302	431	220105
B01AF0887Q	住宅小区	125.831668	44.152249	120302	431	220113
B01AF088G2	住宅小区	125.65422	43.526761	120302	431	220112
B01AF088M1	住宅小区	125.316698	43.867867	120302	431	220104
B01AF088TF	住宅小区|商务住宅	125.277977	43.871812	120302|120304	431	220106
B01AF089HA	商务写字楼	125.282173	43.884919	120201	431	220106
B01AF089I0	住宅小区	125.317272	43.873172	120302	431	220104
B01AF089R2	商务写字楼	125.324256	43.867986	120201	431	220104
B01AF08A7R	住宅小区	125.29918	43.860073	120302	431	220104
B01AF08AX8	住宅小区	125.851241	44.160374	120302	431	220113
B01AF08B3X	产业园区	125.226804	43.846775	120100	431	220106
B01AF08BE3	住宅小区	125.299041	43.876576	120302	431	220104
B01AF08BEB	住宅小区	125.285623	43.910309	120302	431	220106
B01AF08BGW	住宅小区	126.53995	44.842505	120302	431	220182
B01AF08BH0	住宅小区	125.316752	43.860437	120302	431	220104
B01AF08BUC	住宅小区	125.651282	43.52414	120302	431	220112
B01AF08CGT	住宅小区	125.323065	43.825984	120302	431	220102
B01AF08CK1	住宅小区	125.332245	43.899181	120302	431	220103
B01AF08CTH	住宅小区	125.292633	43.871196	120302	431	220104
B01AF08D8Z	商务写字楼	125.331453	43.891221	120201	431	220102
B01AF08D9C	住宅小区	125.270176	43.849104	120302	431	220104
B01AF08DAA	住宅小区	125.286921	43.865273	120302	431	220104
B01AF08DKB	住宅小区	125.217987	43.803236	120302	431	220104
B01AF08DUD	住宅小区	125.190741	44.437276	120302	431	220122
B01AF08E7K	住宅小区	125.268492	43.864361	120302	431	220106
B01AF08EBQ	住宅小区	125.190717	44.440903	120302	431	220122
B01AF08EIH	住宅小区	125.31396	43.906312	120302	431	220103
B01AF08ERU	商务写字楼	125.298511	43.896662	120201	431	220106
B01AF08EXB	商务写字楼	125.320676	43.867115	120201	431	220104
B01AF08EXW	住宅小区	125.375512	43.861967	120302	431	220102
B01AF08F8L	商住两用楼宇	125.305072	43.89104	120203	431	220104
B01AF08FGA	住宅小区	125.442223	43.782848	120302	431	220102
B01AF08FLH	住宅小区	125.317049	43.835698	120302	431	220104
B01AF08FRU	住宅小区	125.270927	43.878121	120302	431	220106
B01AF08G4K	住宅小区	125.226665	43.803898	120302	431	220104
B01AF08GE8	商务写字楼	125.299004	43.890663	120201	431	220104
B01AF08GGR	住宅小区	125.294012	43.855688	120302	431	220104
B01AF08GJP	住宅小区	125.253734	43.892124	120302	431	220106
B01AF08GJU	住宅小区	125.29408	43.858999	120302	431	220104
B01AF08GNJ	住宅小区	125.28675	43.871389	120302	431	220104
B01AF08GRT	住宅小区	125.286551	43.895635	120302	431	220106
B01AF08GRZ	住宅小区	125.265526	43.864182	120302	431	220106
B01AF08GTK	住宅小区	125.296964	43.949591	120302	431	220103
B01AF08HCV	住宅小区	125.285489	43.866136	120302	431	220104
B01AF08I8A	住宅小区	125.169324	44.429111	120302	431	220122
B01AF08IJ8	住宅小区	125.316974	43.868946	120302	431	220104
B01AF08J2N	住宅小区	125.334052	43.929602	120302	431	220103
B01AF08J6K	住宅小区	125.273957	43.87836	120302	431	220106
B01AF08JHY	商住两用楼宇	125.375494	43.881477	120203	431	220105
B01AF08JI8	住宅小区	125.662615	43.529317	120302	431	220112
B01AF08K06	商务写字楼	125.251822	43.863778	120201	431	220106
B01AF08KCC	住宅小区	125.279249	43.861137	120302	431	220104
B01AF08KLR	住宅小区	125.65134	43.521582	120302	431	220112
B01AF08KQ5	住宅小区	125.411828	43.781046	120302	431	220102
B01AF08KQD	产业园区	125.401368	43.84916	120100	431	220105
B01AF08KXN	商务写字楼	125.259939	43.901833	120201	431	220106
B01AF08L4F	住宅小区	125.294871	43.849745	120302	431	220104
B01AF08L4M	住宅小区	125.292545	43.842985	120302	431	220104
B01AF08L7S	商务写字楼	126.553333	44.826036	120201	431	220182
B01AF08L8A	宿舍	126.535088	44.817083	120303	431	220182
B01AF08MD3	住宅小区	125.270106	43.887935	120302	431	220106
B01AF08MKS	住宅小区	125.302867	43.884206	120302	431	220104
B01AF08MM6	住宅小区	125.368427	43.896412	120302	431	220105
B01AF08NMW	住宅小区	125.267359	43.901103	120302	431	220106
B01AF08NOD	宿舍	125.30211	43.866065	120303	431	220104
B01AF08NY8	商务写字楼	125.318587	43.890384	120201	431	220104
B01AF08OCE	住宅小区	125.440663	43.829151	120302	431	220102
B01AF08VV8	住宅小区	125.22594	43.861556	120302	431	220106
B01AF08XLX	住宅小区	125.286033	43.83408	120302	431	220104
B01AF09BHU	住宅小区	125.310662	43.834147	120302	431	220104
B01AF09CUT	住宅小区	125.391986	43.869233	120302	431	220105
B01AF09ECM	住宅小区	125.332879	43.931682	120302	431	220103
B01AF09H75	住宅小区	125.373226	43.877842	120302	431	220105
B01AF09KLK	商务写字楼	125.342504	43.888601	120201	431	220102
B01AF09L35	住宅小区	125.249375	43.896938	120302	431	220106
B01AF09OO7	住宅小区	125.403499	43.873331	120302	431	220105
B01AF09Q9Q	住宅小区	125.260702	43.865652	120302	431	220106
B01AF09SFG	住宅小区	125.307638	43.919209	120302	431	220106
B01AF09TON	住宅小区	125.29639	43.857537	120302	431	220104
B01AF09V2Z	住宅小区	125.257037	43.863801	120302	431	220106
B01AF09XYS	住宅小区	125.345513	43.933296	120302	431	220103
B01AF0A5ZA	住宅小区	125.232041	43.86585	120302	431	220106
B01AF0A88Z	住宅小区	125.320963	43.830163	120302	431	220102
B01AF0A8IW	住宅小区	125.368836	43.82468	120302	431	220102
B01AF0A9DZ	住宅小区	125.332824	43.877541	120302	431	220102
B01AF0A9LJ	住宅小区	125.28949	43.885753	120302	431	220106
B01AF0ABNV	住宅小区	125.821649	44.148112	120302	431	220113
B01AF0AD8I	住宅小区|餐饮服务	125.316357	43.835636	120302|050100	431	220104
B01AF0AI97	商务写字楼	125.317016	43.887003	120201	431	220104
B01AF0AOVN	产业园区	125.169894	43.941665	120100	431	220106
B01AF0APST	住宅小区|地名地址信息	126.517224	44.83823	120302|190108	431	220182
B01AF0AQWA	住宅小区	125.244917	43.858233	120302	431	220106
B01AF0AR14	住宅小区	125.233495	43.855513	120302	431	220106
B01AF0AR1A	住宅小区	125.229558	43.853896	120302	431	220106
B01AF0AR26	住宅小区	125.224812	43.846453	120302	431	220106
B01AF0AR36	住宅小区	125.346423	43.901336	120302	431	220102
B01AF0ARDI	住宅小区	125.433284	43.789337	120302	431	220102
B01AF0ARGR	商务写字楼	125.295567	43.88694	120201	431	220104
B01AF0ARNO	商务写字楼	125.317387	43.884619	120201	431	220104
B01AF0ARWW	商务写字楼	125.340826	43.892957	120201	431	220102
B01AF0ASMM	商住两用楼宇	125.290371	43.906301	120203	431	220106
B01AF0AT7C	住宅小区	125.214266	43.86503	120302	431	220106
B01AF0AT7D	住宅小区	125.25233	43.845411	120302	431	220104
B01AF0ATM5	商务写字楼	125.301634	43.886304	120201	431	220104
B01AF0ATOE	住宅小区	125.263519	43.886307	120302	431	220106
B01AF0ATRM	住宅小区	125.279244	43.898762	120302	431	220106
B01AF0AU4K	商务写字楼	125.318273	43.866058	120201	431	220104
B01AF0AU6B	住宅小区	125.294499	43.880991	120302	431	220104
B01AF0AUKY	住宅小区	125.314687	43.869332	120302	431	220104
B01AF0AUNS	住宅小区	125.28272	43.89138	120302	431	220106
B01AF0AUOL	住宅小区	125.316135	43.865096	120302	431	220104
B01AF0AUOX	宿舍	125.291645	43.88472	120303	431	220106
B01AF0AV3P	住宅小区|政府机构及社会团体	125.368169	43.89253	120302|130106	431	220105
B01AF0AV7T	住宅小区	125.262563	43.862815	120302	431	220106
B01AF0AVF8	住宅小区	125.296332	43.893735	120302	431	220106
B01AF0AVUV	住宅小区	125.34575	43.893442	120302	431	220102
B01AF0AVXI	住宅小区	125.264365	43.841936	120302	431	220104
B01AF0AW0W	宿舍	125.296277	43.856288	120303	431	220104
B01AF0AY4N	商务写字楼	125.294507	43.93359	120201	431	220103
B01AF0AY4P	住宅小区	125.297204	43.933636	120302	431	220103
B01AF0AYI0	商务写字楼	125.30935	43.892673	120201	431	220104
B01AF0AZXC	住宅小区	125.351333	43.860242	120302	431	220102
B01AF0AZZU	商务写字楼	125.318556	43.871077	120201	431	220104
B01AF0B07T	商务写字楼	125.318019	43.876388	120201	431	220104
B01AF0B09W	宿舍	125.273595	43.818926	120303	431	220104
B01AF0B0AA	住宅小区	125.344367	43.855121	120302	431	220102
B01AF0B0AB	宿舍	125.330173	43.857012	120303	431	220102
B01AF0B0AE	宿舍	125.330632	43.856446	120303	431	220102
B01AF0B0AG	宿舍	125.329292	43.856757	120303	431	220102
B01AF0B0AW	宿舍	125.277479	43.819897	120303	431	220104
B01AF0B0AX	宿舍	125.27615	43.81944	120303	431	220104
B01AF0B0AY	宿舍	125.277006	43.820651	120303	431	220104
B01AF0B0AZ	宿舍	125.277619	43.822859	120303	431	220104
B01AF0B0B0	宿舍	125.278245	43.823931	120303	431	220104
B01AF0B0B1	宿舍	125.278018	43.82429	120303	431	220104
B01AF0B0HS	宿舍	125.409455	43.808851	120303	431	220102
B01AF0B0I4	宿舍	125.409692	43.811542	120303	431	220102
B01AF0B0I8	宿舍	125.413118	43.814644	120303	431	220102
B01AF0B0IK	商务写字楼	125.316963	43.823506	120201	431	220102
B01AF0B10A	住宅小区	125.362734	43.856143	120302	431	220102
B01AF0B17D	商务写字楼	125.32374	43.89525	120201	431	220104
B01AF0B1AJ	商务写字楼	125.311053	43.883358	120201	431	220104
B01AF0B20H	商务写字楼	125.328546	43.897988	120201	431	220103
B01AF0B20Q	住宅小区	125.351146	43.879622	120302	431	220102
B01AF0B2AR	商务写字楼	125.345878	43.850843	120201	431	220102
B01AF0B2EJ	商住两用楼宇	125.320384	43.906551	120203	431	220103
B01AF0B2NG	商务写字楼	125.284937	43.889469	120201	431	220106
B01AF0B2Z4	产业园区	125.412079	43.869149	120100	431	220105
B01AF0B30D	住宅小区	125.280927	43.858801	120302	431	220104
B01AF0B312	住宅小区	125.346781	43.936075	120302	431	220103
B01AF0B31M	别墅	125.441795	43.803267	120301	431	220102
B01AF0B31Q	住宅小区	125.439703	43.827677	120302	431	220102
B01AF0B32E	住宅小区	125.427995	43.777669	120302	431	220102
B01AF0B32S	住宅小区	125.442641	43.83186	120302	431	220102
B01AF0B35V	住宅小区	125.248551	43.859613	120302	431	220106
B01AF0B3EU	商住两用楼宇	125.287805	43.874356	120203	431	220104
B01AF0B3IA	住宅小区	125.319383	43.928557	120302	431	220103
B01AF0B4VY	住宅小区	125.369423	43.873652	120302	431	220105
B01AF0B58W	住宅小区	125.237062	43.877175	120302	431	220106
B01AF0B5CA	住宅小区	125.308381	43.915841	120302	431	220106
B01AF0B5KR	住宅小区	125.345214	43.936507	120302	431	220103
B01AF0B6A2	住宅小区|政府机构及社会团体	125.34952	43.859032	120302|130106	431	220102
B01AF0B6E6	商务写字楼	125.306857	43.849373	120201	431	220104
B01AF0B6YU	产业园区	125.206321	43.826842	120100	431	220106
B01AF0B7IN	宿舍	125.422718	43.826871	120303	431	220102
B01AF0B7R2	住宅小区	125.38223	43.862449	120302	431	220102
B01AF0B8AU	住宅小区	125.334549	43.834741	120302	431	220102
B01AF0B9KD	住宅小区	125.398061	43.82817	120302	431	220102
B01AF0BASA	商务写字楼	125.296184	43.879681	120201	431	220104
B01AF0BAUJ	住宅小区	125.44777	43.8056	120302	431	220102
B01AF0BBI9	商务写字楼	125.325039	43.894446	120201	431	220102
B01AF0BBJ5	住宅小区	125.301971	43.891543	120302	431	220104
B01AF0BBL5	住宅小区	125.294337	43.883483	120302	431	220104
B01AF0BBOP	宿舍	125.422751	43.825072	120303	431	220102
B01AF0BCOQ	商务写字楼	125.322067	43.895271	120201	431	220104
B01AF0BD3E	宿舍	125.423067	43.826027	120303	431	220102
B01AF0BD4E	住宅小区	125.289545	43.882234	120302	431	220106
B01AF0BD4G	住宅小区	125.293423	43.892365	120302	431	220106
B01AF0BDNH	住宅小区	125.345255	43.936052	120302	431	220103
B01AF0BE5F	住宅小区	125.407836	43.878464	120302	431	220105
B01AF0BE77	商务写字楼	125.250038	43.859103	120201	431	220106
B01AF0BED3	住宅小区	125.249486	43.843689	120302	431	220104
B01AF0BEMG	住宅小区	125.265851	43.875222	120302	431	220106
B01AF0BES0	住宅小区	125.263788	43.911448	120302	431	220106
B01AF0BFA1	住宅小区	125.346859	43.935551	120302	431	220103
B01AF0BFZ3	住宅小区	125.2826	43.883754	120302	431	220106
B01AF0BGAH	宿舍	125.247667	43.859441	120303	431	220106
B01AF0BGAI	商务写字楼	125.247577	43.858104	120201	431	220106
B01AF0BGCV	住宅小区	125.36614	43.868098	120302	431	220105
B01AF0BGW3	住宅小区	125.355808	43.820947	120302	431	220102
B01AF0BGYE	商务写字楼	125.335869	43.897072	120201	431	220102
B01AF0BHB5	住宅小区	125.438149	43.793174	120302	431	220102
B01AF0BHG1	住宅小区	125.304484	43.903167	120302	431	220103
B01AF0BI97	住宅小区	125.205524	43.964735	120302	431	220103
B01AF0BIAG	住宅小区	125.267265	44.001477	120302	431	220103
B01AF0BQ5N	商务写字楼	125.303697	43.861469	120201	431	220104
B01AF0BQBK	住宅小区	125.348243	43.860554	120302	431	220102
B01AF0BRDP	宿舍	125.248341	43.858764	120303	431	220106
B01AF0BRG7	住宅小区	125.22245	43.848025	120302	431	220106
B01AF0BRG8	住宅小区	125.226664	43.849886	120302	431	220106
B01AF0BRLA	住宅小区	125.25138	43.892576	120302	431	220106
B01AF0BRMW	商务住宅相关	125.327934	43.871123	120000	431	220102
B01AF0BS3K	商务写字楼	125.328251	43.891203	120201	431	220102
B01AF0BSGS	住宅小区	125.343996	43.888733	120302	431	220102
B01AF0BSJG	商务写字楼	125.341711	43.888248	120201	431	220102
B01AF0BT7I	住宅小区	125.346573	43.898387	120302	431	220102
B01AF0BTRM	住宅小区	125.330163	43.841648	120302	431	220102
B01AF0BTV5	住宅小区	125.340469	43.86012	120302	431	220102
B01AF0BTW6	宿舍	125.337153	43.859072	120303	431	220102
B01AF0BTXD	宿舍	125.331429	43.857816	120303	431	220102
B01AF0BTXF	宿舍	125.330405	43.857856	120303	431	220102
B01AF0BU9D	商住两用楼宇	125.3279	43.905554	120203	431	220103
B01AF0BU9V	商务写字楼	125.329428	43.906185	120201	431	220103
B01AF0BUR9	商务写字楼	125.342279	43.879831	120201	431	220102
B01AF0BV02	住宅小区	125.363474	43.859835	120302	431	220102
B01AF0BV5G	住宅小区	125.339478	43.848741	120302	431	220102
B01AF0BV7Z	住宅小区|政府机构及社会团体	125.363656	43.846784	120302|130106	431	220102
B01AF0BWH5	住宅小区	125.278977	43.864312	120302	431	220104
B01AF0BWYW	住宅小区	125.305362	43.866825	120302	431	220104
B01AF0BXEH	商务写字楼	125.304243	43.882382	120201	431	220104
B01AF0BXUD	住宅小区	125.275854	43.911844	120302	431	220106
B01AF0BYMM	住宅小区|政府机构及社会团体	125.283025	43.893196	120302|130106	431	220106
B01AF0BYND	住宅小区	125.282693	43.898427	120302	431	220106
B01AF0BYXK	住宅小区	125.278193	43.879086	120302	431	220106
B01AF0BZ1U	商务写字楼	125.264352	43.898471	120201	431	220106
B01AF0BZGH	商务写字楼	125.320892	43.904536	120201	431	220103
B01AF0BZS9	住宅小区	125.293383	43.871154	120302	431	220104
B01AF0BZZN	商务写字楼	125.319999	43.888208	120201	431	220104
B01AF0C0NB	住宅小区	125.275365	43.859474	120302	431	220104
B01AF0C0NV	住宅小区	125.281992	43.853353	120302	431	220104
B01AF0C10S	商务写字楼	125.297691	43.889982	120201	431	220104
B01AF0C118	住宅小区	125.29338	43.886963	120302	431	220106
B01AF0C12U	住宅小区	125.321365	43.852369	120302	431	220104
B01AF0C19S	住宅小区	125.288853	43.900312	120302	431	220106
B01AF0C1A8	住宅小区	125.279174	43.913646	120302	431	220106
B01AF0C1FI	住宅小区	125.264605	43.887751	120302	431	220106
B01AF0C269	宿舍	125.277447	43.823154	120303	431	220104
B01AF0C28V	宿舍	125.277274	43.818738	120303	431	220104
B01AF0C29G	宿舍	125.273312	43.817483	120303	431	220104
B01AF0C29S	宿舍	125.278482	43.822623	120303	431	220104
B01AF0C29V	宿舍	125.278704	43.823125	120303	431	220104
B01AF0C2BK	商务写字楼	125.285948	43.822915	120201	431	220104
B01AF0C33I	住宅小区	125.436609	43.791239	120302	431	220102
B01AF0C39S	住宅小区	125.379707	43.8888	120302	431	220105
B01AF0C39X	住宅小区	125.261457	43.84828	120302	431	220104
B01AF0C3AG	住宅小区	125.324948	43.822599	120302	431	220102
B01AF0C3CM	住宅小区	125.258626	43.86776	120302	431	220106
B01AF0C3CT	住宅小区	125.226609	43.852476	120302	431	220106
B01AF0C3F5	住宅小区	125.254139	43.862235	120302	431	220106
B01AF0C3HW	商务写字楼	125.306707	43.892706	120201	431	220104
B01AF0C3KT	住宅小区|政府机构及社会团体	125.317659	43.861533	120302|130106	431	220104
B01AF0C3XS	商务写字楼	125.338314	43.904305	120201	431	220103
B01AF0C40U	商务写字楼	125.367277	43.865373	120201	431	220105
B01AF0C43F	商务写字楼	125.292423	43.822647	120201	431	220104
B01AF0C454	产业园区	125.262598	43.815499	120100	431	220104
B01AF0C470	住宅小区	125.282392	43.829081	120302	431	220104
B01AF0C471	住宅小区	125.320983	43.873595	120302	431	220104
B01AF0C47K	住宅小区	125.276189	43.825968	120302	431	220104
B01AF0C4AL	商务写字楼	125.324194	43.867383	120201	431	220104
B01AF0C4IR	住宅小区	125.342936	43.875506	120302	431	220102
B01AF0C4KF	商务写字楼	125.33033	43.895187	120201	431	220102
B01AF0C4WE	商务写字楼	125.332576	43.891689	120201	431	220102
B01AF0C4ZP	住宅小区	125.338548	43.843554	120302	431	220102
B01AF0C51P	商务写字楼	125.272323	43.870422	120201	431	220106
B01AF0C53P	住宅小区	125.318392	43.824183	120302	431	220102
B01AF0C557	住宅小区	125.281978	43.83124	120302	431	220104
B01AF0C5BO	商务写字楼	125.329283	43.890117	120201	431	220102
B01AF0C5BY	住宅小区	125.278313	43.908169	120302	431	220106
B01AF0C5NR	住宅小区	125.333885	43.925126	120302	431	220103
B01AF0C5NY	宿舍	125.344718	43.891007	120303	431	220102
B01AF0C5P5	住宅小区	125.289665	43.933809	120302	431	220103
B01AF0C5UH	商住两用楼宇	125.317157	43.88651	120203	431	220104
B01AF0C5ZB	商务写字楼	125.321843	43.909711	120201	431	220103
B01AF0C5ZW	住宅小区	125.313392	43.882532	120302	431	220104
B01AF0C61U	商务写字楼	125.346532	43.884561	120201	431	220102
B01AF0C6QZ	宿舍	125.545852	43.981977	120303	431	220113
B01AF0C6RT	住宅小区	125.647305	43.958405	120302	431	220113
B01AF0C6S2	住宅小区	125.760113	43.972532	120302	431	220113
B01AF0C6UD	住宅小区	125.23033	43.859603	120302	431	220106
B01AF0C6VB	商住两用楼宇	125.326951	43.891018	120203	431	220102
B01AF0C6VF	住宅小区	125.290202	43.865058	120302	431	220104
B01AF0C6VG	住宅小区	125.277953	43.862003	120302	431	220104
B01AF0C6VL	住宅小区	125.345064	43.856529	120302	431	220102
B01AF0C6VN	住宅小区	125.352452	43.863732	120302	431	220102
B01AF0C6VO	住宅小区	125.361868	43.862058	120302	431	220102
B01AF0C6VS	商住两用楼宇	125.318176	43.913037	120203	431	220103
B01AF0C6VT	住宅小区	125.380273	43.884639	120302	431	220105
B01AF0C72Z	住宅小区	125.353488	43.889956	120302	431	220102
B01AF0C76Q	住宅小区	125.397646	43.873297	120302	431	220105
B01AF0C76Y	住宅小区	125.408925	43.873455	120302	431	220105
B01AF0C79Q	产业园区	125.247102	43.802753	120100	431	220104
B01AF0C79R	产业园区	125.246695	43.800686	120100	431	220104
B01AF0C79Z	住宅小区	125.350081	43.834394	120302	431	220102
B01AF0C7A0	住宅小区	125.368266	43.820068	120302	431	220102
B01AF0C7A3	住宅小区	125.331241	43.83244	120302	431	220102
B01AF0C7B6	住宅小区	125.304867	43.77375	120302	431	220102
B01AF0C7BD	住宅小区	125.358843	43.829015	120302	431	220102
B01AF0C7D8	住宅小区	125.433237	43.785287	120302	431	220102
B01AF0C7E5	宿舍	125.419163	43.81943	120303	431	220102
B01AF0C7FF	住宅小区	125.437233	43.826977	120302	431	220102
B01AF0C7FS	别墅	125.45836	43.799778	120301	431	220102
B01AF0C7FU	住宅小区	125.456744	43.807076	120302	431	220102
B01AF0C7FV	别墅|商务住宅	125.459758	43.806835	120301|120302	431	220102
B01AF0C7GD	住宅小区	125.412647	43.782781	120302	431	220102
B01AF0C7GN	商务写字楼	125.38027	43.832163	120201	431	220102
B01AF0C7GR	住宅小区	125.444183	43.794016	120302	431	220102
B01AF0C7HR	住宅小区	125.30527	43.736117	120302	431	220104
B01AF0C7LO	商务写字楼	125.489113	43.567521	120201	431	220112
B01AF0C7UB	住宅小区	125.654907	43.529524	120302	431	220112
B01AF0C7UF	住宅小区	125.651236	43.524914	120302	431	220112
B01AF0C7UG	住宅小区	125.649977	43.523993	120302	431	220112
B01AF0C7UO	住宅小区	125.664045	43.526272	120302	431	220112
B01AF0C7UY	住宅小区	125.661425	43.517557	120302	431	220112
B01AF0C8EK	商务写字楼	125.700734	44.538207	120201	431	220183
B01AF0C8H0	产业园区	125.716923	44.519275	120100	431	220183
B01AF0C8HF	产业园区	125.726834	44.517482	120100	431	220183
B01AF0C8JR	住宅小区	125.695454	44.535881	120302	431	220183
B01AF0C8JV	住宅小区	125.692357	44.537994	120302	431	220183
B01AF0C8K1	住宅小区	125.688576	44.532027	120302	431	220183
B01AF0C8KV	住宅小区	125.701597	44.54365	120302	431	220183
B01AF0C8N6	住宅小区	125.7103	44.529679	120302	431	220183
B01AF0C8NI	住宅小区	125.697765	44.541234	120302	431	220183
B01AF0C9IB	商务写字楼	125.171298	44.420399	120201	431	220122
B01AF0C9Q7	住宅小区	125.187546	44.432866	120302	431	220122
B01AF0C9RE	住宅小区	125.182628	44.429324	120302	431	220122
B01AF0C9SL	住宅小区	125.172612	44.428587	120302	431	220122
B01AF0CA20	住宅小区	125.16602	44.419667	120302	431	220122
B01AF0CA4Q	住宅小区	125.169598	44.433525	120302	431	220122
B01AF0CA4T	住宅小区	125.188273	44.435764	120302	431	220122
B01AF0CA5A	住宅小区	125.181855	44.437485	120302	431	220122
B01AF0CA8O	宿舍	125.846387	44.427538	120303	431	220183
B01AF0CAYH	住宅小区	125.829682	44.148498	120302	431	220113
B01AF0CBK8	住宅小区	125.821221	44.13629	120302	431	220113
B01AF0CBKB	住宅小区	125.824886	44.146549	120302	431	220113
B01AF0CBLI	住宅小区	125.851524	44.156148	120302	431	220113
B01AF0CBLP	住宅小区	125.853154	44.158612	120302	431	220113
B01AF0CBMU	住宅小区	125.848594	44.159633	120302	431	220113
B01AF0CBN3	住宅小区	125.847367	44.160979	120302	431	220113
B01AF0CBZK	住宅小区	126.545465	44.838134	120302	431	220182
B01AF0CC36	产业园区	126.135931	44.801318	120100	431	220182
B01AF0CCKQ	商务写字楼	126.551955	44.821723	120201	431	220182
B01AF0CCUT	住宅小区	126.54285	44.828788	120302	431	220182
B01AF0CD66	住宅小区	126.541575	44.819453	120302	431	220182
B01AF0CDIK	商务写字楼	125.318393	43.870596	120201	431	220104
B01AF0CDMZ	商务写字楼	125.279346	43.827171	120201	431	220104
B01AF0CDN4	宿舍	125.326605	43.841726	120303	431	220102
B01AF0CDR3	住宅小区	125.353469	43.932097	120302	431	220103
B01AF0CDRH	住宅小区	125.432674	43.787142	120302	431	220102
B01AF0CDXS	商务写字楼	125.328498	43.879282	120201	431	220102
B01AF0CE4Y	商务写字楼	125.308559	43.897537	120201	431	220103
B01AF0CE5P	商务写字楼	125.29387	43.831717	120201	431	220104
B01AF0CE5W	住宅小区	125.441454	43.799026	120302	431	220102
B01AF0CIBX	住宅小区	125.118279	44.094459	120302	431	220103
B01AF0CIM1	住宅小区	125.282686	43.941791	120302	431	220103
B01AF0CIPQ	住宅小区	125.224484	43.865155	120302	431	220106
B01AF0CIPT	产业园区|汽车服务	125.246303	43.880425	120100|010800	431	220106
B01AF0CIUS	住宅小区	125.348605	43.884209	120302	431	220102
B01AF0CIXZ	住宅小区	125.372908	43.843721	120302	431	220102
B01AF0CJ0P	住宅小区	125.343387	43.89624	120302	431	220102
B01AF0CJGG	住宅小区	125.366326	43.875678	120302	431	220105
B01AF0CKDH	住宅小区	125.354606	43.857185	120302	431	220102
B01AF0CKOI	住宅小区	125.447236	43.79735	120302	431	220102
B01AF0CKPZ	住宅小区	125.656589	43.531432	120302	431	220112
B01AF0CKTW	住宅小区	125.187251	44.434079	120302	431	220122
B01AF0CKXX	住宅小区	126.538233	44.835368	120302	431	220182
B01AF0CL14	住宅小区	125.325456	43.926753	120302	431	220103
B01AF0CL5Z	住宅小区	125.208207	43.85639	120302	431	220106
B01AF0CLAO	住宅小区	125.193756	43.853166	120302	431	220106
B01AF0CLDX	住宅小区	125.27832	43.831208	120302	431	220104
B01AF0CLER	住宅小区	125.181584	44.059094	120302	431	220103
B01AF0CLMK	宿舍	125.33479	43.860017	120303	431	220102
B01AF0CLNK	住宅小区	126.557644	44.829103	120302	431	220182
B01AF0CLSU	商务写字楼	125.317757	43.867218	120201	431	220104
B01AF0CLVT	住宅小区	125.227787	43.841889	120302	431	220106
B01AF0CLVU	住宅小区	125.223507	43.841046	120302	431	220106
B01AF0CLYC	住宅小区	125.352567	43.901421	120302	431	220102
B01AF0CM0E	住宅小区	125.364547	43.879914	120302	431	220105
B01AF0CM5I	住宅小区	125.2973	43.892662	120302	431	220106
B01AF0CM6N	住宅小区	126.539662	44.818976	120302	431	220182
B01AF0CM98	住宅小区	125.412102	43.883464	120302	431	220105
B01AF0CM9B	住宅小区	125.283526	43.841019	120302	431	220104
B01AF0CM9D	住宅小区	125.276373	43.858034	120302	431	220104
B01AF0CM9E	住宅小区	125.282753	43.84773	120302	431	220104
B01AF0CM9F	住宅小区	125.278578	43.846778	120302	431	220104
B01AF0CM9G	住宅小区	125.293094	43.894798	120302	431	220106
B01AF0CM9H	住宅小区	125.290228	43.895646	120302	431	220106
B01AF0CM9O	住宅小区	125.259434	43.887173	120302	431	220106
B01AF0CM9R	住宅小区	125.285846	43.91546	120302	431	220106
B01AF0CM9S	住宅小区	125.262345	43.839846	120302	431	220104
B01AF0CM9V	住宅小区	125.341377	43.925111	120302	431	220103
B01AF0CM9W	住宅小区	125.357334	43.939633	120302	431	220103
B01AF0CM9X	住宅小区	125.306258	43.925608	120302	431	220106
B01AF0CM9Y	住宅小区	125.272669	43.857935	120302	431	220104
B01AF0CMA0	住宅小区	125.312395	43.82677	120302	431	220104
B01AF0CMA1	住宅小区	125.31264	43.82805	120302	431	220104
B01AF0CMA2	住宅小区	125.388085	43.892765	120302	431	220105
B01AF0CMA3	住宅小区	125.315011	43.826689	120302	431	220102
B01AF0CMA7	住宅小区	125.286938	43.828546	120302	431	220104
B01AF0CMAE	商务写字楼	125.297329	43.924649	120201	431	220106
B01AF0CMAF	住宅小区	125.319235	43.934514	120302	431	220103
B01AF0CMAG	住宅小区	125.301247	43.939526	120302	431	220103
B01AF0CMAH	住宅小区	125.30832	43.938873	120302	431	220103
B01AF0CMAI	住宅小区	125.320744	43.936401	120302	431	220103
B01AF0CMAJ	住宅小区	125.318876	43.935602	120302	431	220103
B01AF0CMAL	住宅小区	125.291868	43.935373	120302	431	220103
B01AF0CMAM	住宅小区	125.345264	43.935601	120302	431	220103
B01AF0CMAN	住宅小区	125.300457	43.922483	120302	431	220106
B01AF0CMAO	住宅小区	125.346646	43.936527	120302	431	220103
B01AF0CMAS	住宅小区	125.296831	43.922604	120302	431	220106
B01AF0CMAW	住宅小区	125.278645	43.81719	120302	431	220104
B01AF0CMAX	宿舍	125.279384	43.818504	120303	431	220104
B01AF0CMAY	住宅小区	125.204525	43.859306	120302	431	220106
B01AF0CMB2	住宅小区	125.286228	43.922054	120302	431	220106
B01AF0CMB4	住宅小区	125.284131	43.922048	120302	431	220106
B01AF0CMB7	住宅小区	125.193293	43.856378	120302	431	220106
B01AF0CMBE	住宅小区	125.2481	43.824819	120302	431	220104
B01AF0CMBF	住宅小区	125.324129	43.830663	120302	431	220102
B01AF0CMBG	宿舍	125.321788	43.831522	120303	431	220102
B01AF0CMBK	商务写字楼	125.291393	43.819159	120201	431	220104
B01AF0CMBN	住宅小区	125.321548	43.828248	120302	431	220102
B01AF0CMBO	住宅小区	125.30398	43.82449	120302	431	220104
B01AF0CMBQ	住宅小区	125.343135	43.872317	120302	431	220102
B01AF0CMC0	住宅小区	125.251021	43.89768	120302	431	220106
B01AF0CMC3	住宅小区	125.333003	43.829531	120302	431	220102
B01AF0CMC8	住宅小区	125.372691	43.830484	120302	431	220102
B01AF0CMC9	住宅小区	125.373638	43.821822	120302	431	220102
B01AF0CMCB	住宅小区	125.283327	43.835794	120302	431	220104
B01AF0CMCD	住宅小区	125.318593	43.832149	120302	431	220104
B01AF0CMCE	住宅小区	125.383621	43.829729	120302	431	220102
B01AF0CMCF	住宅小区	125.386264	43.827425	120302	431	220102
B01AF0CMCG	住宅小区	125.368642	43.82229	120302	431	220102
B01AF0CMCH	住宅小区	125.278336	43.836555	120302	431	220104
B01AF0CMCK	住宅小区	125.373982	43.839538	120302	431	220102
B01AF0CMCP	住宅小区	125.372667	43.917223	120302	431	220105
B01AF0CMCW	住宅小区	125.350482	43.836512	120302	431	220102
B01AF0CMCY	住宅小区	125.263083	43.829687	120302	431	220104
B01AF0CMCZ	住宅小区	125.380265	43.82392	120302	431	220102
B01AF0CMD1	住宅小区	125.379953	43.826751	120302	431	220102
B01AF0CMD7	住宅小区	125.37096	43.836894	120302	431	220102
B01AF0CMDD	住宅小区	125.354134	43.915344	120302	431	220103
B01AF0CMDF	住宅小区	125.345762	43.888421	120302	431	220102
B01AF0CMDH	住宅小区	125.337438	43.853229	120302	431	220102
B01AF0CMDI	商务写字楼	125.653548	43.537589	120201	431	220112
B01AF0CMDK	住宅小区	125.174931	44.421682	120302	431	220122
B01AF0CMDL	住宅小区	125.336057	43.836232	120302	431	220102
B01AF0CMDO	住宅小区	125.697611	44.536601	120302	431	220183
B01AF0CMDQ	住宅小区	125.175616	44.431225	120302	431	220122
B01AF0CMDS	住宅小区	125.687205	44.531144	120302	431	220183
B01AF0CME0	商务写字楼	125.337546	43.850211	120201	431	220102
B01AF0CME8	住宅小区	125.841821	44.160417	120302	431	220113
B01AF0CMEA	住宅小区	125.83828	44.145263	120302	431	220113
B01AF0CMEE	住宅小区	125.335586	43.838602	120302	431	220102
B01AF0CMEG	住宅小区	125.380395	43.854572	120302	431	220102
B01AF0CMEK	住宅小区	125.37302	43.892502	120302	431	220105
B01AF0CMEL	住宅小区	125.351734	43.888908	120302	431	220102
B01AF0CMEQ	住宅小区	125.375303	43.886281	120302	431	220105
B01AF0CMES	住宅小区	125.363589	43.862124	120302	431	220102
B01AF0CMET	住宅小区	125.344142	43.840077	120302	431	220102
B01AF0CMEU	住宅小区	125.36661	43.872021	120302	431	220105
B01AF0CMEY	住宅小区	125.371357	43.884766	120302	431	220105
B01AF0CMF0	住宅小区	125.381194	43.866343	120302	431	220105
B01AF0CMF1	住宅小区	125.362056	43.842822	120302	431	220102
B01AF0CMF2	住宅小区	125.34623	43.858194	120302	431	220102
B01AF0CMF4	住宅小区	125.368064	43.891271	120302	431	220105
B01AF0CMF5	住宅小区	125.362369	43.868456	120302	431	220105
B01AF0CMF7	住宅小区	125.350776	43.848365	120302	431	220102
B01AF0CMF9	住宅小区	125.350989	43.86659	120302	431	220102
B01AF0CMFF	住宅小区	125.316431	43.885306	120302	431	220104
B01AF0CMFK	住宅小区	125.363332	43.87577	120302	431	220105
B01AF0CMFN	住宅小区	125.287525	43.883044	120302	431	220106
B01AF0CMFO	住宅小区	125.28232	43.882604	120302	431	220106
B01AF0CMFP	住宅小区	125.272541	43.911746	120302	431	220106
B01AF0CMFQ	住宅小区	125.29306	43.879251	120302	431	220104
B01AF0CMFT	住宅小区	125.270567	43.908019	120302	431	220106
B01AF0CMFX	住宅小区	125.284857	43.88446	120302	431	220106
B01AF0CMFZ	住宅小区	125.285106	43.885587	120302	431	220106
B01AF0CMG0	住宅小区	125.287052	43.87036	120302	431	220104
B01AF0CMG8	住宅小区	125.341265	43.922349	120302	431	220103
B01AF0CMG9	住宅小区	125.350591	43.922345	120302	431	220103
B01AF0CMGA	住宅小区	125.341581	43.931876	120302	431	220103
B01AF0CMGC	住宅小区	126.562103	44.822131	120302	431	220182
B01AF0CMGF	别墅	125.356621	43.825142	120301	431	220102
B01AF0CMGH	住宅小区	125.274329	43.909962	120302	431	220106
B01AF0CMGJ	住宅小区	126.543201	44.83155	120302	431	220182
B01AF0CMGM	住宅小区	125.368004	43.847826	120302	431	220102
B01AF0CMGT	住宅小区	125.390067	43.831891	120302	431	220102
B01AF0CMGW	住宅小区	125.336006	43.931844	120302	431	220103
B01AF0CMGZ	住宅小区	125.37703	43.930392	120302	431	220105
B01AF0CMH0	住宅小区	125.286748	43.856141	120302	431	220104
B01AF0CMH1	住宅小区	125.29563	43.938855	120302	431	220103
B01AF0CMH2	住宅小区	125.272118	43.844033	120302	431	220104
B01AF0CMH6	住宅小区	125.343598	43.887798	120302	431	220102
B01AF0CMH9	住宅小区	125.168761	44.434773	120302	431	220122
B01AF0CMHA	住宅小区	125.305995	43.942118	120302	431	220103
B01AF0CMHB	住宅小区	125.321704	43.822973	120302	431	220102
B01AF0CMHC	住宅小区	125.349629	43.838083	120302	431	220102
B01AF0CMHF	住宅小区	125.264659	43.837198	120302	431	220104
B01AF0CMHG	住宅小区	125.262409	43.84534	120302	431	220104
B01AF0CMHH	住宅小区	125.287637	43.840914	120302	431	220104
B01AF0CO8R	住宅小区	125.280749	43.901177	120302	431	220106
B01AF0COSB	商务写字楼	125.31714	43.878757	120201	431	220104
B01AF0CPGW	住宅小区|公司企业	125.183926	43.839708	120302|170200	431	220106
B01AF0CPH4	住宅小区	125.201861	43.853913	120302	431	220106
B01AF0CPHD	住宅小区	125.202683	43.855411	120302	431	220106
B01AF0CPHE	住宅小区	125.20546	43.855235	120302	431	220106
B01AF0CPHK	住宅小区	125.197587	43.855085	120302	431	220106
B01AF0CPHO	住宅小区	125.188093	43.852463	120302	431	220106
B01AF0CPIB	住宅小区	125.23778	43.86849	120302	431	220106
B01AF0CPIH	住宅小区	125.222465	43.859609	120302	431	220106
B01AF0CPIQ	住宅小区	125.235021	43.860774	120302	431	220106
B01AF0CPIV	住宅小区	125.22659	43.865226	120302	431	220106
B01AF0CPKC	住宅小区	125.275948	43.85986	120302	431	220104
B01AF0CPKI	住宅小区	125.255321	43.838795	120302	431	220104
B01AF0CPKN	宿舍	125.313094	43.880499	120303	431	220104
B01AF0CPKW	商务写字楼	125.317586	43.876586	120201	431	220104
B01AF0CPLI	住宅小区	125.292362	43.855185	120302	431	220104
B01AF0CPNF	住宅小区	125.244032	43.832069	120302	431	220104
B01AF0CPNL	住宅小区	125.220852	43.832833	120302	431	220106
B01AF0CPNW	住宅小区	125.242366	43.821022	120302	431	220104
B01AF0CPQ3	住宅小区	125.271934	43.841578	120302	431	220104
B01AF0CPQ8	商务写字楼	125.324281	43.909702	120201	431	220103
B01AF0CRIM	住宅小区	125.406777	43.880198	120302	431	220105
B01AF0CRIT	住宅小区	125.362234	43.856243	120302	431	220102
B01AF0CRJF	住宅小区	125.326361	43.84779	120302	431	220102
B01AF0CRJP	住宅小区	125.354718	43.865569	120302	431	220102
B01AF0CRN9	住宅小区	125.343006	43.919764	120302	431	220103
B01AF0CVUP	住宅小区	125.242496	43.900337	120302	431	220106
B01AF0CY93	住宅小区	125.336357	43.893921	120302	431	220102
B01AF0CYBX	住宅小区	125.319011	43.902706	120302	431	220103
B01AF0CYEP	商务写字楼	125.375101	43.917609	120201	431	220105
B01AF0CYF2	住宅小区	125.374464	43.873399	120302	431	220105
B01AF0CYHR	住宅小区	125.300258	43.93449	120302	431	220103
B01AF0CYLD	住宅小区	125.32799	43.928855	120302	431	220103
B01AF0CYXL	产业园区	125.313211	43.831558	120100	431	220104
B01AF0CZ0P	住宅小区	125.268247	43.898363	120302	431	220106
B01AF0CZ1L	住宅小区	125.327415	43.866359	120302	431	220102
B01AF0CZ1Q	住宅小区	125.349898	43.875954	120302	431	220102
B01AF0CZ2H	住宅小区	125.316338	43.887313	120302	431	220104
B01AF0CZHC	商务写字楼	125.327192	43.877343	120201	431	220102
B01AF0CZJN	住宅小区	125.311214	43.890611	120302	431	220104
B01AF0CZK9	住宅小区	125.238058	43.855122	120302	431	220106
B01AF0CZKW	住宅小区	125.276771	43.85915	120302	431	220104
B01AF0CZLS	住宅小区	125.367709	43.8373	120302	431	220102
B01AF0CZNI	住宅小区	125.293948	43.828869	120302	431	220104
B01AF0CZP4	住宅小区	125.243546	43.859019	120302	431	220106
B01AF0CZQT	住宅小区	125.353526	43.882958	120302	431	220105
B01AF0CZQY	住宅小区	125.842514	44.159295	120302	431	220113
B01AF0CZXV	住宅小区	125.314301	43.8752	120302	431	220104
B01AF0D0CM	住宅小区	125.383334	43.866379	120302	431	220105
B01AF0D0NC	住宅小区	125.318891	43.892378	120302	431	220104
B01AF0D0OY	住宅小区	125.238337	43.835563	120302	431	220104
B01AF0D0PA	住宅小区	125.291823	43.879663	120302	431	220104
B01AF0D0QB	住宅小区	125.365226	43.886692	120302	431	220105
B01AF0D0WJ	住宅小区	125.3301	43.872779	120302	431	220102
B01AF0D0XX	住宅小区	125.360985	43.880502	120302	431	220105
B01AF0D11C	住宅小区	125.345727	43.837249	120302	431	220102
B01AF0D12W	住宅小区	125.313253	43.892164	120302	431	220104
B01AF0D165	住宅小区	125.26663	43.819166	120302	431	220104
B01AF0D1AP	住宅小区	125.258589	43.897971	120302	431	220106
B01AF0D1C9	住宅小区	125.28741	43.916695	120302	431	220106
B01AF0D1EU	商住两用楼宇	125.340607	43.897045	120203	431	220102
B01AF0D1G7	住宅小区	125.330764	43.853218	120302	431	220102
B01AF0D1HK	住宅小区	125.249347	43.87635	120302	431	220106
B01AF0D1JQ	住宅小区	125.37456	43.884784	120302	431	220105
B01AF0D1KO	住宅小区	125.374448	43.907426	120302	431	220105
B01AF0D1N7	住宅小区	125.305207	43.944105	120302	431	220103
B01AF0D1QP	商务写字楼	125.345049	43.879891	120201	431	220102
B01AF0D1RO	商住两用楼宇	125.295171	43.866501	120203	431	220104
B01AF0D1VY	住宅小区	125.321044	43.894436	120302	431	220104
B01AF0D203	住宅小区	125.220999	43.850658	120302	431	220106
B01AF0D22A	住宅小区	125.306613	43.946929	120302	431	220103
B01AF0D256	住宅小区	125.298933	43.938507	120302	431	220103
B01AF0D269	住宅小区	125.328771	43.876989	120302	431	220102
B01AF0D2A5	住宅小区	125.340976	43.900167	120302	431	220102
B01AF0D2AT	住宅小区	125.363097	43.850327	120302	431	220102
B01AF0D2BJ	住宅小区	125.314236	43.905219	120302	431	220103
B01AF0D2CW	住宅小区	125.311872	43.87961	120302	431	220104
B01AF0D2DJ	住宅小区	125.287022	43.891554	120302	431	220106
B01AF0D2EH	住宅小区	125.227653	43.838556	120302	431	220106
B01AF0D2G0	住宅小区	125.38863	43.866545	120302	431	220105
B01AF0D2GI	住宅小区	125.393126	43.866044	120302	431	220105
B01AF0D2J2	住宅小区	125.267587	43.871411	120302	431	220106
B01AF0D2JB	住宅小区	125.385829	43.84877	120302	431	220102
B01AF0D2JK	住宅小区	125.387434	43.846489	120302	431	220102
B01AF0D2KC	住宅小区	125.303037	43.9445	120302	431	220103
B01AF0D2NF	商务写字楼	125.318677	43.867057	120201	431	220104
B01AF0D2OQ	商务写字楼	125.346876	43.865715	120201	431	220102
B01AF0D2PJ	商住两用楼宇	125.305604	43.864083	120203	431	220104
B01AF0D2PY	别墅|住宿服务	125.305619	43.846152	120301|100000	431	220104
B01AF0D2Q0	住宅小区	125.319133	43.844816	120302	431	220104
B01AF0D2Q4	宿舍	125.267213	43.850764	120303	431	220104
B01AF0D2RY	住宅小区	125.344287	43.853116	120302	431	220102
B01AF0D2S7	住宅小区	125.346978	43.848632	120302	431	220102
B01AF0D2UF	住宅小区	125.314745	43.88094	120302	431	220104
B01AF0D2UI	住宅小区	125.313618	43.879826	120302	431	220104
B01AF0D2VC	住宅小区	125.224416	43.833433	120302	431	220106
B01AF0D2VD	住宅小区	125.225218	43.832363	120302	431	220106
B01AF0D2WA	住宅小区|政府机构及社会团体	125.364371	43.895131	120302|130106	431	220105
B01AF0D31H	住宅小区	125.374007	43.824663	120302	431	220102
B01AF0D33A	住宅小区	125.346537	43.87256	120302	431	220102
B01AF0D33X	住宅小区	125.344046	43.884687	120302	431	220102
B01AF0D359	住宅小区	125.35331	43.873961	120302	431	220102
B01AF0D35U	住宅小区	125.33566	43.881394	120302	431	220102
B01AF0D368	商务写字楼	125.304643	43.862206	120201	431	220104
B01AF0D38W	商务写字楼	125.330634	43.896054	120201	431	220102
B01AF0D3AF	住宅小区	125.317806	43.900829	120302	431	220103
B01AF0D3AN	住宅小区	125.31628	43.907517	120302	431	220103
B01AF0D3BF	住宅小区	125.31236	43.883936	120302	431	220104
B01AF0D3CI	住宅小区	125.26708	43.861355	120302	431	220106
B01AF0D3DT	住宅小区	125.391085	43.868325	120302	431	220105
B01AF0D3FJ	住宅小区	125.273346	43.880515	120302	431	220106
B01AF0D3JB	住宅小区	125.347497	43.883724	120302	431	220102
B01AF0D3MK	宿舍	125.287637	43.845487	120303	431	220104
B01AF0D3NW	住宅小区	125.33246	43.897805	120302	431	220102
B01AF0D3PK	住宅小区	125.313499	43.900859	120302	431	220103
B01AF0D41Q	商务写字楼	125.288911	43.845169	120201	431	220104
B01AF0D44R	住宅小区	125.32371	43.845733	120302	431	220104
B01AF0D44V	宿舍	125.318802	43.842644	120303	431	220104
B01AF0D4EL	住宅小区	125.341533	43.883099	120302	431	220102
B01AF0D4GR	住宅小区	125.277816	43.841074	120302	431	220104
B01AF0D4L9	住宅小区	125.311224	43.900259	120302	431	220103
B01AF0D4OG	住宅小区	125.371412	43.861435	120302	431	220102
B01AF0D4QT	住宅小区	125.344492	43.933201	120302	431	220103
B01AF0D4RU	住宅小区	125.356542	43.94372	120302	431	220103
B01AF0D4S0	住宅小区	125.343273	43.936444	120302	431	220103
B01AF0D4SN	住宅小区	125.289622	43.883584	120302	431	220106
B01AF0D4TJ	商务写字楼	125.325806	43.865364	120201	431	220102
B01AF0D4TX	商务写字楼	125.337647	43.888983	120201	431	220102
B01AF0D4VS	住宅小区	125.33039	43.884082	120302	431	220102
B01AF0D4Y2	商务写字楼	125.37792	43.900223	120201	431	220105
B01AF0D50T	商住两用楼宇	125.377347	43.874405	120203	431	220105
B01AF0D510	住宅小区	125.383748	43.86874	120302	431	220105
B01AF0D512	住宅小区	125.386102	43.868766	120302	431	220105
B01AF0D51B	住宅小区	125.311381	43.886942	120302	431	220104
B01AF0D59T	住宅小区	125.279727	43.938046	120302	431	220103
B01AF0D5AI	住宅小区	125.294568	43.902768	120302	431	220106
B01AF0D5DY	住宅小区	125.340258	43.907659	120302	431	220103
B01AF0D5HL	住宅小区	125.261058	43.848944	120302	431	220104
B01AF0D5JN	住宅小区	125.387463	43.919254	120302	431	220105
B01AF0D5N0	商务写字楼	125.325767	43.871721	120201	431	220102
B01AF0D5NM	商务写字楼	125.324342	43.871922	120201	431	220104
B01AF0D5PV	住宅小区	125.320502	43.856069	120302	431	220104
B01AF0D5QQ	住宅小区	125.391461	43.899877	120302	431	220105
B01AF0D5QU	住宅小区	125.387695	43.894852	120302	431	220105
B01AF0D5TC	住宅小区	125.382433	43.866421	120302	431	220105
B01AF0D5TF	宿舍	125.379245	43.866759	120303	431	220105
B01AF0D5UR	住宅小区	125.243111	43.887494	120302	431	220106
B01AF0D5W5	住宅小区	125.318696	43.931901	120302	431	220103
B01AF0D5WI	住宅小区	125.326552	43.932589	120302	431	220103
B01AF0D612	商务写字楼	125.31981	43.871104	120201	431	220104
B01AF0D61J	住宅小区	125.299897	43.902373	120302	431	220106
B01AF0D634	住宅小区	125.291396	43.845855	120302	431	220104
B01AF0D650	住宅小区	125.334048	43.895614	120302	431	220102
B01AF0D668	住宅小区	125.338011	43.835534	120302	431	220102
B01AF0D672	住宅小区	125.315702	43.871863	120302	431	220104
B01AF0D67K	住宅小区	125.24025	43.885687	120302	431	220106
B01AF0D692	住宅小区	125.363186	43.897985	120302	431	220105
B01AF0D69M	住宅小区	125.332908	43.943944	120302	431	220103
B01AF0D6A5	住宅小区	125.368953	43.917366	120302	431	220105
B01AF0D6BC	住宅小区	125.37844	43.9222	120302	431	220105
B01AF0D6BE	住宅小区	125.37834	43.924948	120302	431	220105
B01AF0D6C6	住宅小区	125.372938	43.875735	120302	431	220105
B01AF0D6D8	住宅小区	125.265535	43.881269	120302	431	220106
B01AF0D6EO	住宅小区	125.287161	43.857776	120302	431	220104
B01AF0D6IS	住宅小区	125.34593	43.906944	120302	431	220103
B01AF0D6JL	住宅小区	125.338742	43.846509	120302	431	220102
B01AF0D6KA	住宅小区	125.338323	43.833882	120302	431	220102
B01AF0D6KM	住宅小区	125.332995	43.834585	120302	431	220102
B01AF0D6KR	宿舍	125.327929	43.835545	120303	431	220102
B01AF0D6KZ	商务写字楼	125.321403	43.892015	120201	431	220104
B01AF0D6OB	住宅小区	125.33294	43.941505	120302	431	220103
B01AF0D6QT	商务写字楼	125.283628	43.87009	120201	431	220104
B01AF0D6R1	住宅小区	125.267805	43.882225	120302	431	220106
B01AF0D6TB	住宅小区	125.329814	43.874989	120302	431	220102
B01AF0D6UQ	住宅小区	125.287604	43.908891	120302	431	220106
B01AF0D6YD	住宅小区	125.343492	43.838505	120302	431	220102
B01AF0D6YG	商务写字楼	125.337744	43.907341	120201	431	220103
B01AF0D6YZ	住宅小区	125.329556	43.836291	120302	431	220102
B01AF0D708	住宅小区	125.252041	43.894244	120302	431	220106
B01AF0D73J	住宅小区	125.372171	43.933265	120302	431	220105
B01AF0D78B	住宅小区	125.293412	43.868429	120302	431	220104
B01AF0D78S	住宅小区	125.280342	43.828387	120302	431	220104
B01AF0D79X	住宅小区	125.346778	43.889601	120302	431	220102
B01AF0D7AW	住宅小区	125.297702	43.900652	120302	431	220106
B01AF0D7CH	住宅小区	125.294546	43.83097	120302	431	220104
B01AF0D7CL	产业园区	125.294947	43.824292	120100	431	220104
B01AF0D7DN	住宅小区	125.340002	43.90152	120302	431	220102
B01AF0D7EW	住宅小区	125.328005	43.840865	120302	431	220102
B01AF0D7F2	住宅小区	125.327706	43.845346	120302	431	220102
B01AF0D7G2	住宅小区	125.393019	43.84733	120302	431	220102
B01AF0D7GM	住宅小区	125.396667	43.850903	120302	431	220102
B01AF0D7IF	住宅小区	125.346324	43.919789	120302	431	220103
B01AF0D7IK	住宅小区	125.394994	43.855609	120302	431	220102
B01AF0D7JO	住宅小区	125.347393	43.920898	120302	431	220103
B01AF0D7MM	住宅小区	125.339218	43.930226	120302	431	220103
B01AF0D8BG	商务写字楼	125.684671	43.530964	120201	431	220112
B01AF0D8CG	住宅小区	125.690716	44.526874	120302	431	220183
B01AF0D8F4	住宅小区	125.421299	43.833394	120302	431	220102
B01AF0D8FJ	住宅小区	125.441197	43.82579	120302	431	220102
B01AF0D8HH	住宅小区	125.428855	43.970165	120302	431	220103
B01AF0D8KW	住宅小区	125.663678	43.527786	120302	431	220112
B01AF0D8LJ	住宅小区|体育休闲服务	125.168838	44.433998	120302|080302	431	220122
B01AF0D8Q4	住宅小区	125.178073	44.432505	120302	431	220122
B01AF0D8QZ	住宅小区	125.220234	43.936502	120302	431	220106
B01AF0D8UG	住宅小区	125.659075	43.521325	120302	431	220112
B01AF0D8X0	住宅小区	125.660572	43.958298	120302	431	220113
B01AF0D8YT	产业园区	125.548817	43.665322	120100	431	220112
B01AF0D93I	住宅小区	125.660108	43.534941	120302	431	220112
B01AF0D97Z	住宅小区	125.669243	43.522873	120302	431	220112
B01AF0D9DI	住宅小区	125.704505	44.532904	120302	431	220183
B01AF0D9KU	产业园区	125.50936	43.881907	120100	431	220105
B01AF0D9MN	住宅小区	125.697762	44.52952	120302	431	220183
B01AF0D9Q6	产业园区	125.867853	44.778417	120100	431	220183
B01AF0D9VP	住宅小区	125.663738	43.520353	120302	431	220112
B01AF0DA6M	住宅小区	126.555926	44.829554	120302	431	220182
B01AF0DABT	住宅小区	126.55171	44.819023	120302	431	220182
B01AF0DAF1	产业园区	125.574258	44.031916	120100	431	220113
B01AF0DAP5	住宅小区	125.828772	44.15571	120302	431	220113
B01AF0DAPE	住宅小区	125.830036	44.153293	120302	431	220113
B01AF0DARZ	住宅小区	125.83646	44.137715	120302	431	220113
B01AF0DASC	住宅小区	126.535639	44.842502	120302	431	220182
B01AF0DATC	住宅小区	126.532424	44.819765	120302	431	220182
B01AF0DAU7	产业园区	125.202236	43.811057	120100	431	220106
B01AF0DAVF	产业园区	126.479133	44.821048	120100	431	220182
B01AF0DAVS	住宅小区	126.563362	44.821283	120302	431	220182
B01AF0DAWN	产业园区	125.197332	43.821586	120100	431	220106
B01AF0DAY1	住宅小区	126.542037	44.82695	120302	431	220182
B01AF0DB2R	住宅小区	125.230497	43.801655	120302	431	220104
B01AF0DBAS	住宅小区	125.318405	43.841509	120302	431	220104
B01AF0DBAZ	住宅小区	125.302249	43.860886	120302	431	220104
B01AF0DBBT	住宅小区	125.318744	43.908912	120302	431	220103
B01AF0DEHF	住宅小区	125.290241	43.876623	120302	431	220104
B01AF0DEHL	住宅小区	125.274746	43.840232	120302	431	220104
B01AF0DEIJ	住宅小区	125.280071	43.833312	120302	431	220104
B01AF0DEIN	住宅小区	125.34322	43.950252	120302	431	220103
B01AF0DEJ2	住宅小区	125.348236	43.866607	120302	431	220102
B01AF0DEJ5	住宅小区	125.398371	43.848278	120302	431	220102
B01AF0DEJA	住宅小区	125.370045	43.867929	120302	431	220105
B01AF0DEJD	住宅小区	125.398881	43.846241	120302	431	220102
B01AF0DEJI	住宅小区	125.262124	43.812891	120302	431	220104
B01AF0DEJO	住宅小区	125.411937	43.841222	120302	431	220105
B01AF0DEJR	住宅小区	125.352036	43.877238	120302	431	220102
B01AF0DEJS	住宅小区	125.272445	43.897019	120302	431	220106
B01AF0DEJY	住宅区	125.277778	43.943644	120300	431	220106
B01AF0DEK1	住宅小区	125.314377	43.948542	120302	431	220103
B01AF0DEK2	住宅小区	125.276714	43.862523	120302	431	220104
B01AF0DEK4	住宅小区	125.373967	43.914264	120302	431	220105
B01AF0DEK5	住宅小区	125.374417	43.922103	120302	431	220105
B01AF0DEKC	住宅小区	125.371137	43.903064	120302	431	220105
B01AF0DEKD	住宅小区	125.416967	43.885993	120302	431	220105
B01AF0DEKE	住宅小区	125.335915	43.923554	120302	431	220103
B01AF0DEKM	住宅小区	125.371034	43.922405	120302	431	220105
B01AF0DEKN	住宅小区	125.374516	43.917397	120302	431	220105
B01AF0DEKO	住宅区	125.332149	43.899097	120300	431	220103
B01AF0DEKT	住宅小区	125.388992	43.856205	120302	431	220102
B01AF0DEKV	住宅小区	125.27552	43.880037	120302	431	220106
B01AF0DEL4	住宅小区	125.397812	43.878513	120302	431	220105
B01AF0DEL9	住宅小区	125.269229	43.838277	120302	431	220104
B01AF0DEN0	住宅小区	125.280182	43.879934	120302	431	220106
B01AF0DEN4	住宅小区	125.374198	43.867293	120302	431	220105
B01AF0DERJ	商务写字楼	125.305478	43.893155	120201	431	220104
B01AF0DG5T	住宅小区	125.270764	43.867848	120302	431	220106
B01AF0DG6G	住宅小区	125.302411	43.94129	120302	431	220103
B01AF0DG7G	住宅小区	125.422362	43.772876	120302	431	220102
B01AF0DG98	住宅小区	125.265881	43.79334	120302	431	220104
B01AF0DG9Q	别墅	126.048196	44.100833	120301	431	220113
B01AF0DGAX	住宅小区	125.679581	44.06745	120302	431	220113
B01AF0DGD7	住宅小区	125.211449	43.898059	120302	431	220106
B01AF0DGGY	住宅小区	125.301948	43.8005	120302	431	220102
B01AF0DHW1	住宅小区	125.438284	43.795151	120302	431	220102
B01AF0YZSN	商务写字楼	125.311703	43.901699	120201	431	220103
B01AF0YZUU	住宅小区	125.329153	43.858255	120302	431	220102
B01AF0Z0DI	宿舍	125.223227	43.852423	120303	431	220106
B01AF0Z0HJ	住宅小区	125.37221	43.881018	120302	431	220105
B01AF0Z0OF	住宅小区	125.252685	43.893341	120302	431	220106
B01AF0Z0OS	住宅小区	125.240091	43.887848	120302	431	220106
B01AF0Z0Q5	住宅小区	125.243167	43.872881	120302	431	220106
B01AF0Z0ZW	产业园区	125.179515	43.939433	120100	431	220106
B01AF0Z0ZY	住宅小区	125.155189	43.951992	120302	431	220106
B01AF0Z12J	住宅小区	125.23856	43.862814	120302	431	220106
B01AF0Z12P	住宅小区	125.24065	43.861419	120302	431	220106
B01AF0Z141	住宅小区	125.229315	43.861639	120302	431	220106
B01AF0Z1F9	住宅小区	125.203699	43.852436	120302	431	220106
B01AF0Z1GR	住宅小区	125.230075	43.906493	120302	431	220106
B01AF0Z1HZ	产业园区	125.177233	43.8437	120100	431	220106
B01AF0Z1J9	住宅小区	125.367827	43.844909	120302	431	220102
B01AF0Z1SW	住宅小区	125.287697	43.89243	120302	431	220106
B01AF0Z1T5	住宅小区	125.290071	43.893602	120302	431	220106
B01AF0Z1UV	住宅小区	125.244066	43.874556	120302	431	220106
B01AF0Z1VC	住宅小区	125.228778	43.864866	120302	431	220106
B01AF0Z1VD	住宅小区	125.239551	43.905194	120302	431	220106
B01AF0Z28T	住宅小区	125.300509	43.945704	120302	431	220103
B01AF0Z29U	住宅小区	125.336802	43.920104	120302	431	220103
B01AF0Z2ML	住宅小区	125.333986	43.930279	120302	431	220103
B01AF0Z2MO	住宅小区	125.337159	43.927224	120302	431	220103
B01AF0Z2MR	宿舍	125.335072	43.926881	120303	431	220103
B01AF0Z2MS	宿舍	125.335005	43.926386	120303	431	220103
B01AF0Z2NE	住宅小区	125.28425	43.920433	120302	431	220106
B01AF0Z2OU	住宅小区	125.289958	43.931984	120302	431	220103
B01AF0Z2OZ	宿舍	125.293364	43.935785	120303	431	220103
B01AF0Z2P4	住宅小区	125.281411	43.934598	120302	431	220103
B01AF0Z2P6	住宅小区	125.285058	43.939859	120302	431	220103
B01AF0Z2P7	住宅小区	125.281539	43.939965	120302	431	220103
B01AF0Z2Q7	住宅小区	125.276453	43.935359	120302	431	220103
B01AF0Z2QB	住宅小区	125.287531	43.930838	120302	431	220103
B01AF0Z3EZ	住宅小区	125.290364	43.856666	120302	431	220104
B01AF0Z3NR	住宅小区	125.326613	43.934478	120302	431	220103
B01AF0Z3OM	住宅小区	125.370947	43.925724	120302	431	220105
B01AF0Z3U4	住宅小区	125.366889	43.860765	120302	431	220102
B01AF0Z44Y	住宅小区	125.275426	43.966881	120302	431	220106
B01AF0Z452	住宅小区	125.37912	43.928327	120302	431	220105
B01AF0Z453	住宅小区	125.349797	43.952102	120302	431	220103
B01AF0Z4JB	住宅小区	125.245158	43.864314	120302	431	220106
B01AF0Z5BY	住宅小区	125.290321	43.875669	120302	431	220104
B01AF0Z5JP	住宅小区	125.167546	44.422872	120302	431	220122
B01AF0Z5JQ	住宅小区	125.165869	44.42608	120302	431	220122
B01AF0Z5JR	住宅小区	125.17077	44.4295	120302	431	220122
B01AF0Z5JS	住宅小区	125.171492	44.432523	120302	431	220122
B01AF0Z5JT	住宅小区	125.174919	44.440907	120302	431	220122
B01AF0Z5JU	住宅小区	125.181511	44.436254	120302	431	220122
B01AF0Z5JV	住宅小区	125.184957	44.441641	120302	431	220122
B01AF0Z5L2	住宅小区	126.5389	44.838219	120302	431	220182
B01AF0Z5LT	住宅小区	126.553106	44.836224	120302	431	220182
B01AF0Z5LU	住宅小区	126.553898	44.837786	120302	431	220182
B01AF0Z5MK	住宅小区	126.538841	44.836299	120302	431	220182
B01AF0Z5OS	商务写字楼	125.32488	43.843948	120201	431	220104
B01AF0Z5P5	住宅小区	125.326543	43.837895	120302	431	220102
B01AF0Z5TF	住宅小区	125.271227	43.857876	120302	431	220104
B01AF0Z5UN	住宅小区	125.271031	43.833669	120302	431	220104
B01AF0Z68N	住宅小区	126.545116	44.823905	120302	431	220182
B01AF0Z69P	住宅小区	126.534196	44.830275	120302	431	220182
B01AF0Z6D1	住宅小区	125.332825	43.876976	120302	431	220102
B01AF0Z6EM	住宅小区	125.308535	43.889696	120302	431	220104
B01AF0Z6H1	住宅小区	125.274118	43.87643	120302	431	220106
B01AF0Z6II	住宅小区	125.281435	43.897741	120302	431	220106
B01AF0Z6IJ	商住两用楼宇|商务住宅	125.289202	43.898632	120203|120201	431	220106
B01AF0Z6R4	住宅小区	125.839138	44.159336	120302	431	220113
B01AF0Z6RQ	产业园区	126.501245	44.817572	120100	431	220182
B01AF0Z6SR	住宅小区	126.531584	44.831305	120302	431	220182
B01AF0Z6UD	住宅小区	126.546334	44.821595	120302	431	220182
B01AF0Z6V5	住宅小区	126.543454	44.822288	120302	431	220182
B01AF0Z6VV	住宅小区	126.551798	44.834169	120302	431	220182
B01AF0Z6YC	住宅小区	125.284807	43.903551	120302	431	220106
B01AF0Z6YX	宿舍	125.285801	43.903859	120303	431	220106
B01AF0Z6Z1	住宅小区	125.286888	43.907384	120302	431	220106
B01AF0Z6Z5	住宅小区	125.288199	43.906476	120302	431	220106
B01AF0Z6ZL	住宅小区	125.288616	43.909777	120302	431	220106
B01AF0Z6ZX	住宅小区	125.286505	43.912906	120302	431	220106
B01AF0Z70L	宿舍	125.287298	43.902496	120303	431	220106
B01AF0Z70S	宿舍	125.289881	43.90242	120303	431	220106
B01AF0Z72R	商务写字楼	125.270979	43.888475	120201	431	220106
B01AF0Z72W	商住两用楼宇	125.270297	43.883448	120203	431	220106
B01AF0Z73H	住宅小区	125.264772	43.878361	120302	431	220106
B01AF0Z785	商务写字楼	125.177885	43.833325	120201	431	220106
B01AF0Z78M	住宅小区	125.201036	43.832378	120302	431	220106
B01AF0Z78X	住宅小区	125.163838	43.775538	120302	431	220104
B01AF0Z799	产业园区	125.179811	43.768	120100	431	220104
B01AF0Z7B3	住宅小区	125.21332	43.831301	120302	431	220106
B01AF0Z7HA	产业园区	125.269886	44.31887	120100	431	220122
B01AF0Z7LT	住宅小区	126.561113	44.822737	120302	431	220182
B01AF0Z7MC	产业园区	125.291454	43.90996	120100	431	220106
B01AF0Z7O3	宿舍	125.286194	43.918891	120303	431	220106
B01AF0Z7O8	住宅小区|政府机构及社会团体	125.290503	43.914656	120302|130106	431	220106
B01AF0Z7PJ	住宅小区	125.368093	43.88463	120302	431	220105
B01AF0Z7QX	宿舍	125.272619	43.904134	120303	431	220106
B01AF0Z7RR	住宅小区	125.272032	43.903787	120302	431	220106
B01AF0Z7S3	住宅小区	125.372771	43.89494	120302	431	220105
B01AF0Z7S8	住宅小区	125.368834	43.887766	120302	431	220105
B01AF0Z7WZ	住宅小区	125.228903	43.835462	120302	431	220106
B01AF0Z7X3	住宅小区	125.203036	43.825872	120302	431	220106
B01AF0Z80T	住宅小区	126.561761	44.823883	120302	431	220182
B01AF0Z8A6	住宅小区	125.36978	43.919557	120302	431	220105
B01AF0Z8DS	住宅小区	125.367866	43.845831	120302	431	220102
B01AF0Z8G1	住宅小区	125.255541	43.822796	120302	431	220104
B01AF0Z8HJ	商务写字楼	125.317792	43.823164	120201	431	220102
B01AF0Z8RH	住宅小区	126.544613	44.829181	120302	431	220182
B01AF0Z8RI	住宅小区	126.556788	44.820068	120302	431	220182
B01AF0Z8UB	住宅小区	125.318488	43.858737	120302	431	220104
B01AF0Z90M	住宅小区	125.360629	43.841471	120302	431	220102
B01AF0Z934	产业园区	125.274209	43.816171	120100	431	220104
B01AF0Z93Q	住宅小区	125.294064	43.833923	120302	431	220104
B01AF0Z95E	住宅小区	125.291147	43.807885	120302	431	220102
B01AF0Z95N	产业园区	125.258734	43.789453	120100	431	220104
B01AF0Z95T	住宅小区	125.26577	43.801684	120302	431	220104
B01AF0Z95Y	住宅小区	125.258868	43.774257	120302	431	220102
B01AF0Z9GG	住宅小区	125.284192	43.887548	120302	431	220106
B01AF0Z9MD	住宅小区	125.259127	43.894484	120302	431	220106
B01AF0Z9NX	商务写字楼	125.257354	43.821665	120201	431	220104
B01AF0Z9O0	住宅小区	125.354333	43.812624	120302	431	220102
B01AF0Z9O1	住宅小区	125.36869	43.814018	120302	431	220102
B01AF0Z9O3	住宅小区	125.3032	43.815065	120302	431	220102
B01AF0Z9O4	住宅小区	125.310836	43.834007	120302	431	220104
B01AF0Z9ST	住宅小区	125.346769	43.859522	120302	431	220102
B01AF0Z9VD	住宅小区	125.348652	43.844235	120302	431	220102
B01AF0ZA3Z	住宅小区	125.182003	44.063219	120302	431	220103
B01AF0ZA85	社区中心	125.343256	43.881939	120304	431	220102
B01AF0ZAAB	住宅小区	125.337049	43.879363	120302	431	220102
B01AF0ZADV	住宅小区	125.2769	43.8479	120302	431	220104
B01AF0ZADW	住宅小区	125.284118	43.862883	120302	431	220104
B01AF0ZADX	住宅小区	125.286335	43.874273	120302	431	220104
B01AF0ZADY	住宅小区	125.290035	43.870575	120302	431	220104
B01AF0ZAE3	住宅小区	125.303264	43.895693	120302	431	220104
B01AF0ZAE4	住宅小区	125.32962	43.879845	120302	431	220102
B01AF0ZAE5	住宅小区	125.335912	43.902427	120302	431	220103
B01AF0ZAG4	宿舍	125.421382	43.862424	120303	431	220105
B01AF0ZAI3	别墅	125.423809	43.778837	120301	431	220102
B01AF0ZAOB	住宅小区	125.358263	43.900934	120302	431	220102
B01AF0ZAQF	住宅小区|政府机构及社会团体	125.336182	43.874797	120302|130103	431	220102
B01AF0ZAU0	住宅小区	125.387649	43.86618	120302	431	220105
B01AF0ZAVX	住宅小区	125.394186	43.856762	120302	431	220102
B01AF0ZAW1	住宅小区	125.397011	43.853763	120302	431	220102
B01AF0ZAWJ	住宅小区	125.449471	43.805849	120302	431	220102
B01AF0ZAY6	住宅小区	125.554174	44.028785	120302	431	220113
B01AF0ZB6L	住宅小区	125.375729	43.858981	120302	431	220102
B01AF0ZB6N	住宅小区	125.369367	43.85966	120302	431	220102
B01AF0ZB7O	住宅小区	125.38607	43.853985	120302	431	220102
B01AF0ZB8B	住宅小区	125.381282	43.853606	120302	431	220102
B01AF0ZB98	住宅小区	125.40807	43.876462	120302	431	220105
B01AF0ZB9N	住宅小区	125.402263	43.879897	120302	431	220105
B01AF0ZBA6	住宅小区	125.399559	43.867512	120302	431	220105
B01AF0ZBI5	产业园区	126.408231	45.125826	120100	431	220182
B01AF0ZBK7	住宅小区	125.374577	43.869432	120302	431	220105
B01AF0ZBKF	商务写字楼	125.364878	43.869631	120201	431	220105
B01AF0ZBLD	社区中心|政府机构及社会团体	125.368127	43.871977	120304|130106	431	220105
B01AF0ZBM5	商务写字楼	125.369041	43.909386	120201	431	220105
B01AF0ZBM6	住宅小区	125.369532	43.909907	120302	431	220105
B01AF0ZBP7	住宅小区	125.424658	43.873725	120302	431	220105
B01AF0ZBP9	住宅小区	125.430404	43.876404	120302	431	220105
B01AF0ZBQO	住宅小区	125.449907	43.836193	120302	431	220102
B01AF0ZBRI	住宅小区	125.429223	43.874085	120302	431	220105
B01AF0ZBRN	住宅小区	125.382929	43.846506	120302	431	220102
B01AF0ZBRO	宿舍	125.39048	43.8674	120303	431	220105
B01AF0ZBRP	住宅小区	125.430636	43.888618	120302	431	220105
B01AF0ZBVE	住宅小区	125.675797	43.527856	120302	431	220112
B01AF0ZBYJ	住宅小区	125.689487	44.539392	120302	431	220183
B01AF0ZBZX	住宅小区	125.702461	44.527389	120302	431	220183
B01AF0ZBZY	住宅小区	125.70189	44.529528	120302	431	220183
B01AF0ZC4I	住宅小区	125.265492	43.84726	120302	431	220104
B01AF0ZC5Z	住宅小区	125.361432	43.873331	120302	431	220105
B01AF0ZC64	住宅小区	125.350815	43.879993	120302	431	220102
B01AF0ZC65	住宅小区	125.351809	43.878965	120302	431	220102
B01AF0ZC6B	商务写字楼	125.348581	43.875629	120201	431	220102
B01AF0ZC7D	住宅小区	125.304556	43.892677	120302	431	220104
B01AF0ZC7X	住宅小区	125.303177	43.893268	120302	431	220104
B01AF0ZCAU	住宅小区	125.383368	43.826647	120302	431	220102
B01AF0ZCAV	住宅小区	125.400774	43.834853	120302	431	220102
B01AF0ZCAW	宿舍	125.402169	43.836004	120303	431	220102
B01AF0ZCBA	住宅小区	125.467434	43.810704	120302	431	220102
B01AF0ZCBE	住宅小区	125.462712	43.808646	120302	431	220102
B01AF0ZCBP	产业园区	125.405233	43.778725	120100	431	220102
B01AF0ZCC6	住宅小区	125.412977	43.819326	120302	431	220102
B01AF0ZCCC	住宅小区	125.418544	43.788505	120302	431	220102
B01AF0ZCE1	住宅小区	125.448004	43.814012	120302	431	220102
B01AF0ZCE8	住宅小区	125.443739	43.78221	120302	431	220102
B01AF0ZCEL	产业园区	125.419589	43.786149	120100	431	220102
B01AF0ZCF8	住宅小区	125.660341	43.531151	120302	431	220112
B01AF0ZCFS	住宅小区|住宿服务	125.667623	43.524884	120302|100100	431	220112
B01AF0ZCGZ	住宅小区	125.65068	43.523427	120302	431	220112
B01AF0ZCO2	住宅小区	125.297268	43.887281	120302	431	220104
B01AF0ZCO9	商务写字楼	125.296105	43.886693	120201	431	220104
B01AF0ZCPA	住宅小区	125.293105	43.88154	120302	431	220104
B01AF0ZCPE	住宅小区	125.295895	43.885439	120302	431	220104
B01AF0ZCT4	住宅小区	125.433718	43.783644	120302	431	220102
B01AF0ZCT6	住宅小区	125.433034	43.795195	120302	431	220102
B01AF0ZCT7	住宅小区	125.43633	43.794441	120302	431	220102
B01AF0ZCTB	住宅小区	125.442847	43.801866	120302	431	220102
B01AF0ZCU3	住宅小区	125.435469	43.802477	120302	431	220102
B01AF0ZCU5	住宅小区	125.420689	43.77825	120302	431	220102
B01AF0ZCUD	住宅小区	125.428101	43.772309	120302	431	220102
B01AF0ZCUJ	住宅小区	125.444219	43.764561	120302	431	220102
B01AF0ZCUS	别墅	125.426685	43.774165	120301	431	220102
B01AF0ZCUU	住宅小区	125.429513	43.774164	120302	431	220102
B01AF0ZCUV	住宅小区	125.440422	43.777413	120302	431	220102
B01AF0ZCUZ	住宅小区	125.424166	43.787633	120302	431	220102
B01AF0ZCVO	住宅小区	125.436355	43.786863	120302	431	220102
B01AF0ZCVY	住宅小区	125.408962	43.77325	120302	431	220102
B01AF0ZCW0	商住两用楼宇	125.454259	43.811097	120203	431	220102
B01AF0ZCW2	住宅小区	125.654106	43.522287	120302	431	220112
B01AF0ZCW3	住宅区	125.653774	43.525062	120300	431	220112
B01AF0ZCW4	住宅小区	125.661882	43.525452	120302	431	220112
B01AF0ZCW5	住宅小区	125.656791	43.521919	120302	431	220112
B01AF0ZCW6	住宅小区	125.656594	43.523035	120302	431	220112
B01AF0ZCW7	住宅小区	125.657258	43.525626	120302	431	220112
B01AF0ZCW8	住宅小区	125.657812	43.532627	120302	431	220112
B01AF0ZCW9	住宅小区	125.662736	43.526306	120302	431	220112
B01AF0ZCWA	住宅小区	125.666891	43.526536	120302	431	220112
B01AF0ZCX0	住宅小区	125.163248	44.425342	120302	431	220122
B01AF0ZCYS	住宅小区	125.165495	44.432708	120302	431	220122
B01AF0ZD29	商务写字楼	125.259473	43.893868	120201	431	220106
B01AF0ZD5N	商务写字楼	125.291138	43.89781	120201	431	220106
B01AF0ZDCR	住宅小区	125.176388	44.425252	120302	431	220122
B01AF0ZDS6	住宅小区	125.837706	44.153267	120302	431	220113
B01AF0ZDTQ	住宅小区	125.425347	43.831939	120302	431	220102
B01AF0ZDUU	住宅小区	125.665928	43.530204	120302	431	220112
B01AF0ZDWP	住宅小区	125.269307	43.856469	120302	431	220104
B01AF0ZDYT	住宅小区	125.220915	43.859219	120302	431	220106
B01AF0ZE5E	住宅小区	125.289409	43.880979	120302	431	220106
B01AF0ZE5I	住宅小区	125.29137	43.881421	120302	431	220104
B01AF0ZEIC	商务写字楼	125.267866	43.884887	120201	431	220106
B01AF0ZEJY	住宅小区	125.289246	43.820166	120302	431	220104
B01AF0ZEMZ	住宅小区	125.297716	43.842853	120302	431	220104
B01AF0ZENS	商务写字楼	125.434741	43.793699	120201	431	220102
B01AF0ZENU	住宅小区	125.436214	43.785059	120302	431	220102
B01AF0ZENZ	住宅小区	125.426545	43.817537	120302	431	220102
B01AF0ZEO0	住宅小区	125.655659	43.521462	120302	431	220112
B01AF0ZEO1	住宅小区	125.657507	43.523094	120302	431	220112
B01AF0ZEO2	住宅小区	125.661531	43.530344	120302	431	220112
B01AF0ZEO3	住宅小区	125.666236	43.531181	120302	431	220112
B01AF0ZEPK	住宅小区	125.198395	43.852833	120302	431	220106
B01AF0ZEVV	住宅小区|公司企业	124.784127	44.587512	120302|170400	431	220122
B01AF0ZEY4	住宅小区	125.353265	43.861764	120302	431	220102
B01AF0ZEYQ	住宅小区	125.339926	43.841856	120302	431	220102
B01AF0ZEYT	住宅小区	125.352436	43.844374	120302	431	220102
B01AF0ZEYU	商务写字楼	125.349028	43.851032	120201	431	220102
B01AF0ZF1V	住宅小区	125.298016	43.836728	120302	431	220104
B01AF0ZFEQ	商务写字楼	125.300569	43.894368	120201	431	220104
B01AF0ZFIV	住宅小区	125.249375	43.870022	120302	431	220106
B01AF0ZFN7	住宅小区	125.276675	43.903831	120302	431	220106
B01AF0ZFO5	住宅小区	125.28812	43.904276	120302	431	220106
B01AF0ZFQS	住宅小区	125.33853	43.88643	120302	431	220102
B01AF0ZFSP	住宅小区	125.173555	44.425025	120302	431	220122
B01AF0ZFSR	住宅小区	125.173868	44.423108	120302	431	220122
B01AF0ZFZB	住宅小区	125.337127	43.923727	120302	431	220103
B01AF0ZFZC	住宅小区	125.311276	43.941364	120302	431	220103
B01AF0ZFZD	住宅小区	125.288902	43.954657	120302	431	220103
B01AF0ZG1N	产业园区	125.17922	43.76475	120100	431	220104
B01AF0ZG3J	住宅小区	125.294735	43.869436	120302	431	220104
B01AF0ZG3K	住宅小区	125.349207	43.862742	120302	431	220102
B01AF0ZG3L	住宅小区	125.28561	43.91756	120302	431	220106
B01AF0ZG3M	住宅小区	125.360239	43.885662	120302	431	220105
B01AF0ZG45	住宅小区	125.395961	43.864154	120302	431	220105
B01AF0ZGLW	住宅小区	125.286411	43.913124	120302	431	220106
B01AF0ZGP9	住宅小区	125.281051	43.915656	120302	431	220106
B01AF0ZGPI	住宅小区	125.288259	43.915754	120302	431	220106
B01AF0ZGPJ	商务住宅相关	125.28664	43.916752	120000	431	220106
B01AF0ZGPM	住宅小区	125.288125	43.914782	120302	431	220106
B01AF0ZGPN	住宅小区	125.28867	43.901166	120302	431	220106
B01AF0ZGPT	住宅小区	125.379838	43.892487	120302	431	220105
B01AF0ZGRC	住宅小区	125.388118	43.880456	120302	431	220105
B01AF0ZGT9	住宅小区	125.556673	44.029062	120302	431	220113
B01AF0ZGTF	住宅小区	125.275645	43.94068	120302	431	220106
B01AF0ZGZW	住宅小区	125.352244	43.895135	120302	431	220102
B01AF0ZHDX	住宅小区	126.544207	44.835516	120302	431	220182
B01AF0ZHFE	住宅小区	125.402633	43.878488	120302	431	220105
B01AF0ZHFF	住宅小区	125.402402	43.88091	120302	431	220105
B01AF0ZHG3	住宅小区	125.421199	43.880036	120302	431	220105
B01AF0ZHOU	住宅小区	125.372764	43.837511	120302	431	220102
B01AF0ZHRP	商务写字楼	126.419487	45.13244	120201	431	220182
B01AF0ZHXM	住宅小区	125.277463	43.877606	120302	431	220106
B01AF0ZHZ3	住宅小区	125.303014	43.826835	120302	431	220104
B01AF0ZHZ7	住宅小区	125.31634	43.828282	120302	431	220102
B01AF0ZHZY	住宅小区	125.368339	43.816681	120302	431	220102
B01AF0ZI2B	住宅小区	125.306673	43.901081	120302	431	220103
B01AF0ZI2D	住宅小区	125.30927	43.899579	120302	431	220103
B01AF0ZI7C	住宅小区	125.3007	43.944222	120302	431	220103
B01AF0ZI7V	住宅小区	125.331132	43.929588	120302	431	220103
B01AF0ZIFU	住宅小区	125.43172	43.881185	120302	431	220105
B01AF0ZIFV	住宅小区	125.431535	43.8749	120302	431	220105
B01AF0ZIFX	住宅小区	125.425813	43.88919	120302	431	220105
B01AF0ZIGC	住宅小区	125.446803	43.82925	120302	431	220102
B01AF0ZIGD	住宅小区	125.446134	43.831133	120302	431	220102
B01AF0ZIGX	住宅小区	125.658081	43.517056	120302	431	220112
B01AF0ZIKV	住宅小区	125.270825	43.859651	120302	431	220104
B01AF0ZIOU	商住两用楼宇	125.172381	44.434022	120203	431	220122
B01AF0ZIOV	住宅小区	125.177709	44.423017	120302	431	220122
B01AF0ZIOW	住宅小区	125.186656	44.431674	120302	431	220122
B01AF0ZIPL	住宅小区	126.54394	44.840038	120302	431	220182
B01AF0ZIQE	住宅小区	126.548489	44.839073	120302	431	220182
B01AF0ZIRP	住宅小区	125.315184	43.859559	120302	431	220104
B01AF0ZIZ7	住宅小区	125.3673	43.856993	120302	431	220102
B01AF0ZIZC	住宅小区	125.334584	43.926624	120302	431	220103
B01AF0ZJ0K	住宅小区	125.29165	43.943203	120302	431	220103
B01AF0ZJ2F	商务写字楼	125.320496	43.839754	120201	431	220104
B01AF0ZJ2P	商务写字楼	125.333801	43.851834	120201	431	220102
B01AF0ZJ32	商务写字楼	125.380655	43.85265	120201	431	220102
B01AF0ZJ5X	住宅小区	125.438631	43.878138	120302	431	220105
B01AF0ZJ7F	住宅小区	125.368937	43.809412	120302	431	220102
B01AF0ZJ7L	住宅小区	125.30537	43.8209	120302	431	220102
B01AF0ZJAN	住宅小区	125.416122	43.819271	120302	431	220102
B01AF0ZJAP	住宅小区	125.447874	43.818008	120302	431	220102
B01AF0ZO54	住宅小区	125.386149	43.866675	120302	431	220105
B01AF0ZO55	住宅小区	125.239901	43.817026	120302	431	220104
B01AF0ZO57	宿舍	125.3108	43.86994	120303	431	220104
B01AF0ZO5G	住宅小区	125.255629	43.83111	120302	431	220104
B01AF0ZO68	住宅小区|购物服务	125.283235	43.806497	120302|060000	431	220102
B01AF0ZO77	住宅小区	125.399562	43.850237	120302	431	220102
B01AF0ZO78	商务住宅相关	125.373973	43.83997	120000	431	220102
B01AF0ZO7T	商务写字楼	125.325189	43.831027	120201	431	220102
B01AF0ZQHB	住宅小区	125.291287	43.946914	120302	431	220103
B01AF0ZQHC	住宅小区|住宿服务	125.437814	43.825215	120302|100100	431	220102
B01AF0ZQHD	住宅小区	125.254571	43.777341	120302	431	220104
B01AF0ZQHE	住宅区	125.350044	43.927634	120300	431	220103
B01AF0ZQHY	住宅小区	125.397421	43.832665	120302	431	220102
B01AF0ZQI0	住宅小区	125.021641	44.001168	120302	431	220122
B01AF0ZQI5	住宅区	125.356807	43.888931	120300	431	220102
B01AF0ZQI6	住宅小区	125.436153	43.886979	120302	431	220105
B01AF0ZQI8	住宅小区	125.266264	43.853428	120302	431	220104
B01AF0ZQIA	商务写字楼	125.317482	43.890109	120201	431	220104
B01AF0ZQIG	住宅小区	125.274463	43.805917	120302	431	220102
B01AF0ZQII	住宅小区	125.380606	43.876695	120302	431	220105
B01AF0ZQIL	住宅小区	125.404564	43.830411	120302	431	220102
B01AF0ZQIO	住宅小区	125.361783	43.871934	120302	431	220105
B01AF0ZQIP	住宅小区	125.352011	43.899443	120302	431	220102
B01AF0ZQIS	住宅小区	125.183033	44.053831	120302	431	220103
B01AF0ZQIV	住宅小区	125.186796	44.060089	120302	431	220103
B01AF0ZQIX	住宅小区	125.239226	43.824758	120302	431	220104
B01AF0ZQIY	住宅小区	125.305723	43.953633	120302	431	220103
B01AF0ZQIZ	商务写字楼	125.429268	43.878951	120201	431	220105
B01AF0ZQJ0	住宅小区	125.22099	43.809942	120302	431	220104
B01AF0ZQJ2	别墅	125.229515	43.767783	120301	431	220104
B01AF0ZQJ4	住宅小区	125.316761	43.953373	120302	431	220103
B01AF0ZQJ5	住宅小区	125.258831	43.782701	120302	431	220102
B01AF0ZQJ6	住宅小区	125.37577	43.815102	120302	431	220102
B01AF0ZQJF	住宅小区	125.212923	43.864151	120302	431	220106
B01AF0ZQKN	住宅小区	125.398315	43.880406	120302	431	220105
B01AF0ZQKR	产业园区	125.263441	43.822744	120100	431	220104
B01AF0ZQKS	住宅小区	125.305828	43.938773	120302	431	220103
B01AF0ZQKZ	住宅小区	125.243924	43.902636	120302	431	220106
B01AF0ZQL2	住宅小区	125.304514	43.938398	120302	431	220103
B01AF0ZQMM	住宅小区	125.306104	43.934592	120302	431	220103
B01AF0ZQQ8	住宅小区	125.343389	43.876064	120302	431	220102
B01AF0ZQRH	商务写字楼	125.384871	43.832745	120201	431	220102
B01AF0ZQY8	商务写字楼	125.281366	43.883607	120201	431	220106
B01AF0ZR12	住宅小区	125.421463	43.779697	120302	431	220102
B01AF0ZR6K	住宅小区	125.215042	43.868207	120302	431	220106
B01AF0ZR7H	住宅小区	125.269426	43.854495	120302	431	220104
B01AF0ZR8C	商务写字楼	125.337841	43.907446	120201	431	220103
B01AF0ZR8E	商务写字楼	125.322602	43.902095	120201	431	220103
B01AF0ZRC4	商务写字楼	125.303621	43.890481	120201	431	220104
B01AF0ZRFN	商务写字楼	125.331415	43.889524	120201	431	220102
B01AF0ZRMC	宿舍	125.354179	43.898592	120303	431	220102
B01AF0ZRME	住宅小区	125.35639	43.89997	120302	431	220102
B01AF0ZRN8	住宅小区	125.330996	43.938638	120302	431	220103
B01AF0ZRO9	住宅小区	125.380529	43.856426	120302	431	220102
B01AF0ZS0F	商务写字楼	125.317295	43.88893	120201	431	220104
B01AF0ZS0K	住宅小区	125.36522	43.891856	120302	431	220105
B01AF0ZS24	住宅小区	125.338435	43.889908	120302	431	220102
B01AF0ZS7X	住宅小区	125.288945	43.911146	120302	431	220106
B01AF0ZSGD	住宅小区	125.290866	43.932058	120302	431	220103
B01AF0ZSPM	住宅小区	125.233787	43.862428	120302	431	220106
B01AF0ZSRY	住宅小区	125.279515	43.872219	120302	431	220106
B01AF0ZT83	住宅小区	125.284231	43.88352	120302	431	220106
B01AF0ZTG6	住宅小区	125.28561	43.881264	120302	431	220106
B01AF0ZTHW	商务写字楼	125.240876	43.884738	120201	431	220106
B01AF0ZTI6	商住两用楼宇	125.346967	43.899356	120203	431	220102
B01AF0ZTO5	住宅小区	125.248914	43.898239	120302	431	220106
B01AF0ZTP3	住宅小区	125.265471	43.883432	120302	431	220106
B01AF0ZTQN	商务写字楼	125.326707	43.909779	120201	431	220103
B01AF0ZTRI	商务写字楼	125.253464	43.81707	120201	431	220104
B01AF0ZTU6	商务写字楼	125.318169	43.875052	120201	431	220104
B01AF0ZTVJ	住宅小区	125.34837	43.897407	120302	431	220102
B01AF0ZUEH	住宅小区	125.366529	43.850076	120302	431	220102
B01AF0ZUHQ	商务写字楼	125.311209	43.879564	120201	431	220104
B01AF0ZUJZ	商务写字楼	125.3469	43.899406	120201	431	220102
B01AF0ZUPG	住宅小区	125.236395	43.792011	120302	431	220104
B01AF0ZUPX	住宅小区	125.428547	43.802133	120302	431	220102
B01AF0ZUPZ	住宅小区	125.186383	44.063753	120302	431	220103
B01AF0ZUQH	产业园区	125.250909	43.795599	120100	431	220104
B01AF0ZUUB	住宅小区	125.19925	44.044801	120302	431	220103
B01AF0ZUVH	住宅小区	125.197439	44.046304	120302	431	220103
B01AF0ZUVW	住宅小区	125.236554	43.898389	120302	431	220106
B01AF0ZV0A	住宅小区	125.452381	43.808758	120302	431	220102
B01AF0ZV1N	住宅小区	125.19623	44.056359	120302	431	220103
B01AF0ZV2Z	产业园区	125.255713	43.79118	120100	431	220104
B01AF0ZV54	宿舍	125.431638	43.886674	120303	431	220105
B01AF0ZV65	住宅小区	125.400426	43.883486	120302	431	220105
B01AF0ZV6X	商务写字楼	125.30188	43.89392	120201	431	220104
B01AF0ZVEL	别墅	125.42869	43.764025	120301	431	220102
B01AF0ZVHT	住宅小区	125.417207	43.786402	120302	431	220102
B01AF0ZVJD	产业园区	125.234986	43.815131	120100	431	220104
B01AF0ZVMC	宿舍	125.394191	43.91324	120303	431	220105
B01AF0ZVPN	住宅小区	125.697523	44.522943	120302	431	220183
B01AF0ZVR6	住宅小区	125.418164	43.902466	120302	431	220105
B01AF0ZVX0	宿舍	125.429742	43.883501	120303	431	220105
B01AF0ZW1P	商住两用楼宇	125.285067	43.888901	120203	431	220106
B01AF0ZW2G	住宅小区	125.216321	43.816574	120302	431	220104
B01AF0ZW60	住宅小区	125.688463	44.535355	120302	431	220183
B01AF0ZWBB	商务写字楼	125.309523	43.807868	120201	431	220102
B01AF0ZWDS	宿舍	125.414092	43.786698	120303	431	220102
B01AF0ZWE1	住宅小区	125.516543	43.878081	120302	431	220105
B01AF0ZWEH	商务写字楼	125.364544	43.840722	120201	431	220102
B01AF0ZWJ8	产业园区	125.390466	43.822307	120100	431	220102
B01AF0ZWKB	住宅小区	125.684336	44.541389	120302	431	220183
B01AF0ZWKT	产业园区	125.207784	43.987516	120100	431	220103
B01AF0ZWMI	宿舍	125.397112	43.912369	120303	431	220105
B01AF0ZWNV	住宅小区	125.210176	43.821136	120302	431	220106
B01AF0ZWQF	住宅小区	125.219704	43.835419	120302	431	220106
B01AF0ZWR0	住宅小区	125.189912	44.058994	120302	431	220103
B01AF0ZWR9	住宅小区	125.437618	43.776724	120302	431	220102
B01AF0ZWSB	住宅小区	125.677749	43.535565	120302	431	220112
B01AF0ZWSO	住宅小区	126.196969	44.488776	120302	431	220113
B01AF0ZWUR	住宅小区	125.350785	43.842489	120302	431	220102
B01AF0ZWUS	住宅小区	125.299982	43.871725	120302	431	220104
B01AF0ZWUY	住宅区	125.260788	43.900844	120300	431	220106
B01AF0ZWV2	住宅区	125.294962	43.873245	120300	431	220104
B01AF0ZWV4	住宅小区	125.261133	43.901325	120302	431	220106
B01AF0ZWV6	住宅小区	125.258586	43.983751	120302	431	220106
B01AF0ZWV7	住宅区	125.36244	43.851266	120300	431	220102
B01AF0ZWVB	住宅小区	125.275874	43.849535	120302	431	220104
B01AF0ZWVD	商务写字楼	125.292719	43.874854	120201	431	220104
B01AF0ZWVH	住宅小区	125.27369	44.001738	120302	431	220103
B01AF0ZWVN	住宅小区	125.34958	43.925634	120302	431	220103
B01AF0ZXNA	住宅区	125.34307	43.878361	120300	431	220102
B01AF0ZXYR	住宅小区	125.258813	43.786029	120302	431	220102
B01AF0ZYCR	住宅小区	125.407597	43.834456	120302	431	220105
B01AF0ZYCX	住宅小区	125.191956	44.050608	120302	431	220103
B01AF0ZYD6	住宅小区	125.379148	43.886357	120302	431	220105
B01AF0ZYE8	住宅小区	125.245255	43.778574	120302	431	220104
B01AF0ZYE9	住宅小区	125.320898	43.922323	120302	431	220103
B01AF0ZYEA	住宅小区	125.428069	43.875469	120302	431	220105
B01AF0ZYNA	住宅小区	125.694112	44.546201	120302	431	220183
B01AF0ZYNZ	住宅小区	125.825651	44.136493	120302	431	220113
B01AF0ZYOK	住宅小区	125.717423	44.532043	120302	431	220183
B01AF0ZYPK	住宅小区	125.83628	44.141753	120302	431	220113
B01AF0ZYSQ	住宅小区	125.830291	44.146726	120302	431	220113
B01AF0ZYST	住宅小区	125.735656	44.531578	120302	431	220183
B01AF0ZYSY	住宅小区	126.5371	44.846582	120302	431	220182
B01AF0ZYU9	住宅小区	126.537039	44.83942	120302	431	220182
B01AF0ZYUG	住宅小区	125.830185	44.144451	120302	431	220113
B01AF0ZYV4	住宅小区	125.822776	44.146822	120302	431	220113
B01AF0ZYW9	住宅小区	126.527013	44.832568	120302	431	220182
B01AF0ZYX4	住宅小区	125.83972	44.14173	120302	431	220113
B01AF0ZYZS	商务写字楼	126.542535	44.835886	120201	431	220182
B01AF0ZZ07	住宅小区	125.819987	44.131687	120302	431	220113
B01AF0ZZ0M	住宅小区	126.55042	44.812474	120302	431	220182
B01AF0ZZ1B	住宅小区	126.567196	44.817721	120302	431	220182
B01AF0ZZ1N	住宅小区	125.179576	44.419205	120302	431	220122
B01AF0ZZ2K	住宅小区	125.169334	44.419488	120302	431	220122
B01AF0ZZ2U	住宅小区	126.539626	44.834867	120302	431	220182
B01AF0ZZ39	住宅小区	125.821186	44.147095	120302	431	220113
B01AF0ZZ41	住宅小区	125.818224	44.1482	120302	431	220113
B01AF0ZZ5G	住宅小区	126.568757	44.828233	120302	431	220182
B01AF0ZZ5S	住宅小区	125.818224	44.149592	120302	431	220113
B01AF0ZZ6I	住宅小区	125.685365	44.532636	120302	431	220183
B01AF0ZZ6O	商务写字楼	125.841629	44.133701	120201	431	220113
B01AF0ZZ89	住宅小区	125.651317	43.515849	120302	431	220112
B01AF0ZZ92	产业园区	125.380782	43.776401	120100	431	220102
B01AF0ZZ9H	住宅小区	125.302399	43.818343	120302	431	220102
B01AF0ZZ9V	住宅小区	125.662069	43.518886	120302	431	220112
B01AF0ZZAP	产业园区	125.221909	43.77225	120100	431	220104
B01AF0ZZAX	住宅小区	125.249318	43.802698	120302	431	220104
B01AF0ZZBF	住宅小区	125.37209	43.815967	120302	431	220102
B01AF0ZZBK	住宅小区	125.38941	43.787	120302	431	220102
B01AF0ZZBS	住宅小区	125.387171	43.799311	120302	431	220102
B01AF0ZZCW	住宅小区	125.377578	43.935282	120302	431	220105
B01AF0ZZDX	住宅小区	125.312218	43.820895	120302	431	220102
B01AF0ZZEF	住宅小区	125.297624	43.809748	120302	431	220102
B01AF0ZZEG	住宅小区	125.423014	43.971639	120302	431	220103
B01AF0ZZES	住宅小区	125.425868	43.870619	120302	431	220105
B01AF0ZZFS	产业园区	125.249327	43.809274	120100	431	220104
B01AF0ZZGL	产业园区	125.196105	43.967833	120100	431	220103
B01AF0ZZGQ	住宅小区	125.274625	43.802654	120302	431	220102
B01AF0ZZH3	住宅小区	125.293877	43.800172	120302	431	220102
B01AF0ZZHQ	住宅小区	125.685382	43.533847	120302	431	220112
B01AF0ZZIP	住宅小区	125.699711	43.80297	120302	431	220105
B01AF0ZZIW	住宅小区	125.661702	43.522544	120302	431	220112
B01AF0ZZIX	住宅小区	125.652873	43.520267	120302	431	220112
B01AF0ZZJ1	住宅小区	125.287545	43.798345	120302	431	220102
B01AF0ZZJ2	住宅小区	125.309338	43.822033	120302	431	220102
B01AF0ZZJ4	住宅小区	125.310511	43.816157	120302	431	220102
B01AF0ZZJU	住宅小区	125.687813	43.529541	120302	431	220112
B01AF0ZZKA	住宅小区	125.194384	43.829258	120302	431	220106
B01AF0ZZKH	住宅小区	125.391351	43.973661	120302	431	220103
B01AF0ZZLO	住宅小区	125.235666	43.797656	120302	431	220104
B01AF0ZZM6	住宅小区	125.655478	43.512563	120302	431	220112
B01AF0ZZMZ	住宅小区	125.653441	43.514284	120302	431	220112
B01AF0ZZN6	商住两用楼宇	125.376552	43.796633	120203	431	220102
B01AF0ZZNR	产业园区	125.405813	44.017058	120100	431	220103
B01AF0ZZPR	产业园区	125.395375	44.028126	120100	431	220103
B01AF0ZZUI	商务写字楼	125.325614	43.889445	120201	431	220102
B01AF0ZZVG	商住两用楼宇	125.328253	43.895404	120203	431	220102
B01AF0ZZWV	住宅小区	125.178329	44.435957	120302	431	220122
B01AF0ZZXO	住宅小区	125.161506	44.440576	120302	431	220122
B01AF1008Y	商务写字楼	126.540717	44.821003	120201	431	220182
B01AF100A4	住宅小区	125.703412	44.531569	120302	431	220183
B01AF100BH	住宅小区	125.171967	44.421837	120302	431	220122
B01AF100E4	住宅小区	126.546138	44.831301	120302	431	220182
B01AF100HU	住宅小区	125.328329	43.892039	120302	431	220102
B01AF100KS	住宅小区	125.176013	44.432261	120302	431	220122
B01AF100MB	住宅小区	126.540155	44.833256	120302	431	220182
B01AF100ML	住宅小区	126.550129	44.818173	120302	431	220182
B01AF100OU	住宅小区	125.701043	44.526021	120302	431	220183
B01AF100QW	住宅小区	126.556816	44.817737	120302	431	220182
B01AF100R9	住宅小区	126.539677	44.818941	120302	431	220182
B01AF100UB	住宅小区	126.559036	44.82177	120302	431	220182
B01AF100YL	商务写字楼	126.541935	44.834873	120201	431	220182
B01AF10137	住宅小区	126.55113	44.833254	120302	431	220182
B01AF1017L	住宅小区	125.180806	44.434163	120302	431	220122
B01AF1018L	商务写字楼	125.183313	44.429824	120201	431	220122
B01AF101BI	住宅小区	125.184268	44.42841	120302	431	220122
B01AF101C2	住宅小区	125.175951	44.433293	120302	431	220122
B01AF101DL	住宅小区	126.552774	44.830306	120302	431	220182
B01AF101GO	住宅区	125.168091	44.439976	120300	431	220122
B01AF101JO	住宅小区	126.548765	44.834054	120302	431	220182
B01AF101M4	住宅小区	125.185955	44.429659	120302	431	220122
B01AF101NJ	商务写字楼	125.183283	44.429076	120201	431	220122
B01AF101R5	住宅小区	126.54622	44.839221	120302	431	220182
B01AF101TO	住宅小区	125.180557	44.423368	120302	431	220122
B01AF101UL	商务写字楼	125.180037	44.426887	120201	431	220122
B01AF101ZQ	住宅小区	125.186599	44.428301	120302	431	220122
B01AF102EG	住宅小区	125.330752	43.941487	120302	431	220103
B01AF102G8	住宅小区	125.20624	43.859535	120302	431	220106
B01AF102NP	住宅小区	125.848724	44.161383	120302	431	220113
B01AF102VJ	住宅小区	125.698875	44.543576	120302	431	220183
B01AF10307	住宅小区	125.211319	43.832147	120302	431	220106
B01AF10381	商务写字楼	125.343078	43.905853	120201	431	220103
B01AF103EJ	商务写字楼	125.325281	43.901133	120201	431	220103
B01AF103MC	住宅小区	125.831927	44.148229	120302	431	220113
B01AF103UU	商务写字楼	125.707268	44.53151	120201	431	220183
B01AF1040N	商务写字楼	125.717189	44.539761	120201	431	220183
B01AF1041E	住宅小区	125.705049	44.539979	120302	431	220183
B01AF1042Y	住宅小区	125.712587	44.530707	120302	431	220183
B01AF1045I	住宅小区	125.712929	44.533263	120302	431	220183
B01AF1045Q	住宅小区	125.710972	44.530391	120302	431	220183
B01AF107KK	住宅小区	125.434691	43.764227	120302	431	220102
B01AF107OX	住宅小区	126.556423	44.830521	120302	431	220182
B01AF107R7	住宅小区	126.547972	44.823111	120302	431	220182
B01AF107RB	住宅小区	126.55052	44.821935	120302	431	220182
B01AF107RG	住宅小区	126.550264	44.820315	120302	431	220182
B01AF107SQ	住宅小区	126.558787	44.828688	120302	431	220182
B01AF107ST	住宅小区	126.562016	44.826383	120302	431	220182
B01AF107W2	住宅小区	125.176559	44.438626	120302	431	220122
B01AF107X6	住宅小区	126.540557	44.825351	120302	431	220182
B01AF107ZE	住宅小区	126.560481	44.827685	120302	431	220182
B01AF10801	住宅小区	126.548836	44.822451	120302	431	220182
B01AF1081N	住宅小区	125.173695	44.421481	120302	431	220122
B01AF10862	住宅小区	126.548636	44.82118	120302	431	220182
B01AF10873	住宅小区	126.547704	44.821455	120302	431	220182
B01AF1089F	住宅小区	125.173595	44.429447	120302	431	220122
B01AF108A7	住宅小区	125.337845	43.896874	120302	431	220102
B01AF108BW	住宅小区	125.172158	44.431571	120302	431	220122
B01AF108D0	住宅小区	125.169588	44.42812	120302	431	220122
B01AF108D4	住宅小区	125.171891	44.433415	120302	431	220122
B01AF108EU	住宅小区	125.16518	44.430673	120302	431	220122
B01AF108FO	商住两用楼宇	125.339375	43.903085	120203	431	220102
B01AF108LC	商务写字楼|购物服务	125.835044	44.152312	120201|060102	431	220113
B01AF108P4	住宅小区	125.39568	43.879966	120302	431	220105
B01AF108P8	住宅小区	125.213423	43.811748	120302	431	220104
B01AF10RVR	住宅小区	125.282217	43.93813	120302	431	220103
B01AF10Y3O	住宅小区	125.212142	43.854711	120302	431	220106
B01AF10Y4L	住宅小区	125.356965	43.907408	120302	431	220102
B01AF10Y4R	住宅小区	125.266129	43.770157	120302	431	220102
B01AF10Y4U	住宅小区	125.392387	43.873729	120302	431	220105
B01AF10Y4X	住宅小区	125.304701	43.922893	120302	431	220106
B01AF110NM	商务写字楼	125.343852	43.86364	120201	431	220102
B01AF110PG	住宅小区	125.232146	43.857878	120302	431	220106
B01AF110VF	住宅小区	125.238373	43.865327	120302	431	220106
B01AF110VG	商住两用楼宇	125.377312	43.812247	120203	431	220102
B01AF110VH	住宅小区	125.225381	43.785191	120302	431	220104
B01AF11Q1T	住宅小区	125.220341	43.784612	120302	431	220104
B01AF11Q4D	住宅区	125.453881	43.805974	120300	431	220102
B01AF11Q4H	住宅区	125.274023	43.968001	120300	431	220106
B01AF11Q6W	住宅小区	125.331558	43.936385	120302	431	220103
B01AF11Q9Z	住宅小区	125.234329	43.847815	120302	431	220106
B01AF11QA2	住宅小区	125.195895	44.170902	120302	431	220122
B01AF11QAS	住宅小区	125.29238	43.860396	120302	431	220104
B01AF11QC8	住宅区	126.320805	44.988079	120300	431	220182
B01AF11QCJ	商务写字楼	125.272267	43.874794	120201	431	220106
B01AF11QF2	住宅小区	125.607932	43.806405	120302	431	220105
B01AF11QF9	商务写字楼	126.157755	44.793208	120201	431	220182
B01AF11QGW	住宅小区	125.320963	43.841274	120302	431	220104
B01AF11QHN	住宅区	126.154398	44.782362	120300	431	220182
B01AF11QKF	住宅小区	125.236236	43.904849	120302	431	220106
B01AF11QKS	住宅小区	125.394005	43.954764	120302	431	220105
B01AF11QKW	住宅区	126.164684	44.785095	120300	431	220182
B01AF11QMK	社区中心	125.387017	43.847936	120304	431	220102
B01AF11QNC	商务写字楼	125.34408	43.851987	120201	431	220102
B01AF11QP1	商务写字楼	125.327511	43.944458	120201	431	220103
B01AF11QPZ	产业园区	125.257966	43.79079	120100	431	220104
B01AF11QQ7	住宅区	125.300098	43.574221	120300	431	220104
B01AF11QQA	住宅小区	125.409942	43.837858	120302	431	220105
B01AF11QRH	住宅小区	125.250939	43.843485	120302	431	220104
B01AF11QRK	住宅小区	126.16426	44.785898	120302	431	220182
B01AF11UDX	住宅小区	125.263176	43.851537	120302	431	220104
B01AF11V9L	住宅小区	125.437011	43.878498	120302	431	220105
B01AF1240I	住宅小区	125.444349	43.77664	120302	431	220102
B01AF124TM	住宅区	125.288959	43.966373	120300	431	220103
B01AF124TO	商务写字楼	125.306607	43.892893	120201	431	220104
B01AF124TZ	商务写字楼	125.323885	43.839796	120201	431	220104
B01AF124U1	住宅小区	125.3275	43.872492	120302	431	220102
B01AF124U3	商住两用楼宇	125.332093	43.850801	120203	431	220102
B01AF124U4	住宅区	125.298543	43.881889	120300	431	220104
B01AF124V1	住宅小区	125.436464	43.805326	120302	431	220102
B01AF124VY	产业园区	125.423239	43.782548	120100	431	220102
B01AF124W0	住宅小区	125.423713	43.771054	120302	431	220102
B01AF124XK	商务写字楼	125.292607	43.874751	120201	431	220104
B01AF124XP	住宅小区	125.36746	43.806066	120302	431	220102
B01AF125Z3	商务写字楼	125.385382	43.852434	120201	431	220102
B01AF125Z6	商务写字楼	125.314714	43.878728	120201	431	220104
B01AF125ZA	商务写字楼	125.717002	44.51926	120201	431	220183
B01AF125ZC	商务写字楼	125.313676	43.831633	120201	431	220104
B01AF125ZF	住宅小区	125.217281	43.855525	120302	431	220106
B01AF125ZI	住宅小区	125.319195	43.888235	120302	431	220104
B01AF125ZM	商务写字楼	126.547358	44.829644	120201	431	220182
B01AF125ZN	住宅小区|商务住宅	125.375905	43.874429	120302|120201	431	220105
B01AF125ZS	商务写字楼	125.301016	43.868178	120201	431	220104
B01AF125ZY	商务写字楼	125.310063	43.892289	120201	431	220104
B01AF125ZZ	商务写字楼	125.295803	43.87704	120201	431	220104
B01AF12602	商务写字楼	125.322281	43.863729	120201	431	220104
B01AF12603	商务写字楼	125.292541	43.882585	120201	431	220104
B01AF12604	商务写字楼	125.175543	44.437015	120201	431	220122
B01AF12607	商务写字楼	125.293385	43.874017	120201	431	220104
B01AF1260O	住宅小区	125.38131	43.854824	120302	431	220102
B01AF1261W	住宅小区	125.188141	43.852558	120302	431	220106
B01AF12621	住宅小区	125.286305	43.891811	120302	431	220106
B01AF1262A	住宅小区	125.353484	43.870513	120302	431	220102
B01AF1262U	住宅小区	125.215997	43.85887	120302	431	220106
B01AF1263E	住宅小区	125.305318	43.944214	120302	431	220103
B01AF1263Q	住宅小区	125.464878	43.967762	120302	431	220103
B01AF12641	住宅区	125.352391	43.855818	120300	431	220102
B01AF1264A	住宅小区	125.335748	43.938882	120302	431	220103
B01AF1264Z	住宅小区	125.314261	43.862188	120302	431	220104
B01AF1265I	住宅小区	125.200746	43.821512	120302	431	220106
B01AF1265S	住宅小区	125.242516	43.900178	120302	431	220106
B01AF1265W	住宅小区	125.309695	43.921156	120302	431	220106
B01AF12672	住宅区	125.441696	43.803276	120300	431	220102
B01AF12674	住宅小区	125.662744	43.528524	120302	431	220112
B01AF12679	住宅小区	125.444101	43.827481	120302	431	220102
B01AF1267J	住宅小区	125.332494	43.9199	120302	431	220103
B01AF1267K	住宅区	125.65638	43.519028	120300	431	220112
B01AF126KT	产业园区	125.240906	44.019216	120100	431	220103
B01AF126YP	住宅小区	125.351003	43.917622	120302	431	220103
B01AF126YR	住宅小区	125.309376	43.817089	120302	431	220102
B01AF126Z3	住宅小区	125.345044	43.839871	120302	431	220102
B01AF126ZQ	住宅小区	125.555685	44.029573	120302	431	220113
B01AF126ZW	住宅小区	125.43146	43.873492	120302	431	220105
B01AF1270F	住宅小区	125.327441	43.921264	120302	431	220103
B01AF1270U	住宅小区	125.289921	43.87485	120302	431	220104
B01AF1270Z	产业园区	125.363241	43.850362	120100	431	220102
B01AF12710	住宅区	126.555696	44.817166	120300	431	220182
B01AF12712	住宅小区	125.371497	43.910184	120302	431	220105
B01AF12715	住宅小区	125.668767	43.527663	120302	431	220112
B01AF1271B	住宅小区	126.5386	44.826519	120302	431	220182
B01AF1271C	住宅小区	125.467026	43.808934	120302	431	220102
B01AF1271K	住宅小区	125.339406	43.895075	120302	431	220102
B01AF1271O	住宅小区	125.299929	43.799674	120302	431	220102
B01AF1271P	住宅小区	125.232447	43.893686	120302	431	220106
B01AF1271U	住宅小区	125.33934	43.900167	120302	431	220102
B01AF1271W	住宅小区	125.296681	43.942239	120302	431	220103
B01AF1271X	住宅小区	125.718494	44.541174	120302	431	220183
B01AF12727	住宅小区	125.228299	43.834747	120302	431	220106
B01AF12728	住宅小区	125.33613	43.922033	120302	431	220103
B01AF127DH	商务写字楼	125.365143	43.86094	120201	431	220102
B01AF127FC	商务写字楼	125.31308	43.89071	120201	431	220104
B01AF127FF	商务写字楼	125.324223	43.879579	120201	431	220104
B01AF127FG	商务写字楼	125.324141	43.863699	120201	431	220104
B01AF127FH	商务写字楼	125.327578	43.907791	120201	431	220103
B01AF127FI	商务写字楼	125.321045	43.832362	120201	431	220102
B01AF127FJ	商务写字楼	125.297904	43.872162	120201	431	220104
B01AF127FK	商务写字楼	125.33975	43.899448	120201	431	220102
B01AF128A5	住宅小区	125.219443	43.865968	120302	431	220106
B01AF128B9	住宅小区	125.346635	43.862708	120302	431	220102
B01AF129SB	产业园区	125.299963	43.870437	120100	431	220104
B01AF12C1Z	住宅小区	125.367762	43.853423	120302	431	220102
B01AF12C2O	住宅区	125.19001	43.85175	120300	431	220106
B01AF12C30	住宅小区	125.203695	43.852453	120302	431	220106
B01AF12C3R	别墅	125.270878	43.814472	120301	431	220104
B01AF12C4G	住宅小区	125.386863	43.840031	120302	431	220102
B01AF12FEZ	产业园区	125.221648	43.99687	120100	431	220103
B01AF12G9I	社区中心	125.416809	43.835901	120304	431	220102
B01AF12GAQ	住宅小区	125.288709	43.907987	120302	431	220106
B01AF12GG2	住宅小区	125.314023	43.892091	120302	431	220104
B01AF12GGM	住宅小区	125.275154	43.856247	120302	431	220104
B01AF12H52	住宅小区	125.333361	43.956673	120302	431	220103
B01AF12H54	产业园区	125.205265	44.043435	120100	431	220103
B01AF12H5A	住宅小区	125.246785	43.898142	120302	431	220106
B01AF12H5S	住宅小区	125.308101	43.809995	120302	431	220102
B01AF12HZ6	住宅小区	125.659137	44.064196	120302	431	220113
B01AF12HZ7	住宅区	126.039621	44.11946	120300	431	220113
B01AF12HZ8	住宅区	126.363632	45.085639	120300	431	220182
B01AF12HZD	住宅小区	126.181417	44.639123	120302	431	220183
B01AF12HZE	住宅区	124.947623	44.521244	120300	431	220122
B01AF12HZK	住宅小区	126.313929	44.986534	120302	431	220182
B01AF12HZL	住宅小区	125.370222	43.865481	120302	431	220105
B01AF12HZQ	住宅小区	126.351008	44.371053	120302	431	220113
B01AF12I06	商务住宅相关	125.524083	43.689415	120000	431	220112
B01AF12I0D	商务写字楼	125.297836	43.857261	120201	431	220104
B01AF12I1Q	住宅小区	125.395797	43.923251	120302	431	220105
B01AF12I20	商务写字楼	125.288524	43.821569	120201	431	220104
B01AF12JMS	商住两用楼宇	125.27993	43.831531	120203	431	220104
B01AF12K9G	住宅小区	125.383386	43.896698	120302	431	220105
B01AF12KRB	产业园区	125.167906	43.947292	120100	431	220106
B01AF12KRC	产业园区	125.023042	44.006957	120100	431	220122
B01AF12KRF	住宅小区	125.836897	44.132509	120302	431	220113
B01AF12KRG	住宅小区	125.168689	44.424718	120302	431	220122
B01AF12KRI	住宅小区	125.354949	43.891311	120302	431	220102
B01AF12KRJ	住宅小区	125.358706	43.891268	120302	431	220102
B01AF12KRN	宿舍	125.335944	43.871754	120303	431	220102
B01AF12KS8	住宅小区	125.690135	44.530325	120302	431	220183
B01AF12KS9	住宅小区	125.164816	44.438672	120302	431	220122
B01AF12KSB	住宅小区	125.706076	44.535187	120302	431	220183
B01AF12KSF	住宅区	125.37771	43.924682	120300	431	220105
B01AF12KSP	产业园区	125.090038	43.996212	120100	431	220103
B01AF12KSR	住宅小区	125.177384	44.437677	120302	431	220122
B01AF12KUI	住宅小区	125.84378	44.156049	120302	431	220113
B01AF12KUP	住宅区	125.264929	43.876182	120300	431	220106
B01AF12KVI	住宅小区|政府机构及社会团体	125.304642	43.933632	120302|130106	431	220103
B01AF12KVQ	住宅小区	125.328383	43.934279	120302	431	220103
B01AF12KVS	住宅小区	125.327846	43.92722	120302	431	220103
B01AF12KW3	产业园区	125.179512	43.939555	120100	431	220106
B01AF12KW4	住宅区	125.421846	43.971599	120300	431	220103
B01AF12KWN	住宅小区	125.327922	43.922602	120302	431	220103
B01AF12KWZ	住宅区	125.652565	43.539215	120300	431	220112
B01AF12KXJ	住宅小区	125.180894	44.434951	120302	431	220122
B01AF12KXM	商务写字楼	125.309479	43.891831	120201	431	220104
B01AF12L2C	住宅小区|政府机构及社会团体	125.327722	43.929892	120302|130106	431	220103
B01AF12M0K	产业园区	125.477915	44.121926	120100	431	220103
B01AF12O2T	住宅小区	125.103908	44.066537	120302	431	220103
B01AF12OO0	产业园区	125.396984	43.927756	120100	431	220105
B01AF12OY3	住宅区	126.770378	45.031109	120300	431	220182
B01AF12OY5	住宅小区	126.147778	44.798755	120302	431	220182
B01AF12OZM	住宅小区	126.889655	44.975853	120302	431	220182
B01AF12P22	住宅区	126.161716	44.800406	120300	431	220182
B01AF12P40	住宅区	126.73018	45.138177	120300	431	220182
B01AF12P44	商务写字楼	124.63373	44.395264	120201	431	220122
B01AF12PPR	住宅小区	125.397577	43.869641	120302	431	220105
B01AF12QG7	产业园区	125.197807	44.03837	120100	431	220103
B01AF12WI5	住宅区	125.278685	43.848106	120300	431	220104
B01AF12WZF	住宅小区	125.355157	43.888201	120302	431	220105
B01AF1301N	住宅小区	125.42489	43.818294	120302	431	220102
B01AF131DE	住宅小区	125.353557	43.867483	120302	431	220102
B01AF133RM	住宅小区	125.354266	43.811697	120302	431	220102
B01AF134AM	产业园区	125.593376	43.581461	120100	431	220112
B01AF135A8	社区中心	125.370945	43.924054	120304	431	220105
B01AF135PO	住宅小区	125.291231	43.871585	120302	431	220104
B01AF136BH	别墅	125.447761	43.75912	120301	431	220102
B01AF136I4	住宅小区	125.658701	44.060308	120302	431	220113
B01AF136JD	商务住宅相关	125.649766	43.954399	120000	431	220113
B01AF136LP	住宅小区	125.261355	43.908157	120302	431	220106
B01AF13717	商务写字楼	125.431728	44.077651	120201	431	220103
B01AF1374A	宿舍	125.282807	43.893893	120303	431	220106
B01AF137DD	商务写字楼	125.319594	43.877671	120201	431	220104
B01AF139HJ	住宅小区	125.244501	43.904681	120302	431	220106
B01AF139HK	住宅小区	125.371008	43.93446	120302	431	220105
B01AF139HP	住宅小区	125.397879	43.798117	120302	431	220102
B01AF139K7	住宅区	125.320491	43.92434	120300	431	220103
B01AF139KR	住宅小区	125.334115	43.948905	120302	431	220103
B01AF139KZ	住宅小区	125.371999	43.853897	120302	431	220102
B01AF139L6	住宅区	125.186565	43.852888	120300	431	220106
B01AF139L7	住宅小区	125.456561	43.800883	120302	431	220102
B01AF139LG	住宅小区	125.344381	43.900947	120302	431	220102
B01AF139LQ	住宅小区	125.385718	43.871884	120302	431	220105
B01AF139M3	住宅小区	125.297911	43.858593	120302	431	220104
B01AF13B2P	住宅区	125.271587	43.869908	120300	431	220106
B01AF13B2T	住宅小区	125.248338	43.888202	120302	431	220106
B01AF13B2U	产业园区	125.254896	43.819008	120100	431	220104
B01AF13B32	住宅小区	125.298734	43.883453	120302	431	220104
B01AF13B33	住宅小区	125.302019	43.896526	120302	431	220104
B01AF13B3Q	住宅小区	125.441815	43.80308	120302	431	220102
B01AF13KL4	住宅小区	125.269946	43.882693	120302	431	220106
B01AF13MZO	住宅区	125.265985	43.813005	120300	431	220104
B01AF13MZR	住宅小区	125.202454	43.827272	120302	431	220106
B01AF13MZV	别墅	125.36593	43.834431	120301	431	220102
B01AF13U3X	住宅小区|政府机构及社会团体	125.294429	43.865434	120302|130106	431	220104
B01AF145ZW	住宅小区	125.338845	43.946657	120302	431	220103
B01AF146FG	住宅小区	125.290481	43.861422	120302	431	220104
B01AF146FH	住宅小区	125.289458	43.891239	120302	431	220106
B01AF146FY	住宅小区	125.306774	43.927216	120302	431	220106
B01AF146HG	住宅小区	125.336695	43.937753	120302	431	220103
B01AF146HM	住宅区	125.298294	43.890994	120300	431	220104
B01AF146HP	住宅小区	125.365351	43.887954	120302	431	220105
B01AF146HU	住宅区	125.283396	43.860244	120300	431	220104
B01AF146HW	住宅小区	125.274919	43.881996	120302	431	220106
B01AF146I5	住宅小区	125.283525	43.870425	120302	431	220104
B01AF146I6	住宅小区	125.348282	43.929048	120302	431	220103
B01AF146I8	住宅小区	125.706563	44.538537	120302	431	220183
B01AF146IW	住宅小区	125.362418	43.870895	120302	431	220105
B01AF146IY	住宅区	125.277509	43.853512	120300	431	220104
B01AF146J5	住宅区	125.314746	43.866695	120300	431	220104
B01AF146JH	住宅小区	125.335673	43.873512	120302	431	220102
B01AF146JI	商务住宅相关	125.286373	43.913388	120000	431	220106
B01AF146JQ	商务住宅相关	125.34588	43.882277	120000	431	220102
B01AF146KU	商务住宅相关	125.340735	43.836556	120000	431	220102
B01AF14800	住宅小区	125.385039	43.801569	120302	431	220102
B01AF1485X	住宅小区	125.315267	43.837691	120302	431	220104
B01AF14897	商务写字楼	125.313724	43.825047	120201	431	220102
B01AF14899	住宅小区	125.380969	43.904516	120302	431	220105
B01AF1489Z	产业园区	125.429067	43.783653	120100	431	220102
B01AF1498D	商务写字楼	125.237276	43.884855	120201	431	220106
B01AF1498I	住宅小区	125.315844	43.7926	120302	431	220102
B01AF149NZ	住宅小区	125.259307	43.805784	120302	431	220104
B01AF14AD5	住宅小区	125.289201	43.906196	120302	431	220106
B01AF14ADB	住宅小区	125.343805	43.887596	120302	431	220102
B01AF14G0U	商务写字楼	125.378707	43.850762	120201	431	220102
B01AF14GA4	住宅区	125.296666	43.850463	120300	431	220104
B01AF14GA5	住宅小区	125.266672	43.883469	120302	431	220106
B01AF14GA7	住宅区	125.288945	43.89897	120300	431	220106
B01AF14GQP	住宅小区	125.393956	43.919682	120302	431	220105
B01AF14GWI	住宅小区	125.331804	43.79753	120302	431	220102
B01AF14H67	住宅小区	126.546936	44.834784	120302	431	220182
B01AF14HGS	商务写字楼	125.288551	43.831201	120201	431	220104
B01AF14HQ7	住宅小区	125.314289	43.890088	120302	431	220104
B01AF14HTD	商务写字楼	125.307724	43.892394	120201	431	220104
B01AF14HXQ	住宅区	125.301151	43.889362	120300	431	220104
B01AF14I2D	商务写字楼	125.831184	44.152658	120201	431	220113
B01AF14II0	住宅小区	125.338774	43.89389	120302	431	220102
B01AF14IOD	住宅小区	125.163897	44.424867	120302	431	220122
B01AF14J6A	住宅小区	125.398518	43.85093	120302	431	220102
B01AF14JEH	商务写字楼	125.338873	43.913304	120201	431	220103
B01AF14JKV	住宅小区	125.372889	43.813937	120302	431	220102
B01AF14JSJ	住宅小区	125.319069	43.857756	120302	431	220104
B01AF14JT8	住宅小区	125.323684	43.860739	120302	431	220104
B01AF14JU1	商务写字楼	125.299096	43.84966	120201	431	220104
B01AF14K9S	住宅小区	125.288926	43.842201	120302	431	220104
B01AF14KHE	住宅小区	125.859494	44.162572	120302	431	220113
B01AF14KHW	住宅小区	125.855416	44.162114	120302	431	220113
B01AF14KIM	住宅小区	125.850397	44.157781	120302	431	220113
B01AF14KJ8	住宅小区	125.28404	43.877108	120302	431	220106
B01AF14KJT	宿舍	125.277729	43.874698	120303	431	220106
B01AF14KN4	住宅小区	125.291796	43.875181	120302	431	220104
B01AF14KNH	住宅小区	125.293053	43.873057	120302	431	220104
B01AF14KNJ	商务写字楼	125.294232	43.873626	120201	431	220104
B01AF14KR2	宿舍	125.300621	43.866927	120303	431	220104
B01AF14KVI	住宅小区	125.268167	43.84923	120302	431	220104
B01AF14KXT	宿舍	125.275197	43.907814	120303	431	220106
B01AF14KY3	社区中心	125.285864	43.902834	120304	431	220106
B01AF14KYP	宿舍	125.288492	43.906578	120303	431	220106
B01AF14KYR	住宅小区	125.289299	43.906308	120302	431	220106
B01AF14KYS	住宅小区	125.289213	43.906063	120302	431	220106
B01AF14KYT	住宅小区	125.289264	43.906557	120302	431	220106
B01AF14KYU	宿舍	125.289299	43.906308	120303	431	220106
B01AF14L06	住宅小区	125.848601	44.154951	120302	431	220113
B01AF14L0F	住宅小区	125.847968	44.15619	120302	431	220113
B01AF14L0L	住宅小区	125.846316	44.154855	120302	431	220113
B01AF14L0R	住宅小区	125.84726	44.155768	120302	431	220113
B01AF14L0W	住宅小区	125.846186	44.156079	120302	431	220113
B01AF14L0Y	住宅小区	125.845287	44.15551	120302	431	220113
B01AF14L11	住宅小区	125.845018	44.155797	120302	431	220113
B01AF14L18	住宅小区	125.84572	44.156938	120302	431	220113
B01AF14L1B	住宅小区	125.844798	44.157452	120302	431	220113
B01AF14L1D	住宅小区	125.844622	44.157146	120302	431	220113
B01AF14L1E	住宅小区	125.845466	44.157597	120302	431	220113
B01AF14L1O	住宅小区	125.847059	44.158951	120302	431	220113
B01AF14L1Q	住宅小区	125.846687	44.158753	120302	431	220113
B01AF14L1Z	住宅小区	125.847803	44.158102	120302	431	220113
B01AF14L22	住宅小区	125.847235	44.158104	120302	431	220113
B01AF14L27	住宅小区	125.848358	44.15726	120302	431	220113
B01AF14L2A	住宅小区	125.848997	44.156704	120302	431	220113
B01AF14L2B	住宅小区	125.849934	44.157952	120302	431	220113
B01AF14L2F	住宅小区	125.851096	44.157383	120302	431	220113
B01AF14L6K	住宅小区	125.34755	43.864837	120302	431	220102
B01AF14LA1	住宅小区	125.341405	43.886862	120302	431	220102
B01AF14LM6	商务写字楼	125.264687	43.884966	120201	431	220106
B01AF14LPL	住宅小区	125.252636	43.899757	120302	431	220106
B01AF14LR5	住宅小区	125.252383	43.887606	120302	431	220106
B01AF14LRP	商务写字楼	125.275293	43.815958	120201	431	220104
B01AF14LRS	产业园区	125.273819	43.816725	120100	431	220104
B01AF14LY3	住宅小区	126.565172	44.83141	120302	431	220182
B01AF14LZ3	住宅小区	126.537035	44.832011	120302	431	220182
B01AF14LZ9	住宅小区	126.538192	44.833554	120302	431	220182
B01AF14M03	住宅小区	126.532176	44.84321	120302	431	220182
B01AF14M7A	住宅小区	125.331379	43.927154	120302	431	220103
B01AF14MAJ	住宅小区	125.330723	43.896376	120302	431	220102
B01AF14MJI	住宅小区	125.327899	43.884433	120302	431	220102
B01AF14ML0	楼宇相关	125.325343	43.873553	120200	431	220102
B01AF14MLE	住宅小区	125.336975	43.8726	120302	431	220102
B01AF14MNE	住宅小区	125.34135	43.905499	120302	431	220103
B01AF14MSA	住宅小区	125.334458	43.901586	120302	431	220103
B01AF14MXQ	商务写字楼	125.340855	43.901433	120201	431	220102
B01AF14N4E	住宅小区	125.693916	44.540206	120302	431	220183
B01AF14NBR	住宅小区	125.309305	43.911198	120302	431	220106
B01AF14NRY	住宅小区	125.251918	43.820107	120302	431	220104
B01AF14NS2	住宅小区	125.252689	43.822641	120302	431	220104
B01AF14O0F	社区中心	125.386709	43.87084	120304	431	220105
B01AF14O5C	商务写字楼	125.368849	43.882539	120201	431	220105
B01AF14O5D	商务写字楼	125.369543	43.882545	120201	431	220105
B01AF14O5F	商务写字楼	125.36833	43.882549	120201	431	220105
B01AF14O5K	商务写字楼	125.367493	43.882507	120201	431	220105
B01AF14OP3	住宅小区	125.263748	43.901735	120302	431	220106
B01AF14OPU	宿舍	125.321519	43.845336	120303	431	220104
B01AF14OT4	住宅小区	125.181653	44.427971	120302	431	220122
B01AF14OWP	住宅小区	125.321841	43.925334	120302	431	220103
B01AF14OYX	住宅小区	125.253423	43.984341	120302	431	220106
B01AF14PBA	住宅小区	125.35503	43.894941	120302	431	220102
B01AF14PBG	住宅小区	125.354924	43.891335	120302	431	220102
B01AF14PDP	商务写字楼	125.329925	43.888485	120201	431	220102
B01AF14POD	住宅小区	125.288905	43.830743	120302	431	220104
B01AF14POK	商务写字楼	125.320692	43.887886	120201	431	220104
B01AF14PSV	住宅小区	125.187922	44.428422	120302	431	220122
B01AF14PVY	宿舍	125.342669	43.871024	120303	431	220102
B01AF14Q5B	商务写字楼	125.248697	43.884758	120201	431	220106
B01AF14Q98	商务写字楼	125.371735	43.857273	120201	431	220102
B01AF14QA7	商务写字楼	125.302517	43.867075	120201	431	220104
B01AF14QB5	住宅小区	125.345912	43.888748	120302	431	220102
B01AF14QCP	住宅小区	125.333273	43.89571	120302	431	220102
B01AF14QCS	商务写字楼	125.333739	43.904705	120201	431	220103
B01AF14QET	宿舍	125.302209	43.865982	120303	431	220104
B01AF14QFH	住宅小区	125.295146	43.899337	120302	431	220106
B01AF14QFI	住宅小区	125.297747	43.899198	120302	431	220106
B01AF14QL2	宿舍	125.317176	43.886455	120303	431	220104
B01AF14QPI	住宅小区	125.702626	44.530559	120302	431	220183
B01AF14QPZ	住宅小区	125.331416	43.890859	120302	431	220102
B01AF14QTL	住宅小区	125.292044	43.896903	120302	431	220106
B01AF14QZ1	住宅小区	125.368982	43.88596	120302	431	220105
B01AF14R1D	住宅小区	125.845485	44.155034	120302	431	220113
B01AF14R1F	住宅小区	125.845964	44.156284	120302	431	220113
B01AF14R1G	住宅小区	125.847179	44.157012	120302	431	220113
B01AF14R38	住宅小区	125.340945	43.877584	120302	431	220102
B01AF14RAM	住宅小区	125.852332	44.159173	120302	431	220113
B01AF14RBH	商务写字楼	125.176756	44.437107	120201	431	220122
B01AF14RIW	住宅小区	125.380022	43.869595	120302	431	220105
B01AF14RJ8	商务住宅相关	125.37092	43.857153	120000	431	220102
B01AF14RJC	宿舍	125.36897	43.880139	120303	431	220105
B01AF14RL7	住宅小区	125.264148	43.845112	120302	431	220104
B01AF14RQM	住宅小区	126.533048	44.823209	120302	431	220182
B01AF14RSB	商务写字楼	125.331842	43.905203	120201	431	220103
B01AF14RTE	住宅小区	125.309773	43.904519	120302	431	220103
B01AF14RTF	住宅小区	125.308685	43.903623	120302	431	220103
B01AF14RUM	住宅小区	125.287383	43.902114	120302	431	220106
B01AF14RXG	住宅小区	125.390327	43.876901	120302	431	220105
B01AF14SQ7	住宅小区	125.280249	43.844733	120302	431	220104
B01AF14SSY	住宅小区	125.333167	43.877896	120302	431	220102
B01AF14SYO	商务写字楼	125.271177	43.850068	120201	431	220104
B01AF14T2B	商务写字楼	125.324863	43.846478	120201	431	220104
B01AF14T3B	住宅小区	125.374291	43.861947	120302	431	220102
B01AF14T8H	住宅区	125.259488	43.901911	120300	431	220106
B01AF14TJ5	商务写字楼	125.160931	44.44337	120201	431	220122
B01AF14U46	住宅小区	125.247532	43.902678	120302	431	220106
B01AF14U4N	住宅小区	125.332771	43.938444	120302	431	220103
B01AF14U4P	商务住宅相关	125.849196	44.133166	120000	431	220113
B01AF14U4T	住宅小区	125.280545	43.940594	120302	431	220103
B01AF14U4V	住宅小区	125.257052	43.804098	120302	431	220104
B01AF14U50	住宅小区	125.446305	43.827795	120302	431	220102
B01AF14UKI	商务写字楼	125.309903	43.831839	120201	431	220104
B01AF14UP4	商务写字楼	125.322737	43.855874	120201	431	220104
B01AF14URC	商务写字楼	125.327836	43.851695	120201	431	220102
B01AF14V0U	商务写字楼	125.252912	43.813138	120201	431	220104
B01AF14VYO	商务写字楼	125.29202	43.935229	120201	431	220103
B01AF14W2E	商务写字楼	125.41154	43.819665	120201	431	220102
B01AF14W2U	住宅区	125.431972	43.78687	120300	431	220102
B01AF14W3C	别墅	125.434426	43.783833	120301	431	220102
B01AF14WXH	住宅区	125.338974	43.843582	120300	431	220102
B01AF14XEH	住宅小区	125.337811	43.878683	120302	431	220102
B01AF14XNX	产业园区	125.405816	43.919824	120100	431	220105
B01AF14YSI	商务住宅相关	125.862374	44.163714	120000	431	220113
B01AF14Z0X	产业园区	125.39455	43.924265	120100	431	220105
B01AF14ZC1	住宅小区	125.295554	43.844644	120302	431	220104
B01AF14ZC3	住宅小区	125.289595	43.873436	120302	431	220104
B01AF14ZC4	住宅小区	125.301842	43.831947	120302	431	220104
B01AF14ZC6	住宅区	125.303386	43.838873	120300	431	220104
B01AF14ZCF	住宅小区	125.345583	43.878568	120302	431	220102
B01AF14ZCM	住宅小区	125.360268	43.844347	120302	431	220102
B01AF14ZCV	住宅小区	125.327549	43.83992	120302	431	220102
B01AF14ZCY	住宅小区	125.333789	43.84112	120302	431	220102
B01AF14ZD3	住宅小区	125.259335	43.907628	120302	431	220106
B01AF14ZD4	住宅小区	125.272303	43.904786	120302	431	220106
B01AF14ZDD	住宅区	125.184209	43.839344	120300	431	220106
B01AF14ZDO	住宅小区	125.365962	43.867601	120302	431	220105
B01AF14ZDQ	住宅小区	125.371455	43.86013	120302	431	220102
B01AF14ZDS	住宅小区	125.395548	43.864451	120302	431	220105
B01AF14ZDU	住宅小区	125.371667	43.83514	120302	431	220102
B01AF14ZE0	住宅小区	125.32017	43.917271	120302	431	220103
B01AF14ZE2	住宅区	125.323192	43.933701	120300	431	220103
B01AF14ZE3	住宅小区	125.340198	43.919876	120302	431	220103
B01AF14ZE7	住宅区	125.336831	43.941866	120300	431	220103
B01AF14ZEF	住宅小区	126.537071	44.835709	120302	431	220182
B01AF14ZEH	住宅小区	126.544834	44.830694	120302	431	220182
B01AF14ZES	住宅小区	125.183728	44.433537	120302	431	220122
B01AF14ZEU	住宅区	125.822148	44.150772	120300	431	220113
B01AF14ZEX	住宅小区	125.717442	44.530007	120302	431	220183
B01AF14ZEY	住宅区	125.740133	44.511308	120300	431	220183
B01AF14ZF0	住宅小区	125.710409	44.541145	120302	431	220183
B01AF14ZF5	住宅小区	125.699186	44.534899	120302	431	220183
B01AF14ZF7	住宅小区	125.70036	44.528847	120302	431	220183
B01AF14ZF8	住宅小区	125.69468	44.520303	120302	431	220183
B01AF14ZF9	住宅小区	125.704974	44.530279	120302	431	220183
B01AF14ZFG	住宅小区	125.300009	43.93593	120302	431	220103
B01AF14ZFJ	住宅区	125.202798	43.789485	120300	431	220104
B01AF14ZFK	住宅小区	125.22598	43.799568	120302	431	220104
B01AF14ZFO	住宅区	125.182527	43.792367	120300	431	220104
B01AF14ZFP	住宅小区	125.41031	43.819052	120302	431	220102
B01AF14ZFR	住宅小区	125.437129	43.789224	120302	431	220102
B01AF14ZFT	住宅区	125.435673	43.789726	120300	431	220102
B01AF14ZG4	住宅小区	125.38093	43.951011	120302	431	220105
B01AF14ZQ7	住宅小区	125.380747	43.867531	120302	431	220105
B01AF14ZQB	住宅小区	125.405576	43.880383	120302	431	220105
B01AF14ZQF	住宅小区	125.340909	43.880159	120302	431	220102
B01AF14ZWT	商务写字楼	125.325102	43.905369	120201	431	220103
B01AF15039	住宅小区	125.21961	43.827587	120302	431	220106
B01AF1503C	住宅小区	125.445595	43.793847	120302	431	220102
B01AF1503F	住宅小区	125.439414	43.804812	120302	431	220102
B01AF150CC	住宅小区	125.247769	43.862003	120302	431	220106
B01AF150DV	产业园区	125.391742	43.894971	120100	431	220105
B01AF150FQ	商务写字楼	125.260601	43.901717	120201	431	220106
B01AF150ZN	住宅小区	125.349836	43.893335	120302	431	220102
B01AF152D9	住宅小区	125.229569	43.865636	120302	431	220106
B01AF152EV	住宅小区	125.695147	44.532602	120302	431	220183
B01AF152NN	宿舍	125.260796	43.818123	120303	431	220104
B01AF152SP	住宅小区	125.249355	43.872827	120302	431	220106
B01AF152WM	住宅小区	125.279714	43.9227	120302	431	220106
B01AF152Y9	住宅小区	125.437144	43.830139	120302	431	220102
B01AF152YE	住宅小区	125.373999	43.911709	120302	431	220105
B01AF1530P	商务写字楼	125.328595	43.895423	120201	431	220102
B01AF153D1	商务写字楼|公司企业	125.372138	43.882589	120201|170200	431	220105
B01AF153GQ	住宅小区	125.280155	43.869083	120302	431	220106
B01AF153GS	住宅小区	125.29458	43.879091	120302	431	220104
B01AF153GV	住宅小区	125.31574	43.838035	120302	431	220104
B01AF153H1	住宅小区	125.349627	43.877849	120302	431	220102
B01AF153M5	住宅小区	125.342766	43.856528	120302	431	220102
B01AF153MC	住宅小区	125.20794	43.857875	120302	431	220106
B01AF153MD	住宅小区	125.226244	43.85822	120302	431	220106
B01AF153MP	住宅小区	125.257091	43.876207	120302	431	220106
B01AF153MW	住宅区	125.250434	43.843445	120300	431	220104
B01AF153SG	住宅小区	126.559735	44.824096	120302	431	220182
B01AF153U9	住宅小区	125.308834	43.901129	120302	431	220103
B01AF15426	住宅小区	125.84095	44.155604	120302	431	220113
B01AF15427	住宅小区	125.838086	44.153485	120302	431	220113
B01AF1542A	住宅小区	125.290211	43.912444	120302	431	220106
B01AF1542B	住宅小区	125.290889	43.94491	120302	431	220103
B01AF155CZ	商务写字楼	125.38617	43.852634	120201	431	220102
B01B200U4Y	住宅小区	124.833237	43.515582	120302	431	220184
B01B200U5F	住宅小区	124.785484	43.495486	120302	431	220184
B01B200U62	住宅小区	124.835828	43.499355	120302	431	220184
B01B200UHI	产业园区	124.809858	43.512804	120100	431	220184
B01B200UIN	住宅小区	124.813003	43.513154	120302	431	220184
B01B200URW	住宅小区	125.070312	43.719238	120302	431	220184
B01B200UUV	住宅小区	124.826881	43.494179	120302	431	220184
[truncated: 5,524 more rows]
