# Supplementary material for: Design of Urban resilience model in emergency situations
Source: PLoS One. 2026 Jun 9;21(6):e0347588. doi: 10.1371/journal.pone.0347588 (PMC13249160; doi:10.1371/journal.pone.0347588)
Supplement: S1 File — (ZIP) [file pone.0347588.s001.zip › dataset/Appendix 3/Car data.csv]

id	type	lon_gcj02	lat_gcj02	typecode	citycode	adcode
B01790SLIA	中国石油	124.691542	44.081575	10102	431	220184
B01AF026D2	汽车配件销售	125.387807	43.875449	10800	431	220105
B01AF02E04	汽车配件销售	125.334857	43.890265	10800	431	220102
B01AF02F0B	汽车养护	125.253125	43.88911	10400	431	220106
B01AF030FF	汽车配件销售	125.332973	43.889917	10800	431	220102
B01AF03A59	加油站	125.28978	43.958273	10100	431	220103
B01AF03B60	汽车养护	125.327424	43.884375	10400	431	220102
B01AF04960	汽车配件销售	125.271539	43.869839	10800	431	220106
B01AF04F4A	加气站	125.272627	43.890355	10300	431	220106
B01AF059AD	汽车养护	125.265574	43.873055	10400	431	220106
B01AF0643C	汽车服务相关	125.429283	43.833811	10000	431	220102
B01AF06LYW	汽车服务相关	125.317851	43.903932	10000	431	220103
B01AF06MZI	汽车服务相关	125.32172	43.925718	10000	431	220103
B01AF06TNK	中国石油	125.367648	43.893095	10102	431	220105
B01AF070N9	其它能源站	125.292766	43.927437	10200	431	220106
B01AF074J2	中国石油	125.242145	43.889983	10102	431	220106
B01AF07BDV	加油站	125.324035	43.901119	10100	431	220103
B01AF07FIQ	加油站	125.307636	43.832301	10100	431	220104
B01AF07G0R	中国石化	125.270935	43.89011	10101	431	220106
B01AF07RZV	加油站	125.897978	44.165318	10100	431	220113
B01AF07SNI	汽车服务相关	125.288328	43.924839	10000	431	220106
B01AF07SR1	加油站	125.753368	44.075767	10100	431	220113
B01AF07SW2	汽车配件销售	125.332964	43.889934	10800	431	220102
B01AF07T8D	加油站	126.539255	44.803924	10100	431	220182
B01AF07TK2	汽车配件销售	125.365234	43.899028	10800	431	220105
B01AF07TLH	加油站	125.825852	44.160446	10100	431	220113
B01AF07TZR	汽车养护	125.325913	43.925035	10400	431	220103
B01AF07UI9	汽车养护	126.548757	44.832471	10400	431	220182
B01AF07ULJ	汽车配件销售	125.381536	43.875682	10800	431	220105
B01AF07V35	汽车配件销售	125.35161	43.89652	10800	431	220102
B01AF07WJP	加油站	125.197844	44.426616	10100	431	220122
B01AF07WL5	汽车服务相关	125.303625	43.865219	10000	431	220104
B01AF07WLO	汽车配件销售	125.271896	43.873735	10800	431	220106
B01AF07WWJ	汽车配件销售	125.303209	43.627051	10800	431	220104
B01AF07WYN	汽车服务相关	125.388365	43.875441	10000	431	220105
B01AF07X40	汽车配件销售|购物服务	125.716566	44.540556	010800|060000	431	220183
B01AF07XF6	汽车服务相关	125.166567	44.436032	10000	431	220122
B01AF07XGT	汽车服务相关	126.5432	44.823752	10000	431	220182
B01AF07YRM	汽车服务相关	125.327693	43.884923	10000	431	220102
B01AF07Z21	汽车服务相关	125.166246	44.436006	10000	431	220122
B01AF07ZNO	汽车配件销售	125.346171	43.885044	10800	431	220102
B01AF0805P	汽车养护	125.682587	43.538918	10400	431	220112
B01AF0814V	汽车养护	125.266345	43.873423	10400	431	220106
B01AF081LA	汽车服务相关	125.832678	44.15352	10000	431	220113
B01AF081WL	汽车养护	125.366298	43.826132	10400	431	220102
B01AF081Z0	汽车服务相关|购物服务	125.271549	43.87486	010000|060000	431	220106
B01AF0824Q	汽车配件销售	125.271889	43.873895	10800	431	220106
B01AF083PJ	汽车配件销售	125.340934	43.899509	10800	431	220102
B01AF083TC	汽车配件销售	125.332897	43.889898	10800	431	220102
B01AF083UV	汽车服务相关	125.668133	43.524072	10000	431	220112
B01AF0844T	汽车配件销售	125.363217	43.852156	10800	431	220102
B01AF084CU	汽车配件销售	125.658404	44.068068	10800	431	220113
B01AF084D4	汽车配件销售|汽车维修	125.654848	44.067634	010800|030000	431	220113
B01AF084PP	汽车配件销售	125.35581	43.898513	10800	431	220102
B01AF086QY	汽车配件销售	125.331657	43.884533	10800	431	220102
B01AF087J1	汽车服务相关	125.165891	44.436397	10000	431	220122
B01AF087KQ	加油站	125.300137	43.572923	10100	431	220104
B01AF087QK	汽车养护|生活服务	125.318936	43.927008	010400|070000	431	220103
B01AF08871	汽车配件销售	126.542645	44.825638	10800	431	220182
B01AF088I6	汽车服务相关	125.669464	43.527743	10000	431	220112
B01AF0894C	汽车配件销售	125.332673	43.877455	10800	431	220102
B01AF089MP	汽车养护	125.32799	43.884975	10400	431	220102
B01AF089R9	洗车场	125.181586	44.442061	10500	431	220122
B01AF089U4	汽车养护	125.661715	43.528465	10400	431	220112
B01AF08AG3	汽车服务相关	125.163257	44.439769	10000	431	220122
B01AF08AWT	汽车配件销售	125.716139	44.540139	10800	431	220183
B01AF08AX9	汽车养护	126.548713	44.832412	10400	431	220182
B01AF08BMY	洗车场	125.250166	43.889074	10500	431	220106
B01AF08BP2	汽车养护	125.272749	43.874678	10400	431	220106
B01AF08CTO	汽车配件销售	125.163703	44.43123	10800	431	220122
B01AF08CYN	汽车配件销售	125.180453	44.442182	10800	431	220122
B01AF08CZE	洗车场	125.187916	44.442579	10500	431	220122
B01AF08DRJ	汽车配件销售	125.682496	43.538888	10800	431	220112
B01AF08DWF	汽车养护	125.269113	43.868501	10400	431	220106
B01AF08EBE	其它能源站	125.315386	43.898121	10200	431	220103
B01AF08G5W	汽车配件销售|购物服务	125.166148	44.436407	010800|060000	431	220122
B01AF08GUN	加油站	126.537955	44.80233	10100	431	220182
B01AF08GXD	汽车服务相关	125.833794	44.15248	10000	431	220113
B01AF08HKN	汽车服务相关	125.16578	44.435986	10000	431	220122
B01AF08IEH	汽车养护	125.328401	43.885081	10400	431	220102
B01AF08IOI	汽车配件销售	125.356089	43.8921	10800	431	220102
B01AF08IQ0	汽车配件销售	125.163328	44.429235	10800	431	220122
B01AF08IZZ	汽车服务相关	125.293151	43.929063	10000	431	220103
B01AF08J0X	汽车服务相关	125.166478	44.436426	10000	431	220122
B01AF08J5O	汽车配件销售	125.705425	44.529853	10800	431	220183
B01AF08J5P	汽车配件销售	125.248817	43.905327	10800	431	220106
B01AF08L02	汽车服务相关	125.669724	43.527628	10000	431	220112
B01AF08LDD	汽车配件销售	126.542898	44.823275	10800	431	220182
B01AF08LIV	汽车配件销售	125.27161	43.872678	10800	431	220106
B01AF08LJ2	汽车养护	125.180172	44.442085	10400	431	220122
B01AF08LZM	汽车服务相关	125.261122	43.902688	10000	431	220106
B01AF08M00	汽车服务相关	125.727095	44.53571	10000	431	220183
B01AF08NSI	汽车配件销售	125.716972	44.539951	10800	431	220183
B01AF08NXZ	汽车养护	125.167327	44.442687	10400	431	220122
B01AF08OTK	汽车配件销售	125.350823	43.897653	10800	431	220102
B01AF0957S	汽车配件销售	125.277794	43.878941	10800	431	220106
B01AF099KG	汽车养护	125.709179	44.531009	10400	431	220183
B01AF09B02	汽车配件销售	125.185818	43.815282	10800	431	220106
B01AF09B80	汽车配件销售	125.271591	43.872099	10800	431	220106
B01AF09BD4	汽车配件销售|购物服务	125.271936	43.871645	010800|060000	431	220106
B01AF09D08	汽车配件销售	125.303116	43.627342	10800	431	220104
B01AF09E2Y	汽车养护	126.546681	44.830298	10400	431	220182
B01AF09EW8	汽车配件销售	125.709104	44.531602	10800	431	220183
B01AF09KK4	加油站	125.24482	43.924413	10100	431	220106
B01AF09KU1	汽车养护	125.707749	44.531225	10400	431	220183
B01AF09OSW	汽车配件销售	126.54592	44.829873	10800	431	220182
B01AF09T3E	汽车配件销售	125.393571	43.867351	10800	431	220105
B01AF09TV4	汽车服务相关	125.167224	44.435923	10000	431	220122
B01AF0A0A4	汽车养护	125.163393	44.432237	10400	431	220122
B01AF0A1RO	汽车养护	126.548911	44.832718	10400	431	220182
B01AF0A3PG	汽车配件销售|购物服务	125.71726	44.53985	010800|060000	431	220183
B01AF0A4ZZ	汽车配件销售	125.271098	43.881039	10800	431	220106
B01AF0A7UK	汽车配件销售	125.18089	43.816147	10800	431	220106
B01AF0AENA	汽车服务相关	126.543412	44.824138	10000	431	220182
B01AF0AFPO	汽车配件销售	125.163779	44.43476	10800	431	220122
B01AF0AG9K	汽车服务相关	126.55615	44.820275	10000	431	220182
B01AF0AI96	加油站	125.295341	43.832065	10100	431	220104
B01AF0AILT	加油站	125.317768	43.923943	10100	431	220103
B01AF0AJXU	汽车配件销售	125.663435	43.529004	10800	431	220112
B01AF0AKC7	汽车服务相关	125.953257	44.69268	10000	431	220183
B01AF0APBP	其它能源站	125.291369	43.873344	10200	431	220104
B01AF0APBZ	中国石油	125.075937	43.985798	10102	431	220103
B01AF0APC3	中国石油	125.331335	43.972079	10102	431	220103
B01AF0APC6	中国石油	125.305297	43.949268	10102	431	220103
B01AF0APCQ	中国石油	125.255365	43.89477	10102	431	220106
B01AF0APD1	加油站	125.280721	43.885099	10100	431	220106
B01AF0APD4	中国石油	125.375582	43.911775	10102	431	220105
B01AF0APD5	中国石油	125.330932	43.91854	10102	431	220103
B01AF0APD6	中国石油	125.352601	43.896115	10102	431	220102
B01AF0APDC	中国石化	125.469037	43.864891	10101	431	220105
B01AF0APDF	中国石油	125.423636	43.868211	10102	431	220105
B01AF0APDG	中国石油	125.394221	43.900065	10102	431	220105
B01AF0APDK	中国石油	125.436429	43.885478	10102	431	220105
B01AF0APDL	中国石化	125.422212	43.883033	10101	431	220105
B01AF0APDM	中国石油	125.395561	43.857936	10102	431	220102
B01AF0APDN	中国石油	125.382443	43.865376	10102	431	220105
B01AF0APDY	中国石油	125.179057	43.782817	10102	431	220104
B01AF0APE8	中国石油	125.402165	43.757429	10102	431	220102
B01AF0APED	中国石油	125.306279	43.745927	10102	431	220104
B01AF0APEF	中国石油	125.492732	43.717556	10102	431	220102
B01AF0APEG	加油站	125.391129	43.705566	10100	431	220102
B01AF0APEH	加油站	125.536565	43.678188	10100	431	220112
B01AF0APEJ	中国石油	125.692608	43.748667	10102	431	220112
B01AF0APEN	中国石油	125.582336	43.630528	10102	431	220112
B01AF0APEO	中国石油	125.598781	43.638022	10102	431	220112
B01AF0APEQ	中国石油	125.49395	43.564686	10102	431	220112
B01AF0APER	加油站	125.59207	43.585095	10100	431	220112
B01AF0APEU	中国石油	125.700897	43.514651	10102	431	220112
B01AF0APEW	中国石油	125.652582	43.542736	10102	431	220112
B01AF0APEY	加油站	125.602026	43.48095	10100	431	220112
B01AF0APF0	中国石油	125.558386	43.458463	10102	431	220112
B01AF0APF8	加油站	125.601309	44.846273	10100	431	220122
B01AF0APFB	中国石油	125.366845	44.775157	10102	431	220122
B01AF0APFC	中国石油	125.484349	44.796515	10102	431	220122
B01AF0APFG	中国石油	125.655768	44.773401	10102	431	220122
B01AF0APFJ	加油站	124.900969	44.669609	10100	431	220122
B01AF0APFO	中国石油	125.533691	44.713027	10102	431	220122
B01AF0APFW	中国石油	125.568257	44.593663	10102	431	220183
B01AF0APFX	中国石油	125.686373	44.631313	10102	431	220183
B01AF0APFY	中国石油	125.822174	44.667107	10102	431	220183
B01AF0APG0	中国石油	124.686571	44.514727	10102	431	220122
B01AF0APG1	加油站	124.807124	44.544245	10100	431	220122
B01AF0APG2	中国石油	124.963718	44.521395	10102	431	220122
B01AF0APG9	中国石油	125.711324	44.557638	10102	431	220183
B01AF0APGA	中国石油	125.695928	44.525758	10102	431	220183
B01AF0APGB	中国石油	125.713779	44.531925	10102	431	220183
B01AF0APGE	中国石油	125.691229	44.54212	10102	431	220183
B01AF0APGG	中国石油	125.734885	44.512838	10102	431	220183
B01AF0APGO	中国石油	125.163223	44.427487	10102	431	220122
B01AF0APGR	中国石油	125.235228	44.425002	10102	431	220122
B01AF0APGS	加油站	125.138432	44.443492	10100	431	220122
B01AF0APGT	中国石油	125.190415	44.444345	10102	431	220122
B01AF0APGX	中国石油	125.464017	44.483874	10102	431	220183
B01AF0APGZ	加油站	125.469224	44.487485	10100	431	220183
B01AF0APH0	中国石油	125.59384	44.429505	10102	431	220183
B01AF0APH2	中国石油	125.712863	44.485037	10102	431	220183
B01AF0APH3	中国石油	125.711206	44.47566	10102	431	220183
B01AF0APH8	中国石油	125.652305	44.381379	10102	431	220183
B01AF0APHB	中国石油	125.760997	44.379635	10102	431	220183
B01AF0APHC	中国石油	125.847895	44.409529	10102	431	220183
B01AF0APHG	中国石化	125.568662	44.286862	10101	431	220183
B01AF0APHK	中国石油	125.761976	44.256761	10102	431	220113
B01AF0APHM	中国石油	125.960842	44.279292	10102	431	220113
B01AF0APHO	中国石油	125.550879	44.175657	10102	431	220103
B01AF0APHY	中国石油	124.974633	44.089468	10102	431	220122
B01AF0API2	中国石油	125.625812	44.155976	10102	431	220113
B01AF0API6	中国石油	125.816388	44.092523	10102	431	220113
B01AF0API8	中国石油	125.828466	44.156876	10102	431	220113
B01AF0API9	中国石油	125.870476	44.15726	10102	431	220113
B01AF0APID	中国石油	125.916892	44.099991	10102	431	220113
B01AF0APIE	中国石油	125.898903	44.166845	10102	431	220113
B01AF0APIF	中国石油	125.18282	44.068665	10102	431	220103
B01AF0APIG	加油站	125.189765	44.05496	10100	431	220103
B01AF0APIK	中国石油|公司企业	125.435149	44.007711	010102|170200	431	220113
B01AF0APIL	中国石油	125.540753	44.009693	10102	431	220113
B01AF0APIN	中国石油	125.645656	44.064421	10102	431	220113
B01AF0APIO	中国石油	125.751114	44.075367	10102	431	220113
B01AF0APIP	中国石油|公司企业	125.802205	44.036489	010102|170200	431	220113
B01AF0APIQ	中国石油	126.728205	45.143712	10102	431	220182
B01AF0APIR	中国石油	126.343921	45.074036	10102	431	220182
B01AF0APIT	加油站	126.74681	45.03278	10100	431	220182
B01AF0APIW	中国石油	126.322847	44.97698	10102	431	220182
B01AF0APIY	中国石油	126.430837	44.931129	10102	431	220182
B01AF0APIZ	中国石油	126.879949	44.971474	10102	431	220182
B01AF0APJ1	中国石油	126.532264	44.844375	10102	431	220182
B01AF0APJ3	中国石油	126.557998	44.837535	10102	431	220182
B01AF0APJ8	中国石油	126.572097	44.842034	10102	431	220182
B01AF0APJ9	加油站	126.883186	44.867145	10100	431	220182
B01AF0APJB	中国石油	126.912625	44.869044	10102	431	220182
B01AF0APJD	中国石油	126.121241	44.795565	10102	431	220182
B01AF0APJK	中国石油	126.293246	44.798352	10102	431	220182
B01AF0APJM	中国石油	126.432884	44.782359	10102	431	220182
B01AF0APJN	中国石油	126.523023	44.831198	10102	431	220182
B01AF0APJT	中国石油	126.53336	44.758711	10102	431	220182
B01AF0APJX	中国石油	126.541544	44.805559	10102	431	220182
B01AF0APK0	中国石油	126.015554	44.744337	10102	431	220183
B01AF0APK1	中国石油	126.720971	44.68157	10102	431	220182
B01AF0APKD	中国石油	126.475946	44.613301	10102	431	220182
B01AF0APKE	中国石油	126.593456	44.62287	10102	431	220182
B01AF0APKH	中国石油	126.09611	44.507549	10102	431	220183
B01AF0APKM	中国石油	126.415522	44.551761	10102	431	220182
B01AF0APKN	中国石油	126.509101	44.550679	10102	431	220182
B01AF0APKT	中国石油	126.008712	44.361601	10102	431	220113
B01AF0APKX	中国石油	126.197336	44.280415	10102	431	220113
B01AF0APL8	加油站	125.831469	44.123734	10100	431	220113
B01AF0ARGU	汽车养护|购物服务	125.380871	43.875349	010400|060000	431	220105
B01AF0ARME	汽车服务相关	125.270021	43.863254	10000	431	220106
B01AF0ARUY	汽车养护	125.26286	43.892003	10400	431	220106
B01AF0ASG0	汽车配件销售|购物服务	125.271445	43.869831	010800|061200	431	220106
B01AF0AUB7	汽车养护	125.29749	43.865645	10400	431	220104
B01AF0AUX0	汽车配件销售	125.318354	43.828917	10800	431	220102
B01AF0AV02	汽车养护	125.269727	43.875161	10400	431	220106
B01AF0AYJD	汽车养护	125.272145	43.875006	10400	431	220106
B01AF0AYKZ	汽车养护	125.368634	43.86312	10400	431	220102
B01AF0AYVR	汽车养护	125.385231	43.874931	10400	431	220105
B01AF0AYYO	汽车配件销售|汽车维修	125.408561	43.827648	010800|030000	431	220102
B01AF0AYZ8	汽车配件销售	125.271542	43.874093	10800	431	220106
B01AF0AYZC	汽车服务相关	125.286283	43.845488	10000	431	220104
B01AF0AZ2J	汽车配件销售	125.331588	43.884452	10800	431	220102
B01AF0AZDD	汽车配件销售	125.271909	43.873276	10800	431	220106
B01AF0AZXL	汽车配件销售	125.347541	43.908115	10800	431	220103
B01AF0B1K0	汽车服务相关	125.271915	43.873073	10000	431	220106
B01AF0B1N5	汽车配件销售	125.334579	43.889788	10800	431	220102
B01AF0B2E4	汽车服务相关	125.699002	43.517953	10000	431	220112
B01AF0B47Q	汽车配件销售	125.359965	43.897347	10800	431	220105
B01AF0B7W5	洗车场	125.30244	43.881488	10500	431	220104
B01AF0B8D3	洗车场|汽车维修	125.207611	43.828213	010500|030000	431	220106
B01AF0B8F4	汽车租赁	125.295186	43.885281	10900	431	220104
B01AF0B8VG	汽车配件销售|汽车维修	125.293123	43.881055	010800|030000	431	220104
B01AF0BABB	汽车配件销售	125.381458	43.875742	10800	431	220105
B01AF0BAVL	汽车养护	125.269636	43.8751	10400	431	220106
B01AF0BB76	汽车养护|汽车维修	125.266264	43.873381	010400|030000	431	220106
B01AF0BCFK	汽车服务相关|汽车销售	125.371723	43.82579	010000|020000	431	220102
B01AF0BCGJ	汽车配件销售	125.271211	43.880699	10800	431	220106
B01AF0BCS6	汽车养护	125.330962	43.883933	10400	431	220102
B01AF0BE4C	汽车配件销售	125.270016	43.874105	10800	431	220106
B01AF0BFFE	汽车养护	125.277698	43.864592	10400	431	220104
B01AF0BH4T	汽车配件销售	125.273326	43.873668	10800	431	220106
B01AF0BHG0	洗车场	125.302812	43.90389	10500	431	220106
B01AF0BHR0	汽车养护	125.268106	43.874411	10400	431	220106
B01AF0BT69	汽车配件销售	125.351732	43.899177	10800	431	220102
B01AF0BUNG	汽车配件销售	125.333906	43.889659	10800	431	220102
B01AF0BUR5	汽车养护	125.340037	43.880565	10400	431	220102
B01AF0BUTQ	汽车租赁	125.333742	43.882532	10900	431	220102
B01AF0BUV7	汽车养护	125.330961	43.883931	10400	431	220102
B01AF0BUW7	汽车养护	125.327957	43.884912	10400	431	220102
B01AF0BUWA	汽车配件销售	125.328907	43.884938	10800	431	220102
B01AF0BUX0	汽车配件销售	125.364796	43.899018	10800	431	220105
B01AF0BVW5	汽车配件销售|购物服务	125.355901	43.888717	010800|060300	431	220102
B01AF0BW50	汽车配件销售	125.339825	43.873308	10800	431	220102
B01AF0BYRH	汽车配件销售	125.273569	43.896474	10800	431	220106
B01AF0BYVF	汽车配件销售	125.273564	43.8738	10800	431	220106
B01AF0C0M4	汽车养护	125.269116	43.874882	10400	431	220106
B01AF0C0MJ	汽车养护	125.266725	43.873673	10400	431	220106
B01AF0C0UC	汽车配件销售	125.271943	43.872067	10800	431	220106
B01AF0C1NN	汽车服务相关	125.385132	43.87493	10000	431	220105
B01AF0C21F	中国石化	125.223052	43.831595	10101	431	220106
B01AF0C2XV	汽车养护	125.366741	43.823206	10400	431	220102
B01AF0C370	中国石油	125.861812	44.171876	10102	431	220113
B01AF0C5DC	汽车养护	125.266106	43.873318	10400	431	220106
B01AF0C6K5	中国石油	125.00091	43.993926	10102	431	220122
B01AF0C6KF	中国石油	125.04971	43.994388	10102	431	220122
B01AF0C6MK	中国石化	125.262993	43.982553	10101	431	220106
B01AF0C6QP	加油站	125.612552	43.957817	10100	431	220113
B01AF0C6TJ	加油站	126.003249	43.977895	10100	431	220113
B01AF0C786	加油站	125.892096	43.89349	10100	431	220113
B01AF0C78K	加油站	125.208882	43.797488	10100	431	220104
B01AF0C7JE	中国石油	125.709186	43.683631	10102	431	220112
B01AF0C7JV	加油站	125.381286	43.615205	10100	431	220102
B01AF0C7WZ	加油站	125.600073	44.85216	10100	431	220122
B01AF0C7XE	加油站	125.350079	44.771183	10100	431	220122
B01AF0C7Y0	加油站	125.483631	44.819195	10100	431	220122
B01AF0C7YC	加油站	125.472012	44.816362	10100	431	220122
B01AF0C7ZW	中国石油	125.846021	44.758015	10102	431	220183
B01AF0C83C	加油站	125.128863	44.664518	10100	431	220122
B01AF0C842	加油站	125.453016	44.652321	10100	431	220122
B01AF0C84C	加油站	125.564138	44.594021	10100	431	220183
B01AF0C84X	加油站	125.817624	44.65813	10100	431	220183
B01AF0C872	加油站	125.249538	44.541952	10100	431	220122
B01AF0C8HO	中国石油	125.680321	44.530582	10102	431	220183
B01AF0C8NV	中国石油	125.729568	44.550439	10102	431	220183
B01AF0C8PJ	中国石油	125.929438	44.537208	10102	431	220183
B01AF0C8Q5	加油站	124.848277	44.494846	10100	431	220122
B01AF0C8QJ	加油站	125.052086	44.492995	10100	431	220122
B01AF0C8QM	中国石化	125.162397	44.439241	10101	431	220122
B01AF0C8QV	汽车养护	125.174883	44.426949	10400	431	220122
B01AF0C90J	汽车服务相关	125.16591	44.436465	10000	431	220122
B01AF0C90S	汽车配件销售	125.16588	44.435988	10800	431	220122
B01AF0C98C	洗车场	125.16315	44.431306	10500	431	220122
B01AF0C98N	汽车服务相关	125.162677	44.428568	10000	431	220122
B01AF0C9X8	汽车配件销售|购物服务	125.16323	44.431265	010800|060000	431	220122
B01AF0C9XS	汽车配件销售|购物服务	125.162787	44.429119	010800|060000	431	220122
B01AF0CA8B	中国石油	125.632569	44.487971	10102	431	220183
B01AF0CA9B	加油站	124.631927	44.394105	10100	431	220122
B01AF0CA9R	中国石油	124.63105	44.407466	10102	431	220122
B01AF0CA9S	中国石油	124.842122	44.343575	10102	431	220122
B01AF0CA9V	加油站	124.834001	44.343489	10100	431	220122
B01AF0CABI	中国石油	125.478325	44.392726	10102	431	220183
B01AF0CAC3	加油站	125.610375	44.411222	10100	431	220183
B01AF0CADN	加油站	124.979097	44.284588	10100	431	220122
B01AF0CADT	加油站	125.007834	44.304025	10100	431	220122
B01AF0CAH3	加油站	125.748448	44.302156	10100	431	220113
B01AF0CAII	加油站	124.896227	44.20307	10100	431	220122
B01AF0CAIL	加油站	125.110642	44.215773	10100	431	220122
B01AF0CAIS	加油站	125.107575	44.222328	10100	431	220122
B01AF0CAJA	加油站	125.207851	44.170611	10100	431	220122
B01AF0CAJB	加油站	125.227309	44.23304	10100	431	220122
B01AF0CALV	加油站	124.94651	44.140325	10100	431	220122
B01AF0CAND	中国石油	125.35393	44.140935	10102	431	220103
B01AF0CAPH	中国石油	125.83072	44.097422	10102	431	220113
B01AF0CBPA	中国石油	125.556091	44.014993	10102	431	220113
B01AF0CBQ0	加油站	125.747788	44.076104	10100	431	220113
B01AF0CBRE	中国石油	126.41351	45.130579	10102	431	220182
B01AF0CBRZ	中国石油	126.5445	45.161202	10102	431	220182
B01AF0CBU4	加油站	126.766049	45.025853	10100	431	220182
B01AF0CBVW	加油站	126.895824	44.981857	10100	431	220182
B01AF0CBWZ	中国石油	126.263498	44.860828	10102	431	220182
B01AF0CBXU	加油站	126.579025	44.848067	10100	431	220182
B01AF0CBYO	汽车配件销售	126.568626	44.83835	10800	431	220182
B01AF0CC1W	中国石油	126.687088	44.853606	10102	431	220182
B01AF0CC33	中国石油	126.154993	44.783018	10102	431	220182
B01AF0CC34	加油站	126.155884	44.783106	10100	431	220182
B01AF0CC4N	加油站	126.520408	44.810912	10100	431	220182
B01AF0CCA0	汽车配件销售	126.565555	44.834691	10800	431	220182
B01AF0CCB6	汽车服务相关	126.543175	44.823713	10000	431	220182
B01AF0CCB7	汽车服务相关	126.543306	44.82396	10000	431	220182
B01AF0CCB8	汽车服务相关	126.543345	44.823923	10000	431	220182
B01AF0CCB9	汽车服务相关	126.543279	44.823883	10000	431	220182
B01AF0CCBM	汽车配件销售	126.54911	44.833028	10800	431	220182
B01AF0CCFS	汽车配件销售	126.546623	44.830235	10800	431	220182
B01AF0CD80	加油站	126.772896	44.767164	10100	431	220182
B01AF0CD85	加油站	126.09568	44.683963	10100	431	220183
B01AF0CD9U	加油站	126.035745	44.585472	10100	431	220183
B01AF0CDA6	加油站	126.175739	44.635339	10100	431	220183
B01AF0CDA9	加油站	126.224966	44.634323	10100	431	220183
B01AF0CDC2	中国石油	126.948582	44.614717	10102	431	220182
B01AF0CDCM	加油站	126.311111	44.576195	10100	431	220183
B01AF0CDCN	加油站	126.319367	44.569773	10100	431	220183
B01AF0CDCX	加油站	126.301068	44.575141	10100	431	220183
B01AF0CDDM	中国石油	126.827744	44.579617	10102	431	220182
B01AF0CDE0	加油站	126.204315	44.49013	10100	431	220113
B01AF0CDFQ	中国石油	126.336377	44.365587	10102	431	220113
B01AF0CDGS	加油站	126.426094	44.256045	10100	431	220113
B01AF0CDHN	中国石油	127.021013	44.898651	10102	431	220182
B01AF0CE1J	中国石油	125.214371	43.929702	10102	431	220106
B01AF0CE65	中国石油	125.259001	44.678998	10102	431	220122
B01AF0CE6Q	汽车配件销售	125.163474	44.437237	10800	431	220122
B01AF0CICI	中国石油	126.42128	44.663767	10102	431	220182
B01AF0CICN	中国石油	125.933152	43.333405	10102	431	220112
B01AF0CIGZ	加油站	124.993777	43.989994	10100	431	220122
B01AF0CJMH	加油站	125.311367	43.864427	10100	431	220104
B01AF0CKJV	中国石油	125.2493	43.819581	10102	431	220104
B01AF0CKO7	中国石油	125.34811	43.8338	10102	431	220102
B01AF0CKTG	中国石油	125.817028	44.144418	10102	431	220113
B01AF0CKXI	中国石油	125.319214	44.005552	10102	431	220103
B01AF0CKZV	中国石油	126.532961	44.753005	10102	431	220182
B01AF0CL5M	加油站	125.778706	43.988306	10100	431	220113
B01AF0CLGM	加油站	125.308688	43.869836	10100	431	220104
B01AF0CM34	中国石化	125.218162	43.844345	10101	431	220106
B01AF0CPMZ	二手车交易	125.185396	43.818596	11000	431	220106
B01AF0CYB1	汽车服务相关	125.346748	43.833643	10000	431	220102
B01AF0CYFH	汽车服务相关	125.295822	43.923514	10000	431	220106
B01AF0CYGH	汽车配件销售	125.270714	43.86934	10800	431	220106
B01AF0CYNP	汽车养护	125.380846	43.875342	10400	431	220105
B01AF0CYRQ	汽车租赁	125.299701	43.896026	10900	431	220106
B01AF0CYXC	汽车服务相关	125.332399	43.889209	10000	431	220102
B01AF0CYYO	汽车服务相关	125.262872	43.902009	10000	431	220106
B01AF0CZA7	汽车养护	125.26567	43.873108	10400	431	220106
B01AF0CZAO	汽车养护	125.329033	43.884881	10400	431	220102
B01AF0CZAX	汽车养护	125.328998	43.88443	10400	431	220102
B01AF0CZCC	汽车配件销售	125.269619	43.873509	10800	431	220106
B01AF0CZPR	汽车配件销售	125.335147	43.880046	10800	431	220102
B01AF0D086	汽车服务相关	126.542266	44.82347	10000	431	220182
B01AF0D0QF	汽车养护	125.368296	43.886751	10400	431	220105
B01AF0D0WS	汽车租赁	125.345823	43.893742	10900	431	220102
B01AF0D1XM	汽车服务相关	125.382024	43.828144	10000	431	220102
B01AF0D1Y0	汽车养护	125.378928	43.828194	10400	431	220102
B01AF0D1Z6	汽车养护|汽车服务	125.389428	43.865525	010400|010800	431	220105
B01AF0D2AW	汽车租赁|公司企业	125.363343	43.851268	010900|170200	431	220102
B01AF0D2FJ	汽车养护	125.354209	43.888802	10400	431	220102
B01AF0D2ZX	汽车服务相关	125.271222	43.870345	10000	431	220106
B01AF0D3HO	汽车租赁	125.284861	43.870778	10900	431	220104
B01AF0D3JK	汽车服务相关	125.345645	43.885079	10000	431	220102
B01AF0D3PY	汽车服务相关	125.385538	43.874933	10000	431	220105
B01AF0D3UL	汽车服务相关	125.269289	43.866546	10000	431	220106
B01AF0D4AM	汽车配件销售	125.270862	43.874485	10800	431	220106
B01AF0D4Q8	汽车配件销售	125.269436	43.873821	10800	431	220106
B01AF0D578	汽车服务相关	125.32625	43.924924	10000	431	220103
B01AF0D5FM	汽车配件销售	125.337723	43.850976	10800	431	220102
B01AF0D5GF	汽车租赁	125.311008	43.883742	10900	431	220104
B01AF0D5KQ	汽车租赁	125.26205	43.876139	10900	431	220106
B01AF0D76P	汽车养护	125.302537	43.94702	10400	431	220103
B01AF0D7ED	洗车场|汽车维修	125.347042	43.833837	010500|030000	431	220102
B01AF0D7L3	洗车场	125.342493	43.923875	10500	431	220103
B01AF0D7VE	中国石油	125.25166	43.920463	10102	431	220106
B01AF0D805	中国石油	126.057604	44.090112	10102	431	220113
B01AF0D80Q	中国石油	125.797895	44.207032	10102	431	220113
B01AF0D9SZ	加油站	125.091172	44.680369	10100	431	220122
B01AF0DADG	汽车服务相关	125.760334	44.386124	10000	431	220183
B01AF0DAIM	加油站	126.725277	45.132924	10100	431	220182
B01AF0DBBY	加油站	125.403328	43.844694	10100	431	220105
B01AF0DBC0	加油站	125.406099	43.836614	10100	431	220105
B01AF0DBCK	加油站	125.699958	44.522617	10100	431	220183
B01AF0DBE5	加油站	125.84138	44.139858	10100	431	220113
B01AF0DBHC	汽车服务相关	125.322471	43.904873	10000	431	220103
B01AF0DBJN	加油站	126.147282	44.808107	10100	431	220182
B01AF0DBLH	加油站	125.181438	43.892492	10100	431	220106
B01AF0DEQ3	中国石油	125.857325	44.160146	10102	431	220113
B01AF0DEQU	加油站	125.41232	43.923562	10100	431	220105
B01AF0DES0	汽车配件销售	125.271934	43.872273	10800	431	220106
B01AF0DG57	中国石油	125.151723	44.242926	10102	431	220122
B01AF0DG59	中国石油	125.151693	44.24018	10102	431	220122
B01AF0YZ49	汽车养护	125.300329	43.898718	10400	431	220106
B01AF0YZI7	汽车养护	125.268262	43.874469	10400	431	220106
B01AF0YZVA	汽车服务相关	124.994413	43.992059	10000	431	220122
B01AF0YZVL	汽车服务相关	124.999399	43.99366	10000	431	220122
B01AF0Z005	洗车场	125.213657	43.860137	10500	431	220106
B01AF0Z09U	汽车养护|汽车维修	125.225243	43.865462	010400|030100	431	220106
B01AF0Z0D8	汽车养护|汽车维修	125.227744	43.854511	010400|030000	431	220106
B01AF0Z0YG	汽车服务相关	125.27191	43.874675	10000	431	220106
B01AF0Z0YT	汽车养护|汽车服务	125.271946	43.871337	010400|010800	431	220106
B01AF0Z1D1	汽车配件销售	125.271549	43.873432	10800	431	220106
B01AF0Z1HC	二手车交易	125.239386	43.878326	11000	431	220106
B01AF0Z1OS	汽车配件销售|汽车维修	125.298433	43.879263	010800|030000	431	220104
B01AF0Z2HJ	汽车养护	125.279794	43.869443	10400	431	220106
B01AF0Z2L1	汽车养护	125.318005	43.857067	10400	431	220104
B01AF0Z2QC	中国石油	125.279033	43.927938	10102	431	220106
B01AF0Z3DS	汽车养护	125.368454	43.86346	10400	431	220102
B01AF0Z436	中国石化	125.321461	43.921301	10101	431	220103
B01AF0Z438	汽车租赁	125.337592	43.929307	10900	431	220103
B01AF0Z43I	加油站	125.338229	43.942894	10100	431	220103
B01AF0Z5FF	加油站	125.490693	43.720045	10100	431	220102
B01AF0Z5GM	加油站	124.931048	44.680874	10100	431	220122
B01AF0Z5HJ	中国石化	125.164081	44.442887	10101	431	220122
B01AF0Z5JH	加油站	125.242443	44.42558	10100	431	220122
B01AF0Z5KB	加油站	125.460413	44.48188	10100	431	220183
B01AF0Z5L1	汽车养护	126.537701	44.837986	10400	431	220182
B01AF0Z5LM	汽车养护	126.549541	44.839608	10400	431	220182
B01AF0Z5RO	汽车租赁	125.325791	43.863652	10900	431	220102
B01AF0Z5V1	汽车养护	125.272252	43.837357	10400	431	220104
B01AF0Z61L	汽车服务相关	125.842605	44.422801	10000	431	220183
B01AF0Z62D	加油站	124.651597	44.393306	10100	431	220122
B01AF0Z664	加气站	126.542698	44.803162	10300	431	220182
B01AF0Z6G9	汽车配件销售	125.271515	43.874528	10800	431	220106
B01AF0Z6GC	汽车配件销售|购物服务	125.271948	43.871254	010800|060000	431	220106
B01AF0Z6N0	中国石化	125.951406	44.686645	10101	431	220183
B01AF0Z6NP	汽车配件销售	125.128321	44.664468	10800	431	220122
B01AF0Z6QI	中国石油	125.133061	44.35388	10102	431	220122
B01AF0Z78Q	中国石化	125.173952	43.794153	10101	431	220106
B01AF0Z78T	加油站	125.149124	43.770451	10100	431	220106
B01AF0Z7B0	汽车服务相关	125.207336	43.827367	10000	431	220106
B01AF0Z7H5	加油站	125.269752	44.266258	10100	431	220122
B01AF0Z7HB	加油站	125.36541	44.315654	10100	431	220122
B01AF0Z7R6	其它能源站	125.264534	43.90277	10200	431	220106
B01AF0Z7VF	汽车配件销售	125.389859	43.872354	10800	431	220105
B01AF0Z7Y6	汽车服务相关	125.651992	43.5436	10000	431	220112
B01AF0Z7ZI	加油站	125.863541	44.319086	10100	431	220113
B01AF0Z80G	二手车交易	125.850972	44.157136	11000	431	220113
B01AF0Z8GV	中国石化	125.324369	43.82719	10101	431	220102
B01AF0Z8KF	中国石油	125.173708	44.208118	10102	431	220122
B01AF0Z8KO	加油站	125.556589	44.223702	10100	431	220103
B01AF0Z8NH	汽车配件销售	125.834861	44.148377	10800	431	220113
B01AF0Z8ZL	汽车服务相关	125.32864	43.885504	10000	431	220102
B01AF0Z8ZO	汽车配件销售	125.328471	43.885622	10800	431	220102
B01AF0Z8ZQ	汽车配件销售|购物服务	125.328164	43.885755	010800|060000	431	220102
B01AF0Z900	汽车配件销售	125.337878	43.881084	10800	431	220102
B01AF0Z901	汽车养护	125.340148	43.880481	10400	431	220102
B01AF0Z973	汽车服务相关	124.959383	44.097498	10000	431	220122
B01AF0Z99A	汽车养护	125.852435	44.157263	10400	431	220113
B01AF0Z9BI	中国石化	125.034224	44.003994	10101	431	220122
B01AF0Z9C4	加油站	126.962621	44.711173	10100	431	220182
B01AF0Z9GA	汽车服务相关	125.281724	43.881192	10000	431	220106
B01AF0Z9HK	汽车养护	125.301125	43.866011	10400	431	220104
B01AF0Z9MW	汽车养护	125.320121	43.902927	10400	431	220103
B01AF0Z9OV	加油站	125.841392	44.1431	10100	431	220113
B01AF0Z9R1	加油站	126.09542	44.508216	10100	431	220183
B01AF0Z9VU	汽车服务相关	125.271262	43.877728	10000	431	220106
B01AF0Z9WI	汽车配件销售	125.270476	43.870047	10800	431	220106
B01AF0Z9WJ	中国石油	125.275604	43.877331	10102	431	220106
B01AF0Z9ZX	汽车服务相关	125.271701	43.870189	10000	431	220106
B01AF0ZA2D	汽车服务相关	125.182686	44.062081	10000	431	220103
B01AF0ZA4O	汽车养护|汽车维修	126.677864	44.552436	010400|030000	431	220182
B01AF0ZABI	汽车养护	125.328183	43.884426	10400	431	220102
B01AF0ZAJI	加油站	126.195089	44.490179	10100	431	220113
B01AF0ZANE	汽车配件销售	125.350294	43.898475	10800	431	220102
B01AF0ZAYZ	汽车服务相关	125.653206	44.06688	10000	431	220113
B01AF0ZAZC	加油站	126.337228	44.3658	10100	431	220113
B01AF0ZAZJ	汽车服务相关	126.194695	44.278996	10000	431	220113
B01AF0ZB1C	汽车服务相关	126.336842	44.273754	10000	431	220113
B01AF0ZBD8	中国石化	125.743632	44.517688	10101	431	220183
B01AF0ZBJB	汽车服务相关	126.096824	44.231486	10000	431	220113
B01AF0ZBOM	其它能源站	125.405124	43.883076	10200	431	220105
B01AF0ZC5R	汽车租赁还车	125.359258	43.881743	10901	431	220105
B01AF0ZCPN	汽车养护	125.274903	43.900867	10400	431	220106
B01AF0ZD66	加油站	125.389452	43.908819	10100	431	220105
B01AF0ZDAH	加油站	125.654565	44.789646	10100	431	220122
B01AF0ZDBR	汽车配件销售	125.169592	44.442236	10800	431	220122
B01AF0ZDDS	汽车养护|汽车维修	125.177998	44.442109	010400|030000|020000	431	220122
B01AF0ZDH3	洗车场|汽车维修	125.384287	43.857763	010500|030000	431	220102
B01AF0ZDPA	加油站	125.840172	44.427007	10100	431	220183
B01AF0ZDQH	加油站	124.940288	44.142342	10100	431	220122
B01AF0ZDXG	中国石油	124.989976	43.991158	10102	431	220122
B01AF0ZE8B	加油站	126.318926	44.990396	10100	431	220182
B01AF0ZE9V	汽车配件销售	125.212873	43.861849	10800	431	220106
B01AF0ZEIX	汽车养护	125.279275	43.865966	10400	431	220104
B01AF0ZEK5	中国石油	125.471811	44.134984	10102	431	220103
B01AF0ZEWO	加油站	125.392603	44.611692	10100	431	220122
B01AF0ZF88	加油站	125.16403	44.418106	10100	431	220122
B01AF0ZFD5	汽车配件销售	125.183364	44.065317	10800	431	220103
B01AF0ZFP4	汽车租赁	125.27121	43.880668	10900	431	220106
B01AF0ZFY4	汽车服务相关	125.274209	43.972915	10000	431	220106
B01AF0ZFYS	中国石化	125.317093	43.935205	10101	431	220103
B01AF0ZG2K	其它能源站	125.242813	43.794248	10200	431	220104
B01AF0ZG3O	加油站	125.401019	43.882126	10100	431	220105
B01AF0ZGDX	中国石油	125.361571	44.314461	10102	431	220122
B01AF0ZGHW	汽车养护	125.327979	43.884746	10400	431	220102
B01AF0ZGK5	汽车配件销售	125.271175	43.871929	10800	431	220106
B01AF0ZGNO	汽车配件销售|购物服务	125.334238	43.890117	010800|060000	431	220102
B01AF0ZGUC	二手车交易	125.239186	43.878815	11000	431	220106
B01AF0ZGV1	汽车配件销售	125.241991	43.861251	10800	431	220106
B01AF0ZH1V	加油站	125.154967	43.777867	10100	431	220106
B01AF0ZH2O	加油站	126.350527	44.376068	10100	431	220113
B01AF0ZHBD	加油站	125.522834	44.283408	10100	431	220183
B01AF0ZHSE	中国石油	126.089509	44.23195	10102	431	220113
B01AF0ZI4B	汽车养护	125.273222	43.877887	10400	431	220106
B01AF0ZID1	二手车交易	125.818927	44.153566	11000	431	220113
B01AF0ZIFR	其它能源站	125.434549	43.874495	10200	431	220105
B01AF0ZIKZ	汽车配件销售	125.334219	43.890134	10800	431	220102
B01AF0ZIPP	汽车配件销售	126.551105	44.839349	10800	431	220182
B01AF0ZIT5	其它能源站	125.371222	43.850086	10200	431	220102
B01AF0ZIXA	加油站	125.618472	43.956408	10100	431	220113
B01AF0ZIYF	汽车配件销售	125.32835	43.885674	10800	431	220102
B01AF0ZJ57	汽车配件销售	125.328539	43.885592	10800	431	220102
B01AF0ZJ5C	汽车养护	125.33974	43.880591	10400	431	220102
B01AF0ZJ5H	汽车养护	125.327669	43.884103	10400	431	220102
B01AF0ZJ5I	其它能源站	125.373555	43.901009	10200	431	220105
B01AF0ZJ5S	加油站	125.364781	43.88128	10100	431	220105
B01AF0ZJFA	加油站	126.18621	45.060133	10100	431	220182
B01AF0ZQLY	洗车场	125.281117	43.886471	10500	431	220106
B01AF0ZQSN	汽车配件销售	125.277643	43.871443	10800	431	220106
B01AF0ZQUJ	汽车配件销售	125.38319	43.8749	10800	431	220105
B01AF0ZR6W	加油站	125.392447	43.871803	10100	431	220105
B01AF0ZRSD	汽车养护	125.371287	43.840493	10400	431	220102
B01AF0ZRWL	汽车服务相关	125.278224	43.865045	10000	431	220104
B01AF0ZSNQ	加气站	125.278889	43.927084	10300	431	220106
B01AF0ZSQ2	汽车租赁	125.366297	43.886719	10900	431	220105
B01AF0ZSUC	汽车服务相关	125.327449	43.924568	10000	431	220103
B01AF0ZU0D	汽车服务相关	125.216435	43.867991	10000	431	220106
B01AF0ZU6Q	汽车养护|购物服务	125.3742	43.841658	010400|060000	431	220102
B01AF0ZUCV	汽车配件销售	125.350394	43.897824	10800	431	220102
B01AF0ZUDB	汽车配件销售	125.268711	43.873443	10800	431	220106
B01AF0ZUOS	汽车配件销售	125.665793	43.522425	10800	431	220112
B01AF0ZUU6	汽车配件销售|汽车维修	125.348867	43.895569	010800|030000	431	220102
B01AF0ZUUK	中国石油	125.343068	43.900567	10102	431	220102
B01AF0ZUXM	加油站	125.232659	44.015654	10100	431	220103
B01AF0ZUY2	汽车养护	125.286047	43.891192	10400	431	220106
B01AF0ZUZK	加油站	125.834036	44.53737	10100	431	220183
B01AF0ZV2H	中国石油	126.487604	44.607686	10102	431	220182
B01AF0ZV3R	汽车服务相关	125.440556	43.941292	10000	431	220103
B01AF0ZV4O	加油站	125.380245	43.529986	10100	431	220102
B01AF0ZV5V	其它能源站	125.253504	43.884852	10200	431	220106
B01AF0ZV6S	汽车养护	125.851101	44.158945	10400	431	220113
B01AF0ZV6Y	加油站	125.639188	43.956102	10100	431	220113
B01AF0ZVCV	中国石油	126.231449	44.989023	10102	431	220182
B01AF0ZVDP	加油站	125.548791	44.010754	10100	431	220113
B01AF0ZVF9	汽车养护|汽车维修	125.955683	44.689353	010400|030000	431	220183
B01AF0ZVI2	汽车服务相关	125.718348	44.500104	10000	431	220183
B01AF0ZVM9	汽车服务相关	125.40506	43.911838	10000	431	220105
B01AF0ZVNV	中国石化	125.313233	43.962687	10101	431	220103
B01AF0ZVOY	其它能源站	125.436266	43.968916	10200	431	220103
B01AF0ZVT3	中国石油	125.172068	44.536294	10102	431	220122
B01AF0ZVUJ	加油站	125.489592	43.870697	10100	431	220105
B01AF0ZW23	加油站	125.262621	43.893413	10100	431	220106
B01AF0ZWAW	加气站	125.664801	44.51799	10300	431	220183
B01AF0ZWEK	加油站	125.233151	43.842156	10100	431	220106
B01AF0ZWFV	中国石油	125.386363	43.983152	10102	431	220103
B01AF0ZWHJ	中国石油	125.137357	44.606627	10102	431	220122
B01AF0ZWLX	二手车交易	125.402546	43.745404	11000	431	220102
B01AF0ZWRA	中国石油	125.373769	43.546027	10102	431	220102
B01AF0ZWRV	加油站	126.024324	44.365452	10100	431	220113
B01AF0ZWS6	中国石化	125.402603	43.790814	10101	431	220102
B01AF0ZWT7	中国石油	125.132052	44.294165	10102	431	220122
B01AF0ZWT8	中国石化	126.604265	44.971658	10101	431	220182
B01AF0ZZ3R	汽车服务相关	125.727751	44.535234	10000	431	220183
B01AF0ZZ6G	汽车服务相关	125.727301	44.535441	10000	431	220183
B01AF0ZZ7M	加油站	125.687095	43.539647	10100	431	220112
B01AF0ZZNG	汽车配件销售	125.663654	43.529095	10800	431	220112
B01AF0ZZRN	汽车服务相关	125.165665	44.436008	10000	431	220122
B01AF0ZZSQ	汽车配件销售	125.70225	44.524901	10800	431	220183
B01AF0ZZTR	汽车服务相关	125.166577	44.436437	10000	431	220122
B01AF0ZZVX	汽车配件销售	125.705108	44.523579	10800	431	220183
B01AF0ZZXY	洗车场	126.54777	44.836579	10500	431	220182
B01AF1001Q	汽车配件销售	126.55523	44.83807	10800	431	220182
B01AF1003M	汽车租赁|公司企业	125.699873	44.526103	010900|170200	431	220183
B01AF1005X	汽车配件销售	125.705218	44.529534	10800	431	220183
B01AF10071	汽车配件销售	125.711464	44.531857	10800	431	220183
B01AF100IU	汽车养护	125.167798	44.442685	10400	431	220122
B01AF100K0	汽车配件销售	125.334672	43.890236	10800	431	220102
B01AF100KB	汽车配件销售	126.53396	44.822596	10800	431	220182
B01AF100LW	汽车租赁还车	125.693766	44.536891	10901	431	220183
B01AF100MM	汽车养护	125.706738	44.529727	10400	431	220183
B01AF100Q7	汽车服务相关	125.166174	44.436004	10000	431	220122
B01AF100QS	汽车服务相关	125.184329	44.442124	10000	431	220122
B01AF100R7	汽车服务相关	125.179129	44.423567	10000	431	220122
B01AF100WZ	汽车配件销售|汽车维修	126.567947	44.836755	010800|030000	431	220182
B01AF1012F	汽车服务相关	126.543126	44.823649	10000	431	220182
B01AF1012I	汽车配件销售	125.333005	43.889919	10800	431	220102
B01AF1013Z	汽车租赁	126.555213	44.81865	10900	431	220182
B01AF101FQ	汽车租赁	125.705438	44.52905	10900	431	220183
B01AF101HU	汽车养护	125.706927	44.530836	10400	431	220183
B01AF101Y7	汽车服务相关	126.562111	44.829043	10000	431	220182
B01AF1027W	其它能源站	125.142313	44.442976	10200	431	220122
B01AF10294	汽车养护	125.853141	44.159895	10400	431	220113
B01AF102JU	汽车服务相关	125.727649	44.53517	10000	431	220183
B01AF102KG	汽车养护	125.325572	43.898377	10400	431	220103
B01AF102PF	汽车配件销售|购物服务	125.716918	44.540396	010800|060000	431	220183
B01AF102RQ	汽车配件销售	125.860147	44.163312	10800	431	220113
B01AF102SH	汽车配件销售	125.71714	44.539893	10800	431	220183
B01AF102TZ	汽车养护|汽车维修	125.717308	44.540291	010400|030000	431	220183
B01AF102XN	洗车场	125.841934	44.162408	10500	431	220113
B01AF1039S	汽车养护	125.708812	44.531181	10400	431	220183
B01AF103U8	加油站	125.744155	44.521203	10100	431	220183
B01AF10415	汽车配件销售	125.713737	44.531533	10800	431	220183
B01AF1045G	汽车服务相关	125.710745	44.531613	10000	431	220183
B01AF1045J	汽车配件销售|购物服务	125.717574	44.540182	010800|060000	431	220183
B01AF1049L	汽车养护	125.709382	44.531316	10400	431	220183
B01AF107MR	洗车场	126.55243	44.821419	10500	431	220182
B01AF107O3	汽车服务相关	126.54299	44.823425	10000	431	220182
B01AF107QS	汽车配件销售	126.541396	44.822155	10800	431	220182
B01AF107Y8	汽车养护	125.1641	44.431439	10400	431	220122
B01AF1081E	汽车服务相关	126.562431	44.828932	10000	431	220182
B01AF1082G	汽车配件销售	125.178669	44.441561	10800	431	220122
B01AF1084C	汽车服务相关	126.543268	44.823889	10000	431	220182
B01AF1086E	汽车救援	126.534495	44.822451	10700	431	220182
B01AF108BH	汽车服务相关	125.162927	44.425793	10000	431	220122
B01AF108BJ	洗车场	125.167546	44.425256	10500	431	220122
B01AF108E0	汽车服务相关	125.16563	44.433777	10000	431	220122
B01AF108GF	汽车养护	125.163472	44.429944	10400	431	220122
B01AF108I0	汽车配件销售	125.163229	44.428766	10800	431	220122
B01AF108J3	洗车场	125.333111	43.895057	10500	431	220102
B01AF108LR	汽车服务相关|公司企业	125.834088	44.152424	010000|170000	431	220113
B01AF108MT	汽车服务相关	125.829782	44.155912	10000	431	220113
B01AF108T8	加油站	125.714402	44.535378	10100	431	220183
B01AF108Y6	洗车场	125.694859	44.538932	10500	431	220183
B01AF10Y4G	加油站	125.657061	44.003486	10100	431	220113
B01AF110WM	加油站	125.399873	43.852844	10100	431	220105
B01AF110Z5	加油站	125.054526	44.090779	10100	431	220103
B01AF110ZG	加油站	126.113553	44.874392	10100	431	220182
B01AF110ZK	加油站	125.790856	43.736588	10100	431	220112
B01AF110ZS	中国石油	125.815567	43.457431	10102	431	220112
B01AF119RB	汽车服务相关	125.38441	43.87548	10000	431	220105
B01AF119X5	汽车配件销售	125.27127	43.877735	10800	431	220106
B01AF11ASH	汽车服务相关	125.393122	43.887144	10000	431	220105
B01AF11ESP	汽车配件销售	125.266307	43.873415	10800	431	220106
B01AF11EY7	汽车服务相关	125.272566	43.874747	10000	431	220106
B01AF11FVO	汽车养护	125.288849	43.893735	10400	431	220106
B01AF11GQA	洗车场	125.337072	43.920729	10500	431	220103
B01AF11K76	汽车养护	125.336999	43.881334	10400	431	220102
B01AF11TQT	汽车养护	125.28617	43.873639	10400	431	220104
B01AF11UOB	洗车场	125.296845	43.886049	10500	431	220104
B01AF11V6C	汽车配件销售	125.271591	43.872099	10800	431	220106
B01AF124W8	汽车养护	125.433019	43.787667	10400	431	220102
B01AF124WJ	汽车养护	125.433111	43.78766	10400	431	220102
B01AF127DB	汽车租赁	125.280387	43.858054	10900	431	220104
B01AF127DN	汽车养护	125.295127	43.880573	10400	431	220104
B01AF127EO	汽车养护	125.252099	43.815863	10400	431	220104
B01AF127EX	洗车场	125.372303	43.820941	10500	431	220102
B01AF127F5	汽车配件销售|汽车维修	125.386455	43.878103	010800|030000	431	220105
B01AF1289H	汽车养护	125.267687	43.872332	10400	431	220106
B01AF12D2A	汽车配件销售	125.392629	43.845197	10800	431	220102
B01AF12D34	汽车配件销售	125.235098	43.867474	10800	431	220106
B01AF12D3Q	汽车养护	125.266577	43.873608	10400	431	220106
B01AF12D3S	汽车配件销售	125.338912	43.872752	10800	431	220102
B01AF12D50	汽车配件销售	125.387529	43.827394	10800	431	220102
B01AF12D6B	汽车配件销售	125.328522	43.936477	10800	431	220103
B01AF12D6N	汽车配件销售	125.335673	43.881641	10800	431	220102
B01AF12D6W	汽车养护	125.350215	43.877032	10400	431	220102
B01AF12D70	汽车养护	125.267337	43.873921	10400	431	220106
B01AF12D78	汽车养护	125.389863	43.872555	10400	431	220105
B01AF12D7F	汽车养护	125.386496	43.874819	10400	431	220105
B01AF12D7J	汽车养护	125.224073	43.867179	10400	431	220106
B01AF12D8P	汽车配件销售	125.386463	43.876716	10800	431	220105
B01AF12D97	洗车场	125.324158	43.824609	10500	431	220102
B01AF12D9J	汽车养护	125.266973	43.871528	10400	431	220106
B01AF12DBU	汽车养护	125.274095	43.875645	10400	431	220106
B01AF12DCI	汽车配件销售	125.384272	43.862258	10800	431	220102
B01AF12DCV	汽车服务相关	125.271079	43.875248	10000	431	220106
B01AF12DDS	汽车配件销售	125.391014	43.849504	10800	431	220102
B01AF12DF7	汽车配件销售	125.343886	43.921746	10800	431	220103
B01AF12DFV	汽车配件销售|汽车维修	125.295552	43.940722	010800|030100	431	220103
B01AF12DGW	洗车场	125.339884	43.884158	10500	431	220102
B01AF12DI1	汽车配件销售	125.271505	43.874801	10800	431	220106
B01AF12KGE	加油站	126.196253	45.105423	10100	431	220182
B01AF12MWS	汽车配件销售	125.306504	43.947313	10800	431	220103
B01AF12MXG	汽车服务相关|汽车销售	125.251514	43.815984	010000|020000	431	220104
B01AF12MXT	汽车养护	125.366207	43.823209	10400	431	220102
B01AF12MY3	汽车养护	125.299509	43.847508	10400	431	220104
B01AF12MY6	汽车配件销售	125.32413	43.824234	10800	431	220102
B01AF12NBL	汽车养护	125.382249	43.868101	10400	431	220105
B01AF12NBW	汽车配件销售	125.365152	43.886702	10800	431	220105
B01AF12NC7	洗车场|汽车服务	125.302686	43.937569	010500|010400	431	220103
B01AF12NCG	汽车养护	125.311063	43.939136	10400	431	220103
B01AF12NCT	汽车养护	125.265677	43.854406	10400	431	220104
B01AF12NHA	汽车服务相关	125.369578	43.820911	10000	431	220102
B01AF12NHF	汽车养护	125.350403	43.876922	10400	431	220102
B01AF12NHI	洗车场	125.387133	43.866127	10500	431	220105
B01AF12NIN	汽车养护	125.264315	43.843003	10400	431	220104
B01AF12NM6	汽车服务相关	125.394216	43.832074	10000	431	220102
B01AF12NMA	洗车场|汽车服务	125.304008	43.886579	010500|010400	431	220104
B01AF12NMB	汽车养护	125.273455	43.874216	10400	431	220106
B01AF12NO5	汽车养护	125.368395	43.863571	10400	431	220102
B01AF12NPM	洗车场	125.272366	43.877878	10500	431	220106
B01AF12NPN	洗车场	125.401392	43.868105	10500	431	220105
B01AF12NPT	汽车养护	125.66236	43.53029	10400	431	220112
B01AF12NRA	洗车场	125.280023	43.896232	10500	431	220106
B01AF12O16	汽车服务相关	125.271729	43.866231	10000	431	220106
B01AF12O17	汽车租赁	125.318203	43.877717	10900	431	220104
B01AF12O36	汽车服务相关	125.248274	43.878877	10000	431	220106
B01AF12O3G	汽车配件销售	125.366602	43.823207	10800	431	220102
B01AF12O45	汽车配件销售|汽车维修	125.247333	43.877473	010800|030000	431	220106
B01AF12O47	汽车配件销售	125.350422	43.897655	10800	431	220102
B01AF12O4D	汽车租赁	125.293183	43.865869	10900	431	220104
B01AF12OHQ	加油站	125.374036	43.87477	10100	431	220105
B01AF12WM1	加油站	125.91405	43.333421	10100	431	220112
B01AF1307Z	汽车配件销售	125.298895	43.574311	10800	431	220104
B01AF130QD	中国石油	126.030493	44.593131	10102	431	220183
B01AF131AN	汽车配件销售	125.270018	43.874113	10800	431	220106
B01AF13216	中国石化	125.924717	44.15151	10101	431	220113
B01AF132BH	汽车配件销售|汽车维修	125.667104	44.53481	010800|030000	431	220183
B01AF132BT	汽车配件销售	125.234679	43.867592	10800	431	220106
B01AF135BM	洗车场	125.218304	43.802826	10500	431	220104
B01AF13611	汽车配件销售|汽车维修	125.363394	43.898247	010800|030100	431	220105
B01AF136IL	中国石油	125.398225	44.622868	10102	431	220122
B01AF13U2P	汽车服务相关|汽车维修	125.280275	43.886109	010000|030000	431	220106
B01AF1470I	汽车养护	125.303924	43.939511	10400	431	220103
B01AF14721	洗车场	125.337619	43.881125	10500	431	220102
B01AF1472B	汽车配件销售|汽车维修	125.376435	43.841611	010800|030000	431	220102
B01AF1496W	洗车场	125.370215	43.883244	10500	431	220105
B01AF14972	汽车租赁	125.2517	43.88855	10900	431	220106
B01AF14976	汽车配件销售|汽车维修	125.362337	43.898108	010800|030100	431	220105
B01AF149YE	汽车配件销售	125.36679	43.825741	10800	431	220102
B01AF149ZT	汽车服务相关	125.339756	43.891765	10000	431	220102
B01AF14GN9	加气站	125.41193	43.904143	10300	431	220105
B01AF14GPN	汽车服务相关	125.187687	43.933963	10000	431	220106
B01AF14GRC	洗车场	125.443654	43.94267	10500	431	220103
B01AF14GRT	汽车服务相关	125.477572	43.965957	10000	431	220103
B01AF14GVL	汽车服务相关	125.323781	43.823804	10000	431	220102
B01AF14H5G	汽车养护|汽车服务	126.548614	44.832266	010400|010800	431	220182
B01AF14H66	汽车配件销售	126.548095	44.833984	10800	431	220182
B01AF14HAO	汽车服务相关	126.562272	44.828982	10000	431	220182
B01AF14I2Y	汽车配件销售	125.826793	44.147888	10800	431	220113
B01AF14ICO	汽车配件销售	125.35683	43.88974	10800	431	220102
B01AF14IFS	汽车配件销售	125.349952	43.897432	10800	431	220102
B01AF14ILF	汽车配件销售	125.328381	43.885702	10800	431	220102
B01AF14J6M	洗车场	125.392063	43.849512	10500	431	220102
B01AF14JDX	汽车养护	125.375554	43.906644	10400	431	220105
B01AF14JF0	汽车服务相关|汽车维修	125.348201	43.915991	010000|030000	431	220103
B01AF14JIH	汽车配件销售	125.341162	43.930781	10800	431	220103
B01AF14JYQ	汽车租赁	125.307003	43.894951	10900	431	220104
B01AF14JZT	汽车服务相关	125.270473	43.86993	10000	431	220106
B01AF14K04	汽车配件销售	125.271895	43.873767	10800	431	220106
B01AF14KHX	汽车配件销售|汽车维修	125.855493	44.161512	010800|030000	431	220113
B01AF14LG3	洗车场	125.162405	44.442178	10500	431	220122
B01AF14LL8	汽车养护	125.262836	43.88873	10400	431	220106
B01AF14LOV	汽车养护	125.271282	43.878627	10400	431	220106
B01AF14LXK	汽车配件销售	126.564011	44.834823	10800	431	220182
B01AF14M5M	洗车场|汽车服务	125.319689	43.927306	010500|010400	431	220103
B01AF14M8J	汽车服务相关	125.409216	43.876887	10000	431	220105
B01AF14MBR	汽车养护	125.696992	44.531072	10400	431	220183
B01AF14MFA	汽车租赁	125.705743	44.529532	10900	431	220183
B01AF14MIB	汽车配件销售	125.711018	44.532017	10800	431	220183
B01AF14MKL	洗车场	125.326393	43.875048	10500	431	220102
B01AF14ML1	汽车租赁	125.329123	43.878068	10900	431	220102
B01AF14MPX	汽车配件销售	125.332994	43.881768	10800	431	220102
B01AF14N1K	汽车救援	125.387398	43.869454	10700	431	220105
B01AF14N3G	洗车场	125.694945	44.539049	10500	431	220183
B01AF14NAJ	汽车服务相关	125.307287	43.923182	10000	431	220106
B01AF14NER	汽车配件销售|汽车维修	125.304373	43.938591	010800|030000	431	220103
B01AF14NL6	汽车配件销售|汽车维修	125.306135	43.946776	010800|030000	431	220103
B01AF14NL8	汽车养护	125.306151	43.946142	10400	431	220103
B01AF14NT2	洗车场	125.252855	43.816505	10500	431	220104
B01AF14O1G	汽车配件销售	125.367079	43.893092	10800	431	220105
B01AF14O2A	汽车服务相关	125.370017	43.889539	10000	431	220105
B01AF14O38	汽车配件销售	125.370973	43.893078	10800	431	220105
B01AF14O8U	汽车服务相关	125.271896	43.873725	10000	431	220106
B01AF14O93	中国石油	125.294349	43.934875	10102	431	220103
B01AF14OFB	汽车配件销售	125.35667	43.890717	10800	431	220102
B01AF14OFM	汽车配件销售	125.705463	44.529912	10800	431	220183
B01AF14OG1	二手车交易|汽车服务	125.16357	44.430418	011000|010400	431	220122
B01AF14OGR	中国石油	125.861255	44.163767	10102	431	220113
B01AF14OHM	汽车配件销售	125.361285	43.828353	10800	431	220102
B01AF14OKO	加气站	125.215453	43.836	10300	431	220106
B01AF14OOW	中国石油	125.376718	43.931402	10102	431	220105
B01AF14OW8	汽车养护	125.266964	43.8738	10400	431	220106
B01AF14OZ5	二手车交易	125.239149	43.878642	11000	431	220106
B01AF14PBZ	汽车养护	125.352076	43.890135	10400	431	220102
B01AF14PC7	汽车配件销售	125.35593	43.888717	10800	431	220102
B01AF14PIY	洗车场	125.707898	44.541723	10500	431	220183
B01AF14PKA	中国石油	125.206559	43.824152	10102	431	220106
B01AF14PKS	汽车养护	125.32413	43.82395	10400	431	220102
B01AF14PKV	汽车租赁	125.316755	43.832448	10900	431	220104
B01AF14PL5	洗车场|汽车维修	125.322539	43.869595	010500|030000	431	220104
B01AF14PMH	汽车养护	126.546721	44.830355	10400	431	220182
B01AF14Q5I	汽车养护|购物服务	125.248149	43.888558	010400|060000	431	220106
B01AF14Q71	汽车配件销售	125.308629	43.922861	10800	431	220106
B01AF14QLQ	汽车配件销售	125.347668	43.915892	10800	431	220103
B01AF14QOR	汽车服务相关|汽车维修	125.258931	43.88927	010000|030000	431	220106
B01AF14QTR	洗车场	125.302708	43.886542	10500	431	220104
B01AF14R04	汽车配件销售	125.270791	43.871917	10800	431	220106
B01AF14R53	汽车配件销售	125.386919	43.874558	10800	431	220105
B01AF14RDF	洗车场	125.297167	43.947336	10500	431	220103
B01AF14RHN	汽车养护	125.352953	43.856756	10400	431	220102
B01AF14RSP	加油站	125.316	43.902905	10100	431	220103
B01AF14RVJ	洗车场	126.541129	44.836278	10500	431	220182
B01AF14T3S	汽车服务相关	125.409797	43.869898	10000	431	220105
B01AF14TIY	洗车场	126.539329	44.803796	10500	431	220182
B01AF14TX0	汽车服务相关	125.228411	43.929439	10000	431	220106
B01AF14UII	汽车配件销售	125.271337	43.87708	10800	431	220106
B01AF14UWV	汽车配件销售	125.269289	43.873745	10800	431	220106
B01AF14W75	洗车场	125.360609	43.898829	10500	431	220105
B01AF14YG5	汽车服务相关|汽车销售	125.701797	44.525384	010000|020000	431	220183
B01AF14ZT4	汽车配件销售	125.24719	43.850939	10800	431	220106
B01AF1516N	汽车服务相关	126.57947	44.849479	10000	431	220182
B01AF152MV	汽车配件销售	125.373017	43.852096	10800	431	220102
B01B200P0K	中国石油	124.833127	43.535787	10102	431	220184
B01B200P0U	加油站	125.020226	43.626526	10100	431	220184
B01B200P1O	中国石油	124.810929	43.302366	10102	431	220184
B01B200P26	中国石油	124.830079	43.50191	10102	431	220184
B01B200P3G	中国石油	125.091786	43.731093	10102	431	220184
B01B200P5I	中国石油	124.675539	43.721535	10102	431	220184
B01B200P85	中国石油	124.80175	43.503588	10102	431	220184
B01B200PAE	加油站	124.606546	43.798879	10100	431	220184
B01B200PAP	加油站	125.091217	43.731489	10100	431	220184
B01B200PCB	加油站	124.798133	43.458694	10100	431	220184
B01B200PCG	中国石油	124.777306	43.881218	10102	431	220184
B01B200PCP	加油站	124.676704	43.719559	10100	431	220184
B01B200PDI	中国石油	124.460179	43.930046	10102	431	220184
B01B200PDJ	中国石油	124.836204	43.522153	10102	431	220184
B01B200PEA	中国石油	124.802226	43.493034	10102	431	220184
B01B200TMX	中国石油	124.849494	43.489	10102	431	220184
B01B200TQ7	中国石油	124.791378	43.3975	10102	431	220184
B01B200TTD	中国石油	124.172088	43.750617	10102	431	220184
B01B200TU1	中国石油	124.724597	43.594084	10102	431	220184
B01B200TUO	中国石油	124.851949	43.6785	10102	431	220184
B01B200TZS	加油站	124.160471	43.927907	10100	431	220184
B01B200VS5	汽车养护	124.818341	43.509455	10400	431	220184
B01B200YA2	加油站	124.867234	43.730157	10100	431	220184
B01B200YA5	加油站	124.855734	43.681859	10100	431	220184
B01B20MYC5	中国石油	124.568128	44.032867	10102	431	220184
B01B20N0VV	汽车养护	124.818295	43.510213	10400	431	220184
B01B20N34Z	中国石油	125.19329	43.669082	10102	431	220184
B01B20NETB	加油站	124.70505	43.979652	10100	431	220184
B0FFF01NIF	汽车服务相关	125.828559	44.149176	10000	431	220113
B0FFF034Y9	汽车配件销售	125.426201	43.871494	10800	431	220105
B0FFF048MZ	汽车养护	125.26018	43.920093	10400	431	220106
B0FFF05ODX	汽车养护	125.225183	43.865744	10400	431	220106
B0FFF08FX3	汽车养护	125.248832	43.882712	10400	431	220106
B0FFF09SEM	汽车配件销售	125.189573	43.851247	10800	431	220106
B0FFF2BRHM	汽车养护	125.475201	44.134546	10400	431	220103
B0FFF2EW98	汽车配件销售	125.248191	43.881964	10800	431	220106
B0FFF2JFAL	汽车养护	125.260556	43.877184	10400	431	220106
B0FFF2TMIZ	汽车养护	125.240984	43.88129	10400	431	220106
B0FFF2UMSX	汽车配件销售	125.393765	43.832071	10800	431	220102
B0FFF2UOVE	汽车租赁	125.329218	43.943553	10900	431	220103
B0FFF2X29I	汽车养护	125.347882	43.848507	10400	431	220102
B0FFF2Y6AT	汽车养护	125.336745	43.943894	10400	431	220103
B0FFF3G419	汽车养护	125.352451	43.813514	10400	431	220102
B0FFF3M1IK	汽车配件销售|汽车维修	125.393769	43.832083	010800|030000	431	220102
B0FFF3M1IL	汽车配件销售	125.393387	43.83174	10800	431	220102
B0FFF3N9VH	汽车配件销售	125.248164	43.882136	10800	431	220106
B0FFF3NA8Z	汽车配件销售	125.249437	43.878859	10800	431	220106
B0FFF3NBM9	汽车服务相关	125.271511	43.866903	10000	431	220106
B0FFF3NC2M	汽车养护	125.236589	43.875915	10400	431	220106
B0FFF3ND4G	汽车配件销售	125.244164	43.877854	10800	431	220106
B0FFF3ND9L	汽车服务相关|汽车维修	125.240721	43.869959	010000|030000	431	220106
B0FFF3NDCM	汽车配件销售	125.249686	43.881905	10800	431	220106
B0FFF3NEL8	汽车养护	125.2399	43.882214	10400	431	220106
B0FFF3OQBR	汽车养护	125.271907	43.873355	10400	431	220106
B0FFF3OQG2	汽车配件销售	125.229798	43.840692	10800	431	220106
B0FFF3ORDE	汽车配件销售	125.271963	43.870751	10800	431	220106
B0FFF3ORN2	汽车配件销售	125.271932	43.872366	10800	431	220106
B0FFF3SK8O	汽车服务相关	125.341414	43.847286	10000	431	220102
B0FFF3SOMH	汽车养护	125.246263	43.88186	10400	431	220106
B0FFF3SONB	汽车配件销售|公司企业	125.247212	43.881691	010800|170000	431	220106
B0FFF3SOXM	汽车配件销售	125.2468	43.881869	10800	431	220106
B0FFF3SQEN	汽车配件销售	125.24545	43.880899	10800	431	220106
B0FFF3SQJY	汽车配件销售	125.245521	43.8768	10800	431	220106
B0FFF3SRMW	汽车配件销售	125.246635	43.876863	10800	431	220106
B0FFF3SRNO	洗车场	125.203461	43.860453	10500	431	220106
B0FFF3SRNQ	汽车配件销售	125.246324	43.876818	10800	431	220106
B0FFF3ST07	汽车配件销售	125.246347	43.882063	10800	431	220106
B0FFF3T3GN	汽车服务相关	125.194488	43.858072	10000	431	220106
B0FFF3T4D9	汽车养护	125.204268	43.838593	10400	431	220106
B0FFF3TBHG	汽车配件销售	125.269097	43.87326	10800	431	220106
B0FFF3TBP3	汽车配件销售	125.273068	43.873838	10800	431	220106
B0FFF3TBR7	汽车养护	125.266411	43.873457	10400	431	220106
B0FFF3TBRD	汽车配件销售	125.273258	43.873719	10800	431	220106
B0FFF3TBY8	汽车养护	125.265924	43.873205	10400	431	220106
B0FFF3TC6O	汽车服务相关	125.243239	43.882148	10000	431	220106
B0FFF3TC72	汽车服务相关	125.243238	43.882026	10000	431	220106
B0FFF3TCAJ	汽车配件销售	125.24948	43.879796	10800	431	220106
B0FFF3TCZ8	汽车养护	125.26735	43.871779	10400	431	220106
B0FFF3TDJ3	汽车配件销售	125.229651	43.867719	10800	431	220106
B0FFF3UESH	汽车养护|汽车维修	125.401416	43.869228	010400|030000	431	220105
B0FFF3UT2Q	汽车配件销售	125.249328	43.879165	10800	431	220106
B0FFF3VLFK	汽车服务相关	125.254524	43.878436	10000	431	220106
B0FFF3WY4Z	汽车养护	124.809014	43.507052	10400	431	220184
B0FFF3XLQH	汽车服务相关	125.075795	43.730382	10000	431	220184
B0FFF3YXP6	汽车配件销售	125.272485	43.87418	10800	431	220106
B0FFF40SZD	汽车服务相关	125.368491	43.917058	10000	431	220105
B0FFF43S1N	汽车服务相关	124.826997	43.55612	10000	431	220184
B0FFF46COA	汽车养护|购物服务	124.834685	43.514836	010400|060000	431	220184
B0FFF47XVN	汽车配件销售	125.273182	43.874096	10800	431	220106
B0FFF4ACPI	汽车养护	124.81726	43.510703	10400	431	220184
B0FFF4CWRN	汽车养护	124.81766	43.510292	10400	431	220184
B0FFF4DKHZ	加气站	124.864408	43.509083	10300	431	220184
B0FFF4E8LM	中国石化	125.183227	43.667164	10101	431	220184
B0FFF4EKIW	汽车养护	124.818258	43.510301	10400	431	220184
B0FFF4EY7S	洗车场	124.825977	43.506033	10500	431	220184
B0FFF4I43H	汽车养护	124.825306	43.508116	10400	431	220184
B0FFF4J206	中国石化	125.422057	44.064392	10101	431	220103
B0FFF4L309	汽车养护	124.818608	43.509808	10400	431	220184
B0FFF4YIWO	汽车养护	125.395937	43.846816	10400	431	220102
B0FFF5TW6T	汽车配件销售	125.271273	43.879157	10800	431	220106
B0FFF5V7WM	汽车配件销售	125.277391	43.871706	10800	431	220106
B0FFF5V7XF	汽车养护	125.267759	43.874198	10400	431	220106
B0FFF5V7YN	汽车配件销售	125.271964	43.870723	10800	431	220106
B0FFF5W2T2	汽车养护	125.267723	43.874178	10400	431	220106
B0FFF5W477	汽车养护	125.270956	43.875177	10400	431	220106
B0FFF5Y7RR	汽车配件销售	125.273596	43.877893	10800	431	220106
B0FFF8BHVW	汽车养护	125.282538	43.865126	10400	431	220104
B0FFF8PAKQ	汽车养护	125.231124	43.840343	10400	431	220106
B0FFF8PB8U	汽车服务相关|汽车销售	125.239598	43.880913	010000|020000	431	220106
B0FFF8PID7	汽车配件销售	125.22991	43.840733	10800	431	220106
B0FFF9MES2	洗车场	125.387042	43.854786	10500	431	220102
B0FFF9OLGG	汽车配件销售	125.455356	43.862823	10800	431	220105
B0FFF9OO5M	加气站	125.258549	43.823217	10300	431	220104
B0FFF9OOEZ	汽车服务相关	125.452675	43.948373	10000	431	220103
B0FFF9OOYA	汽车服务相关	126.534984	44.770323	10000	431	220182
B0FFF9OOYE	汽车服务相关	126.534123	44.76952	10000	431	220182
B0FFF9OPTW	加气站	125.715218	44.521199	10300	431	220183
B0FFF9ORIV	汽车配件销售	126.532378	44.817215	10800	431	220182
B0FFF9OSA0	汽车服务相关	125.394793	43.888296	10000	431	220105
B0FFF9OSZD	汽车养护	125.4242	43.874976	10400	431	220105
B0FFF9OT5M	汽车服务相关	125.825653	44.10532	10000	431	220113
B0FFF9OUTE	汽车配件销售|汽车维修	125.46841	43.864889	010800|030100	431	220105
B0FFF9OVAQ	洗车场	125.266305	43.862141	10500	431	220106
B0FFF9OVZG	汽车租赁	125.389914	43.935257	10900	431	220105
B0FFF9OXWR	汽车服务相关	125.43908	43.902264	10000	431	220105
B0FFF9OY2M	汽车配件销售	125.443339	43.863673	10800	431	220105
B0FFF9OZ3Q	中国石化	125.171659	44.452008	10101	431	220122
B0FFF9P1R9	汽车配件销售	125.175093	43.781475	10800	431	220104
B0FFF9P3GP	汽车养护	125.421686	43.899818	10400	431	220105
B0FFF9P3IM	汽车服务相关	125.444065	43.863015	10000	431	220105
B0FFF9P3NE	汽车配件销售|汽车维修	126.540194	44.819527	010800|030100	431	220182
B0FFF9P3NS	汽车服务相关	126.540943	44.81965	10000	431	220182
B0FFF9P50K	汽车服务相关	125.830236	44.156151	10000	431	220113
B0FFF9P6ZY	汽车养护	125.427947	43.874116	10400	431	220105
B0FFF9P79D	汽车配件销售	125.169339	43.791308	10800	431	220106
B0FFF9PAXR	加气站	125.747402	44.519319	10300	431	220183
B0FFF9PBGI	中国石油	125.413792	43.987877	10102	431	220103
B0FFF9PE8Z	汽车服务相关	126.603469	44.808743	10000	431	220182
B0FFF9PEDB	加气站	126.534203	44.790017	10300	431	220182
B0FFF9PGMJ	汽车服务相关	125.478315	43.867667	10000	431	220105
B0FFF9PGOU	汽车服务相关	126.53005	44.816231	10000	431	220182
B0FFF9PJR4	汽车配件销售	125.264296	43.853291	10800	431	220104
B0FFF9PJZD	汽车配件销售|汽车维修	125.39358	43.89911	010800|030000	431	220105
B0FFF9PLDM	洗车场	125.469908	43.961607	10500	431	220103
B0FFF9POH4	汽车配件销售	125.464409	43.864815	10800	431	220105
B0FFF9PTKV	汽车养护	125.233918	43.868374	10400	431	220106
B0FFF9PTVI	汽车配件销售	125.246255	43.999422	10800	431	220103
B0FFF9PXXY	洗车场	125.297547	43.978772	10500	431	220103
B0FFF9PY96	汽车配件销售	125.423073	43.905742	10800	431	220105
B0FFF9PZLR	汽车服务相关	126.541418	44.80622	10000	431	220182
B0FFF9Q2QL	汽车养护	125.266896	43.862082	10400	431	220106
B0FFF9Q3KQ	汽车配件销售	125.428634	43.88996	10800	431	220105
B0FFF9QBOJ	汽车服务相关	126.747997	44.707553	10000	431	220182
B0FFF9QBPV	汽车服务相关	126.197179	44.489693	10000	431	220113
B0FFF9QC4V	汽车配件销售	125.192402	44.05221	10800	431	220103
B0FFF9QC6V	汽车养护	125.42833	43.872137	10400	431	220105
B0FFF9QE4X	汽车服务相关	125.670454	43.482149	10000	431	220112
B0FFF9QELZ	汽车配件销售	125.401613	43.80584	10800	431	220102
B0FFF9QEVM	汽车配件销售	125.439504	43.832242	10800	431	220102
B0FFF9QFRT	加油站	125.711574	43.690598	10100	431	220112
B0FFF9QFZB	汽车配件销售	125.66897	43.527531	10800	431	220112
B0FFF9QIGQ	汽车服务相关	125.809232	43.981124	10000	431	220113
B0FFF9QJ9W	汽车配件销售	125.198313	44.048033	10800	431	220103
B0FFF9QM3Q	汽车服务相关|购物服务	125.707145	43.637851	010000|060000	431	220112
B0FFF9QMJ3	洗车场	125.652751	43.52771	10500	431	220112
B0FFF9QMUS	中国石化	125.719369	44.498175	10101	431	220183
B0FFF9QMWZ	汽车服务相关	125.183121	44.063273	10000	431	220103
B0FFF9QMXL	汽车服务相关	125.182281	44.061668	10000	431	220103
B0FFF9QO4L	汽车服务相关	125.888542	43.895242	10000	431	220113
B0FFF9QO8V	汽车服务相关	125.760287	44.258642	10000	431	220113
B0FFF9QOM1	汽车配件销售	125.652911	43.528283	10800	431	220112
B0FFF9QOMA	汽车配件销售	125.652966	43.528291	10800	431	220112
B0FFF9QONB	洗车场	125.652878	43.527727	10500	431	220112
B0FFF9QOYV	汽车配件销售	125.436685	43.787536	10800	431	220102
B0FFF9QOYZ	洗车场	125.436761	43.787556	10500	431	220102
B0FFF9QP4D	汽车配件销售	125.183339	44.06541	10800	431	220103
B0FFF9QPT0	汽车配件销售	125.655702	43.532037	10800	431	220112
B0FFF9QQWZ	汽车服务相关	125.652703	43.54066	10000	431	220112
B0FFF9QR8I	汽车养护	125.683064	43.538969	10400	431	220112
B0FFF9QR8Q	汽车救援	125.682231	43.53885	10700	431	220112
B0FFF9QR8V	汽车配件销售	125.681851	43.538789	10800	431	220112
B0FFF9QRJ9	洗车场	125.16748	44.417793	10500	431	220122
B0FFF9QRJU	汽车养护	125.170972	44.417774	10400	431	220122
B0FFF9QRSE	汽车服务相关	126.194332	44.486985	10000	431	220113
B0FFF9QRT7	汽车养护	126.195618	44.489433	10400	431	220113
B0FFF9QRUF	洗车场	126.009782	44.363293	10500	431	220113
B0FFF9QRWX	汽车配件销售	125.183369	44.065151	10800	431	220103
B0FFF9QRYC	汽车养护	125.18307	44.063815	10400	431	220103
B0FFF9QTO7	汽车服务相关	125.155224	44.094067	10000	431	220103
B0FFF9QTYP	中国石油	125.404208	44.017639	10102	431	220103
B0FFF9QUKR	汽车服务相关	125.670005	43.527496	10000	431	220112
B0FFF9QUKU	汽车服务相关	125.669976	43.527516	10000	431	220112
B0FFF9QVKZ	汽车配件销售	126.479866	44.604146	10800	431	220182
B0FFF9QVY7	汽车养护	125.807436	44.028067	10400	431	220113
B0FFF9QW0F	汽车服务相关	126.03121	44.368984	10000	431	220113
B0FFF9QW0N	汽车救援	126.025325	44.366018	10700	431	220113
B0FFF9YTBY	其它能源站	125.073636	43.884464	10200	431	220184
B0FFF9ZHIT	汽车配件销售	125.272918	43.874365	10800	431	220106
B0FFF9ZJQD	加油站	126.331605	44.975333	10100	431	220182
B0FFFA0DHR	加油站	125.248034	43.844108	10100	431	220104
B0FFFA0R6M	汽车配件销售	125.187396	43.763013	10800	431	220104
B0FFFA0R6Q	汽车配件销售	125.248264	43.878994	10800	431	220106
B0FFFA3G4U	汽车养护	125.661478	43.527309	10400	431	220112
B0FFFA9QMU	汽车服务相关	125.386976	43.876734	10000	431	220105
B0FFFA9RCM	洗车场	125.265631	43.875021	10500	431	220106
B0FFFA9S9V	汽车服务相关|汽车维修	125.248722	43.889071	010000|030000	431	220106
B0FFFA9SJG	汽车养护	125.24919	43.893602	10400	431	220106
B0FFFA9TVD	汽车租赁	125.31316	43.876412	10900	431	220104
B0FFFA9VVZ	汽车养护	125.340064	43.880504	10400	431	220102
B0FFFA9XWQ	汽车配件销售	125.334681	43.889818	10800	431	220102
B0FFFA9YD2	汽车养护	125.280343	43.885103	10400	431	220106
B0FFFA9ZGU	汽车配件销售	125.409294	43.879559	10800	431	220105
B0FFFAA015	汽车配件销售	125.271959	43.871289	10800	431	220106
B0FFFAA0F2	汽车养护	125.704536	44.531072	10400	431	220183
B0FFFAA0OK	汽车养护	125.707252	44.530431	10400	431	220183
B0FFFAA0OT	汽车配件销售|汽车服务	125.706734	44.530138	010800|010400	431	220183
B0FFFAA0OW	汽车租赁	125.705889	44.529764	10900	431	220183
B0FFFAA0WX	汽车配件销售	125.71213	44.540121	10800	431	220183
B0FFFAA13Z	洗车场|汽车服务	125.367334	43.883172	010500|010400	431	220105
B0FFFAA1LM	汽车配件销售	125.271929	43.872548	10800	431	220106
B0FFFAA1Q0	汽车配件销售	125.27199	43.870682	10800	431	220106
B0FFFAA1Q4	汽车配件销售|购物服务	125.271962	43.870789	010800|060300	431	220106
B0FFFAA1QI	汽车配件销售	125.271956	43.870986	10800	431	220106
B0FFFAA1QQ	汽车养护	125.268477	43.868163	10400	431	220106
B0FFFAA2N3	汽车配件销售	125.269468	43.873838	10800	431	220106
B0FFFAA2NA	汽车配件销售	125.269697	43.873958	10800	431	220106
B0FFFAA2TR	汽车养护|汽车销售	125.708225	44.530251	010400|020000	431	220183
B0FFFAA2WP	汽车服务相关|购物服务	125.702465	44.525331	010000|060000	431	220183
B0FFFAA2Y9	汽车配件销售	125.271939	43.872224	10800	431	220106
B0FFFAA2YH	汽车配件销售	125.271887	43.87413	10800	431	220106
B0FFFAA30I	汽车配件销售	125.271915	43.873073	10800	431	220106
B0FFFAA318	汽车配件销售	125.269788	43.873589	10800	431	220106
B0FFFAA31F	汽车配件销售	125.269312	43.873362	10800	431	220106
B0FFFAA31J	汽车配件销售	125.269678	43.873948	10800	431	220106
B0FFFAA3FF	汽车配件销售|汽车维修	125.368276	43.887744	010800|030000	431	220105
B0FFFAA3RS	汽车养护	125.369748	43.885614	10400	431	220105
B0FFFAA3T8	汽车配件销售	125.706161	44.529485	10800	431	220183
B0FFFAA43A	汽车服务相关	125.393423	43.874303	10000	431	220105
B0FFFAA48A	汽车配件销售	125.409032	43.87956	10800	431	220105
B0FFFAA4NH	汽车养护	125.406859	43.87732	10400	431	220105
B0FFFAA4OA	汽车服务相关	125.409216	43.87666	10000	431	220105
B0FFFAA4OL	汽车服务相关	125.409189	43.875976	10000	431	220105
B0FFFAA4OU	汽车服务相关	125.409191	43.875831	10000	431	220105
B0FFFAA4WV	汽车养护	125.258782	43.889126	10400	431	220106
B0FFFAA5JA	汽车养护	125.321752	43.874244	10400	431	220104
B0FFFAA5LP	汽车配件销售	125.717273	44.540328	10800	431	220183
B0FFFAA5QM	汽车养护	125.70551	44.529986	10400	431	220183
B0FFFAA5QQ	汽车养护	125.705437	44.529872	10400	431	220183
B0FFFAA5QV	汽车养护	125.705155	44.529438	10400	431	220183
B0FFFAA6AC	汽车养护	125.700939	44.524386	10400	431	220183
B0FFFAA745	汽车服务相关	125.16341	44.432528	10000	431	220122
B0FFFAA7GF	汽车配件销售	125.271545	43.87401	10800	431	220106
B0FFFAA7GV	汽车配件销售	125.271502	43.87302	10800	431	220106
B0FFFAA7HD	汽车配件销售	125.271911	43.873202	10800	431	220106
B0FFFAA7QI	汽车养护	125.704333	44.52321	10400	431	220183
B0FFFAA7U5	汽车养护	125.393986	43.879846	10400	431	220105
B0FFFAA8NQ	汽车租赁	125.277035	43.850293	10900	431	220104
B0FFFAA8O5	汽车养护	125.394245	43.849551	10400	431	220102
B0FFFAA91S	汽车养护	125.163962	44.432961	10400	431	220122
B0FFFAA935	汽车养护|汽车销售	125.393952	43.879361	010400|020000	431	220105
B0FFFAA93I	汽车服务相关	125.393559	43.876454	10000	431	220105
B0FFFAA943	汽车养护	125.393799	43.849551	10400	431	220102
B0FFFAA9AT	汽车配件销售	125.271541	43.874124	10800	431	220106
B0FFFAA9KN	汽车配件销售	125.271409	43.871393	10800	431	220106
B0FFFAA9KU	汽车配件销售	125.271603	43.870846	10800	431	220106
B0FFFAA9KX	汽车配件销售	125.271595	43.87095	10800	431	220106
B0FFFAA9ME	洗车场	125.37231	43.820794	10500	431	220102
B0FFFAA9ND	洗车场	125.372266	43.82304	10500	431	220102
B0FFFAAANW	汽车养护	125.389478	43.865771	10400	431	220105
B0FFFAAAO4	汽车养护	125.389434	43.865554	10400	431	220105
B0FFFAAARX	汽车配件销售	125.271931	43.872486	10800	431	220106
B0FFFAAB34	汽车配件销售	125.163267	44.432462	10800	431	220122
B0FFFAABJ8	汽车配件销售	125.350099	43.898098	10800	431	220102
B0FFFAABXK	汽车配件销售	125.271573	43.872763	10800	431	220106
B0FFFAAC3Y	汽车养护	125.70735	44.541849	10400	431	220183
B0FFFAACKC	汽车配件销售	125.271558	43.873521	10800	431	220106
B0FFFAACKS	汽车配件销售	125.2728	43.874016	10800	431	220106
B0FFFAACL6	汽车养护	125.268338	43.872253	10400	431	220106
B0FFFAACLB	洗车场	125.268169	43.872176	10500	431	220106
B0FFFAACLL	汽车养护	125.267983	43.872085	10400	431	220106
B0FFFAACM4	汽车养护	125.267166	43.871727	10400	431	220106
B0FFFAACM8	汽车养护	125.267158	43.872066	10400	431	220106
B0FFFAACT4	汽车配件销售	125.267008	43.871648	10800	431	220106
B0FFFAACUG	汽车服务相关|汽车销售	125.370005	43.823281	010000|020000	431	220102
B0FFFAACWC	汽车配件销售|汽车维修	125.163659	44.431034	010800|030000	431	220122
B0FFFAAEMM	汽车配件销售	125.16246	44.44104	10800	431	220122
B0FFFAAH4C	汽车养护	125.332111	43.834666	10400	431	220102
B0FFFAAHB8	汽车服务相关	126.532287	44.820905	10000	431	220182
B0FFFAAHG5	汽车养护	125.329945	43.834485	10400	431	220102
B0FFFAAHM8	二手车交易	125.356314	43.889052	11000	431	220102
B0FFFAAHMR	汽车配件销售|汽车维修	125.166075	44.441731	010800|030000	431	220122
B0FFFAAI3R	汽车配件销售|汽车维修	125.400689	43.871869	010800|030000	431	220105
B0FFFAAI4F	汽车养护	125.188539	44.442621	10400	431	220122
B0FFFAAIDW	汽车租赁还车	125.310831	43.887926	10901	431	220104
B0FFFAAINH	汽车配件销售	125.356521	43.893399	10800	431	220102
B0FFFAAJOF	汽车配件销售|汽车维修	125.387789	43.875449	010800|030000	431	220105
B0FFFAAJUL	汽车服务相关	125.409245	43.873512	10000	431	220105
B0FFFAAJXB	汽车养护	125.367144	43.884684	10400	431	220105
B0FFFAAQFE	汽车配件销售	125.271608	43.87064	10800	431	220106
B0FFFAAQFI	汽车配件销售	125.271608	43.87064	10800	431	220106
B0FFFAAQFJ	汽车配件销售	125.271608	43.87064	10800	431	220106
B0FFFAAQRY	汽车养护|汽车维修	126.531452	44.822954	010400|030000	431	220182
B0FFFAAQS3	汽车养护	126.534394	44.823298	10400	431	220182
B0FFFAAQT8	汽车配件销售	125.372039	43.91682	10800	431	220105
B0FFFAAQVP	汽车租赁	125.286557	43.861945	10900	431	220104
B0FFFAAR83	洗车场	125.178715	44.422731	10500	431	220122
B0FFFAAR88	洗车场	125.178594	44.422382	10500	431	220122
B0FFFAAT30	汽车配件销售	125.298575	43.895639	10800	431	220106
B0FFFAAT48	洗车场	125.297989	43.886052	10500	431	220104
B0FFFAATNH	汽车养护	125.238742	43.820877	10400	431	220104
B0FFFAAU44	汽车养护	125.346566	43.833532	10400	431	220102
B0FFFAAUBG	洗车场	125.178988	44.423424	10500	431	220122
B0FFFAAUBP	洗车场	125.178768	44.422905	10500	431	220122
B0FFFAAUF3	汽车配件销售	125.291662	43.903851	10800	431	220106
B0FFFAAUP2	汽车配件销售	126.541619	44.820443	10800	431	220182
B0FFFAAUP7	汽车养护	126.541364	44.820419	10400	431	220182
B0FFFAAUPA	汽车养护	126.541229	44.820364	10400	431	220182
B0FFFAAV8B	汽车养护	126.536295	44.839438	10400	431	220182
B0FFFAAXJQ	汽车养护	126.5408	44.820244	10400	431	220182
B0FFFAAXXP	洗车场	125.301884	43.893223	10500	431	220104
B0FFFAAY6X	汽车服务相关	126.552485	44.816666	10000	431	220182
B0FFFAAYCZ	汽车服务相关	125.166773	44.436043	10000	431	220122
B0FFFAAYS4	汽车养护	125.288945	43.880688	10400	431	220106
B0FFFAB01Q	汽车养护	125.167947	44.442666	10400	431	220122
B0FFFAB024	汽车配件销售	125.166821	44.442698	10800	431	220122
B0FFFAB19S	汽车配件销售	126.533684	44.819766	10800	431	220182
B0FFFAB1H7	汽车配件销售	125.343041	43.931458	10800	431	220103
B0FFFAB32A	汽车配件销售|汽车维修	125.342493	43.924325	010800|030000	431	220103
B0FFFAB3AY	汽车养护|汽车维修	125.306272	43.894635	010400|030000	431	220104
B0FFFAB3ZW	汽车养护|汽车服务	125.301093	43.940426	010400|010500	431	220103
B0FFFAB419	汽车租赁	125.316262	43.915771	10900	431	220103
B0FFFAB4CS	洗车场	125.320516	43.902104	10500	431	220103
B0FFFAB4HS	汽车养护|汽车服务	125.252628	43.822989	010400|010500	431	220104
B0FFFAB568	汽车养护	126.551901	44.81672	10400	431	220182
B0FFFAB6UO	二手车交易	125.85079	44.156517	11000	431	220113
B0FFFAB6UT	二手车交易	125.850165	44.156174	11000	431	220113
B0FFFAB6V9	汽车配件销售	125.852237	44.15652	10800	431	220113
B0FFFAB7BL	汽车配件销售	126.530235	44.823911	10800	431	220182
B0FFFAB8N8	汽车养护	125.303985	43.93934	10400	431	220103
B0FFFABB6L	洗车场	125.838813	44.157281	10500	431	220113
B0FFFACFN9	汽车养护	125.270274	43.850689	10400	431	220104
B0FFFACI08	中国石油	125.661984	43.531794	10102	431	220112
B0FFFACLM6	汽车服务相关	125.183102	44.063377	10000	431	220103
B0FFFACPDO	中国石油	125.224983	43.807687	10102	431	220104
B0FFFACYLF	中国石油	125.259213	43.822904	10102	431	220104
B0FFFACZTW	中国石油	125.262918	43.80523	10102	431	220104
B0FFFACZUR	中国石油	125.423859	43.83454	10102	431	220102
B0FFFAD17M	中国石油	125.444263	43.81668	10102	431	220102
B0FFFAD2LG	中国石油	125.652895	43.971261	10102	431	220113
B0FFFAD2LK	中国石油	125.687552	43.985912	10102	431	220113
B0FFFD3SNR	汽车配件销售|购物服务	125.241635	43.881709	010800|061200	431	220106
B0FFFD6383	汽车配件销售|汽车服务	125.265491	43.872255	010800|010400	431	220106
B0FFFDBT2H	汽车养护|生活服务	125.266067	43.873279	010400|070000	431	220106
B0FFFDHIK7	汽车服务相关	125.39251	43.845264	10000	431	220102
B0FFFDZCFE	汽车配件销售	125.566323	44.025274	10800	431	220113
B0FFFDZLE0	汽车配件销售	125.269456	43.873431	10800	431	220106
B0FFFE0BOX	汽车配件销售|购物服务	125.271043	43.871523	010800|060000	431	220106
B0FFFE1NH5	汽车服务相关	125.653843	43.529877	10000	431	220112
B0FFFE434C	汽车配件销售	125.24885	43.883088	10800	431	220106
B0FFFE5VMA	汽车配件销售	125.248693	43.883091	10800	431	220106
B0FFFE7X3R	汽车养护|汽车维修	125.269242	43.862098	010400|030000	431	220106
B0FFFE8BY0	汽车配件销售	125.655771	43.532175	10800	431	220112
B0FFFE9T5G	汽车养护	125.268009	43.872103	10400	431	220106
B0FFFEIYII	汽车养护	125.367222	43.883279	10400	431	220105
B0FFFET1L9	汽车服务相关	125.259584	43.822594	10000	431	220104
B0FFFEU6E5	汽车配件销售	125.655403	43.531815	10800	431	220112
B0FFFEW0C1	汽车养护	125.422951	43.787584	10400	431	220102
B0FFFEWRYH	汽车养护	125.33356	43.920394	10400	431	220103
B0FFFF3VW3	洗车场	125.244459	43.881527	10500	431	220106
B0FFFF77EZ	汽车养护|汽车维修	125.357883	43.902133	010400|030000|060000	431	220102
B0FFFF9DL7	汽车救援	125.65507	43.531422	10700	431	220112
B0FFFF9HPH	汽车配件销售|汽车维修	125.664252	43.537381	010800|030000	431	220112
B0FFFFA17P	汽车配件销售	125.655169	43.531434	10800	431	220112
B0FFFFKE6Q	汽车养护	125.852569	44.157337	10400	431	220113
B0FFFFKZZX	汽车养护	125.338353	43.940928	10400	431	220103
B0FFFFL7JO	汽车养护|汽车维修	125.338828	43.841744	010400|030000	431	220102
B0FFFFL9RM	汽车养护	126.355972	44.371813	10400	431	220113
B0FFFFS5BL	汽车配件销售	125.379315	43.828198	10800	431	220102
B0FFFFVBPV	汽车配件销售	125.379123	43.828196	10800	431	220102
B0FFFGPIQL	汽车养护	125.368488	43.863396	10400	431	220102
B0FFFGPR8N	汽车养护	125.368741	43.862918	10400	431	220102
B0FFFGXQ4V	汽车配件销售	125.326282	43.924388	10800	431	220103
B0FFFH9EB3	汽车养护	125.374208	43.841621	10400	431	220102
B0FFFJB0ZR	汽车养护	125.384989	43.840406	10400	431	220102
B0FFFKYGP3	汽车养护	125.242104	43.881725	10400	431	220106
B0FFFN70DG	汽车租赁	125.697667	43.996132	10900	431	220113
B0FFFO3U0J	洗车场	126.151228	44.798383	10500	431	220182
B0FFFOH6TC	汽车配件销售	125.303286	43.94754	10800	431	220103
B0FFFOH9XS	汽车配件销售	125.26992	43.874074	10800	431	220106
B0FFFOHXTA	汽车配件销售	125.265064	43.853439	10800	431	220104
B0FFFOI4SI	汽车配件销售	125.271704	43.870044	10800	431	220106
B0FFFOKD7M	汽车租赁	125.331869	43.87858	10900	431	220102
B0FFFOKVYZ	汽车配件销售	125.331511	43.88439	10800	431	220102
B0FFFOLBYC	汽车养护	125.353157	43.859197	10400	431	220102
B0FFFOM176	汽车服务相关	125.272564	43.874595	10000	431	220106
B0FFFOMLX6	汽车租赁|汽车服务	125.273334	43.874435	010900|011000	431	220106
B0FFFONF2W	汽车配件销售	125.271909	43.874979	10800	431	220106
B0FFFOP3S8	汽车养护|汽车维修	125.251249	43.893728	010400|030000	431	220106
B0FFFOPTO7	汽车养护|汽车维修	125.35016	43.85459	010400|030000	431	220102
B0FFFOQNK9	汽车服务相关|汽车维修	125.269153	43.868522	010000|030000	431	220106
B0FFFOSO5Z	汽车配件销售	125.271943	43.871445	10800	431	220106
B0FFFOW86U	汽车配件销售	125.272344	43.874176	10800	431	220106
B0FFFP00KB	汽车配件销售	125.271579	43.871456	10800	431	220106
B0FFFP2VZO	汽车配件销售	125.339795	43.907086	10800	431	220103
B0FFFP4ZXK	汽车配件销售|汽车维修	125.265624	43.873062	010800|030000	431	220106
B0FFFPFNL8	汽车配件销售	125.270085	43.874136	10800	431	220106
B0FFFPG6HH	汽车配件销售	126.533863	44.822627	10800	431	220182
B0FFFPHSFZ	汽车服务相关	125.368979	43.864483	10000	431	220102
B0FFFPMX4W	汽车配件销售	125.268897	43.862098	10800	431	220106
B0FFFPN14L	汽车服务相关	125.227868	43.854522	10000	431	220106
B0FFFPRHHN	汽车服务相关	125.18861	44.462591	10000	431	220122
B0FFFQ10MR	汽车配件销售	125.350683	43.89724	10800	431	220102
B0FFFQ1CI4	汽车配件销售	125.391698	43.707123	10800	431	220102
B0FFFQ37LP	洗车场|汽车服务	125.281674	43.880048	010500|010400	431	220106
B0FFFQ37W8	汽车养护	125.314383	43.876745	10400	431	220104
B0FFFQ380J	汽车养护	125.351632	43.892956	10400	431	220102
B0FFFQ7JP1	汽车配件销售	125.246387	43.882026	10800	431	220106
B0FFFQO5QH	加气站	125.330205	43.91861	10300	431	220103
B0FFFRNI3P	汽车服务相关	125.281454	43.873709	10000	431	220106
B0FFFRRH0D	汽车服务相关	125.272807	43.874758	10000	431	220106
B0FFFRYL5O	汽车配件销售	125.272553	43.874817	10800	431	220106
B0FFFRYZ55	汽车配件销售	125.271183	43.870286	10800	431	220106
B0FFFRZYNR	汽车配件销售	125.271913	43.873135	10800	431	220106
B0FFFS0KR3	汽车服务相关	125.300116	43.863965	10000	431	220104
B0FFFS0N2C	汽车配件销售	125.271541	43.874125	10800	431	220106
B0FFFS4SGL	汽车配件销售	125.27156	43.873132	10800	431	220106
B0FFFS7590	加气站	125.117007	44.416299	10300	431	220122
B0FFFS7MXK	汽车配件销售	124.995479	43.992745	10800	431	220122
B0FFFS8Q7D	汽车配件销售	125.163227	44.439381	10800	431	220122
B0FFFS9HK0	其它能源站	125.212095	44.064342	10200	431	220103
B0FFFS9OKO	汽车养护	125.167619	44.415873	10400	431	220122
B0FFFSJCG5	汽车服务相关	125.223171	43.845937	10000	431	220106
B0FFFSJCX7	汽车服务相关	125.321129	43.876824	10000	431	220104
B0FFFSLY2E	汽车养护	125.307215	43.822014	10400	431	220102
B0FFFSM3LO	汽车养护	125.268115	43.874302	10400	431	220106
B0FFFSOAYA	汽车服务相关	125.283874	43.833816	10000	431	220104
B0FFFSOQ7X	汽车配件销售	125.188606	43.851165	10800	431	220106
B0FFFSOR50	汽车配件销售	125.187149	43.8512	10800	431	220106
B0FFFSOS7T	汽车服务相关	125.188807	43.85118	10000	431	220106
B0FFFSRMCJ	汽车配件销售	125.386422	43.877202	10800	431	220105
B0FFFSUIK8	汽车服务相关	125.237052	43.879285	10000	431	220106
B0FFFSV3X7	汽车养护	125.665961	43.527514	10400	431	220112
B0FFFSY246	汽车配件销售|汽车维修	125.386398	43.871695	010800|030000	431	220105
B0FFFSYDKV	汽车养护	125.24096	43.88232	10400	431	220106
B0FFFSYEZU	汽车配件销售	125.248949	43.882021	10800	431	220106
B0FFFSYGRL	汽车养护	125.26159	43.78341	10400	431	220102
B0FFFSYPFB	汽车配件销售	125.249002	43.881724	10800	431	220106
B0FFFSYU00	汽车服务相关	125.249741	43.882556	10000	431	220106
B0FFFSYU7H	汽车配件销售	125.248191	43.88204	10800	431	220106
B0FFFSYWMN	汽车养护	125.230199	43.867757	10400	431	220106
B0FFFSYWSX	汽车配件销售	125.249008	43.882195	10800	431	220106
B0FFFSZ3HK	汽车配件销售	125.238729	43.880801	10800	431	220106
B0FFFSZMPU	汽车配件销售	125.24912	43.882671	10800	431	220106
B0FFFT02JB	汽车配件销售	125.248412	43.882881	10800	431	220106
B0FFFT02TV	汽车配件销售|购物服务	125.248183	43.882458	010800|060000	431	220106
B0FFFT0386	汽车养护	125.245814	43.881344	10400	431	220106
B0FFFT04NV	汽车配件销售	125.250274	43.880421	10800	431	220106
B0FFFT1BYL	汽车配件销售	125.246847	43.882042	10800	431	220106
B0FFFT1GUQ	汽车养护	125.245932	43.881903	10400	431	220106
B0FFFT1HRR	汽车服务相关	125.248178	43.882877	10000	431	220106
B0FFFT2QCY	汽车服务相关	125.252607	43.816388	10000	431	220104
B0FFFT5PFG	汽车配件销售	125.171673	44.442184	10800	431	220122
B0FFFT61X0	汽车养护	125.178793	44.422975	10400	431	220122
B0FFFT7EIU	汽车配件销售	125.162844	44.437629	10800	431	220122
B0FFFT7KIA	汽车养护	125.163891	44.432062	10400	431	220122
B0FFFT9LCI	加油站	124.109561	43.846701	10100	431	220184
B0FFFT9SGA	汽车养护	125.171619	44.442235	10400	431	220122
B0FFFTAJJI	汽车服务相关	125.17877	44.422905	10000	431	220122
B0FFFTB7FA	汽车养护	125.166509	44.420574	10400	431	220122
B0FFFTE9J7	汽车配件销售	124.804896	43.503588	10800	431	220184
B0FFFTHXZ2	汽车配件销售	124.820943	43.497715	10800	431	220184
B0FFFTHYXQ	中国石化	126.00473	44.732994	10101	431	220183
B0FFFTK2VX	二手车交易	125.243746	43.898762	11000	431	220106
B0FFFTK4LO	汽车养护	124.820985	43.497667	10400	431	220184
B0FFFTL459	其它能源站	125.237753	43.821536	10200	431	220104
B0FFFTL5UI	汽车配件销售	124.819054	43.500034	10800	431	220184
B0FFFTL65L	汽车养护	124.820434	43.499431	10400	431	220184
B0FFFTLPX7	汽车服务相关	125.271704	43.85946	10000	431	220104
B0FFFTNY2K	汽车配件销售	125.244185	43.877183	10800	431	220106
B0FFFTP2Y5	汽车服务相关|购物服务	125.250203	43.880846	010000|060000	431	220106
B0FFFTUMI3	汽车配件销售	125.351917	43.899053	10800	431	220102
B0FFFTV10H	汽车配件销售	125.351702	43.8991	10800	431	220102
B0FFFTV3GC	汽车配件销售	125.248264	43.879883	10800	431	220106
B0FFFTV4UA	洗车场	125.339258	43.950133	10500	431	220103
B0FFFTV6Z2	汽车养护	125.247289	43.878157	10400	431	220106
B0FFFTVIF5	汽车服务相关	125.393576	43.831834	10000	431	220102
B0FFFTVPPZ	二手车交易	125.282748	43.938209	11000	431	220103
B0FFFTVZOB	洗车场	125.310422	43.935803	10500	431	220103
B0FFFTW8QM	汽车服务相关	125.369646	43.886661	10000	431	220105
B0FFFTWD6Q	汽车租赁	125.328677	43.898065	10900	431	220103
B0FFFTWOD1	洗车场	125.223022	43.866734	10500	431	220106
B0FFFTWU7J	汽车配件销售	125.244151	43.879983	10800	431	220106
B0FFFTX3YS	汽车养护	125.370647	43.909604	10400	431	220105
B0FFFTXQOD	汽车配件销售	124.819068	43.498138	10800	431	220184
B0FFFTY0W8	洗车场	124.82411	43.494413	10500	431	220184
B0FFFV2F5Q	汽车配件销售	125.26952	43.849953	10800	431	220104
B0FFFV39SF	汽车配件销售	125.271246	43.880426	10800	431	220106
B0FFFV5UUE	汽车服务相关	124.598731	43.795705	10000	431	220184
B0FFFV6IBM	汽车配件销售	124.603828	43.796768	10800	431	220184
B0FFFV849M	汽车服务相关	124.606131	43.798426	10000	431	220184
B0FFFV8DWW	汽车养护	124.596078	43.795119	10400	431	220184
B0FFFV8GVN	汽车服务相关	124.598397	43.79565	10000	431	220184
B0FFFV8JN8	汽车服务相关	124.595235	43.795311	10000	431	220184
B0FFFVC41X	汽车服务相关	125.363038	43.898824	10000	431	220105
B0FFFVEJGB	汽车服务相关|汽车维修	125.362859	43.899005	010000|030000	431	220105
B0FFFVHEI6	汽车服务相关	125.364075	43.898997	10000	431	220105
B0FFFVHO6W	汽车服务相关	124.597824	43.795846	10000	431	220184
B0FFFVMTVT	汽车服务相关	125.20653	43.860809	10000	431	220106
B0FFFW14RT	汽车配件销售	125.269052	43.873238	10800	431	220106
B0FFFW7RE3	汽车配件销售	125.269678	43.873948	10800	431	220106
B0FFFWEFSO	汽车配件销售	125.350794	43.89805	10800	431	220102
B0FFFWHNQ5	汽车配件销售	125.341274	43.907301	10800	431	220103
B0FFFWK5V8	汽车租赁	125.334217	43.840205	10900	431	220102
B0FFFWOEIR	汽车配件销售	125.269371	43.866453	10800	431	220106
B0FFFX4D15	汽车服务相关	125.163332	44.428847	10000	431	220122
B0FFFX7LUP	汽车服务相关	125.163506	44.430573	10000	431	220122
B0FFFX9LIP	汽车养护	125.163921	44.432188	10400	431	220122
B0FFFXH3MF	汽车配件销售|汽车服务	125.324216	43.821775	010800|010400	431	220102
B0FFFXNEXY	其它能源站	125.186496	43.850631	10200	431	220106
B0FFFXPFWE	汽车服务相关	125.20819	43.926875	10000	431	220106
B0FFFXPO1N	汽车配件销售	125.196378	43.930631	10800	431	220106
B0FFFXPTNS	汽车配件销售	125.195937	43.93075	10800	431	220106
B0FFFXSJTN	汽车养护	125.242103	43.88148	10400	431	220106
B0FFFXTDWQ	汽车配件销售	125.243496	43.881972	10800	431	220106
B0FFFXUKEP	汽车配件销售	125.243192	43.881981	10800	431	220106
B0FFFXYBDF	汽车配件销售|汽车维修	125.326245	43.924405	010800|030000	431	220103
B0FFFXYDQC	汽车养护	125.242115	43.881716	10400	431	220106
B0FFFXYRVC	中国石化	126.518427	44.541168	10101	431	220182
B0FFFXYYJ3	汽车服务相关	125.243569	43.881839	10000	431	220106
B0FFFXZ3WZ	汽车配件销售	125.243307	43.881867	10800	431	220106
B0FFFY1GP0	汽车养护	125.241779	43.881646	10400	431	220106
B0FFFY2OQ3	汽车养护	125.301389	43.845957	10400	431	220104
B0FFFY313I	汽车配件销售|汽车维修	126.550352	44.815499	010800|030000	431	220182
B0FFFY5NY1	汽车养护	125.241385	43.881741	10400	431	220106
B0FFFY7VXR	中国石油	126.207124	44.643398	10102	431	220183
B0FFFY9D4Y	汽车配件销售	125.241069	43.881655	10800	431	220106
B0FFFY9KI1	汽车配件销售	125.335342	43.890386	10800	431	220102
B0FFFY9KJU	汽车服务相关	125.241087	43.881655	10000	431	220106
B0FFFY9KQL	汽车服务相关	125.242492	43.882385	10000	431	220106
B0FFFY9QS9	加油站	125.951053	44.27152	10100	431	220113
B0FFFYA76C	汽车配件销售	125.243067	43.882022	10800	431	220106
B0FFFYA8WU	汽车配件销售	125.24094	43.881538	10800	431	220106
B0FFFYAAGQ	加油站	125.536275	44.716864	10100	431	220122
B0FFFYET4S	汽车配件销售	125.249282	43.88174	10800	431	220106
B0FFFYF50B	汽车配件销售	125.240777	43.881802	10800	431	220106
B0FFFYF7FN	汽车配件销售	125.246498	43.881857	10800	431	220106
B0FFFYF8UT	汽车服务相关	125.245639	43.881996	10000	431	220106
B0FFFYF9TI	汽车配件销售	125.246721	43.882096	10800	431	220106
B0FFFYFLIH	汽车配件销售	125.245025	43.880854	10800	431	220106
B0FFFYFT8M	汽车配件销售	125.24294	43.882385	10800	431	220106
B0FFFYGDX2	汽车配件销售	125.245581	43.881897	10800	431	220106
B0FFFYGO7R	汽车配件销售	125.22052	43.808287	10800	431	220104
B0FFFYHJVN	汽车服务相关	125.328514	43.936358	10000	431	220103
B0FFFYHR6P	二手车交易	125.659245	43.529804	11000	431	220112
B0FFFYIXAZ	汽车配件销售	125.242615	43.882386	10800	431	220106
B0FFFYU44K	汽车养护	125.332666	43.88202	10400	431	220102
B0FFFYVLBS	汽车配件销售	124.773666	43.880456	10800	431	220184
B0FFFYVLCB	其它能源站	124.778444	43.882472	10200	431	220184
B0FFFYWQA2	加油站	125.741252	44.525697	10100	431	220183
B0FFFYX2JD	汽车服务相关	125.075442	43.720471	10000	431	220184
B0FFFYYCK6	汽车配件销售|汽车维修	125.340574	43.880356	010800|030000	431	220102
B0FFFZ08B5	汽车服务相关	125.244682	43.925172	10000	431	220106
B0FFFZ08KE	汽车配件销售	125.244847	43.925056	10800	431	220106
B0FFFZ1Q1O	汽车配件销售	125.282443	43.943014	10800	431	220103
B0FFFZ1QKU	汽车服务相关	125.281584	43.942299	10000	431	220103
B0FFFZ22J1	汽车服务相关	125.284146	43.940646	10000	431	220103
B0FFFZ22KC	汽车养护	125.282784	43.938838	10400	431	220103
B0FFFZ2KTY	汽车配件销售|汽车维修	125.075732	43.720655	010800|030000	431	220184
B0FFFZ2L08	汽车配件销售	125.078771	43.722263	10800	431	220184
B0FFFZ2L37	汽车配件销售	125.078738	43.722234	10800	431	220184
B0FFFZ2N4D	汽车配件销售	125.075279	43.720342	10800	431	220184
B0FFFZ2NCW	汽车服务相关	125.075021	43.720139	10000	431	220184
B0FFFZ2WFL	汽车配件销售|汽车维修	125.073206	43.717984	010800|030000	431	220184
B0FFFZ75NJ	洗车场	125.216577	43.869918	10500	431	220106
B0FFFZ80XB	汽车养护	125.424623	43.76757	10400	431	220102
B0FFFZ8UL6	汽车配件销售	125.192417	44.052062	10800	431	220103
B0FFFZ91LN	汽车租赁	125.234585	43.875824	10900	431	220106
B0FFFZ91SX	汽车服务相关	125.234046	43.876092	10000	431	220106
B0FFFZ9YJC	汽车服务相关	125.270932	43.885979	10000	431	220106
B0FFFZJB3Q	汽车养护	124.817213	43.510823	10400	431	220184
B0FFFZJB4G	汽车服务相关	124.818047	43.510387	10000	431	220184
B0FFFZNL8U	汽车服务相关	125.396023	43.846017	10000	431	220102
B0FFFZNWWU	汽车养护	125.329395	43.886012	10400	431	220102
B0FFFZPQMZ	汽车服务相关	124.16642	43.924539	10000	431	220184
B0FFFZTFNB	汽车配件销售	125.247051	43.881844	10800	431	220106
B0FFFZTGMG	汽车配件销售	125.247968	43.888558	10800	431	220106
B0FFFZUKWW	二手车交易	125.240514	43.879134	11000	431	220106
B0FFFZUKZ1	汽车服务相关	125.244178	43.880475	10000	431	220106
B0FFFZUL5D	二手车交易	125.240444	43.879717	11000	431	220106
B0FFFZX449	汽车服务相关	125.245119	43.8806	10000	431	220106
B0FFFZX4BF	二手车交易	125.241448	43.880536	11000	431	220106
B0FFFZX4C2	二手车交易	125.243069	43.881194	11000	431	220106
B0FFFZZCSN	二手车交易	125.242933	43.875752	11000	431	220106
B0FFFZZCU2	汽车配件销售	125.247327	43.878061	10800	431	220106
B0FFG00SAW	汽车配件销售	125.319186	43.92699	10800	431	220103
B0FFG00SCH	洗车场	125.319924	43.927607	10500	431	220103
B0FFG00SEY	汽车租赁	125.317541	43.925788	10900	431	220103
B0FFG01EVA	汽车养护	125.421996	43.892778	10400	431	220105
B0FFG01EY2	汽车服务相关	125.421812	43.89885	10000	431	220105
B0FFG02OBI	加气站	125.103945	43.742276	10300	431	220184
B0FFG03ND0	汽车服务相关	125.283417	43.930948	10000	431	220103
B0FFG03NIE	汽车配件销售	125.289715	43.937392	10800	431	220103
B0FFG03NKO	汽车配件销售	125.283782	43.932201	10800	431	220103
B0FFG09GJZ	汽车养护|汽车维修	125.703211	44.526842	010400|030000	431	220183
B0FFG0DLY9	汽车配件销售	125.401414	43.86859	10800	431	220105
B0FFG0FZAK	洗车场	125.313627	43.938591	10500	431	220103
B0FFG0GYTX	汽车服务相关	125.343947	43.944627	10000	431	220103
B0FFG0K45N	汽车配件销售	125.347371	43.931042	10800	431	220103
B0FFG0KAMW	汽车配件销售|汽车维修	125.250213	43.879367	010800|030000	431	220106
B0FFG0O1JS	汽车配件销售	125.128828	44.664799	10800	431	220122
B0FFG0OV9I	汽车配件销售	125.246492	43.877591	10800	431	220106
B0FFG0QG1X	汽车配件销售	125.263806	43.912716	10800	431	220106
B0FFG0TZMU	汽车养护	125.395369	43.847117	10400	431	220102
B0FFG0UGQU	加油站	125.457704	43.863068	10100	431	220105
B0FFG0YFGJ	汽车配件销售	125.246444	43.878757	10800	431	220106
B0FFG0YFIH	汽车配件销售	125.246615	43.878759	10800	431	220106
B0FFG10PZV	汽车配件销售	125.469379	43.958217	10800	431	220103
B0FFG10W6D	汽车养护	125.24439	43.878235	10400	431	220106
B0FFG12XW6	汽车租赁	125.317828	43.870844	10900	431	220104
B0FFG13V68	汽车服务相关	125.414888	43.880416	10000	431	220105
B0FFG15HWG	加油站	125.269646	44.269277	10100	431	220122
B0FFG17ZDE	汽车配件销售	125.245345	43.88172	10800	431	220106
B0FFG17ZED	汽车配件销售	125.248783	43.882062	10800	431	220106
B0FFG17ZH8	汽车服务相关	125.243722	43.881669	10000	431	220106
B0FFG17ZHA	汽车配件销售	125.249705	43.880654	10800	431	220106
B0FFG1BL32	洗车场	125.245577	43.880875	10500	431	220106
B0FFG1BLKG	汽车配件销售	125.245163	43.880858	10800	431	220106
B0FFG1CHHH	汽车配件销售	125.271891	43.874085	10800	431	220106
B0FFG1D9ST	汽车养护	125.852561	44.157847	10400	431	220113
B0FFG1H6GB	洗车场	125.285541	43.878002	10500	431	220106
B0FFG1HU4Q	汽车配件销售	125.015635	43.872628	10800	431	220184
B0FFG1HUGM	汽车配件销售	124.781257	43.882128	10800	431	220184
B0FFG1HUHZ	汽车服务相关	124.782381	43.883423	10000	431	220184
B0FFG1HULH	汽车配件销售	124.780744	43.883104	10800	431	220184
B0FFG1INUZ	汽车配件销售	125.24862	43.881895	10800	431	220106
B0FFG1IO0P	汽车配件销售	125.250023	43.882906	10800	431	220106
B0FFG1IO0R	汽车配件销售	125.248237	43.88216	10800	431	220106
B0FFG1IO1R	汽车服务相关	125.248197	43.881889	10000	431	220106
B0FFG1IO4A	汽车配件销售	125.249639	43.882769	10800	431	220106
B0FFG1IO5I	汽车配件销售	125.249809	43.880614	10800	431	220106
B0FFG1L8YJ	汽车配件销售	125.479128	44.137258	10800	431	220103
B0FFG1M4CB	汽车服务相关	125.482283	44.135152	10000	431	220103
B0FFG1M6NE	汽车服务相关	125.285809	43.872976	10000	431	220104
B0FFG1NS6B	汽车配件销售	125.268807	43.873493	10800	431	220106
B0FFG1PVUX	汽车租赁	125.847751	44.155421	10900	431	220113
B0FFG1UW7A	汽车配件销售|公司企业	125.271962	43.870789	010800|170200	431	220106
B0FFG1V85K	汽车服务相关	125.271887	43.874112	10000	431	220106
B0FFG1VDCI	汽车配件销售	125.271886	43.873814	10800	431	220106
B0FFG1VP9B	汽车配件销售	125.350653	43.898156	10800	431	220102
B0FFG1YQD2	汽车配件销售	125.27154	43.874051	10800	431	220106
B0FFG1ZQC5	汽车配件销售	125.32417	43.824247	10800	431	220102
B0FFG21IU1	汽车养护	125.350047	43.877027	10400	431	220102
B0FFG21MQP	二手车交易|汽车销售	125.293775	43.980917	011000|020000	431	220103
B0FFG28ESG	汽车配件销售|公司企业	125.271878	43.873769	010800|170200	431	220106
B0FFG2CZ5V	汽车服务相关	125.290653	43.827131	10000	431	220104
B0FFG2DTS2	汽车服务相关	125.152634	43.823271	10000	431	220106
B0FFG2ER7R	汽车服务相关	125.365567	43.899054	10000	431	220105
B0FFG2FYUR	汽车养护	125.332106	43.835521	10400	431	220102
B0FFG2IFE3	汽车养护	125.36472	43.899017	10400	431	220105
B0FFG2K87F	汽车养护|汽车维修	125.33411	43.920094	010400|030000	431	220103
B0FFG2L7MB	汽车养护|汽车维修	125.566438	44.025503	010400|030000	431	220113
B0FFG2LAA1	汽车配件销售	125.558364	44.028242	10800	431	220113
B0FFG2LE9P	洗车场|汽车维修	125.210171	43.861853	010500|030000	431	220106
B0FFG2LEAW	汽车养护	125.205442	43.860486	10400	431	220106
B0FFG2MYNI	汽车服务相关	125.280201	43.865732	10000	431	220104
B0FFG2NLL1	汽车养护	125.263264	43.912627	10400	431	220106
B0FFG2ORND	汽车配件销售	125.243787	43.882384	10800	431	220106
B0FFG2OS2T	汽车配件销售	125.243556	43.882389	10800	431	220106
B0FFG2OS38	汽车配件销售	125.242515	43.881357	10800	431	220106
B0FFG2OZZR	汽车养护	125.703671	44.5448	10400	431	220183
B0FFG2Q00Y	汽车养护	125.245209	43.881579	10400	431	220106
B0FFG2Q016	汽车养护	125.244306	43.881529	10400	431	220106
B0FFG2Q02J	汽车养护	125.244369	43.881673	10400	431	220106
B0FFG2Q030	汽车配件销售	125.24447	43.881651	10800	431	220106
B0FFG2Q03U	汽车服务相关	125.243793	43.875787	10000	431	220106
B0FFG2Q05C	汽车配件销售	125.244565	43.88165	10800	431	220106
B0FFG2Q076	汽车养护	125.245479	43.881654	10400	431	220106
B0FFG2Q092	汽车配件销售	125.246739	43.881537	10800	431	220106
B0FFG2Q0DE	汽车配件销售	125.247012	43.881338	10800	431	220106
B0FFG2Q7XB	汽车养护	125.245319	43.88185	10400	431	220106
B0FFG2Q7XS	汽车服务相关	125.243443	43.881851	10000	431	220106
B0FFG2Q7YA	汽车配件销售	125.244361	43.881992	10800	431	220106
B0FFG2Q7YR	汽车配件销售	125.242961	43.882173	10800	431	220106
B0FFG2Q7YT	汽车配件销售	125.245584	43.8821	10800	431	220106
B0FFG2Q7Z3	汽车养护	125.244527	43.881871	10400	431	220106
B0FFG2Q7Z6	汽车服务相关	125.242633	43.882361	10000	431	220106
B0FFG2Q836	汽车养护	125.243964	43.88204	10400	431	220106
B0FFG2Q84P	汽车服务相关	125.245313	43.882402	10000	431	220106
B0FFG2Q87K	汽车配件销售	125.245562	43.882403	10800	431	220106
B0FFG2VVMX	汽车服务相关|汽车维修	125.332785	43.937712	010000|030000	431	220103
B0FFG2X4KN	汽车配件销售|购物服务	125.271958	43.870933	010800|061100	431	220106
B0FFG2ZZPZ	汽车服务相关	125.241556	43.880903	10000	431	220106
B0FFG3115D	汽车配件销售	125.369678	43.888664	10800	431	220105
B0FFG319QR	汽车养护	125.269944	43.875276	10400	431	220106
B0FFG319RQ	汽车配件销售	125.270907	43.871522	10800	431	220106
B0FFG32BV6	洗车场	125.702338	44.544729	10500	431	220183
B0FFG32BVV	汽车养护	125.701172	44.545141	10400	431	220183
B0FFG32BWH	洗车场	125.701722	44.544952	10500	431	220183
B0FFG33D5Z	汽车养护	125.242982	43.881659	10400	431	220106
B0FFG33D8M	汽车养护	125.243427	43.88131	10400	431	220106
B0FFG33D90	汽车养护	125.243035	43.881865	10400	431	220106
B0FFG33DAS	汽车服务相关	125.243826	43.881662	10000	431	220106
B0FFG33DHI	汽车养护	125.240697	43.882119	10400	431	220106
B0FFG33DP8	二手车交易|汽车销售	125.239979	43.879838	011000|020000	431	220106
B0FFG33E1B	汽车养护	125.242585	43.881667	10400	431	220106
B0FFG35CHG	汽车服务相关	125.220226	43.808023	10000	431	220104
B0FFG35CJO	汽车租赁	125.204262	43.813666	10900	431	220106
B0FFG36LYU	汽车配件销售	125.244511	43.879424	10800	431	220106
B0FFG36LZ7	汽车服务相关	125.244168	43.879669	10000	431	220106
B0FFG36M3Z	汽车配件销售	125.245349	43.8813	10800	431	220106
B0FFG36M57	汽车配件销售	125.246799	43.881354	10800	431	220106
B0FFG36M63	汽车服务相关	125.243147	43.881308	10000	431	220106
B0FFG36MAC	汽车服务相关	125.24556	43.880188	10000	431	220106
B0FFG3B9N0	汽车配件销售	125.242834	43.881306	10800	431	220106
B0FFG3FDTK	汽车配件销售	125.2452	43.87987	10800	431	220106
B0FFG3FE1G	汽车配件销售	125.245369	43.880801	10800	431	220106
B0FFG3GJZX	洗车场	125.245298	43.881626	10500	431	220106
B0FFG3GK51	汽车配件销售	125.243041	43.881667	10800	431	220106
B0FFG3GKB9	汽车养护	125.246603	43.879027	10400	431	220106
B0FFG3GKF4	汽车配件销售	125.246611	43.879161	10800	431	220106
B0FFG3GKF7	汽车养护	125.248985	43.881381	10400	431	220106
B0FFG3LOPN	汽车养护	125.383262	43.897511	10400	431	220105
B0FFG3PTG8	汽车服务相关|汽车销售	125.669041	43.525021	010000|020000	431	220112
B0FFG3YTU7	洗车场|汽车服务	125.369865	43.823279	010500|010400	431	220102
B0FFG41MV1	汽车配件销售	125.246088	43.882101	10800	431	220106
B0FFG46QTO	汽车服务相关	126.893863	44.979123	10000	431	220182
B0FFG46R4J	汽车服务相关	126.767887	45.028395	10000	431	220182
B0FFG46RZP	洗车场	126.649521	45.038856	10500	431	220182
B0FFG46S17	汽车配件销售	126.649159	45.038636	10800	431	220182
B0FFG46TTZ	洗车场	125.166347	44.42643	10500	431	220122
B0FFG46U2G	汽车服务相关	125.167427	44.418548	10000	431	220122
B0FFG46UL8	洗车场	125.166289	44.426706	10500	431	220122
B0FFG48OPG	汽车配件销售	126.364978	45.085662	10800	431	220182
B0FFG48P6Z	汽车配件销售	126.569996	44.839569	10800	431	220182
B0FFG48PCP	汽车养护	126.569432	44.838772	10400	431	220182
B0FFG48PDO	汽车养护	126.364276	45.085754	10400	431	220182
B0FFG48WAT	汽车配件销售	125.24937	43.880608	10800	431	220106
B0FFG48X57	汽车配件销售	125.244173	43.877514	10800	431	220106
B0FFG4AEGD	汽车配件销售	126.319699	44.988972	10800	431	220182
B0FFG4AF4A	汽车养护	126.319733	44.988239	10400	431	220182
B0FFG4B18S	汽车养护	124.808163	43.494236	10400	431	220184
B0FFG4B1S1	洗车场	124.791039	43.487205	10500	431	220184
B0FFG4BZWL	洗车场|汽车服务	125.350683	43.92054	010500|010400	431	220103
B0FFG4JW8A	洗车场	125.838999	44.141726	10500	431	220113
B0FFG4JWN7	汽车俱乐部	125.83838	44.140008	10600	431	220113
B0FFG4KNJX	洗车场	125.237027	43.836407	10500	431	220104
B0FFG4LXRL	汽车服务相关	125.833425	44.1528	10000	431	220113
B0FFG4PRD3	汽车服务相关	124.795287	43.505726	10000	431	220184
B0FFG4PS5J	汽车养护	124.823396	43.518823	10400	431	220184
B0FFG4Q95S	汽车服务相关	125.356128	44.772773	10000	431	220122
B0FFG4Q95U	汽车服务相关	125.350497	44.771246	10000	431	220122
B0FFG4Q9CY	汽车服务相关	125.266828	44.679463	10000	431	220122
B0FFG4Q9FB	汽车配件销售	125.128294	44.663076	10800	431	220122
B0FFG4Q9HN	汽车配件销售	125.128598	44.661718	10800	431	220122
B0FFG4Q9LO	汽车养护	125.128619	44.661644	10400	431	220122
B0FFG4Q9NU	汽车养护	125.128259	44.661856	10400	431	220122
B0FFG4QA39	汽车配件销售	125.129334	44.670158	10800	431	220122
B0FFG4QJDR	汽车配件销售	125.271585	43.872589	10800	431	220106
B0FFG4R5CE	汽车配件销售	125.71806	44.544756	10800	431	220183
B0FFG4RRNI	洗车场	125.654547	44.778982	10500	431	220122
B0FFG4RRQB	汽车服务相关	125.659844	44.780493	10000	431	220122
B0FFG4V1K1	汽车服务相关|汽车维修	125.458485	44.478576	010000|030000	431	220183
B0FFG4V2OY	汽车服务相关	125.403105	44.614062	10000	431	220122
B0FFG4WHIM	汽车服务相关	126.548838	44.811316	10000	431	220182
B0FFG4WTKP	汽车服务相关	125.832613	44.153555	10000	431	220113
B0FFG4WWHO	汽车配件销售	125.854583	44.161012	10800	431	220113
B0FFG4XDK2	汽车租赁	125.365269	43.857319	10900	431	220102
B0FFG4XKHG	汽车配件销售	125.849636	44.15636	10800	431	220113
B0FFG4YLPF	汽车配件销售	125.32801	43.924433	10800	431	220103
B0FFG4YULT	汽车服务相关	126.192489	44.640498	10000	431	220183
B0FFG4YWSX	汽车养护	126.193002	44.640587	10400	431	220183
B0FFG4YX77	汽车配件销售	126.19202	44.640407	10800	431	220183
B0FFG4YYSR	汽车养护	126.176274	44.635658	10400	431	220183
B0FFG5003H	汽车服务相关	126.746431	44.682461	10000	431	220182
B0FFG503NA	汽车服务相关	126.606699	44.625982	10000	431	220182
B0FFG5063Q	汽车养护	126.318335	44.575	10400	431	220183
B0FFG50MD4	汽车养护	125.313312	43.868843	10400	431	220104
B0FFG51RBW	汽车服务相关	125.82512	44.161007	10000	431	220113
B0FFG52M6R	汽车服务相关|购物服务	126.955939	44.61294	010000|060000	431	220182
B0FFG52OQT	汽车服务相关	126.955483	44.710438	10000	431	220182
B0FFG543HV	汽车服务相关	125.405731	43.830176	10000	431	220102
B0FFG5763E	洗车场	126.414474	44.267696	10500	431	220113
B0FFG5768C	汽车服务相关	126.197574	44.28101	10000	431	220113
B0FFG576BM	汽车服务相关	126.198466	44.281093	10000	431	220113
B0FFG576DV	洗车场	126.33462	44.272631	10500	431	220113
B0FFG576GA	洗车场	126.196903	44.280206	10500	431	220113
B0FFG577DC	汽车服务相关	126.355382	44.371662	10000	431	220113
B0FFG577EL	汽车服务相关	126.354497	44.371083	10000	431	220113
B0FFG577R5	汽车服务相关	126.348132	44.369112	10000	431	220113
B0FFG577SF	汽车养护	126.34693	44.369053	10400	431	220113
B0FFG5A8QD	汽车服务相关	125.637793	44.262396	10000	431	220113
B0FFG5A9II	汽车服务相关	125.759882	44.388795	10000	431	220183
B0FFG5A9ML	汽车养护	125.759849	44.389397	10400	431	220183
B0FFG5C3HK	汽车养护	125.272144	43.875082	10400	431	220106
B0FFG5CTJB	汽车服务相关	125.354953	44.147983	10000	431	220103
B0FFG5D93Z	汽车养护	125.16752	44.417256	10400	431	220122
B0FFG5DB8S	汽车养护	125.167514	44.417324	10400	431	220122
B0FFG5X2HU	汽车服务相关	125.804052	44.034219	10000	431	220113
B0FFG61G7S	汽车服务相关	125.327992	43.885066	10000	431	220102
B0FFG61HH4	汽车养护|汽车销售	125.394262	43.873775	010400|020000	431	220105
B0FFG61I87	洗车场|汽车维修	125.338766	43.891312	010500|030000	431	220102
B0FFG61ICK	汽车养护	125.356715	43.890794	10400	431	220102
B0FFG61IFC	汽车服务相关	125.409513	43.873384	10000	431	220105
B0FFG61IH9	汽车养护	125.327952	43.884579	10400	431	220102
B0FFG61IQT	汽车配件销售	125.271351	43.87158	10800	431	220106
B0FFG61IU4	汽车配件销售	125.350102	43.898125	10800	431	220102
B0FFG62NUJ	汽车配件销售	125.581836	43.849987	10800	431	220105
B0FFG64DZD	洗车场	125.683454	43.534488	10500	431	220112
B0FFG65P3O	汽车配件销售	125.669099	43.524584	10800	431	220112
B0FFG668OT	汽车配件销售	125.669347	43.524709	10800	431	220112
B0FFG66NDC	汽车配件销售	125.656647	43.51424	10800	431	220112
B0FFG682MM	汽车配件销售	125.668396	43.524489	10800	431	220112
B0FFG682O9	汽车配件销售	125.66832	43.524567	10800	431	220112
B0FFG683NV	汽车养护	125.657385	43.518504	10400	431	220112
B0FFG6A9O4	汽车配件销售	125.655841	43.513566	10800	431	220112
B0FFG6AARM	汽车配件销售	125.655524	43.517855	10800	431	220112
B0FFG6ADVR	汽车配件销售	125.655563	43.516528	10800	431	220112
B0FFG6ADWN	汽车配件销售	125.65547	43.516583	10800	431	220112
B0FFG6CIEJ	汽车服务相关	125.375889	43.534895	10000	431	220102
B0FFG6DT97	汽车服务相关	124.160034	43.921413	10000	431	220184
B0FFG6DU0M	汽车服务相关	124.170449	43.922683	10000	431	220184
B0FFG6DVMT	汽车服务相关	124.168049	43.925462	10000	431	220184
B0FFG6F9FI	洗车场	125.374608	43.871676	10500	431	220105
B0FFG6FFBN	汽车服务相关	125.408597	43.877341	10000	431	220105
B0FFG6GA7G	汽车服务相关|购物服务	124.639492	44.396609	010000|060000	431	220122
B0FFG6GAG8	汽车服务相关	124.634997	44.395618	10000	431	220122
B0FFG6GALA	汽车配件销售	124.646274	44.398216	10800	431	220122
B0FFG6GQZ8	二手车交易	125.271114	43.855661	11000	431	220104
B0FFG6GVXQ	汽车服务相关	124.682819	44.080917	10000	431	220184
B0FFG6GWS7	汽车服务相关	124.683111	44.083744	10000	431	220184
B0FFG6HL1Z	汽车配件销售	125.92619	43.417043	10800	431	220112
B0FFG6JSG1	汽车服务相关	124.81984	43.512016	10000	431	220184
B0FFG6JSG3	汽车服务相关	124.819861	43.512025	10000	431	220184
B0FFG6JSPJ	汽车服务相关	124.822278	43.513568	10000	431	220184
B0FFG6LGSO	洗车场	125.70174	44.531342	10500	431	220183
B0FFG6M7WN	汽车养护	125.199746	44.045895	10400	431	220103
B0FFG6NSMC	汽车服务相关	125.69027	44.515325	10000	431	220183
B0FFG6NUYZ	汽车租赁	125.316996	43.925516	10900	431	220103
B0FFG6NXHZ	汽车养护	125.707681	44.541563	10400	431	220183
B0FFG6NXRZ	二手车交易	125.850842	44.156541	11000	431	220113
B0FFG6NYE2	汽车养护	125.392772	43.849516	10400	431	220102
B0FFG6P60Z	汽车养护|汽车维修	125.267974	43.879417	010400|030000	431	220106
B0FFG6P79L	加油站	125.286128	43.872325	10100	431	220104
B0FFG6P79Q	汽车养护|汽车销售	125.375733	43.841618	010400|020000	431	220102
B0FFG6P85N	汽车配件销售	125.165455	44.435973	10800	431	220122
B0FFG6P867	洗车场	125.289894	43.923851	10500	431	220106
B0FFG6P8DQ	洗车场	125.372304	43.862752	10500	431	220102
B0FFG6P9L6	汽车养护	125.172755	44.442213	10400	431	220122
B0FFG6P9SG	汽车养护	126.548637	44.8323	10400	431	220182
B0FFG6PAPE	汽车养护	126.540436	44.820581	10400	431	220182
B0FFG6PB0D	二手车交易	125.174173	44.439721	11000	431	220122
B0FFG6PKFD	汽车养护	125.28961	43.859615	10400	431	220104
B0FFG6PNA9	汽车租赁	125.16776	44.434974	10900	431	220122
B0FFG6POC8	汽车养护	125.372161	43.828909	10400	431	220102
B0FFG6POJO	洗车场|汽车服务	125.283101	43.857053	010500|010400	431	220104
B0FFG6POX8	汽车养护	125.286046	43.908086	10400	431	220106
B0FFG6RUF4	汽车养护	126.548679	44.832358	10400	431	220182
B0FFG6S0Y9	汽车配件销售	125.163644	44.430857	10800	431	220122
B0FFG6SMV7	汽车养护	125.331245	43.883795	10400	431	220102
B0FFG6ST2B	汽车服务相关	125.335936	43.888938	10000	431	220102
B0FFG6ST2Q	汽车养护	125.279819	43.868348	10400	431	220106
B0FFG6TNAR	二手车交易	125.7021	44.524937	11000	431	220183
B0FFG6TZBE	洗车场|汽车服务	125.387301	43.869439	010500|010400	431	220105
B0FFG6TZF5	汽车服务相关	125.372474	43.919145	10000	431	220105
B0FFG6TZJG	洗车场	125.831363	44.154248	10500	431	220113
B0FFG6U12P	汽车养护|汽车服务	125.824399	44.146819	010400|010500	431	220113
B0FFG6UJQ7	汽车养护	125.372961	43.923171	10400	431	220105
B0FFG6V7M7	汽车服务相关	125.314303	43.949268	10000	431	220103
B0FFG6V7RH	汽车配件销售	125.314523	43.949293	10800	431	220103
B0FFG6VTNS	汽车配件销售	125.398017	43.878544	10800	431	220105
B0FFG6VTWV	汽车配件销售	125.398161	43.878544	10800	431	220105
B0FFG707TN	汽车养护	125.329195	43.944205	10400	431	220103
B0FFG784E8	加油站	127.065493	44.906544	10100	431	220182
B0FFG7DOLW	汽车养护	125.276398	43.845422	10400	431	220104
B0FFG7ETYS	汽车养护	125.855496	44.161514	10400	431	220113
B0FFG7F5O8	汽车养护	125.41844	43.965586	10400	431	220103
B0FFG7H5FC	汽车配件销售	125.163857	44.442743	10800	431	220122
B0FFG7H7R7	汽车养护|汽车维修	125.162464	44.427567	010400|030000	431	220122
B0FFG7HAFR	汽车配件销售	125.270974	43.869551	10800	431	220106
B0FFG7HAY7	汽车配件销售	126.555161	44.841173	10800	431	220182
B0FFG7HH1J	汽车养护	125.370241	43.920157	10400	431	220105
B0FFG7HKGG	汽车配件销售	126.543071	44.82548	10800	431	220182
B0FFG7HKLO	汽车配件销售	125.331122	43.871317	10800	431	220102
B0FFG7HMLK	洗车场	125.270519	43.839214	10500	431	220104
B0FFG7LVSV	汽车配件销售	125.070956	43.716236	10800	431	220184
B0FFG7LVZ1	加油站	126.60004	44.917339	10100	431	220182
B0FFG7O3QV	汽车租赁	125.342367	43.860103	10900	431	220102
B0FFG7RKHD	汽车配件销售	125.316866	43.924608	10800	431	220103
B0FFG7RX09	汽车养护|汽车服务	125.293081	43.929344	010400|010500	431	220103
B0FFG7TPMV	汽车服务相关	125.393077	43.871192	10000	431	220105
B0FFG7TPR9	汽车服务相关	125.393105	43.871215	10000	431	220105
B0FFG7TPTM	汽车服务相关	125.393053	43.871141	10000	431	220105
B0FFG7TQMV	汽车服务相关	125.291945	43.923151	10000	431	220106
B0FFG837GV	汽车服务相关	125.409214	43.876741	10000	431	220105
B0FFG85SZI	汽车服务相关	126.76412	44.858863	10000	431	220182
B0FFG86DJ1	汽车养护	125.314829	43.915929	10400	431	220103
B0FFG88Q79	汽车养护	126.532198	44.822798	10400	431	220182
B0FFG88R76	汽车服务相关	126.531995	44.824432	10000	431	220182
B0FFG88RP5	汽车配件销售	126.532794	44.82261	10800	431	220182
B0FFG88RVX	汽车养护	126.533249	44.822443	10400	431	220182
B0FFG89JDG	汽车服务相关	126.546282	44.812561	10000	431	220182
B0FFG8D7SJ	汽车养护	125.191917	43.855326	10400	431	220106
B0FFG8ITLR	汽车养护	124.821887	43.497764	10400	431	220184
B0FFG8IUZF	洗车场	124.823674	43.494685	10500	431	220184
B0FFG8JBRT	汽车养护	124.8	43.500112	10400	431	220184
B0FFG8JCET	汽车配件销售	124.798125	43.502324	10800	431	220184
B0FFG8JCHF	汽车配件销售	124.798224	43.502243	10800	431	220184
B0FFG8JCJ2	汽车配件销售	124.798247	43.502257	10800	431	220184
B0FFG8JKGZ	二手车交易	125.391351	43.890518	11000	431	220105
B0FFG8KIRD	汽车养护	124.819325	43.511106	10400	431	220184
B0FFG8KMYD	汽车服务相关	124.819922	43.512495	10000	431	220184
B0FFG8KNFZ	汽车服务相关	124.817315	43.511307	10000	431	220184
B0FFG8NIZT	汽车养护	125.080144	43.723231	10400	431	220184
B0FFG8NJ61	汽车养护	125.078439	43.722022	10400	431	220184
B0FFG8O2U5	洗车场	125.068887	43.715267	10500	431	220184
B0FFG8O2XG	汽车配件销售	125.067959	43.71456	10800	431	220184
B0FFG8O30D	汽车配件销售	125.068561	43.715035	10800	431	220184
B0FFG8O34P	汽车配件销售	125.067253	43.71406	10800	431	220184
B0FFG8O39D	汽车服务相关	125.067045	43.713896	10000	431	220184
B0FFG8O4JQ	汽车服务相关	124.988569	43.642688	10000	431	220184
B0FFG8O9SS	洗车场	124.99368	43.647182	10500	431	220184
B0FFG8OBXW	汽车养护	124.877054	43.696973	10400	431	220184
B0FFG8QHLD	其它能源站	124.783297	43.493587	10200	431	220184
B0FFG8QI2K	加油站	125.341341	43.859665	10100	431	220102
B0FFG8RFS0	洗车场	125.244049	43.823509	10500	431	220104
B0FFG8SDHD	中国石油	126.027335	44.366631	10102	431	220113
B0FFG8TRLW	中国石油	125.138764	43.895318	10102	431	220106
B0FFG8U3BD	加油站	124.434229	43.809425	10100	431	220184
B0FFG8U3BL	洗车场	124.593605	43.795424	10500	431	220184
B0FFG8U3D7	汽车养护	125.002952	43.870402	10400	431	220184
B0FFG8U3EC	洗车场	124.771798	43.879698	10500	431	220184
B0FFG8U3EY	汽车服务相关	124.123563	43.752578	10000	431	220184
B0FFG8U3FZ	汽车服务相关|汽车维修	124.783761	43.882994	010000|030000	431	220184
B0FFG8U3HN	汽车配件销售	125.000902	43.870007	10800	431	220184
B0FFG8U3KU	洗车场	124.412188	43.804326	10500	431	220184
B0FFG8U3KV	汽车养护	124.771323	43.879514	10400	431	220184
B0FFG8U3LJ	洗车场	124.417749	43.805102	10500	431	220184
B0FFG8U3PG	汽车服务相关	124.775577	43.88071	10000	431	220184
B0FFG8U3QG	汽车配件销售	125.000976	43.870466	10800	431	220184
B0FFG8U3RE	汽车配件销售	124.775895	43.880839	10800	431	220184
B0FFG8U3ZJ	汽车服务相关	124.775681	43.880751	10000	431	220184
B0FFG8U3ZL	汽车配件销售	124.781352	43.883238	10800	431	220184
B0FFG8U42E	洗车场	125.009403	43.871342	10500	431	220184
B0FFG8U43H	汽车服务相关	124.782489	43.882897	10000	431	220184
B0FFG8U44I	汽车服务相关	125.007106	43.871453	10000	431	220184
B0FFG8U45H	汽车配件销售	125.075608	43.719887	10800	431	220184
B0FFG8U47T	汽车配件销售	125.086377	43.728713	10800	431	220184
B0FFG8U48L	汽车配件销售	125.090402	43.730933	10800	431	220184
B0FFG8U48O	汽车配件销售|汽车维修	124.59079	43.797685	010800|030000	431	220184
B0FFG8U4B0	汽车服务相关	125.088081	43.729659	10000	431	220184
B0FFG8U4D3	洗车场	125.089521	43.711853	10500	431	220184
B0FFG8U4D6	汽车养护	125.078177	43.722573	10400	431	220184
B0FFG8U4DF	汽车配件销售	125.075485	43.719792	10800	431	220184
B0FFG8U4EF	汽车养护	125.079538	43.723638	10400	431	220184
B0FFG8U4EM	汽车养护	125.078217	43.722604	10400	431	220184
B0FFG8U4EY	汽车养护	124.160894	43.750801	10400	431	220184
B0FFG8U4N7	加油站	124.111242	43.749122	10100	431	220184
B0FFG8U4QN	洗车场	125.090069	43.721211	10500	431	220184
B0FFG8U4TJ	汽车养护	125.082311	43.712635	10400	431	220184
B0FFG8U4TN	汽车养护	125.076915	43.720896	10400	431	220184
B0FFG8U4W8	汽车配件销售	125.07061	43.71665	10800	431	220184
B0FFG8U4WM	汽车服务相关	125.069935	43.716056	10000	431	220184
B0FFG8U4XK	汽车服务相关	124.169168	43.751094	10000	431	220184
B0FFG8U4ZO	汽车服务相关	125.078387	43.722738	10000	431	220184
B0FFG8U5NW	加气站	124.884746	43.528153	10300	431	220184
B0FFG8X0RX	汽车服务相关	125.65533	43.536611	10000	431	220112
B0FFG8X16P	汽车配件销售	125.653796	43.529817	10800	431	220112
B0FFG8XDN2	加油站	125.511755	43.6949	10100	431	220112
B0FFG94ARC	中国石化	124.885717	43.540124	10101	431	220184
B0FFG94AXM	加油站	124.143771	43.754757	10100	431	220184
B0FFG94DIP	加油站	124.996823	43.869024	10100	431	220184
B0FFG94DK5	中国石油	124.902922	43.585825	10102	431	220184
B0FFG94DM6	中国石油	124.428679	43.808831	10102	431	220184
B0FFG94DOA	加油站	124.981997	43.652131	10100	431	220184
B0FFG94EOI	加油站	124.989371	43.868217	10100	431	220184
B0FFG97SJT	中国石化	124.737633	44.166441	10101	431	220122
B0FFG9HI1Y	加油站	125.776179	43.990158	10100	431	220113
B0FFG9HLV7	汽车配件销售	125.019107	43.627857	10800	431	220184
B0FFG9HLZ5	加油站	125.018059	43.626706	10100	431	220184
B0FFG9I6JR	中国石油	125.284265	43.964357	10102	431	220106
B0FFG9I6NU	中国石油	125.717842	44.540179	10102	431	220183
B0FFG9I6W5	中国石油	125.188636	44.171062	10102	431	220122
B0FFG9I6XZ	加油站	125.131953	44.418121	10100	431	220122
B0FFG9IGO5	汽车养护	125.350786	43.916777	10400	431	220103
B0FFG9IJ98	汽车服务相关|汽车销售	125.353748	43.9182	010000|020000	431	220103
B0FFG9IJK7	汽车服务相关	125.354142	43.918863	10000	431	220103
B0FFG9IK6H	汽车服务相关	125.354636	43.919621	10000	431	220103
B0FFG9TMMW	汽车养护	125.304912	43.944319	10400	431	220103
B0FFG9TR6B	汽车服务相关	125.307525	43.945279	10000	431	220103
B0FFG9TYB6	汽车服务相关	125.183307	44.062257	10000	431	220103
B0FFG9TYE8	汽车养护	125.183093	44.062304	10400	431	220103
B0FFG9U20G	汽车服务相关	125.187103	43.851213	10000	431	220106
B0FFG9W4R6	汽车配件销售|公司企业	125.187216	43.893342	010800|170300	431	220106
B0FFG9WD8H	汽车服务相关	125.852227	44.157669	10000	431	220113
B0FFG9X9C6	洗车场	125.340043	43.855066	10500	431	220102
B0FFG9XEQT	汽车养护	125.387219	43.920496	10400	431	220105
B0FFG9XGO0	加气站	126.575532	44.849184	10300	431	220182
B0FFG9XN9F	汽车服务相关	124.8295	43.50268	10000	431	220184
B0FFG9YA1W	汽车配件销售	125.829668	44.149743	10800	431	220113
B0FFG9Z113	汽车租赁	125.3509	43.896834	10900	431	220102
B0FFG9ZGVY	洗车场	125.283196	43.94313	10500	431	220103
B0FFGA08GG	汽车配件销售	125.267851	43.872397	10800	431	220106
B0FFGA08H1	汽车养护	125.855079	44.161252	10400	431	220113
B0FFGA0WS9	汽车配件销售	125.861974	44.163603	10800	431	220113
B0FFGA156U	汽车配件销售	125.271559	43.872948	10800	431	220106
B0FFGA1ERG	汽车养护	125.855108	44.161324	10400	431	220113
B0FFGA240J	洗车场	125.853685	44.159938	10500	431	220113
B0FFGA26TM	汽车养护	126.554044	44.838469	10400	431	220182
B0FFGA2ULS	汽车配件销售	125.245967	43.878267	10800	431	220106
B0FFGA2ZGU	汽车配件销售	125.706201	44.529544	10800	431	220183
B0FFGA38FK	汽车养护	125.851272	44.159017	10400	431	220113
B0FFGA3ELG	汽车服务相关	125.170521	44.418022	10000	431	220122
B0FFGA581F	汽车配件销售	125.852881	44.157501	10800	431	220113
B0FFGA6JCG	汽车服务相关	125.32899	43.878049	10000	431	220102
B0FFGA708T	汽车租赁	125.283635	43.933517	10900	431	220103
B0FFGA7O77	汽车养护	125.386501	43.828312	10400	431	220102
B0FFGA7SAA	汽车服务相关	125.229095	43.934159	10000	431	220106
B0FFGA8GC9	洗车场	125.408541	43.827937	10500	431	220102
B0FFGA8JVZ	汽车配件销售	125.327484	43.884383	10800	431	220102
B0FFGA9Q7D	汽车配件销售	125.185049	43.803403	10800	431	220106
B0FFGA9WWL	汽车配件销售	125.221828	43.837905	10800	431	220106
B0FFGAANBO	汽车服务相关	124.823888	43.512553	10000	431	220184
B0FFGAASNP	汽车配件销售	125.342444	43.923724	10800	431	220103
B0FFGAAZRE	汽车配件销售	125.272688	43.874622	10800	431	220106
B0FFGAB1FZ	汽车配件销售	126.545761	44.828885	10800	431	220182
B0FFGAB3AW	汽车养护	126.546866	44.83047	10400	431	220182
B0FFGABC41	二手车交易	124.821297	43.503684	11000	431	220184
B0FFGABD2Q	汽车配件销售	125.219308	43.808483	10800	431	220104
B0FFGAC0NT	洗车场	125.166977	44.432863	10500	431	220122
B0FFGACSNG	二手车交易	125.367752	43.840907	11000	431	220102
B0FFGAE0CM	汽车养护	124.165073	43.74678	10400	431	220184
B0FFGAES31	汽车配件销售	125.706768	44.53116	10800	431	220183
B0FFGAF73Q	汽车配件销售	125.708947	44.531365	10800	431	220183
B0FFGAGFZV	汽车配件销售	125.226691	43.933456	10800	431	220106
B0FFGAGZXE	汽车养护	124.817844	43.51069	10400	431	220184
B0FFGAHVFJ	汽车配件销售	125.386564	43.896161	10800	431	220105
B0FFGAIJ5N	汽车配件销售	125.283114	43.931291	10800	431	220103
B0FFGAJATR	汽车配件销售	125.851833	44.1593	10800	431	220113
B0FFGAJL4G	其它能源站	124.786304	43.502373	10200	431	220184
B0FFGAJMJP	汽车养护	125.205116	43.825277	10400	431	220106
B0FFGAK0DV	汽车服务相关	125.716021	44.534387	10000	431	220183
B0FFGAK2TZ	汽车养护	125.336131	43.945196	10400	431	220103
B0FFGALOWU	汽车配件销售|汽车维修	125.296215	43.947405	010800|030000	431	220103
B0FFGAMV1B	洗车场	125.673118	43.532729	10500	431	220112
B0FFGAMVB9	汽车养护	125.67358	43.532917	10400	431	220112
B0FFGAMWMB	汽车养护	125.673014	43.532922	10400	431	220112
B0FFGANVNT	加油站	125.593295	44.327468	10100	431	220183
B0FFGAQV76	加油站	125.289907	43.983693	10100	431	220103
B0FFGAR8KL	加油站	125.042042	44.50461	10100	431	220122
B0FFGAR925	加油站	125.346572	44.770471	10100	431	220122
B0FFGAR96C	中国石油	125.210498	43.928626	10102	431	220106
B0FFGAR9OA	加油站	126.50324	45.017724	10100	431	220182
B0FFGAVKQJ	汽车服务相关	125.260788	43.850108	10000	431	220104
B0FFGAWL2Y	汽车养护|汽车维修	125.354216	43.918997	010400|030000	431	220103
B0FFGB15JD	汽车服务相关	125.417323	43.879751	10000	431	220105
B0FFGB20H6	汽车配件销售	125.661281	43.531881	10800	431	220112
B0FFGB4APB	汽车配件销售	125.334084	43.890062	10800	431	220102
B0FFGBBES1	洗车场|汽车服务	125.205521	43.860527	010500|010400	431	220106
B0FFGBEQA0	汽车养护	125.285747	43.847855	10400	431	220104
B0FFGBIRI8	汽车配件销售	125.245504	43.882404	10800	431	220106
B0FFGBJT0H	汽车配件销售	125.701578	43.512517	10800	431	220112
B0FFGBJWY1	汽车配件销售	125.69779	43.520033	10800	431	220112
B0FFGBJZGU	加气站	125.692102	43.523527	10300	431	220112
B0FFGBO6NQ	汽车养护	125.255964	43.78738	10400	431	220104
B0FFGBS1SK	汽车配件销售|购物服务	125.350436	43.897652	010800|060000	431	220102
B0FFGBSFL5	汽车配件销售	125.368524	43.857581	10800	431	220102
B0FFGBSM50	汽车服务相关	125.389929	43.836143	10000	431	220102
B0FFGBTTXB	汽车配件销售	125.661515	43.536392	10800	431	220112
B0FFGBUKVZ	汽车服务相关	125.19425	43.809235	10000	431	220106
B0FFGBUZIF	汽车配件销售	125.328526	43.93644	10800	431	220103
B0FFGBV6GX	汽车服务相关	125.198452	43.81438	10000	431	220106
B0FFGBVGCH	汽车配件销售	125.271503	43.874623	10800	431	220106
B0FFGBVKZ4	汽车配件销售	125.320748	43.887501	10800	431	220104
B0FFGBVRDR	汽车养护	125.276813	43.877598	10400	431	220106
B0FFGCCMMK	汽车配件销售	125.242337	43.882027	10800	431	220106
B0FFGCCVXH	汽车配件销售	125.244887	43.881686	10800	431	220106
B0FFGCD2RS	加油站	125.361346	44.145973	10100	431	220103
B0FFGCD2S7	中国石油	126.205557	44.490649	10102	431	220113
B0FFGCH24U	洗车场	125.242513	43.866143	10500	431	220106
B0FFGCH52T	汽车配件销售	125.712499	44.539872	10800	431	220183
B0FFGCI9G2	汽车养护	125.274369	44.005027	10400	431	220103
B0FFGCIGIT	中国石油	126.14866	44.807795	10102	431	220182
B0FFGCIRF9	洗车场	125.702227	44.544757	10500	431	220183
B0FFGCRIBB	汽车养护	124.825464	43.506622	10400	431	220184
B0FFGCW5VC	加气站	125.664894	43.532114	10300	431	220112
B0FFGCWYIC	汽车配件销售	125.702206	44.545247	10800	431	220183
B0FFGD2K6Y	汽车租赁	125.289126	43.835296	10900	431	220104
B0FFGD30Y5	汽车养护	125.653875	43.519035	10400	431	220112
B0FFGD3EIF	汽车服务相关	125.654844	43.527995	10000	431	220112
B0FFGD5VOV	汽车养护	125.655943	43.516392	10400	431	220112
B0FFGD62GS	汽车配件销售	125.246347	43.877736	10800	431	220106
B0FFGD6N7B	汽车配件销售	125.16377	44.431455	10800	431	220122
B0FFGD7FRV	汽车配件销售|购物服务	125.25601	43.787462	010800|060000	431	220104
B0FFGD7KA8	汽车配件销售	125.380083	43.875389	10800	431	220105
B0FFGD855G	汽车配件销售	125.306339	43.894615	10800	431	220104
B0FFGD8Q1L	汽车服务相关|汽车维修	124.782015	43.487212	010000|030000	431	220184
B0FFGDADDG	汽车配件销售	125.27863	43.86538	10800	431	220104
B0FFGDE1K9	中国石油	126.911283	45.091548	10102	431	220182
B0FFGDMKXD	汽车配件销售	125.269943	43.875264	10800	431	220106
B0FFGDSUU4	汽车配件销售	125.350914	43.899833	10800	431	220102
B0FFGDV2TE	汽车配件销售	125.39263	43.845197	10800	431	220102
B0FFGE3ZNY	汽车配件销售	125.280616	43.88784	10800	431	220106
B0FFGED1L7	汽车养护	125.302163	43.948372	10400	431	220103
B0FFGEDA9K	汽车配件销售	125.296964	43.947779	10800	431	220103
B0FFGEDP64	汽车租赁	126.541096	44.821617	10900	431	220182
B0FFGEH24U	汽车养护	126.151016	44.80005	10400	431	220182
B0FFGEQOPH	中国石油	124.4243	43.939777	10102	431	220184
B0FFGF2ZL9	汽车配件销售	125.699023	43.530657	10800	431	220112
B0FFGFZC1L	汽车配件销售	125.37632	43.53361	10800	431	220102
B0FFGH3ZD7	汽车服务相关	125.261222	43.838561	10000	431	220104
B0FFGH40G2	洗车场	124.429581	43.809197	10500	431	220184
B0FFGH40GN	加油站	125.294096	43.947189	10100	431	220103
B0FFGHT1AJ	洗车场	125.245626	43.878172	10500	431	220106
B0FFGI0I7C	汽车配件销售	125.346192	43.916717	10800	431	220103
B0FFGII8SU	加油站	125.163194	44.431638	10100	431	220122
B0FFGIJKNH	汽车养护	125.317341	43.951746	10400	431	220103
B0FFGILFRH	中国石化	124.872425	43.51613	10101	431	220184
B0FFGIM4IV	中国石油	126.655931	45.04229	10102	431	220182
B0FFGIM9UT	加油站	125.656999	44.786454	10100	431	220122
B0FFGIM9VX	中国石油	126.574572	44.821166	10102	431	220182
B0FFGIMCZT	加油站	125.530335	43.452734	10100	431	220112
B0FFGIOT7K	加油站	125.478013	43.966725	10100	431	220103
B0FFGIOT7L	加油站	125.463633	43.954632	10100	431	220103
B0FFGIOT7M	加油站	125.301639	43.775458	10100	431	220102
B0FFGIOT7N	中国石油	126.951953	44.708173	10102	431	220182
B0FFGIOTW7	中国石化	126.87897	44.698073	10101	431	220182
B0FFGIOVJU	加油站	126.536686	44.79736	10100	431	220182
B0FFGIPJEO	加油站	125.144589	44.299107	10100	431	220122
B0FFGIPJFJ	加油站	124.336806	43.801112	10100	431	220184
B0FFGIPJFK	加油站	125.0701	43.716382	10100	431	220184
B0FFGIPKH6	加油站	125.844005	44.419406	10100	431	220183
B0FFGIPKIE	加油站	124.242398	43.789151	10100	431	220184
B0FFGIPKUJ	中国石化	126.533066	44.755021	10101	431	220182
B0FFGIPL1C	中国石化	124.810726	43.480044	10101	431	220184
B0FFGIPLX4	中国石化	125.660063	44.521945	10101	431	220183
B0FFGIPLX8	加油站	126.769651	45.025209	10100	431	220182
B0FFGIPMZJ	中国石油	125.484198	43.974223	10102	431	220103
B0FFGIPMZN	加油站	125.128769	44.66609	10100	431	220122
B0FFGIPO7R	加油站	124.163748	43.74961	10100	431	220184
B0FFGIPO7S	加油站	124.748962	43.468392	10100	431	220184
B0FFGIPOEO	加油站	124.172696	43.751043	10100	431	220184
B0FFGIPOJ5	加油站	125.16203	43.942457	10100	431	220106
B0FFGIRF1M	汽车服务相关	125.3466	43.887663	10000	431	220102
B0FFGIRS2R	汽车服务相关	125.255937	43.78483	10000	431	220102
B0FFGITU39	洗车场	125.246374	43.881674	10500	431	220106
B0FFGITWE1	汽车租赁|生活服务	125.249461	43.995223	010900|070000	431	220103
B0FFGIU1AP	汽车服务相关	125.178373	43.805532	10000	431	220106
B0FFGIU1KJ	汽车配件销售|汽车维修	125.354734	43.91693	010800|030000	431	220103
B0FFGIV8DE	汽车服务相关	125.398273	43.85567	10000	431	220105
B0FFGIWG3V	汽车配件销售|汽车维修	125.706599	44.530886	010800|030000	431	220183
B0FFGJ1ZKQ	中国石油	126.255425	45.093446	10102	431	220182
B0FFGJ2YY2	加油站	124.662911	44.233138	10100	431	220122
B0FFGJ5OB2	加油站	125.36474	44.315366	10100	431	220122
B0FFGJE8EF	汽车服务相关	125.421917	43.874495	10000	431	220105
B0FFGJV4GX	汽车养护	125.399984	43.852542	10400	431	220105
[truncated: 8,136 more rows]
