# Supplementary material for: Design of Urban resilience model in emergency situations
Source: PLoS One. 2026 Jun 9;21(6):e0347588. doi: 10.1371/journal.pone.0347588 (PMC13249160; doi:10.1371/journal.pone.0347588)
Supplement: S1 File — (ZIP) [file pone.0347588.s001.zip › dataset/Appendix 3/Finance and insurance data.csv]

id	type	lon_gcj02	lat_gcj02	typecode	citycode	adcode
B01AF027C3	证券营业厅	125.30428	43.881365	160501	431	220104
B01AF029D7	中国邮政储蓄银行	125.327989	43.931172	160139	431	220103
B01AF02A1A	中国银行	125.373648	43.862408	160104	431	220102
B01AF02D44	中国农业银行	125.319566	43.908901	160107	431	220103
B01AF02F12	中国农业银行	125.334184	43.894649	160107	431	220102
B01AF03068	中国工商银行	125.369442	43.893028	160105	431	220105
B01AF03093	中国银行	125.262599	43.894994	160104	431	220106
B01AF030A5	中国工商银行ATM	125.317237	43.90655	160302	431	220103
B01AF032D6	中国人寿保险公司	125.293692	43.897292	160402	431	220106
B01AF039B7	中国工商银行	125.340451	43.854409	160105	431	220102
B01AF03B84	中国建设银行	125.225648	43.856353	160106	431	220106
B01AF03BF1	中国农业银行	125.371495	43.881993	160107	431	220105
B01AF03C19	中国农业银行ATM	125.318956	43.877767	160304	431	220104
B01AF03DD6	交通银行	125.327751	43.863892	160108	431	220102
B01AF03F6C	中国工商银行	125.374971	43.881981	160105	431	220105
B01AF03FE2	中国农业银行	125.331685	43.893492	160107	431	220102
B01AF043C3	中国工商银行ATM	125.317755	43.866774	160302	431	220104
B01AF0457A	中国工商银行	125.373213	43.863417	160105	431	220102
B01AF0459A	中国工商银行	125.268006	43.902772	160105	431	220106
B01AF0460D	中国工商银行	125.234775	43.850599	160105	431	220106
B01AF0495F	中国工商银行	125.325821	43.865876	160105	431	220102
B01AF04990	中国农业银行	125.291075	43.905456	160107	431	220106
B01AF049EC	中国农业银行	125.3757	43.90473	160107	431	220105
B01AF049FD	中国农业银行	125.184305	43.851245	160107	431	220106
B01AF04BF4	中国银行	125.327103	43.863827	160104	431	220102
B01AF04C4B	中国工商银行	125.364819	43.86787	160105	431	220105
B01AF04C9C	中国农业银行	125.320975	43.86968	160107	431	220104
B01AF04CD2	中国银行	125.318321	43.865482	160104	431	220104
B01AF04FA6	中国农业银行	125.365248	43.847187	160107	431	220102
B01AF04FFA	中国农业银行	125.295489	43.891767	160107	431	220106
B01AF05252	中国农业银行	125.368001	43.862392	160107	431	220102
B01AF05261	中国银行	125.245572	43.867878	160104	431	220106
B01AF05308	交通银行	125.377104	43.878389	160108	431	220105
B01AF05899	交通银行ATM	125.232533	43.850798	160305	431	220106
B01AF05BA6	中国工商银行	125.350207	43.862487	160105	431	220102
B01AF05D5F	中国农业银行	125.322475	43.888201	160107	431	220104
B01AF05DE0	中国工商银行	125.345023	43.897044	160105	431	220102
B01AF05E61	中国建设银行	125.318352	43.905362	160106	431	220103
B01AF05FDE	中国农业银行	125.31847	43.877784	160107	431	220104
B01AF06117	中国工商银行	125.325102	43.842114	160105	431	220104
B01AF0616E	中国工商银行	125.317474	43.866776	160105	431	220104
B01AF06285	中国建设银行	125.317458	43.859301	160106	431	220104
B01AF062EF	交通银行	125.299391	43.883357	160108	431	220104
B01AF068F2	中国工商银行	125.317218	43.906425	160105	431	220103
B01AF0699D	中国工商银行	125.298111	43.896644	160105	431	220106
B01AF06B11	交通银行ATM	125.257798	43.862835	160305	431	220106
B01AF06B1A	中国农业银行	125.318856	43.831024	160107	431	220104
B01AF06E60	中国光大银行	125.315256	43.907044	160113	431	220103
B01AF06EGL	中国农业银行	125.488213	43.565411	160107	431	220112
B01AF06FA2	交通银行	125.29656	43.871829	160108	431	220104
B01AF06FN2	交通银行	125.291004	43.905937	160108	431	220106
B01AF06H4C	中国银行	125.317949	43.888221	160104	431	220104
B01AF06HI3	交通银行	125.289372	43.829327	160108	431	220104
B01AF06I34	中国银行	125.329958	43.897361	160104	431	220103
B01AF06JRZ	中国农业银行	125.25951	43.901981	160107	431	220106
B01AF06M1R	中国农业银行	125.383886	43.881754	160107	431	220105
B01AF06M4I	金融保险机构	125.32506	43.830048	160000	431	220102
B01AF06OVY	中国农业银行	125.24456	43.902154	160107	431	220106
B01AF06P8Q	中国工商银行	125.290726	43.827861	160105	431	220104
B01AF06RQZ	金融保险机构	125.288251	43.821391	160000	431	220104
B01AF06S60	中国建设银行	125.330625	43.895158	160106	431	220102
B01AF06SM9	中国银行	125.255856	43.819408	160104	431	220104
B01AF06UIZ	交通银行ATM	125.31783	43.866116	160305	431	220104
B01AF06VLQ	中国农业银行	125.295402	43.884337	160107	431	220104
B01AF06VM0	中国农业银行	125.276577	43.853639	160107	431	220104
B01AF06VMZ	中国人民银行	125.323409	43.888407	160101	431	220104
B01AF06W2F	中国银行	125.317286	43.889786	160104	431	220104
B01AF06XK4	中国建设银行	125.383859	43.88287	160106	431	220105
B01AF06XX6	中国农业银行	125.305133	43.892221	160107	431	220104
B01AF070HU	中国农业银行	125.325062	43.900369	160107	431	220103
B01AF071CE	中国农业银行	125.289113	43.84598	160107	431	220104
B01AF071MY	中国光大银行	125.317015	43.878553	160113	431	220104
B01AF078LM	上海浦东发展银行	125.310626	43.892149	160115	431	220104
B01AF07LZS	中国工商银行	125.262422	43.863628	160105	431	220106
B01AF07M2G	中国农业银行	125.312268	43.938669	160107	431	220103
B01AF07RZW	中国邮政储蓄银行	125.297145	43.888067	160139	431	220104
B01AF07S4Y	中国邮政储蓄银行	125.370093	43.892228	160139	431	220105
B01AF07UIQ	中国邮政储蓄银行	125.262623	43.896411	160139	431	220106
B01AF07WL2	中国邮政储蓄银行	125.34892	43.856667	160139	431	220102
B01AF07WO5	中国邮政储蓄银行	125.338393	43.90476	160139	431	220103
B01AF07Z02	国家开发银行	125.354378	43.852224	160102	431	220102
B01AF084I0	交通银行ATM	125.296404	43.87189	160305	431	220104
B01AF084I1	交通银行ATM	125.299315	43.883233	160305	431	220104
B01AF084I3	交通银行	125.25799	43.862911	160108	431	220106
B01AF084I9	交通银行	125.293189	43.86175	160108	431	220104
B01AF084IB	交通银行ATM	125.290962	43.90587	160305	431	220106
B01AF084IE	交通银行ATM	125.337058	43.902276	160305	431	220103
B01AF084IF	交通银行ATM	125.377171	43.878455	160305	431	220105
B01AF086C1	中国邮政储蓄银行	125.291882	43.936975	160139	431	220103
B01AF086VP	农村商业银行	125.245091	44.000844	160121	431	220103
B01AF086XQ	中国邮政储蓄银行ATM	125.324566	43.904444	160336	431	220103
B01AF088PS	中国邮政储蓄银行	125.66417	43.529737	160139	431	220112
B01AF088W2	中国邮政储蓄银行	125.281044	43.88241	160139	431	220106
B01AF08A7A	中国邮政储蓄银行	125.301422	43.850146	160139	431	220104
B01AF08A7E	中国邮政储蓄银行	125.248995	43.843911	160139	431	220104
B01AF08AP6	中国邮政储蓄银行	125.340381	43.854282	160139	431	220102
B01AF08B4D	中国邮政储蓄银行	125.259881	43.862663	160139	431	220106
B01AF08BAG	中国邮政储蓄银行	125.291037	43.843087	160139	431	220104
B01AF08BDM	中国邮政储蓄银行	125.291401	43.909416	160139	431	220106
B01AF08BED	中国邮政储蓄银行	125.292296	43.919738	160139	431	220106
B01AF08BNL	中国邮政储蓄银行	125.346279	43.880642	160139	431	220102
B01AF08DHL	中国邮政储蓄银行	125.331518	43.876172	160139	431	220102
B01AF08EI8	中国邮政储蓄银行	125.315729	43.907563	160139	431	220103
B01AF08FSE	中国邮政储蓄银行	125.317641	43.875409	160139	431	220104
B01AF08GJV	中国邮政储蓄银行	125.320412	43.831889	160139	431	220102
B01AF08GY3	中国邮政储蓄银行	125.803708	44.033818	160139	431	220113
B01AF08HF8	中国邮政储蓄银行	125.36973	43.836596	160139	431	220102
B01AF08IV8	中国邮政储蓄银行	125.173908	44.434307	160139	431	220122
B01AF08J73	中国邮政储蓄银行	125.297128	43.826992	160139	431	220104
B01AF08M4R	中国邮政储蓄银行	125.163885	44.43587	160139	431	220122
B01AF08MS7	中国工商银行ATM	125.304965	43.89127	160302	431	220104
B01AF08MSI	中国工商银行ATM	125.317342	43.885036	160302	431	220104
B01AF08MSK	中国工商银行ATM	125.249959	43.859026	160302	431	220106
B01AF08MST	中国工商银行	125.333965	43.892033	160105	431	220102
B01AF08MT8	中国工商银行	125.317645	43.859927	160105	431	220104
B01AF08MT9	中国工商银行	126.558787	44.824537	160105	431	220182
B01AF08MTD	中国工商银行	125.836224	44.151248	160105	431	220113
B01AF08MTI	中国工商银行	125.181427	44.432105	160105	431	220122
B01AF08MTK	中国工商银行	125.334997	43.88772	160105	431	220102
B01AF08MTU	中国工商银行	125.17828	44.437133	160105	431	220122
B01AF08MXQ	中国光大银行	125.327804	43.898117	160113	431	220103
B01AF08MYR	中国建设银行	125.295242	43.900895	160106	431	220106
B01AF08MZ4	中国建设银行	125.31786	43.867046	160106	431	220104
B01AF08MZA	中国建设银行ATM	125.330623	43.895152	160303	431	220102
B01AF08MZM	中国建设银行	125.660252	43.523085	160106	431	220112
B01AF08N08	中国建设银行	125.241357	43.819215	160106	431	220104
B01AF08N0F	中国建设银行|金融保险服务	125.285244	43.860919	160106|160303	431	220104
B01AF08N0H	中国建设银行	125.840413	44.153479	160106	431	220113
B01AF08N0R	中国建设银行	125.313212	43.840169	160106	431	220104
B01AF08N0S	中国建设银行ATM	125.313109	43.840186	160303	431	220104
B01AF08N58	银行	125.825986	44.147531	160100	431	220113
B01AF08N59	银行	125.172563	44.421226	160100	431	220122
B01AF08N5H	中国农业银行	125.376321	43.828577	160107	431	220102
B01AF08N5M	中国农业银行	125.309858	43.899137	160107	431	220103
B01AF08N5W	中国农业银行ATM	125.32523	43.90057	160304	431	220103
B01AF08N60	银行	125.452199	43.804963	160100	431	220102
B01AF08N61	中国农业银行ATM	125.326202	43.908266	160304	431	220103
B01AF08N63	中国农业银行	125.243092	44.003057	160107	431	220103
B01AF08N64	中国农业银行	125.300825	43.571957	160107	431	220104
B01AF08N66	中国农业银行	125.265331	43.872176	160107	431	220106
B01AF08N67	中国农业银行	125.649037	43.818721	160107	431	220105
B01AF08N69	中国农业银行	125.469401	43.865447	160107	431	220105
B01AF08N6A	中国农业银行	125.280571	43.861337	160107	431	220104
B01AF08N6L	中国农业银行	125.718819	44.539867	160107	431	220183
B01AF08N6Z	中国农业银行	125.330477	43.890091	160107	431	220102
B01AF08N74	中国农业银行	125.65685	44.067511	160107	431	220113
B01AF08N7B	中国农业银行	125.409427	43.81624	160107	431	220102
B01AF08N7D	中国农业银行	125.660286	43.531698	160107	431	220112
B01AF08N7E	中国农业银行ATM	125.291046	43.905313	160304	431	220106
B01AF08N7I	中国农业银行	125.655445	43.523279	160107	431	220112
B01AF08N7J	中国农业银行	125.667252	43.525386	160107	431	220112
B01AF08N7L	中国农业银行ATM	125.3344	43.894718	160304	431	220102
B01AF08N7R	中国农业银行	125.692664	44.536552	160107	431	220183
B01AF08N7U	中国农业银行	126.542712	44.825609	160107	431	220182
B01AF08N7W	中国农业银行	126.550226	44.822423	160107	431	220182
B01AF08N80	中国农业银行	125.660601	43.523433	160107	431	220112
B01AF08N8E	中国人民保险公司	125.653608	43.523743	160401	431	220112
B01AF08N8H	中国人民保险公司	125.695022	44.530425	160401	431	220183
B01AF08N8J	中国人民银行	125.652569	43.523574	160101	431	220112
B01AF08N8K	中国人民银行	125.840871	44.153706	160101	431	220113
B01AF08N8L	中国人民银行	125.184135	44.437452	160101	431	220122
B01AF08N8M	中国人民银行	126.53762	44.82698	160101	431	220182
B01AF08N8N	中国人寿保险公司	126.726414	45.136585	160402	431	220182
B01AF08N8T	中国人寿保险公司	125.169408	44.421183	160402	431	220122
B01AF08N9Y	中国太平洋保险	125.326607	43.895509	160405	431	220102
B01AF08NH4	中国银行	125.296035	43.868693	160104	431	220104
B01AF08NH5	中国银行	125.325187	43.829245	160104	431	220102
B01AF08NH6	中国银行ATM	125.301738	43.887521	160301	431	220104
B01AF08NHG	中国银行ATM	125.329939	43.897391	160301	431	220103
B01AF08NHQ	中国银行	125.694574	44.54083	160104	431	220183
B01AF08NHV	中国银行	125.308958	43.865913	160104	431	220104
B01AF08NHX	银行相关	125.184125	44.437475	160200	431	220122
B01AF08NVS	金融保险机构	125.327327	43.895553	160000	431	220102
B01AF08OH4	金融保险机构	125.376651	43.839829	160000	431	220102
B01AF09MSC	中国平安保险公司	125.180591	44.420576	160403	431	220122
B01AF0AH4X	中国工商银行	125.317351	43.88505	160105	431	220104
B01AF0AH5N	中国工商银行	125.284487	43.860409	160105	431	220104
B01AF0AH9G	中国光大银行ATM	125.315333	43.907188	160310	431	220103
B01AF0AHUU	农村商业银行	125.189043	44.447766	160121	431	220122
B01AF0AJQP	中国邮政储蓄银行	125.257575	43.8887	160139	431	220106
B01AF0AN4E	中国建设银行	125.387122	43.871262	160106	431	220105
B01AF0AN59	中国建设银行	125.376092	43.872454	160106	431	220105
B01AF0AN9Z	中国农业银行	125.308783	43.892915	160107	431	220104
B01AF0AXJ0	中国光大银行ATM	125.3171	43.878553	160310	431	220104
B01AF0AXJQ	中国邮政储蓄银行	125.343378	43.903279	160139	431	220103
B01AF0AXPL	中国邮政储蓄银行	125.317066	43.866996	160139	431	220104
B01AF0B0OC	金融保险机构	125.32374	43.895248	160000	431	220104
B01AF0B0XG	农村商业银行	125.20778	43.827932	160121	431	220106
B01AF0B0XJ	农村商业银行	125.394439	43.875791	160121	431	220105
B01AF0B23O	交通银行ATM	125.33465	43.853888	160305	431	220102
B01AF0B23U	交通银行	125.364923	43.828581	160108	431	220102
B01AF0B23V	交通银行ATM	125.364893	43.828603	160305	431	220102
B01AF0B23Y	交通银行ATM	125.32751	43.86389	160305	431	220102
B01AF0B240	交通银行	125.336965	43.902219	160108	431	220103
B01AF0B241	交通银行ATM	125.289341	43.829384	160305	431	220104
B01AF0B242	交通银行ATM	125.277848	43.822643	160305	431	220104
B01AF0B32T	中国邮政储蓄银行	125.447871	43.800333	160139	431	220102
B01AF0B82H	上海浦东发展银行ATM	125.310637	43.892209	160312	431	220104
B01AF0BAMK	中国邮政储蓄银行ATM	125.317664	43.875342	160336	431	220104
B01AF0BB9A	中国邮政储蓄银行ATM	125.320506	43.831893	160336	431	220102
B01AF0BCRZ	农村商业银行	125.409036	43.816276	160121	431	220102
B01AF0BDON	中国邮政储蓄银行	125.343556	43.899246	160139	431	220102
B01AF0BF7X	农村商业银行	125.435914	43.782271	160121	431	220102
B01AF0BFLR	中国邮政储蓄银行	125.32696	43.909417	160139	431	220103
B01AF0BFLS	中国邮政储蓄银行ATM	125.326985	43.909418	160336	431	220103
B01AF0BGC9	中国工商银行	125.239188	43.878952	160105	431	220106
B01AF0BGCA	中国工商银行ATM	125.318293	43.887959	160302	431	220104
B01AF0BGCB	中国工商银行ATM	125.239056	43.87888	160302	431	220106
B01AF0BGCD	中国工商银行	125.36577	43.828003	160105	431	220102
B01AF0BGCE	中国工商银行ATM	125.365922	43.828057	160302	431	220102
B01AF0BGCG	中国工商银行	125.318417	43.864732	160105	431	220104
B01AF0BGCK	中国工商银行ATM	125.325675	43.866152	160302	431	220102
B01AF0BGCU	中国工商银行	125.334302	43.853066	160105	431	220102
B01AF0BGCW	中国工商银行	125.429769	43.782862	160105	431	220102
B01AF0BGCX	中国工商银行ATM	125.42964	43.782877	160302	431	220102
B01AF0BGDN	中国建设银行ATM	125.2951	43.900788	160303	431	220106
B01AF0BGDO	中国建设银行	125.317517	43.883322	160106	431	220104
B01AF0BGDY	中国建设银行	125.29135	43.908702	160106	431	220106
B01AF0BGDZ	中国建设银行ATM	125.291383	43.908594	160303	431	220106
B01AF0BGE3	中国建设银行	125.284951	43.89114	160106	431	220106
B01AF0BGE5	中国建设银行	125.292517	43.921969	160106	431	220106
B01AF0BGE6	中国建设银行ATM	125.29251	43.921881	160303	431	220106
B01AF0BGE8	中国建设银行ATM	125.328881	43.930718	160303	431	220103
B01AF0BGEH	中国建设银行ATM	125.299225	43.870915	160303	431	220104
B01AF0BGEI	中国建设银行	125.265994	43.884873	160106	431	220106
B01AF0BGEJ	中国建设银行	125.334438	43.876848	160106	431	220102
B01AF0BGEK	中国建设银行ATM	125.335012	43.876799	160303	431	220102
B01AF0BGEL	中国建设银行	125.364835	43.824945	160106	431	220102
B01AF0BGEM	中国建设银行ATM	125.364764	43.824965	160303	431	220102
B01AF0BGEW	中国建设银行	125.23966	43.876179	160106	431	220106
B01AF0BGI3	证券营业厅	125.313424	43.890454	160501	431	220104
B01AF0BGI6	银行	125.31627	43.878552	160100	431	220104
B01AF0BGIA	中国农业银行	125.339051	43.877952	160107	431	220102
B01AF0BGIB	中国农业银行ATM	125.338784	43.877967	160304	431	220102
B01AF0BGIH	中国农业银行ATM	125.312305	43.938657	160304	431	220103
B01AF0BGII	中国农业银行ATM	125.452241	43.804903	160304	431	220102
B01AF0BGIL	中国农业银行ATM	125.265357	43.872168	160304	431	220106
B01AF0BGIM	中国农业银行ATM	125.289127	43.845991	160304	431	220104
B01AF0BGIN	中国农业银行|金融保险服务	125.295568	43.891875	160107|160304	431	220106
B01AF0BGIQ	中国农业银行	125.364843	43.824644	160107	431	220102
B01AF0BGIR	中国农业银行ATM	125.364796	43.824681	160304	431	220102
B01AF0BGIY	中国农业银行	125.318386	43.890745	160107	431	220104
B01AF0BGJA	中国农业银行ATM	125.375716	43.904781	160304	431	220105
B01AF0BGJJ	中国人民保险公司	125.318474	43.867671	160401	431	220104
B01AF0BGO2	农村商业银行	125.337067	43.901626	160121	431	220102
B01AF0BGO3	农村商业银行	125.697832	44.53933	160121	431	220183
B01AF0BGO8	农村商业银行	125.365441	43.842511	160121	431	220102
B01AF0BGOC	农村商业银行	125.36472	43.871722	160121	431	220105
B01AF0BGOE	农村商业银行|金融保险服务	125.181957	44.428807	160121|160318	431	220122
B01AF0BGOT	农村商业银行	125.700983	44.524661	160121	431	220183
B01AF0BGP1	农村商业银行	125.331941	43.894543	160121	431	220102
B01AF0BGUZ	中国银行	125.377959	43.881619	160104	431	220105
B01AF0BGV2	中国银行ATM	125.310391	43.891273	160301	431	220104
B01AF0BGV4	中国银行ATM	125.318345	43.865384	160301	431	220104
B01AF0BGV9	中国银行ATM	125.327262	43.86383	160301	431	220102
B01AF0BGVA	中国银行	125.290561	43.82659	160104	431	220104
B01AF0BGVB	中国银行ATM	125.290555	43.826454	160301	431	220104
B01AF0BGVC	中国银行ATM	125.308933	43.86588	160301	431	220104
B01AF0BGVH	中国邮政储蓄银行	125.216763	43.869584	160139	431	220106
B01AF0BGVJ	中国邮政储蓄银行ATM	125.31213	43.877765	160336	431	220104
B01AF0BPZ3	农村商业银行	125.330554	43.891308	160121	431	220102
B01AF0BQ14	中国工商银行	125.324019	43.889986	160105	431	220104
B01AF0BQ3E	中国建设银行	125.370285	43.864147	160106	431	220102
B01AF0BQ3F	中国建设银行|金融保险服务	125.314492	43.900767	160106|160200	431	220103
B01AF0BQ3J	交通银行	125.435048	43.827218	160108	431	220102
B01AF0BQ51	中国农业银行	125.297951	43.890272	160107	431	220104
B01AF0BQ9Q	中国工商银行	125.304361	43.882112	160105	431	220104
B01AF0BQ9R	中国工商银行	125.332073	43.904756	160105	431	220103
B01AF0BQAC	农村商业银行	125.291633	43.95541	160121	431	220103
B01AF0BQAN	农村商业银行	125.308925	43.892012	160121	431	220104
B01AF0BQM3	中国工商银行	125.336311	43.924242	160105	431	220103
B01AF0BRE2	中国建设银行	125.247246	43.860455	160106	431	220106
B01AF0BRFH	农村商业银行	125.231568	43.850418	160121	431	220106
B01AF0BRFU	上海浦东发展银行	125.229201	43.850084	160115	431	220106
B01AF0BRFV	上海浦东发展银行ATM	125.229451	43.849745	160312	431	220106
B01AF0BRI7	自动提款机	125.243199	43.867398	160300	431	220106
B01AF0BRI8	银行	125.243326	43.867398	160100	431	220106
B01AF0BS2M	自动提款机	125.332489	43.891359	160300	431	220102
B01AF0BS5A	自动提款机	125.329354	43.888942	160300	431	220102
B01AF0BS5B	银行	125.329151	43.888884	160100	431	220102
B01AF0BSL3	银行	125.337208	43.889519	160100	431	220102
B01AF0BSXE	中国建设银行	125.370104	43.845557	160106	431	220102
B01AF0BT3N	银行	125.375491	43.912545	160100	431	220105
B01AF0BTB4	银行	125.344925	43.901203	160100	431	220103
B01AF0BTKP	中国工商银行	125.337979	43.895886	160105	431	220102
B01AF0BTQU	交通银行ATM	125.337806	43.850194	160305	431	220102
B01AF0BTQV	交通银行	125.337851	43.850197	160108	431	220102
B01AF0BUAX	中国农业银行ATM	125.326825	43.906038	160304	431	220103
B01AF0BUG5	银行	125.332413	43.909071	160100	431	220103
B01AF0BURN	农村商业银行	125.337344	43.878669	160121	431	220102
B01AF0BUTX	自动提款机	125.334419	43.880307	160300	431	220102
B01AF0BUWC	中国工商银行	125.375715	43.905616	160105	431	220105
B01AF0BV2P	中国建设银行ATM	125.349013	43.857354	160303	431	220102
B01AF0BV2Q	中国建设银行	125.349028	43.857338	160106	431	220102
B01AF0BV5Y	中国建设银行	125.337371	43.842358	160106	431	220102
B01AF0BV8I	中国农业银行	125.343656	43.850996	160107	431	220102
B01AF0BVA7	银行	125.376364	43.857738	160100	431	220102
B01AF0BVE3	中国建设银行ATM	125.376109	43.872504	160303	431	220105
B01AF0BVGY	中国工商银行	125.379285	43.875379	160105	431	220105
B01AF0BVGZ	中国工商银行ATM	125.379175	43.875374	160302	431	220105
B01AF0BW3E	中国邮政储蓄银行ATM	125.37234	43.882002	160336	431	220105
B01AF0BW3H	银行	125.362157	43.880812	160100	431	220105
B01AF0BWD5	农村商业银行	125.34917	43.878856	160121	431	220102
B01AF0BWE9	农村商业银行	125.350759	43.864893	160121	431	220102
B01AF0BWEF	银行	125.350267	43.864837	160100	431	220102
B01AF0BWEG	自动提款机	125.350388	43.864866	160300	431	220102
B01AF0BWLB	中国邮政储蓄银行ATM	125.282627	43.858384	160336	431	220104
B01AF0BWOA	中国农业银行	125.289229	43.862981	160107	431	220104
B01AF0BXCS	中国工商银行	125.305095	43.891351	160105	431	220104
B01AF0BXS9	证券营业厅	125.298338	43.882747	160501	431	220104
B01AF0BXU4	银行	125.300205	43.88527	160100	431	220104
B01AF0BXZV	中国工商银行	125.288757	43.886632	160105	431	220106
B01AF0BY5W	交通银行	125.324081	43.877797	160108	431	220104
B01AF0BYET	证券营业厅	125.31853	43.865733	160501	431	220104
B01AF0BYRX	证券营业厅	125.262854	43.864709	160501	431	220106
B01AF0C00E	银行	125.317848	43.88589	160100	431	220104
B01AF0C03B	中国邮政储蓄银行	125.320866	43.887914	160139	431	220104
B01AF0C03C	中国邮政储蓄银行ATM	125.320792	43.887954	160336	431	220104
B01AF0C07C	证券营业厅	125.317922	43.890222	160501	431	220104
B01AF0C08F	中国建设银行ATM	125.318305	43.891369	160303	431	220104
B01AF0C09N	中国人民保险公司	125.322503	43.888198	160401	431	220104
B01AF0C0GQ	银行	125.311655	43.89301	160100	431	220104
B01AF0C160	银行	125.299839	43.840011	160100	431	220104
B01AF0C1FM	银行	125.265859	43.888809	160100	431	220106
B01AF0C1KN	银行	125.381825	43.85265	160100	431	220102
B01AF0C1NU	银行	125.382072	43.874893	160100	431	220105
B01AF0C1VW	中国建设银行ATM	125.383735	43.882854	160303	431	220105
B01AF0C224	中国工商银行	125.252361	43.818218	160105	431	220104
B01AF0C22H	中国农业银行ATM	125.2537	43.817533	160304	431	220104
B01AF0C291	中国邮政储蓄银行	125.274734	43.820537	160139	431	220104
B01AF0C292	中国邮政储蓄银行ATM	125.2747	43.82049	160336	431	220104
B01AF0C2W1	中国农业银行ATM	125.376348	43.828577	160304	431	220102
B01AF0C2YR	银行	125.36482	43.823311	160100	431	220102
B01AF0C322	中国邮政储蓄银行	125.349525	43.833675	160139	431	220102
B01AF0C3AU	银行	125.282418	43.834188	160100	431	220104
B01AF0C4GZ	银行	125.256806	43.818635	160100	431	220104
B01AF0C4H2	银行	125.248615	43.902546	160100	431	220106
B01AF0C4H3	银行	125.298733	43.871284	160100	431	220104
B01AF0C4H4	银行	125.343209	43.889561	160100	431	220102
B01AF0C4H6	银行	125.296059	43.879383	160100	431	220104
B01AF0C4HA	银行	125.276541	43.850203	160100	431	220104
B01AF0C4HB	银行	125.339736	43.852773	160100	431	220102
B01AF0C4HC	银行	125.285231	43.8904	160100	431	220106
B01AF0C4HD	自动提款机	125.285259	43.890376	160300	431	220106
B01AF0C4HE	银行	125.271659	43.869011	160100	431	220106
B01AF0C4HI	银行	125.317692	43.859472	160100	431	220104
B01AF0C4HK	银行	125.325028	43.845393	160100	431	220104
B01AF0C4HL	自动提款机	125.325046	43.845447	160300	431	220104
B01AF0C4HN	银行	125.305451	43.891969	160100	431	220104
B01AF0C4HO	银行	125.33224	43.891299	160100	431	220102
B01AF0C4HP	银行	125.3061	43.865883	160100	431	220104
B01AF0C4HS	银行	125.248478	43.85835	160100	431	220106
B01AF0C4HT	自动提款机	125.24864	43.858271	160300	431	220106
B01AF0C4HU	银行	125.333389	43.894344	160100	431	220102
B01AF0C4I0	银行	125.328853	43.902523	160100	431	220103
B01AF0C4I3	银行	125.309931	43.940139	160100	431	220103
B01AF0C5M4	中国邮政储蓄银行	125.337951	43.919709	160139	431	220103
B01AF0C5WE	中国工商银行	125.355595	43.896623	160105	431	220102
B01AF0C5WI	中国工商银行ATM	125.280886	43.882777	160302	431	220106
B01AF0C5WK	中国工商银行	125.346069	43.886375	160105	431	220102
B01AF0C5WN	中国工商银行ATM	125.332008	43.904657	160302	431	220103
B01AF0C5WR	中国工商银行	125.29947	43.884161	160105	431	220104
B01AF0C5WT	中国工商银行	125.331504	43.877992	160105	431	220102
B01AF0C5WU	银行相关	125.290932	43.884442	160200	431	220106
B01AF0C5WV	中国工商银行ATM	125.267968	43.902773	160302	431	220106
B01AF0C5X2	中国建设银行	125.373853	43.88242	160106	431	220105
B01AF0C5X3	中国建设银行ATM	125.373855	43.882438	160303	431	220105
B01AF0C5X9	中国建设银行	125.332171	43.905068	160106	431	220103
B01AF0C5XA	中国建设银行ATM	125.332113	43.905102	160303	431	220103
B01AF0C5XB	中国建设银行	125.324863	43.894097	160106	431	220102
B01AF0C5XC	中国建设银行ATM	125.324885	43.894172	160303	431	220102
B01AF0C5XD	中国建设银行	125.263953	43.865989	160106	431	220106
B01AF0C5XU	中国农业银行ATM	125.301492	43.871834	160304	431	220104
B01AF0C5XX	中国农业银行	125.253677	43.817399	160107	431	220104
B01AF0C5Y2	中国人民保险公司	125.235212	43.851031	160401	431	220106
B01AF0C5Z2	中国银行	125.318097	43.874545	160104	431	220104
B01AF0C5Z4	中国银行ATM	125.377808	43.8816	160301	431	220105
B01AF0C5Z5	中国银行	125.340397	43.886075	160104	431	220102
B01AF0C5Z6	中国银行ATM	125.317645	43.889781	160301	431	220104
B01AF0C6K8	中国邮政储蓄银行	124.997149	43.990361	160139	431	220122
B01AF0C6KI	农村商业银行	125.147594	43.949025	160121	431	220106
B01AF0C6L9	农村商业银行	125.338779	43.922604	160121	431	220103
B01AF0C6O9	农村商业银行	125.473098	43.961062	160121	431	220103
B01AF0C7F4	农村商业银行	125.434316	43.827745	160121	431	220102
B01AF0C7J5	农村商业银行	125.711035	43.68692	160121	431	220112
B01AF0C7JG	中国农业银行	125.682775	43.750752	160107	431	220112
B01AF0C7L5	农村商业银行	125.863456	43.604295	160121	431	220112
B01AF0C7L8	中国邮政储蓄银行	125.862905	43.603342	160139	431	220112
B01AF0C7LW	农村商业银行	125.59621	43.579761	160121	431	220112
B01AF0C7PQ	银行	125.659816	43.527412	160100	431	220112
B01AF0C7RQ	中国邮政储蓄银行	125.652916	43.538371	160139	431	220112
B01AF0C7VH	农村商业银行	125.546617	43.456182	160121	431	220112
B01AF0C7W2	农村商业银行	125.791256	43.466841	160121	431	220112
B01AF0C7W8	农村商业银行	125.737133	43.404855	160121	431	220112
B01AF0C7WR	中国农业银行	125.924426	43.418806	160107	431	220112
B01AF0C7WV	农村商业银行	125.738085	43.307351	160121	431	220112
B01AF0C7Z8	中国邮政储蓄银行	125.651446	44.776304	160139	431	220122
B01AF0C7ZR	中国农业银行	125.652132	44.777601	160107	431	220122
B01AF0C80E	农村商业银行	125.092153	44.674977	160121	431	220122
B01AF0C825	中国邮政储蓄银行	125.5398	44.719664	160139	431	220122
B01AF0C83L	中国农业银行	125.128924	44.667166	160107	431	220122
B01AF0C83V	中国邮政储蓄银行	125.404062	44.613893	160139	431	220122
B01AF0C84B	中国邮政储蓄银行	125.570056	44.591369	160139	431	220183
B01AF0C84I	农村商业银行	125.568377	44.590825	160121	431	220183
B01AF0C84M	中国邮政储蓄银行	125.687486	44.625051	160139	431	220183
B01AF0C84U	中国农业银行	125.821732	44.662382	160107	431	220183
B01AF0C863	中国农业银行	124.80604	44.549097	160107	431	220122
B01AF0C86J	农村商业银行	124.951341	44.520897	160121	431	220122
B01AF0C882	中国农业银行	125.706561	44.531641	160107	431	220183
B01AF0C883	农村商业银行	125.693837	44.528586	160121	431	220183
B01AF0C8AU	农村商业银行	125.713589	44.538562	160121	431	220183
B01AF0C8BP	银行	125.702096	44.541451	160100	431	220183
B01AF0C8BX	农村商业银行	125.706704	44.536438	160121	431	220183
B01AF0C8JA	农村商业银行	125.689987	44.528429	160121	431	220183
B01AF0C8O2	中国农业银行	125.712474	44.536119	160107	431	220183
B01AF0C8P4	中国农业银行	125.694479	44.528658	160107	431	220183
B01AF0C9AP	中国农业银行	125.170401	44.434554	160107	431	220122
B01AF0C9BY	中国建设银行	125.17975	44.436757	160106	431	220122
B01AF0C9BZ	中国建设银行ATM	125.179826	44.436473	160303	431	220122
B01AF0C9HN	中国邮政储蓄银行	125.167984	44.420547	160139	431	220122
B01AF0C9LT	农村商业银行	125.187028	44.430968	160121	431	220122
B01AF0CA80	中国邮政储蓄银行	125.598208	44.427682	160139	431	220183
B01AF0CA9F	中国农业银行	124.636682	44.395574	160107	431	220122
B01AF0CA9K	中国邮政储蓄银行	124.63788	44.395887	160139	431	220122
B01AF0CA9X	农村商业银行	124.831148	44.343382	160121	431	220122
B01AF0CAAG	中国农业银行	125.073047	44.401103	160107	431	220122
B01AF0CABB	中国邮政储蓄银行	125.481838	44.390838	160139	431	220183
B01AF0CAFE	农村商业银行	125.36999	44.317532	160121	431	220122
B01AF0CAGQ	农村商业银行	125.529082	44.28153	160121	431	220183
B01AF0CAGS	中国邮政储蓄银行	125.530117	44.282853	160139	431	220183
B01AF0CAHK	农村商业银行	125.760692	44.257939	160121	431	220113
B01AF0CAHW	农村商业银行	125.956113	44.282237	160121	431	220113
B01AF0CAIO	农村商业银行	125.108107	44.218584	160121	431	220122
B01AF0CAKB	中国邮政储蓄银行	125.536308	44.226416	160139	431	220103
B01AF0CALJ	中国邮政储蓄银行	124.865143	44.101056	160139	431	220122
B01AF0CAN2	中国邮政储蓄银行	125.349261	44.091321	160139	431	220103
B01AF0CANK	中国农业银行	125.357226	44.14538	160107	431	220103
B01AF0CANZ	中国农业银行	125.476662	44.129933	160107	431	220103
B01AF0CAOX	农村商业银行	125.74188	44.1088	160121	431	220113
B01AF0CBH3	中国邮政储蓄银行	125.836645	44.151501	160139	431	220113
B01AF0CBNI	农村商业银行	125.907262	44.156827	160121	431	220113
B01AF0CBOG	中国农业银行	125.181299	44.059587	160107	431	220103
B01AF0CBOL	中国邮政储蓄银行	125.183407	44.060466	160139	431	220103
B01AF0CBPK	中国农业银行	125.563859	44.021768	160107	431	220113
B01AF0CBPS	中国邮政储蓄银行	125.559615	44.03235	160139	431	220113
B01AF0CBQ2	农村商业银行	125.656634	44.067257	160121	431	220113
B01AF0CBRU	农村商业银行	126.556357	45.165226	160121	431	220182
B01AF0CBS0	农村商业银行	126.728496	45.137291	160121	431	220182
B01AF0CBSP	中国人寿保险公司	126.502833	45.017854	160402	431	220182
B01AF0CBSV	中国邮政储蓄银行	126.496734	45.017114	160139	431	220182
B01AF0CBU3	中国太平洋保险	126.767016	45.024505	160405	431	220182
B01AF0CBUB	农村商业银行	126.234597	44.989698	160121	431	220182
B01AF0CBUX	农村商业银行	126.312767	44.984843	160121	431	220182
B01AF0CBUY	中国农业银行	126.312947	44.984924	160107	431	220182
B01AF0CBW2	中国人寿保险公司	126.886522	44.973503	160402	431	220182
B01AF0CBW9	中国邮政储蓄银行	126.889302	44.975659	160139	431	220182
B01AF0CC2J	农村商业银行	126.89491	44.867687	160121	431	220182
B01AF0CC2V	中国邮政储蓄银行	126.89673	44.867769	160139	431	220182
B01AF0CC3F	中国农业银行	126.154027	44.792307	160107	431	220182
B01AF0CC3L	农村商业银行	126.154119	44.791691	160121	431	220182
B01AF0CC47	中国邮政储蓄银行	126.296626	44.798568	160139	431	220182
B01AF0CC56	中国人民保险公司	126.546611	44.823703	160401	431	220182
B01AF0CC5Z	中国邮政储蓄银行	126.558422	44.820001	160139	431	220182
B01AF0CC6R	农村商业银行	126.538146	44.827272	160121	431	220182
B01AF0CC8I	中国农业银行	126.55887	44.824653	160107	431	220182
B01AF0CC8K	中国邮政储蓄银行	126.559206	44.825009	160139	431	220182
B01AF0CCBP	中国邮政储蓄银行	126.561379	44.829249	160139	431	220182
B01AF0CD47	中国建设银行	126.547216	44.823986	160106	431	220182
B01AF0CD6N	中国银行ATM	126.544975	44.821014	160301	431	220182
B01AF0CD6U	保险公司	126.53559	44.83452	160400	431	220182
B01AF0CD6Y	中国邮政储蓄银行	126.549449	44.833062	160139	431	220182
B01AF0CD76	中国邮政储蓄银行	126.533427	44.752071	160139	431	220182
B01AF0CD7L	农村商业银行	126.769094	44.766725	160121	431	220182
B01AF0CD7N	中国人寿保险公司	126.770316	44.766658	160402	431	220182
B01AF0CD8N	中国人民保险公司	126.569168	44.742083	160401	431	220182
B01AF0CD8R	农村商业银行	126.533358	44.751583	160121	431	220182
B01AF0CD8W	中国农业银行	126.744238	44.680556	160107	431	220182
B01AF0CD8X	农村商业银行	126.744396	44.680691	160121	431	220182
B01AF0CD98	中国太平洋保险	126.742158	44.679491	160405	431	220182
B01AF0CDA0	农村商业银行	126.028428	44.591726	160121	431	220183
B01AF0CDAA	中国农业银行	126.185606	44.639054	160107	431	220183
B01AF0CDAU	中国农业银行	126.475927	44.607771	160107	431	220182
B01AF0CDDD	中国人寿保险公司	126.824122	44.581903	160402	431	220182
B01AF0CDEX	农村商业银行	126.015364	44.363931	160121	431	220113
B01AF0CDH6	中国邮政储蓄银行	126.050514	44.105378	160139	431	220113
B01AF0CDI3	农村商业银行	126.604024	44.625615	160121	431	220182
B01AF0CDIP	农村商业银行	126.307313	44.57664	160121	431	220183
B01AF0CDIW	中国邮政储蓄银行	126.257326	45.091826	160139	431	220182
B01AF0CDJ1	农村商业银行	126.340429	44.674561	160121	431	220182
B01AF0CDM3	农村商业银行	126.685058	44.551385	160121	431	220182
B01AF0CDM8	农村商业银行	126.156636	44.790275	160121	431	220182
B01AF0CDMF	中国邮政储蓄银行	126.418496	45.132107	160139	431	220182
B01AF0CDMH	农村商业银行	126.334874	44.273653	160121	431	220113
B01AF0CDOK	银行	125.427137	43.830732	160100	431	220102
B01AF0CDOL	银行	125.678532	43.527492	160100	431	220112
B01AF0CDOS	交通银行ATM	125.435066	43.827205	160305	431	220102
B01AF0CDRB	农村商业银行	125.301247	43.572054	160121	431	220104
B01AF0CDRK	农村商业银行	126.294316	44.798165	160121	431	220182
B01AF0CDRR	农村商业银行	125.488089	43.565433	160121	431	220112
B01AF0CDSH	农村商业银行	125.179167	44.421193	160121	431	220122
B01AF0CDSW	农村商业银行	125.684258	43.53067	160121	431	220112
B01AF0CDSZ	中国邮政储蓄银行	125.598652	44.844683	160139	431	220122
B01AF0CDT5	农村商业银行	125.648648	43.819112	160121	431	220105
B01AF0CDTA	农村商业银行	125.069657	44.400063	160121	431	220122
B01AF0CDTB	农村商业银行	125.468104	43.865348	160121	431	220105
B01AF0CDTC	中国邮政储蓄银行	125.470991	43.86604	160139	431	220105
B01AF0CDTD	农村商业银行	124.865789	44.10226	160121	431	220122
B01AF0CDTG	农村商业银行	125.348677	44.091117	160121	431	220103
B01AF0CDTH	农村商业银行	126.3606	44.475138	160121	431	220113
B01AF0CDTQ	中国邮政储蓄银行	126.87847	44.698188	160139	431	220182
B01AF0CDVE	农村商业银行	125.803557	44.034084	160121	431	220113
B01AF0CDVH	农村商业银行	126.258109	44.860596	160121	431	220182
B01AF0CDVN	农村商业银行	125.381635	43.613352	160121	431	220102
B01AF0CDW6	中国邮政储蓄银行	125.306511	43.740122	160139	431	220104
B01AF0CDWC	农村商业银行	127.000986	44.900109	160121	431	220182
B01AF0CDYV	中国工商银行ATM	125.836153	44.151351	160302	431	220113
B01AF0CDYY	中国工商银行	126.552646	44.822116	160105	431	220182
B01AF0CDZ2	中国建设银行	125.181856	44.431392	160106	431	220122
B01AF0CDZC	中国农业银行	125.708603	44.536301	160107	431	220183
B01AF0CDZF	中国农业银行	125.645341	43.954827	160107	431	220113
B01AF0CDZH	中国农业银行	126.68321	44.551024	160107	431	220182
B01AF0CDZI	中国农业银行	125.841678	44.152942	160107	431	220113
B01AF0CDZM	中国农业银行	125.171505	44.42778	160107	431	220122
B01AF0CDZN	中国农业银行	126.200784	44.490167	160107	431	220113
B01AF0CDZP	中国农业银行	126.027183	44.592133	160107	431	220183
B01AF0CDZQ	中国农业银行	125.742188	44.109226	160107	431	220113
B01AF0CDZR	中国农业银行	126.551435	44.824295	160107	431	220182
B01AF0CDZT	中国农业银行ATM	125.698133	44.535268	160304	431	220183
B01AF0CDZU	中国农业银行	126.095025	44.230806	160107	431	220113
B01AF0CICP	中国邮政储蓄银行	125.912434	43.326552	160139	431	220112
B01AF0CILS	中国农业银行	125.473349	43.961486	160107	431	220103
B01AF0CIMN	银行	125.231344	43.856477	160100	431	220106
B01AF0CIMP	银行	125.215282	43.85669	160100	431	220106
B01AF0CINC	银行	125.232003	43.863023	160100	431	220106
B01AF0CIYW	银行	125.34473	43.898197	160100	431	220102
B01AF0CJKH	自动提款机	125.298523	43.871477	160300	431	220104
B01AF0CKJ8	农村商业银行	125.225703	43.805589	160121	431	220104
B01AF0CKU0	中国邮政储蓄银行	125.462631	44.477758	160139	431	220183
B01AF0CKW6	中国邮政储蓄银行	125.206446	44.167609	160139	431	220122
B01AF0CL1A	中国邮政储蓄银行	125.474083	43.962242	160139	431	220103
B01AF0CLJE	银行	125.281662	43.937475	160100	431	220103
B01AF0CLO2	中国农业银行ATM	125.184366	43.85124	160304	431	220106
B01AF0CODI	中国邮政储蓄银行ATM	125.317241	43.867018	160336	431	220104
B01AF0COS4	交通银行ATM	125.300742	43.871259	160305	431	220104
B01AF0CPBH	中国建设银行	125.206172	43.854146	160106	431	220106
B01AF0CPBJ	农村商业银行	125.205368	43.853905	160121	431	220106
B01AF0CPG4	中国农业银行	125.239924	43.881941	160107	431	220106
B01AF0CPGP	中国农业银行ATM	125.23987	43.882075	160304	431	220106
B01AF0CPIJ	中国建设银行	125.230695	43.859102	160106	431	220106
B01AF0CPIL	中国建设银行ATM	125.23084	43.859246	160303	431	220106
B01AF0CPJO	中国工商银行	125.317664	43.877266	160105	431	220104
B01AF0CPJU	交通银行	125.317835	43.866091	160108	431	220104
B01AF0CPJV	中国民生银行ATM	125.330187	43.888594	160309	431	220102
B01AF0CPJY	中国邮政储蓄银行	125.330589	43.890915	160139	431	220102
B01AF0CPJZ	中国民生银行	125.330202	43.888618	160112	431	220102
B01AF0CPKD	中国工商银行	125.261836	43.881627	160105	431	220106
B01AF0CPKE	中国工商银行ATM	125.261713	43.881677	160302	431	220106
B01AF0CPLR	中国农业银行ATM	125.276554	43.8537	160304	431	220104
B01AF0CY48	中国银行	125.335739	43.931318	160104	431	220103
B01AF0CY97	中国农业银行	125.324238	43.873994	160107	431	220104
B01AF0CY9L	银行	125.337492	43.925876	160100	431	220103
B01AF0CYD8	自动提款机	125.316035	43.906669	160300	431	220103
B01AF0CYI3	中国银行ATM	125.317832	43.888211	160301	431	220104
B01AF0CYKX	中国银行	125.373208	43.882006	160104	431	220105
B01AF0CYKZ	中国银行ATM	125.373205	43.882016	160301	431	220105
B01AF0CYLS	银行	125.326508	43.930587	160100	431	220103
B01AF0CYM3	中国农业银行ATM	125.294395	43.874931	160304	431	220104
B01AF0CYMM	中国工商银行	125.341484	43.883898	160105	431	220102
B01AF0CYMP	中国银行ATM	125.382309	43.828151	160301	431	220102
B01AF0CYN4	中国银行	125.388836	43.865456	160104	431	220105
B01AF0CYYQ	中国银行	125.266343	43.901969	160104	431	220106
B01AF0CYYS	中国银行ATM	125.266451	43.901913	160301	431	220106
B01AF0CYZS	证券营业厅	125.331465	43.889445	160501	431	220102
B01AF0CZ5M	中信银行ATM	125.338234	43.891627	160308	431	220102
B01AF0CZ5N	中信银行	125.338339	43.89171	160111	431	220102
B01AF0CZ80	中国银行ATM	125.320342	43.832352	160301	431	220102
B01AF0CZFT	中国工商银行	125.345147	43.879924	160105	431	220102
B01AF0CZFV	中国工商银行ATM	125.345486	43.879884	160302	431	220102
B01AF0CZFX	中国工商银行ATM	125.290726	43.827942	160302	431	220104
B01AF0CZGT	中国银行ATM	125.326174	43.845153	160301	431	220102
B01AF0CZHS	中国农业银行	125.380028	43.875389	160107	431	220105
B01AF0CZIM	中国农业银行ATM	125.379866	43.875287	160304	431	220105
B01AF0CZL9	中国银行	125.320118	43.83234	160104	431	220102
B01AF0CZM8	中国工商银行	125.365368	43.844058	160105	431	220102
B01AF0CZOP	中国光大银行	125.269627	43.867871	160113	431	220106
B01AF0CZOS	中国光大银行ATM	125.26974	43.867932	160310	431	220106
B01AF0CZPG	中国工商银行ATM	125.317638	43.877176	160302	431	220104
B01AF0CZR9	中国工商银行	125.3041	43.941342	160105	431	220103
B01AF0CZU2	中国农业银行ATM	125.308665	43.892786	160304	431	220104
B01AF0D003	中国建设银行	125.325047	43.845421	160106	431	220104
B01AF0D01B	中国银行	125.38235	43.828153	160104	431	220102
B01AF0D03P	中国工商银行ATM	125.334302	43.853049	160302	431	220102
B01AF0D04C	农村商业银行ATM	125.243655	43.867405	160318	431	220106
B01AF0D080	农村商业银行ATM	125.338775	43.922528	160318	431	220103
B01AF0D0B7	中国农业银行	125.331877	43.877998	160107	431	220102
B01AF0D0EV	自动提款机	125.337195	43.889572	160300	431	220102
B01AF0D0PP	中国邮政储蓄银行	125.37833	43.829222	160139	431	220102
B01AF0D0PQ	中国邮政储蓄银行ATM	125.378396	43.829393	160336	431	220102
B01AF0D0RR	农村商业银行	125.365459	43.837884	160121	431	220102
B01AF0D0V5	中国银行ATM	125.296314	43.868828	160301	431	220104
B01AF0D0YP	中国建设银行	125.300471	43.8688	160106	431	220104
B01AF0D111	中国建设银行ATM	125.340138	43.900109	160303	431	220102
B01AF0D145	自动提款机	125.296147	43.879522	160300	431	220104
B01AF0D158	中国工商银行	125.371421	43.886756	160105	431	220105
B01AF0D159	中国工商银行ATM	125.371505	43.886755	160302	431	220105
B01AF0D1A0	中国农业银行ATM	125.277782	43.831642	160304	431	220104
B01AF0D1H9	中国工商银行	125.289626	43.896354	160105	431	220106
B01AF0D1HR	中国银行	125.249454	43.883335	160104	431	220106
B01AF0D1HS	中国银行ATM	125.249509	43.883347	160301	431	220106
B01AF0D1HT	农村商业银行	125.24965	43.883377	160121	431	220106
B01AF0D1HU	农村商业银行ATM	125.249863	43.883422	160318	431	220106
B01AF0D1M2	银行	125.320218	43.906771	160100	431	220103
B01AF0D1M3	自动提款机	125.320176	43.906761	160300	431	220103
B01AF0D1OU	中国工商银行	125.294586	43.933784	160105	431	220103
B01AF0D1OV	中国工商银行ATM	125.294653	43.933816	160302	431	220103
B01AF0D1RD	中国银行	125.364109	43.865538	160104	431	220105
B01AF0D1RE	中国银行ATM	125.364072	43.865452	160301	431	220105
B01AF0D1V6	农村商业银行ATM	125.332101	43.851569	160318	431	220102
B01AF0D1VV	交通银行	125.324127	43.893612	160108	431	220104
B01AF0D1VW	交通银行ATM	125.324127	43.893599	160305	431	220104
B01AF0D21R	农村商业银行	125.320837	43.906185	160121	431	220103
B01AF0D260	交通银行	125.266841	43.901952	160108	431	220106
B01AF0D261	交通银行ATM	125.266645	43.901965	160305	431	220106
B01AF0D263	银行	125.267311	43.901951	160100	431	220106
B01AF0D2E7	中国工商银行ATM	125.226752	43.84041	160302	431	220106
B01AF0D2E8	中国工商银行	125.226774	43.840421	160105	431	220106
B01AF0D2I4	农村商业银行ATM	125.2475	43.863076	160318	431	220106
B01AF0D2I5	农村商业银行	125.247541	43.863096	160121	431	220106
B01AF0D2JT	中国银行	125.384902	43.845664	160104	431	220102
B01AF0D2JU	中国银行ATM	125.385078	43.845645	160301	431	220102
B01AF0D2NS	农村商业银行	125.300888	43.885418	160121	431	220104
B01AF0D2NT	农村商业银行ATM	125.300814	43.885318	160318	431	220104
B01AF0D2ON	中国邮政储蓄银行ATM	125.346562	43.865558	160336	431	220102
B01AF0D2RU	中国工商银行ATM	125.34052	43.854518	160302	431	220102
B01AF0D2SC	中国农业银行ATM	125.343673	43.850897	160304	431	220102
B01AF0D2SE	农村商业银行	125.34302	43.850959	160121	431	220102
B01AF0D2SQ	中国邮政储蓄银行ATM	125.330567	43.890876	160336	431	220102
B01AF0D2XH	中国工商银行	125.393609	43.866373	160105	431	220105
B01AF0D33M	中国农业银行ATM	125.331895	43.877993	160304	431	220102
B01AF0D35X	自动提款机	125.33442	43.880245	160300	431	220102
B01AF0D37M	中国工商银行	125.275851	43.860008	160105	431	220104
B01AF0D37N	中国工商银行ATM	125.275717	43.860074	160302	431	220104
B01AF0D3B0	农村商业银行ATM	125.377271	43.876006	160318	431	220105
B01AF0D3NC	农村商业银行	125.379462	43.901198	160121	431	220105
B01AF0D3ND	农村商业银行ATM	125.379356	43.901197	160318	431	220105
B01AF0D3NG	农村商业银行	125.37674	43.911267	160121	431	220105
B01AF0D3PP	中国建设银行ATM	125.314618	43.900857	160303	431	220103
B01AF0D3RE	中国工商银行ATM	125.299399	43.884136	160302	431	220104
B01AF0D3XS	中国工商银行ATM	125.304038	43.941337	160302	431	220103
B01AF0D419	中国工商银行ATM	125.317617	43.859909	160302	431	220104
B01AF0D41R	中国光大银行	125.289111	43.845363	160113	431	220104
B01AF0D41S	中国光大银行ATM	125.289138	43.845384	160310	431	220104
B01AF0D42G	中国银行ATM	125.325148	43.829332	160301	431	220102
B01AF0D43F	中国工商银行ATM	125.350138	43.862395	160302	431	220102
B01AF0D46N	中国建设银行ATM	125.266138	43.884866	160303	431	220106
B01AF0D46O	农村商业银行	125.266194	43.884878	160121	431	220106
B01AF0D46P	农村商业银行ATM	125.266438	43.884879	160318	431	220106
B01AF0D47X	中国工商银行ATM	125.355572	43.896646	160302	431	220102
B01AF0D491	招商银行	125.233493	43.851278	160109	431	220106
B01AF0D49N	中国农业银行ATM	125.368052	43.862383	160304	431	220102
B01AF0D4AT	农村商业银行	125.365903	43.824673	160121	431	220102
B01AF0D4D5	中国银行ATM	125.28306	43.886491	160301	431	220106
B01AF0D4EQ	中国农业银行	125.342224	43.883068	160107	431	220102
B01AF0D4EV	农村商业银行	125.343092	43.882214	160121	431	220102
B01AF0D4EW	农村商业银行ATM	125.343124	43.882246	160318	431	220102
B01AF0D4HA	银行	125.323711	43.822508	160100	431	220102
B01AF0D4HB	自动提款机	125.323711	43.822508	160300	431	220102
B01AF0D4JV	中国邮政储蓄银行	125.320048	43.840335	160139	431	220104
B01AF0D4OU	自动提款机	125.37633	43.857747	160300	431	220102
B01AF0D50H	银行相关	125.326225	43.84261	160200	431	220102
B01AF0D5LQ	中国邮政储蓄银行ATM	125.320339	43.926198	160336	431	220103
B01AF0D5QD	自动提款机	125.276752	43.850173	160300	431	220104
B01AF0D5W7	中国工商银行	125.318009	43.931393	160105	431	220103
B01AF0D5W8	中国工商银行ATM	125.318039	43.931545	160302	431	220103
B01AF0D5XB	中国工商银行ATM	125.365551	43.844136	160302	431	220102
B01AF0D66N	自动提款机	125.338519	43.83372	160300	431	220102
B01AF0D66O	银行	125.338355	43.833662	160100	431	220102
B01AF0D6AP	中国银行	125.36542	43.842997	160104	431	220102
B01AF0D6AS	上海浦东发展银行	125.365442	43.842463	160115	431	220102
B01AF0D6AT	上海浦东发展银行ATM	125.365451	43.842424	160312	431	220102
B01AF0D6DJ	中国邮政储蓄银行ATM	125.337941	43.919606	160336	431	220103
B01AF0D6F8	金融保险机构	125.325844	43.875235	160000	431	220102
B01AF0D6IJ	中国邮政储蓄银行	125.344151	43.906306	160139	431	220103
B01AF0D6K3	兴业银行	125.326782	43.888147	160118	431	220102
B01AF0D6L0	中国平安保险公司	125.321468	43.891993	160403	431	220104
B01AF0D6MF	中国银行	125.248531	43.821235	160104	431	220104
B01AF0D6MY	交通银行	125.30233	43.894212	160108	431	220104
B01AF0D6MZ	交通银行ATM	125.302376	43.894235	160305	431	220104
B01AF0D6TN	中国农业银行	125.344544	43.887985	160107	431	220102
B01AF0D6TO	中国农业银行ATM	125.344513	43.888016	160304	431	220102
B01AF0D72T	中国银行ATM	125.335835	43.931327	160301	431	220103
B01AF0D7D1	银行	125.394153	43.894832	160100	431	220105
B01AF0D7D2	自动提款机	125.394167	43.894781	160300	431	220105
B01AF0D7D4	农村商业银行	125.394455	43.893963	160121	431	220105
B01AF0D7F1	中国银行	125.326224	43.845344	160104	431	220102
B01AF0D7NN	农村商业银行ATM	125.344801	43.900173	160318	431	220102
B01AF0D8FQ	中国邮政储蓄银行	125.666258	43.529644	160139	431	220112
B01AF0D8M8	中国农业银行	125.149633	43.948934	160107	431	220106
B01AF0D8M9	中国农业银行ATM	125.149617	43.94892	160304	431	220106
B01AF0D8QN	中国邮政储蓄银行ATM	125.163862	44.435915	160336	431	220122
B01AF0D984	中国邮政储蓄银行	125.663363	43.524945	160139	431	220112
B01AF0D9MO	中国工商银行	125.699117	44.528915	160105	431	220183
B01AF0D9MP	中国工商银行ATM	125.699105	44.528893	160302	431	220183
B01AF0D9MS	农村商业银行	125.698974	44.528633	160121	431	220183
B01AF0D9N9	保险公司	125.689381	44.53003	160400	431	220183
B01AF0D9SV	农村商业银行ATM	125.121869	44.669541	160318	431	220122
B01AF0D9VT	中国建设银行ATM	125.708143	44.533284	160303	431	220183
B01AF0DA4S	农村商业银行ATM	125.182542	44.060229	160318	431	220103
B01AF0DACN	农村商业银行	126.04881	44.099861	160121	431	220113
B01AF0DADW	中国邮政储蓄银行	125.759358	44.389231	160139	431	220183
B01AF0DAHA	农村商业银行	125.744901	44.31114	160121	431	220113
B01AF0DAKD	农村商业银行	125.208457	44.168109	160121	431	220122
B01AF0DAPT	保险公司	126.536797	44.837679	160400	431	220182
B01AF0DARP	中国邮政储蓄银行	125.831795	44.147387	160139	431	220113
B01AF0DAX3	中国邮政储蓄银行	125.846859	44.157237	160139	431	220113
B01AF0DAY3	银行	126.543162	44.824973	160100	431	220182
B01AF0DAZV	中国邮政储蓄银行	125.822843	44.146853	160139	431	220113
B01AF0DB18	中国工商银行ATM	125.842967	44.15372	160302	431	220113
B01AF0DB1B	银行相关	125.841052	44.153574	160200	431	220113
B01AF0DB35	农村商业银行	125.847172	44.157	160121	431	220113
B01AF0DBL4	农村商业银行	125.243655	43.867405	160121	431	220106
B01AF0DET1	证券营业厅	125.329112	43.896708	160501	431	220103
B01AF0DEY0	农村商业银行	125.387643	43.902198	160121	431	220105
B01AF0YZ0O	中国工商银行ATM	125.369483	43.893021	160302	431	220105
B01AF0YZ7E	中国邮政储蓄银行ATM	125.474086	43.962245	160336	431	220103
B01AF0YZK5	中国农业银行ATM	125.645063	43.954845	160304	431	220113
B01AF0Z04L	中国建设银行	125.315624	43.889649	160106	431	220104
B01AF0Z07U	中国邮政储蓄银行	125.276738	43.850846	160139	431	220104
B01AF0Z0HO	中国邮政储蓄银行	125.372385	43.881973	160139	431	220105
B01AF0Z0OV	银行	125.243163	43.889109	160100	431	220106
B01AF0Z0Q8	中国银行ATM	125.245647	43.867876	160301	431	220106
B01AF0Z0SS	证券营业厅	125.333959	43.892628	160501	431	220102
B01AF0Z0VB	中国银行	125.310417	43.891323	160104	431	220104
B01AF0Z12Y	中国民生银行ATM	125.242652	43.861961	160309	431	220106
B01AF0Z13C	中国邮政储蓄银行	125.231083	43.863962	160139	431	220106
B01AF0Z146	中国建设银行	125.226322	43.839406	160106	431	220106
B01AF0Z147	中国建设银行ATM	125.226314	43.839402	160303	431	220106
B01AF0Z14C	中国农业银行	125.22785	43.83997	160107	431	220106
B01AF0Z14D	中国农业银行ATM	125.22786	43.840013	160304	431	220106
B01AF0Z1ER	中国银行	125.224434	43.839614	160104	431	220106
B01AF0Z1EZ	中信银行	125.236178	43.851382	160111	431	220106
B01AF0Z1F0	中信银行ATM	125.236319	43.851258	160308	431	220106
B01AF0Z1FT	中国银行	125.209018	43.85512	160104	431	220106
B01AF0Z1FU	中国银行ATM	125.209012	43.855087	160301	431	220106
B01AF0Z1H0	中国农业银行ATM	125.24444	43.902148	160304	431	220106
B01AF0Z1J6	中国建设银行ATM	125.370026	43.845522	160303	431	220102
B01AF0Z1JX	中国农业银行ATM	125.365305	43.84723	160304	431	220102
B01AF0Z1TK	农村商业银行ATM	125.349161	43.878842	160318	431	220102
B01AF0Z1U4	自动提款机	125.231276	43.856551	160300	431	220106
B01AF0Z1U6	中国邮政储蓄银行	125.249205	43.90257	160139	431	220106
B01AF0Z1US	中国建设银行ATM	125.206142	43.854138	160303	431	220106
B01AF0Z1UU	中国建设银行ATM	125.247182	43.860442	160303	431	220106
B01AF0Z1UX	自动提款机	125.248428	43.902607	160300	431	220106
B01AF0Z21C	中国邮政储蓄银行	125.346712	43.86578	160139	431	220102
B01AF0Z22M	中国工商银行ATM	125.262175	43.863631	160302	431	220106
B01AF0Z27W	自动提款机	125.326826	43.930556	160300	431	220103
B01AF0Z290	中国邮政储蓄银行	125.304019	43.94217	160139	431	220103
B01AF0Z2E4	中国银行	125.347972	43.851912	160104	431	220102
B01AF0Z2N4	自动提款机	125.292147	43.919153	160300	431	220106
B01AF0Z2PG	农村商业银行	125.293602	43.941746	160121	431	220103
B01AF0Z2PH	农村商业银行ATM	125.293755	43.941681	160318	431	220103
B01AF0Z2PS	中国建设银行	125.293731	43.943363	160106	431	220103
B01AF0Z2U5	中国邮政储蓄银行	125.373451	43.916808	160139	431	220105
B01AF0Z32A	证券营业厅	125.32248	43.863792	160501	431	220104
B01AF0Z35W	中国建设银行	125.300831	43.942488	160106	431	220103
B01AF0Z3UO	农村商业银行ATM	125.350778	43.864871	160318	431	220102
B01AF0Z3V3	中国农业银行ATM	125.289229	43.862981	160304	431	220104
B01AF0Z440	中国工商银行ATM	125.336156	43.924236	160302	431	220103
B01AF0Z44W	自动提款机	125.33751	43.92577	160300	431	220103
B01AF0Z4B6	中国工商银行ATM	125.364817	43.86793	160302	431	220105
B01AF0Z4B7	中国邮政储蓄银行	125.364775	43.868585	160139	431	220105
B01AF0Z4NP	银行	125.300273	43.87743	160100	431	220104
B01AF0Z4X7	农村商业银行|政府机构及社会团体	125.326942	43.887909	160121|130000	431	220102
B01AF0Z56S	中国工商银行ATM	125.298111	43.896644	160302	431	220106
B01AF0Z5AI	农村商业银行	125.273476	43.86435	160121	431	220106
B01AF0Z5B2	银行	125.277282	43.878143	160100	431	220106
B01AF0Z5F6	农村商业银行	125.306171	43.736314	160121	431	220104
B01AF0Z5FJ	农村商业银行	125.391344	43.707802	160121	431	220102
B01AF0Z5H5	中国邮政储蓄银行	125.12856	44.669221	160139	431	220122
B01AF0Z5HD	保险公司	125.190722	44.435864	160400	431	220122
B01AF0Z5IN	中国邮政储蓄银行	125.184512	44.430987	160139	431	220122
B01AF0Z5J3	中国邮政储蓄银行	125.190513	44.437461	160139	431	220122
B01AF0Z5JC	中国邮政储蓄银行ATM	125.184372	44.431009	160336	431	220122
B01AF0Z5KC	农村商业银行	125.459158	44.479484	160121	431	220183
B01AF0Z5OR	农村商业银行ATM	125.324979	43.844236	160318	431	220104
B01AF0Z5QK	中国银行	125.332429	43.851607	160104	431	220102
B01AF0Z5RX	中国工商银行ATM	125.284445	43.860379	160302	431	220104
B01AF0Z5TW	中国邮政储蓄银行ATM	125.265184	43.844849	160336	431	220104
B01AF0Z5Y8	农村商业银行	125.541605	43.677737	160121	431	220112
B01AF0Z5ZO	中国邮政储蓄银行	125.264955	44.678865	160139	431	220122
B01AF0Z61I	中国农业银行	125.843657	44.421071	160107	431	220183
B01AF0Z61V	农村商业银行	125.839482	44.42716	160121	431	220183
B01AF0Z62A	中国人寿保险公司	124.646796	44.395966	160402	431	220122
B01AF0Z67R	中国邮政储蓄银行	126.533116	44.821183	160139	431	220182
B01AF0Z6C5	中国邮政储蓄银行ATM	125.328328	43.874051	160336	431	220102
B01AF0Z6CW	中国邮政储蓄银行ATM	125.331529	43.876219	160336	431	220102
B01AF0Z6D6	中国工商银行ATM	125.331626	43.877964	160302	431	220102
B01AF0Z6DH	上海浦东发展银行	125.325632	43.87737	160115	431	220102
B01AF0Z6G4	中国建设银行	125.273772	43.874639	160106	431	220106
B01AF0Z6G5	中国建设银行ATM	125.273661	43.874724	160303	431	220106
B01AF0Z6KR	中国邮政储蓄银行	125.248015	43.821269	160139	431	220104
B01AF0Z6LO	中信银行	125.255238	43.818868	160111	431	220104
B01AF0Z6LQ	农村商业银行	125.251209	43.814933	160121	431	220104
B01AF0Z6LZ	中国人寿保险公司	125.863993	43.604688	160402	431	220112
B01AF0Z6QC	中国人寿保险公司	125.0777	44.402026	160402	431	220122
B01AF0Z6VY	中国农业银行	126.549198	44.834728	160107	431	220182
B01AF0Z70G	中国银行ATM	125.277426	43.910415	160301	431	220106
B01AF0Z784	中国银行	125.178742	43.833206	160104	431	220106
B01AF0Z79S	中国邮政储蓄银行ATM	125.170689	43.78032	160336	431	220104
B01AF0Z79W	中国农业银行	125.167742	43.77894	160107	431	220104
B01AF0Z7ES	农村商业银行	124.693846	44.518043	160121	431	220122
B01AF0Z7FL	农村商业银行	124.800144	44.547483	160121	431	220122
B01AF0Z7NH	中国建设银行	125.277289	43.91012	160106	431	220106
B01AF0Z7NI	中国建设银行ATM	125.277299	43.910193	160303	431	220106
B01AF0Z7QU	自动提款机	125.3334	43.894361	160300	431	220102
B01AF0Z7S9	中国银行	125.347988	43.892986	160104	431	220102
B01AF0Z7SA	中国银行ATM	125.348095	43.892843	160301	431	220102
B01AF0Z7UY	中国民生银行ATM	125.317332	43.88577	160309	431	220104
B01AF0Z7YQ	中国邮政储蓄银行	125.57772	44.30297	160139	431	220183
B01AF0Z859	银行	126.545425	44.834845	160100	431	220182
B01AF0Z8BQ	中国工商银行ATM	125.376548	43.841621	160302	431	220102
B01AF0Z8DJ	招商银行	125.36539	43.843776	160109	431	220102
B01AF0Z8HE	中国光大银行	125.325132	43.830815	160113	431	220102
B01AF0Z8HF	中国光大银行ATM	125.325159	43.831073	160310	431	220102
B01AF0Z8HG	中国建设银行	125.325156	43.830891	160106	431	220102
B01AF0Z8HH	中国工商银行	125.325387	43.823564	160105	431	220102
B01AF0Z8IR	中国工商银行	125.364728	43.824256	160105	431	220102
B01AF0Z8JX	中国民生银行ATM	125.376752	43.828193	160309	431	220102
B01AF0Z8LT	中国工商银行	125.842972	44.153807	160105	431	220113
B01AF0Z8QM	中国邮政储蓄银行	126.55092	44.82342	160139	431	220182
B01AF0Z8QV	中国邮政储蓄银行ATM	126.550944	44.823438	160336	431	220182
B01AF0Z8R5	中国农业银行ATM	126.551438	44.824299	160304	431	220182
B01AF0Z8R8	中国农业银行ATM	126.550118	44.822434	160304	431	220182
B01AF0Z8RG	中国银行ATM	126.55995	44.82607	160301	431	220182
B01AF0Z8TS	自动提款机	125.317545	43.859366	160300	431	220104
B01AF0Z8U7	农村商业银行	125.32328	43.863708	160121	431	220104
B01AF0Z922	自动提款机	125.256803	43.818594	160300	431	220104
B01AF0Z93X	中国邮政储蓄银行ATM	125.297092	43.826994	160336	431	220104
B01AF0Z94O	中国工商银行ATM	125.378388	43.829005	160302	431	220102
B01AF0Z98H	农村商业银行	125.357655	44.145832	160121	431	220103
B01AF0Z993	保险公司	125.851707	44.157783	160400	431	220113
B01AF0Z999	保险公司	125.852297	44.156448	160400	431	220113
B01AF0Z9C5	中国邮政储蓄银行	126.95996	44.71037	160139	431	220182
B01AF0Z9CO	中国邮政储蓄银行ATM	126.182615	44.637941	160336	431	220183
B01AF0Z9EN	农村商业银行	126.183923	44.638618	160121	431	220183
B01AF0Z9GF	中国银行	125.28304	43.886551	160104	431	220106
B01AF0Z9HT	中国银行	125.29682	43.859162	160104	431	220104
B01AF0Z9HX	农村商业银行ATM	125.294871	43.860578	160318	431	220104
B01AF0Z9JU	中国建设银行ATM	125.317759	43.867006	160303	431	220104
B01AF0Z9M4	中国银行ATM	125.262638	43.895066	160301	431	220106
B01AF0Z9MC	中国农业银行ATM	125.259445	43.901924	160304	431	220106
B01AF0Z9PQ	农村商业银行ATM	126.477324	44.607309	160318	431	220182
B01AF0Z9S6	中国农业银行	125.302952	43.868281	160107	431	220104
B01AF0Z9S7	中国农业银行ATM	125.302951	43.868316	160304	431	220104
B01AF0Z9S8	招商银行ATM	125.303168	43.868126	160306	431	220104
B01AF0Z9WL	中国邮政储蓄银行	125.295923	43.891649	160139	431	220106
B01AF0Z9XE	中国农业银行ATM	125.320974	43.86968	160304	431	220104
B01AF0Z9XF	中国建设银行ATM	125.319861	43.855547	160303	431	220104
B01AF0Z9Z7	农村商业银行	125.331922	43.851634	160121	431	220102
B01AF0ZA16	农村商业银行	125.838058	44.152106	160121	431	220113
B01AF0ZA7M	中国邮政储蓄银行ATM	125.342882	43.882378	160336	431	220102
B01AF0ZA7N	中国邮政储蓄银行	125.34277	43.882473	160139	431	220102
B01AF0ZA7P	中国农业银行ATM	125.342258	43.883083	160304	431	220102
B01AF0ZA7R	中国工商银行ATM	125.341457	43.883904	160302	431	220102
B01AF0ZABW	农村商业银行	125.37719	43.875806	160121	431	220105
B01AF0ZAEF	中国农业银行ATM	125.382274	43.882819	160304	431	220105
B01AF0ZAG5	中国光大银行	125.37767	43.881506	160113	431	220105
B01AF0ZAJK	农村商业银行	126.200819	44.489821	160121	431	220113
B01AF0ZAL0	农村商业银行	126.092273	44.402998	160121	431	220113
B01AF0ZAMA	农村商业银行	126.33668	44.366524	160121	431	220113
B01AF0ZANQ	农村商业银行	125.344805	43.900146	160121	431	220102
B01AF0ZAOD	农村商业银行	125.348595	43.90889	160121	431	220103
B01AF0ZAP3	中国建设银行	125.340885	43.892794	160106	431	220102
B01AF0ZARM	中国农业银行ATM	125.390737	43.847171	160304	431	220102
B01AF0ZARN	中国农业银行	125.390727	43.847332	160107	431	220102
B01AF0ZATZ	中国银行ATM	125.388964	43.865444	160301	431	220105
B01AF0ZAVI	中国建设银行	125.391446	43.864375	160106	431	220102
B01AF0ZAY5	农村商业银行	125.563218	44.021048	160121	431	220113
B01AF0ZAYA	农村商业银行	125.67804	44.067384	160121	431	220113
B01AF0ZB4B	中国光大银行ATM	125.377682	43.881502	160310	431	220105
B01AF0ZB54	中国银行ATM	125.373645	43.862365	160301	431	220102
B01AF0ZB5A	金融保险机构	125.37252	43.863912	160000	431	220102
B01AF0ZB9S	中国建设银行ATM	125.394509	43.876683	160303	431	220105
B01AF0ZBB9	保险公司	125.4146	43.880514	160400	431	220105
B01AF0ZBF6	保险公司	125.696414	44.526373	160400	431	220183
B01AF0ZBGJ	中国邮政储蓄银行	125.657346	44.06605	160139	431	220113
B01AF0ZBIL	农村商业银行	126.418145	45.131984	160121	431	220182
B01AF0ZBIR	农村商业银行	126.418065	44.263573	160121	431	220113
B01AF0ZBKH	中国工商银行ATM	125.373713	43.871191	160302	431	220105
B01AF0ZBKI	中国工商银行	125.373654	43.871178	160105	431	220105
B01AF0ZBLJ	中国银行	125.376034	43.873637	160104	431	220105
B01AF0ZBMJ	中国银行	125.375473	43.907821	160104	431	220105
B01AF0ZBT9	中国光大银行ATM	125.434023	43.827966	160310	431	220102
B01AF0ZBZJ	中国农业银行ATM	125.708552	44.536311	160304	431	220183
B01AF0ZBZT	中国银行ATM	125.694623	44.540832	160301	431	220183
B01AF0ZC30	农村商业银行	126.640507	45.034582	160121	431	220182
B01AF0ZC73	自动提款机	125.328759	43.902493	160300	431	220103
B01AF0ZC74	农村商业银行	125.325979	43.908325	160121	431	220103
B01AF0ZC7V	中国建设银行ATM	125.302346	43.89421	160303	431	220104
B01AF0ZCBT	中国邮政储蓄银行	125.409065	43.816707	160139	431	220102
B01AF0ZCI2	自动提款机	125.678462	43.527496	160300	431	220112
B01AF0ZCJ3	中国农业银行ATM	125.667323	43.525401	160304	431	220112
B01AF0ZCJG	中国邮政储蓄银行	125.68518	43.531209	160139	431	220112
B01AF0ZCJH	中国邮政储蓄银行ATM	125.666344	43.529661	160336	431	220112
B01AF0ZCK8	农村商业银行	125.932592	44.565048	160121	431	220183
B01AF0ZCO4	自动提款机	125.300187	43.885236	160300	431	220104
B01AF0ZCR1	中国邮政储蓄银行	125.267143	43.901947	160139	431	220106
B01AF0ZCR9	中国邮政储蓄银行ATM	125.262649	43.896264	160336	431	220106
B01AF0ZCU1	中国建设银行ATM	125.440097	43.804592	160303	431	220102
B01AF0ZCU2	中国建设银行	125.440115	43.80463	160106	431	220102
B01AF0ZCW1	中国邮政储蓄银行ATM	125.663192	43.524902	160336	431	220112
B01AF0ZCWR	中国农业银行ATM	125.924419	43.418851	160304	431	220112
B01AF0ZCWS	中国邮政储蓄银行	125.924215	43.418934	160139	431	220112
B01AF0ZD10	农村商业银行	126.888967	44.974902	160121	431	220182
B01AF0ZD2S	自动提款机	125.299823	43.840025	160300	431	220104
B01AF0ZDA7	中国邮政储蓄银行	125.65428	44.77832	160139	431	220122
B01AF0ZDBK	中国农业银行ATM	125.163303	44.438571	160304	431	220122
B01AF0ZDC6	中国银行	125.174241	44.426879	160104	431	220122
B01AF0ZDI7	中国农业银行ATM	125.334776	43.884498	160304	431	220102
B01AF0ZDIG	中国工商银行ATM	125.334995	43.887748	160302	431	220102
B01AF0ZDOO	农村商业银行	125.537613	44.717785	160121	431	220122
B01AF0ZDOX	中国邮政储蓄银行	125.839158	44.428395	160139	431	220183
B01AF0ZDP2	泰康人寿保险公司	125.842488	44.422141	160408	431	220183
B01AF0ZDV9	金融保险机构	125.659363	43.536788	160000	431	220112
B01AF0ZDW4	自动提款机	125.659192	43.526303	160300	431	220112
B01AF0ZE66	中国银行ATM	125.297068	43.858972	160301	431	220104
B01AF0ZE75	农村商业银行	125.846214	44.536412	160121	431	220183
B01AF0ZE7F	中国邮政储蓄银行	125.934468	44.565442	160139	431	220183
B01AF0ZEGB	上海浦东发展银行ATM	125.32558	43.877375	160312	431	220102
B01AF0ZEH3	中国工商银行ATM	125.304336	43.88211	160302	431	220104
B01AF0ZEJP	中国邮政储蓄银行	125.306558	43.894417	160139	431	220104
B01AF0ZELW	中国邮政储蓄银行ATM	125.267046	43.901972	160336	431	220106
B01AF0ZEN5	中国银行	125.440871	43.80541	160104	431	220102
B01AF0ZENO	农村商业银行ATM	125.409059	43.816264	160318	431	220102
B01AF0ZEQO	招商银行ATM	125.233473	43.851319	160306	431	220106
B01AF0ZEV8	中信银行ATM	125.255401	43.81901	160308	431	220104
B01AF0ZEV9	农村商业银行ATM	125.251238	43.814963	160318	431	220104
B01AF0ZEVT	农村商业银行	125.953303	44.69098	160121	431	220183
B01AF0ZEW4	中国人民保险公司	125.132763	44.6685	160401	431	220122
B01AF0ZEXH	招商银行	125.303168	43.868126	160109	431	220104
B01AF0ZEZ5	中国建设银行ATM	125.31744	43.859364	160303	431	220104
B01AF0ZF21	中国工商银行	125.290142	43.846466	160105	431	220104
B01AF0ZF40	农村商业银行	125.318379	43.87117	160121	431	220104
B01AF0ZF5M	中国农业银行ATM	125.317967	43.935626	160304	431	220103
B01AF0ZF91	保险公司	126.530947	44.830029	160400	431	220182
B01AF0ZF9Z	中国银行	126.544767	44.821017	160104	431	220182
B01AF0ZFB5	农村商业银行	125.324976	43.844209	160121	431	220104
B01AF0ZFBZ	中国银行	125.835034	44.152243	160104	431	220113
B01AF0ZFC0	中国人民保险公司	125.833459	44.148652	160401	431	220113
B01AF0ZFC1	中国建设银行ATM	125.840441	44.153515	160303	431	220113
B01AF0ZFCQ	中国人寿保险公司	125.181348	44.06151	160402	431	220103
B01AF0ZFFF	中国农业银行ATM	125.649383	43.818727	160304	431	220105
B01AF0ZFNW	中国银行	125.277426	43.91043	160104	431	220106
B01AF0ZFSE	中国农业银行	125.16333	44.438522	160107	431	220122
B01AF0ZFSO	中国银行ATM	125.17428	44.42716	160301	431	220122
B01AF0ZG1U	中国邮政储蓄银行	125.170609	43.780184	160139	431	220104
B01AF0ZG1W	中国农业银行ATM	125.167671	43.778901	160304	431	220104
B01AF0ZG5E	中国银行	125.845788	44.156763	160104	431	220113
B01AF0ZG6G	中国工商银行ATM	125.231762	43.859608	160302	431	220106
B01AF0ZG71	中国民生银行	125.242692	43.861929	160112	431	220106
B01AF0ZGCB	中国邮政储蓄银行	125.49029	43.564885	160139	431	220112
B01AF0ZGGX	中国建设银行ATM	125.340957	43.892812	160303	431	220102
B01AF0ZGKR	中国工商银行	125.280896	43.882793	160105	431	220106
B01AF0ZGRF	中国工商银行ATM	125.393573	43.866401	160302	431	220105
B01AF0ZH0J	上海浦东发展银行ATM	125.320865	43.887689	160312	431	220104
B01AF0ZH0M	自动提款机	125.317888	43.885967	160300	431	220104
B01AF0ZH3F	农村商业银行	126.199718	44.282088	160121	431	220113
B01AF0ZHFH	中国建设银行	125.394516	43.876724	160106	431	220105
B01AF0ZHN3	中国光大银行ATM	125.327826	43.898133	160310	431	220103
B01AF0ZHQN	农村商业银行	125.832298	44.151245	160121	431	220113
B01AF0ZHRK	农村商业银行	126.364954	45.085736	160121	431	220182
B01AF0ZHRY	中国邮政储蓄银行	126.416088	44.266069	160139	431	220113
B01AF0ZHUX	中国工商银行	125.31813	43.887601	160105	431	220104
B01AF0ZHX7	中国工商银行	125.327725	43.895584	160105	431	220102
B01AF0ZHXB	自动提款机	125.271615	43.86882	160300	431	220106
B01AF0ZHXN	自动提款机	125.277269	43.878172	160300	431	220106
B01AF0ZHYA	招商银行ATM	125.365411	43.843887	160306	431	220102
B01AF0ZHZO	中国建设银行ATM	125.325157	43.830993	160303	431	220102
B01AF0ZI08	自动提款机	125.364774	43.823295	160300	431	220102
B01AF0ZI11	中国邮政储蓄银行	125.375474	43.87169	160139	431	220105
B01AF0ZI1V	中国银行ATM	125.37547	43.907849	160301	431	220105
B01AF0ZIFB	中国建设银行ATM	126.55668	44.822414	160303	431	220182
B01AF0ZIJN	交通银行ATM	125.323935	43.877812	160305	431	220104
B01AF0ZIJO	中国银行ATM	125.318116	43.874641	160301	431	220104
B01AF0ZIK5	中国农业银行ATM	125.319503	43.908904	160304	431	220103
B01AF0ZIP5	中国银行ATM	125.846347	44.15707	160301	431	220113
B01AF0ZIQB	农村商业银行|金融保险服务	126.535317	44.838098	160121|160200	431	220182
B01AF0ZIUM	农村商业银行	125.830871	44.15535	160121	431	220113
B01AF0ZIX4	农村商业银行	125.538145	43.991298	160121	431	220113
B01AF0ZIZ2	中国邮政储蓄银行	125.355726	43.896066	160139	431	220102
B01AF0ZIZH	银行	125.292225	43.919114	160100	431	220106
B01AF0ZIZV	中国邮政储蓄银行	125.298331	43.923353	160139	431	220106
B01AF0ZJ2H	中国银行ATM	125.332294	43.851976	160301	431	220102
B01AF0ZJ42	中国建设银行	125.273163	43.836363	160106	431	220104
B01AF0ZJ6G	自动提款机	125.282411	43.834192	160300	431	220104
B01AF0ZJ7Z	农村商业银行	125.867893	44.212178	160121	431	220113
B01AF0ZJ90	农村商业银行	125.326297	43.90605	160121	431	220103
B01AF0ZJ92	农村商业银行ATM	125.325881	43.908445	160318	431	220103
B01AF0ZJ9D	中国建设银行	125.302494	43.894148	160106	431	220104
B01AF0ZJDX	中国邮政储蓄银行	125.64872	43.954633	160139	431	220113
B01AF0ZO51	农村商业银行	125.327668	43.87118	160121	431	220102
B01AF0ZO5N	中国邮政储蓄银行ATM	125.392716	43.865498	160336	431	220105
B01AF0ZO6J	中国建设银行	125.234281	43.850563	160106	431	220106
B01AF0ZO6V	中国邮政储蓄银行	125.392639	43.865494	160139	431	220105
B01AF0ZO70	农村商业银行ATM	125.327693	43.871178	160318	431	220102
B01AF0ZQLL	中国农业银行	125.338888	43.901413	160107	431	220102
B01AF0ZQLQ	中国工商银行	125.323519	43.888417	160105	431	220104
B01AF0ZQVM	银行	125.332806	43.851608	160100	431	220102
B01AF0ZQWF	中国建设银行	125.83394	44.15233	160106	431	220113
B01AF0ZQWW	中国银行	125.661146	43.524075	160104	431	220112
B01AF0ZQX6	银行	125.324743	43.89808	160100	431	220103
B01AF0ZQXE	中信银行	125.318309	43.888821	160111	431	220104
B01AF0ZR1O	招商银行	125.343189	43.882123	160109	431	220102
B01AF0ZR2K	招商银行	125.316344	43.890203	160109	431	220104
B01AF0ZR3V	农村商业银行	125.335764	43.881534	160121	431	220102
B01AF0ZR4H	中信银行	125.37593	43.881433	160111	431	220105
B01AF0ZR7X	中国邮政储蓄银行ATM	125.341571	43.908678	160336	431	220103
B01AF0ZR8W	中国民生银行	125.382009	43.874585	160112	431	220105
B01AF0ZR8Z	农村商业银行ATM	125.299805	43.871209	160318	431	220104
B01AF0ZR9T	中国平安保险公司	125.298451	43.881936	160403	431	220104
B01AF0ZRAO	中国建设银行	125.248293	43.883415	160106	431	220106
B01AF0ZRAX	中国建设银行	125.266745	43.902769	160106	431	220106
B01AF0ZRCD	中国民生银行ATM	125.363785	43.879969	160309	431	220105
B01AF0ZRCU	中国建设银行ATM	125.290247	43.84678	160303	431	220104
B01AF0ZRDE	中国农业银行	125.364741	43.886689	160107	431	220105
B01AF0ZRE7	农村商业银行	125.317016	43.88936	160121	431	220104
B01AF0ZRES	中国工商银行ATM	125.229094	43.852185	160302	431	220106
B01AF0ZRGN	新华人寿保险公司	125.309238	43.892576	160406	431	220104
B01AF0ZRIO	中国民生银行	125.36381	43.880002	160112	431	220105
B01AF0ZRJ9	农村商业银行ATM	125.299062	43.871053	160318	431	220104
B01AF0ZRLB	交通银行ATM	125.375651	43.884918	160305	431	220105
B01AF0ZRO7	中信银行	125.380516	43.852421	160111	431	220102
B01AF0ZRP8	农村商业银行ATM	125.317891	43.913286	160318	431	220103
B01AF0ZRQG	自动提款机	125.363128	43.881765	160300	431	220105
B01AF0ZRRU	农村商业银行ATM	125.364835	43.821297	160318	431	220102
B01AF0ZRTQ	中国工商银行ATM	125.337926	43.895868	160302	431	220102
B01AF0ZRUX	中国邮政储蓄银行ATM	125.248913	43.844022	160336	431	220104
B01AF0ZRVC	自动提款机	125.33273	43.851645	160300	431	220102
B01AF0ZRVM	中国银行ATM	125.27993	43.921842	160301	431	220106
B01AF0ZRXI	中国人民保险公司	125.320853	43.902462	160401	431	220103
B01AF0ZRXY	上海浦东发展银行	125.365434	43.881963	160115	431	220105
B01AF0ZRXZ	中国建设银行	125.376776	43.911743	160106	431	220105
B01AF0ZRZQ	农村商业银行	125.266935	43.875546	160121	431	220106
B01AF0ZRZR	中国银行ATM	125.248288	43.821194	160301	431	220104
B01AF0ZS32	中国工商银行ATM	125.338856	43.920297	160302	431	220103
B01AF0ZS3A	农村商业银行	125.325161	43.831266	160121	431	220102
B01AF0ZS4R	兴业银行	125.376013	43.871209	160118	431	220105
B01AF0ZS53	中国农业银行ATM	125.342919	43.880147	160304	431	220102
B01AF0ZS79	银行	125.329307	43.943107	160100	431	220103
B01AF0ZS8F	银行	125.375277	43.883312	160100	431	220105
B01AF0ZS99	招商银行ATM	125.343201	43.882052	160306	431	220102
B01AF0ZS9A	中国邮政储蓄银行ATM	125.337706	43.895074	160336	431	220102
B01AF0ZSAM	中国邮政储蓄银行	125.285982	43.866293	160139	431	220104
B01AF0ZSAT	银行	125.304202	43.884639	160100	431	220104
B01AF0ZSC9	中国邮政储蓄银行ATM	125.309566	43.899068	160336	431	220103
B01AF0ZSDQ	中国建设银行ATM	125.27375	43.853825	160303	431	220104
B01AF0ZSEH	上海浦东发展银行ATM	125.365569	43.882045	160312	431	220105
B01AF0ZSF6	中国建设银行ATM	125.241268	43.81927	160303	431	220104
B01AF0ZSFS	中国邮政储蓄银行	125.34295	43.94733	160139	431	220103
B01AF0ZSFZ	农村商业银行ATM	125.326201	43.906059	160318	431	220103
B01AF0ZSHH	中国人民银行	125.323973	43.878683	160101	431	220104
B01AF0ZSKF	中国农业银行ATM	125.280532	43.861435	160304	431	220104
B01AF0ZSKL	中国农业银行ATM	125.36508	43.8867	160304	431	220105
B01AF0ZSL3	证券营业厅	125.325746	43.865557	160501	431	220102
B01AF0ZSM0	自动提款机	125.375496	43.88319	160300	431	220105
B01AF0ZSNP	农村商业银行	125.363052	43.881784	160121	431	220105
B01AF0ZSOF	中国光大银行	125.324333	43.87163	160113	431	220104
B01AF0ZSP7	农村商业银行ATM	125.242202	43.84165	160318	431	220104
B01AF0ZSU0	中国邮政储蓄银行	125.341598	43.908675	160139	431	220103
B01AF0ZSUF	中国农业银行ATM	125.338921	43.9014	160304	431	220102
B01AF0ZSXB	中国工商银行	125.228836	43.852078	160105	431	220106
B01AF0ZSYP	中国邮政储蓄银行ATM	125.301432	43.849892	160336	431	220104
B01AF0ZSZG	中国邮政储蓄银行ATM	125.369698	43.836616	160336	431	220102
B01AF0ZT03	中国建设银行ATM	125.338732	43.930648	160303	431	220103
B01AF0ZT1A	自动提款机	125.310242	43.940021	160300	431	220103
B01AF0ZT4T	中国工商银行ATM	125.325347	43.823892	160302	431	220102
B01AF0ZT4U	银行	125.325107	43.83016	160100	431	220102
B01AF0ZT4V	农村商业银行ATM	125.325141	43.831398	160318	431	220102
B01AF0ZT4X	中信银行ATM	125.375903	43.881408	160308	431	220105
B01AF0ZT5N	农村商业银行ATM	125.266923	43.875527	160318	431	220106
B01AF0ZT6L	中国建设银行ATM	125.298801	43.840021	160303	431	220104
B01AF0ZT6W	中国工商银行	125.369646	43.881918	160105	431	220105
B01AF0ZT7V	中国银行	125.29126	43.907461	160104	431	220106
B01AF0ZT8W	银行	125.374696	43.8829	160100	431	220105
B01AF0ZTA4	中国建设银行ATM	125.318023	43.877061	160303	431	220104
B01AF0ZTAN	中国邮政储蓄银行	125.309566	43.899076	160139	431	220103
B01AF0ZTC3	交通银行	125.375701	43.884983	160108	431	220105
B01AF0ZTCU	中国邮政储蓄银行ATM	125.375639	43.903888	160336	431	220105
B01AF0ZTF3	中国建设银行ATM	125.300493	43.868858	160303	431	220104
B01AF0ZTFA	中国建设银行	125.338751	43.930606	160106	431	220103
B01AF0ZTFJ	农村商业银行ATM	125.329491	43.94311	160318	431	220103
B01AF0ZTGI	自动提款机	125.325041	43.830252	160300	431	220102
B01AF0ZTHZ	中国工商银行ATM	125.232343	43.862421	160302	431	220106
B01AF0ZTIG	农村商业银行	125.336662	43.845496	160121	431	220102
B01AF0ZTJ3	兴业银行ATM	125.376125	43.871096	160315	431	220105
B01AF0ZTJ8	华夏银行	125.325739	43.865274	160110	431	220102
B01AF0ZTMD	农村商业银行ATM	125.336486	43.845439	160318	431	220102
B01AF0ZTMK	中国建设银行ATM	125.248238	43.883448	160303	431	220106
B01AF0ZTQ0	中国建设银行	125.360242	43.881748	160106	431	220105
B01AF0ZTQ3	中国建设银行ATM	125.376854	43.911699	160303	431	220105
B01AF0ZTQM	中国邮政储蓄银行ATM	125.281061	43.882463	160336	431	220106
B01AF0ZTT4	中国银行ATM	125.291236	43.907379	160301	431	220106
B01AF0ZTTB	农村商业银行ATM	125.380054	43.865323	160318	431	220105
B01AF0ZTTN	中国建设银行	125.242038	43.841394	160106	431	220104
B01AF0ZTVC	中国建设银行	125.317997	43.877037	160106	431	220104
B01AF0ZTVE	中国光大银行ATM	125.324353	43.871714	160310	431	220104
B01AF0ZTW2	中国建设银行ATM	125.360188	43.881746	160303	431	220105
B01AF0ZTWH	农村商业银行	125.364878	43.821436	160121	431	220102
B01AF0ZTY4	中国邮政储蓄银行ATM	125.255697	43.819285	160336	431	220104
B01AF0ZTYQ	中国光大银行ATM	125.229243	43.840521	160310	431	220106
B01AF0ZTZU	中国邮政储蓄银行ATM	125.276731	43.850856	160336	431	220104
B01AF0ZU2Z	中国建设银行	125.298974	43.840004	160106	431	220104
B01AF0ZU30	交通银行ATM	125.299545	43.840027	160305	431	220104
B01AF0ZU38	自动提款机	125.374773	43.882915	160300	431	220105
B01AF0ZU5F	中国工商银行	125.232366	43.862372	160105	431	220106
B01AF0ZU5M	中国工商银行	125.338882	43.92029	160105	431	220103
B01AF0ZU6E	中国民生银行ATM	125.382008	43.874617	160309	431	220105
B01AF0ZU7T	中国邮政储蓄银行	125.255597	43.819181	160139	431	220104
B01AF0ZU8J	中信银行ATM	125.318144	43.888839	160308	431	220104
B01AF0ZUAX	银行	125.363312	43.881732	160100	431	220105
B01AF0ZUCH	证券公司	125.367405	43.865138	160500	431	220105
B01AF0ZUEL	中信银行ATM	125.380407	43.85241	160308	431	220102
B01AF0ZUGU	中国建设银行	125.273769	43.853829	160106	431	220104
B01AF0ZUH0	中国邮政储蓄银行	125.337676	43.89509	160139	431	220102
B01AF0ZUID	中国工商银行ATM	125.327549	43.895555	160302	431	220102
B01AF0ZUIH	中国邮政储蓄银行ATM	125.349552	43.833691	160336	431	220102
B01AF0ZUN4	中国邮政储蓄银行ATM	125.304065	43.942154	160336	431	220103
B01AF0ZUNN	农村商业银行	125.375345	43.883534	160121	431	220105
B01AF0ZUNZ	中国建设银行	125.290195	43.84657	160106	431	220104
B01AF0ZUQU	中国建设银行ATM	125.681632	43.529421	160303	431	220112
B01AF0ZURY	中国建设银行	125.681465	43.52934	160106	431	220112
B01AF0ZUVY	中国工商银行	125.681332	43.529356	160105	431	220112
B01AF0ZUZU	中国人寿保险公司	125.824477	44.14743	160402	431	220113
B01AF0ZV1T	农村商业银行ATM	125.803545	44.034107	160318	431	220113
B01AF0ZV5J	银行	125.183521	44.429091	160100	431	220122
B01AF0ZV71	中国邮政储蓄银行	125.376612	43.84511	160139	431	220102
B01AF0ZV9Z	金融保险机构	125.4109	43.784543	160000	431	220102
B01AF0ZVAT	农村商业银行ATM	126.201031	44.489877	160318	431	220113
B01AF0ZVCS	银行	125.241159	44.003381	160100	431	220103
B01AF0ZVG5	中国建设银行ATM	125.423677	43.872124	160303	431	220105
B01AF0ZVN2	中国建设银行	125.665159	43.530212	160106	431	220112
B01AF0ZVQ5	农村商业银行	125.39583	43.892604	160121	431	220105
B01AF0ZVQH	金融保险机构	125.662689	43.524341	160000	431	220112
B01AF0ZVRT	农村商业银行	125.173859	44.428373	160121	431	220122
B01AF0ZVV4	中国农业银行ATM	125.24309	44.00305	160304	431	220103
B01AF0ZVYY	中国邮政储蓄银行ATM	125.439303	43.940689	160336	431	220103
B01AF0ZVZB	中国银行	125.364973	43.813121	160104	431	220102
B01AF0ZW0N	金融保险机构	125.181786	44.421216	160000	431	220122
B01AF0ZW4S	农村商业银行ATM	125.395886	43.892522	160318	431	220105
B01AF0ZW58	中国邮政储蓄银行	125.847252	44.53634	160139	431	220183
B01AF0ZWB9	中国邮政储蓄银行ATM	125.167939	44.420535	160336	431	220122
B01AF0ZWD0	中国邮政储蓄银行	125.439329	43.940611	160139	431	220103
B01AF0ZWEX	保险公司	125.239161	43.878578	160400	431	220106
B01AF0ZWFF	中国银行ATM	125.364948	43.813121	160301	431	220102
B01AF0ZWHQ	中国建设银行ATM	125.666233	43.529665	160303	431	220112
B01AF0ZWI9	中国邮政储蓄银行	126.011782	44.36336	160139	431	220113
B01AF0ZWKF	农村商业银行ATM	126.015364	44.363931	160318	431	220113
B01AF0ZYLU	中国建设银行ATM	125.690793	44.533496	160303	431	220183
B01AF0ZYNE	农村商业银行	125.840743	44.142605	160121	431	220113
B01AF0ZYNK	中国邮政储蓄银行ATM	126.53694	44.838139	160336	431	220182
B01AF0ZYO5	中国邮政储蓄银行	126.536989	44.838105	160139	431	220182
B01AF0ZYOO	中国建设银行	125.690803	44.533461	160106	431	220183
B01AF0ZYP2	泰康人寿保险公司	125.687973	44.53777	160408	431	220183
B01AF0ZYP8	中国建设银行ATM	125.83933	44.140744	160303	431	220113
B01AF0ZYQ1	农村商业银行ATM	125.840747	44.142467	160318	431	220113
B01AF0ZYTV	银行	125.82367	44.147712	160100	431	220113
B01AF0ZYUQ	保险公司	126.537691	44.839501	160400	431	220182
B01AF0ZYWF	保险公司	126.526074	44.831768	160400	431	220182
B01AF0ZZ0J	中国建设银行	125.83934	44.140542	160106	431	220113
B01AF0ZZ3E	金融保险机构	125.832685	44.144564	160000	431	220113
B01AF0ZZ8V	农村商业银行	125.247287	43.843421	160121	431	220104
B01AF0ZZAI	保险公司	125.66214	43.534866	160400	431	220112
B01AF0ZZDA	中国邮政储蓄银行	125.428505	43.873214	160139	431	220105
B01AF0ZZF2	中国邮政储蓄银行ATM	125.428546	43.873239	160336	431	220105
B01AF0ZZJ8	中国建设银行	125.366326	43.813877	160106	431	220102
B01AF0ZZMM	中国工商银行	125.279131	43.828606	160105	431	220104
B01AF0ZZMR	中国建设银行ATM	125.366371	43.813886	160303	431	220102
B01AF0ZZNN	中国平安保险公司	125.659023	43.523813	160403	431	220112
B01AF0ZZPN	新华人寿保险公司	125.658945	43.523802	160406	431	220112
B01AF0ZZQG	中国农业银行ATM	125.694439	44.52859	160304	431	220183
B01AF0ZZRO	中国邮政储蓄银行ATM	125.190515	44.437451	160336	431	220122
B01AF10005	农村商业银行ATM	125.326843	43.8882	160318	431	220102
B01AF10070	保险公司|生活服务	125.689309	44.529939	160400|070000	431	220183
B01AF100ED	中国建设银行	125.174926	44.424406	160106	431	220122
B01AF100ES	农村商业银行ATM	125.6939	44.528687	160318	431	220183
B01AF100LG	农村商业银行	125.17494	44.42116	160121	431	220122
B01AF100OW	农村商业银行ATM	125.174966	44.42112	160318	431	220122
B01AF100S4	中国工商银行	126.550557	44.835277	160105	431	220182
B01AF100ZM	中国农业银行ATM	125.702685	44.52917	160304	431	220183
B01AF100ZQ	中国建设银行ATM	126.551091	44.832994	160303	431	220182
B01AF10121	中国工商银行ATM	126.550544	44.835244	160302	431	220182
B01AF1013X	农村商业银行	126.545958	44.824502	160121	431	220182
B01AF10151	银行	125.182195	44.432458	160100	431	220122
B01AF10158	中国邮政储蓄银行ATM	125.69654	44.531928	160336	431	220183
B01AF1016C	农村商业银行	126.553952	44.817625	160121	431	220182
B01AF1016Z	农村商业银行	126.543485	44.830664	160121	431	220182
B01AF101DA	中国邮政储蓄银行ATM	126.558217	44.820076	160336	431	220182
B01AF101H4	农村商业银行	126.533048	44.817436	160121	431	220182
B01AF101IM	中国农业银行ATM	125.330443	43.889994	160304	431	220102
B01AF101MX	中国建设银行ATM	125.174941	44.424376	160303	431	220122
B01AF101NT	中国农业银行ATM	126.549251	44.834925	160304	431	220182
B01AF101OB	中国建设银行	126.55107	44.833003	160106	431	220182
B01AF101Q4	农村商业银行	126.565126	44.833551	160121	431	220182
B01AF101WD	农村商业银行	126.557916	44.824801	160121	431	220182
B01AF101YK	中国邮政储蓄银行ATM	126.54939	44.833081	160336	431	220182
B01AF102AN	中国邮政储蓄银行	125.696915	44.542242	160139	431	220183
B01AF102B6	中国邮政储蓄银行ATM	125.846885	44.1573	160336	431	220113
B01AF102CO	中国邮政储蓄银行	125.696592	44.531974	160139	431	220183
B01AF102DI	中国工商银行ATM	125.346693	43.903082	160302	431	220103
B01AF102E6	中国邮政储蓄银行ATM	125.338393	43.90476	160336	431	220103
B01AF102EU	农村商业银行	126.554624	44.828891	160121	431	220182
B01AF102HR	农村商业银行ATM	125.33061	43.891326	160318	431	220102
B01AF102I4	中国建设银行ATM	125.181906	44.43131	160303	431	220122
B01AF102IR	农村商业银行	126.551136	44.823774	160121	431	220182
B01AF102O7	中国邮政储蓄银行	125.712592	44.534581	160139	431	220183
B01AF102R7	农村商业银行	126.55868	44.830065	160121	431	220182
B01AF102S2	中国邮政储蓄银行ATM	125.696906	44.542184	160336	431	220183
B01AF102UW	中国建设银行ATM	126.547385	44.823849	160303	431	220182
B01AF102W0	中国邮政储蓄银行ATM	125.848277	44.160447	160336	431	220113
B01AF102Y8	中国邮政储蓄银行ATM	125.705593	44.534973	160336	431	220183
B01AF1031P	农村商业银行	126.55294	44.827514	160121	431	220182
B01AF103A8	中国邮政储蓄银行	125.711297	44.539033	160139	431	220183
B01AF103H9	中国邮政储蓄银行	125.705555	44.535042	160139	431	220183
B01AF103HJ	中国建设银行ATM	125.703774	44.535221	160303	431	220183
B01AF103I2	中国邮政储蓄银行ATM	125.712482	44.534543	160336	431	220183
B01AF103K3	中国农业银行ATM	125.660969	43.531339	160304	431	220112
B01AF103KO	中国邮政储蓄银行ATM	125.692761	44.536352	160336	431	220183
B01AF103M9	中国邮政储蓄银行	125.692459	44.53627	160139	431	220183
B01AF103YR	农村商业银行	125.705169	44.538906	160121	431	220183
B01AF107L4	农村商业银行	125.343881	43.90428	160121	431	220103
B01AF107QG	自动提款机	126.550902	44.822064	160300	431	220182
B01AF10808	中国邮政储蓄银行ATM	126.564483	44.832566	160336	431	220182
B01AF1080Q	中国银行ATM	125.337935	43.895445	160301	431	220102
B01AF10853	银行	126.550955	44.822175	160100	431	220182
B01AF108A0	中国邮政储蓄银行	125.174149	44.428415	160139	431	220122
B01AF108C0	中国银行	125.337904	43.89546	160104	431	220102
B01AF108GD	中国邮政储蓄银行ATM	125.174146	44.428712	160336	431	220122
B01AF108O5	证券营业厅	125.836075	44.15143	160501	431	220113
B01AF108OL	中国银行ATM	125.835042	44.152249	160301	431	220113
B01AF108X4	农村商业银行ATM	125.697854	44.539304	160318	431	220183
B01AF10Y3P	中国建设银行	125.331757	43.839853	160106	431	220102
B01AF10Y3X	中国银行	125.30237	43.942748	160104	431	220103
B01AF125PU	中国太平洋保险	125.347571	43.866506	160405	431	220102
B01AF127N9	中国邮政储蓄银行	125.820859	44.662645	160139	431	220183
B01AF12929	中国建设银行	125.380886	43.828199	160106	431	220102
B01AF12BB1	中国银行	125.338901	43.841662	160104	431	220102
B01AF12CZN	证券公司	125.297768	43.870459	160500	431	220104
B01AF12DYS	上海浦东发展银行ATM	125.253019	43.816787	160312	431	220104
B01AF12DZ0	上海浦东发展银行	125.253238	43.816979	160115	431	220104
B01AF12DZD	交通银行ATM	125.44112	43.875558	160305	431	220105
B01AF12DZH	中国邮政储蓄银行ATM	126.351655	44.370467	160336	431	220113
B01AF12DZV	中国邮政储蓄银行ATM	126.257171	45.091808	160336	431	220182
B01AF12DZY	中国邮政储蓄银行ATM	125.462627	44.477664	160336	431	220183
B01AF12FLU	保险公司	126.534878	44.835287	160400	431	220182
B01AF12FM4	中国农业银行ATM	125.353287	43.898699	160304	431	220102
B01AF12FM9	中国建设银行ATM	125.423359	43.827316	160303	431	220102
B01AF12FMX	自动提款机	125.339722	43.852642	160300	431	220102
B01AF12FN7	中国农业银行ATM	125.554231	44.028159	160304	431	220113
B01AF12FN9	中国农业银行	125.556572	44.029028	160107	431	220113
B01AF12FNM	中国农业银行ATM	124.805837	44.549043	160304	431	220122
B01AF12FNR	中国建设银行	125.357149	43.902831	160106	431	220102
B01AF12FNW	中国建设银行ATM	125.289546	43.827575	160303	431	220104
B01AF12FPI	中国建设银行	125.390759	43.846444	160106	431	220102
B01AF12FPO	农村商业银行	125.298126	43.867397	160121	431	220104
B01AF12FPU	中国建设银行	125.289551	43.827564	160106	431	220104
B01AF12FPX	中国邮政储蓄银行	125.276744	43.907142	160139	431	220106
B01AF12FQK	农村商业银行ATM	125.656402	44.067459	160318	431	220113
B01AF12FQZ	中国建设银行	125.320178	43.908911	160106	431	220103
B01AF12FRI	中国工商银行ATM	125.2952	43.866382	160302	431	220104
B01AF12FRO	中国邮政储蓄银行	126.35162	44.370454	160139	431	220113
B01AF12FSE	银行	125.297909	43.867616	160100	431	220104
B01AF12FSW	中国工商银行ATM	125.373188	43.863236	160302	431	220102
B01AF12FT0	中国建设银行ATM	125.320139	43.908916	160303	431	220103
B01AF12FT5	中国人民保险公司	125.183599	44.437484	160401	431	220122
B01AF12FT7	中国农业银行ATM	125.682773	43.750738	160304	431	220112
B01AF12FTI	中国建设银行ATM	125.370009	43.864223	160303	431	220102
B01AF12FUE	中国农业银行ATM	126.475843	44.607766	160304	431	220182
B01AF12FUL	中国建设银行ATM	125.390735	43.846403	160303	431	220102
B01AF12FUR	中国邮政储蓄银行ATM	125.276739	43.907227	160336	431	220106
B01AF12FV3	兴业银行	125.317818	43.86924	160118	431	220104
B01AF12G0P	中国工商银行	125.304699	43.87725	160105	431	220104
B01AF12JPR	中国农业银行ATM	125.33672	43.844765	160304	431	220102
B01AF12JPZ	兴业银行ATM	125.336788	43.844528	160315	431	220102
B01AF12JQM	中国农业银行	125.336733	43.844736	160107	431	220102
B01AF12M2Q	金融保险机构	125.320149	43.881972	160000	431	220104
B01AF12MCF	金融保险机构	125.251188	43.817227	160000	431	220104
B01AF12WO5	金融保险机构	125.34379	43.863497	160000	431	220102
B01AF12WOG	农村商业银行ATM	126.770662	45.030711	160318	431	220182
B01AF12ZSH	农村商业银行ATM	124.636533	44.395539	160318	431	220122
B01AF131IL	农村商业银行ATM	126.154178	44.791701	160318	431	220182
B01AF133HS	中国邮政储蓄银行	126.872107	44.698567	160139	431	220182
B01AF13LUU	金融保险机构	125.286048	43.845842	160000	431	220104
B01AF13U5Q	农村商业银行ATM	126.690269	44.853347	160318	431	220182
B01AF14H9T	中国民生银行	126.56031	44.827681	160112	431	220182
B01AF14HGR	农村商业银行ATM	125.28914	43.830924	160318	431	220104
B01AF14HMS	银行	125.318697	43.88823	160100	431	220104
B01AF14HPF	银行相关	125.314113	43.889515	160200	431	220104
B01AF14HPX	金融保险机构	125.316756	43.889095	160000	431	220104
B01AF14HQA	银行相关	125.312856	43.890578	160200	431	220104
B01AF14HQE	金融保险机构	125.310772	43.891084	160000	431	220104
B01AF14HSE	中国建设银行	125.298174	43.881547	160106	431	220104
B01AF14HSP	中国民生银行	125.30838	43.892221	160112	431	220104
B01AF14HSQ	中国民生银行ATM	125.308449	43.892207	160309	431	220104
B01AF14HT2	金融保险机构	125.310286	43.891506	160000	431	220104
B01AF14HZB	银行	125.293096	43.887224	160100	431	220106
B01AF14I1O	中国人民保险公司	125.834548	44.148762	160401	431	220113
B01AF14I1Q	中国人民保险公司	125.833546	44.148713	160401	431	220113
B01AF14I6C	中国建设银行	125.332818	43.850866	160106	431	220102
B01AF14I78	中国工商银行	125.337178	43.84292	160105	431	220102
B01AF14I79	中国工商银行ATM	125.337245	43.842848	160302	431	220102
B01AF14I9B	中国建设银行	125.347962	43.837315	160106	431	220102
B01AF14I9C	中国建设银行ATM	125.347941	43.837349	160303	431	220102
B01AF14I9E	中国农业银行	125.347943	43.835706	160107	431	220102
B01AF14I9F	中国农业银行ATM	125.347924	43.835678	160304	431	220102
B01AF14IRF	中国太平洋保险	125.180304	44.426912	160405	431	220122
B01AF14J9K	金融保险机构	125.36515	43.860749	160000	431	220102
B01AF14JB4	农村商业银行	125.37412	43.917024	160121	431	220105
B01AF14JE2	自动提款机	125.375485	43.912482	160300	431	220105
B01AF14JKA	金融保险机构	125.369354	43.820921	160000	431	220102
B01AF14JQK	中国邮政储蓄银行ATM	125.376581	43.845289	160336	431	220102
B01AF14K8B	招商银行ATM	125.293248	43.861029	160306	431	220104
B01AF14KEP	金融保险机构	125.281305	43.88355	160000	431	220106
B01AF14KEQ	金融保险机构	125.281305	43.88355	160000	431	220106
B01AF14KEV	中国农业银行	125.283417	43.887073	160107	431	220106
B01AF14KFF	中信银行ATM	125.304758	43.867024	160308	431	220104
B01AF14KFS	中信银行	125.304833	43.866899	160111	431	220104
B01AF14KH3	中国民生银行ATM	125.295899	43.886357	160309	431	220104
B01AF14KL7	财务公司	125.281949	43.879576	160600	431	220106
B01AF14KRS	中国农业银行	125.305856	43.865014	160107	431	220104
B01AF14KUT	中国工商银行ATM	125.270903	43.83877	160302	431	220104
B01AF14L30	金融保险机构	125.325764	43.865328	160000	431	220102
B01AF14L6J	金融保险机构	125.346099	43.864786	160000	431	220102
B01AF14L6Q	中国农业银行	125.35061	43.864884	160107	431	220102
B01AF14L6R	中国农业银行ATM	125.350573	43.864863	160304	431	220102
B01AF14L7G	中国农业银行	125.36382	43.879085	160107	431	220105
B01AF14LGE	金融保险机构	125.173336	44.441632	160000	431	220122
B01AF14LOM	农村商业银行	125.271039	43.882886	160121	431	220106
B01AF14LVB	农村商业银行ATM	126.538052	44.827255	160318	431	220182
B01AF14LWE	农村商业银行ATM	126.532852	44.820691	160318	431	220182
B01AF14MAB	金融保险机构	125.330487	43.896138	160000	431	220102
B01AF14MC5	中国人民保险公司	125.694951	44.53031	160401	431	220183
B01AF14MDE	保险公司	125.690118	44.528398	160400	431	220183
B01AF14MKY	自动提款机	125.326102	43.872226	160300	431	220102
B01AF14MKZ	银行	125.325964	43.872237	160100	431	220102
B01AF14MVZ	中国民生银行	125.329514	43.906607	160112	431	220103
B01AF14N1U	中国农业银行ATM	125.377665	43.865822	160304	431	220105
B01AF14NKD	中国农业银行	125.294474	43.937412	160107	431	220103
B01AF14NXF	中国建设银行ATM	125.38044	43.878885	160303	431	220105
B01AF14O54	华夏银行	125.375687	43.88449	160110	431	220105
B01AF14O5I	金融保险机构	125.367365	43.882608	160000	431	220105
B01AF14O9C	金融保险机构	125.317542	43.880955	160000	431	220104
B01AF14OMC	兴业银行	125.365424	43.842129	160118	431	220102
B01AF14OMD	兴业银行ATM	125.365453	43.842277	160315	431	220102
B01AF14OME	农村商业银行ATM	125.365442	43.842539	160318	431	220102
B01AF14OQC	中国建设银行ATM	125.35386	43.897878	160303	431	220102
B01AF14OT3	农村商业银行ATM	125.181258	44.428124	160318	431	220122
B01AF14OVX	中国光大银行	125.363703	43.86506	160113	431	220105
B01AF14OVY	中国光大银行ATM	125.363655	43.865107	160310	431	220105
B01AF14OYG	华夏银行ATM	125.375662	43.884442	160307	431	220105
B01AF14P55	自动提款机	125.29939	43.892306	160300	431	220104
B01AF14P56	银行	125.299392	43.892286	160100	431	220104
B01AF14P5V	自动提款机	125.328472	43.839807	160300	431	220102
B01AF14P5W	银行	125.328542	43.839788	160100	431	220102
B01AF14P8V	中国民生银行ATM	125.327493	43.832344	160309	431	220102
B01AF14P9I	中国建设银行ATM	125.333251	43.850937	160303	431	220102
B01AF14P9Y	中国邮政储蓄银行ATM	125.319872	43.840333	160336	431	220104
B01AF14PA8	农村商业银行ATM	125.343174	43.851029	160318	431	220102
B01AF14PB7	银行	125.355656	43.89403	160100	431	220102
B01AF14PB8	自动提款机	125.355675	43.894065	160300	431	220102
B01AF14PHI	中国农业银行ATM	125.267896	43.883673	160304	431	220106
B01AF14PHJ	中国农业银行	125.267822	43.883675	160107	431	220106
B01AF14PIK	银行相关	125.34489	43.901362	160200	431	220103
B01AF14PJR	中国工商银行ATM	125.375075	43.881947	160302	431	220105
B01AF14PKM	中国建设银行ATM	125.322889	43.829357	160303	431	220102
B01AF14POF	中国工商银行ATM	125.279137	43.82856	160302	431	220104
B01AF14PTA	中国建设银行ATM	125.376828	43.827967	160303	431	220102
B01AF14PZ3	中国光大银行ATM	125.294716	43.867839	160310	431	220104
B01AF14PZ4	中国光大银行	125.294802	43.86789	160113	431	220104
B01AF14PZP	中国农业银行ATM	125.36382	43.879085	160304	431	220105
B01AF14Q4S	金融保险机构	125.362641	43.881759	160000	431	220105
B01AF14Q4X	中国农业银行	125.343944	43.875894	160107	431	220102
B01AF14QAI	银行相关	125.300815	43.865614	160200	431	220104
B01AF14QFG	中国邮政储蓄银行	125.294606	43.86081	160139	431	220104
B01AF14QG2	金融保险机构	125.341711	43.888248	160000	431	220102
B01AF14QI0	农村商业银行	125.335378	43.907021	160121	431	220103
B01AF14QIU	中国平安保险公司	125.332219	43.889748	160403	431	220102
B01AF14QIW	保险公司	125.33175	43.88955	160400	431	220102
B01AF14QK0	中国银行ATM	125.255963	43.819287	160301	431	220104
B01AF14QKB	农村商业银行	125.843559	44.156841	160121	431	220113
B01AF14QLH	中国工商银行ATM	125.37566	43.905579	160302	431	220105
B01AF14QLT	交通银行	125.299345	43.840007	160108	431	220104
B01AF14QMH	中国建设银行ATM	125.293358	43.860984	160303	431	220104
B01AF14QMI	中国建设银行	125.293544	43.860878	160106	431	220104
B01AF14QO0	中国光大银行ATM	125.342887	43.882375	160310	431	220102
B01AF14QOW	中国邮政储蓄银行ATM	125.257575	43.8887	160336	431	220106
B01AF14QT5	中国邮政储蓄银行ATM	125.36478	43.868605	160336	431	220105
B01AF14QTG	证券公司	125.321492	43.863711	160500	431	220104
B01AF14R0J	银行	125.265682	43.872349	160100	431	220106
B01AF14R3R	中国工商银行ATM	125.32563	43.906021	160302	431	220103
B01AF14R5W	交通银行ATM	125.365247	43.850049	160305	431	220102
B01AF14R5X	交通银行	125.365548	43.850064	160108	431	220102
B01AF14RCB	中国工商银行ATM	125.340266	43.859983	160302	431	220102
B01AF14RDB	中国农业银行ATM	125.294506	43.937352	160304	431	220103
B01AF14REV	中国工商银行ATM	125.338761	43.929668	160302	431	220103
B01AF14RF1	银行	125.32008	43.893229	160100	431	220104
B01AF14RJE	中国工商银行ATM	125.369625	43.881787	160302	431	220105
B01AF14RL0	中国工商银行	125.27092	43.838783	160105	431	220104
B01AF14RLH	中国建设银行ATM	125.340794	43.884508	160303	431	220102
B01AF14RLI	中国建设银行	125.340873	43.884549	160106	431	220102
B01AF14RMZ	中国农业银行ATM	125.301642	43.942184	160304	431	220103
B01AF14RNG	中国农业银行	125.38385	43.881829	160107	431	220105
B01AF14ROQ	自动提款机	125.318046	43.875904	160300	431	220104
B01AF14ROR	银行	125.318034	43.875935	160100	431	220104
B01AF14RQP	农村商业银行	126.532847	44.82067	160121	431	220182
B01AF14RTS	中国建设银行ATM	125.303615	43.894602	160303	431	220104
B01AF14RU4	兴业银行ATM	125.31777	43.869475	160315	431	220104
B01AF14RU5	农村商业银行	125.31782	43.869159	160121	431	220104
B01AF14RU6	中国平安保险公司	125.317825	43.868983	160403	431	220104
B01AF14RU8	中信银行	125.317801	43.868368	160111	431	220104
B01AF14RU9	中信银行ATM	125.317813	43.868485	160308	431	220104
B01AF14RUI	农村商业银行	125.851478	44.161464	160121	431	220113
B01AF14RV2	中国建设银行ATM	125.169254	44.436101	160303	431	220122
B01AF14RWL	金融保险机构	125.331781	43.877866	160000	431	220102
B01AF14RX8	银行	125.29519	43.944158	160100	431	220103
B01AF14RX9	自动提款机	125.295276	43.944278	160300	431	220103
B01AF14SXY	中国人民保险公司	125.336614	43.881844	160401	431	220102
B01AF14T2C	中国建设银行ATM	125.325036	43.845294	160303	431	220104
B01AF14TQK	中国建设银行ATM|金融保险服务	125.375296	43.919463	160303|160106	431	220105
B01AF14WRN	中国农业银行	125.175897	44.428138	160107	431	220122
B01AF14X39	金融保险机构	125.269673	43.869524	160000	431	220106
B01AF14ZKH	中国工商银行	125.193757	43.85178	160105	431	220106
B01AF150EK	中国农业银行ATM	124.636682	44.395574	160304	431	220122
B01AF153HP	银行	125.340357	43.879075	160100	431	220102
B01AF153T3	农村商业银行	125.38005	43.865378	160121	431	220105
B01AF153T7	金融保险机构	125.310286	43.891506	160000	431	220104
B01AF15435	银行	125.24764	43.903513	160100	431	220106
B01AF154HG	中国建设银行ATM	125.234122	43.850617	160303	431	220106
B01B200A6U	中国建设银行	124.814678	43.506005	160106	431	220184
B01B200TK4	中国人民银行	124.798433	43.495572	160101	431	220184
B01B200TK5	中国农业银行	124.800865	43.497107	160107	431	220184
B01B200TKX	中国工商银行	124.815657	43.506686	160105	431	220184
B01B200TLD	中国邮政储蓄银行	124.814278	43.506541	160139	431	220184
B01B200TM6	中国邮政储蓄银行ATM	124.814153	43.506718	160336	431	220184
B01B200U4I	中国农业银行	124.813234	43.514384	160107	431	220184
B01B200U4V	中国农业银行ATM	124.835447	43.515568	160304	431	220184
B01B200U52	农村商业银行	124.824179	43.514359	160121	431	220184
B01B200UDR	中国农业银行	124.431872	43.939906	160107	431	220184
B01B200UF8	农村商业银行ATM	125.08072	43.714711	160318	431	220184
B01B200UHL	中国银行	124.809256	43.51252	160104	431	220184
B01B200UHM	中国银行ATM	124.809214	43.512501	160301	431	220184
B01B200UHW	农村商业银行	124.80696	43.512003	160121	431	220184
B01B200UHZ	中国邮政储蓄银行	124.810186	43.512212	160139	431	220184
B01B200UJC	农村商业银行	124.817639	43.501517	160121	431	220184
B01B200UJD	农村商业银行ATM	124.81765	43.501463	160318	431	220184
B01B200URQ	中国邮政储蓄银行	125.077156	43.721793	160139	431	220184
B01B200V2K	中国农业银行	125.071839	43.717608	160107	431	220184
B01B200V6E	农村商业银行	124.81216	43.504522	160121	431	220184
B01B200V78	中国邮政储蓄银行	124.817032	43.500713	160139	431	220184
B01B200VDU	中国人寿保险公司	124.613614	43.891172	160402	431	220184
B01B200VHG	农村商业银行	124.826519	43.502681	160121	431	220184
B01B200VJ4	农村商业银行ATM	124.811959	43.498622	160318	431	220184
B01B200VSE	银行	124.832723	43.504336	160100	431	220184
B01B200VSR	农村商业银行	124.807341	43.502914	160121	431	220184
B01B200VT0	中国邮政储蓄银行ATM	124.810092	43.512331	160336	431	220184
B01B200VTG	中国农业银行	124.905381	43.582274	160107	431	220184
B01B200VTI	农村商业银行	124.905042	43.582037	160121	431	220184
B01B200VTY	中国邮政储蓄银行	124.79776	43.495514	160139	431	220184
B01B200VU5	中国邮政储蓄银行	124.801046	43.497204	160139	431	220184
B01B200W1A	农村商业银行	124.769048	43.882714	160121	431	220184
B01B200W1G	中国农业银行	124.767319	43.881861	160107	431	220184
B01B200W1I	农村商业银行	124.766824	43.881736	160121	431	220184
B01B200W1L	中国邮政储蓄银行	124.765653	43.881199	160139	431	220184
B01B200W5K	中国邮政储蓄银行	124.904212	43.581457	160139	431	220184
B01B200W5S	中国人寿保险公司	124.90195	43.58077	160402	431	220184
B01B200W6F	中国建设银行	124.806434	43.501442	160106	431	220184
B01B200W6O	保险公司	124.803859	43.500028	160400	431	220184
B01B200W6Q	农村商业银行	124.802709	43.499269	160121	431	220184
B01B200W71	中国农业银行	124.79671	43.398274	160107	431	220184
B01B200W72	中国农业银行ATM	124.796681	43.398275	160304	431	220184
B01B200W73	农村商业银行ATM	124.796594	43.398267	160318	431	220184
B01B200X5Z	中国邮政储蓄银行	125.001179	43.870518	160139	431	220184
B01B200X9N	中国工商银行	124.822576	43.509737	160105	431	220184
B01B200X9O	中国工商银行ATM	124.822641	43.509716	160302	431	220184
B01B200XAB	中国银行	124.818462	43.506369	160104	431	220184
B01B200XBZ	农村商业银行	124.812101	43.498425	160121	431	220184
B01B200XCJ	中国邮政储蓄银行ATM	124.816913	43.500648	160336	431	220184
B01B200XK2	中国邮政储蓄银行	124.166618	43.751098	160139	431	220184
B01B200XNL	银行	124.8169	43.507682	160100	431	220184
B01B200XWJ	农村商业银行ATM	125.006305	43.871332	160318	431	220184
B01B200Y1P	中国建设银行ATM	124.821924	43.504261	160303	431	220184
B01B200Y9W	中国邮政储蓄银行	124.674326	43.725815	160139	431	220184
B01B200YAM	农村商业银行	124.718032	43.59463	160121	431	220184
B01B200YAN	农村商业银行ATM	124.717976	43.594615	160318	431	220184
B01B200YDG	中国农业银行	124.854462	43.513959	160107	431	220184
B01B200YDO	中国建设银行	124.824536	43.507786	160106	431	220184
B01B200YEM	农村商业银行	124.743743	43.462669	160121	431	220184
B01B200YES	中国邮政储蓄银行	124.741464	43.460984	160139	431	220184
B01B200YM1	农村商业银行	125.080615	43.714695	160121	431	220184
B01B200YM8	农村商业银行	125.082842	43.716706	160121	431	220184
B01B200YMC	农村商业银行	125.081957	43.71367	160121	431	220184
B01B200YOW	中国邮政储蓄银行	124.828854	43.508161	160139	431	220184
B01B200YX8	农村商业银行	124.412621	43.804241	160121	431	220184
B01B200YXE	中国邮政储蓄银行	124.419827	43.805383	160139	431	220184
B01B200Z14	农村商业银行	124.810296	43.506591	160121	431	220184
B01B200Z2R	农村商业银行	124.7929	43.492669	160121	431	220184
B01B200ZAB	中国邮政储蓄银行	125.082781	43.717137	160139	431	220184
B01B200ZAF	中国农业银行	125.08178	43.716583	160107	431	220184
B01B200ZAG	中国农业银行ATM	125.081725	43.716574	160304	431	220184
B01B200ZAK	中国工商银行	125.081639	43.716501	160105	431	220184
B01B200ZAL	中国工商银行ATM	125.081557	43.716454	160302	431	220184
B01B200ZB1	农村商业银行	125.076187	43.717808	160121	431	220184
B01B200ZDR	中国银行	124.812325	43.505218	160104	431	220184
B01B200ZDS	中国银行ATM	124.812333	43.505156	160301	431	220184
B01B200ZE1	农村商业银行ATM	124.81369	43.506318	160318	431	220184
B01B200ZEM	中国邮政储蓄银行	124.845125	43.516815	160139	431	220184
B01B200ZNX	中国农业银行	124.597708	43.795817	160107	431	220184
B01B200ZNY	中国农业银行ATM	124.597648	43.795802	160304	431	220184
B01B200ZPD	农村商业银行	125.075564	43.712772	160121	431	220184
B01B20MTSE	中国建设银行	124.815421	43.504289	160106	431	220184
B01B20MYKV	中国邮政储蓄银行	124.871373	43.692996	160139	431	220184
B01B20MYOY	中国邮政储蓄银行	124.684071	44.081748	160139	431	220184
B01B20N043	中国农业银行	124.868026	43.690358	160107	431	220184
B01B20N05R	中国邮政储蓄银行	124.856008	43.963714	160139	431	220184
B01B20N0X1	农村商业银行|金融保险服务	124.812342	43.502381	160121|160318	431	220184
B01B20N0X3	中国邮政储蓄银行	125.07724	43.713345	160139	431	220184
B01B20N0XJ	中国邮政储蓄银行	124.800925	43.497139	160139	431	220184
B01B20N1OJ	中国邮政储蓄银行	125.173442	43.665965	160139	431	220184
B01B20N3G2	中国邮政储蓄银行	124.717387	43.596539	160139	431	220184
B01B20N3XJ	中国邮政储蓄银行	124.558783	44.0303	160139	431	220184
B01B20N40U	中国邮政储蓄银行	124.731023	43.990481	160139	431	220184
B01B20N4HW	中国人民保险公司	124.798867	43.496075	160401	431	220184
B01B20N4LE	中国邮政储蓄银行	124.989704	43.6436	160139	431	220184
B01B20N5GC	中国农业银行ATM	124.867942	43.690296	160304	431	220184
B01B20N95H	中国邮政储蓄银行	124.9113	43.769995	160139	431	220184
B01B20NA98	证券营业厅	124.815804	43.506781	160501	431	220184
B01B20NB99	中国建设银行ATM	124.809237	43.511862	160303	431	220184
B01B20ND0T	中国邮政储蓄银行	124.824479	43.502153	160139	431	220184
B0FFF022UQ	中国民生银行	125.246836	43.842514	160112	431	220104
B0FFF05N8P	中国工商银行	125.836665	44.140439	160105	431	220113
B0FFF071HM	农村商业银行ATM	125.682713	43.750694	160318	431	220112
B0FFF096HP	中国农业银行	125.336919	43.940705	160107	431	220103
B0FFF0AB7Z	农村商业银行ATM	125.921425	43.42118	160318	431	220112
B0FFF0F60F	中国建设银行ATM	125.26123	43.892972	160303	431	220106
B0FFF29KRI	农村商业银行ATM	125.486167	43.565485	160318	431	220112
B0FFF2D1ZF	自动提款机	125.393393	43.864377	160300	431	220102
B0FFF2D396	中国邮政储蓄银行ATM	125.29341	43.93992	160336	431	220103
B0FFF2F3XC	兴业银行ATM	125.410055	43.839717	160315	431	220105
B0FFF2FEWG	自动提款机	125.541106	43.677706	160300	431	220112
B0FFF2FPME	中国农业银行ATM	125.336904	43.94066	160304	431	220103
B0FFF2GE4F	兴业银行	125.410108	43.839717	160118	431	220105
B0FFF2ITFB	中国工商银行ATM	125.83634	44.140396	160302	431	220113
B0FFF2JQPU	自动提款机	125.559889	44.031819	160300	431	220113
B0FFF2JX8A	农村商业银行ATM	125.392015	43.864418	160318	431	220102
B0FFF2NVJU	金融保险机构	125.329189	43.944254	160000	431	220103
B0FFF2PXOF	中国农业银行ATM	125.476658	44.129942	160304	431	220103
B0FFF2SZDY	农村商业银行ATM	125.736975	43.307075	160318	431	220112
B0FFF2TTO4	农村商业银行ATM	126.199677	44.282067	160318	431	220113
B0FFF2X7C2	中国工商银行ATM	125.276933	43.909277	160302	431	220106
B0FFF2YUUP	中国邮政储蓄银行ATM	125.924234	43.419027	160336	431	220112
B0FFF34EHF	中国农业银行	124.668581	43.789882	160107	431	220184
B0FFF3LTNB	银行	125.376744	43.814318	160100	431	220102
B0FFF3ND4K	兴业银行ATM	125.266628	43.877806	160315	431	220106
B0FFF3NDA8	中国建设银行ATM	125.239684	43.8762	160303	431	220106
B0FFF3NE95	自动提款机	125.238914	43.879625	160300	431	220106
B0FFF3OIV0	中国工商银行	125.379326	43.863823	160105	431	220102
B0FFF3OQ8K	银行	125.222822	43.860491	160100	431	220106
B0FFF3OQD5	农村商业银行	125.219487	43.836647	160121	431	220106
B0FFF3T4CW	中国工商银行ATM	125.186664	43.856264	160302	431	220106
B0FFF3U77J	中国农业银行	124.880669	43.497256	160107	431	220184
B0FFF3U8ND	中国农业银行ATM	125.300962	43.572013	160304	431	220104
B0FFF3WXAM	保险公司	125.305486	43.893342	160400	431	220104
B0FFF3WYZF	中国邮政储蓄银行ATM	124.800888	43.497392	160336	431	220184
B0FFF3YNR1	招商银行	125.293356	43.861013	160109	431	220104
B0FFF3ZICQ	保险公司	125.263768	43.865929	160400	431	220106
B0FFF42LUK	中国人寿保险公司	124.71795	43.59626	160402	431	220184
B0FFF43PL6	招商银行ATM	125.319387	43.890412	160306	431	220104
B0FFF4403L	中国邮政储蓄银行ATM	124.845131	43.516823	160336	431	220184
B0FFF49UKM	招商银行ATM	125.300659	43.942527	160306	431	220103
B0FFF4AMC3	农村商业银行	125.314539	43.83972	160121	431	220104
B0FFF4BPJV	中国建设银行	125.696328	44.54028	160106	431	220183
B0FFF4CRCQ	中国农业银行ATM	125.005916	43.870805	160304	431	220184
B0FFF4CY3N	中国平安保险公司	124.821443	43.509282	160403	431	220184
B0FFF4G5AH	中国邮政储蓄银行ATM	124.166652	43.751097	160336	431	220184
B0FFF4GJJS	自动提款机	125.084508	43.718183	160300	431	220184
B0FFF4H5SM	中国邮政储蓄银行ATM	124.599375	43.79588	160336	431	220184
B0FFF4HACM	中国人寿保险公司	126.423932	44.779578	160402	431	220182
B0FFF4KFVB	农村商业银行	125.386922	43.85271	160121	431	220102
B0FFF4KJLB	农村商业银行ATM	125.080183	43.723463	160318	431	220184
B0FFF4MRHV	农村商业银行ATM	125.314447	43.839687	160318	431	220104
B0FFF4NL0I	中国建设银行	125.375173	43.921696	160106	431	220105
B0FFF4NL0J	中国建设银行ATM	125.375135	43.921809	160303	431	220105
B0FFF4NL0K	农村商业银行	125.375262	43.921071	160121	431	220105
B0FFF4NL0L	农村商业银行ATM	125.375219	43.921046	160318	431	220105
B0FFF4NMAO	自动提款机	125.37675	43.814542	160300	431	220102
B0FFF4NN0P	中国银行ATM	125.280019	43.831683	160301	431	220104
B0FFF4NN0U	中国银行	125.280011	43.831708	160104	431	220104
B0FFF4PZ0E	保险公司	125.36742	43.8653	160400	431	220105
B0FFF4PZEI	农村商业银行	124.990822	43.645036	160121	431	220184
B0FFF4QH9R	农村商业银行	124.867897	43.68977	160121	431	220184
B0FFF4TKQU	农村商业银行	126.319026	44.986114	160121	431	220182
B0FFF4TM7Q	银行	124.90167	43.827739	160100	431	220184
B0FFF4UFU2	农村商业银行	124.855647	43.962935	160121	431	220184
B0FFF4VKCZ	银行	125.072538	43.717402	160100	431	220184
B0FFF4XKA1	银行	124.675589	43.728971	160100	431	220184
B0FFF4XOT1	银行	125.494734	43.565138	160100	431	220112
B0FFF4YWCK	农村商业银行	124.299339	43.875819	160121	431	220184
B0FFF4Z6M9	银行	125.175502	43.666491	160100	431	220184
B0FFF4ZW9N	银行	125.541084	43.677706	160100	431	220112
B0FFF52QWU	农村商业银行	125.080385	43.723402	160121	431	220184
B0FFF52VXP	保险公司	124.822932	43.496484	160400	431	220184
B0FFF535T8	农村商业银行	124.824615	43.507626	160121	431	220184
B0FFF5D903	中国工商银行	125.250084	43.859007	160105	431	220106
B0FFF5H7IS	中国建设银行	125.372213	43.828547	160106	431	220102
B0FFF5OCCX	中国银行ATM	125.33887	43.841698	160301	431	220102
B0FFF5OSP2	中国邮政储蓄银行ATM	126.74226	44.679565	160336	431	220182
B0FFF5P9KJ	中国邮政储蓄银行ATM	125.247947	43.821279	160336	431	220104
B0FFF5S3SN	中国邮政储蓄银行ATM	125.001128	43.870556	160336	431	220184
B0FFF5TUF4	中国银行ATM	125.224619	43.83968	160301	431	220106
B0FFF5V5C6	兴业银行ATM	125.244028	43.867408	160315	431	220106
B0FFF6AWCR	银行	125.317795	43.865527	160100	431	220104
B0FFF6Q30U	中国建设银行	125.353947	43.89784	160106	431	220102
B0FFF74EJH	中国建设银行ATM	125.357078	43.902899	160303	431	220102
B0FFF7DPN6	上海浦东发展银行	125.293108	43.861154	160115	431	220104
B0FFF8PAG3	中国银行ATM	125.240879	43.837694	160301	431	220104
B0FFF8PBOZ	银行	125.23904	43.879678	160100	431	220106
B0FFF8PD56	银行	125.241826	43.841308	160100	431	220104
B0FFF8PDMM	自动提款机	125.241923	43.841365	160300	431	220104
B0FFF8PDMY	中信银行ATM	125.243114	43.842124	160308	431	220104
B0FFF8PJN4	兴业银行	125.237706	43.886423	160118	431	220106
B0FFF8PJN9	兴业银行ATM	125.237684	43.88641	160315	431	220106
B0FFF9OM3V	中国农业银行ATM	125.473488	43.961474	160304	431	220103
B0FFF9OOD1	中国工商银行	125.427093	43.871936	160105	431	220105
B0FFF9OOD4	中国工商银行ATM	125.427167	43.871968	160302	431	220105
B0FFF9ORGU	中国建设银行ATM	126.532521	44.828653	160303	431	220182
B0FFF9OT15	中国建设银行	125.421818	43.898165	160106	431	220105
B0FFF9OT19	中国建设银行ATM	125.421826	43.898272	160303	431	220105
B0FFF9OY9P	中国建设银行	125.25645	43.818294	160106	431	220104
B0FFF9OY9X	中国建设银行ATM	125.256476	43.818315	160303	431	220104
B0FFF9P1T2	中国建设银行ATM	125.256288	43.829199	160303	431	220104
B0FFF9P1UX	农村商业银行ATM	125.260425	43.812474	160318	431	220104
B0FFF9P21R	金融保险机构	125.82032	44.165961	160000	431	220113
B0FFF9P3KH	中国银行	125.431218	43.876663	160104	431	220105
B0FFF9P3KQ	中国银行ATM	125.431241	43.876641	160301	431	220105
B0FFF9P538	中国太平洋保险	126.533666	44.832934	160405	431	220182
B0FFF9P8AD	中国农业银行ATM	125.395984	43.892007	160304	431	220105
B0FFF9PA67	农村商业银行	125.296973	43.799617	160121	431	220102
B0FFF9PAYS	农村商业银行	125.730532	44.522975	160121	431	220183
B0FFF9PC35	农村商业银行	125.260253	43.812493	160121	431	220104
B0FFF9PGG8	银行	125.258264	43.839423	160100	431	220104
B0FFF9PSNZ	中国农业银行	125.395996	43.892005	160107	431	220105
B0FFF9PTYW	自动提款机	125.468814	43.968523	160300	431	220103
B0FFF9PY61	中国邮政储蓄银行ATM	125.21678	43.869648	160336	431	220106
B0FFF9PYOI	中国建设银行	125.275655	43.803688	160106	431	220102
B0FFF9Q5F5	中国邮政储蓄银行ATM	125.318775	43.913299	160336	431	220103
B0FFF9Q5FG	中国邮政储蓄银行	125.318948	43.913296	160139	431	220103
B0FFF9Q9OR	农村商业银行	125.224188	43.833388	160121	431	220106
B0FFF9QACE	中国邮政储蓄银行ATM	125.803779	44.033764	160336	431	220113
B0FFF9QAL4	中国工商银行ATM	125.692292	43.989483	160302	431	220113
B0FFF9QCXR	农村商业银行ATM	125.711221	43.686933	160318	431	220112
B0FFF9QCZN	银行	125.683846	43.530486	160100	431	220112
B0FFF9QCZZ	自动提款机	125.68391	43.530429	160300	431	220112
B0FFF9QESC	中国邮政储蓄银行	125.435217	43.827092	160139	431	220102
B0FFF9QFNL	银行	125.451156	43.808868	160100	431	220102
B0FFF9QFOU	中国光大银行	125.450393	43.809097	160113	431	220102
B0FFF9QFOZ	中国光大银行ATM	125.450275	43.809014	160310	431	220102
B0FFF9QFP1	中国建设银行	125.450189	43.809203	160106	431	220102
B0FFF9QFP6	中国建设银行ATM	125.45019	43.809191	160303	431	220102
B0FFF9QG16	农村商业银行ATM	125.759875	44.38988	160318	431	220183
B0FFF9QLTB	中国邮政储蓄银行	125.73863	43.97504	160139	431	220113
B0FFF9QNKO	金融保险机构	125.187499	44.055953	160000	431	220103
B0FFF9QNKT	金融保险机构	125.187427	44.055986	160000	431	220103
B0FFF9QO93	农村商业银行ATM	125.760617	44.258068	160318	431	220113
B0FFF9QOJQ	泰康人寿保险公司	125.654772	43.518021	160408	431	220112
B0FFF9QR2E	中国银行	125.4095	43.820016	160104	431	220102
B0FFF9QR6I	中国邮政储蓄银行ATM	125.435374	43.826994	160336	431	220102
B0FFF9QR9F	中国邮政储蓄银行ATM	125.685134	43.53123	160336	431	220112
B0FFF9QRM4	农村商业银行	125.579202	43.849572	160121	431	220105
B0FFF9QRY1	银行	125.182928	44.064572	160100	431	220103
B0FFF9QRZN	中国农业银行ATM	125.186973	44.056304	160304	431	220103
B0FFF9QTP9	中国邮政储蓄银行ATM	125.183245	44.060511	160336	431	220103
B0FFF9QTRG	自动提款机	125.42709	43.830761	160300	431	220102
B0FFF9QU3E	自动提款机	125.182098	44.059678	160300	431	220103
B0FFF9QUXN	中国工商银行	125.329359	43.942411	160105	431	220103
B0FFF9QXBT	中国邮政储蓄银行ATM	125.759377	44.389034	160336	431	220183
B0FFF9QXCR	农村商业银行ATM	125.186737	44.057147	160318	431	220103
B0FFF9QXDA	农村商业银行	125.1868	44.057112	160121	431	220103
B0FFF9S0WI	农村商业银行ATM	125.318348	43.871174	160318	431	220104
B0FFF9T7NM	中国邮政储蓄银行ATM	124.797663	43.495421	160336	431	220184
B0FFFA7U2Z	中国农业银行	125.294408	43.874926	160107	431	220104
B0FFFA9QQD	中国人寿保险公司	125.339776	43.87816	160402	431	220102
B0FFFA9QSX	金融保险机构	125.349129	43.887928	160000	431	220102
B0FFFA9RCS	银行	125.264558	43.875486	160100	431	220106
B0FFFA9RK6	金融保险机构	125.390423	43.868904	160000	431	220105
B0FFFA9RZ6	银行	125.239894	43.884608	160100	431	220106
B0FFFA9RZE	华夏银行	125.239162	43.884744	160110	431	220106
B0FFFA9S28	证券营业厅	125.317023	43.878834	160501	431	220104
B0FFFA9TEM	证券营业厅	125.377463	43.881148	160501	431	220105
B0FFFA9V4F	中国邮政储蓄银行ATM	125.355739	43.895987	160336	431	220102
B0FFFA9XIU	金融保险机构	125.281222	43.901715	160000	431	220106
B0FFFA9YDU	华夏银行ATM	125.239187	43.884769	160307	431	220106
B0FFFA9YT7	保险公司	125.326297	43.82888	160400	431	220102
B0FFFA9Z51	中国农业银行	125.313945	43.826496	160107	431	220102
B0FFFA9Z54	中国农业银行ATM	125.314104	43.826674	160304	431	220102
B0FFFA9ZB2	兴业银行	125.331997	43.837673	160118	431	220102
B0FFFA9ZJF	金融保险机构	125.31728	43.828889	160000	431	220102
B0FFFA9ZQP	中信银行	125.290869	43.839446	160111	431	220104
B0FFFA9ZQQ	中信银行ATM	125.29083	43.839428	160308	431	220104
B0FFFA9ZSX	农村商业银行	125.711367	44.537634	160121	431	220183
B0FFFAA038	银行	125.39514	43.881434	160100	431	220105
B0FFFAA03A	自动提款机	125.395197	43.881605	160300	431	220105
B0FFFAA03H	中国工商银行	125.395026	43.880432	160105	431	220105
B0FFFAA03J	中国工商银行ATM	125.395074	43.88067	160302	431	220105
B0FFFAA0EI	中国工商银行ATM	125.290155	43.84626	160302	431	220104
B0FFFAA0JB	金融保险机构	125.320257	43.877135	160000	431	220104
B0FFFAA0JG	中国邮政储蓄银行ATM	125.343575	43.899257	160336	431	220102
B0FFFAA0TT	证券公司	125.324348	43.872043	160500	431	220104
B0FFFAA1B4	招商银行	125.364898	43.827126	160109	431	220102
B0FFFAA2IE	自动提款机	125.232053	43.863087	160300	431	220106
B0FFFAA2OH	中国建设银行ATM	126.56162	44.828589	160303	431	220182
B0FFFAA3BB	兴业银行	125.346328	43.895144	160118	431	220102
B0FFFAA3JL	证券公司	125.70281	44.538165	160500	431	220183
B0FFFAA63S	中国邮政储蓄银行ATM	125.29062	43.843033	160336	431	220104
B0FFFAA70J	中国光大银行	125.339793	43.895196	160113	431	220102
B0FFFAA7JE	金融保险机构	125.694037	44.540986	160000	431	220183
B0FFFAA8D0	证券公司	125.335198	43.881495	160500	431	220102
B0FFFAA8GE	金融保险机构	125.368434	43.882433	160000	431	220105
B0FFFAA8JA	农村商业银行	125.267236	43.873128	160121	431	220106
B0FFFAA9H8	农村商业银行	125.367485	43.882499	160121	431	220105
B0FFFAA9SJ	中国农业银行ATM	125.364787	43.868896	160304	431	220105
B0FFFAA9SN	中国农业银行	125.364772	43.868932	160107	431	220105
B0FFFAA9V4	中国民生银行	125.289377	43.828872	160112	431	220104
B0FFFAAA2S	农村商业银行ATM	125.163942	44.432152	160318	431	220122
B0FFFAAB8B	银行相关	125.333913	43.882961	160200	431	220102
B0FFFAAB9T	中国农业银行ATM	125.339607	43.88689	160304	431	220102
B0FFFAABO9	金融保险机构	125.32024	43.88819	160000	431	220104
B0FFFAABUY	农村商业银行ATM	125.706048	44.534042	160318	431	220183
B0FFFAABWX	农村商业银行ATM	125.289346	43.829125	160318	431	220104
B0FFFAABX0	农村商业银行	125.289373	43.829224	160121	431	220104
B0FFFAACSU	金融保险机构	125.272144	43.874728	160000	431	220106
B0FFFAACY7	中国农业银行ATM	125.341263	43.903922	160304	431	220103
B0FFFAACZ3	中国工商银行	125.2665	43.889377	160105	431	220106
B0FFFAACZ6	中国工商银行ATM	125.266427	43.889416	160302	431	220106
B0FFFAAD4E	中国建设银行ATM	125.304178	43.866507	160303	431	220104
B0FFFAADMH	中国农业银行ATM	126.553433	44.826595	160304	431	220182
B0FFFAADVC	农村商业银行ATM	125.28776	43.859578	160318	431	220104
B0FFFAAE0Y	银行	125.290511	43.863088	160100	431	220104
B0FFFAAE1I	上海浦东发展银行ATM	125.293121	43.861151	160312	431	220104
B0FFFAAE1R	兴业银行	125.293188	43.861091	160118	431	220104
B0FFFAAE1U	兴业银行ATM	125.29318	43.86111	160315	431	220104
B0FFFAAE2W	中国建设银行ATM	125.265542	43.85079	160303	431	220104
B0FFFAAEH3	金融保险机构	125.337546	43.850211	160000	431	220102
B0FFFAAELH	招商银行ATM	125.364876	43.826909	160306	431	220102
B0FFFAAF96	中国农业银行ATM	125.175903	44.428153	160304	431	220122
B0FFFAAFBL	金融保险机构	125.37252	43.863912	160000	431	220102
B0FFFAAFDL	中国工商银行ATM	125.296412	43.858754	160302	431	220104
B0FFFAAFDN	中国工商银行	125.296362	43.858871	160105	431	220104
B0FFFAAFJ4	中国邮政储蓄银行	125.282688	43.858342	160139	431	220104
B0FFFAAFVI	银行	125.332944	43.937028	160100	431	220103
B0FFFAAFVL	自动提款机	125.332799	43.937018	160300	431	220103
B0FFFAAFZ9	银行	125.26735	43.88485	160100	431	220106
B0FFFAAFZD	自动提款机	125.266097	43.889383	160300	431	220106
B0FFFAAGDL	金融保险机构	126.557058	44.826582	160000	431	220182
B0FFFAAGOX	汇丰银行	125.324287	43.871931	160126	431	220104
B0FFFAAGTU	中国农业银行ATM	125.364092	43.860565	160304	431	220102
B0FFFAAH7E	中信银行	125.36487	43.826239	160111	431	220102
B0FFFAAH7H	中信银行ATM	125.364799	43.826188	160308	431	220102
B0FFFAAHGW	农村商业银行	125.255175	43.8222	160121	431	220104
B0FFFAAHH2	农村商业银行ATM	125.255151	43.822199	160318	431	220104
B0FFFAAHJF	中国光大银行	125.329492	43.935904	160113	431	220103
B0FFFAAHP3	交通银行ATM	125.261519	43.893989	160305	431	220106
B0FFFAAHVF	中国邮政储蓄银行ATM	125.300449	43.883092	160336	431	220104
B0FFFAAHVN	中国邮政储蓄银行	125.300318	43.883091	160139	431	220104
B0FFFAAHVZ	中国光大银行ATM	125.329487	43.936039	160310	431	220103
B0FFFAAJ7E	中国邮政储蓄银行	125.336238	43.850958	160139	431	220102
B0FFFAAJWO	金融保险机构	125.318095	43.883346	160000	431	220104
B0FFFAAQF7	保险公司	125.275588	43.882106	160400	431	220106
B0FFFAAQGB	中国建设银行ATM	125.702593	44.542131	160303	431	220183
B0FFFAAQOM	中国农业银行ATM	125.686711	44.538276	160304	431	220183
B0FFFAAQON	中国农业银行	125.686655	44.538235	160107	431	220183
B0FFFAAQUY	中国民生银行	125.348128	43.854583	160112	431	220102
B0FFFAAQX0	农村商业银行ATM	125.271076	43.855335	160318	431	220104
B0FFFAAR2C	农村商业银行	125.181242	44.428189	160121	431	220122
B0FFFAAR3D	中国民生银行ATM	125.30063	43.93796	160309	431	220103
B0FFFAAR78	金融保险机构	125.313823	43.859984	160000	431	220104
B0FFFAAR86	金融保险机构	125.178752	44.422493	160000	431	220122
B0FFFAAR9A	农村商业银行ATM	125.844882	44.158018	160318	431	220113
B0FFFAARCY	农村商业银行	125.186175	44.432864	160121	431	220122
B0FFFAAREP	农村商业银行ATM	125.836179	44.153809	160318	431	220113
B0FFFAARJI	金融保险机构	125.294956	43.875939	160000	431	220104
B0FFFAARJY	中国农业银行	125.305063	43.892117	160107	431	220104
B0FFFAAT6A	银行	125.340242	43.835645	160100	431	220102
B0FFFAAT6J	自动提款机	125.340342	43.835407	160300	431	220102
B0FFFAAT8G	保险公司	125.185964	44.437623	160400	431	220122
B0FFFAAT8S	农村商业银行ATM	125.181418	44.432629	160318	431	220122
B0FFFAATHY	银行	125.270434	43.858054	160100	431	220104
B0FFFAAUFM	银行相关	125.275907	43.860105	160200	431	220104
B0FFFAAUWG	中国邮政储蓄银行ATM	125.31571	43.907572	160336	431	220103
B0FFFAAV31	保险公司	125.3378	43.891451	160400	431	220102
B0FFFAAV9J	农村商业银行ATM	125.317764	43.869379	160318	431	220104
B0FFFAAVYZ	农村商业银行ATM	125.189555	44.435044	160318	431	220122
B0FFFAAWCH	金融保险机构	125.302417	43.888404	160000	431	220104
B0FFFAAWEV	农村商业银行ATM	125.179207	44.439599	160318	431	220122
B0FFFAAWFX	中国农业银行ATM	125.183983	44.437013	160304	431	220122
B0FFFAAWFY	中国农业银行	125.183907	44.437066	160107	431	220122
B0FFFAAXFM	农村商业银行ATM	125.830961	44.155256	160318	431	220113
B0FFFAAY3V	银行	125.276857	43.908282	160100	431	220106
B0FFFAAYFL	中国邮政储蓄银行ATM	125.295465	43.900671	160336	431	220106
B0FFFAAZ3D	自动提款机	125.332482	43.909076	160300	431	220103
B0FFFAAZ7T	金融保险机构	126.553434	44.822009	160000	431	220182
B0FFFAAZ9P	新华人寿保险公司	125.845182	44.155513	160406	431	220113
B0FFFAB144	保险公司	125.822355	44.149927	160400	431	220113
B0FFFAB1BZ	中国工商银行	125.348207	43.836478	160105	431	220102
B0FFFAB1C3	中国工商银行ATM	125.348136	43.836283	160302	431	220102
B0FFFAB4TA	农村商业银行ATM	125.845853	44.154508	160318	431	220113
B0FFFAB5XK	金融保险机构	125.189324	44.433714	160000	431	220122
B0FFFAB67X	中国邮政储蓄银行ATM	125.32762	43.931201	160336	431	220103
B0FFFAB867	农村商业银行ATM	126.553992	44.81751	160318	431	220182
B0FFFAB9YJ	中国建设银行ATM	125.848155	44.160381	160303	431	220113
B0FFFABA48	中国建设银行ATM	125.839936	44.158	160303	431	220113
B0FFFABAMI	证券公司	125.331518	43.894989	160500	431	220102
B0FFFABAN1	中国邮政储蓄银行	125.839376	44.157661	160139	431	220113
B0FFFABAOY	中国邮政储蓄银行ATM	125.83935	44.157667	160336	431	220113
B0FFFABC0M	中国邮政储蓄银行ATM	125.31459	43.873146	160336	431	220104
B0FFFABJWR	农村商业银行	126.47741	44.60732	160121	431	220182
B0FFFABRHO	农村商业银行ATM	125.822152	44.145872	160318	431	220113
B0FFFAC038	中国邮政储蓄银行ATM	126.538566	44.836537	160336	431	220182
B0FFFACGF1	中国建设银行ATM	125.279428	43.826621	160303	431	220104
B0FFFACXW3	银行	125.313642	43.826157	160100	431	220102
B0FFFAD17C	中国建设银行ATM	125.372157	43.828558	160303	431	220102
B0FFFD6KC2	农村商业银行	125.341958	43.901724	160121	431	220103
B0FFFDA4EW	兴业银行	125.266676	43.877723	160118	431	220106
B0FFFDGUXM	金融保险机构	125.300159	43.893884	160000	431	220104
B0FFFDKMMX	金融保险机构	125.309318	43.891882	160000	431	220104
B0FFFDQMRT	保险公司	125.305583	43.893157	160400	431	220104
B0FFFDVM57	中国工商银行ATM	125.319629	43.891178	160302	431	220104
B0FFFDVMDB	中国工商银行ATM	125.379311	43.863885	160302	431	220102
B0FFFDVME2	中国工商银行ATM	125.391006	43.864364	160302	431	220102
B0FFFDVSQ1	中国工商银行ATM	125.823799	44.147556	160302	431	220113
B0FFFDZ443	中国银行ATM	125.398033	43.852612	160301	431	220102
B0FFFDZCX2	中国民生银行	125.366289	43.815099	160112	431	220102
B0FFFDZLCL	银行	125.655897	43.524026	160100	431	220112
B0FFFE227A	中国邮政储蓄银行	125.364953	43.812588	160139	431	220102
B0FFFE4ABV	中国工商银行ATM	125.389648	43.855387	160302	431	220102
B0FFFE4JQK	农村商业银行	125.365104	43.807626	160121	431	220102
B0FFFE8WIY	金融保险机构	125.667479	43.524895	160000	431	220112
B0FFFEBHB8	中国邮政储蓄银行	125.828721	44.134852	160139	431	220113
B0FFFEFC2K	中国银行	125.250227	43.859105	160104	431	220106
B0FFFEINXD	中国邮政储蓄银行	125.320344	43.926196	160139	431	220103
B0FFFEIO0S	中国邮政储蓄银行	125.375662	43.903921	160139	431	220105
B0FFFEIQL6	中国银行ATM	125.327218	43.890737	160301	431	220102
B0FFFEJLFS	交通银行ATM	125.325036	43.828138	160305	431	220102
B0FFFEM9IA	招商银行	125.389772	43.848092	160109	431	220102
B0FFFEY95G	自动提款机	125.317776	43.865464	160300	431	220104
B0FFFF32FM	中国银行ATM	125.413276	43.82364	160301	431	220102
B0FFFF6LNX	中国农业银行ATM	125.840857	44.141328	160304	431	220113
B0FFFF6OYC	中国民生银行ATM	125.366242	43.8153	160309	431	220102
B0FFFF6P07	中国邮政储蓄银行ATM	125.828743	44.134975	160336	431	220113
B0FFFF7DAQ	银行	125.424478	43.970717	160100	431	220103
B0FFFF9CIM	保险公司	125.667683	43.524944	160400	431	220112
B0FFFF9S7W	中国建设银行ATM	125.261689	43.782757	160303	431	220102
B0FFFFABGW	自动提款机	125.324793	43.913069	160300	431	220103
B0FFFFAMW9	中国民生银行ATM	125.367257	43.932059	160309	431	220105
B0FFFFAW90	金融保险机构	125.333475	43.877894	160000	431	220102
B0FFFFB9VW	保险公司	125.658495	43.526355	160400	431	220112
B0FFFFDY92	农村商业银行	125.474839	44.132766	160121	431	220103
B0FFFFE5F0	自动提款机	125.281826	43.937613	160300	431	220103
B0FFFFE5M4	中国民生银行ATM	125.293384	43.94274	160309	431	220103
B0FFFFJZJ5	农村商业银行ATM	125.37461	43.900923	160318	431	220105
B0FFFFKA0E	中国建设银行ATM	125.732238	44.531769	160303	431	220183
B0FFFFLW5X	中国农业银行	125.353412	43.898689	160107	431	220102
B0FFFFM9C4	中国农业银行ATM	124.718486	43.595207	160304	431	220184
B0FFFFM9C6	中国农业银行ATM	125.697209	43.994968	160304	431	220113
B0FFFFM9CE	中国农业银行ATM	125.283452	43.887068	160304	431	220106
B0FFFFM9QQ	中国邮政储蓄银行	125.268822	43.836715	160139	431	220104
B0FFFFMACE	中国邮政储蓄银行	124.229086	43.787138	160139	431	220184
B0FFFFMAGQ	中国邮政储蓄银行	126.310308	44.576679	160139	431	220183
B0FFFFMB13	中国农业银行	125.840857	44.141328	160107	431	220113
B0FFFFMBHN	中国建设银行ATM	125.393393	43.864388	160303	431	220102
B0FFFFMCFA	中国农业银行	125.326346	43.908189	160107	431	220103
B0FFFFP2RT	中国农业银行	125.335538	43.907256	160107	431	220103
B0FFFFSFXP	中国邮政储蓄银行ATM	125.291874	43.936966	160336	431	220103
B0FFFFSJSL	中国邮政储蓄银行ATM	126.416052	44.266108	160336	431	220113
B0FFFFSTV5	兴业银行	125.384162	43.828158	160118	431	220102
B0FFFFUS69	中国邮政储蓄银行ATM	125.353029	44.142117	160336	431	220103
B0FFFFW11T	交通银行ATM	125.269128	43.903339	160305	431	220106
B0FFFFW11W	交通银行ATM	125.381153	43.885367	160305	431	220105
B0FFFFW23R	交通银行ATM	125.423393	43.827244	160305	431	220102
B0FFFFXF0C	中国建设银行ATM	125.264037	43.866075	160303	431	220106
B0FFFFXFAU	中国工商银行ATM	125.697166	43.995292	160302	431	220113
B0FFFFYC9Z	中国银行ATM	125.372573	43.817694	160301	431	220102
B0FFFFYNXK	中国银行	125.372648	43.817697	160104	431	220102
B0FFFGLMRP	中国工商银行ATM	125.323406	43.888154	160302	431	220104
B0FFFGLNRG	交通银行ATM	125.304716	43.877108	160305	431	220104
B0FFFGLODU	中国工商银行ATM	125.323892	43.889943	160302	431	220104
B0FFFGLORP	中国民生银行ATM	125.246232	43.842616	160309	431	220104
B0FFFGRYK4	银行	125.350086	43.88092	160100	431	220102
B0FFFH8OYV	中国邮政储蓄银行	124.599854	43.796033	160139	431	220184
B0FFFH9BTB	中国工商银行ATM	125.261055	43.89277	160302	431	220106
B0FFFHBGWB	中国银行ATM	125.302286	43.94279	160301	431	220103
B0FFFHBHWO	中国农业银行ATM	125.319538	43.890555	160304	431	220104
B0FFFHBZHH	中国农业银行ATM	125.322447	43.888192	160304	431	220104
B0FFFIGVN5	中国银行ATM	125.423344	43.827221	160301	431	220102
B0FFFJX33G	农村商业银行	125.317788	43.913259	160121	431	220103
B0FFFO1O09	中国工商银行ATM	124.815479	43.506631	160302	431	220184
B0FFFOODXD	金融保险机构	125.22424	43.83766	160000	431	220106
B0FFFOQXDX	金融保险机构	125.233806	43.843195	160000	431	220106
B0FFFOUD62	农村商业银行ATM	125.323998	43.912516	160318	431	220103
B0FFFOZGSH	中国银行	125.315574	43.839739	160104	431	220104
B0FFFPIUQB	交通银行	125.266554	43.878519	160108	431	220106
B0FFFPJ5DC	农村商业银行ATM	125.387159	43.852531	160318	431	220102
B0FFFPNQ9V	中国邮政储蓄银行ATM	125.664216	43.529691	160336	431	220112
B0FFFPOK4G	中国银行ATM	125.250155	43.859068	160301	431	220106
B0FFFPQBT8	银行	125.313867	43.859973	160100	431	220104
B0FFFPRXC4	中国邮政储蓄银行ATM	124.82467	43.502172	160336	431	220184
B0FFFPS0DQ	中国民生银行ATM	125.253673	43.845058	160309	431	220104
B0FFFPVI17	中国银行ATM	125.711504	44.534583	160301	431	220183
B0FFFPWKZU	金融保险机构	125.294873	43.875011	160000	431	220104
B0FFFPWLUZ	中国工商银行ATM	125.323893	43.891771	160302	431	220104
B0FFFPYZ4J	农村商业银行ATM	125.002113	43.87066	160318	431	220184
B0FFFPZX7X	银行	125.357454	43.90255	160100	431	220102
B0FFFPZYRQ	中国建设银行ATM	125.718522	44.539895	160303	431	220183
B0FFFQ2OSV	银行	125.285119	43.888849	160100	431	220106
B0FFFQYA1P	交通银行	125.273597	43.835853	160108	431	220104
B0FFFQYW4W	金融保险机构	125.288715	43.839389	160000	431	220104
B0FFFQZASN	农村商业银行	125.273793	43.835662	160121	431	220104
B0FFFQZH7Z	金融保险机构	125.261726	43.83832	160000	431	220104
B0FFFRKO2R	银行	125.246189	43.82229	160100	431	220104
B0FFFRLXH2	农村商业银行ATM|金融保险服务	125.370366	43.834214	160318|160100	431	220102
B0FFFRYFP2	金融保险机构	125.287088	43.89103	160000	431	220106
B0FFFRZNXF	中国建设银行ATM	125.285256	43.860908	160303	431	220104
B0FFFS5KSI	兴业银行	125.336798	43.844269	160118	431	220102
B0FFFSH2VM	农村商业银行ATM	125.370113	44.317599	160318	431	220122
B0FFFSJDR8	自动提款机	125.331902	43.89048	160300	431	220102
B0FFFSKYNS	中国工商银行ATM	126.555993	44.830802	160302	431	220182
B0FFFSL1DY	中国工商银行ATM	125.318517	43.864528	160302	431	220104
B0FFFSM1QH	自动提款机	125.265528	43.87223	160300	431	220106
B0FFFSN284	金融保险机构	125.288246	43.899306	160000	431	220106
B0FFFSV3L9	中国建设银行	125.663068	43.528599	160106	431	220112
B0FFFT5MLU	银行	125.164085	44.435881	160100	431	220122
B0FFFTDUN0	农村商业银行ATM	125.177367	44.060795	160318	431	220103
B0FFFTEHH3	金融保险机构	124.804118	43.500304	160000	431	220184
B0FFFTHL6M	中国建设银行ATM	124.798704	43.497137	160303	431	220184
B0FFFTJ04Q	交通银行	125.423496	43.877521	160108	431	220105
B0FFFTJ8E2	中国建设银行	125.261677	43.782817	160106	431	220102
B0FFFTJMHT	银行	124.808605	43.504044	160100	431	220184
B0FFFTK5X9	自动提款机	125.233005	43.850929	160300	431	220106
B0FFFTKE75	金融保险机构	124.817013	43.500111	160000	431	220184
B0FFFTL2XU	银行	125.24369	43.900086	160100	431	220106
B0FFFTM0M8	中国建设银行ATM	124.82188	43.500636	160303	431	220184
B0FFFTUWBT	金融保险机构	125.350285	43.881146	160000	431	220102
B0FFFTVNMG	农村商业银行	125.423514	43.876105	160121	431	220105
B0FFFTVRDZ	上海浦东发展银行	125.321395	43.863706	160115	431	220104
B0FFFTVRJ6	证券营业厅	125.326257	43.829426	160501	431	220102
B0FFFTWJ8N	中国银行	125.386333	43.852583	160104	431	220102
B0FFFV4SUQ	中国工商银行	125.378291	43.828814	160105	431	220102
B0FFFV8E3Y	农村商业银行	124.596567	43.795204	160121	431	220184
B0FFFVIO1D	招商银行	125.297089	43.880143	160109	431	220104
B0FFFVW46V	中国工商银行	125.351886	43.813121	160105	431	220102
B0FFFW8HQA	中国工商银行	125.366347	43.813508	160105	431	220102
B0FFFWC2CH	中国工商银行	125.269657	43.857564	160105	431	220104
B0FFFWFMHG	保险公司	125.23923	43.878807	160400	431	220106
B0FFFWK6HD	金融保险机构	125.309297	43.891854	160000	431	220104
B0FFFWLSGJ	金融保险机构	125.266503	43.868173	160000	431	220106
B0FFFWSH5F	农村商业银行	124.419601	43.805314	160121	431	220184
B0FFFWTL7E	金融保险机构	124.419054	43.805157	160000	431	220184
B0FFFWTO0J	农村商业银行	125.294678	43.860854	160121	431	220104
B0FFFX21S7	中信银行	125.26661	43.883553	160111	431	220106
B0FFFX4478	兴业银行	125.257661	43.821046	160118	431	220104
B0FFFXT3C8	招商银行ATM	125.38978	43.84822	160306	431	220102
B0FFFXUI2W	中国银行	126.54951	44.833581	160104	431	220182
B0FFFXWU87	中国建设银行ATM	124.814705	43.506017	160303	431	220184
B0FFFXZ12H	交通银行	125.161044	43.892432	160108	431	220106
B0FFFY0DZY	中国建设银行	125.705255	44.537559	160106	431	220183
B0FFFY7OT9	中国银行	125.273931	43.839804	160104	431	220104
B0FFFY8USQ	中国工商银行ATM	125.269648	43.857553	160302	431	220104
B0FFFYAZ5V	中国建设银行	125.181998	44.431298	160106	431	220122
B0FFFYH4OG	银行	125.758324	43.965763	160100	431	220113
B0FFFYL6RB	招商银行	125.300343	43.942613	160109	431	220103
B0FFFYM5NW	证券营业厅	125.318063	43.875104	160501	431	220104
B0FFFYURLO	金融保险机构	125.453061	43.808586	160000	431	220102
B0FFFYVKH4	农村商业银行ATM	125.274313	44.002909	160318	431	220103
B0FFFYX9BN	金融保险机构	125.276246	43.861701	160000	431	220104
B0FFFZ8UE7	中国建设银行ATM	125.193609	44.050984	160303	431	220103
B0FFFZ8UFW	中国农业银行	125.192958	44.051519	160107	431	220103
B0FFFZDJCJ	金融保险机构|生活服务	125.339705	43.878156	160000|070000	431	220102
B0FFFZDRXJ	金融保险机构	125.279819	43.888841	160000	431	220106
B0FFFZG4LK	农村商业银行ATM	125.226408	43.862994	160318	431	220106
B0FFFZJBAC	中国建设银行ATM	124.816281	43.510295	160303	431	220184
B0FFFZLUHN	中信银行ATM	125.266545	43.883632	160308	431	220106
B0FFFZND85	金融保险机构	125.317772	43.932108	160000	431	220103
B0FFFZR3IS	中国太平洋保险	125.337518	43.878721	160405	431	220102
B0FFFZTG3U	证券公司	125.248321	43.880326	160500	431	220106
B0FFFZWE8W	中国建设银行	125.325306	43.889061	160106	431	220102
B0FFG01ES5	农村商业银行	125.421895	43.89523	160121	431	220105
B0FFG04PG4	金融保险机构	125.32494	43.931613	160000	431	220103
B0FFG0C82U	保险公司	125.341972	43.89317	160400	431	220102
B0FFG0DQ5D	交通银行ATM	125.329508	43.9357	160305	431	220103
B0FFG0DV64	中国农业银行	125.539815	43.677933	160107	431	220112
B0FFG0EVOH	交通银行	125.329483	43.935711	160108	431	220103
[truncated: 2,793 more rows]
