# Supplementary material for: Design of Urban resilience model in emergency situations
Source: PLoS One. 2026 Jun 9;21(6):e0347588. doi: 10.1371/journal.pone.0347588 (PMC13249160; doi:10.1371/journal.pone.0347588)
Supplement: S1 File — (ZIP) [file pone.0347588.s001.zip › dataset/Appendix 3/Food and beverage service data.csv]

id	type	lon_gcj02	lat_gcj02	typecode	citycode	adcode
B01AF02947	中餐厅	125.345962	43.887234	50100	431	220102
B01AF02A5C	综合酒楼	125.391094	43.706676	50101	431	220102
B01AF02BEA	海鲜酒楼	125.334005	43.879045	50119	431	220102
B01AF02F8E	中餐厅	125.253498	43.889103	50100	431	220106
B01AF03006	中餐厅	125.263573	43.872264	50100	431	220106
B01AF03111	综合酒楼	125.273892	43.973608	50101	431	220106
B01AF0368A	海鲜酒楼	125.37004	43.860887	50119	431	220102
B01AF03812	特色/地方风味餐厅	125.333883	43.877251	50118	431	220102
B01AF0386D	餐饮相关	125.318581	43.905715	50000	431	220103
B01AF03A8E	特色/地方风味餐厅	125.364478	43.846924	50118	431	220102
B01AF0436B	特色/地方风味餐厅	125.347255	43.885045	50118	431	220102
B01AF04459	特色/地方风味餐厅	125.292529	43.827272	50118	431	220104
B01AF045C9	中餐厅	125.314164	43.901204	50100	431	220103
B01AF04600	综合酒楼	125.262633	43.895222	50101	431	220106
B01AF046CA	海鲜酒楼	125.391555	43.706627	50119	431	220102
B01AF04786	特色/地方风味餐厅|餐饮服务	125.341502	43.878929	050118|050113	431	220102
B01AF04883	特色/地方风味餐厅	125.31734	43.891343	50118	431	220104
B01AF04C79	咖啡厅	125.312261	43.890996	50500	431	220104
B01AF058DD	特色/地方风味餐厅	125.271917	43.880954	50118	431	220106
B01AF05C4E	中餐厅	125.220733	43.890662	50100	431	220106
B01AF05D71	糕饼店|购物服务	125.340205	43.896664	050800|060000	431	220102
B01AF05E2D	清真菜馆	125.387585	43.871699	50121	431	220105
B01AF05ED9	日本料理	125.322476	43.872025	50202	431	220104
B01AF05F6A	东北菜	125.337246	43.89483	50113	431	220102
B01AF06DTF	中餐厅	125.286044	43.845858	50100	431	220104
B01AF06E3J	肯德基	125.298046	43.870764	50301	431	220104
B01AF06FVG	中餐厅	125.319568	43.865567	50100	431	220104
B01AF06HAY	特色/地方风味餐厅	125.267756	43.896037	50118	431	220106
B01AF06I86	综合酒楼	125.328812	43.869022	50101	431	220102
B01AF06J7R	特色/地方风味餐厅	125.299276	43.872112	50118	431	220104
B01AF06JWT	清真菜馆	125.33763	43.893185	50121	431	220102
B01AF06K6P	综合酒楼|住宿服务	125.312039	43.938768	050101|100100	431	220103
B01AF06KEQ	快餐厅	125.335409	43.897019	50300	431	220102
B01AF06LIL	特色/地方风味餐厅	125.332161	43.885147	50118	431	220102
B01AF06LXR	中餐厅	125.321447	43.865779	50100	431	220104
B01AF06P4O	中餐厅	125.319839	43.865558	50100	431	220104
B01AF06PHG	茶艺馆	125.315	43.86071	50600	431	220104
B01AF06QOP	特色/地方风味餐厅	125.342338	43.878256	50118	431	220102
B01AF06RHY	中餐厅	125.320833	43.890112	50100	431	220104
B01AF06S4T	中餐厅	125.311051	43.883427	50100	431	220104
B01AF06TYU	茶艺馆	125.297662	43.880897	50600	431	220104
B01AF06VPL	中餐厅	125.342727	43.888774	50100	431	220102
B01AF06X5J	中餐厅	125.315884	43.868325	50100	431	220104
B01AF06YCL	糕饼店	125.321096	43.866845	50800	431	220104
B01AF06Z1V	火锅店	125.389369	43.868147	50117	431	220105
B01AF070QP	火锅店	125.340656	43.887645	50117	431	220102
B01AF073VF	茶艺馆	125.32218	43.875594	50600	431	220104
B01AF076PR	中餐厅	125.291941	43.886551	50100	431	220106
B01AF07865	茶艺馆	125.32351	43.872058	50600	431	220104
B01AF07HBV	中餐厅	125.323546	43.852844	50100	431	220104
B01AF07MOX	清真菜馆	125.349216	43.8991	50121	431	220102
B01AF07NUY	茶艺馆	125.335722	43.850952	50600	431	220102
B01AF07OXE	特色/地方风味餐厅	125.300318	43.89868	50118	431	220106
B01AF07P1D	中餐厅|住宿服务	125.28913	43.837979	050100|100100	431	220104
B01AF07RBI	特色/地方风味餐厅	125.290613	43.887217	50118	431	220106
B01AF07RT0	中餐厅	125.316807	43.891529	50100	431	220104
B01AF07S6D	四川菜(川菜)	125.319503	43.867445	50102	431	220104
B01AF07S7D	特色/地方风味餐厅	125.316804	43.876801	50118	431	220104
B01AF07SBX	中餐厅|住宿服务	125.665877	44.069146	050100|100100	431	220113
B01AF07SCX	餐饮相关	125.380565	43.920298	50000	431	220105
B01AF07SN0	中餐厅	126.540167	44.830936	50100	431	220182
B01AF07SNX	韩国料理	125.8398	44.154477	50203	431	220113
B01AF07SOV	特色/地方风味餐厅	125.708561	44.533546	50118	431	220183
B01AF07SXV	必胜客	125.319617	43.889617	50303	431	220104
B01AF07TR0	餐饮相关	126.549859	44.821697	50000	431	220182
B01AF07TRE	餐饮相关	125.713512	44.538439	50000	431	220183
B01AF07UCM	特色/地方风味餐厅	126.565626	44.834755	50118	431	220182
B01AF07UED	湖北菜(鄂菜)	125.278228	43.858228	50112	431	220104
B01AF07UEP	火锅店	125.829596	44.149119	50117	431	220113
B01AF07UET	火锅店	125.82905	44.148847	50117	431	220113
B01AF07UEX	四川菜(川菜)	125.322144	43.853822	50102	431	220104
B01AF07UFA	四川菜(川菜)	125.355014	43.898308	50102	431	220102
B01AF07UFZ	餐饮相关	125.693972	44.527867	50000	431	220183
B01AF07UJ4	特色/地方风味餐厅	125.262521	43.893954	50118	431	220106
B01AF07UKY	中餐厅	125.702403	44.533933	50100	431	220183
B01AF07UM0	特色/地方风味餐厅	125.693524	44.527976	50118	431	220183
B01AF07UQ8	清真菜馆	125.706795	44.533629	50121	431	220183
B01AF07UXI	特色/地方风味餐厅	125.700949	44.52453	50118	431	220183
B01AF07UZ9	清真菜馆	125.323748	43.830423	50121	431	220102
B01AF07V1M	海鲜酒楼	125.317186	43.888422	50119	431	220104
B01AF07V2Z	特色/地方风味餐厅	125.704511	44.532398	50118	431	220183
B01AF07V5U	特色/地方风味餐厅	125.284098	43.898351	50118	431	220106
B01AF07VVX	特色/地方风味餐厅	125.315863	43.866971	50118	431	220104
B01AF07VWA	快餐厅	125.331233	43.871304	50300	431	220102
B01AF07W25	茶艺馆	125.307357	43.891325	50600	431	220104
B01AF07W8A	糕饼店	125.316446	43.875814	50800	431	220104
B01AF07W8B	西餐厅(综合风味)	125.706061	44.535663	50201	431	220183
B01AF07WBD	中餐厅	125.342713	43.880196	50100	431	220102
B01AF07WED	中餐厅	125.301833	43.871106	50100	431	220104
B01AF07WMT	中餐厅	125.268093	43.902766	50100	431	220106
B01AF07WNZ	中餐厅	125.301439	43.849545	50100	431	220104
B01AF07WQB	快餐厅	125.357373	44.020437	50300	431	220103
B01AF07WU8	中餐厅	125.319134	43.885993	50100	431	220104
B01AF07WX6	特色/地方风味餐厅	125.174922	44.430491	50118	431	220122
B01AF07X36	中餐厅	125.706259	44.534335	50100	431	220183
B01AF07X75	清真菜馆|生活服务	126.538416	44.828255	050121|071100	431	220182
B01AF07X7I	茶艺馆	125.825295	44.147201	50600	431	220113
B01AF07XED	快餐厅	125.26642	43.8919	50300	431	220106
B01AF07XFD	中餐厅	125.655691	44.067829	50100	431	220113
B01AF07XJX	餐饮相关	125.66817	43.527334	50000	431	220112
B01AF07XP2	特色/地方风味餐厅	125.339381	43.876528	50118	431	220102
B01AF07XRB	特色/地方风味餐厅	125.706072	44.530738	50118	431	220183
B01AF07Y2M	中餐厅	125.400823	43.733724	50100	431	220102
B01AF07Y33	特色/地方风味餐厅	125.197286	43.837108	50118	431	220106
B01AF07YJA	火锅店	125.190414	44.435536	50117	431	220122
B01AF07YKT	综合酒楼	126.553458	44.82204	50101	431	220182
B01AF07YXM	中餐厅	125.327627	43.874027	50100	431	220102
B01AF07Z2M	中餐厅	125.337658	43.90211	50100	431	220102
B01AF07Z8E	特色/地方风味餐厅	125.294039	43.882928	50118	431	220104
B01AF07ZF5	韩国料理	125.365087	43.882512	50203	431	220105
B01AF07ZTR	中餐厅	125.416992	43.825206	50100	431	220102
B01AF08060	中餐厅	125.304363	43.878771	50100	431	220104
B01AF0807Y	火锅店	125.331687	43.890737	50117	431	220102
B01AF0816U	糕饼店	125.693124	44.527327	50800	431	220183
B01AF0818S	餐饮相关	125.70987	44.532066	50000	431	220183
B01AF081C7	火锅店	125.167305	44.42052	50117	431	220122
B01AF081IM	海鲜酒楼	125.702505	44.534088	50119	431	220183
B01AF081IS	综合酒楼	125.179272	44.442092	50101	431	220122
B01AF081JL	综合酒楼	125.370311	43.881347	50101	431	220105
B01AF081RV	清真菜馆	125.267541	43.90276	50121	431	220106
B01AF081SI	清真菜馆	125.349752	43.898953	50121	431	220102
B01AF081VF	中餐厅	126.556972	44.820004	50100	431	220182
B01AF081VP	中餐厅	125.844111	44.156252	50100	431	220113
B01AF081VY	中餐厅	126.56503	44.833306	50100	431	220182
B01AF081WZ	糕饼店	125.663612	43.526959	50800	431	220112
B01AF0829K	中餐厅	125.311073	43.874117	50100	431	220104
B01AF083MR	中餐厅	125.357585	44.019436	50100	431	220103
B01AF083RM	综合酒楼	125.334698	43.960471	50101	431	220103
B01AF083S6	综合酒楼	125.323107	43.877113	50101	431	220104
B01AF0842M	中餐厅	125.826217	44.148141	50100	431	220113
B01AF0847E	火锅店	126.553653	44.822294	50117	431	220182
B01AF084FA	糕饼店	125.174154	44.428139	50800	431	220122
B01AF084MV	中餐厅	125.579962	44.305616	50100	431	220183
B01AF084O5	综合酒楼	125.710146	44.536917	50101	431	220183
B01AF084X8	综合酒楼|住宿服务	125.712612	44.539312	050101|100100	431	220183
B01AF084XK	特色/地方风味餐厅	125.334671	43.902716	50118	431	220103
B01AF0852W	中餐厅	126.549133	44.820165	50100	431	220182
B01AF085G4	火锅店	126.542932	44.824487	50117	431	220182
B01AF085K1	特色/地方风味餐厅	125.390235	43.887394	50118	431	220105
B01AF085LQ	特色/地方风味餐厅	125.322353	43.87582	50118	431	220104
B01AF08659	中餐厅	125.282761	43.891326	50100	431	220106
B01AF086CK	快餐厅	125.315554	43.865666	50300	431	220104
B01AF086EI	中餐厅	125.300301	43.887219	50100	431	220104
B01AF086PW	中餐厅	125.36636	43.892516	50100	431	220105
B01AF086RM	冷饮店	125.311241	43.868256	50700	431	220104
B01AF086T8	综合酒楼|住宿服务	125.187472	44.056545	050101|100100	431	220103
B01AF08752	茶艺馆|购物服务	125.365112	43.860341	050600|061200	431	220102
B01AF087AT	中餐厅	125.357508	43.890114	50100	431	220102
B01AF087AW	清真菜馆	125.330214	43.890718	50121	431	220102
B01AF087CV	中餐厅	125.705387	44.534251	50100	431	220183
B01AF087D5	中餐厅	125.335744	43.87681	50100	431	220102
B01AF087G3	中餐厅	125.320873	43.907037	50100	431	220103
B01AF087GT	特色/地方风味餐厅	125.283833	43.897977	50118	431	220106
B01AF087I8	特色/地方风味餐厅	125.339962	43.842335	50118	431	220102
B01AF087IP	特色/地方风味餐厅	125.304485	43.89869	50118	431	220103
B01AF087M0	中餐厅	126.559542	44.828482	50100	431	220182
B01AF087NK	糕饼店	126.536643	44.827833	50800	431	220182
B01AF087OM	餐饮相关	126.561185	44.82799	50000	431	220182
B01AF087PJ	特色/地方风味餐厅	125.260303	43.89194	50118	431	220106
B01AF087X7	中餐厅	125.650383	43.954934	50100	431	220113
B01AF08822	中餐厅	125.749745	43.866848	50100	431	220105
B01AF08825	海鲜酒楼	125.390467	43.705106	50119	431	220102
B01AF088B0	餐饮相关	125.681287	43.528415	50000	431	220112
B01AF088F0	中餐厅	125.327078	43.886822	50100	431	220102
B01AF088G9	茶艺馆	125.369501	43.88252	50600	431	220105
B01AF088GE	四川菜(川菜)	125.338561	43.875785	50102	431	220102
B01AF088SX	中餐厅	125.337106	43.859937	50100	431	220102
B01AF088XY	中餐厅	126.549159	44.833099	50100	431	220182
B01AF0892O	中餐厅|住宿服务	125.655892	44.067876	050100|100100	431	220113
B01AF089F2	中餐厅	126.554104	44.82358	50100	431	220182
B01AF089LI	中餐厅	125.665869	44.06878	50100	431	220113
B01AF089MN	中餐厅	125.662332	43.526811	50100	431	220112
B01AF089R7	特色/地方风味餐厅	125.844132	44.15623	50118	431	220113
B01AF089VP	韩国料理	125.663686	43.530865	50203	431	220112
B01AF08A8A	中餐厅	125.322629	43.867415	50100	431	220104
B01AF08AOD	西餐厅(综合风味)	125.305863	43.868237	50201	431	220104
B01AF08BCC	餐饮相关	125.416449	43.820925	50000	431	220102
B01AF08BDN	火锅店	126.542506	44.825689	50117	431	220182
B01AF08BHN	中餐厅	125.365967	43.821582	50100	431	220102
B01AF08BIQ	清真菜馆	125.846179	44.157284	50121	431	220113
B01AF08BIT	清真菜馆	125.172042	44.442572	50121	431	220122
B01AF08BLI	中餐厅	125.332774	43.889343	50100	431	220102
B01AF08BMA	特色/地方风味餐厅|餐饮服务	125.348941	43.899053	050118|050121	431	220102
B01AF08BPS	中餐厅	125.301722	43.870269	50100	431	220104
B01AF08BZT	中餐厅	126.563767	44.83237	50100	431	220182
B01AF08CPM	中餐厅	126.568054	44.837604	50100	431	220182
B01AF08CSS	中餐厅	125.280283	43.896797	50100	431	220106
B01AF08CTK	火锅店	125.299959	43.88417	50117	431	220104
B01AF08CXK	中餐厅	125.353944	43.896707	50100	431	220102
B01AF08D71	四川菜(川菜)	125.337621	43.859934	50102	431	220102
B01AF08D77	特色/地方风味餐厅	125.329316	43.890722	50118	431	220102
B01AF08D7T	中餐厅	125.39325	43.905402	50100	431	220105
B01AF08DH2	火锅店	125.223505	43.849967	50117	431	220106
B01AF08DXM	中餐厅	125.306994	43.736964	50100	431	220104
B01AF08E56	特色/地方风味餐厅	125.327563	43.864498	50118	431	220102
B01AF08EB9	特色/地方风味餐厅	125.294349	43.889944	50118	431	220106
B01AF08ECD	特色/地方风味餐厅	125.17494	44.430204	50118	431	220122
B01AF08EFM	火锅店	125.700826	44.533208	50117	431	220183
B01AF08EKT	中餐厅	125.656791	44.067674	50100	431	220113
B01AF08EKV	中餐厅	126.548948	44.825623	50100	431	220182
B01AF08EO5	中餐厅	125.188201	44.437715	50100	431	220122
B01AF08ETE	中餐厅	125.710253	44.537088	50100	431	220183
B01AF08FB5	中餐厅	125.655577	44.067803	50100	431	220113
B01AF08FFK	火锅店	125.435875	43.788736	50117	431	220102
B01AF08FIB	特色/地方风味餐厅	125.291226	43.887851	50118	431	220106
B01AF08FIZ	糕饼店	125.693424	44.527819	50800	431	220183
B01AF08FJN	特色/地方风味餐厅	125.833913	44.146464	50118	431	220113
B01AF08FJP	特色/地方风味餐厅	125.369598	43.881387	50118	431	220105
B01AF08FJQ	特色/地方风味餐厅	125.315504	43.886544	50118	431	220104
B01AF08FLW	中餐厅	125.841374	44.15616	50100	431	220113
B01AF08FR2	中餐厅	125.841535	44.156257	50100	431	220113
B01AF08FZY	中餐厅	125.705999	44.529938	50100	431	220183
B01AF08G6Y	快餐厅	126.549536	44.825442	50300	431	220182
B01AF08G7C	东北菜	125.311718	43.889709	50113	431	220104
B01AF08G9B	中餐厅	125.320326	43.887098	50100	431	220104
B01AF08GK4	糕饼店	126.552007	44.825086	50800	431	220182
B01AF08GWO	清真菜馆	125.368182	43.893004	50121	431	220105
B01AF08H4N	中餐厅	125.185304	44.430177	50100	431	220122
B01AF08H77	餐饮相关	125.681372	43.528457	50000	431	220112
B01AF08H7G	中餐厅	125.344535	43.915396	50100	431	220103
B01AF08H7I	糕饼店	126.553657	44.828248	50800	431	220182
B01AF08HAN	餐饮相关	126.552379	44.8258	50000	431	220182
B01AF08HDJ	糕饼店	126.549701	44.826847	50800	431	220182
B01AF08HER	中餐厅	125.316087	43.905867	50100	431	220103
B01AF08HMC	冷饮店	125.660435	43.524573	50700	431	220112
B01AF08HMF	广东菜(粤菜)	125.318439	43.892339	50103	431	220104
B01AF08HMH	海鲜酒楼	125.333586	43.879015	50119	431	220102
B01AF08HOK	特色/地方风味餐厅	125.306413	43.894774	50118	431	220104
B01AF08HTQ	火锅店	125.319446	43.874207	50117	431	220104
B01AF08HYU	中餐厅	125.180869	44.434975	50100	431	220122
B01AF08HZ8	中餐厅	125.830736	44.149679	50100	431	220113
B01AF08I7G	糕饼店	125.702808	44.53817	50800	431	220183
B01AF08I7I	糕饼店	125.702112	44.533494	50800	431	220183
B01AF08I9V	中餐厅	125.694971	44.529296	50100	431	220183
B01AF08IAV	中餐厅	125.179792	44.439191	50100	431	220122
B01AF08IRN	糕饼店	125.849431	44.158192	50800	431	220113
B01AF08ITP	综合酒楼	125.189301	44.44712	50101	431	220122
B01AF08J0H	中餐厅	125.371752	43.916767	50100	431	220105
B01AF08J3D	中餐厅	125.852193	44.161655	50100	431	220113
B01AF08J5F	特色/地方风味餐厅	125.31958	43.831774	50118	431	220104
B01AF08JBD	特色/地方风味餐厅	125.852794	44.157455	50118	431	220113
B01AF08JLU	特色/地方风味餐厅	126.550296	44.821832	50118	431	220182
B01AF08JNN	清真菜馆|餐饮服务	125.337529	43.850973	050121|050118	431	220102
B01AF08JNZ	清真菜馆	125.353889	43.898377	50121	431	220102
B01AF08JO6	中餐厅	125.294586	43.93925	50100	431	220103
B01AF08JWO	中餐厅	125.872096	44.157955	50100	431	220113
B01AF08JXG	综合酒楼	125.357841	44.003622	50101	431	220103
B01AF08KG5	东北菜	125.188133	44.44259	50113	431	220122
B01AF08KQ8	日本料理	125.305019	43.891249	50202	431	220104
B01AF08KR5	中餐厅	125.16731	44.435131	50100	431	220122
B01AF08LJ3	糕饼店	126.560003	44.830121	50800	431	220182
B01AF08LM4	中餐厅	125.164215	44.42699	50100	431	220122
B01AF08LMO	清真菜馆	125.832598	44.149183	50121	431	220113
B01AF08LXY	综合酒楼	125.668011	43.526322	50101	431	220112
B01AF08ME2	中餐厅	125.713961	44.540929	50100	431	220183
B01AF08MEX	快餐厅	125.256487	43.817863	50300	431	220104
B01AF08MF3	快餐厅	125.334346	43.87958	50300	431	220102
B01AF08MF6	四川菜(川菜)	125.326066	43.891676	50102	431	220102
B01AF08MFR	中餐厅	125.33324	43.894801	50100	431	220102
B01AF08NL9	特色/地方风味餐厅	125.301174	43.883605	50118	431	220104
B01AF08NVX	综合酒楼	125.70594	44.531601	50101	431	220183
B01AF08O39	特色/地方风味餐厅	125.169819	44.429775	50118	431	220122
B01AF08O3E	中餐厅	125.163837	44.434132	50100	431	220122
B01AF08OCO	中餐厅	125.186112	44.426812	50100	431	220122
B01AF08OND	特色/地方风味餐厅	126.555777	44.826893	50118	431	220182
B01AF08OQI	特色/地方风味餐厅	125.369099	43.881078	50118	431	220105
B01AF08OTI	海鲜酒楼	125.361802	43.863965	50119	431	220102
B01AF08OZN	快餐厅	126.726211	45.137055	50300	431	220182
B01AF08P3B	茶艺馆	125.34382	43.889615	50600	431	220102
B01AF08TU0	特色/地方风味餐厅	125.652297	43.522473	50118	431	220112
B01AF08UEM	特色/地方风味餐厅	125.83123	44.149533	50118	431	220113
B01AF08V97	中餐厅	125.844657	44.156187	50100	431	220113
B01AF08Y6C	特色/地方风味餐厅	125.344325	43.906484	50118	431	220103
B01AF08YED	中餐厅	125.744578	44.520012	50100	431	220183
B01AF08Z04	餐饮相关	125.335016	43.883807	50000	431	220102
B01AF08Z0C	特色/地方风味餐厅	125.172648	44.432165	50118	431	220122
B01AF08Z0S	中餐厅	125.294942	43.871678	50100	431	220104
B01AF08ZED	中餐厅	125.301467	43.848854	50100	431	220104
B01AF08ZEV	中餐厅	125.36411	43.860615	50100	431	220102
B01AF091FE	中餐厅	125.7031	44.535029	50100	431	220183
B01AF092EQ	火锅店	125.288745	43.874402	50117	431	220104
B01AF092K1	特色/地方风味餐厅	125.703506	44.53493	50118	431	220183
B01AF093C4	特色/地方风味餐厅	125.693706	44.528263	50118	431	220183
B01AF093CC	中餐厅	125.262222	43.90129	50100	431	220106
B01AF0944J	中餐厅	125.165184	44.172535	50100	431	220122
B01AF094LZ	特色/地方风味餐厅	125.28493	43.860674	50118	431	220104
B01AF095E0	特色/地方风味餐厅	125.316216	43.869846	50118	431	220104
B01AF09AIU	清真菜馆	125.25707	43.88922	50121	431	220106
B01AF09C61	中餐厅	125.335615	43.905724	50100	431	220103
B01AF09CR4	餐饮相关	125.291198	43.912175	50000	431	220106
B01AF09DTE	清真菜馆	125.351769	43.891643	50121	431	220102
B01AF09FNA	特色/地方风味餐厅	126.55983	44.824936	50118	431	220182
B01AF09FOC	快餐厅	125.3129	43.8714	50300	431	220104
B01AF09JBX	特色/地方风味餐厅	125.341035	43.890631	50118	431	220102
B01AF09JFE	特色/地方风味餐厅	125.34079	43.895468	50118	431	220102
B01AF09KQA	特色/地方风味餐厅	126.53563	44.828204	50118	431	220182
B01AF09NMR	中餐厅	125.370621	43.836149	50100	431	220102
B01AF09O4C	餐饮相关|购物服务	125.315436	43.876747	050000|060000	431	220104
B01AF09OEI	特色/地方风味餐厅	126.559022	44.823867	50118	431	220182
B01AF09OMT	特色/地方风味餐厅	125.265829	43.896285	50118	431	220106
B01AF09PSX	特色/地方风味餐厅	126.537374	44.827837	50118	431	220182
B01AF09QON	餐饮相关	125.335431	43.888065	50000	431	220102
B01AF09QP2	餐饮相关	125.366505	43.89205	50000	431	220105
B01AF09RSI	快餐厅	125.656459	43.523505	50300	431	220112
B01AF09RSO	快餐厅	125.214585	43.856408	50300	431	220106
B01AF09S0C	特色/地方风味餐厅	125.715009	44.535165	50118	431	220183
B01AF09S0G	中餐厅	125.322021	43.854436	50100	431	220104
B01AF09SJE	中餐厅	125.667721	43.527554	50100	431	220112
B01AF09TAL	中餐厅	125.288044	43.89791	50100	431	220106
B01AF09UT1	四川菜(川菜)	125.350005	43.860481	50102	431	220102
B01AF09VIM	特色/地方风味餐厅	125.2784	43.871362	50118	431	220106
B01AF09WE1	清真菜馆	125.695143	44.529561	50121	431	220183
B01AF09WEJ	韩国料理	125.323251	43.890555	50203	431	220104
B01AF09WEZ	特色/地方风味餐厅	125.174483	44.436948	50118	431	220122
B01AF09WFM	特色/地方风味餐厅	125.351734	43.917442	50118	431	220103
B01AF09WWR	特色/地方风味餐厅	125.699916	44.542692	50118	431	220183
B01AF09WZX	中餐厅	125.328318	43.864567	50100	431	220102
B01AF09XRJ	中餐厅	125.715121	44.537911	50100	431	220183
B01AF09YMA	餐饮相关	125.176281	44.428193	50000	431	220122
B01AF09ZLD	特色/地方风味餐厅	125.367818	43.881053	50118	431	220105
B01AF0A0TE	特色/地方风味餐厅	125.303234	43.890713	50118	431	220104
B01AF0A0TP	特色/地方风味餐厅	125.242236	43.863705	50118	431	220106
B01AF0A0TX	餐饮相关	125.316358	43.835686	50000	431	220104
B01AF0A0W2	中餐厅|住宿服务	125.655317	44.067743	050100|100100	431	220113
B01AF0A1AM	特色/地方风味餐厅	125.262377	43.900548	50118	431	220106
B01AF0A1HO	中餐厅	125.316986	43.829824	50100	431	220102
B01AF0A1TC	中餐厅	126.553674	44.823112	50100	431	220182
B01AF0A2RX	中餐厅	125.365015	43.876298	50100	431	220105
B01AF0A2UG	特色/地方风味餐厅	125.847513	44.151808	50118	431	220113
B01AF0A3E9	特色/地方风味餐厅	125.339276	43.89271	50118	431	220102
B01AF0A4S9	中餐厅	125.316071	43.888152	50100	431	220104
B01AF0A4SD	中餐厅	125.304251	43.882204	50100	431	220104
B01AF0A52F	中餐厅	125.381496	43.873701	50100	431	220105
B01AF0A5A7	中餐厅	125.374145	43.920373	50100	431	220105
B01AF0A5F4	餐饮相关	125.692036	44.541143	50000	431	220183
B01AF0A5HO	海鲜酒楼	125.335029	43.902705	50119	431	220103
B01AF0A5R5	特色/地方风味餐厅	125.370338	43.891583	50118	431	220105
B01AF0A658	清真菜馆	125.383236	43.887465	50121	431	220105
B01AF0A6JV	特色/地方风味餐厅	125.663288	43.527188	50118	431	220112
B01AF0A6T7	茶艺馆	125.703809	44.535563	50600	431	220183
B01AF0A6T8	茶艺馆	125.328384	43.869979	50600	431	220102
B01AF0A7HH	中餐厅	125.353722	43.898419	50100	431	220102
B01AF0A7IH	湖南菜(湘菜)	125.373706	43.863849	50108	431	220102
B01AF0A8L3	餐饮相关	125.699133	44.536653	50000	431	220183
B01AF0AAA8	中餐厅	125.284204	43.905161	50100	431	220106
B01AF0AAAC	中餐厅	125.82612	44.098667	50100	431	220113
B01AF0AAFY	特色/地方风味餐厅	125.281999	43.873902	50118	431	220106
B01AF0ABKL	清真菜馆	125.338342	43.876008	50121	431	220102
B01AF0AD2E	特色/地方风味餐厅	125.837277	44.152634	50118	431	220113
B01AF0AFYM	中餐厅	125.261077	43.880644	50100	431	220106
B01AF0AGHI	中餐厅	125.415266	43.82182	50100	431	220102
B01AF0AGHP	特色/地方风味餐厅	125.374083	43.905714	50118	431	220105
B01AF0AGIO	特色/地方风味餐厅	126.559803	44.827672	50118	431	220182
B01AF0AGJ2	四川菜(川菜)	125.329595	43.890724	50102	431	220102
B01AF0AIUJ	特色/地方风味餐厅	125.303506	43.892348	50118	431	220104
B01AF0AJ5M	综合酒楼	125.271243	43.850686	50101	431	220104
B01AF0AKRT	中餐厅	126.566859	44.835392	50100	431	220182
B01AF0ANAA	西餐厅(综合风味)	125.300718	43.871243	50201	431	220104
B01AF0AR18	特色/地方风味餐厅	125.290706	43.884865	50118	431	220106
B01AF0ARC1	快餐厅	125.255545	43.889162	50300	431	220106
B01AF0ARJX	日本料理	125.322017	43.865789	50202	431	220104
B01AF0ARLK	特色/地方风味餐厅	125.238051	43.8599	50118	431	220106
B01AF0ARLW	特色/地方风味餐厅	125.311954	43.871423	50118	431	220104
B01AF0ARTA	特色/地方风味餐厅	125.274127	43.849488	50118	431	220104
B01AF0ASE6	中餐厅	125.315792	43.906596	50100	431	220103
B01AF0ASNN	中餐厅	125.319743	43.865039	50100	431	220104
B01AF0ATH5	特色/地方风味餐厅	125.320959	43.927395	50118	431	220103
B01AF0ATNG	特色/地方风味餐厅	125.281314	43.857211	50118	431	220104
B01AF0ATQ3	中餐厅	125.282756	43.860722	50100	431	220104
B01AF0ATVG	清真菜馆	125.352939	43.869976	50121	431	220102
B01AF0AU0B	特色/地方风味餐厅	125.271959	43.881158	50118	431	220106
B01AF0AU0S	火锅店	125.286536	43.845867	50117	431	220104
B01AF0AU4O	特色/地方风味餐厅	125.284121	43.898351	50118	431	220106
B01AF0AU6G	中餐厅	125.261969	43.816562	50100	431	220104
B01AF0AU7B	特色/地方风味餐厅	125.276095	43.885107	50118	431	220106
B01AF0AUBD	特色/地方风味餐厅	125.268907	43.873545	50118	431	220106
B01AF0AUGN	中餐厅	125.338133	43.913684	50100	431	220103
B01AF0AUM3	火锅店	125.312075	43.892514	50117	431	220104
B01AF0AUM5	中餐厅	125.278438	43.857618	50100	431	220104
B01AF0AUOT	中餐厅	125.423423	43.826734	50100	431	220102
B01AF0AUPI	糕饼店	125.225251	43.856914	50800	431	220106
B01AF0AV6Z	中餐厅	125.365277	43.89508	50100	431	220105
B01AF0AVGW	中餐厅	125.261645	43.880668	50100	431	220106
B01AF0AVKH	餐饮相关	125.279384	43.826565	50000	431	220104
B01AF0AVLM	韩国料理	125.271099	43.88107	50203	431	220106
B01AF0AXH3	茶艺馆	125.37834	43.829162	50600	431	220102
B01AF0AXYT	中餐厅	125.213833	43.855835	50100	431	220106
B01AF0AY17	韩国料理	125.287336	43.827269	50203	431	220104
B01AF0AY3B	中餐厅	125.303928	43.893336	50100	431	220104
B01AF0AY71	糕饼店	125.347633	43.872136	50800	431	220102
B01AF0AYIL	清真菜馆	125.296622	43.883102	50121	431	220104
B01AF0AYNY	中餐厅	125.845537	44.154406	50100	431	220113
B01AF0AYSB	特色/地方风味餐厅	125.29619	43.892744	50118	431	220106
B01AF0AYTP	中餐厅	125.186109	43.891482	50100	431	220106
B01AF0AZ5M	中餐厅	125.35281	43.867906	50100	431	220102
B01AF0AZ9Y	中餐厅	125.294692	43.940103	50100	431	220103
B01AF0AZKE	中餐厅	125.273898	43.850766	50100	431	220104
B01AF0AZN7	中餐厅	125.343955	43.897031	50100	431	220102
B01AF0AZVG	特色/地方风味餐厅	125.352325	43.8983	50118	431	220102
B01AF0B0A8	中餐厅	125.331278	43.855662	50100	431	220102
B01AF0B0AI	中餐厅	125.331519	43.856101	50100	431	220102
B01AF0B1DO	中餐厅	125.275091	43.972267	50100	431	220106
B01AF0B1M4	餐饮相关	125.276779	43.854231	50000	431	220104
B01AF0B232	中餐厅	125.275756	43.912228	50100	431	220106
B01AF0B2HD	四川菜(川菜)	125.337696	43.859933	50102	431	220102
B01AF0B2LC	特色/地方风味餐厅	125.285887	43.871183	50118	431	220104
B01AF0B2MU	中餐厅	125.229131	43.851665	50100	431	220106
B01AF0B2T6	餐饮相关	125.267191	43.885271	50000	431	220106
B01AF0B2VC	特色/地方风味餐厅	125.322586	43.844969	50118	431	220104
B01AF0B33B	特色/地方风味餐厅	125.293178	43.827255	50118	431	220104
B01AF0B3AT	特色/地方风味餐厅	125.312756	43.875654	50118	431	220104
B01AF0B3J0	中餐厅	125.294598	43.871102	50100	431	220104
B01AF0B3MH	肯德基	125.394332	43.862849	50301	431	220102
B01AF0B3O0	冷饮店	125.216797	43.856983	50700	431	220106
B01AF0B3PO	中餐厅	125.347089	43.896074	50100	431	220102
B01AF0B3Z2	清真菜馆	125.303715	43.882764	50121	431	220104
B01AF0B414	北京菜	125.381206	43.874144	50111	431	220105
B01AF0B43T	中餐厅	125.347668	43.880103	50100	431	220102
B01AF0B44E	中餐厅	125.301547	43.865022	50100	431	220104
B01AF0B45D	中餐厅	125.315437	43.860683	50100	431	220104
B01AF0B47J	特色/地方风味餐厅	125.689866	44.527894	50118	431	220183
B01AF0B488	特色/地方风味餐厅	125.349153	43.855452	50118	431	220102
B01AF0B48M	特色/地方风味餐厅	125.319397	43.907873	50118	431	220103
B01AF0B48X	特色/地方风味餐厅	125.321583	43.892322	50118	431	220104
B01AF0B4CY	云贵菜	125.375638	43.904148	50114	431	220105
B01AF0B4WR	特色/地方风味餐厅	125.267605	43.896319	50118	431	220106
B01AF0B4WT	中餐厅	125.366077	43.837053	50100	431	220102
B01AF0B50C	中餐厅	125.346741	43.875928	50100	431	220102
B01AF0B52T	中餐厅	125.702552	44.526155	50100	431	220183
B01AF0B5GV	清真菜馆	125.335025	43.876587	50121	431	220102
B01AF0B5V3	餐饮相关	125.28036	43.866683	50000	431	220104
B01AF0B67P	清真菜馆	125.327885	43.900128	50121	431	220103
B01AF0B68A	甜品店|购物服务	125.344561	43.886608	050900|060200	431	220102
B01AF0B68F	特色/地方风味餐厅	125.329692	43.874109	50118	431	220102
B01AF0B6RJ	四川菜(川菜)	125.321103	43.866387	50102	431	220104
B01AF0B71Q	中餐厅	125.34575	43.886155	50100	431	220102
B01AF0B7A8	清真菜馆	125.278918	43.87149	50121	431	220106
B01AF0B7EV	快餐厅	125.284857	43.856669	50300	431	220104
B01AF0B7RF	快餐厅	125.318276	43.868098	50300	431	220104
B01AF0B7TU	特色/地方风味餐厅	125.339123	43.876018	50118	431	220102
B01AF0B7UU	快餐厅	125.21436	43.856356	50300	431	220106
B01AF0B8AV	餐饮相关	125.331064	43.89077	50000	431	220102
B01AF0B8NT	特色/地方风味餐厅	125.314686	43.865645	50118	431	220104
B01AF0B8U9	快餐厅	125.327673	43.835227	50300	431	220102
B01AF0B8UL	四川菜(川菜)	125.263728	43.888743	50102	431	220106
B01AF0B8XV	中餐厅	125.293729	43.880811	50100	431	220104
B01AF0B912	中餐厅	125.429785	43.819945	50100	431	220102
B01AF0B957	清真菜馆	125.3701	43.89205	50121	431	220105
B01AF0B9V7	中餐厅	125.376282	43.863189	50100	431	220102
B01AF0BACR	特色/地方风味餐厅	125.349913	43.861788	50118	431	220102
B01AF0BACS	特色/地方风味餐厅	125.279457	43.866082	50118	431	220104
B01AF0BACT	特色/地方风味餐厅	125.329032	43.9091	50118	431	220103
B01AF0BBK5	特色/地方风味餐厅	125.344946	43.886781	50118	431	220102
B01AF0BBKH	清真菜馆	125.31302	43.868745	50121	431	220104
B01AF0BBSV	特色/地方风味餐厅	125.336722	43.876798	50118	431	220102
B01AF0BBVP	海鲜酒楼	125.321403	43.868356	50119	431	220104
B01AF0BCBC	冷饮店	125.320236	43.866788	50700	431	220104
B01AF0BCBE	餐饮相关	125.303973	43.881026	50000	431	220104
B01AF0BDJD	中餐厅	125.424926	43.825263	50100	431	220102
B01AF0BDQJ	特色/地方风味餐厅	125.343608	43.903563	50118	431	220103
B01AF0BDTD	中餐厅	125.335422	43.888056	50100	431	220102
B01AF0BE38	茶艺馆	125.34362	43.85101	50600	431	220102
B01AF0BEMX	清真菜馆	125.316677	43.87004	50121	431	220104
B01AF0BEMZ	特色/地方风味餐厅	125.299894	43.899561	50118	431	220106
B01AF0BEPL	韩国料理	125.322283	43.831982	50203	431	220102
B01AF0BF17	中餐厅	125.19565	43.930765	50100	431	220106
B01AF0BF1T	韩国料理	125.324234	43.863308	50203	431	220104
B01AF0BFCI	中餐厅	125.326671	43.864473	50100	431	220102
B01AF0BFM7	中餐厅	125.296111	43.892624	50100	431	220106
B01AF0BFPU	中餐厅	125.269764	43.90209	50100	431	220106
B01AF0BFV1	清真菜馆	125.287253	43.889576	50121	431	220106
B01AF0BFV9	快餐厅	125.149851	43.950806	50300	431	220106
B01AF0BFVU	特色/地方风味餐厅	125.347238	43.878692	50118	431	220102
B01AF0BFW4	四川菜(川菜)	125.272145	43.957889	50102	431	220106
B01AF0BFWK	中餐厅	125.364486	43.858354	50100	431	220102
B01AF0BFWO	中餐厅	125.328027	43.868431	50100	431	220102
B01AF0BFWX	餐饮相关	125.439736	43.877056	50000	431	220105
B01AF0BFXL	四川菜(川菜)|餐饮服务	125.315456	43.906627	050102|050118	431	220103
B01AF0BH2T	中餐厅	125.31839	43.890797	50100	431	220104
B01AF0BH37	四川菜(川菜)	125.853438	44.160041	50102	431	220113
B01AF0BH9B	云贵菜|餐饮服务	125.296061	43.900824	050114|050118	431	220106
B01AF0BHW3	特色/地方风味餐厅	125.269461	43.845644	50118	431	220104
B01AF0BI3J	综合酒楼	125.147681	43.950273	50101	431	220106
B01AF0BPXI	糕饼店	125.318289	43.867021	50800	431	220104
B01AF0BQ0X	特色/地方风味餐厅	125.316254	43.888767	50118	431	220104
B01AF0BQ5V	上岛咖啡	125.326037	43.868198	50502	431	220102
B01AF0BQIN	特色/地方风味餐厅	125.321302	43.927597	50118	431	220103
B01AF0BQIZ	清真菜馆	125.317773	43.928787	50121	431	220103
B01AF0BQPZ	中餐厅	125.374791	43.920395	50100	431	220105
B01AF0BR6U	中餐厅	125.292282	43.920084	50100	431	220106
B01AF0BRCS	中餐厅	125.245493	43.860294	50100	431	220106
B01AF0BRDS	中餐厅	125.248234	43.859303	50100	431	220106
B01AF0BRFN	快餐厅	125.23104	43.850236	50300	431	220106
B01AF0BRJS	糕饼店	125.255144	43.889301	50800	431	220106
B01AF0BRLH	中餐厅	125.253919	43.893663	50100	431	220106
B01AF0BRLQ	特色/地方风味餐厅	125.25376	43.889097	50118	431	220106
B01AF0BRR5	火锅店	125.347318	43.877476	50117	431	220102
B01AF0BRTD	糕饼店	125.334008	43.877461	50800	431	220102
B01AF0BSB1	中餐厅	125.329049	43.894337	50100	431	220102
B01AF0BSB6	特色/地方风味餐厅	125.328542	43.894965	50118	431	220102
B01AF0BSFC	特色/地方风味餐厅	125.345732	43.886887	50118	431	220102
B01AF0BSHG	中餐厅	125.346066	43.89205	50100	431	220102
B01AF0BSJ5	特色/地方风味餐厅	125.340089	43.887414	50118	431	220102
B01AF0BSM9	特色/地方风味餐厅	125.340669	43.887992	50118	431	220102
B01AF0BSZJ	中餐厅	125.366498	43.847626	50100	431	220102
B01AF0BT2T	糕饼店	125.373136	43.913085	50800	431	220105
B01AF0BTAW	特色/地方风味餐厅	125.346237	43.902705	50118	431	220103
B01AF0BTCM	中餐厅	125.347569	43.908116	50100	431	220103
B01AF0BTRF	中餐厅	125.332167	43.840666	50100	431	220102
B01AF0BTTT	特色/地方风味餐厅	125.337929	43.853084	50118	431	220102
B01AF0BTUH	清真菜馆	125.339635	43.859989	50121	431	220102
B01AF0BTVH	中餐厅	125.325662	43.863131	50100	431	220102
B01AF0BTWZ	餐饮相关	125.335037	43.853649	50000	431	220102
B01AF0BTYY	肯德基	125.32908	43.896515	50301	431	220103
B01AF0BU05	特色/地方风味餐厅	125.326758	43.900984	50118	431	220103
B01AF0BU7G	清真菜馆	125.327073	43.902204	50121	431	220103
B01AF0BU89	特色/地方风味餐厅	125.328651	43.908493	50118	431	220103
B01AF0BUAO	中餐厅	125.327014	43.907439	50100	431	220103
B01AF0BUBE	中餐厅	125.325497	43.90361	50100	431	220103
B01AF0BUDX	快餐厅	125.334355	43.90784	50300	431	220103
B01AF0BUEA	中餐厅	125.335538	43.907386	50100	431	220103
B01AF0BUZC	中餐厅	125.363888	43.854915	50100	431	220102
B01AF0BUZO	中餐厅	125.36427	43.857998	50100	431	220102
B01AF0BV7L	综合酒楼	125.36453	43.843322	50101	431	220102
B01AF0BVC0	冷饮店	125.370294	43.874868	50700	431	220105
B01AF0BVJU	特色/地方风味餐厅	125.380393	43.88744	50118	431	220105
B01AF0BVOG	特色/地方风味餐厅	125.366505	43.892029	50118	431	220105
B01AF0BVOY	四川菜(川菜)	125.366956	43.892512	50102	431	220105
B01AF0BVUO	餐饮相关	125.347149	43.887981	50000	431	220102
B01AF0BVZ0	快餐厅	125.365381	43.878685	50300	431	220105
B01AF0BW19	火锅店	125.373787	43.878549	50117	431	220105
B01AF0BW1M	清真菜馆	125.374469	43.87523	50121	431	220105
B01AF0BW2I	肯德基	125.375203	43.881947	50301	431	220105
B01AF0BW5A	中餐厅	125.337027	43.871636	50100	431	220102
B01AF0BW6L	中餐厅	125.335031	43.877298	50100	431	220102
B01AF0BW7L	中餐厅	125.337148	43.877335	50100	431	220102
B01AF0BWB3	中餐厅	125.342752	43.878096	50100	431	220102
B01AF0BWJO	快餐厅	125.281553	43.861684	50300	431	220104
B01AF0BWJX	特色/地方风味餐厅	125.281462	43.861213	50118	431	220104
B01AF0BWK8	中餐厅	125.284475	43.860814	50100	431	220104
B01AF0BWKW	肯德基	125.28039	43.858084	50301	431	220104
B01AF0BWQO	麦当劳	125.300216	43.871436	50302	431	220104
B01AF0BWRK	中餐厅	125.298964	43.8732	50100	431	220104
B01AF0BWRZ	火锅店	125.296652	43.874035	50117	431	220104
B01AF0BWUG	特色/地方风味餐厅	125.297621	43.875324	50118	431	220104
B01AF0BWV5	快餐厅	125.301274	43.873156	50300	431	220104
B01AF0BWW3	肯德基	125.300353	43.87096	50301	431	220104
B01AF0BX06	糕饼店	125.317864	43.865155	50800	431	220104
B01AF0BX0L	麦当劳	125.317855	43.865776	50302	431	220104
B01AF0BX0V	湖南菜(湘菜)	125.316748	43.866331	50108	431	220104
B01AF0BXAA	中餐厅	125.311058	43.883591	50100	431	220104
B01AF0BXGW	餐饮相关	125.300976	43.880949	50000	431	220104
B01AF0BXRJ	餐饮相关	125.297041	43.881822	50000	431	220104
B01AF0BXTT	中餐厅	125.299305	43.883998	50100	431	220104
B01AF0BXV5	特色/地方风味餐厅	125.270199	43.908484	50118	431	220106
B01AF0BXYU	特色/地方风味餐厅	125.281736	43.882242	50118	431	220106
B01AF0BY0F	中餐厅	125.291214	43.886293	50100	431	220106
B01AF0BY17	特色/地方风味餐厅	125.288043	43.889455	50118	431	220106
B01AF0BY39	中餐厅	125.285778	43.889839	50100	431	220106
B01AF0BY3K	中餐厅	125.288874	43.887208	50100	431	220106
B01AF0BY92	中餐厅	125.321906	43.869662	50100	431	220104
B01AF0BY99	中餐厅	125.323311	43.869931	50100	431	220104
B01AF0BYFV	肯德基	125.318227	43.867121	50301	431	220104
B01AF0BYGF	火锅店	125.322633	43.867195	50117	431	220104
B01AF0BYHQ	特色/地方风味餐厅	125.319256	43.865466	50118	431	220104
B01AF0BYN7	特色/地方风味餐厅	125.283992	43.898209	50118	431	220106
B01AF0BZ00	中餐厅	125.312866	43.8714	50100	431	220104
B01AF0BZ3H	特色/地方风味餐厅	125.266381	43.893877	50118	431	220106
B01AF0BZ3L	火锅店	125.266726	43.896323	50117	431	220106
B01AF0BZ5A	特色/地方风味餐厅	125.260894	43.90026	50118	431	220106
B01AF0BZ85	中餐厅	125.257049	43.893757	50100	431	220106
B01AF0BZ8W	肯德基	125.325054	43.846794	50301	431	220104
B01AF0BZ9N	中餐厅	125.321974	43.840265	50100	431	220104
B01AF0BZE1	清真菜馆	125.318306	43.905883	50121	431	220103
B01AF0BZEV	特色/地方风味餐厅	125.319209	43.907871	50118	431	220103
B01AF0BZI8	清真菜馆	125.322874	43.90574	50121	431	220103
B01AF0BZSR	特色/地方风味餐厅	125.296127	43.869817	50118	431	220104
B01AF0C01R	特色/地方风味餐厅	125.319835	43.885855	50118	431	220104
B01AF0C02N	综合酒楼	125.322109	43.888942	50101	431	220104
B01AF0C04V	糕饼店	125.322556	43.891516	50800	431	220104
B01AF0C067	中餐厅	125.321693	43.894191	50100	431	220104
B01AF0C06D	中餐厅	125.317515	43.896605	50100	431	220103
B01AF0C06I	中餐厅	125.314059	43.895746	50100	431	220103
B01AF0C073	特色/地方风味餐厅	125.316202	43.890816	50118	431	220104
B01AF0C08U	肯德基	125.320017	43.890274	50301	431	220104
B01AF0C0DW	特色/地方风味餐厅	125.305735	43.898544	50118	431	220103
B01AF0C0JH	特色/地方风味餐厅	125.294969	43.90121	50118	431	220106
B01AF0C0Q7	特色/地方风味餐厅	125.272564	43.84568	50118	431	220104
B01AF0C0QY	特色/地方风味餐厅	125.282682	43.84538	50118	431	220104
B01AF0C0R7	特色/地方风味餐厅	125.287675	43.845915	50118	431	220104
B01AF0C11Z	特色/地方风味餐厅	125.263475	43.842302	50118	431	220104
B01AF0C13E	特色/地方风味餐厅	125.324402	43.852339	50118	431	220104
B01AF0C13Y	麦当劳	125.324723	43.863771	50302	431	220104
B01AF0C15Q	清真菜馆	125.299196	43.839578	50121	431	220104
B01AF0C18Q	中餐厅	125.288136	43.907942	50100	431	220106
B01AF0C19R	特色/地方风味餐厅	125.290345	43.901308	50118	431	220106
B01AF0C1CR	台湾菜	125.258562	43.885181	50122	431	220106
B01AF0C1F2	特色/地方风味餐厅	125.266907	43.887958	50118	431	220106
B01AF0C1O4	清真菜馆	125.382359	43.873775	50121	431	220105
B01AF0C1S9	火锅店	125.390143	43.867304	50117	431	220105
B01AF0C1T5	中餐厅	125.387854	43.871697	50100	431	220105
B01AF0C1VF	特色/地方风味餐厅	125.40096	43.874802	50118	431	220105
B01AF0C231	中餐厅	125.302987	43.775978	50100	431	220102
B01AF0C28X	中餐厅	125.275748	43.820814	50100	431	220104
B01AF0C2A4	中餐厅	125.283215	43.831202	50100	431	220104
B01AF0C2CG	肯德基	125.29066	43.830469	50301	431	220104
B01AF0C2D1	中餐厅	125.294262	43.828137	50100	431	220104
B01AF0C2DH	特色/地方风味餐厅	125.293113	43.827256	50118	431	220104
B01AF0C2LO	韩国料理	125.320917	43.830948	50203	431	220102
B01AF0C2NY	特色/地方风味餐厅	125.319585	43.831391	50118	431	220104
B01AF0C2PT	清真菜馆	125.302336	43.82552	50121	431	220104
B01AF0C2R2	日本料理	125.328457	43.832481	50202	431	220102
B01AF0C2UZ	综合酒楼	125.3658	43.827012	50101	431	220102
B01AF0C303	中餐厅	125.338731	43.8337	50100	431	220102
B01AF0C30Q	特色/地方风味餐厅	125.329178	43.835257	50118	431	220102
B01AF0C325	肯德基	125.256863	43.820402	50301	431	220104
B01AF0C36N	特色/地方风味餐厅	125.17008	44.437341	50118	431	220122
B01AF0C3DZ	清真菜馆	125.303548	43.882766	50121	431	220104
B01AF0C3JG	东北菜	125.310514	43.864397	50113	431	220104
B01AF0C3MX	特色/地方风味餐厅	125.320535	43.907896	50118	431	220103
B01AF0C3P8	特色/地方风味餐厅	125.317463	43.891581	50118	431	220104
B01AF0C3S4	韩国料理	125.283539	43.829638	50203	431	220104
B01AF0C3U1	中餐厅	125.345937	43.892194	50100	431	220102
B01AF0C4N3	特色/地方风味餐厅	125.291674	43.844134	50118	431	220104
B01AF0C4TD	快餐厅	125.330344	43.832476	50300	431	220102
B01AF0C4XI	中餐厅	125.317859	43.867387	50100	431	220104
B01AF0C50S	火锅店	125.31283	43.893219	50117	431	220104
B01AF0C5N2	综合酒楼	125.326893	43.891149	50101	431	220102
B01AF0C5ND	餐饮相关	125.323178	43.876227	50000	431	220104
B01AF0C60T	特色/地方风味餐厅	125.338164	43.913373	50118	431	220103
B01AF0C6KO	四川菜(川菜)	125.372514	43.934396	50102	431	220105
B01AF0C6NG	中餐厅	125.482095	43.970411	50100	431	220103
B01AF0C6O6	中餐厅	125.476069	43.963637	50100	431	220103
B01AF0C6P8	特色/地方风味餐厅	125.472813	43.962143	50118	431	220103
B01AF0C6PQ	特色/地方风味餐厅	125.413205	43.924345	50118	431	220105
B01AF0C6RK	中餐厅	125.550752	43.922353	50100	431	220113
B01AF0C6S4	中餐厅	125.760191	43.971475	50100	431	220113
B01AF0C6S8	中餐厅	125.760799	43.9715	50100	431	220113
B01AF0C6SC	中餐厅	125.762729	43.952576	50100	431	220113
B01AF0C6T9	中餐厅	126.001596	43.982503	50100	431	220113
B01AF0C75G	特色/地方风味餐厅	125.472667	43.865752	50118	431	220105
B01AF0C7AE	中餐厅	125.303208	43.775666	50100	431	220102
B01AF0C7CT	四川菜(川菜)	125.425012	43.829535	50102	431	220102
B01AF0C7DI	中餐厅	125.429736	43.780209	50100	431	220102
B01AF0C7FB	特色/地方风味餐厅	125.439761	43.831377	50118	431	220102
B01AF0C7G9	韩国料理	125.384641	43.756918	50203	431	220102
B01AF0C7IP	中餐厅	125.543359	43.677853	50100	431	220112
B01AF0C7MO	中餐厅	125.668505	43.526334	50100	431	220112
B01AF0C7NV	餐饮相关	125.662053	43.527042	50000	431	220112
B01AF0C7QJ	东北菜	125.662671	43.52353	50113	431	220112
B01AF0C7QL	火锅店	125.662576	43.524161	50117	431	220112
B01AF0C7QW	特色/地方风味餐厅	125.657978	43.525557	50118	431	220112
B01AF0C7S5	特色/地方风味餐厅	125.656867	43.521641	50118	431	220112
B01AF0C7S6	中餐厅	125.657903	43.525116	50100	431	220112
B01AF0C7S7	中餐厅	125.662499	43.522253	50100	431	220112
B01AF0C7U6	特色/地方风味餐厅	125.660796	43.526877	50118	431	220112
B01AF0C89Z	中餐厅	125.692832	44.527501	50100	431	220183
B01AF0C8B1	中餐厅	125.710646	44.536226	50100	431	220183
B01AF0C8BJ	特色/地方风味餐厅	125.704163	44.535012	50118	431	220183
B01AF0C8BU	特色/地方风味餐厅	125.703659	44.533584	50118	431	220183
B01AF0C8FU	中餐厅	125.715329	44.53416	50100	431	220183
B01AF0C8GA	中餐厅	125.712639	44.535024	50100	431	220183
B01AF0C8IS	中餐厅	125.690549	44.515566	50100	431	220183
B01AF0C8J1	特色/地方风味餐厅	125.698183	44.535338	50118	431	220183
B01AF0C8K7	快餐厅	125.674721	44.533323	50300	431	220183
B01AF0C8KA	特色/地方风味餐厅	125.710959	44.53908	50118	431	220183
B01AF0C8MK	中餐厅	125.69855	44.533929	50100	431	220183
B01AF0C8R1	餐饮相关	125.176144	44.428165	50000	431	220122
B01AF0C8S6	中餐厅	125.184831	44.430355	50100	431	220122
B01AF0C8TR	糕饼店	125.180062	44.432886	50800	431	220122
B01AF0C8TV	糕饼店	125.182345	44.431036	50800	431	220122
B01AF0C8Z2	特色/地方风味餐厅	125.174391	44.437936	50118	431	220122
B01AF0C984	中餐厅	125.163252	44.434867	50100	431	220122
B01AF0C9D7	咖啡厅	125.174185	44.439701	50500	431	220122
B01AF0C9J6	中餐厅	125.174923	44.424682	50100	431	220122
B01AF0C9MA	糕饼店	125.17999	44.433359	50800	431	220122
B01AF0C9QI	火锅店	125.18758	44.430528	50117	431	220122
B01AF0CA0F	中餐厅	125.187889	44.430281	50100	431	220122
B01AF0CA0L	火锅店	125.188099	44.430875	50117	431	220122
B01AF0CA69	特色/地方风味餐厅	125.178908	44.429845	50118	431	220122
B01AF0CAYI	糕饼店	125.829553	44.149098	50800	431	220113
B01AF0CB33	特色/地方风味餐厅	125.844136	44.155489	50118	431	220113
B01AF0CB8Z	特色/地方风味餐厅	125.835623	44.152893	50118	431	220113
B01AF0CBA9	特色/地方风味餐厅	125.84169	44.156344	50118	431	220113
B01AF0CBAI	中餐厅	125.840952	44.155941	50100	431	220113
B01AF0CBGH	中餐厅	125.836582	44.152734	50100	431	220113
B01AF0CBGN	快餐厅	125.837549	44.15244	50300	431	220113
B01AF0CBLZ	特色/地方风味餐厅	125.843977	44.156394	50118	431	220113
B01AF0CBM3	中餐厅	125.84081	44.153178	50100	431	220113
B01AF0CBM9	韩国料理	125.837297	44.15224	50203	431	220113
B01AF0CBMJ	中餐厅	125.853118	44.161285	50100	431	220113
B01AF0CC0P	特色/地方风味餐厅|餐饮服务	126.543121	44.841627	050118|050102	431	220182
B01AF0CC8W	餐饮相关	126.550927	44.826716	50000	431	220182
B01AF0CCD2	中餐厅	126.550191	44.821586	50100	431	220182
B01AF0CCDA	特色/地方风味餐厅	126.553284	44.826451	50118	431	220182
B01AF0CCFA	综合酒楼	126.548306	44.831765	50101	431	220182
B01AF0CCJA	特色/地方风味餐厅	126.542327	44.822469	50118	431	220182
B01AF0CCPL	特色/地方风味餐厅	126.56641	44.835654	50118	431	220182
B01AF0CCQU	中餐厅	126.561031	44.828461	50100	431	220182
B01AF0CCX0	中餐厅	126.549574	44.821652	50100	431	220182
B01AF0CCXZ	中餐厅	126.550228	44.821735	50100	431	220182
B01AF0CD0O	火锅店	126.546857	44.827916	50117	431	220182
B01AF0CD0V	火锅店	126.546514	44.828038	50117	431	220182
B01AF0CD6L	肯德基	126.557087	44.823617	50301	431	220182
B01AF0CDRF	快餐厅	125.317867	43.8677	50300	431	220104
B01AF0CDUU	中餐厅	125.350822	43.851052	50100	431	220102
B01AF0CE1M	特色/地方风味餐厅	125.376515	43.920463	50118	431	220105
B01AF0CE45	特色/地方风味餐厅	125.288249	43.889233	50118	431	220106
B01AF0CE4C	云贵菜	125.261229	43.8938	50114	431	220106
B01AF0CE63	特色/地方风味餐厅	125.67866	43.528097	50118	431	220112
B01AF0CE6E	中餐厅	125.701644	44.541882	50100	431	220183
B01AF0CIBI	特色/地方风味餐厅	125.737301	43.405343	50118	431	220112
B01AF0CIBT	综合酒楼|住宿服务	125.456493	44.476677	050101|100100	431	220183
B01AF0CIKZ	特色/地方风味餐厅	125.292999	43.928568	50118	431	220103
B01AF0CIXN	糕饼店	125.366096	43.845377	50800	431	220102
B01AF0CJL6	中餐厅	125.298779	43.872504	50100	431	220104
B01AF0CK1I	特色/地方风味餐厅	125.321634	43.844567	50118	431	220104
B01AF0CKEB	肯德基	125.291027	43.906162	50301	431	220106
B01AF0CKSG	清真菜馆	125.699336	44.527937	50121	431	220183
B01AF0CKSY	中餐厅	125.635557	44.488774	50100	431	220183
B01AF0CKTS	中餐厅	125.459516	44.479976	50100	431	220183
B01AF0CL6Z	肯德基	125.347145	43.851884	50301	431	220102
B01AF0CLSA	快餐厅	125.332624	43.908018	50300	431	220103
B01AF0CM7W	日本料理	125.31971	43.891357	50202	431	220104
B01AF0CNVY	特色/地方风味餐厅	125.243147	43.863949	50118	431	220106
B01AF0CNW1	特色/地方风味餐厅	125.283669	43.856369	50118	431	220104
B01AF0COIM	中餐厅	125.283513	43.859874	50100	431	220104
B01AF0CP7A	中餐厅	125.326556	43.893311	50100	431	220102
B01AF0CPHS	火锅店	125.209994	43.855319	50117	431	220106
B01AF0CPPK	中餐厅	126.533613	44.817566	50100	431	220182
B01AF0CPPL	火锅店	125.706629	44.530933	50117	431	220183
B01AF0CR6T	特色/地方风味餐厅	125.264974	43.889382	50118	431	220106
B01AF0CR7T	特色/地方风味餐厅	125.224009	43.83941	50118	431	220106
B01AF0CR86	特色/地方风味餐厅	125.300085	43.870693	50118	431	220104
B01AF0CRCN	西餐厅(综合风味)	125.345117	43.900111	50201	431	220102
B01AF0CRGL	中餐厅	125.300068	43.870501	50100	431	220104
B01AF0CT1Y	中餐厅	125.318288	43.936176	50100	431	220103
B01AF0CT5C	快餐厅	125.320031	43.866203	50300	431	220104
B01AF0CT5S	快餐厅	125.248628	43.822488	50300	431	220104
B01AF0CW53	中餐厅	125.370037	43.860793	50100	431	220102
B01AF0CW5E	糕饼店	125.241288	43.840909	50800	431	220104
B01AF0CW6Q	咖啡厅	125.314959	43.9012	50500	431	220103
B01AF0CW6Z	泰国/越南菜品餐厅	125.393593	43.862904	50206	431	220102
B01AF0CW8W	餐饮相关	125.341129	43.896102	50000	431	220102
B01AF0CWE6	中餐厅	125.342947	43.897569	50100	431	220102
B01AF0CWF1	中餐厅	125.2982	43.839552	50100	431	220104
B01AF0CWFA	中餐厅	125.337779	43.923461	50100	431	220103
B01AF0CY3R	中餐厅	125.367682	43.881937	50100	431	220105
B01AF0CY7Z	中餐厅	125.325694	43.891547	50100	431	220102
B01AF0CY83	餐饮相关	125.327444	43.890816	50000	431	220102
B01AF0CY8K	中餐厅|餐饮服务	125.37204	43.841772	050100|050800	431	220102
B01AF0CY8U	清真菜馆	125.375324	43.918734	50121	431	220105
B01AF0CYBG	特色/地方风味餐厅	125.329805	43.890917	50118	431	220102
B01AF0CYFX	清真菜馆	125.302909	43.917953	50121	431	220106
B01AF0CYGT	特色/地方风味餐厅	125.267181	43.896333	50118	431	220106
B01AF0CYJJ	中餐厅	125.260307	43.880716	50100	431	220106
B01AF0CYKL	中餐厅	125.351718	43.890425	50100	431	220102
B01AF0CYUN	特色/地方风味餐厅	125.381358	43.828637	50118	431	220102
B01AF0CYV7	中餐厅	125.272819	43.845677	50100	431	220104
B01AF0CYV8	东北菜	125.298154	43.887622	50113	431	220104
B01AF0CYVW	中餐厅	125.307564	43.894123	50100	431	220104
B01AF0CYWP	中餐厅	125.376995	43.92046	50100	431	220105
B01AF0CYYL	火锅店	125.291761	43.873992	50117	431	220104
B01AF0CYYM	中餐厅	125.28323	43.897068	50100	431	220106
B01AF0CZ1J	特色/地方风味餐厅	125.268834	43.896337	50118	431	220106
B01AF0CZ62	清真菜馆	125.314003	43.869577	50121	431	220104
B01AF0CZ7K	特色/地方风味餐厅	125.280401	43.858051	50118	431	220104
B01AF0CZ9D	中餐厅	125.280089	43.879134	50100	431	220106
B01AF0CZDI	特色/地方风味餐厅	125.349063	43.855451	50118	431	220102
B01AF0CZEI	中餐厅	125.30235	43.82579	50100	431	220104
B01AF0CZFJ	中餐厅	125.326023	43.892038	50100	431	220102
B01AF0CZIN	中餐厅|餐饮服务	125.367929	43.828079	050100|050800	431	220102
B01AF0CZIT	餐饮相关	125.257546	43.891388	50000	431	220106
B01AF0CZJ8	中餐厅	125.36636	43.828071	50100	431	220102
B01AF0CZM3	综合酒楼	125.261736	43.864907	50101	431	220106
B01AF0CZQW	特色/地方风味餐厅	125.37335	43.918948	50118	431	220105
B01AF0CZWD	中餐厅	125.382456	43.885755	50100	431	220105
B01AF0CZY0	中餐厅	125.340002	43.884683	50100	431	220102
B01AF0D01V	清真菜馆	125.848414	44.161131	50121	431	220113
B01AF0D04G	特色/地方风味餐厅	125.316082	43.876806	50118	431	220104
B01AF0D08G	中餐厅	125.33656	43.8768	50100	431	220102
B01AF0D09M	中餐厅|餐饮服务	125.841933	44.157046	050100|050500	431	220113
B01AF0D0EU	快餐厅	125.338708	43.884496	50300	431	220102
B01AF0D0T4	中餐厅	125.337854	43.832002	50100	431	220102
B01AF0D0UN	德国菜|餐饮服务	125.361004	43.826534	050214|050201	431	220102
B01AF0D0VW	中餐厅	125.283688	43.890432	50100	431	220106
B01AF0D0XH	特色/地方风味餐厅	125.289791	43.914335	50118	431	220106
B01AF0D0Y6	火锅店	125.326993	43.887185	50117	431	220102
B01AF0D138	火锅店|餐饮服务	125.297092	43.89332	050117|050119	431	220106
B01AF0D13M	肯德基	125.242902	43.863003	50301	431	220106
B01AF0D14Z	综合酒楼	125.365535	43.886697	50101	431	220105
B01AF0D179	中餐厅	125.321075	43.907036	50100	431	220103
B01AF0D182	糕饼店	125.364578	43.825654	50800	431	220102
B01AF0D1A1	茶艺馆	125.278632	43.831835	50600	431	220104
B01AF0D1CS	中餐厅	125.30133	43.867116	50100	431	220104
B01AF0D1J7	中餐厅	125.374545	43.878827	50100	431	220105
B01AF0D1NC	特色/地方风味餐厅	125.306643	43.943299	50118	431	220103
B01AF0D1OH	特色/地方风味餐厅	125.297732	43.865957	50118	431	220104
B01AF0D1OP	特色/地方风味餐厅	125.292334	43.869802	50118	431	220104
B01AF0D1OX	清真菜馆	125.295177	43.934853	50121	431	220103
B01AF0D1Q4	特色/地方风味餐厅	125.347049	43.885249	50118	431	220102
B01AF0D1RR	火锅店	125.298635	43.865036	50117	431	220104
B01AF0D1RS	特色/地方风味餐厅	125.298791	43.86473	50118	431	220104
B01AF0D1UE	特色/地方风味餐厅	125.364518	43.844358	50118	431	220102
B01AF0D1WQ	中餐厅	125.292822	43.891811	50100	431	220106
B01AF0D22B	中餐厅	125.303857	43.946525	50100	431	220103
B01AF0D259	海鲜酒楼	125.297853	43.938765	50119	431	220103
B01AF0D25O	中餐厅	125.294311	43.937081	50100	431	220103
B01AF0D26N	中餐厅	125.343231	43.888778	50100	431	220102
B01AF0D275	中餐厅	125.346401	43.880789	50100	431	220102
B01AF0D2AL	火锅店	125.364457	43.846736	50117	431	220102
B01AF0D2BN	清真菜馆	125.31545	43.906718	50121	431	220103
B01AF0D2G9	中餐厅	125.388539	43.868124	50100	431	220105
B01AF0D2GV	中餐厅	125.226979	43.853543	50100	431	220106
B01AF0D2HN	快餐厅	125.247391	43.86058	50300	431	220106
B01AF0D2KM	中餐厅	125.302193	43.94492	50100	431	220103
B01AF0D2MV	中餐厅	125.332641	43.876465	50100	431	220102
B01AF0D2S2	特色/地方风味餐厅	125.340486	43.85311	50118	431	220102
B01AF0D2ST	韩国料理	125.32825	43.890519	50203	431	220102
B01AF0D2UD	咖啡厅|餐饮服务	125.3114	43.881462	050500|050600	431	220104
B01AF0D2XD	中餐厅	125.393639	43.86598	50100	431	220105
B01AF0D2YZ	中餐厅	125.244825	43.86105	50100	431	220106
B01AF0D306	快餐厅	125.364402	43.82836	50300	431	220102
B01AF0D321	肯德基	125.302563	43.941858	50301	431	220103
B01AF0D343	特色/地方风味餐厅	125.320821	43.866205	50118	431	220104
B01AF0D39C	特色/地方风味餐厅	125.364347	43.84898	50118	431	220102
B01AF0D39G	中餐厅	125.364321	43.855002	50100	431	220102
B01AF0D3AK	综合酒楼	125.321016	43.901391	50101	431	220103
B01AF0D3B9	日本料理	125.316914	43.88332	50202	431	220104
B01AF0D3CA	中餐厅	125.259761	43.888677	50100	431	220106
B01AF0D3CE	火锅店	125.255563	43.888699	50117	431	220106
B01AF0D3EI	中餐厅	125.365547	43.834949	50100	431	220102
B01AF0D3H6	日本料理	125.364774	43.823792	50202	431	220102
B01AF0D3IK	特色/地方风味餐厅	125.302287	43.940487	50118	431	220103
B01AF0D3JX	特色/地方风味餐厅	125.323407	43.866461	50118	431	220104
B01AF0D3KB	快餐厅	125.268038	43.902773	50300	431	220106
B01AF0D3LI	中餐厅	125.337713	43.878704	50100	431	220102
B01AF0D3LQ	牛扒店(扒房)	125.313192	43.860412	50211	431	220104
B01AF0D3LY	中餐厅	125.316507	43.859363	50100	431	220104
B01AF0D3MX	肯德基	125.321627	43.832361	50301	431	220102
B01AF0D3N5	特色/地方风味餐厅	125.383378	43.902933	50118	431	220105
B01AF0D3SZ	四川菜(川菜)	125.387138	43.869908	50102	431	220105
B01AF0D3TL	肯德基	125.232776	43.850926	50301	431	220106
B01AF0D41H	快餐厅	125.294681	43.876073	50300	431	220104
B01AF0D41T	日本料理	125.289158	43.845199	50202	431	220104
B01AF0D43V	中餐厅	125.326249	43.901505	50100	431	220103
B01AF0D47O	火锅店	125.368379	43.89031	50117	431	220105
B01AF0D48I	清真菜馆	125.391175	43.870315	50121	431	220105
B01AF0D490	糕饼店	125.233275	43.851085	50800	431	220106
B01AF0D4FT	中餐厅	125.296626	43.874054	50100	431	220104
B01AF0D4FW	餐饮相关	125.296116	43.870321	50000	431	220104
B01AF0D4I0	中餐厅	125.332666	43.896078	50100	431	220102
B01AF0D4JX	特色/地方风味餐厅	125.341197	43.841559	50118	431	220102
B01AF0D4K2	火锅店	125.325004	43.846003	50117	431	220104
B01AF0D4LU	中餐厅	125.253332	43.846844	50100	431	220104
B01AF0D4MH	火锅店	125.301943	43.888614	50117	431	220104
B01AF0D4RH	特色/地方风味餐厅	125.344939	43.931514	50118	431	220103
B01AF0D4SL	中餐厅	125.290935	43.88515	50100	431	220106
B01AF0D4T1	清真菜馆|餐饮服务	125.291825	43.887637	050121|050118|120000	431	220106
B01AF0D4VQ	火锅店	125.328668	43.884124	50117	431	220102
B01AF0D4WD	中餐厅	125.301598	43.872358	50100	431	220104
B01AF0D52K	特色/地方风味餐厅	125.2495	43.843128	50118	431	220104
B01AF0D52O	冷饮店|餐饮服务	125.24495	43.843049	050700|050800	431	220104
B01AF0D557	快餐厅	125.371305	43.862291	50300	431	220102
B01AF0D55R	特色/地方风味餐厅	125.282224	43.874054	50118	431	220106
B01AF0D58W	中餐厅	125.327526	43.866556	50100	431	220102
B01AF0D59X	中餐厅	125.277196	43.938071	50100	431	220103
B01AF0D5AO	特色/地方风味餐厅	125.338728	43.872638	50118	431	220102
B01AF0D5AR	中餐厅	125.336938	43.871569	50100	431	220102
B01AF0D5AU	中餐厅	125.335229	43.870817	50100	431	220102
B01AF0D5B1	特色/地方风味餐厅	125.344032	43.880437	50118	431	220102
B01AF0D5B3	特色/地方风味餐厅	125.341799	43.88046	50118	431	220102
B01AF0D5C0	茶艺馆	125.324411	43.863312	50600	431	220104
B01AF0D5CJ	中餐厅	125.300578	43.872024	50100	431	220104
B01AF0D5CN	韩国料理	125.282428	43.83564	50203	431	220104
B01AF0D5DR	特色/地方风味餐厅	125.341056	43.908369	50118	431	220103
B01AF0D5EM	中餐厅	125.348968	43.85545	50100	431	220102
B01AF0D5EX	中餐厅	125.349204	43.857041	50100	431	220102
B01AF0D5FO	日本料理	125.337677	43.849912	50202	431	220102
B01AF0D5GA	中餐厅	125.385966	43.867248	50100	431	220105
B01AF0D5HU	特色/地方风味餐厅	125.26461	43.845584	50118	431	220104
B01AF0D5IB	特色/地方风味餐厅	125.373968	43.890078	50118	431	220105
B01AF0D5LR	综合酒楼	125.321435	43.92588	50101	431	220103
B01AF0D5MH	特色/地方风味餐厅	125.289679	43.888408	50118	431	220106
B01AF0D5P3	餐饮相关	125.339679	43.88485	50000	431	220102
B01AF0D5QL	特色/地方风味餐厅	125.273578	43.849837	50118	431	220104
B01AF0D5SP	广东菜(粤菜)	125.336554	43.840692	50103	431	220102
B01AF0D5TR	火锅店	125.312397	43.873259	50117	431	220104
B01AF0D5W9	特色/地方风味餐厅	125.318499	43.931407	50118	431	220103
B01AF0D5WM	特色/地方风味餐厅	125.391037	43.887109	50118	431	220105
B01AF0D5XU	快餐厅	125.376221	43.878403	50300	431	220105
B01AF0D60C	特色/地方风味餐厅	125.268533	43.896015	50118	431	220106
B01AF0D618	糕饼店	125.291076	43.906302	50800	431	220106
B01AF0D62R	特色/地方风味餐厅|餐饮服务	125.320044	43.887079	050118|050102	431	220104
B01AF0D63A	中餐厅	125.300668	43.871649	50100	431	220104
B01AF0D63G	特色/地方风味餐厅	125.30174	43.871172	50118	431	220104
B01AF0D65O	火锅店	125.335171	43.903208	50117	431	220103
B01AF0D66K	肯德基	125.339286	43.834019	50301	431	220102
B01AF0D6A9	中餐厅	125.370182	43.917403	50100	431	220105
B01AF0D6AA	特色/地方风味餐厅	125.370188	43.917242	50118	431	220105
B01AF0D6BO	特色/地方风味餐厅|餐饮服务	125.378836	43.920771	050118|050119	431	220105
B01AF0D6CH	中餐厅	125.279587	43.878803	50100	431	220106
B01AF0D6HO	中餐厅	125.302002	43.870772	50100	431	220104
B01AF0D6ID	中餐厅	125.389263	43.887428	50100	431	220105
B01AF0D6MC	中餐厅	125.249653	43.821012	50100	431	220104
B01AF0D6O0	特色/地方风味餐厅	125.333455	43.942515	50118	431	220103
B01AF0D6RI	火锅店	125.332366	43.930755	50117	431	220103
B01AF0D6T2	特色/地方风味餐厅	125.262524	43.893836	50118	431	220106
B01AF0D6TX	特色/地方风味餐厅	125.32231	43.875792	50118	431	220104
B01AF0D6VL	中餐厅	125.320071	43.886831	50100	431	220104
B01AF0D6VW	火锅店	125.305061	43.840097	50117	431	220104
B01AF0D6W6	东北菜	125.3075	43.836669	50113	431	220104
B01AF0D6WA	四川菜(川菜)	125.305533	43.867858	50102	431	220104
B01AF0D6WB	中餐厅	125.305164	43.867811	50100	431	220104
B01AF0D6ZL	火锅店	125.32035	43.889887	50117	431	220104
B01AF0D6ZP	咖啡厅	125.31849	43.889631	50500	431	220104
B01AF0D70T	特色/地方风味餐厅	125.247531	43.821535	50118	431	220104
B01AF0D72P	火锅店	125.33628	43.931331	50117	431	220103
B01AF0D76Q	糕饼店	125.303102	43.947195	50800	431	220103
B01AF0D77L	中餐厅	125.302082	43.942847	50100	431	220103
B01AF0D7BU	中餐厅	125.29882	43.839587	50100	431	220104
B01AF0D7BW	特色/地方风味餐厅	125.299169	43.839593	50118	431	220104
B01AF0D7C1	特色/地方风味餐厅	125.295987	43.83999	50118	431	220104
B01AF0D7G0	快餐厅	125.390738	43.847042	50300	431	220102
B01AF0D7NQ	清真菜馆	125.349866	43.898955	50121	431	220102
B01AF0D7PP	快餐厅	125.29831	43.918627	50300	431	220106
B01AF0D7PW	糕饼店	125.304711	43.920398	50800	431	220106
B01AF0D83Y	特色/地方风味餐厅	126.555548	44.832094	50118	431	220182
B01AF0D85W	中餐厅	125.922587	43.420146	50100	431	220112
B01AF0D86E	特色/地方风味餐厅	125.705108	44.53237	50118	431	220183
B01AF0D8D4	东北菜	125.439537	43.940105	50113	431	220103
B01AF0D8GC	中餐厅	125.652726	43.527707	50100	431	220112
B01AF0D8GR	快餐厅	125.17681	44.431257	50300	431	220122
B01AF0D8VG	火锅店	125.174234	44.422598	50117	431	220122
B01AF0D9QN	中餐厅	125.693976	44.537554	50100	431	220183
B01AF0D9QW	糕饼店	125.693208	44.537221	50800	431	220183
B01AF0D9T8	中餐厅	125.1331	44.668883	50100	431	220122
B01AF0D9XG	糕饼店	125.680198	43.527973	50800	431	220112
B01AF0DA1I	东北菜	125.820604	44.137066	50113	431	220113
B01AF0DA2C	中餐厅|住宿服务	125.206644	44.04084	050100|100100	431	220103
B01AF0DA3A	特色/地方风味餐厅	126.555148	44.82893	50118	431	220182
B01AF0DAAD	清真菜馆	125.851326	44.156722	50121	431	220113
B01AF0DAAT	餐饮相关	125.276715	44.003252	50000	431	220103
B01AF0DAF7	综合酒楼	125.56178	44.020402	50101	431	220113
B01AF0DAFU	特色/地方风味餐厅	126.549962	44.819123	50118	431	220182
B01AF0DAGU	中餐厅	125.759428	44.388499	50100	431	220183
B01AF0DAI5	中餐厅	125.653967	44.066842	50100	431	220113
B01AF0DAIU	综合酒楼|住宿服务	126.554419	44.828403	050101|100100	431	220182
B01AF0DAJ4	火锅店	126.546154	44.820463	50117	431	220182
B01AF0DAL5	特色/地方风味餐厅	125.843265	44.160538	50118	431	220113
B01AF0DAMI	中餐厅	125.47724	44.129369	50100	431	220103
B01AF0DAPP	中餐厅	126.544625	44.837914	50100	431	220182
B01AF0DARR	综合酒楼	125.824152	44.143562	50101	431	220113
B01AF0DAS6	火锅店	125.838282	44.140061	50117	431	220113
B01AF0DAS8	中餐厅	125.838709	44.140087	50100	431	220113
B01AF0DAVL	综合酒楼	126.541721	44.822622	50101	431	220182
B01AF0DAW0	餐饮相关	126.553192	44.825833	50000	431	220182
B01AF0DAW6	火锅店|餐饮服务	126.547325	44.828073	050117|050118	431	220182
B01AF0DAX9	糕饼店	125.837276	44.152195	50800	431	220113
B01AF0DB05	综合酒楼|住宿服务	126.547467	44.823897	050101|100100	431	220182
B01AF0DB10	茶艺馆	125.842783	44.153696	50600	431	220113
B01AF0DB77	快餐厅	125.33848	43.833658	50300	431	220102
B01AF0DB7N	中餐厅	125.302999	43.87746	50100	431	220104
B01AF0DBGY	中餐厅	125.320085	43.907893	50100	431	220103
B01AF0DBJS	中餐厅	125.223822	43.857925	50100	431	220106
B01AF0DERR	中餐厅	125.321473	43.905144	50100	431	220103
B01AF0DEV3	糕饼店	125.329913	43.901768	50800	431	220103
B01AF0DEXD	火锅店	125.337517	43.849581	50117	431	220102
B01AF0DEXH	西餐厅(综合风味)|餐饮服务	125.32048	43.890009	050201|050211	431	220104
B01AF0DEXJ	西餐厅(综合风味)	125.326393	43.857861	50201	431	220102
B01AF0DEXM	中餐厅	125.31849	43.889631	50100	431	220104
B01AF0DEYJ	中餐厅	125.332826	43.885759	50100	431	220102
B01AF0DEYK	清真菜馆	125.334359	43.879389	50121	431	220102
B01AF0DG9A	中餐厅	125.71163	44.477809	50100	431	220183
B01AF0DG9U	中餐厅	125.915668	44.100029	50100	431	220113
B01AF0DGAU	中餐厅	125.679361	44.067996	50100	431	220113
B01AF0DGAY	中餐厅	125.679458	44.068034	50100	431	220113
B01AF0DGBC	中餐厅	125.572107	44.290684	50100	431	220183
B01AF0DGBV	四川菜(川菜)	126.040731	44.111899	50102	431	220113
B01AF0DHWJ	日本料理	125.290189	43.846047	50202	431	220104
B01AF0YYXR	快餐厅	125.328454	43.895607	50300	431	220102
B01AF0YZ5J	中餐厅	125.329898	43.89055	50100	431	220102
B01AF0YZ89	火锅店	125.471173	43.96095	50117	431	220103
B01AF0YZ9Z	中餐厅	125.326381	43.893317	50100	431	220102
B01AF0YZC9	快餐厅	125.326588	43.909101	50300	431	220103
B01AF0YZE2	特色/地方风味餐厅	125.355465	43.896385	50118	431	220102
B01AF0YZGZ	中餐厅	125.32157	43.902814	50100	431	220103
B01AF0YZL3	中餐厅	125.650758	43.954496	50100	431	220113
B01AF0YZLO	四川菜(川菜)	125.346672	43.88921	50102	431	220102
B01AF0YZRY	中餐厅	125.321888	43.904838	50100	431	220103
B01AF0YZV7	中餐厅|住宿服务	124.995385	43.992716	050100|100100	431	220122
B01AF0YZVR	综合酒楼	125.077447	43.983943	50101	431	220103
B01AF0YZVS	中餐厅	125.015921	43.997794	50100	431	220122
B01AF0YZXV	湖南菜(湘菜)	125.225164	43.858803	50108	431	220106
B01AF0YZXY	特色/地方风味餐厅	125.227235	43.859478	50118	431	220106
B01AF0YZY7	特色/地方风味餐厅	125.224902	43.859279	50118	431	220106
B01AF0YZYS	特色/地方风味餐厅	125.219882	43.857766	50118	431	220106
B01AF0YZZY	糕饼店	125.218046	43.854233	50800	431	220106
B01AF0Z03D	火锅店	125.333673	43.88306	50117	431	220102
B01AF0Z0C0	特色/地方风味餐厅	125.190973	43.853109	50118	431	220106
B01AF0Z0CV	综合酒楼	125.239162	43.856601	50101	431	220106
B01AF0Z0FV	特色/地方风味餐厅	125.336034	43.882474	50118	431	220102
B01AF0Z0I7	火锅店	125.311104	43.881736	50117	431	220104
B01AF0Z0IR	特色/地方风味餐厅	125.320554	43.865886	50118	431	220104
B01AF0Z0J1	特色/地方风味餐厅	125.320609	43.864813	50118	431	220104
B01AF0Z0JJ	特色/地方风味餐厅	125.287513	43.898497	50118	431	220106
B01AF0Z0LF	特色/地方风味餐厅	125.28735	43.845902	50118	431	220104
B01AF0Z0LG	中餐厅	125.285839	43.846099	50100	431	220104
B01AF0Z0NJ	中餐厅	125.24583	43.862201	50100	431	220106
B01AF0Z0UO	中餐厅	125.336745	43.871474	50100	431	220102
B01AF0Z0Z6	清真菜馆	125.146359	43.950153	50121	431	220106
B01AF0Z0Z9	综合酒楼	125.150031	43.948551	50101	431	220106
B01AF0Z10U	必胜客	125.243801	43.842253	50303	431	220104
B01AF0Z10V	糕饼店	125.240715	43.839966	50800	431	220104
B01AF0Z11G	火锅店	125.231065	43.859332	50117	431	220106
B01AF0Z11U	特色/地方风味餐厅	125.233981	43.85996	50118	431	220106
B01AF0Z12Q	中餐厅	125.239978	43.862205	50100	431	220106
B01AF0Z14E	特色/地方风味餐厅	125.228103	43.840085	50118	431	220106
B01AF0Z15R	中餐厅	125.368396	43.840947	50100	431	220102
B01AF0Z16F	中餐厅	125.336709	43.894314	50100	431	220102
B01AF0Z1A5	特色/地方风味餐厅	125.302944	43.881281	50118	431	220104
B01AF0Z1AW	特色/地方风味餐厅	125.284193	43.890243	50118	431	220106
B01AF0Z1EJ	火锅店	125.229011	43.841273	50117	431	220106
B01AF0Z1G2	特色/地方风味餐厅	125.211727	43.855747	50118	431	220106
B01AF0Z1IX	特色/地方风味餐厅	125.224486	43.857947	50118	431	220106
B01AF0Z1JY	特色/地方风味餐厅	125.365735	43.848135	50118	431	220102
B01AF0Z1N5	四川菜(川菜)	125.345151	43.878141	50102	431	220102
B01AF0Z1TM	四川菜(川菜)	125.303229	43.918831	50102	431	220106
B01AF0Z1VH	中餐厅	125.255278	43.868548	50100	431	220106
B01AF0Z1YZ	特色/地方风味餐厅	125.347949	43.857061	50118	431	220102
B01AF0Z22D	特色/地方风味餐厅	125.297565	43.881641	50118	431	220104
B01AF0Z22W	东北菜	125.262265	43.862094	50113	431	220106
B01AF0Z235	中餐厅	125.261143	43.8618	50100	431	220106
B01AF0Z25P	中餐厅	125.318905	43.886375	50100	431	220104
B01AF0Z27G	火锅店	125.322685	43.925418	50117	431	220103
B01AF0Z2A0	中餐厅	125.336417	43.920773	50100	431	220103
B01AF0Z2VC	特色/地方风味餐厅	125.338168	43.913098	50118	431	220103
B01AF0Z306	火锅店	125.277997	43.879252	50117	431	220106
B01AF0Z34E	中餐厅	125.295087	43.934746	50100	431	220103
B01AF0Z369	中餐厅	125.298906	43.939533	50100	431	220103
B01AF0Z37W	特色/地方风味餐厅	125.308822	43.935643	50118	431	220103
B01AF0Z3BL	糕饼店	125.344223	43.89846	50800	431	220102
B01AF0Z3CA	特色/地方风味餐厅	125.335205	43.901593	50118	431	220103
B01AF0Z3KD	中餐厅	125.344448	43.948465	50100	431	220103
B01AF0Z3KW	中餐厅	125.339427	43.931378	50100	431	220103
B01AF0Z3NF	特色/地方风味餐厅	125.32995	43.93122	50118	431	220103
B01AF0Z3OD	中餐厅	125.279539	43.921013	50100	431	220106
B01AF0Z43B	特色/地方风味餐厅	125.33432	43.930779	50118	431	220103
B01AF0Z44B	餐饮相关	125.329153	43.923032	50000	431	220103
B01AF0Z4BV	中餐厅	125.299773	43.871755	50100	431	220104
B01AF0Z4EX	云贵菜|餐饮服务	125.322267	43.890471	050114|050118	431	220104
B01AF0Z4MU	餐饮相关	125.3814	43.874333	50000	431	220105
B01AF0Z4XC	火锅店	125.329319	43.890521	50117	431	220102
B01AF0Z4Z7	中餐厅	125.326971	43.907469	50100	431	220103
B01AF0Z4Z8	清真菜馆	125.326916	43.906787	50121	431	220103
B01AF0Z528	火锅店	125.305958	43.866364	50117	431	220104
B01AF0Z59I	餐饮相关	125.328222	43.890169	50000	431	220102
B01AF0Z5AO	清真菜馆|餐饮服务	125.281693	43.873626	050121|050118	431	220106
B01AF0Z5GU	中餐厅	125.130322	44.674977	50100	431	220122
B01AF0Z5GV	中餐厅	125.1297	44.674587	50100	431	220122
B01AF0Z5LE	中餐厅	126.535881	44.842896	50100	431	220182
B01AF0Z5M1	中餐厅	126.566713	44.835232	50100	431	220182
B01AF0Z5NI	四川菜(川菜)	126.686851	44.853616	50102	431	220182
B01AF0Z5PB	海鲜酒楼	125.332659	43.840671	50119	431	220102
B01AF0Z5QA	清真菜馆	125.321487	43.840333	50121	431	220104
B01AF0Z5WX	中餐厅	125.387922	43.866951	50100	431	220105
B01AF0Z5Y6	糕饼店	125.54392	43.677878	50800	431	220112
B01AF0Z5ZG	综合酒楼	125.266758	44.679377	50101	431	220122
B01AF0Z613	中餐厅	125.842651	44.425951	50100	431	220183
B01AF0Z626	特色/地方风味餐厅	124.635091	44.40154	50118	431	220122
B01AF0Z646	中餐厅	126.152647	44.795191	50100	431	220182
B01AF0Z648	特色/地方风味餐厅	126.1531	44.794307	50118	431	220182
B01AF0Z64G	中餐厅	126.154113	44.792136	50100	431	220182
B01AF0Z64K	火锅店	126.154686	44.790962	50117	431	220182
B01AF0Z64O	清真菜馆|餐饮服务	126.155288	44.789735	050121|050118	431	220182
B01AF0Z65B	糕饼店	126.154577	44.792317	50800	431	220182
B01AF0Z685	中餐厅	126.533792	44.819562	50100	431	220182
B01AF0Z6AG	清真菜馆	125.326632	43.868202	50121	431	220102
B01AF0Z6BI	清真菜馆	125.336466	43.876801	50121	431	220102
B01AF0Z6C4	中餐厅	125.328221	43.874039	50100	431	220102
B01AF0Z6EF	四川菜(川菜)	125.300277	43.898531	50102	431	220106
B01AF0Z6H0	肯德基	125.267038	43.87299	50301	431	220106
B01AF0Z6IK	特色/地方风味餐厅	125.267708	43.888807	50118	431	220106
B01AF0Z6KQ	糕饼店	125.24989	43.821228	50800	431	220104
B01AF0Z6KS	火锅店	125.247396	43.821605	50117	431	220104
B01AF0Z6LK	特色/地方风味餐厅	125.252158	43.818028	50118	431	220104
B01AF0Z6MD	糕饼店	125.30053	43.57228	50800	431	220104
B01AF0Z6MS	四川菜(川菜)	125.299492	43.571474	50102	431	220104
B01AF0Z6NT	中餐厅	125.134199	44.668676	50100	431	220122
B01AF0Z6Q5	中餐厅	125.068997	44.399155	50100	431	220122
B01AF0Z6QW	综合酒楼	125.479256	44.391011	50101	431	220183
B01AF0Z6VB	特色/地方风味餐厅	126.542533	44.822788	50118	431	220182
B01AF0Z6W7	特色/地方风味餐厅	126.545816	44.82895	50118	431	220182
B01AF0Z70H	肯德基	125.277445	43.910476	50301	431	220106
B01AF0Z728	火锅店|餐饮服务	125.266479	43.89126	050117|050121	431	220106
B01AF0Z74O	湖南菜(湘菜)	125.338498	43.900211	50108	431	220102
B01AF0Z76Y	特色/地方风味餐厅|餐饮服务	125.390205	43.870569	050118|050121	431	220105
B01AF0Z79J	中餐厅	125.168652	43.779129	50100	431	220104
B01AF0Z7H3	中餐厅	125.260136	44.320799	50100	431	220122
B01AF0Z7HI	特色/地方风味餐厅	125.848695	44.160102	50118	431	220113
B01AF0Z7JP	中餐厅	126.562182	44.828633	50100	431	220182
B01AF0Z7PX	中餐厅	125.364863	43.882486	50100	431	220105
B01AF0Z7QK	特色/地方风味餐厅	125.373767	43.885238	50118	431	220105
B01AF0Z7TQ	清真菜馆	125.261299	43.86154	50121	431	220106
B01AF0Z7U3	四川菜(川菜)	125.32263	43.881624	50102	431	220104
B01AF0Z7W6	清真菜馆	125.384935	43.885788	50121	431	220105
B01AF0Z7W9	特色/地方风味餐厅	125.382251	43.885755	50118	431	220105
B01AF0Z7WF	特色/地方风味餐厅	125.38217	43.886924	50118	431	220105
B01AF0Z7YG	中餐厅	125.571943	44.290662	50100	431	220183
B01AF0Z7YJ	中餐厅	125.573044	44.292566	50100	431	220183
B01AF0Z7ZH	中餐厅	125.863889	44.320301	50100	431	220113
B01AF0Z80W	火锅店	126.560885	44.823632	50117	431	220182
B01AF0Z81M	中餐厅	126.550307	44.834913	50100	431	220182
B01AF0Z822	餐饮相关	126.558678	44.823981	50000	431	220182
B01AF0Z824	中餐厅	126.55891	44.823541	50100	431	220182
B01AF0Z85M	清真菜馆|餐饮服务	125.346756	43.888197	050121|050117	431	220102
B01AF0Z873	特色/地方风味餐厅	125.3287	43.901122	50118	431	220103
B01AF0Z876	特色/地方风味餐厅	125.334976	43.9017	50118	431	220103
B01AF0Z8BZ	糕饼店	125.372828	43.845691	50800	431	220102
B01AF0Z8C3	中餐厅	125.37082	43.845625	50100	431	220102
B01AF0Z8C6	中餐厅	125.370276	43.845194	50100	431	220102
B01AF0Z8CZ	糕饼店	125.368435	43.845953	50800	431	220102
B01AF0Z8D3	特色/地方风味餐厅	125.365653	43.846588	50118	431	220102
B01AF0Z8DN	中餐厅	125.366812	43.837054	50100	431	220102
B01AF0Z8FS	中餐厅	125.316357	43.835662	50100	431	220104
B01AF0Z8GY	快餐厅	125.322148	43.829698	50300	431	220102
B01AF0Z8IC	中餐厅	125.36172	43.828337	50100	431	220102
B01AF0Z8IO	肯德基	125.364763	43.825563	50301	431	220102
B01AF0Z8K1	快餐厅	125.663452	43.530939	50300	431	220112
B01AF0Z8KI	中餐厅	125.170022	44.190684	50100	431	220122
B01AF0Z8KK	中餐厅	125.170061	44.190367	50100	431	220122
B01AF0Z8LG	中餐厅|住宿服务	125.866791	44.212367	050100|100100	431	220113
B01AF0Z8LV	咖啡厅	125.838089	44.150863	50500	431	220113
B01AF0Z8P0	中餐厅	125.843506	44.157277	50100	431	220113
B01AF0Z8PQ	中餐厅	125.853556	44.162986	50100	431	220113
B01AF0Z8QW	中餐厅	126.552146	44.824537	50100	431	220182
B01AF0Z8SO	中餐厅	125.316766	43.907153	50100	431	220103
B01AF0Z8T0	清真菜馆	125.321216	43.908701	50121	431	220103
B01AF0Z8T4	餐饮相关	125.316269	43.905893	50000	431	220103
B01AF0Z8TG	中餐厅	125.322307	43.908132	50100	431	220103
B01AF0Z8V3	外国餐厅	125.315366	43.876756	50200	431	220104
B01AF0Z8VR	综合酒楼	125.317752	43.870441	50101	431	220104
B01AF0Z8X8	特色/地方风味餐厅	125.332843	43.890905	50118	431	220102
B01AF0Z8XH	中餐厅	125.347947	43.885733	50100	431	220102
B01AF0Z90Z	特色/地方风味餐厅	125.355449	43.896379	50118	431	220102
B01AF0Z94M	茶艺馆	125.378342	43.829783	50600	431	220102
B01AF0Z94P	特色/地方风味餐厅	125.379977	43.828588	50118	431	220102
B01AF0Z96X	中餐厅	124.800322	44.136732	50100	431	220122
B01AF0Z976	海鲜酒楼	124.958493	44.097963	50119	431	220122
B01AF0Z97C	中餐厅	124.940874	44.141513	50100	431	220122
B01AF0Z9E8	中餐厅	126.183363	44.639689	50100	431	220183
B01AF0Z9GV	麦当劳	125.295873	43.866683	50302	431	220104
B01AF0Z9GX	韩国料理	125.296682	43.8672	50203	431	220104
B01AF0Z9GY	必胜客	125.29731	43.868084	50303	431	220104
B01AF0Z9HG	中餐厅	125.303885	43.86521	50100	431	220104
B01AF0Z9IF	清真菜馆	125.296172	43.858593	50121	431	220104
B01AF0Z9J5	特色/地方风味餐厅	125.334448	43.875158	50118	431	220102
B01AF0Z9J9	特色/地方风味餐厅	125.341854	43.87837	50118	431	220102
B01AF0Z9KP	中餐厅	125.291068	43.885812	50100	431	220106
B01AF0Z9LX	特色/地方风味餐厅	125.26211	43.90137	50118	431	220106
B01AF0Z9M0	特色/地方风味餐厅	125.269946	43.900505	50118	431	220106
B01AF0Z9MI	四川菜(川菜)|餐饮服务	125.322201	43.907346	050102|050118	431	220103
B01AF0Z9MO	中餐厅	125.318582	43.907501	50100	431	220103
B01AF0Z9ND	糕饼店	125.322312	43.889235	50800	431	220104
B01AF0Z9RU	冷饮店	125.300578	43.870002	50700	431	220104
B01AF0Z9SH	特色/地方风味餐厅	125.340896	43.85304	50118	431	220102
B01AF0Z9YZ	中餐厅	125.332741	43.905599	50100	431	220103
B01AF0Z9ZM	火锅店	125.293595	43.883093	50117	431	220104
B01AF0ZA6V	快餐厅	125.350723	43.851069	50300	431	220102
B01AF0ZAAN	糕饼店	125.344397	43.898267	50800	431	220102
B01AF0ZABL	海鲜酒楼	125.364371	43.853681	50119	431	220102
B01AF0ZAC1	中餐厅	125.366407	43.881916	50100	431	220105
B01AF0ZAC3	餐饮相关	125.372692	43.88198	50000	431	220105
B01AF0ZAF6	特色/地方风味餐厅	125.389613	43.887514	50118	431	220105
B01AF0ZAHR	东北菜	125.390753	43.846607	50113	431	220102
B01AF0ZAJ8	中餐厅	125.352856	44.077142	50100	431	220103
B01AF0ZAKS	中餐厅|住宿服务	126.01064	44.36342	050100|100100	431	220113
B01AF0ZAMD	综合酒楼	126.354926	44.371213	50101	431	220113
B01AF0ZAMH	中餐厅	126.332744	44.364511	50100	431	220113
B01AF0ZAO7	中餐厅	125.354449	43.907317	50100	431	220102
B01AF0ZASI	中餐厅	125.384801	43.847045	50100	431	220102
B01AF0ZASZ	中餐厅	125.387337	43.866975	50100	431	220105
B01AF0ZATU	综合酒楼	125.39318	43.87134	50101	431	220105
B01AF0ZAUI	餐饮相关	125.381403	43.874112	50000	431	220105
B01AF0ZAUJ	中餐厅	125.381498	43.873028	50100	431	220105
B01AF0ZAYF	特色/地方风味餐厅	125.749548	44.07571	50118	431	220113
B01AF0ZAYG	中餐厅	125.752246	44.075761	50100	431	220113
B01AF0ZAYR	综合酒楼	125.661215	44.069028	50101	431	220113
B01AF0ZAZM	中餐厅	126.198685	44.281181	50100	431	220113
B01AF0ZAZZ	特色/地方风味餐厅	126.198267	44.281346	50118	431	220113
B01AF0ZB03	中餐厅	126.197404	44.280929	50100	431	220113
B01AF0ZB0Q	糕饼店	126.19996	44.281382	50800	431	220113
B01AF0ZB8K	快餐厅	125.397294	43.874707	50300	431	220105
B01AF0ZBCT	特色/地方风味餐厅	125.65231	43.52112	50118	431	220112
B01AF0ZBEQ	特色/地方风味餐厅	125.702378	44.532666	50118	431	220183
B01AF0ZBFN	中餐厅	125.693172	44.536244	50100	431	220183
B01AF0ZBH7	中餐厅	125.805175	44.032254	50100	431	220113
B01AF0ZBJ5	清真菜馆	126.093286	44.230535	50121	431	220113
B01AF0ZBKO	综合酒楼	125.331979	43.85197	50101	431	220102
B01AF0ZBKR	特色/地方风味餐厅	125.372465	43.873464	50118	431	220105
B01AF0ZBT3	中餐厅	125.443023	43.829619	50100	431	220102
B01AF0ZBTA	特色/地方风味餐厅|餐饮服务	125.433888	43.828466	050118|050117	431	220102
B01AF0ZBTT	中餐厅	125.439921	43.831241	50100	431	220102
B01AF0ZBY7	快餐厅	125.687655	44.537464	50300	431	220183
B01AF0ZC1T	中餐厅	126.504945	45.01796	50100	431	220182
B01AF0ZC2E	中餐厅	126.645651	45.03633	50100	431	220182
B01AF0ZC2I	中餐厅|住宿服务	126.652951	45.040965	050100|100100	431	220182
B01AF0ZC2S	餐饮相关	126.645604	45.036759	50000	431	220182
B01AF0ZC4Y	中餐厅	125.281827	43.839817	50100	431	220104
B01AF0ZC6M	中餐厅	125.320699	43.913402	50100	431	220103
B01AF0ZC97	海鲜酒楼	125.889555	43.894929	50119	431	220113
B01AF0ZC9G	火锅店	125.885355	43.894419	50117	431	220113
B01AF0ZCDM	综合酒楼	125.426453	43.829424	50101	431	220102
B01AF0ZCDO	肯德基	125.426278	43.829301	50301	431	220102
B01AF0ZCGL	茶艺馆	125.664651	43.527979	50600	431	220112
B01AF0ZCMR	中餐厅	126.320432	44.983531	50100	431	220182
B01AF0ZCO8	中餐厅	125.297291	43.885935	50100	431	220104
B01AF0ZCOP	中餐厅	125.293588	43.883144	50100	431	220104
B01AF0ZCXT	中餐厅	125.23644	44.424361	50100	431	220122
B01AF0ZCYU	中餐厅	125.1698	44.434076	50100	431	220122
B01AF0ZD0H	中餐厅	126.892334	44.978202	50100	431	220182
B01AF0ZD3Q	特色/地方风味餐厅	125.32212	43.867443	50118	431	220104
B01AF0ZD4D	安徽菜(徽菜)	125.320295	43.865249	50109	431	220104
B01AF0ZD8S	火锅店	125.359927	44.773136	50117	431	220122
B01AF0ZD8W	中餐厅	125.466056	44.815094	50100	431	220122
B01AF0ZDCP	中餐厅	125.174941	44.424394	50100	431	220122
B01AF0ZDD2	糕饼店	125.177031	44.431256	50800	431	220122
B01AF0ZDFV	中餐厅	124.735774	44.166696	50100	431	220122
B01AF0ZDJU	韩国料理	125.321033	43.866386	50203	431	220104
B01AF0ZDNG	糕饼店	125.543246	43.677838	50800	431	220112
B01AF0ZDOE	综合酒楼|住宿服务	125.537982	44.717512	050101|100100	431	220122
B01AF0ZDOY	中餐厅	125.840745	44.425911	50100	431	220183
B01AF0ZDP5	综合酒楼	125.843542	44.421276	50101	431	220183
B01AF0ZDQJ	中餐厅	124.953551	44.10774	50100	431	220122
B01AF0ZDQW	中餐厅|住宿服务	125.346764	44.090431	050100|100100	431	220103
B01AF0ZDQX	中餐厅	125.346299	44.091217	50100	431	220103
B01AF0ZDRE	火锅店|餐饮服务	125.843655	44.16063	050117|050118	431	220113
B01AF0ZDSA	餐饮相关	126.957783	44.710424	50000	431	220182
B01AF0ZDUE	中餐厅	125.425981	43.784257	50100	431	220102
B01AF0ZDYG	中餐厅	125.224475	43.858631	50100	431	220106
B01AF0ZDYW	特色/地方风味餐厅	125.22012	43.857846	50118	431	220106
B01AF0ZE1H	特色/地方风味餐厅	125.299318	43.938983	50118	431	220103
B01AF0ZE2E	特色/地方风味餐厅	126.15606	44.789455	50118	431	220182
B01AF0ZE5J	冷饮店|购物服务	125.29133	43.880871	050700|061200	431	220104
B01AF0ZE5R	特色/地方风味餐厅	125.295591	43.866514	50118	431	220104
B01AF0ZEG4	韩国料理	125.333145	43.876784	50203	431	220102
B01AF0ZEGY	中餐厅	125.30249	43.881281	50100	431	220104
B01AF0ZEJ5	特色/地方风味餐厅	125.265981	43.893841	50118	431	220106
B01AF0ZEJ6	特色/地方风味餐厅	125.265814	43.893494	50118	431	220106
B01AF0ZEJ9	特色/地方风味餐厅	125.322676	43.84027	50118	431	220104
B01AF0ZEJC	特色/地方风味餐厅	125.31958	43.907875	50118	431	220103
B01AF0ZENW	肯德基	125.450027	43.802494	50301	431	220102
B01AF0ZEQE	中餐厅	125.190878	43.852053	50100	431	220106
B01AF0ZEWF	综合酒楼	125.400306	44.616317	50101	431	220122
B01AF0ZEWH	中餐厅	125.402465	44.613493	50100	431	220122
B01AF0ZEX3	中餐厅	125.072163	44.401171	50100	431	220122
B01AF0ZEYL	特色/地方风味餐厅	125.341029	43.841	50118	431	220102
B01AF0ZF2L	快餐厅	125.336834	43.895755	50300	431	220102
B01AF0ZF8X	特色/地方风味餐厅	126.426259	44.780237	50118	431	220182
B01AF0ZF9P	中餐厅	126.545789	44.820604	50100	431	220182
B01AF0ZFA2	中餐厅	126.542459	44.822675	50100	431	220182
B01AF0ZFAU	餐饮相关	125.338261	43.880964	50000	431	220102
B01AF0ZFBE	特色/地方风味餐厅	125.372249	43.890373	50118	431	220105
B01AF0ZFDN	中餐厅	126.686653	44.550512	50100	431	220182
B01AF0ZFDS	韩国料理	125.321963	43.868347	50203	431	220104
B01AF0ZFEM	特色/地方风味餐厅	125.287563	43.893835	50118	431	220106
B01AF0ZFHC	中餐厅	125.248786	43.86191	50100	431	220106
B01AF0ZFZ2	特色/地方风味餐厅	125.318515	43.93078	50118	431	220103
B01AF0ZG33	中餐厅	125.258538	43.88063	50100	431	220106
B01AF0ZG6S	中餐厅	125.237533	43.861968	50100	431	220106
B01AF0ZG6W	火锅店	125.239785	43.862185	50117	431	220106
B01AF0ZG8G	特色/地方风味餐厅	125.336988	43.894343	50118	431	220102
B01AF0ZG9W	特色/地方风味餐厅	125.341583	43.908452	50118	431	220103
B01AF0ZGB2	特色/地方风味餐厅	125.379498	43.878881	50118	431	220105
B01AF0ZGCH	中餐厅	125.819918	44.66275	50100	431	220183
B01AF0ZGH3	四川菜(川菜)	125.337013	43.894264	50102	431	220102
B01AF0ZGKA	清真菜馆	125.267707	43.873108	50121	431	220106
B01AF0ZGPY	中餐厅	125.369698	43.88354	50100	431	220105
B01AF0ZGQ7	火锅店	125.364536	43.886691	50117	431	220105
B01AF0ZGQQ	中餐厅	125.389801	43.846959	50100	431	220102
B01AF0ZGRU	火锅店	125.382066	43.87308	50117	431	220105
B01AF0ZGS3	快餐厅	125.390738	43.867318	50300	431	220105
B01AF0ZGTA	中餐厅	125.677478	44.067007	50100	431	220113
B01AF0ZH47	韩国料理	125.365783	43.88192	50203	431	220105
B01AF0ZHBM	中餐厅	125.854399	44.29909	50100	431	220113
B01AF0ZHBQ	中餐厅	125.849323	44.286058	50100	431	220113
B01AF0ZHCD	中餐厅	126.548334	44.827404	50100	431	220182
B01AF0ZHDL	餐饮相关	126.552293	44.824643	50000	431	220182
B01AF0ZHH2	茶艺馆	125.354514	43.864912	50600	431	220102
B01AF0ZHIK	海鲜酒楼	125.332055	43.838543	50119	431	220102
B01AF0ZHO5	中餐厅	125.323454	43.906447	50100	431	220103
B01AF0ZHOE	特色/地方风味餐厅	125.321533	43.903887	50118	431	220103
B01AF0ZHPG	中餐厅	125.366554	43.84448	50100	431	220102
B01AF0ZHRC	中餐厅	126.368001	45.088101	50100	431	220182
B01AF0ZHV0	火锅店	125.318238	43.886623	50117	431	220104
B01AF0ZHW8	特色/地方风味餐厅	125.257358	43.891585	50118	431	220106
B01AF0ZHZD	特色/地方风味餐厅	125.323804	43.821957	50118	431	220102
B01AF0ZHZT	茶艺馆	125.350874	43.833687	50600	431	220102
B01AF0ZI5L	火锅店	125.328134	43.890504	50117	431	220102
B01AF0ZI6P	中餐厅	125.328912	43.922325	50100	431	220103
B01AF0ZI6Y	中餐厅	125.304092	43.946441	50100	431	220103
B01AF0ZI6Z	火锅店	125.305616	43.945956	50117	431	220103
B01AF0ZI75	中餐厅	125.302244	43.944902	50100	431	220103
B01AF0ZIBL	中餐厅	125.130258	44.674695	50100	431	220122
B01AF0ZID4	特色/地方风味餐厅|餐饮服务	125.826349	44.148189	050118|050121	431	220113
B01AF0ZIET	中餐厅	126.547539	44.828052	50100	431	220182
B01AF0ZIGN	火锅店	125.441106	43.830406	50117	431	220102
B01AF0ZIGQ	中餐厅	125.439899	43.831263	50100	431	220102
B01AF0ZIM7	特色/地方风味餐厅	125.280815	43.864549	50118	431	220104
B01AF0ZIP0	中餐厅	125.455484	44.474532	50100	431	220183
B01AF0ZIQH	中餐厅	126.687025	44.853229	50100	431	220182
B01AF0ZIR1	中餐厅	125.326575	43.84279	50100	431	220102
B01AF0ZIRR	中餐厅	125.323007	43.863308	50100	431	220104
B01AF0ZIRY	西北菜	125.321642	43.854202	50115	431	220104
B01AF0ZIVE	综合酒楼	126.651113	45.039337	50101	431	220182
B01AF0ZJ0Y	特色/地方风味餐厅	125.278448	43.921091	50118	431	220106
B01AF0ZJ3U	特色/地方风味餐厅	125.27133	43.837908	50118	431	220104
B01AF0ZJ6R	中餐厅	125.292873	43.827262	50100	431	220104
B01AF0ZJ6Y	西餐厅(综合风味)|体育休闲服务	125.268191	43.828257	050201|080304	431	220104
B01AF0ZJ82	中餐厅	125.28917	43.845029	50100	431	220104
B01AF0ZJCE	糕饼店	125.318766	43.905347	50800	431	220103
B01AF0ZJEG	中餐厅	126.25552	45.093231	50100	431	220182
B01AF0ZJEV	韩国料理	125.339512	43.884488	50203	431	220102
B01AF0ZJF0	肯德基	125.320095	43.890315	50301	431	220104
B01AF0ZO4H	肯德基	125.290193	43.845166	50301	431	220104
B01AF0ZQHR	日本料理	125.315485	43.865665	50202	431	220104
B01AF0ZQOV	中餐厅	125.287964	43.83987	50100	431	220104
B01AF0ZQP3	火锅店	125.275425	43.854154	50117	431	220104
B01AF0ZQQM	火锅店	125.288756	43.863423	50117	431	220104
B01AF0ZQRA	咖啡厅	125.289307	43.829489	50500	431	220104
B01AF0ZQRN	餐饮相关	125.329055	43.8945	50000	431	220102
B01AF0ZQSG	特色/地方风味餐厅	125.325213	43.890673	50118	431	220102
B01AF0ZQTO	火锅店	125.331909	43.890753	50117	431	220102
B01AF0ZQV2	特色/地方风味餐厅	125.316813	43.888583	50118	431	220104
B01AF0ZQV3	特色/地方风味餐厅	125.35316	43.85959	50118	431	220102
B01AF0ZQV5	特色/地方风味餐厅	125.327366	43.90207	50118	431	220103
B01AF0ZQVF	中餐厅	125.327022	43.902006	50100	431	220103
B01AF0ZQVQ	快餐厅	125.314258	43.889714	50300	431	220104
B01AF0ZQYQ	中餐厅	125.327072	43.90175	50100	431	220103
B01AF0ZR1M	特色/地方风味餐厅	125.328821	43.894402	50118	431	220102
B01AF0ZR1R	韩国料理	125.315713	43.875403	50203	431	220104
B01AF0ZR42	中餐厅	125.344635	43.899329	50100	431	220102
B01AF0ZR99	中餐厅	125.299942	43.830985	50100	431	220104
B01AF0ZRB0	火锅店	125.376643	43.922119	50117	431	220105
B01AF0ZRBF	糕饼店	125.300155	43.839578	50800	431	220104
B01AF0ZRC2	火锅店|餐饮服务	125.37001	43.89056	050117|050121	431	220105
B01AF0ZRE9	中餐厅	125.328198	43.924285	50100	431	220103
B01AF0ZRFX	中餐厅	125.265799	43.888828	50100	431	220106
B01AF0ZRGW	湖南菜(湘菜)	125.283605	43.887406	50108	431	220106
B01AF0ZRIP	中餐厅	125.336016	43.931353	50100	431	220103
B01AF0ZRLH	特色/地方风味餐厅	125.405036	43.875313	50118	431	220105
B01AF0ZRM2	火锅店	125.191006	43.853258	50117	431	220106
B01AF0ZRTA	特色/地方风味餐厅	125.36542	43.860511	50118	431	220102
B01AF0ZRVX	茶艺馆	125.359512	43.819499	50600	431	220102
B01AF0ZRWY	韩国料理	125.279817	43.827823	50203	431	220104
B01AF0ZRXV	火锅店	125.323288	43.829728	50117	431	220102
B01AF0ZS04	火锅店	125.257146	43.888681	50117	431	220106
B01AF0ZS45	中餐厅	125.303389	43.869955	50100	431	220104
B01AF0ZS4V	中餐厅	125.263963	43.890012	50100	431	220106
B01AF0ZS59	茶艺馆	125.304902	43.89109	50600	431	220104
B01AF0ZS9Z	餐饮相关	125.383653	43.828638	50000	431	220102
B01AF0ZSA3	综合酒楼	125.255575	43.837288	50101	431	220104
B01AF0ZSBA	清真菜馆	125.286166	43.839801	50121	431	220104
B01AF0ZSCZ	火锅店	125.36986	43.843374	50117	431	220102
B01AF0ZSDI	中餐厅	125.344268	43.886454	50100	431	220102
B01AF0ZSE9	清真菜馆	125.35572	43.894373	50121	431	220102
B01AF0ZSFC	特色/地方风味餐厅	125.265814	43.893832	50118	431	220106
B01AF0ZSH5	火锅店	125.259301	43.888677	50117	431	220106
B01AF0ZSK8	中餐厅	125.302445	43.944832	50100	431	220103
B01AF0ZSKQ	特色/地方风味餐厅	125.367342	43.840897	50118	431	220102
B01AF0ZSM9	肯德基	125.317301	43.887291	50301	431	220104
B01AF0ZSOG	必胜客	125.318678	43.864381	50303	431	220104
B01AF0ZSQE	特色/地方风味餐厅	125.26968	43.857582	50118	431	220104
B01AF0ZSUB	特色/地方风味餐厅	125.320812	43.907037	50118	431	220103
B01AF0ZSW1	餐饮相关	125.370856	43.880846	50000	431	220105
B01AF0ZSWE	火锅店	125.271696	43.86532	50117	431	220106
B01AF0ZSWP	中餐厅	125.27483	43.839783	50100	431	220104
B01AF0ZSYM	清真菜馆	125.271249	43.91172	50121	431	220106
B01AF0ZSZ2	中餐厅	125.39185	43.887126	50100	431	220105
B01AF0ZSZM	快餐厅	125.256898	43.830026	50300	431	220104
B01AF0ZT37	特色/地方风味餐厅	125.37078	43.890054	50118	431	220105
B01AF0ZT3A	特色/地方风味餐厅	125.301656	43.944685	50118	431	220103
B01AF0ZT47	快餐厅	125.289208	43.895657	50300	431	220106
B01AF0ZT58	火锅店	125.3758	43.884164	50117	431	220105
B01AF0ZT5F	特色/地方风味餐厅	125.294288	43.826872	50118	431	220104
B01AF0ZT5M	中餐厅	125.2669	43.888032	50100	431	220106
B01AF0ZT6H	特色/地方风味餐厅	125.294446	43.882283	50118	431	220104
B01AF0ZT7S	中餐厅	125.293837	43.904236	50100	431	220106
B01AF0ZT9B	茶艺馆	125.252862	43.824102	50600	431	220104
B01AF0ZTAA	特色/地方风味餐厅	125.301489	43.945312	50118	431	220103
B01AF0ZTC7	特色/地方风味餐厅	125.370581	43.841519	50118	431	220102
B01AF0ZTDR	韩国料理	125.247499	43.874884	50203	431	220106
B01AF0ZTIK	东北菜	125.36379	43.881071	50113	431	220105
B01AF0ZTN0	特色/地方风味餐厅	125.293756	43.943786	50118	431	220103
B01AF0ZTON	茶艺馆	125.359454	43.881664	50600	431	220105
B01AF0ZTOS	中餐厅	125.330214	43.896437	50100	431	220102
B01AF0ZTR6	中餐厅	125.296505	43.882936	50100	431	220104
B01AF0ZTSZ	餐饮相关	125.278865	43.940755	50000	431	220106
B01AF0ZTTG	中餐厅	125.309921	43.868011	50100	431	220104
B01AF0ZTU1	特色/地方风味餐厅	125.212071	43.863464	50118	431	220106
B01AF0ZTVB	快餐厅	125.301844	43.940528	50300	431	220103
B01AF0ZTVR	火锅店	125.271628	43.912747	50117	431	220106
B01AF0ZTW3	海鲜酒楼	125.335949	43.945719	50119	431	220103
B01AF0ZTYP	快餐厅	125.370264	43.880616	50300	431	220105
B01AF0ZTZ0	快餐厅	125.313085	43.889821	50300	431	220104
B01AF0ZTZI	快餐厅	125.374381	43.845097	50300	431	220102
B01AF0ZU1R	清真菜馆	125.388509	43.919849	50121	431	220105
B01AF0ZU2E	火锅店	125.387024	43.845547	50117	431	220102
B01AF0ZU2J	东北菜	125.340684	43.931396	50113	431	220103
B01AF0ZU36	韩国料理	125.313052	43.867226	50203	431	220104
B01AF0ZU4F	特色/地方风味餐厅	125.367632	43.840903	50118	431	220102
B01AF0ZU7L	特色/地方风味餐厅	125.345314	43.931553	50118	431	220103
B01AF0ZU7R	中餐厅	125.39895	43.875309	50100	431	220105
B01AF0ZUA0	餐饮相关	125.382154	43.885755	50000	431	220105
B01AF0ZUBM	快餐厅	125.365777	43.827391	50300	431	220102
B01AF0ZUEJ	中餐厅	125.404041	43.87526	50100	431	220105
B01AF0ZUF6	餐饮相关	125.439397	43.831616	50000	431	220102
B01AF0ZUGV	综合酒楼	125.265619	43.854356	50101	431	220104
B01AF0ZUH2	火锅店	125.303515	43.881034	50117	431	220104
B01AF0ZUHX	中餐厅	125.242847	43.867387	50100	431	220106
B01AF0ZUI1	火锅店|餐饮服务	125.249077	43.861423	050117|050119	431	220106
B01AF0ZUIQ	特色/地方风味餐厅	125.315873	43.868466	50118	431	220104
B01AF0ZUKS	中餐厅	125.277243	43.937369	50100	431	220103
B01AF0ZULD	四川菜(川菜)	125.365937	43.84258	50102	431	220102
B01AF0ZULJ	糕饼店	125.30287	43.848008	50800	431	220104
B01AF0ZUMY	泰国/越南菜品餐厅|餐饮服务	125.316931	43.890618	050206|050217	431	220104
B01AF0ZURB	糕饼店	125.17526	44.428106	50800	431	220122
B01AF0ZURC	特色/地方风味餐厅	125.250428	43.820956	50118	431	220104
B01AF0ZUSN	快餐厅	125.425166	43.872189	50300	431	220105
B01AF0ZUXE	快餐厅	125.286741	43.82724	50300	431	220104
B01AF0ZUYN	中餐厅	125.219534	43.890823	50100	431	220106
B01AF0ZUZT	综合酒楼|住宿服务	125.829676	44.151811	050101|100100	431	220113
B01AF0ZV03	特色/地方风味餐厅	125.352917	43.869812	50118	431	220102
B01AF0ZV5W	中餐厅	125.350004	43.855559	50100	431	220102
B01AF0ZV7N	特色/地方风味餐厅	125.428248	43.889346	50118	431	220105
B01AF0ZVB0	海鲜酒楼	125.377219	43.877103	50119	431	220105
B01AF0ZVD7	东北菜	125.163396	43.77562	50113	431	220104
B01AF0ZVEU	特色/地方风味餐厅	125.22923	43.798668	50118	431	220104
B01AF0ZVI0	快餐厅	125.222922	43.833484	50300	431	220106
B01AF0ZVLT	综合酒楼|住宿服务	125.555766	44.223278	050101|100100	431	220103
B01AF0ZVMJ	咖啡厅	125.368101	43.866439	50500	431	220105
B01AF0ZVRX	中餐厅	125.75919	44.391406	50100	431	220183
B01AF0ZVSG	中餐厅	125.30425	43.878908	50100	431	220104
B01AF0ZVSK	特色/地方风味餐厅	125.260835	43.901161	50118	431	220106
B01AF0ZVTD	快餐厅	125.291682	43.897918	50300	431	220106
B01AF0ZVUY	四川菜(川菜)	125.370768	43.861084	50102	431	220102
B01AF0ZVUZ	中餐厅	125.390384	43.887395	50100	431	220105
B01AF0ZVVA	快餐厅	125.273257	43.844081	50300	431	220104
B01AF0ZW1H	中餐厅	125.388261	44.091146	50100	431	220103
B01AF0ZW1Q	中餐厅	125.315682	43.876791	50100	431	220104
B01AF0ZW7F	中餐厅	125.432737	43.887462	50100	431	220105
B01AF0ZWIE	餐饮相关	125.292217	43.887736	50000	431	220106
B01AF0ZWJO	中餐厅	125.164322	43.775091	50100	431	220104
B01AF0ZWKQ	中餐厅	125.298478	43.939268	50100	431	220103
B01AF0ZWLT	特色/地方风味餐厅	125.383297	43.828642	50118	431	220102
B01AF0ZWNL	中餐厅	125.391745	44.091414	50100	431	220103
B01AF0ZWP5	中餐厅	125.661736	43.530945	50100	431	220112
B01AF0ZY0Z	咖啡厅	125.320307	43.845969	50500	431	220104
B01AF0ZY65	中餐厅	125.430766	43.782803	50100	431	220102
B01AF0ZYB1	西餐厅(综合风味)	125.362421	43.840774	50201	431	220102
B01AF0ZYCF	西餐厅(综合风味)	125.243749	43.841088	50201	431	220104
B01AF0ZYOR	清真菜馆	125.835479	44.143208	50121	431	220113
B01AF0ZYV5	餐饮相关	125.840778	44.142129	50000	431	220113
B01AF0ZZ5U	中餐厅	126.544095	44.841395	50100	431	220182
B01AF0ZZBL	特色/地方风味餐厅	125.664329	43.530803	50118	431	220112
B01AF0ZZBW	中餐厅	125.668609	43.525807	50100	431	220112
B01AF0ZZDQ	清真菜馆	125.675156	43.527885	50121	431	220112
B01AF0ZZFQ	火锅店	125.652694	43.523039	50117	431	220112
B01AF0ZZPX	餐饮相关	125.703928	44.523475	50000	431	220183
B01AF0ZZQB	中餐厅	125.693373	44.536647	50100	431	220183
B01AF0ZZQX	中餐厅	125.696618	44.531623	50100	431	220183
B01AF0ZZSU	餐饮相关	125.704264	44.528061	50000	431	220183
B01AF0ZZTE	中餐厅	125.186753	44.432383	50100	431	220122
B01AF0ZZTK	特色/地方风味餐厅	125.187711	44.442561	50118	431	220122
B01AF0ZZU5	中餐厅	125.699236	44.522794	50100	431	220183
B01AF0ZZV6	中餐厅	125.328424	43.893358	50100	431	220102
B01AF0ZZZP	中餐厅	125.70525	44.532526	50100	431	220183
B01AF10003	中餐厅	125.163815	44.437712	50100	431	220122
B01AF1000W	火锅店	125.701645	44.534097	50117	431	220183
B01AF10019	特色/地方风味餐厅	125.701576	44.529385	50118	431	220183
B01AF10024	餐饮相关	125.702487	44.535261	50000	431	220183
B01AF1002N	中餐厅	126.553539	44.838638	50100	431	220182
B01AF1002V	中餐厅	126.557267	44.819904	50100	431	220182
B01AF1004K	特色/地方风味餐厅	125.3352	43.890846	50118	431	220102
B01AF1006Y	中餐厅	125.705448	44.534231	50100	431	220183
B01AF10082	糕饼店	125.69578	44.530551	50800	431	220183
B01AF1008J	中餐厅	126.559121	44.822182	50100	431	220182
B01AF1008V	中式素菜馆	125.328442	43.889877	50120	431	220102
B01AF1009S	特色/地方风味餐厅	125.706098	44.530094	50118	431	220183
B01AF1009Z	糕饼店	125.70014	44.530426	50800	431	220183
B01AF100AV	中餐厅	126.558561	44.822102	50100	431	220182
B01AF100BD	火锅店	126.553514	44.831686	50117	431	220182
B01AF100CB	中餐厅	125.326096	43.890503	50100	431	220102
B01AF100CL	餐饮相关	126.561218	44.820624	50000	431	220182
B01AF100D2	特色/地方风味餐厅	125.699145	44.53578	50118	431	220183
B01AF100E1	中餐厅	126.554985	44.831049	50100	431	220182
B01AF100EP	中餐厅	126.547156	44.831043	50100	431	220182
B01AF100FN	特色/地方风味餐厅	125.179244	44.431445	50118	431	220122
B01AF100HI	特色/地方风味餐厅	125.699525	44.535598	50118	431	220183
B01AF100IG	中餐厅	125.693958	44.53584	50100	431	220183
B01AF100M2	火锅店	126.559294	44.822098	50117	431	220182
B01AF100N3	餐饮相关	125.334138	43.891223	50000	431	220102
B01AF100PU	中餐厅	126.547878	44.831112	50100	431	220182
B01AF100Q9	特色/地方风味餐厅	125.178939	44.435198	50118	431	220122
B01AF100SD	中餐厅	126.558405	44.822425	50100	431	220182
B01AF100T8	中餐厅	125.698678	44.53502	50100	431	220183
B01AF100UT	特色/地方风味餐厅	125.700287	44.535844	50118	431	220183
B01AF100VH	糕饼店	125.703004	44.528351	50800	431	220183
B01AF100XR	餐饮相关	125.70235	44.525973	50000	431	220183
B01AF1010M	火锅店	125.693444	44.536737	50117	431	220183
B01AF1010N	特色/地方风味餐厅	125.182465	44.435656	50118	431	220122
B01AF1012S	四川菜(川菜)	125.328713	43.893371	50102	431	220102
B01AF10136	特色/地方风味餐厅	125.174872	44.429244	50118	431	220122
B01AF10144	特色/地方风味餐厅	125.179378	44.43523	50118	431	220122
B01AF1014R	中餐厅	125.165018	44.434822	50100	431	220122
B01AF1014X	中餐厅	125.326784	43.893942	50100	431	220102
B01AF1015S	火锅店	126.548247	44.831677	50117	431	220182
B01AF10183	中餐厅	125.699514	44.528781	50100	431	220183
B01AF1018C	特色/地方风味餐厅	125.693559	44.528032	50118	431	220183
B01AF101AR	火锅店	125.178963	44.423355	50117	431	220122
B01AF101BL	特色/地方风味餐厅	125.179307	44.435228	50118	431	220122
B01AF101CB	中餐厅	126.563231	44.820056	50100	431	220182
B01AF101DG	特色/地方风味餐厅	125.32571	43.893316	50118	431	220102
B01AF101EG	中餐厅	126.549918	44.839926	50100	431	220182
B01AF101EK	特色/地方风味餐厅	125.174861	44.429633	50118	431	220122
B01AF101EQ	火锅店	126.550451	44.8283	50117	431	220182
B01AF101EV	特色/地方风味餐厅	125.172597	44.423875	50118	431	220122
B01AF101FF	特色/地方风味餐厅	125.180011	44.423984	50118	431	220122
B01AF101HJ	特色/地方风味餐厅	125.174911	44.426101	50118	431	220122
B01AF101I5	火锅店	125.699962	44.534338	50117	431	220183
B01AF101IK	西餐厅(综合风味)	125.695468	44.53491	50201	431	220183
B01AF101KW	中餐厅	125.332842	43.885776	50100	431	220102
B01AF101OZ	中餐厅	125.166811	44.425463	50100	431	220122
B01AF101S2	特色/地方风味餐厅	126.543922	44.83536	50118	431	220182
B01AF101SL	特色/地方风味餐厅	125.183152	44.429697	50118	431	220122
B01AF101SR	特色/地方风味餐厅	126.559227	44.819214	50118	431	220182
B01AF101T0	特色/地方风味餐厅	125.175892	44.42429	50118	431	220122
B01AF101U3	中餐厅	125.171039	44.423829	50100	431	220122
B01AF101VG	清真菜馆	125.174235	44.423416	50121	431	220122
B01AF101WE	火锅店	126.543948	44.830111	50117	431	220182
B01AF10208	综合酒楼	125.859246	44.162922	50101	431	220113
B01AF1021S	特色/地方风味餐厅	125.341965	43.895371	50118	431	220102
B01AF1024K	中餐厅	125.341566	43.894474	50100	431	220102
B01AF1024S	火锅店	125.174241	44.423134	50117	431	220122
B01AF10253	特色/地方风味餐厅	125.843948	44.159727	50118	431	220113
B01AF10261	综合酒楼	126.553258	44.831706	50101	431	220182
B01AF102AY	特色/地方风味餐厅	125.338373	43.883687	50118	431	220102
B01AF102EE	糕饼店	125.84451	44.159767	50800	431	220113
B01AF102F3	中餐厅	125.700262	44.542573	50100	431	220183
B01AF102FJ	餐饮相关	125.852037	44.160661	50000	431	220113
B01AF102HX	中餐厅	125.343791	43.888744	50100	431	220102
B01AF102IE	中餐厅	125.709266	44.532885	50100	431	220183
B01AF102II	糕饼店	125.852334	44.161043	50800	431	220113
B01AF102JM	特色/地方风味餐厅	125.708948	44.539775	50118	431	220183
B01AF102L5	中餐厅	125.329508	43.885901	50100	431	220102
B01AF102LQ	清真菜馆	125.846526	44.154325	50121	431	220113
B01AF102NV	中餐厅	125.34052	43.890272	50100	431	220102
B01AF102OZ	中餐厅	125.711701	44.537857	50100	431	220183
B01AF102QL	特色/地方风味餐厅	125.655094	43.525526	50118	431	220112
B01AF102RT	中餐厅	125.73798	44.515981	50100	431	220183
B01AF102SL	中餐厅	125.344907	43.901987	50100	431	220103
B01AF102T8	特色/地方风味餐厅	125.84301	44.160814	50118	431	220113
B01AF102U1	特色/地方风味餐厅	125.180639	44.429204	50118	431	220122
B01AF102UZ	特色/地方风味餐厅	125.70498	44.534768	50118	431	220183
B01AF102V6	中餐厅	125.709471	44.531448	50100	431	220183
B01AF102VO	中餐厅	125.701239	44.542241	50100	431	220183
B01AF102WT	中餐厅	125.702919	44.54503	50100	431	220183
B01AF102XJ	特色/地方风味餐厅	125.847945	44.157788	50118	431	220113
B01AF102XT	餐饮相关	125.708537	44.533552	50000	431	220183
B01AF1030S	特色/地方风味餐厅	125.703647	44.539801	50118	431	220183
B01AF10360	特色/地方风味餐厅	125.711826	44.532591	50118	431	220183
B01AF1037A	中餐厅	125.713217	44.541152	50100	431	220183
B01AF1037Z	快餐厅	125.334378	43.907622	50300	431	220103
B01AF1038M	中餐厅	125.181087	44.42757	50100	431	220122
B01AF103BS	中式素菜馆	125.330103	43.887623	50120	431	220102
B01AF103CA	特色/地方风味餐厅	125.70566	44.540407	50118	431	220183
B01AF103CO	特色/地方风味餐厅	125.341046	43.888186	50118	431	220102
B01AF103CT	糕饼店	125.706208	44.536109	50800	431	220183
B01AF103F1	特色/地方风味餐厅	125.334338	43.90156	50118	431	220103
B01AF103F8	特色/地方风味餐厅	125.702598	44.542159	50118	431	220183
B01AF103FD	快餐厅	125.181532	44.428841	50300	431	220122
B01AF103HD	休闲餐饮场所	125.706161	44.53604	50400	431	220183
B01AF103HY	中餐厅	125.829475	44.149682	50100	431	220113
B01AF103I3	中餐厅	125.702861	44.541359	50100	431	220183
B01AF103I9	特色/地方风味餐厅	125.698858	44.543038	50118	431	220183
B01AF103IH	中餐厅	125.832409	44.147832	50100	431	220113
B01AF103L4	糕饼店|购物服务	125.835355	44.15329	050800|060000	431	220113
B01AF103OS	特色/地方风味餐厅	125.340138	43.887716	50118	431	220102
B01AF103RL	中餐厅	125.698749	44.545066	50100	431	220183
B01AF103SY	中餐厅	125.71226	44.54741	50100	431	220183
B01AF103VD	中餐厅	125.702909	44.540082	50100	431	220183
B01AF1043C	中餐厅	125.710777	44.533488	50100	431	220183
B01AF10443	糕饼店	125.7152	44.538048	50800	431	220183
B01AF10550	特色/地方风味餐厅	125.244778	43.861692	50118	431	220106
B01AF105B3	中餐厅	125.296643	43.86685	50100	431	220104
B01AF105ZD	中餐厅|住宿服务	125.32712	43.831918	050100|100100	431	220102
B01AF1065R	特色/地方风味餐厅	125.239923	43.840011	50118	431	220104
B01AF106EH	茶艺馆	125.29171	43.827262	50600	431	220104
B01AF106GR	特色/地方风味餐厅	125.297035	43.867436	50118	431	220104
B01AF107KD	快餐厅	125.334398	43.888356	50300	431	220102
B01AF107LS	中餐厅	126.548177	44.825475	50100	431	220182
B01AF107M3	特色/地方风味餐厅	125.174998	44.43798	50118	431	220122
B01AF107PG	中餐厅	126.554355	44.831809	50100	431	220182
B01AF107QY	特色/地方风味餐厅	126.546602	44.828003	50118	431	220182
B01AF107SJ	中餐厅	126.540096	44.830837	50100	431	220182
B01AF107TA	东北菜	125.180536	44.438706	50113	431	220122
B01AF107UM	综合酒楼	125.180122	44.437775	50101	431	220122
B01AF107W9	特色/地方风味餐厅	126.555143	44.830188	50118	431	220182
B01AF107WH	特色/地方风味餐厅|餐饮服务	126.558795	44.828093	050118|050102	431	220182
B01AF107XK	特色/地方风味餐厅	126.555432	44.830838	50118	431	220182
B01AF107Y6	特色/地方风味餐厅	125.180169	44.438867	50118	431	220122
B01AF1080K	中餐厅	126.547931	44.827862	50100	431	220182
B01AF1081X	特色/地方风味餐厅	126.548701	44.825711	50118	431	220182
B01AF1083A	中餐厅	125.165938	44.433485	50100	431	220122
B01AF1084D	中餐厅	125.180914	44.438739	50100	431	220122
B01AF1085L	特色/地方风味餐厅	125.178652	44.438627	50118	431	220122
B01AF10877	中餐厅	126.560964	44.828361	50100	431	220182
B01AF1087O	特色/地方风味餐厅	126.549852	44.825291	50118	431	220182
B01AF108B0	中餐厅	125.334262	43.896741	50100	431	220102
B01AF108BG	餐饮相关	125.170129	44.428456	50000	431	220122
B01AF108GS	清真菜馆	125.169033	44.432458	50121	431	220122
B01AF108GZ	特色/地方风味餐厅	125.83195	44.153634	50118	431	220113
B01AF108H6	中餐厅	125.33642	43.897152	50100	431	220102
B01AF108HU	中餐厅	125.831859	44.154333	50100	431	220113
B01AF108IC	中餐厅	125.16469	44.43191	50100	431	220122
B01AF108IP	特色/地方风味餐厅	125.167731	44.425553	50118	431	220122
B01AF108IT	快餐厅	125.839047	44.151016	50300	431	220113
B01AF108J2	海鲜酒楼	125.16715	44.421657	50119	431	220122
B01AF108MX	中餐厅	125.837244	44.152656	50100	431	220113
B01AF108NG	快餐厅	125.836085	44.153159	50300	431	220113
B01AF108UV	中餐厅	125.714862	44.536489	50100	431	220183
B01AF108V2	中餐厅	125.694215	44.53794	50100	431	220183
B01AF108WB	山东菜(鲁菜)	125.7151	44.536016	50104	431	220183
B01AF108WQ	中餐厅	125.694669	44.536982	50100	431	220183
B01AF108XR	糕饼店	125.697002	44.539596	50800	431	220183
B01AF108XZ	特色/地方风味餐厅	125.695355	44.536707	50118	431	220183
B01AF108Z9	中餐厅	125.694729	44.537119	50100	431	220183
B01AF108ZK	中餐厅	125.694369	44.53709	50100	431	220183
B01AF10SSB	糕饼店	125.24085	43.839894	50800	431	220104
B01AF10T0T	茶餐厅|餐饮服务	125.297161	43.867211	050305|050400	431	220104
B01AF10TBK	中餐厅	125.316188	43.914866	50100	431	220103
B01AF10TF0	中餐厅	125.39471	43.849552	50100	431	220102
B01AF10U6F	餐饮相关	125.39404	43.863123	50000	431	220102
B01AF10VSF	中餐厅	125.310065	43.893228	50100	431	220104
B01AF10Y3K	肯德基	125.301528	43.868048	50301	431	220104
B01AF10Y3M	中餐厅	125.228454	43.852675	50100	431	220106
B01AF10Y6G	韩国料理	125.261467	43.892908	50203	431	220106
B01AF10YFL	中餐厅	125.927499	43.415684	50100	431	220112
B01AF10YKM	糕饼店	125.373584	43.881996	50800	431	220105
B01AF10YT4	冷饮店	125.344665	43.899137	50700	431	220102
B01AF10YZ3	中餐厅	125.289056	43.863631	50100	431	220104
B01AF10Z1K	四川菜(川菜)	125.32308	43.890267	50102	431	220104
B01AF10ZI1	快餐厅	125.337568	43.907943	50300	431	220103
B01AF10ZKI	中餐厅	125.417422	43.825085	50100	431	220102
B01AF10ZMV	四川菜(川菜)	125.321977	43.867509	50102	431	220104
B01AF10ZNF	咖啡厅	125.326068	43.867782	50500	431	220102
B01AF10ZSY	火锅店	125.266942	43.887531	50117	431	220106
B01AF114LD	中餐厅	125.395099	43.859554	50100	431	220102
B01AF114LH	综合酒楼	125.374904	43.92334	50101	431	220105
B01AF114N7	中餐厅	125.417779	43.823919	50100	431	220102
B01AF114NV	火锅店	125.343697	43.894918	50117	431	220102
B01AF114NX	咖啡厅	125.312614	43.866344	50500	431	220104
B01AF114OQ	中餐厅	125.367981	43.828095	50100	431	220102
B01AF114QT	咖啡厅	125.313008	43.86495	50500	431	220104
B01AF114QW	火锅店	125.3821	43.876627	50117	431	220105
B01AF114SE	中餐厅	125.408835	43.82497	50100	431	220102
B01AF114T3	特色/地方风味餐厅	125.292343	43.940653	50118	431	220103
B01AF114VH	特色/地方风味餐厅	125.324992	43.846183	50118	431	220104
B01AF114Y3	糕饼店	125.261121	43.863704	50800	431	220106
B01AF114Z0	火锅店	125.698935	44.528564	50117	431	220183
B01AF11506	中餐厅	125.260737	43.885098	50100	431	220106
B01AF1151K	中餐厅	125.337895	43.858864	50100	431	220102
B01AF1153H	快餐厅	125.396944	43.874651	50300	431	220105
B01AF1154Q	中餐厅	125.328417	43.890519	50100	431	220102
B01AF1156U	快餐厅	125.311766	43.875436	50300	431	220104
B01AF1158B	吉野家	125.323861	43.911431	50309	431	220103
B01AF1159A	火锅店	125.351862	43.8984	50117	431	220102
B01AF115BF	特色/地方风味餐厅	125.370342	43.890344	50118	431	220105
B01AF115CZ	茶艺馆	125.274485	43.83977	50600	431	220104
B01AF115F8	冷饮店	125.261023	43.892818	50700	431	220106
B01AF115FH	外国餐厅	125.32468	43.832082	50200	431	220102
B01AF115GH	清真菜馆	125.213878	43.854486	50121	431	220106
B01AF115GL	餐饮相关	125.300687	43.870298	50000	431	220104
B01AF115H6	快餐厅	125.326466	43.930489	50300	431	220103
B01AF115HG	糕饼店	125.396858	43.874704	50800	431	220105
B01AF115HR	中餐厅	125.226163	43.859126	50100	431	220106
B01AF115JT	快餐厅	125.373355	43.882011	50300	431	220105
B01AF115MA	快餐厅	125.293045	43.934083	50300	431	220103
B01AF115MJ	糕饼店	125.300852	43.870351	50800	431	220104
B01AF115MS	外国餐厅	125.393203	43.862821	50200	431	220102
B01AF115N4	快餐厅	125.261263	43.892887	50300	431	220106
B01AF115NA	火锅店	125.411788	43.819782	50117	431	220102
B01AF115OU	冷饮店	125.334424	43.891251	50700	431	220102
B01AF115RB	中餐厅	125.300463	43.871781	50100	431	220104
B01AF115RC	特色/地方风味餐厅	125.30968	43.83336	50118	431	220104
B01AF115U1	快餐厅	125.393853	43.863168	50300	431	220102
B01AF115VE	餐饮相关	125.338904	43.834056	50000	431	220102
B01AF115Z6	快餐厅	125.34158	43.889762	50300	431	220102
B01AF115ZF	中餐厅	125.346456	43.879008	50100	431	220102
B01AF119S9	快餐厅	125.301022	43.870135	50300	431	220104
B01AF11A4V	特色/地方风味餐厅	125.322006	43.866213	50118	431	220104
B01AF11A57	快餐厅	125.300311	43.836067	50300	431	220104
B01AF11A7J	快餐厅	125.427382	43.890217	50300	431	220105
B01AF11AIF	餐饮相关	125.294047	43.872794	50000	431	220104
B01AF11ANU	餐饮相关	125.291115	43.89255	50000	431	220106
B01AF11AUP	特色/地方风味餐厅	125.30984	43.890993	50118	431	220104
B01AF11AVE	中餐厅	125.255561	43.888708	50100	431	220106
B01AF11AXR	中餐厅	125.253152	43.893652	50100	431	220106
B01AF11BEN	中餐厅	125.322649	43.875397	50100	431	220104
B01AF11BFN	特色/地方风味餐厅|餐饮服务	125.318364	43.906094	050118|050102	431	220103
B01AF11BIE	中餐厅	125.427269	43.889785	50100	431	220105
B01AF11C27	餐饮相关	125.305104	43.897475	50000	431	220104
B01AF11C2I	中餐厅	125.29459	43.87181	50100	431	220104
B01AF11CCS	餐饮相关	125.304472	43.898675	50000	431	220103
B01AF11DQ5	餐饮相关	125.279178	43.826875	50000	431	220104
B01AF11E8R	中餐厅	125.288249	43.86088	50100	431	220104
B01AF11E9W	中餐厅	125.29372	43.827	50100	431	220104
B01AF11EBN	糕饼店	125.261874	43.86362	50800	431	220106
B01AF11EIC	中餐厅	125.368147	43.881075	50100	431	220105
B01AF11EQ5	快餐厅	125.370633	43.893045	50300	431	220105
B01AF11ERE	中餐厅	125.342502	43.874563	50100	431	220102
B01AF11F4M	快餐厅	125.291829	43.906111	50300	431	220106
B01AF11FBH	快餐厅	125.295365	43.883734	50300	431	220104
B01AF11GEO	中餐厅	125.377178	43.867171	50100	431	220105
B01AF11GO5	特色/地方风味餐厅	125.65225	43.522472	50118	431	220112
B01AF11GSR	快餐厅	125.262824	43.895285	50300	431	220106
B01AF11GSV	餐饮相关	125.374058	43.881851	50000	431	220105
B01AF11GTF	清真菜馆	125.34229	43.880806	50121	431	220102
B01AF11GZV	餐饮相关	125.372622	43.91072	50000	431	220105
B01AF11H17	中餐厅	125.346193	43.935584	50100	431	220103
B01AF11H45	快餐厅	125.340088	43.90022	50300	431	220102
B01AF11HA3	餐饮相关	125.32781	43.929719	50000	431	220103
B01AF11HP9	清真菜馆	125.256261	43.916186	50121	431	220106
B01AF11II4	快餐厅	125.374785	43.875003	50300	431	220105
B01AF11IKL	中餐厅	125.331155	43.880081	50100	431	220102
B01AF11IOS	中餐厅	125.372632	43.913803	50100	431	220105
B01AF11J7O	中餐厅	125.333499	43.92051	50100	431	220103
B01AF11JRN	甜品店	125.332246	43.87438	50900	431	220102
B01AF11JVK	餐饮相关	125.375712	43.878572	50000	431	220105
B01AF11KTJ	中餐厅	125.346249	43.865119	50100	431	220102
B01AF11L87	中餐厅	125.24099	43.86576	50100	431	220106
B01AF11LKY	餐饮相关	125.343681	43.887018	50000	431	220102
B01AF11OTV	中餐厅	125.27757	43.852303	50100	431	220104
B01AF11PNY	中餐厅	125.288216	43.861912	50100	431	220104
B01AF11SKW	特色/地方风味餐厅	125.428213	43.888154	50118	431	220105
B01AF11STZ	火锅店|餐饮服务	125.367728	43.886723	050117|050118	431	220105
B01AF11SUR	餐饮相关	125.358393	43.894673	50000	431	220102
B01AF11T6M	中餐厅	125.322904	43.915884	50100	431	220103
B01AF11TIZ	快餐厅	125.315313	43.892718	50300	431	220104
B01AF11TVF	快餐厅	125.264583	43.883623	50300	431	220106
B01AF11U2T	快餐厅	125.322857	43.890101	50300	431	220104
B01AF11UBY	中餐厅	125.320685	43.902668	50100	431	220103
B01AF11VCJ	清真菜馆|餐饮服务	125.322644	43.876118	050121|050117	431	220104
B01AF11VQA	韩国料理	125.378675	43.87487	50203	431	220105
B01AF11VUT	冷饮店	125.374912	43.89007	50700	431	220105
B01AF11XXX	特色/地方风味餐厅	125.255841	43.917932	50118	431	220106
B01AF11YJ0	中餐厅	125.33133	43.873232	50100	431	220102
B01AF11YLU	特色/地方风味餐厅	125.341097	43.908387	50118	431	220103
B01AF11YVS	特色/地方风味餐厅	125.242391	43.862888	50118	431	220106
B01AF1240C	火锅店	125.32609	43.89153	50117	431	220102
B01AF124JR	外国餐厅	125.267636	43.891458	50200	431	220106
B01AF124K1	四川菜(川菜)	125.259196	43.901714	50102	431	220106
B01AF124ME	中餐厅	125.295715	43.82698	50100	431	220104
B01AF124PQ	肯德基	125.199656	43.876834	50301	431	220106
B01AF124TV	肯德基	125.351473	43.865423	50301	431	220102
B01AF124WD	清真菜馆|餐饮服务	125.435691	43.788741	050121|050117	431	220102
B01AF124WI	特色/地方风味餐厅	125.431888	43.787434	50118	431	220102
B01AF125JJ	中餐厅	125.920845	43.42239	50100	431	220112
B01AF128B0	茶艺馆	125.344154	43.87759	50600	431	220102
B01AF12B8E	中餐厅	126.549751	44.820965	50100	431	220182
B01AF12BHL	咖啡厅	125.311632	43.86491	50500	431	220104
B01AF12H8T	特色/地方风味餐厅	125.221196	43.857675	50118	431	220106
B01AF12H97	四川菜(川菜)	125.263276	43.872521	50102	431	220106
B01AF12HA5	火锅店	125.272828	43.912752	50117	431	220106
B01AF12HAN	中餐厅	125.30112	43.880984	50100	431	220104
B01AF12HB0	中餐厅	125.3274	43.868379	50100	431	220102
B01AF12HB2	中餐厅	125.33711	43.896633	50100	431	220102
B01AF12HB5	中餐厅	125.32823	43.872151	50100	431	220102
B01AF12HBU	糕饼店	125.844475	44.157796	50800	431	220113
B01AF12HDR	特色/地方风味餐厅	125.394883	43.879149	50118	431	220105
B01AF12HDT	中餐厅	125.301023	43.891141	50100	431	220104
B01AF12HEH	中餐厅	125.292787	43.865585	50100	431	220104
B01AF12HEL	快餐厅	125.286222	43.889614	50300	431	220106
B01AF12HEX	特色/地方风味餐厅	125.282066	43.86245	50118	431	220104
B01AF12HGB	中餐厅	125.308935	43.883504	50100	431	220104
B01AF12HGC	湖南菜(湘菜)	125.340753	43.92038	50108	431	220103
B01AF12HGM	特色/地方风味餐厅	125.354437	43.907481	50118	431	220102
B01AF12HHJ	特色/地方风味餐厅	125.279513	43.865152	50118	431	220104
B01AF12HIC	中餐厅	125.305442	43.89759	50100	431	220104
B01AF12HJW	湖南菜(湘菜)	125.327023	43.907317	50108	431	220103
B01AF12HLT	清真菜馆	125.36996	43.842515	50121	431	220102
B01AF12HM0	中餐厅	125.301451	43.883803	50100	431	220104
B01AF12HMM	快餐厅	125.238955	43.879532	50300	431	220106
B01AF12HN8	特色/地方风味餐厅	125.266538	43.888391	50118	431	220106
B01AF12HOH	火锅店	125.389399	43.845439	50117	431	220102
B01AF12HOO	中餐厅	125.250235	43.862012	50100	431	220106
B01AF12HPF	特色/地方风味餐厅	125.316907	43.859357	50118	431	220104
B01AF12HTX	清真菜馆	125.301222	43.873945	50121	431	220104
B01AF12HU3	特色/地方风味餐厅	125.200174	43.830827	50118	431	220106
B01AF12HVD	特色/地方风味餐厅	125.279403	43.86232	50118	431	220104
B01AF12HVM	综合酒楼	125.303756	43.941426	50101	431	220103
B01AF12HWQ	特色/地方风味餐厅	125.308632	43.89078	50118	431	220104
B01AF12HXE	中餐厅	125.243459	43.823829	50100	431	220104
B01AF12IQT	中餐厅	125.314417	43.827018	50100	431	220102
B01AF12IUR	四川菜(川菜)	125.29774	43.867679	50102	431	220104
B01AF12J3W	四川菜(川菜)	125.366256	43.814806	50102	431	220102
B01AF12J56	云贵菜|餐饮服务	125.349094	43.920919	050114|050118	431	220103
B01AF12JD6	特色/地方风味餐厅	125.329992	43.919875	50118	431	220103
B01AF12JKK	特色/地方风味餐厅	125.353171	43.892708	50118	431	220102
B01AF12JQC	特色/地方风味餐厅	125.33902	43.840568	50118	431	220102
B01AF12PGR	餐饮相关	125.322236	43.908918	50000	431	220103
B01AF12PIZ	餐饮相关	125.27571	44.00175	50000	431	220103
B01AF12PMA	糕饼店	125.295753	43.867218	50800	431	220104
B01AF12PMW	西餐厅(综合风味)	125.297732	43.867741	50201	431	220104
B01AF12PQY	餐饮相关	125.296488	43.870108	50000	431	220104
B01AF12PS9	中餐厅	125.924383	43.418276	50100	431	220112
B01AF12PUE	火锅店	125.244026	43.872326	50117	431	220106
B01AF12PUT	中餐厅	125.484346	44.391845	50100	431	220183
B01AF12PXA	中餐厅	125.251737	43.910188	50100	431	220106
B01AF12PYK	餐饮相关	125.256728	43.818507	50000	431	220104
B01AF12PYW	中餐厅	125.231086	43.8415	50100	431	220106
B01AF12PZZ	中餐厅	125.662952	43.53138	50100	431	220112
B01AF12Q5G	日本料理	125.320487	43.891941	50202	431	220104
B01AF12Q7M	餐饮相关	125.318366	43.866831	50000	431	220104
B01AF12Q9I	中餐厅	125.34405	43.898961	50100	431	220102
B01AF12R9S	咖啡厅	125.337663	43.850241	50500	431	220102
B01AF12REJ	糕饼店	125.292742	43.868741	50800	431	220104
B01AF12WZQ	中餐厅	125.653952	43.520868	50100	431	220112
B01AF12X18	中餐厅	126.601781	44.625228	50100	431	220182
B01AF12X1I	韩国料理	125.297174	43.881781	50203	431	220104
B01AF12X2Q	中餐厅	125.286252	43.839803	50100	431	220104
B01AF12X2R	中餐厅	125.322119	43.831981	50100	431	220102
B01AF12X2Y	糕饼店	125.190263	43.857023	50800	431	220106
B01AF12X3B	中餐厅	125.252896	43.818794	50100	431	220104
B01AF12X4U	特色/地方风味餐厅	125.293833	43.945102	50118	431	220103
B01AF12X65	中餐厅	125.425585	43.971517	50100	431	220103
B01AF12X6A	快餐厅	125.301645	43.870883	50300	431	220104
B01AF12X6D	中餐厅	125.68847	44.537613	50100	431	220183
B01AF12X6P	中餐厅	125.73624	43.403124	50100	431	220112
B01AF12X8N	中餐厅	125.375578	43.841136	50100	431	220102
B01AF12X9O	四川菜(川菜)	125.297445	43.940013	50102	431	220103
B01AF12XB2	茶艺馆	125.365832	43.842063	50600	431	220102
B01AF12XFS	特色/地方风味餐厅	125.277498	43.921098	50118	431	220106
B01AF12ZSR	东北菜	125.384978	43.846753	50113	431	220102
B01AF1302Y	糕饼店	125.275963	43.853117	50800	431	220104
B01AF130S4	中餐厅	125.180131	44.437728	50100	431	220122
B01AF13186	中餐厅	125.347812	43.837627	50100	431	220102
B01AF133Z9	外国餐厅	125.25524	43.868659	50200	431	220106
B01AF134CR	特色/地方风味餐厅	125.247571	43.860201	50118	431	220106
B01AF1352J	中餐厅	125.224373	43.858099	50100	431	220106
B01AF137CW	中餐厅	125.258567	43.831069	50100	431	220104
B01AF1384O	特色/地方风味餐厅	125.365947	43.824647	50118	431	220102
B01AF138O2	特色/地方风味餐厅	125.296171	43.94417	50118	431	220103
B01AF13939	中餐厅	125.259666	43.888677	50100	431	220106
B01AF1393G	快餐厅	125.293782	43.827289	50300	431	220104
B01AF1397T	中餐厅	125.329874	43.840554	50100	431	220102
B01AF13L3J	中餐厅	125.704999	43.493437	50100	431	220112
B01AF13L9F	特色/地方风味餐厅	125.30891	43.919203	50118	431	220106
B01AF13LMR	中餐厅	125.330415	43.896288	50100	431	220102
B01AF13LS6	四川菜(川菜)	125.316555	43.87636	50102	431	220104
B01AF13LSN	餐饮相关	125.321464	43.907096	50000	431	220103
B01AF13LTC	咖啡厅	125.313161	43.865675	50500	431	220104
B01AF13LUD	糕饼店	125.298924	43.872394	50800	431	220104
B01AF13LUE	快餐厅	125.304168	43.871261	50300	431	220104
B01AF13LV4	快餐厅	125.8375	44.150908	50300	431	220113
B01AF13LV9	中餐厅	125.28334	43.8587	50100	431	220104
B01AF13LZ1	快餐厅	125.23313	43.851147	50300	431	220106
B01AF13M3E	中餐厅	125.386948	43.845547	50100	431	220102
B01AF13M5T	中餐厅	125.282597	43.851532	50100	431	220104
B01AF13M6J	湖南菜(湘菜)	125.230921	43.852821	50108	431	220106
B01AF13M70	快餐厅	125.327816	43.864484	50300	431	220102
B01AF13M82	快餐厅	125.30916	43.890598	50300	431	220104
B01AF13M84	清真菜馆	125.244235	43.872326	50121	431	220106
B01AF13M8Q	中餐厅	125.37324	43.858317	50100	431	220102
B01AF13MA9	特色/地方风味餐厅	125.341566	43.920397	50118	431	220103
B01AF13MAV	特色/地方风味餐厅	125.355667	43.89494	50118	431	220102
B01AF13MB3	中餐厅	125.477738	43.966267	50100	431	220103
B01AF13MB8	中餐厅	125.295089	43.882332	50100	431	220104
B01AF13MC9	特色/地方风味餐厅	125.252392	43.893726	50118	431	220106
B01AF13MCD	特色/地方风味餐厅	125.315449	43.865467	50118	431	220104
B01AF13MEO	中餐厅	125.347359	43.898384	50100	431	220102
B01AF13MGZ	特色/地方风味餐厅	125.229874	43.840785	50118	431	220106
B01AF13MHE	清真菜馆	125.348175	43.853891	50121	431	220102
B01AF13MIB	韩国料理	125.320666	43.868143	50203	431	220104
B01AF13MIF	快餐厅	125.291436	43.940647	50300	431	220103
B01AF13MK4	火锅店	125.290706	43.862921	50117	431	220104
B01AF13MKY	中餐厅	125.328382	43.884094	50100	431	220102
B01AF13MLU	火锅店	125.290281	43.886112	50117	431	220106
B01AF13MO6	快餐厅	126.540437	44.835895	50300	431	220182
B01AF13MP2	中餐厅	125.225077	43.85715	50100	431	220106
B01AF13MP5	特色/地方风味餐厅	125.377636	43.870729	50118	431	220105
B01AF13MPV	四川菜(川菜)	125.367205	43.845303	50102	431	220102
B01AF13MQV	特色/地方风味餐厅	125.292484	43.874081	50118	431	220104
B01AF13MQX	中餐厅	125.374776	43.875245	50100	431	220105
B01AF13MX1	特色/地方风味餐厅	125.333479	43.889939	50118	431	220102
B01AF13NK1	餐饮相关	125.314474	43.87571	50000	431	220104
B01AF13NLD	特色/地方风味餐厅	125.301365	43.8763	50118	431	220104
B01AF13SIT	中餐厅	125.321077	43.868144	50100	431	220104
B01AF13T4L	快餐厅	125.285892	43.889742	50300	431	220106
B01AF13T4N	中餐厅	125.334511	43.877296	50100	431	220102
B01AF13TJV	餐饮相关	125.345393	43.899029	50000	431	220102
B01AF13TQR	中餐厅	125.299773	43.873333	50100	431	220104
B01AF145VP	特色/地方风味餐厅	125.282249	43.891176	50118	431	220106
B01AF1499G	中餐厅	125.271662	43.867361	50100	431	220106
B01AF149EP	中餐厅	125.322653	43.876662	50100	431	220104
B01AF149FL	特色/地方风味餐厅	125.252951	43.817537	50118	431	220104
B01AF149LO	中餐厅	125.376094	43.872298	50100	431	220105
B01AF149NA	海鲜酒楼	125.282391	43.834915	50119	431	220104
B01AF149NH	综合酒楼	125.331462	43.852501	50101	431	220102
B01AF14A2H	休闲餐饮场所	125.320959	43.914927	50400	431	220103
B01AF14A4T	四川菜(川菜)	125.322985	43.915513	50102	431	220103
B01AF14A54	西餐厅(综合风味)	125.321192	43.915227	50201	431	220103
B01AF14A85	东北菜	125.322307	43.915462	50113	431	220103
B01AF14A88	东北菜	125.322777	43.915532	50113	431	220103
B01AF14FJG	中餐厅	125.243749	43.841088	50100	431	220104
B01AF14FPM	餐饮相关	125.286362	43.86085	50000	431	220104
B01AF14GJV	四川菜(川菜)	125.277688	43.938557	50102	431	220103
B01AF14GK5	中餐厅	125.161227	43.89214	50100	431	220106
B01AF14GOI	中餐厅	125.223591	43.804632	50100	431	220104
B01AF14GQ5	特色/地方风味餐厅	125.444315	43.943101	50118	431	220103
B01AF14GQ7	中餐厅	125.439923	43.940348	50100	431	220103
B01AF14GRW	快餐厅	125.42419	43.971406	50300	431	220103
B01AF14GSJ	火锅店	125.432219	43.784327	50117	431	220102
B01AF14GTL	特色/地方风味餐厅	125.293931	43.827282	50118	431	220104
B01AF14GTQ	餐饮相关	125.294495	43.823764	50000	431	220104
B01AF14GUK	中餐厅	125.321275	43.832147	50100	431	220102
B01AF14GUP	冷饮店|餐饮服务	125.32021	43.831875	050700|050400	431	220102
B01AF14GVA	火锅店	125.319049	43.830747	50117	431	220102
B01AF14GVO	中餐厅	125.323796	43.822333	50100	431	220102
B01AF14H09	特色/地方风味餐厅	125.323474	43.905769	50118	431	220103
B01AF14H1A	特色/地方风味餐厅	125.283126	43.890582	50118	431	220106
B01AF14H3R	中餐厅	125.267628	43.896251	50100	431	220106
B01AF14H3S	特色/地方风味餐厅	125.26727	43.896035	50118	431	220106
B01AF14H45	特色/地方风味餐厅	125.266973	43.891876	50118	431	220106
B01AF14H5B	中餐厅	126.5476	44.830675	50100	431	220182
B01AF14H7C	餐饮相关	126.555074	44.831233	50000	431	220182
B01AF14H8X	特色/地方风味餐厅	126.548256	44.828644	50118	431	220182
B01AF14H9P	中餐厅	126.561526	44.829148	50100	431	220182
B01AF14HAC	特色/地方风味餐厅	126.557331	44.825303	50118	431	220182
B01AF14HE9	特色/地方风味餐厅	125.275177	43.853814	50118	431	220104
B01AF14HF3	特色/地方风味餐厅	125.266357	43.8548	50118	431	220104
B01AF14HNW	特色/地方风味餐厅|餐饮服务	125.318146	43.887229	050118|050117	431	220104
B01AF14HOT	中餐厅	125.316679	43.887648	50100	431	220104
B01AF14HSC	中餐厅	125.298428	43.880996	50100	431	220104
B01AF14HTI	中餐厅	125.309433	43.89105	50100	431	220104
B01AF14HU5	中餐厅	125.303586	43.879602	50100	431	220104
B01AF14HVJ	中餐厅	125.302784	43.890509	50100	431	220104
B01AF14HVY	特色/地方风味餐厅|体育休闲服务	125.30358	43.893047	050118|080304	431	220104
B01AF14HZN	中餐厅	125.273132	43.897324	50100	431	220106
B01AF14I3M	中餐厅	125.327711	43.835227	50100	431	220102
B01AF14I5G	特色/地方风味餐厅	125.321496	43.844565	50118	431	220104
B01AF14I5N	餐饮相关	125.323441	43.845587	50000	431	220104
B01AF14I6J	韩国料理	125.336947	43.850948	50203	431	220102
B01AF14I7O	特色/地方风味餐厅	125.328206	43.840361	50118	431	220102
B01AF14I8B	茶艺馆	125.347889	43.849078	50600	431	220102
B01AF14I8G	清真菜馆	125.339487	43.842682	50121	431	220102
B01AF14I8Q	中餐厅	125.340298	43.840973	50100	431	220102
B01AF14IAV	特色/地方风味餐厅	125.353395	43.895171	50118	431	220102
B01AF14IAW	特色/地方风味餐厅	125.354367	43.895756	50118	431	220102
B01AF14IB5	肯德基	125.355489	43.896927	50301	431	220102
B01AF14IB8	特色/地方风味餐厅	125.355738	43.8962	50118	431	220102
B01AF14ICA	清真菜馆	125.35613	43.896249	50121	431	220102
B01AF14ICQ	餐饮相关	125.356737	43.890946	50000	431	220102
B01AF14ID3	中餐厅	125.354202	43.888381	50100	431	220102
B01AF14IFB	中餐厅	125.346694	43.896609	50100	431	220102
B01AF14IIN	中餐厅	125.339701	43.889671	50100	431	220102
B01AF14IIU	特色/地方风味餐厅	125.340906	43.890222	50118	431	220102
B01AF14ILC	中餐厅	125.331777	43.885131	50100	431	220102
B01AF14ILD	清真菜馆	125.331688	43.885079	50121	431	220102
B01AF14IN2	中餐厅	125.166218	44.432993	50100	431	220122
B01AF14IP2	海鲜酒楼	125.173706	44.422222	50119	431	220122
B01AF14IPG	中餐厅	125.16773	44.425267	50100	431	220122
B01AF14IPQ	特色/地方风味餐厅	125.171136	44.425416	50118	431	220122
B01AF14IQP	中餐厅	125.174229	44.421612	50100	431	220122
B01AF14IR4	快餐厅	125.178987	44.428772	50300	431	220122
B01AF14ITK	特色/地方风味餐厅	125.179022	44.43013	50118	431	220122
B01AF14ITS	餐饮相关	125.179259	44.430919	50000	431	220122
B01AF14IWO	海鲜酒楼	125.186476	44.434123	50119	431	220122
B01AF14IX1	餐饮相关	125.187603	44.434714	50000	431	220122
B01AF14IXU	中餐厅	125.190072	44.437444	50100	431	220122
B01AF14IXV	综合酒楼	125.19043	44.436473	50101	431	220122
B01AF14IYO	快餐厅	125.372971	43.828492	50300	431	220102
B01AF14J0Z	餐饮相关	125.36431	43.826032	50000	431	220102
B01AF14J17	海鲜酒楼	125.360938	43.82721	50119	431	220102
B01AF14J1M	特色/地方风味餐厅	125.367441	43.834745	50118	431	220102
B01AF14J28	特色/地方风味餐厅	125.368149	43.833928	50118	431	220102
B01AF14J30	四川菜(川菜)	125.365879	43.838688	50102	431	220102
B01AF14J35	特色/地方风味餐厅	125.366667	43.837059	50118	431	220102
B01AF14J37	快餐厅	125.365586	43.836362	50300	431	220102
B01AF14J5D	茶艺馆	125.392511	43.845207	50600	431	220102
B01AF14J5T	四川菜(川菜)	125.396287	43.849668	50102	431	220102
B01AF14J9C	特色/地方风味餐厅	125.366288	43.860546	50118	431	220102
B01AF14JAA	中餐厅	125.364119	43.85963	50100	431	220102
B01AF14JBR	特色/地方风味餐厅	125.370062	43.918929	50118	431	220105
B01AF14JEJ	快餐厅	125.339924	43.914854	50300	431	220103
B01AF14JFI	糕饼店	125.343146	43.920792	50800	431	220103
B01AF14JFT	特色/地方风味餐厅	125.339301	43.923687	50118	431	220103
B01AF14JGV	火锅店	125.339048	43.920335	50117	431	220103
B01AF14JI9	中餐厅	125.354652	43.930925	50100	431	220103
[truncated: 44,050 more rows]
