# Supplementary material for: Design of Urban resilience model in emergency situations
Source: PLoS One. 2026 Jun 9;21(6):e0347588. doi: 10.1371/journal.pone.0347588 (PMC13249160; doi:10.1371/journal.pone.0347588)
Supplement: S1 File — (ZIP) [file pone.0347588.s001.zip › dataset/Appendix 3/Geographical name and address information data.csv]

id	type	lon_gcj02	lat_gcj02	typecode	citycode	adcode
B01A30N49D	街道级地名	125.242718	44.004403	190107	431	220103
B01AF01A08	村庄级地名	125.418701	43.944573	190108	431	220105
B01AF01ACE	村庄级地名	125.413487	43.927278	190108	431	220105
B01AF01AF4	村庄级地名	125.415045	43.908862	190108	431	220105
B01AF01B62	村庄级地名	125.196145	43.928035	190108	431	220106
B01AF01BDD	村庄级地名	125.277539	43.92208	190108	431	220106
B01AF01BF5	村庄级地名	125.218665	43.887894	190108	431	220106
B01AF01C0F	村庄级地名	125.647879	43.527255	190108	431	220112
B01AF01C24	村庄级地名	125.404801	43.894565	190108	431	220105
B01AF01C44	村庄级地名	125.217952	43.811274	190108	431	220104
B01AF01C74	村庄级地名	125.23101	43.94303	190108	431	220106
B01AF01C8E	村庄级地名	124.936202	43.969943	190108	431	220122
B01AF01C92	村庄级地名	124.974034	43.939199	190108	431	220122
B01AF01CA5	村庄级地名	125.02413	43.97495	190108	431	220122
B01AF01CC5	村庄级地名	125.61921	43.929037	190108	431	220105
B01AF01D33	村庄级地名	125.460592	43.616694	190108	431	220102
B01AF01D35	村庄级地名	125.50407	43.599651	190108	431	220112
B01AF01D38	村庄级地名	125.620863	43.667202	190108	431	220112
B01AF01D3E	村庄级地名	125.514245	43.633394	190108	431	220112
B01AF01D3F	村庄级地名	125.549462	43.645865	190108	431	220112
B01AF01D48	村庄级地名	125.615686	43.807436	190108	431	220105
B01AF01D4E	村庄级地名	125.633354	43.826109	190108	431	220105
B01AF01D50	村庄级地名	125.695783	43.786754	190108	431	220112
B01AF01D51	村庄级地名	125.685827	43.763443	190108	431	220112
B01AF01D52	村庄级地名	125.737847	43.800033	190108	431	220105
B01AF01D54	村庄级地名	125.695777	43.828256	190108	431	220105
B01AF01D5B	村庄级地名	125.337491	43.709613	190108	431	220104
B01AF01D6B	村庄级地名	125.701458	43.388083	190108	431	220112
B01AF01D6E	村庄级地名	125.810102	43.410981	190108	431	220112
B01AF01D70	村庄级地名	125.758614	43.37937	190108	431	220112
B01AF01D72	村庄级地名	125.861841	43.382571	190108	431	220112
B01AF01D76	村庄级地名	125.90513	43.358305	190108	431	220112
B01AF01D89	村庄级地名	125.685637	43.581136	190108	431	220112
B01AF01D8B	村庄级地名	125.731449	43.574001	190108	431	220112
B01AF01D8C	村庄级地名	125.708334	43.509354	190108	431	220112
B01AF01D8E	村庄级地名	125.779167	43.565226	190108	431	220112
B01AF01D91	村庄级地名	125.870642	43.573628	190108	431	220112
B01AF01D92	村庄级地名	125.804883	43.544727	190108	431	220112
B01AF01D95	村庄级地名	125.799431	43.510035	190108	431	220112
B01AF01D9E	村庄级地名	125.538168	43.478861	190108	431	220112
B01AF01DA3	村庄级地名	125.698202	43.472593	190108	431	220112
B01AF01DA4	村庄级地名	125.652798	43.47994	190108	431	220112
B01AF01DA6	村庄级地名	125.720672	43.438651	190108	431	220112
B01AF01DA9	村庄级地名	125.746808	43.451805	190108	431	220112
B01AF01DAD	村庄级地名	125.709686	44.864898	190108	431	220122
B01AF01DAF	村庄级地名	125.732249	44.8723	190108	431	220122
B01AF01DB1	村庄级地名	125.294607	44.780607	190108	431	220122
B01AF01DB3	村庄级地名	125.254558	44.770633	190108	431	220122
B01AF01DB5	村庄级地名	125.372349	44.805241	190108	431	220122
B01AF01DB7	村庄级地名	125.339688	44.826446	190108	431	220122
B01AF01DBA	村庄级地名	125.441724	44.791307	190108	431	220122
B01AF01DBB	村庄级地名	125.507686	44.80404	190108	431	220122
B01AF01DBC	村庄级地名	125.500466	44.779053	190108	431	220122
B01AF01DC0	村庄级地名	125.442207	44.830523	190108	431	220122
B01AF01DC1	村庄级地名	125.536814	44.82871	190108	431	220122
B01AF01DC2	村庄级地名	125.521111	44.812045	190108	431	220122
B01AF01DC3	村庄级地名	125.528675	44.783878	190108	431	220122
B01AF01DC9	村庄级地名	125.711755	44.765286	190108	431	220183
B01AF01DCB	村庄级地名	125.684359	44.755648	190108	431	220183
B01AF01DCC	村庄级地名	125.788217	44.828693	190108	431	220183
B01AF01DCD	村庄级地名	125.834712	44.810589	190108	431	220183
B01AF01DD2	村庄级地名	125.856296	44.761101	190108	431	220183
B01AF01DE2	村庄级地名	125.577281	43.884755	190108	431	220105
B01AF01DE9	村庄级地名	125.355469	43.804563	190108	431	220102
B01AF01DFC	村庄级地名	125.330462	43.753343	190108	431	220104
B01AF01DFE	村庄级地名	125.305199	43.752881	190108	431	220104
B01AF01E12	村庄级地名	125.655429	43.849163	190108	431	220105
B01AF01E14	村庄级地名	125.651588	43.912045	190108	431	220105
B01AF01E16	村庄级地名	125.632809	43.898753	190108	431	220105
B01AF01E18	村庄级地名	125.720724	43.858738	190108	431	220105
B01AF01E1B	村庄级地名	125.773469	43.85865	190108	431	220105
B01AF01E1E	村庄级地名	125.870895	43.888318	190108	431	220113
B01AF01E20	村庄级地名	125.905141	43.913006	190108	431	220113
B01AF01E24	村庄级地名	125.997298	43.881309	190108	431	220113
B01AF01E29	村庄级地名	125.200072	43.787316	190108	431	220104
B01AF01E35	村庄级地名	125.187559	43.766026	190108	431	220104
B01AF01E36	村庄级地名	125.247938	43.761963	190108	431	220104
B01AF01E3F	村庄级地名	125.420068	43.698162	190108	431	220102
B01AF01E40	村庄级地名	125.439882	43.6726	190108	431	220102
B01AF01E48	村庄级地名	125.590197	43.694704	190108	431	220112
B01AF01E4B	村庄级地名	125.728187	43.730739	190108	431	220112
B01AF01E4D	村庄级地名	125.643251	43.737769	190108	431	220112
B01AF01E4F	村庄级地名	125.670728	43.69532	190108	431	220112
B01AF01E57	村庄级地名	125.806504	43.675999	190108	431	220112
B01AF01E5A	村庄级地名	125.303427	43.590965	190108	431	220104
B01AF01E5C	村庄级地名	125.479041	43.655094	190108	431	220102
B01AF01E5F	村庄级地名	125.709096	43.666087	190108	431	220112
B01AF01E60	村庄级地名	125.627457	43.619716	190108	431	220112
B01AF01E61	村庄级地名	125.648382	43.61459	190108	431	220112
B01AF01E65	村庄级地名	125.727124	43.65209	190108	431	220112
B01AF01E67	村庄级地名	125.716243	43.613113	190108	431	220112
B01AF01E69	村庄级地名	125.877085	43.624975	190108	431	220112
B01AF01E6A	村庄级地名	125.78749	43.658533	190108	431	220112
B01AF01E6C	村庄级地名	125.784507	43.590492	190108	431	220112
B01AF01E6E	村庄级地名	125.82239	43.610273	190108	431	220112
B01AF01E71	村庄级地名	125.372855	43.5509	190108	431	220102
B01AF01E74	村庄级地名	125.331768	43.522176	190108	431	220104
B01AF01E76	村庄级地名	125.497435	43.551457	190108	431	220112
B01AF01E7E	村庄级地名	125.531902	43.510684	190108	431	220112
B01AF01E80	村庄级地名	126.353613	44.972691	190108	431	220182
B01AF01E82	村庄级地名	126.375016	44.924423	190108	431	220182
B01AF01E86	村庄级地名	126.158821	44.642049	190108	431	220183
B01AF01E88	村庄级地名	126.133234	44.673209	190108	431	220183
B01AF01E89	村庄级地名	126.311455	44.591787	190108	431	220183
B01AF01E8A	村庄级地名	126.330384	44.604405	190108	431	220183
B01AF01E8B	村庄级地名	126.270075	44.598126	190108	431	220183
B01AF01E8C	村庄级地名	126.27481	44.633072	190108	431	220183
B01AF01E90	村庄级地名	126.338759	44.6199	190108	431	220182
B01AF01E95	村庄级地名	126.468074	44.923559	190108	431	220182
B01AF01E9A	村庄级地名	126.553306	44.985066	190108	431	220182
B01AF01E9E	村庄级地名	126.514683	44.964051	190108	431	220182
B01AF01E9F	村庄级地名	126.570053	44.926934	190108	431	220182
B01AF01EA1	村庄级地名	126.598338	44.920967	190108	431	220182
B01AF01EA3	村庄级地名	126.635578	44.972942	190108	431	220182
B01AF01EA5	村庄级地名	126.275895	44.66711	190108	431	220183
B01AF01EAB	村庄级地名	126.382727	44.66788	190108	431	220182
B01AF01EB4	村庄级地名	126.711557	44.912436	190108	431	220182
B01AF01EB5	村庄级地名	126.696637	44.93616	190108	431	220182
B01AF01EB6	村庄级地名	126.705899	44.974313	190108	431	220182
B01AF01EBC	村庄级地名	126.780587	44.959722	190108	431	220182
B01AF01EBF	村庄级地名	126.836801	44.937652	190108	431	220182
B01AF01EC3	村庄级地名	126.740846	44.592255	190108	431	220182
B01AF01EC6	村庄级地名	126.742664	44.596214	190108	431	220182
B01AF01ECA	村庄级地名	126.79846	44.609751	190108	431	220182
B01AF01ECB	村庄级地名	126.781219	44.609204	190108	431	220182
B01AF01ED2	村庄级地名	126.910913	44.995852	190108	431	220182
B01AF01ED4	村庄级地名	126.926762	44.978358	190108	431	220182
B01AF01ED9	村庄级地名	126.932341	44.918816	190108	431	220182
B01AF01EE2	村庄级地名	126.996493	44.595332	190108	431	220182
B01AF01EE4	村庄级地名	126.936402	44.593198	190108	431	220182
B01AF01EE7	村庄级地名	126.929762	44.643536	190108	431	220182
B01AF01EE8	村庄级地名	126.975182	44.662939	190108	431	220182
B01AF01EEF	村庄级地名	126.077839	44.54946	190108	431	220183
B01AF01EF0	村庄级地名	126.077966	44.527269	190108	431	220183
B01AF01EF1	村庄级地名	126.040521	44.518286	190108	431	220183
B01AF01EF3	村庄级地名	125.997897	44.529296	190108	431	220183
B01AF01EFB	村庄级地名	126.276503	44.846995	190108	431	220182
B01AF01EFF	村庄级地名	126.326567	44.858586	190108	431	220182
B01AF01F02	村庄级地名	126.345128	44.900154	190108	431	220182
B01AF01F05	村庄级地名	126.334172	44.561372	190108	431	220183
B01AF01F09	村庄级地名	126.351039	44.510525	190108	431	220113
B01AF01F0B	村庄级地名	126.364685	44.587744	190108	431	220182
B01AF01F0D	村庄级地名	126.453177	44.578842	190108	431	220182
B01AF01F0F	村庄级地名	126.457317	44.552183	190108	431	220182
B01AF01F10	村庄级地名	126.282379	44.868993	190108	431	220182
B01AF01F15	村庄级地名	126.439736	44.864596	190108	431	220182
B01AF01F16	村庄级地名	126.478646	44.837038	190108	431	220182
B01AF01F17	村庄级地名	126.389318	44.863296	190108	431	220182
B01AF01F1A	村庄级地名	126.585165	44.839451	190108	431	220182
B01AF01F1B	村庄级地名	126.510498	44.858082	190108	431	220182
B01AF01F1F	村庄级地名	126.615513	44.909137	190108	431	220182
B01AF01F21	村庄级地名	126.841513	44.565655	190108	431	220182
B01AF01F23	村庄级地名	126.901052	44.537134	190108	431	220182
B01AF01F24	村庄级地名	126.924985	44.570868	190108	431	220182
B01AF01F27	村庄级地名	126.974884	44.56362	190108	431	220182
B01AF01F2C	村庄级地名	126.705118	44.848552	190108	431	220182
B01AF01F2D	村庄级地名	126.680451	44.872616	190108	431	220182
B01AF01F31	村庄级地名	126.749634	44.851399	190108	431	220182
B01AF01F32	村庄级地名	126.797351	44.873073	190108	431	220182
B01AF01F38	村庄级地名	126.83927	44.838501	190108	431	220182
B01AF01F3A	村庄级地名	126.085743	44.453561	190108	431	220113
B01AF01F3C	村庄级地名	126.026512	44.48294	190108	431	220183
B01AF01F3E	村庄级地名	126.172986	44.496613	190108	431	220113
B01AF01F40	村庄级地名	126.159942	44.458992	190108	431	220113
B01AF01F41	村庄级地名	126.195771	44.4315	190108	431	220113
B01AF01F44	村庄级地名	126.254403	44.447441	190108	431	220113
B01AF01F45	村庄级地名	126.130999	44.421845	190108	431	220113
B01AF01F4A	村庄级地名	126.951143	44.907341	190108	431	220182
B01AF01F4C	村庄级地名	126.416247	44.487774	190108	431	220113
B01AF01F52	村庄级地名	126.118369	44.392539	190108	431	220113
B01AF01F58	村庄级地名	126.086742	44.758793	190108	431	220183
B01AF01F5C	村庄级地名	125.391508	44.867257	190108	431	220122
B01AF01F5D	村庄级地名	125.402792	44.842332	190108	431	220122
B01AF01F61	村庄级地名	125.562364	44.843107	190108	431	220122
B01AF01F62	村庄级地名	125.5166	44.848758	190108	431	220122
B01AF01F6F	村庄级地名	125.951137	44.669563	190108	431	220183
B01AF01F72	村庄级地名	125.99769	44.749158	190108	431	220183
B01AF01F73	村庄级地名	126.005394	44.694817	190108	431	220183
B01AF01F77	村庄级地名	124.738536	44.598975	190108	431	220122
B01AF01F78	村庄级地名	124.687275	44.584961	190108	431	220122
B01AF01F7C	村庄级地名	124.764047	44.613967	190108	431	220122
B01AF01F7D	村庄级地名	124.814998	44.614349	190108	431	220122
B01AF01F7E	村庄级地名	124.838669	44.622804	190108	431	220122
B01AF01F7F	村庄级地名	124.80454	44.627898	190108	431	220122
B01AF01F81	村庄级地名	124.850348	44.608842	190108	431	220122
B01AF01F86	村庄级地名	124.999722	44.622303	190108	431	220122
B01AF01F89	村庄级地名	124.96269	44.596176	190108	431	220122
B01AF01F8A	村庄级地名	124.957984	44.657772	190108	431	220122
B01AF01F8D	村庄级地名	125.098024	44.591749	190108	431	220122
B01AF01F8F	村庄级地名	125.037915	44.663186	190108	431	220122
B01AF01F91	村庄级地名	125.21985	44.644463	190108	431	220122
B01AF01F92	村庄级地名	125.222679	44.621491	190108	431	220122
B01AF01F93	村庄级地名	125.203941	44.612659	190108	431	220122
B01AF01F9A	村庄级地名	126.235417	44.765292	190108	431	220182
B01AF01F9C	村庄级地名	126.155536	44.374198	190108	431	220113
B01AF01F9F	村庄级地名	126.283311	44.402404	190108	431	220113
B01AF01FAA	村庄级地名	126.439686	44.80388	190108	431	220182
B01AF01FAB	村庄级地名	126.447884	44.828674	190108	431	220182
B01AF01FAD	村庄级地名	126.491002	44.749135	190108	431	220182
B01AF01FAE	村庄级地名	126.426399	44.759781	190108	431	220182
B01AF01FC0	村庄级地名	126.136469	44.322668	190108	431	220113
B01AF01FC1	村庄级地名	126.150868	44.315232	190108	431	220113
B01AF01FC7	村庄级地名	126.567652	44.75833	190108	431	220182
B01AF01FCC	村庄级地名	126.739907	44.792492	190108	431	220182
B01AF01FD0	村庄级地名	126.812255	44.798953	190108	431	220182
B01AF01FD2	村庄级地名	126.294728	44.332083	190108	431	220113
B01AF01FD5	村庄级地名	126.348653	44.323563	190108	431	220113
B01AF01FD9	村庄级地名	126.276471	44.297234	190108	431	220113
B01AF01FDA	村庄级地名	126.458762	44.255417	190108	431	220113
B01AF01FDC	村庄级地名	126.395581	44.298442	190108	431	220113
B01AF01FDD	村庄级地名	125.378178	44.644559	190108	431	220122
B01AF01FDE	村庄级地名	125.356329	44.656651	190108	431	220122
B01AF01FE0	村庄级地名	125.289391	44.658659	190108	431	220122
B01AF01FE2	村庄级地名	125.307303	44.63721	190108	431	220122
B01AF01FE4	村庄级地名	125.32971	44.626644	190108	431	220122
B01AF01FE5	村庄级地名	125.282326	44.613099	190108	431	220122
B01AF01FE6	村庄级地名	125.304236	44.609651	190108	431	220122
B01AF01FE9	村庄级地名	125.447888	44.663845	190108	431	220122
B01AF01FEB	村庄级地名	125.460837	44.591004	190108	431	220183
B01AF01FF1	村庄级地名	124.910204	44.692533	190108	431	220122
B01AF01FF2	村庄级地名	124.998315	44.679735	190108	431	220122
B01AF01FFB	村庄级地名	125.043879	44.741858	190108	431	220122
B01AF01FFC	村庄级地名	125.018768	44.72274	190108	431	220122
B01AF01FFD	村庄级地名	125.237812	44.67683	190108	431	220122
B01AF01FFE	村庄级地名	125.143811	44.674833	190108	431	220122
B01AF01FFF	村庄级地名	125.178586	44.684266	190108	431	220122
B01AF02003	村庄级地名	125.208157	44.720984	190108	431	220122
B01AF02004	村庄级地名	125.163993	44.700869	190108	431	220122
B01AF02005	村庄级地名	125.144511	44.706816	190108	431	220122
B01AF02006	村庄级地名	125.148018	44.735801	190108	431	220122
B01AF02009	村庄级地名	125.378972	44.671777	190108	431	220122
B01AF0200A	村庄级地名	125.292838	44.703424	190108	431	220122
B01AF0200D	村庄级地名	125.337654	44.706402	190108	431	220122
B01AF02010	村庄级地名	125.267409	44.738523	190108	431	220122
B01AF02012	村庄级地名	125.434667	44.689195	190108	431	220122
B01AF0201C	村庄级地名	125.528143	44.675387	190108	431	220122
B01AF02020	村庄级地名	125.660807	44.710866	190108	431	220183
B01AF02022	村庄级地名	126.42973	44.310321	190108	431	220113
B01AF02025	村庄级地名	126.404555	44.331366	190108	431	220113
B01AF02029	村庄级地名	126.876097	44.827959	190108	431	220182
B01AF0202B	村庄级地名	126.765907	44.79797	190108	431	220182
B01AF0202D	村庄级地名	126.877077	44.792536	190108	431	220182
B01AF02031	村庄级地名	126.974664	44.825503	190108	431	220182
B01AF02032	村庄级地名	126.913955	44.806558	190108	431	220182
B01AF0203E	村庄级地名	126.206344	44.232372	190108	431	220113
B01AF0203F	村庄级地名	126.226108	44.185794	190108	431	220113
B01AF02042	村庄级地名	126.139282	44.226953	190108	431	220113
B01AF02043	村庄级地名	125.716758	44.667244	190108	431	220183
B01AF02047	村庄级地名	124.673265	44.534304	190108	431	220122
B01AF02048	村庄级地名	124.660129	44.560035	190108	431	220122
B01AF02049	村庄级地名	124.744846	44.567916	190108	431	220122
B01AF0204A	村庄级地名	124.661137	44.519347	190108	431	220122
B01AF0204B	村庄级地名	124.822239	44.524615	190108	431	220122
B01AF0204D	村庄级地名	124.83149	44.58524	190108	431	220122
B01AF0204E	村庄级地名	124.800919	44.575733	190108	431	220122
B01AF0204F	村庄级地名	124.822801	44.505087	190108	431	220122
B01AF02051	村庄级地名	124.981033	44.538096	190108	431	220122
B01AF02053	村庄级地名	124.971865	44.551037	190108	431	220122
B01AF02054	村庄级地名	124.935786	44.560793	190108	431	220122
B01AF02055	村庄级地名	124.998214	44.591112	190108	431	220122
B01AF02058	村庄级地名	125.128058	44.542694	190108	431	220122
B01AF0205B	村庄级地名	125.038486	44.573332	190108	431	220122
B01AF0205D	村庄级地名	125.172105	44.518741	190108	431	220122
B01AF02062	村庄级地名	125.213599	44.584934	190108	431	220122
B01AF02065	村庄级地名	125.605983	44.547129	190108	431	220183
B01AF02066	村庄级地名	125.559504	44.509034	190108	431	220183
B01AF02068	村庄级地名	125.587843	44.568264	190108	431	220183
B01AF02069	村庄级地名	125.524255	44.553404	190108	431	220183
B01AF0206A	村庄级地名	125.50493	44.537035	190108	431	220183
B01AF0206B	村庄级地名	125.501472	44.508951	190108	431	220183
B01AF0206D	村庄级地名	125.743007	44.513888	190108	431	220183
B01AF0206E	村庄级地名	125.734235	44.570552	190108	431	220183
B01AF0206F	村庄级地名	125.669027	44.566142	190108	431	220183
B01AF02073	村庄级地名	125.653995	44.516526	190108	431	220183
B01AF02074	村庄级地名	125.647891	44.581772	190108	431	220183
B01AF02079	村庄级地名	125.853455	44.511454	190108	431	220183
B01AF0207D	村庄级地名	125.937044	44.535646	190108	431	220183
B01AF0207E	村庄级地名	125.955447	44.543968	190108	431	220183
B01AF02080	村庄级地名	125.905523	44.537725	190108	431	220183
B01AF02081	村庄级地名	125.930953	44.519219	190108	431	220183
B01AF02084	村庄级地名	125.907805	44.577281	190108	431	220183
B01AF02089	村庄级地名	125.266062	44.556921	190108	431	220122
B01AF0208B	村庄级地名	125.258394	44.582763	190108	431	220122
B01AF02090	村庄级地名	125.376991	44.52098	190108	431	220183
B01AF02094	村庄级地名	125.482271	44.558259	190108	431	220183
B01AF02097	村庄级地名	125.609651	44.598512	190108	431	220183
B01AF02098	村庄级地名	125.583432	44.619724	190108	431	220183
B01AF020A4	村庄级地名	125.796918	44.619762	190108	431	220183
B01AF020A5	村庄级地名	125.818783	44.610757	190108	431	220183
B01AF020A8	村庄级地名	125.387516	44.459382	190108	431	220183
B01AF020A9	村庄级地名	125.937802	44.640704	190108	431	220183
B01AF020AA	村庄级地名	125.95542	44.657537	190108	431	220183
B01AF020AC	村庄级地名	125.915243	44.624595	190108	431	220183
B01AF020AE	村庄级地名	125.944944	44.598827	190108	431	220183
B01AF020B0	村庄级地名	125.989683	44.609376	190108	431	220183
B01AF020B3	村庄级地名	124.599097	44.566109	190108	431	220122
B01AF020B6	村庄级地名	125.875844	44.436624	190108	431	220183
B01AF020B9	村庄级地名	125.910778	44.438092	190108	431	220183
B01AF020BB	村庄级地名	125.928397	44.474423	190108	431	220183
B01AF020BC	村庄级地名	125.9754	44.468177	190108	431	220183
B01AF020CC	村庄级地名	124.876365	44.397999	190108	431	220122
B01AF020CE	村庄级地名	124.792314	44.351105	190108	431	220122
B01AF020D0	村庄级地名	124.958086	44.400485	190108	431	220122
B01AF020D4	村庄级地名	125.091208	44.388699	190108	431	220122
B01AF020DC	村庄级地名	125.184362	44.397268	190108	431	220122
B01AF020F0	村庄级地名	124.636055	44.414404	190108	431	220122
B01AF020F2	村庄级地名	124.63493	44.463696	190108	431	220122
B01AF020F3	村庄级地名	124.731766	44.498888	190108	431	220122
B01AF020F4	村庄级地名	124.853324	44.476232	190108	431	220122
B01AF020FD	村庄级地名	125.014653	44.457574	190108	431	220122
B01AF020FE	村庄级地名	125.000005	44.473211	190108	431	220122
B01AF020FF	村庄级地名	124.927514	44.493015	190108	431	220122
B01AF02102	村庄级地名	124.908107	44.452155	190108	431	220122
B01AF02105	村庄级地名	125.142342	44.502135	190108	431	220122
B01AF02108	村庄级地名	125.05856	44.475695	190108	431	220122
B01AF0210F	村庄级地名	125.180975	44.49003	190108	431	220122
B01AF02110	村庄级地名	125.1697	44.496134	190108	431	220122
B01AF02118	村庄级地名	125.310664	44.461934	190108	431	220122
B01AF0211A	村庄级地名	125.291336	44.416536	190108	431	220122
B01AF0211B	村庄级地名	125.337985	44.415017	190108	431	220122
B01AF0211C	村庄级地名	125.369429	44.494428	190108	431	220122
B01AF02121	村庄级地名	125.462257	44.498008	190108	431	220183
B01AF02127	村庄级地名	125.576917	44.461991	190108	431	220183
B01AF0212A	村庄级地名	125.522107	44.483454	190108	431	220183
B01AF0212F	村庄级地名	125.747957	44.420472	190108	431	220183
B01AF02130	村庄级地名	125.741632	44.437687	190108	431	220183
B01AF02136	村庄级地名	124.738896	44.309442	190108	431	220122
B01AF02139	村庄级地名	124.711829	44.300659	190108	431	220122
B01AF0213B	村庄级地名	124.670782	44.284232	190108	431	220122
B01AF0213D	山	124.701546	44.25523	190203	431	220122
B01AF02140	村庄级地名	124.787122	44.328843	190108	431	220122
B01AF02141	村庄级地名	124.866324	44.297563	190108	431	220122
B01AF02144	村庄级地名	124.804604	44.263215	190108	431	220122
B01AF0214F	村庄级地名	125.031778	44.309793	190108	431	220122
B01AF02150	村庄级地名	125.052842	44.296173	190108	431	220122
B01AF02151	村庄级地名	125.052836	44.274332	190108	431	220122
B01AF02152	村庄级地名	125.031429	44.252395	190108	431	220122
B01AF02153	村庄级地名	125.154731	44.316651	190108	431	220122
B01AF02155	村庄级地名	125.201258	44.329124	190108	431	220122
B01AF02159	村庄级地名	125.568879	44.279454	190108	431	220183
B01AF0215A	村庄级地名	125.569925	44.25586	190108	431	220183
B01AF0215B	村庄级地名	125.509726	44.298123	190108	431	220183
B01AF02160	村庄级地名	125.606382	44.2712	190108	431	220113
B01AF02163	村庄级地名	125.684117	44.27677	190108	431	220113
B01AF0216C	村庄级地名	125.839583	44.266863	190108	431	220113
B01AF02172	村庄级地名	125.915815	44.27387	190108	431	220113
B01AF02179	村庄级地名	125.269422	44.282635	190108	431	220122
B01AF0217A	村庄级地名	125.358925	44.324976	190108	431	220122
B01AF0217B	村庄级地名	125.348746	44.313706	190108	431	220122
B01AF0217C	村庄级地名	125.302575	44.305584	190108	431	220122
B01AF02180	村庄级地名	125.326374	44.259137	190108	431	220122
B01AF02181	村庄级地名	125.374554	44.299135	190108	431	220122
B01AF02182	村庄级地名	125.49228	44.326145	190108	431	220183
B01AF02184	村庄级地名	125.486133	44.27995	190108	431	220183
B01AF0218B	村庄级地名	125.59617	44.386723	190108	431	220183
B01AF0218D	村庄级地名	125.518869	44.362905	190108	431	220183
B01AF02194	村庄级地名	125.702156	44.406333	190108	431	220183
B01AF021A7	村庄级地名	125.827261	44.175985	190108	431	220113
B01AF021A8	村庄级地名	125.81293	44.234879	190108	431	220113
B01AF021AB	村庄级地名	125.863431	44.174633	190108	431	220113
B01AF021B4	村庄级地名	125.994115	44.20817	190108	431	220113
B01AF021B6	村庄级地名	125.972584	44.245204	190108	431	220113
B01AF021B8	村庄级地名	124.775868	44.126343	190108	431	220122
B01AF021BC	村庄级地名	124.779669	44.155944	190108	431	220122
B01AF021BE	村庄级地名	124.863762	44.116266	190108	431	220122
B01AF021C2	村庄级地名	124.954383	44.114651	190108	431	220122
B01AF021C3	村庄级地名	124.888233	44.097237	190108	431	220122
B01AF021CE	村庄级地名	125.167416	44.137013	190108	431	220122
B01AF021E5	村庄级地名	124.869549	44.174655	190108	431	220122
B01AF021EB	村庄级地名	124.939669	44.176994	190108	431	220122
B01AF021EE	村庄级地名	124.943777	44.204864	190108	431	220122
B01AF021EF	村庄级地名	124.97857	44.167085	190108	431	220122
B01AF021F1	村庄级地名	125.079296	44.174668	190108	431	220122
B01AF021F3	村庄级地名	125.029263	44.222707	190108	431	220122
B01AF021F5	村庄级地名	125.233826	44.210376	190108	431	220122
B01AF021F6	村庄级地名	125.183635	44.22385	190108	431	220122
B01AF021F7	村庄级地名	125.204838	44.244639	190108	431	220122
B01AF021F8	村庄级地名	125.168408	44.235671	190108	431	220122
B01AF021FF	村庄级地名	125.311321	44.255131	190108	431	220122
B01AF02200	村庄级地名	125.339371	44.239121	190108	431	220122
B01AF02214	村庄级地名	125.610541	44.234481	190108	431	220113
B01AF02215	村庄级地名	125.60112	44.249535	190108	431	220113
B01AF0221C	村庄级地名	125.743216	44.196085	190108	431	220113
B01AF0221E	村庄级地名	125.67706	44.170849	190108	431	220113
B01AF02220	村庄级地名	125.655334	44.209465	190108	431	220113
B01AF02221	村庄级地名	124.884993	44.064205	190108	431	220122
B01AF02222	村庄级地名	124.828741	44.073049	190108	431	220122
B01AF02226	村庄级地名	124.990235	44.04356	190108	431	220122
B01AF02228	村庄级地名	124.972155	44.013363	190108	431	220122
B01AF02229	村庄级地名	124.94708	44.071951	190108	431	220122
B01AF0222B	村庄级地名	124.921654	44.071224	190108	431	220122
B01AF0222C	村庄级地名	125.023539	44.001757	190108	431	220122
B01AF0222D	村庄级地名	125.030636	44.048168	190108	431	220122
B01AF02261	村庄级地名	125.261988	44.004905	190108	431	220103
B01AF02263	村庄级地名	125.28432	44.01232	190108	431	220103
B01AF02264	村庄级地名	125.309459	44.016624	190108	431	220103
B01AF02266	村庄级地名	125.303577	44.040423	190108	431	220103
B01AF02267	村庄级地名	125.347528	44.066238	190108	431	220103
B01AF0226D	村庄级地名	125.403818	44.049721	190108	431	220103
B01AF02284	村庄级地名	125.783949	44.116354	190108	431	220113
B01AF02291	村庄级地名	126.810578	45.133847	190108	431	220182
B01AF02292	村庄级地名	126.854795	45.111081	190108	431	220182
B01AF02293	村庄级地名	126.789602	45.089603	190108	431	220182
B01AF02294	村庄级地名	126.829248	45.082541	190108	431	220182
B01AF02296	村庄级地名	126.876699	45.086254	190108	431	220182
B01AF0229B	村庄级地名	126.227089	45.022337	190108	431	220182
B01AF0229E	村庄级地名	126.350525	45.072276	190108	431	220182
B01AF022A0	村庄级地名	126.341674	45.042848	190108	431	220182
B01AF022A2	村庄级地名	126.338399	45.05808	190108	431	220182
B01AF022A8	村庄级地名	126.365517	45.017914	190108	431	220182
B01AF022A9	村庄级地名	126.476161	45.032671	190108	431	220182
B01AF022AA	村庄级地名	126.501202	45.06249	190108	431	220182
B01AF022AC	村庄级地名	126.415574	45.0617	190108	431	220182
B01AF022AF	村庄级地名	126.429588	45.043761	190108	431	220182
B01AF022B7	村庄级地名	126.591379	45.016982	190108	431	220182
B01AF022B8	村庄级地名	126.601307	45.068787	190108	431	220182
B01AF022BA	村庄级地名	126.611073	45.039115	190108	431	220182
B01AF022BC	村庄级地名	126.562641	45.034021	190108	431	220182
B01AF022BD	村庄级地名	126.50142	45.0469	190108	431	220182
B01AF022C0	村庄级地名	126.686362	45.049016	190108	431	220182
B01AF022C2	村庄级地名	126.669864	45.014213	190108	431	220182
B01AF022C3	村庄级地名	126.676313	44.999524	190108	431	220182
B01AF022C6	村庄级地名	126.698506	45.030875	190108	431	220182
B01AF022CA	村庄级地名	126.769677	45.044105	190108	431	220182
B01AF022CC	村庄级地名	126.793595	45.063727	190108	431	220182
B01AF022D3	村庄级地名	126.871941	45.063899	190108	431	220182
B01AF022DA	村庄级地名	126.567317	45.171924	190108	431	220182
B01AF022DD	村庄级地名	126.517799	45.20949	190108	431	220182
B01AF022E4	村庄级地名	126.316807	45.112871	190108	431	220182
B01AF022E6	村庄级地名	126.321434	45.132235	190108	431	220182
B01AF022E8	村庄级地名	126.351679	45.159625	190108	431	220182
B01AF022EB	村庄级地名	126.487829	45.12381	190108	431	220182
B01AF022ED	村庄级地名	126.401983	45.114521	190108	431	220182
B01AF022EE	村庄级地名	126.48336	45.101124	190108	431	220182
B01AF022F2	村庄级地名	126.474409	45.085173	190108	431	220182
B01AF022F3	村庄级地名	126.426993	45.157871	190108	431	220182
B01AF022F4	村庄级地名	126.459644	45.160815	190108	431	220182
B01AF022FA	村庄级地名	126.524011	45.095355	190108	431	220182
B01AF022FC	村庄级地名	126.604287	45.154703	190108	431	220182
B01AF022FD	村庄级地名	126.634668	45.093637	190108	431	220182
B01AF022FF	村庄级地名	126.718458	45.121305	190108	431	220182
B01AF02301	村庄级地名	126.670001	45.085498	190108	431	220182
B01AF02302	村庄级地名	126.638	45.11337	190108	431	220182
B01AF02306	村庄级地名	126.723426	45.160007	190108	431	220182
B01AF02309	村庄级地名	126.07904	44.749721	190108	431	220183
B01AF0230B	村庄级地名	126.110364	44.702261	190108	431	220183
B01AF0230C	村庄级地名	126.042272	44.702096	190108	431	220183
B01AF0230E	村庄级地名	126.108038	44.687567	190108	431	220183
B01AF0230F	村庄级地名	126.23171	44.743539	190108	431	220182
B01AF02310	村庄级地名	126.253246	44.729481	190108	431	220182
B01AF02312	村庄级地名	126.204955	44.690724	190108	431	220183
B01AF02316	村庄级地名	126.327159	44.741206	190108	431	220182
B01AF02319	村庄级地名	126.304143	44.699472	190108	431	220182
B01AF0231B	村庄级地名	126.346748	44.695808	190108	431	220182
B01AF0231F	村庄级地名	126.321864	44.204266	190108	431	220113
B01AF02326	村庄级地名	126.42889	44.213366	190108	431	220113
B01AF02332	村庄级地名	126.614723	44.683821	190108	431	220182
B01AF02336	村庄级地名	126.542602	44.693762	190108	431	220182
B01AF02338	村庄级地名	126.515036	44.678623	190108	431	220182
B01AF0233F	村庄级地名	126.725308	44.679658	190108	431	220182
B01AF02340	村庄级地名	126.660965	44.71319	190108	431	220182
B01AF02344	村庄级地名	126.811997	44.727249	190108	431	220182
B01AF02347	村庄级地名	126.81485	44.687136	190108	431	220182
B01AF02349	村庄级地名	126.763019	44.700282	190108	431	220182
B01AF0234A	村庄级地名	126.900649	45.067828	190108	431	220182
B01AF0234C	村庄级地名	126.90767	45.038476	190108	431	220182
B01AF02350	村庄级地名	126.960904	45.067628	190108	431	220182
B01AF02356	村庄级地名	126.993139	44.726591	190108	431	220182
B01AF02357	村庄级地名	126.954311	44.740617	190108	431	220182
B01AF0235E	村庄级地名	126.089406	44.587139	190108	431	220183
B01AF02362	村庄级地名	126.130528	44.6509	190108	431	220183
B01AF02363	村庄级地名	126.234604	44.989025	190108	431	220182
B01AF02368	村庄级地名	126.208472	44.927295	190108	431	220182
B01AF0237A	村庄级地名	125.70968	43.35395	190108	431	220112
B01AF0237E	村庄级地名	125.676825	43.505409	190108	431	220112
B01AF0237F	村庄级地名	125.849022	43.531504	190108	431	220112
B01AF0238A	村庄级地名	125.710168	43.638654	190108	431	220112
B01AF02394	村庄级地名	125.767491	44.464715	190108	431	220183
B01AF02398	村庄级地名	125.024825	44.118477	190108	431	220122
B01AF0239B	村庄级地名	126.796991	45.11886	190108	431	220182
B01AF023A2	村庄级地名	126.77417	44.72825	190108	431	220182
B01AF0252F	村庄级地名	125.867569	43.480579	190108	431	220112
B01AF02534	村庄级地名	125.259848	43.480266	190108	431	220104
B01AF0253B	村庄级地名	125.600817	44.803394	190108	431	220122
B01AF0253C	村庄级地名	125.778273	44.789146	190108	431	220183
B01AF02543	村庄级地名	125.374311	43.569754	190108	431	220102
B01AF02544	村庄级地名	125.46257	43.51848	190108	431	220112
B01AF02545	村庄级地名	126.279489	44.926331	190108	431	220182
B01AF02546	村庄级地名	126.134636	44.596555	190108	431	220183
B01AF02548	村庄级地名	126.575123	44.99327	190108	431	220182
B01AF0254C	村庄级地名	126.663421	44.643799	190108	431	220182
B01AF02559	村庄级地名	126.2615	44.426479	190108	431	220113
B01AF0255B	村庄级地名	126.972981	44.865261	190108	431	220182
B01AF0255C	村庄级地名	126.385616	44.429313	190108	431	220113
B01AF0255D	村庄级地名	126.080839	44.798244	190108	431	220182
B01AF0255F	村庄级地名	125.544568	44.737386	190108	431	220122
B01AF02561	村庄级地名	124.676418	44.619407	190108	431	220122
B01AF02565	村庄级地名	126.186395	44.343841	190108	431	220113
B01AF02566	村庄级地名	126.166049	44.407411	190108	431	220113
B01AF02569	村庄级地名	126.394907	44.775135	190108	431	220182
B01AF0256D	村庄级地名	125.256355	44.639349	190108	431	220122
B01AF0256E	村庄级地名	125.458321	44.648837	190108	431	220122
B01AF02573	村庄级地名	125.504194	44.699317	190108	431	220122
B01AF02577	村庄级地名	126.970773	44.792862	190108	431	220182
B01AF02579	村庄级地名	126.199322	44.209698	190108	431	220113
B01AF0257A	村庄级地名	125.636824	44.679311	190108	431	220183
B01AF0257D	村庄级地名	125.001388	44.570102	190108	431	220122
B01AF02584	村庄级地名	125.596935	44.640381	190108	431	220183
B01AF0258A	村庄级地名	125.941065	44.493183	190108	431	220183
B01AF02593	村庄级地名	124.95363	44.423241	190108	431	220122
B01AF02594	村庄级地名	125.098656	44.460969	190108	431	220122
B01AF02597	村庄级地名	124.837366	44.300347	190108	431	220122
B01AF02598	村庄级地名	124.773255	44.297082	190108	431	220122
B01AF0259E	村庄级地名	125.888033	44.353885	190108	431	220183
B01AF025A5	村庄级地名	125.150681	44.212803	190108	431	220122
B01AF025AA	村庄级地名	125.036964	44.068792	190108	431	220122
B01AF025B1	村庄级地名	126.469857	45.068779	190108	431	220182
B01AF025B2	村庄级地名	126.557789	45.053685	190108	431	220182
B01AF025B3	村庄级地名	126.681642	45.06328	190108	431	220182
B01AF025B7	村庄级地名	126.625515	45.216093	190108	431	220182
B01AF025BA	村庄级地名	126.487248	45.150438	190108	431	220182
B01AF025BB	村庄级地名	126.584223	45.140844	190108	431	220182
B01AF025C0	村庄级地名	126.289804	44.222191	190108	431	220113
B01AF025CE	村庄级地名	125.878396	43.442875	190108	431	220112
B01AF025CF	村庄级地名	125.953248	43.3596	190108	431	220112
B01AF025E6	村庄级地名	126.895149	44.946538	190108	431	220182
B01AF025FE	村庄级地名	126.919682	44.792897	190108	431	220182
B01AF02604	村庄级地名	125.156959	44.527853	190108	431	220122
B01AF0261B	村庄级地名	124.784078	44.190104	190108	431	220122
B01AF02671	湖泊	124.94552	44.374138	190205	431	220122
B01AF026BF	村庄级地名	125.83216	44.317995	190108	431	220113
B01AF0274E	村庄级地名	124.86636	44.443071	190108	431	220122
B01AF02799	村庄级地名	125.392169	43.936183	190108	431	220105
B01AF0286B	村庄级地名	126.541639	44.565408	190108	431	220182
B01AF028E4	村庄级地名	125.274304	44.214882	190108	431	220122
B01AF0291D	村庄级地名	125.281975	44.36636	190108	431	220122
B01AF0292B	村庄级地名	125.759467	44.225543	190108	431	220113
B01AF02A9E	村庄级地名	125.197367	43.835084	190108	431	220106
B01AF02C63	村庄级地名	125.322808	43.819948	190108	431	220102
B01AF02CEA	村庄级地名	125.441424	43.955722	190108	431	220103
B01AF02D38	村庄级地名	125.251478	43.931055	190108	431	220106
B01AF02E00	村庄级地名	125.426141	44.288001	190108	431	220183
B01AF02E2E	村庄级地名	126.247578	44.852399	190108	431	220182
B01AF02E64	村庄级地名	125.190362	43.985145	190108	431	220103
B01AF02E7D	村庄级地名	125.435645	43.770607	190108	431	220102
B01AF02EF3	村庄级地名	125.603888	44.145442	190108	431	220113
B01AF02F03	村庄级地名	125.334831	43.786179	190108	431	220102
B01AF02F6E	村庄级地名	124.801156	44.053182	190108	431	220122
B01AF0304C	村庄级地名	125.503679	44.418165	190108	431	220183
B01AF03151	村庄级地名	126.377054	44.8441	190108	431	220182
B01AF03169	村庄级地名	126.235116	44.904532	190108	431	220182
B01AF03248	村庄级地名	126.682798	45.100848	190108	431	220182
B01AF03367	村庄级地名	125.945453	44.387149	190108	431	220113
B01AF03397	村庄级地名	125.387926	43.948722	190108	431	220105
B01AF033C4	村庄级地名	125.285792	44.240933	190108	431	220122
B01AF0347E	村庄级地名	124.746466	44.348174	190108	431	220122
B01AF034DB	村庄级地名	126.144197	44.533733	190108	431	220183
B01AF034DF	村庄级地名	126.39288	44.828452	190108	431	220182
B01AF0350D	村庄级地名	126.023672	44.413588	190108	431	220113
B01AF0359D	村庄级地名	125.619908	43.911962	190108	431	220105
B01AF0367C	村庄级地名	125.383851	43.872404	190108	431	220105
B01AF036DC	村庄级地名	125.220893	43.859805	190108	431	220106
B01AF03724	村庄级地名	125.414732	43.779218	190108	431	220102
B01AF03764	村庄级地名	125.385962	43.935385	190108	431	220105
B01AF03867	村庄级地名	125.398676	43.78207	190108	431	220102
B01AF03D16	村庄级地名	125.642673	44.239147	190108	431	220113
B01AF03D3D	村庄级地名	125.278003	43.802531	190108	431	220102
B01AF03E74	村庄级地名	125.783268	44.158837	190108	431	220113
B01AF03F8C	村庄级地名	125.932756	43.976593	190108	431	220113
B01AF0410B	村庄级地名	125.999428	44.234765	190108	431	220113
B01AF0422B	村庄级地名	125.427983	43.767153	190108	431	220102
B01AF042A0	村庄级地名	124.850739	44.190258	190108	431	220122
B01AF042A9	村庄级地名	125.526947	43.889787	190108	431	220105
B01AF04369	村庄级地名	125.305721	43.803138	190108	431	220102
B01AF043D3	村庄级地名	125.419891	43.866701	190108	431	220105
B01AF043E2	村庄级地名	126.044495	44.753023	190108	431	220183
B01AF04466	村庄级地名	125.987996	44.157616	190108	431	220113
B01AF04491	村庄级地名	126.045311	44.187948	190108	431	220113
B01AF04791	村庄级地名	124.803311	44.214556	190108	431	220122
B01AF0494F	村庄级地名	125.615434	43.358287	190108	431	220112
B01AF04A4C	村庄级地名	125.428991	44.317296	190108	431	220183
B01AF04AE7	村庄级地名	125.144102	44.46295	190108	431	220122
B01AF04AF5	村庄级地名	125.228243	43.875902	190108	431	220106
B01AF04BAE	村庄级地名	125.891257	44.255121	190108	431	220113
B01AF04BC8	村庄级地名	124.663393	44.600263	190108	431	220122
B01AF04BC9	村庄级地名	124.574878	44.55726	190108	431	220122
B01AF04C05	村庄级地名	125.781308	43.922612	190108	431	220105
B01AF04CD6	村庄级地名	125.865474	44.114216	190108	431	220113
B01AF04E57	村庄级地名	125.347733	44.346984	190108	431	220122
B01AF04ED5	村庄级地名	125.883717	44.015491	190108	431	220113
B01AF04F22	村庄级地名	124.986288	44.277173	190108	431	220122
B01AF05072	村庄级地名	125.752339	43.290966	190108	431	220112
B01AF0515E	村庄级地名	124.955701	44.298989	190108	431	220122
B01AF0516A	村庄级地名	125.217478	43.942161	190108	431	220106
B01AF0518B	村庄级地名	126.140305	44.51137	190108	431	220183
B01AF05250	村庄级地名	125.387767	43.94474	190108	431	220105
B01AF0532D	村庄级地名	125.624165	43.353858	190108	431	220112
B01AF0538D	村庄级地名	125.213725	43.92569	190108	431	220106
B01AF05469	村庄级地名	126.607393	44.572906	190108	431	220182
B01AF0548D	村庄级地名	125.665632	43.297992	190108	431	220112
B01AF054E1	村庄级地名	125.363323	43.725946	190108	431	220102
B01AF054FF	村庄级地名	125.98638	44.009953	190108	431	220113
B01AF05519	村庄级地名	126.007761	44.316332	190108	431	220113
B01AF0564D	村庄级地名	125.411455	43.772956	190108	431	220102
B01AF0567A	村庄级地名	125.410534	44.333695	190108	431	220183
B01AF056A4	村庄级地名	126.474197	44.29141	190108	431	220113
B01AF056C2	村庄级地名	125.698379	44.241941	190108	431	220113
B01AF056F9	村庄级地名	125.791717	44.29594	190108	431	220113
B01AF0573A	村庄级地名	126.323326	44.826426	190108	431	220182
B01AF0576C	村庄级地名	125.398554	44.347156	190108	431	220183
B01AF05816	村庄级地名	126.98479	44.712769	190108	431	220182
B01AF05833	村庄级地名	125.218774	43.958874	190108	431	220106
B01AF0585C	村庄级地名	126.505274	44.55317	190108	431	220182
B01AF058CD	村庄级地名	125.71445	44.294233	190108	431	220113
B01AF05982	村庄级地名	125.167342	43.937257	190108	431	220106
B01AF05AA8	村庄级地名	125.605749	43.637906	190108	431	220112
B01AF05AB6	村庄级地名	125.434862	43.935997	190108	431	220103
B01AF05ABA	村庄级地名	125.47451	43.948575	190108	431	220103
B01AF05BBF	村庄级地名	125.461725	43.648929	190108	431	220102
B01AF05C69	村庄级地名	125.186713	44.161039	190108	431	220122
B01AF05CC9	村庄级地名	124.87151	44.029044	190108	431	220122
B01AF05CF7	村庄级地名	125.342058	43.826055	190108	431	220102
B01AF05D01	村庄级地名	125.238644	43.92771	190108	431	220106
B01AF05D11	村庄级地名	125.949937	44.119667	190108	431	220113
B01AF05D67	村庄级地名	124.672146	44.351482	190108	431	220122
B01AF05E31	村庄级地名	126.587257	44.572427	190108	431	220182
B01AF05FDD	村庄级地名	125.995799	44.308697	190108	431	220113
B01AF06023	村庄级地名	125.495027	44.733881	190108	431	220122
B01AF06061	村庄级地名	125.228608	43.95922	190108	431	220106
B01AF0606F	村庄级地名	126.06663	44.288345	190108	431	220113
B01AF060F9	村庄级地名	125.224532	43.880631	190108	431	220106
B01AF06235	村庄级地名	125.265291	43.938732	190108	431	220106
B01AF06415	村庄级地名	125.284332	44.321364	190108	431	220122
B01AF06459	村庄级地名	125.690326	43.685786	190108	431	220112
B01AF06514	村庄级地名	126.883082	44.516625	190108	431	220182
B01AF06594	村庄级地名	125.559359	43.418231	190108	431	220112
B01AF065C0	村庄级地名	126.985898	44.791872	190108	431	220182
B01AF065FF	村庄级地名	125.667356	44.149516	190108	431	220113
B01AF06607	村庄级地名	125.376803	44.446988	190108	431	220122
B01AF066AC	村庄级地名	125.244403	43.907796	190108	431	220106
B01AF0671C	村庄级地名	125.781101	44.096623	190108	431	220113
B01AF0673B	村庄级地名	125.85022	44.075859	190108	431	220113
B01AF0675B	村庄级地名	125.424973	44.044833	190108	431	220113
B01AF067CD	村庄级地名	125.630154	44.172221	190108	431	220113
B01AF06889	村庄级地名	125.886204	44.287407	190108	431	220113
B01AF0694F	村庄级地名	126.011116	44.096894	190108	431	220113
B01AF069C5	村庄级地名	125.42843	43.988669	190108	431	220103
B01AF06A4D	村庄级地名	126.010396	44.464025	190108	431	220183
B01AF06AC2	村庄级地名	124.975103	44.199749	190108	431	220122
B01AF06CAT	村庄级地名	126.538383	44.867071	190108	431	220182
B01AF06D75	村庄级地名	124.895828	44.277165	190108	431	220122
B01AF06EMU	村庄级地名	125.657907	44.546548	190108	431	220183
B01AF06EPY	村庄级地名	125.941709	44.008369	190108	431	220113
B01AF06FDC	村庄级地名	126.601898	44.645488	190108	431	220182
B01AF06FX4	村庄级地名	125.675975	43.412522	190108	431	220112
B01AF06GAY	村庄级地名	126.889586	44.77489	190108	431	220182
B01AF06GOT	村庄级地名	125.518926	43.550516	190108	431	220112
B01AF06GTK	村庄级地名	125.523368	44.498502	190108	431	220183
B01AF06GWM	村庄级地名	124.905023	44.134525	190108	431	220122
B01AF06HKL	村庄级地名	126.882914	45.013487	190108	431	220182
B01AF06JGW	村庄级地名	125.254357	44.273485	190108	431	220122
B01AF06JKJ	村庄级地名	126.579042	44.787532	190108	431	220182
B01AF06MYL	村庄级地名	126.953934	44.964925	190108	431	220182
B01AF06N1T	村庄级地名	124.966423	44.452521	190108	431	220122
B01AF06N7V	村庄级地名	125.503082	44.567625	190108	431	220183
B01AF06O8K	村庄级地名	125.097756	44.359064	190108	431	220122
B01AF06QBB	村庄级地名	126.589104	45.114512	190108	431	220182
B01AF06QOO	村庄级地名	125.782649	44.573351	190108	431	220183
B01AF06R61	村庄级地名	124.79858	44.143108	190108	431	220122
B01AF06SY9	村庄级地名	125.144212	43.836927	190108	431	220106
B01AF06TWD	村庄级地名	126.623304	44.92454	190108	431	220182
B01AF06VDV	村庄级地名	125.092433	44.313463	190108	431	220122
B01AF06VF7	村庄级地名	126.43421	45.09022	190108	431	220182
B01AF06WL1	村庄级地名	125.126749	44.450522	190108	431	220122
B01AF06X2R	村庄级地名	125.185436	43.854503	190108	431	220106
B01AF06ZYX	村庄级地名	126.576207	45.189507	190108	431	220182
B01AF07033	村庄级地名	126.846424	45.015463	190108	431	220182
B01AF070G7	村庄级地名	125.070299	44.283138	190108	431	220122
B01AF070LM	村庄级地名	126.077556	44.124543	190108	431	220113
B01AF070MW	村庄级地名	125.263501	44.449496	190108	431	220122
B01AF0716U	村庄级地名	125.255424	43.949505	190108	431	220106
B01AF0720F	村庄级地名	124.979633	44.087488	190108	431	220122
B01AF072JP	村庄级地名	125.533659	44.329462	190108	431	220183
B01AF073RH	村庄级地名	125.240606	44.392849	190108	431	220122
B01AF074J8	村庄级地名	126.270738	44.775467	190108	431	220182
B01AF074YE	村庄级地名	125.243269	43.950507	190108	431	220106
B01AF0750E	村庄级地名	125.665857	43.709499	190108	431	220112
B01AF075HF	村庄级地名	125.250974	44.370704	190108	431	220122
B01AF07622	村庄级地名	125.634113	44.137398	190108	431	220113
B01AF076QO	村庄级地名	125.743608	44.46812	190108	431	220183
B01AF076R6	村庄级地名	126.677728	44.730136	190108	431	220182
B01AF077OH	村庄级地名	125.775895	43.991118	190108	431	220113
B01AF088UN	村庄级地名	125.280197	43.888944	190108	431	220106
B01AF08A68	村庄级地名	125.335199	43.887853	190108	431	220102
B01AF0AMW9	村庄级地名	125.400633	44.581145	190108	431	220122
B01AF0AMX0	村庄级地名	126.697369	44.611288	190108	431	220182
B01AF0AMX7	村庄级地名	125.82357	44.097675	190108	431	220113
B01AF0AN17	村庄级地名	126.354788	44.44553	190108	431	220113
B01AF0AN19	村庄级地名	126.070562	44.37626	190108	431	220113
B01AF0AN5H	村庄级地名	125.652224	43.627372	190108	431	220112
B01AF0AN6Z	村庄级地名	124.969096	44.577315	190108	431	220122
B01AF0AN72	村庄级地名	126.119023	44.747757	190108	431	220183
B01AF0AN78	村庄级地名	124.675572	44.48804	190108	431	220122
B01AF0AN7F	村庄级地名	125.818315	43.707561	190108	431	220112
B01AF0AN7P	村庄级地名	125.126234	44.343324	190108	431	220122
B01AF0AN80	村庄级地名	126.194958	44.727503	190108	431	220182
B01AF0ANAM	村庄级地名	126.672596	44.912001	190108	431	220182
B01AF0ANB7	村庄级地名	125.618859	44.572304	190108	431	220183
B01AF0ANC2	村庄级地名	125.806831	44.53644	190108	431	220183
B01AF0ANCD	村庄级地名	125.60241	43.448985	190108	431	220112
B01AF0ANCI	村庄级地名	126.15359	44.206647	190108	431	220113
B01AF0AND5	村庄级地名	125.218626	43.902157	190108	431	220106
B01AF0ANDC	村庄级地名	125.002706	44.223323	190108	431	220122
B01AF0ANDI	村庄级地名	126.375211	45.138303	190108	431	220182
B01AF0ANDK	村庄级地名	125.983968	44.337481	190108	431	220113
B01AF0ANEC	村庄级地名	125.586832	44.520187	190108	431	220183
B01AF0ANEX	村庄级地名	126.266724	44.354008	190108	431	220113
B01AF0ANF3	村庄级地名	126.15031	44.558675	190108	431	220183
B01AF0ANFP	村庄级地名	125.541295	44.528337	190108	431	220183
B01AF0ANFX	村庄级地名	126.737836	44.986818	190108	431	220182
B01AF0APM9	村庄级地名	126.978644	44.924693	190108	431	220182
B01AF0APMF	村庄级地名	126.54667	44.793445	190108	431	220182
B01AF0APMG	村庄级地名	125.230953	43.888521	190108	431	220106
B01AF0APMV	村庄级地名	125.119394	43.985006	190108	431	220106
B01AF0APMW	村庄级地名	126.174929	44.985478	190108	431	220182
B01AF0APN0	村庄级地名	125.236175	44.513451	190108	431	220122
B01AF0APNB	村庄级地名	125.31902	44.786085	190108	431	220122
B01AF0APNL	村庄级地名	124.974656	43.919885	190108	431	220122
B01AF0APNO	村庄级地名	125.253963	43.985625	190108	431	220106
B01AF0APNU	村庄级地名	125.304643	43.813829	190108	431	220102
B01AF0APP3	村庄级地名	124.83139	44.463422	190108	431	220122
B01AF0APPI	村庄级地名	125.480785	43.931199	190108	431	220105
B01AF0APPP	村庄级地名	125.333842	43.834673	190108	431	220102
B01AF0APPS	村庄级地名	125.774663	44.397952	190108	431	220183
B01AF0APPW	村庄级地名	125.196201	43.809222	190108	431	220106
B01AF0APQ1	村庄级地名	126.366587	44.249648	190108	431	220113
B01AF0APQ5	村庄级地名	125.643502	44.645407	190108	431	220183
B01AF0APQ7	村庄级地名	124.911478	44.529257	190108	431	220122
B01AF0APQX	村庄级地名	125.429348	43.852995	190108	431	220105
B01AF0APR5	村庄级地名	125.135268	43.894442	190108	431	220106
B01AF0APRG	村庄级地名	125.418485	43.901583	190108	431	220105
B01AF0APRU	村庄级地名	125.426085	44.533357	190108	431	220183
B01AF0APRV	村庄级地名	125.54806	44.459916	190108	431	220183
B01AF0APS5	村庄级地名	125.382661	44.048671	190108	431	220103
B01AF0APS6	村庄级地名	126.724749	45.105606	190108	431	220182
B01AF0APSE	村庄级地名	125.769106	43.762465	190108	431	220112
B01AF0APSH	村庄级地名	126.84587	44.907921	190108	431	220182
B01AF0APSI	村庄级地名	125.220562	43.872571	190108	431	220106
B01AF0APSL	村庄级地名	125.345661	44.47551	190108	431	220122
B01AF0APSW	村庄级地名	125.229971	43.899601	190108	431	220106
B01AF0APT5	村庄级地名	126.241645	44.801132	190108	431	220182
B01AF0APT7	村庄级地名	125.963712	44.037229	190108	431	220113
B01AF0APTB	村庄级地名	125.988073	44.363741	190108	431	220113
B01AF0APTL	村庄级地名	125.343176	44.274686	190108	431	220122
B01AF0APTW	村庄级地名	126.374211	44.547911	190108	431	220183
B01AF0APU0	村庄级地名	125.038399	44.192349	190108	431	220122
B01AF0APU7	村庄级地名	125.230487	43.922227	190108	431	220106
B01AF0APU8	村庄级地名	126.769014	44.630438	190108	431	220182
B01AF0APUP	村庄级地名	126.304394	44.96013	190108	431	220182
B01AF0APUV	村庄级地名	126.253019	44.615347	190108	431	220183
B01AF0APV3	村庄级地名	125.858385	44.397826	190108	431	220183
B01AF0APVC	村庄级地名	126.400092	45.149213	190108	431	220182
B01AF0APVJ	村庄级地名	125.932306	44.031447	190108	431	220113
B01AF0APVP	村庄级地名	126.372524	44.462794	190108	431	220113
B01AF0APW0	村庄级地名	126.643424	44.896722	190108	431	220182
B01AF0APX4	村庄级地名	125.787276	44.492948	190108	431	220183
B01AF0APXQ	村庄级地名	126.624533	44.652393	190108	431	220182
B01AF0APXZ	村庄级地名	125.259427	44.051963	190108	431	220103
B01AF0APYC	村庄级地名	126.666126	44.572387	190108	431	220182
B01AF0APYJ	村庄级地名	126.469849	44.410749	190108	431	220113
B01AF0AW5T	楼栋号	125.29251	43.854273	190403	431	220104
B01AF0B0AH	楼栋号	125.331829	43.85728	190403	431	220102
B01AF0B0AV	地名地址信息	125.275755	43.82031	190000	431	220104
B01AF0B6A3	村庄级地名|商务住宅	125.353622	43.853209	190108|120302	431	220102
B01AF0B6CA	村庄级地名|商务住宅	125.33253	43.895496	190108|120302	431	220102
B01AF0B8FX	楼栋号	125.393581	43.912101	190403	431	220105
B01AF0BERD	村庄级地名	125.26449	43.868758	190108	431	220106
B01AF0BI61	村庄级地名	125.00517	43.983782	190108	431	220122
B01AF0BI64	村庄级地名	125.005866	43.995287	190108	431	220122
B01AF0BI65	村庄级地名	125.005209	43.944547	190108	431	220122
B01AF0BI66	村庄级地名	124.967791	43.994798	190108	431	220122
B01AF0BI67	村庄级地名	124.947864	43.99662	190108	431	220122
B01AF0BI6A	村庄级地名	124.975499	43.930656	190108	431	220122
B01AF0BI6C	村庄级地名	124.992077	43.97904	190108	431	220122
B01AF0BI6D	村庄级地名	124.955507	43.979427	190108	431	220122
B01AF0BI6E	村庄级地名	124.976335	43.951622	190108	431	220122
B01AF0BI6F	村庄级地名	124.966347	43.958385	190108	431	220122
B01AF0BI6H	村庄级地名	124.987486	43.959558	190108	431	220122
B01AF0BI6J	村庄级地名	124.97742	43.996642	190108	431	220122
B01AF0BI6L	村庄级地名	124.937791	43.980677	190108	431	220122
B01AF0BI6M	村庄级地名	124.957515	43.99149	190108	431	220122
B01AF0BI6P	村庄级地名	124.999536	43.966701	190108	431	220122
B01AF0BI6T	村庄级地名	124.942799	43.993005	190108	431	220122
B01AF0BI6V	村庄级地名	124.956826	43.984284	190108	431	220122
B01AF0BI6X	村庄级地名	124.964597	43.96109	190108	431	220122
B01AF0BI6Z	村庄级地名	124.991479	43.927501	190108	431	220122
B01AF0BI70	村庄级地名	125.119951	43.942663	190108	431	220106
B01AF0BI71	村庄级地名	125.037396	43.977728	190108	431	220122
B01AF0BI72	村庄级地名	125.040824	43.997109	190108	431	220122
B01AF0BI73	村庄级地名	125.048496	43.998273	190108	431	220122
B01AF0BI74	村庄级地名	125.078471	43.928435	190108	431	220106
B01AF0BI76	村庄级地名	125.013992	43.943028	190108	431	220122
B01AF0BI78	村庄级地名	125.120282	43.996871	190108	431	220106
B01AF0BI79	村庄级地名	125.098144	43.96301	190108	431	220106
B01AF0BI7A	村庄级地名	125.130771	43.989967	190108	431	220106
B01AF0BI7B	村庄级地名	125.105818	43.981532	190108	431	220106
B01AF0BI7C	村庄级地名	125.071936	43.963268	190108	431	220106
B01AF0BI7D	村庄级地名	125.082478	43.970749	190108	431	220106
B01AF0BI7F	村庄级地名	125.026017	43.969942	190108	431	220122
B01AF0BI7G	村庄级地名	125.101378	43.943537	190108	431	220106
B01AF0BI7H	村庄级地名	125.059534	43.977535	190108	431	220122
B01AF0BI7I	村庄级地名	125.1099	43.927928	190108	431	220106
B01AF0BI7J	村庄级地名	125.04578	43.984513	190108	431	220122
B01AF0BI7L	村庄级地名	125.129243	43.985659	190108	431	220106
B01AF0BI7M	村庄级地名	125.107295	43.975989	190108	431	220106
B01AF0BI7N	村庄级地名	125.073817	43.95795	190108	431	220106
B01AF0BI7R	村庄级地名	125.127472	43.95503	190108	431	220106
B01AF0BI7S	村庄级地名	125.008905	43.958749	190108	431	220122
B01AF0BI7U	村庄级地名	125.106462	43.937	190108	431	220106
B01AF0BI7V	村庄级地名	125.090408	43.960132	190108	431	220106
B01AF0BI7X	村庄级地名	125.113365	43.973154	190108	431	220106
B01AF0BI80	村庄级地名	125.125119	43.967915	190108	431	220106
B01AF0BI82	村庄级地名	125.117915	43.928777	190108	431	220106
B01AF0BI85	村庄级地名	125.00822	43.971647	190108	431	220122
B01AF0BI86	村庄级地名	125.082604	43.942379	190108	431	220106
B01AF0BI87	村庄级地名	125.019084	43.931235	190108	431	220122
B01AF0BI88	村庄级地名	125.250795	43.977437	190108	431	220106
B01AF0BI89	村庄级地名	125.226863	43.988294	190108	431	220103
B01AF0BI8A	村庄级地名	125.159803	43.946526	190108	431	220106
B01AF0BI8B	村庄级地名	125.242357	43.927776	190108	431	220106
B01AF0BI8D	村庄级地名	125.14907	43.953512	190108	431	220106
B01AF0BI8E	村庄级地名	125.162765	43.975446	190108	431	220103
B01AF0BI8F	村庄级地名	125.130682	43.917358	190108	431	220106
B01AF0BI8G	村庄级地名	125.154069	43.952304	190108	431	220106
B01AF0BI8J	村庄级地名	125.21344	43.934758	190108	431	220106
B01AF0BI8K	村庄级地名	125.178522	43.959694	190108	431	220106
B01AF0BI8L	村庄级地名	125.201816	43.924821	190108	431	220106
B01AF0BI8M	村庄级地名	125.216031	43.974968	190108	431	220103
B01AF0BI8O	村庄级地名	125.152481	43.983284	190108	431	220103
B01AF0BI8P	村庄级地名	125.14774	44.000243	190108	431	220103
B01AF0BI8Q	村庄级地名	125.142982	43.973788	190108	431	220106
B01AF0BI8S	村庄级地名	125.151962	43.98937	190108	431	220103
B01AF0BI8V	村庄级地名	125.173894	43.99559	190108	431	220103
B01AF0BI8W	村庄级地名	125.20222	43.94626	190108	431	220106
B01AF0BI8X	村庄级地名	125.253319	43.97498	190108	431	220106
B01AF0BI8Y	村庄级地名	125.232403	44.000563	190108	431	220103
B01AF0BI90	村庄级地名	125.226772	43.953097	190108	431	220106
B01AF0BI91	村庄级地名	125.138201	43.984702	190108	431	220106
B01AF0BI93	村庄级地名	125.244069	43.945339	190108	431	220106
B01AF0BI94	村庄级地名	125.226751	44.00023	190108	431	220103
B01AF0BI98	村庄级地名	125.133179	43.929862	190108	431	220106
B01AF0BI99	村庄级地名	125.154057	43.961495	190108	431	220106
B01AF0BI9A	村庄级地名	125.141568	43.926865	190108	431	220106
B01AF0BI9B	村庄级地名	125.242684	43.975174	190108	431	220106
B01AF0BI9C	村庄级地名	125.143593	43.944603	190108	431	220106
B01AF0BI9D	村庄级地名	125.205099	43.983241	190108	431	220103
B01AF0BI9E	村庄级地名	125.214481	43.994306	190108	431	220103
B01AF0BI9F	村庄级地名	125.132514	43.97304	190108	431	220106
B01AF0BI9G	村庄级地名	125.155651	43.954661	190108	431	220106
B01AF0BI9H	村庄级地名	125.253851	43.995476	190108	431	220103
B01AF0BI9I	村庄级地名	125.151749	43.93533	190108	431	220106
B01AF0BI9J	村庄级地名	125.236335	43.966235	190108	431	220106
B01AF0BI9K	村庄级地名	125.174719	43.92366	190108	431	220106
B01AF0BI9N	村庄级地名	125.227849	43.964995	190108	431	220106
B01AF0BI9P	村庄级地名	125.287271	43.951014	190108	431	220103
B01AF0BI9Q	村庄级地名	125.297345	43.96955	190108	431	220103
B01AF0BI9R	村庄级地名	125.397398	43.920164	190108	431	220105
B01AF0BI9S	村庄级地名	125.371202	43.977683	190108	431	220103
B01AF0BI9T	村庄级地名	125.283375	44.001396	190108	431	220103
B01AF0BI9U	村庄级地名	125.271805	43.973346	190108	431	220106
B01AF0BI9V	村庄级地名	125.295035	43.973053	190108	431	220103
B01AF0BI9W	村庄级地名	125.296021	43.990439	190108	431	220103
B01AF0BIA0	村庄级地名	125.365901	43.996381	190108	431	220103
B01AF0BIA1	村庄级地名	125.339134	43.972605	190108	431	220103
B01AF0BIA2	村庄级地名	125.31517	43.968904	190108	431	220103
B01AF0BIA3	村庄级地名	125.363463	43.977741	190108	431	220103
B01AF0BIA5	村庄级地名	125.319272	43.982201	190108	431	220103
B01AF0BIA7	村庄级地名	125.27517	43.971021	190108	431	220106
B01AF0BIAA	村庄级地名	125.293703	44.000581	190108	431	220103
B01AF0BIAB	村庄级地名	125.343829	43.955373	190108	431	220103
B01AF0BIAC	村庄级地名	125.277483	43.99151	190108	431	220103
B01AF0BIAD	村庄级地名	125.328642	43.976258	190108	431	220103
B01AF0BIAE	村庄级地名	125.371129	43.988363	190108	431	220103
B01AF0BIAF	村庄级地名	125.339099	43.969572	190108	431	220103
B01AF0BIAH	村庄级地名	125.344345	43.994476	190108	431	220103
B01AF0BIAI	村庄级地名	125.338311	43.94229	190108	431	220103
B01AF0BIAJ	村庄级地名	125.289004	43.965398	190108	431	220103
B01AF0BIAK	村庄级地名	125.274589	43.936622	190108	431	220106
B01AF0BIAM	村庄级地名	125.282249	43.978269	190108	431	220103
B01AF0BIAO	村庄级地名	125.357319	43.93595	190108	431	220103
B01AF0BIAQ	村庄级地名	125.25433	43.963694	190108	431	220106
B01AF0BIAR	村庄级地名	125.297385	43.953222	190108	431	220103
B01AF0BIAS	村庄级地名	125.289095	43.986156	190108	431	220103
B01AF0BIAT	村庄级地名	125.361882	43.970398	190108	431	220103
B01AF0BIAV	村庄级地名	125.260599	43.973197	190108	431	220106
B01AF0BIAW	村庄级地名	125.334855	43.959771	190108	431	220103
B01AF0BIAX	村庄级地名	125.300159	43.94368	190108	431	220103
B01AF0BIAY	村庄级地名	125.276529	43.935025	190108	431	220103
B01AF0BIB2	村庄级地名	125.376444	43.926786	190108	431	220105
B01AF0BIB3	村庄级地名	125.306209	43.976529	190108	431	220103
B01AF0BIB4	村庄级地名	125.450921	43.94848	190108	431	220103
B01AF0BIB8	村庄级地名	125.4752	43.992784	190108	431	220103
B01AF0BIB9	村庄级地名	125.440809	43.989599	190108	431	220103
B01AF0BIBA	村庄级地名	125.447326	43.924026	190108	431	220105
B01AF0BIBB	村庄级地名	125.482981	43.998458	190108	431	220103
B01AF0BIBC	村庄级地名	125.484548	43.969977	190108	431	220103
B01AF0BIBE	村庄级地名	125.386317	43.963396	190108	431	220103
B01AF0BIBG	村庄级地名	125.417158	43.957496	190108	431	220105
B01AF0BIBI	村庄级地名	125.474184	43.930166	190108	431	220105
B01AF0BIBJ	村庄级地名	125.465791	43.982445	190108	431	220103
B01AF0BIBL	村庄级地名	125.411342	43.930574	190108	431	220105
B01AF0BIBM	村庄级地名	125.456194	43.94762	190108	431	220103
B01AF0BIBO	村庄级地名	125.469973	43.951522	190108	431	220103
B01AF0BIBS	村庄级地名	125.467928	43.95785	190108	431	220103
B01AF0BIBV	村庄级地名	125.460985	43.941556	190108	431	220103
B01AF0BIBW	村庄级地名	125.41959	43.938566	190108	431	220105
B01AF0BIBX	村庄级地名	125.475187	43.947285	190108	431	220103
B01AF0BIBZ	村庄级地名	125.487293	43.960743	190108	431	220103
B01AF0BIC1	村庄级地名	125.394349	43.950966	190108	431	220105
B01AF0BIC2	村庄级地名	125.38191	43.975041	190108	431	220103
B01AF0BIC3	村庄级地名	125.484703	43.941815	190108	431	220103
B01AF0BIC4	村庄级地名	125.397819	43.997883	190108	431	220103
B01AF0BIC7	村庄级地名	125.435089	43.928983	190108	431	220105
B01AF0BIC8	村庄级地名	125.477116	43.994523	190108	431	220103
B01AF0BICA	村庄级地名	125.493575	43.941723	190108	431	220103
B01AF0BICB	村庄级地名	125.498531	43.967581	190108	431	220103
B01AF0BICC	村庄级地名	125.46825	43.923294	190108	431	220105
B01AF0BICD	村庄级地名	125.389829	43.975939	190108	431	220103
B01AF0BICE	村庄级地名	125.447629	43.99259	190108	431	220103
B01AF0BICF	村庄级地名	125.42224	43.980859	190108	431	220103
B01AF0BICH	村庄级地名	125.430601	43.962767	190108	431	220103
B01AF0BICJ	村庄级地名	125.451666	43.963459	190108	431	220103
B01AF0BICK	村庄级地名	125.495365	43.924569	190108	431	220105
B01AF0BICL	村庄级地名	125.525507	43.925881	190108	431	220105
B01AF0BICN	村庄级地名	125.520765	43.957994	190108	431	220103
B01AF0BICY	村庄级地名	125.534245	43.929651	190108	431	220105
B01AF0BIDB	村庄级地名	125.529591	43.919847	190108	431	220105
B01AF0BIDG	村庄级地名	125.52204	43.919163	190108	431	220105
B01AF0BIDI	村庄级地名	125.525189	43.93108	190108	431	220105
B01AF0BIDO	村庄级地名	125.613515	43.925342	190108	431	220105
B01AF0BIDQ	村庄级地名	125.624635	43.926595	190108	431	220105
B01AF0BIDT	村庄级地名	125.511953	43.949253	190108	431	220103
B01AF0BIDV	村庄级地名	125.511222	43.945524	190108	431	220103
B01AF0BIEA	村庄级地名	125.684175	43.919763	190108	431	220105
B01AF0BIEP	村庄级地名	125.695516	43.929411	190108	431	220105
B01AF0BIER	村庄级地名	125.682576	43.93166	190108	431	220105
B01AF0BIF4	村庄级地名	125.650547	43.921524	190108	431	220105
B01AF0BIFA	村庄级地名	125.856958	43.960353	190108	431	220113
B01AF0BIFB	村庄级地名	125.794275	43.956633	190108	431	220113
B01AF0BIFD	村庄级地名	125.831607	43.97687	190108	431	220113
B01AF0BIFE	村庄级地名	125.844602	43.954725	190108	431	220113
B01AF0BIFF	村庄级地名	125.862776	43.993514	190108	431	220113
B01AF0BIFG	村庄级地名	125.791992	43.976643	190108	431	220113
B01AF0BIFH	村庄级地名	125.843693	43.976884	190108	431	220113
B01AF0BIFJ	村庄级地名	125.830236	43.948079	190108	431	220113
B01AF0BIFK	村庄级地名	125.837947	43.989587	190108	431	220113
B01AF0BIFL	村庄级地名	125.822427	43.963123	190108	431	220113
B01AF0BIFM	村庄级地名	125.869956	43.97608	190108	431	220113
B01AF0BIFN	村庄级地名	125.860897	43.984769	190108	431	220113
B01AF0BIFP	山	125.844666	43.936755	190203	431	220113
B01AF0BIFQ	村庄级地名	125.793738	43.992069	190108	431	220113
B01AF0BIFT	村庄级地名	125.857484	43.978856	190108	431	220113
B01AF0BIFU	村庄级地名	125.796103	43.965525	190108	431	220113
B01AF0BIFW	村庄级地名	125.86275	43.953239	190108	431	220113
B01AF0BIFX	村庄级地名	125.816884	43.936019	190108	431	220113
B01AF0BIFY	村庄级地名	125.831271	43.944063	190108	431	220113
B01AF0BIFZ	村庄级地名	125.876787	43.988046	190108	431	220113
B01AF0BIG0	村庄级地名	125.821121	44.001057	190108	431	220113
B01AF0BIG1	村庄级地名	125.8239	43.921293	190108	431	220113
B01AF0BIG3	村庄级地名	125.780343	43.991356	190108	431	220113
B01AF0BIG4	村庄级地名	125.807339	43.931602	190108	431	220113
B01AF0BIG5	山	125.817139	43.957986	190203	431	220113
B01AF0BIG6	村庄级地名	125.777144	43.944914	190108	431	220113
B01AF0BIG7	村庄级地名	125.764333	43.952433	190108	431	220113
B01AF0BIG9	村庄级地名	125.825649	43.94915	190108	431	220113
B01AF0BIGA	村庄级地名	125.808282	43.946507	190108	431	220113
B01AF0BIGB	村庄级地名	125.824953	43.984122	190108	431	220113
B01AF0BIGC	村庄级地名	125.794288	43.935792	190108	431	220113
B01AF0BIGD	村庄级地名	125.808662	43.971274	190108	431	220113
B01AF0BIGF	村庄级地名	125.821177	43.925787	190108	431	220113
B01AF0BIGK	村庄级地名	125.950091	43.937537	190108	431	220113
B01AF0BIGM	村庄级地名	125.911837	43.957947	190108	431	220113
B01AF0BIGO	村庄级地名	126.004899	43.955961	190108	431	220113
B01AF0BIGP	村庄级地名	125.933521	43.956464	190108	431	220113
B01AF0BIGR	村庄级地名	125.916912	44.000303	190108	431	220113
B01AF0BIGT	村庄级地名	125.981135	43.930676	190108	431	220113
B01AF0BIGV	村庄级地名	125.992127	43.999438	190108	431	220113
B01AF0BIGX	村庄级地名	125.995548	43.97635	190108	431	220113
B01AF0BIGY	村庄级地名	125.938934	43.981234	190108	431	220113
B01AF0BIH0	村庄级地名	126.002135	43.981614	190108	431	220113
B01AF0BIH1	村庄级地名	125.951471	43.928576	190108	431	220113
B01AF0BIH2	村庄级地名	125.916852	43.97205	190108	431	220113
B01AF0BIH5	村庄级地名	125.985639	43.992647	190108	431	220113
B01AF0BIH7	村庄级地名	125.912473	43.978764	190108	431	220113
B01AF0BIH8	村庄级地名	125.917565	43.986921	190108	431	220113
B01AF0BIHA	村庄级地名	125.954999	43.969319	190108	431	220113
B01AF0BIHB	村庄级地名	125.885889	43.965554	190108	431	220113
B01AF0BIHC	村庄级地名	125.923806	43.949977	190108	431	220113
B01AF0BIHD	村庄级地名	125.967287	43.920798	190108	431	220113
B01AF0BIHE	村庄级地名	125.910583	43.974435	190108	431	220113
B01AF0BIHF	村庄级地名	125.905145	43.924719	190108	431	220113
B01AF0BIHI	村庄级地名	125.919502	43.940288	190108	431	220113
B01AF0BIHL	村庄级地名	125.947794	43.995258	190108	431	220113
B01AF0BIHM	村庄级地名	125.903554	43.991976	190108	431	220113
B01AF0BIHN	村庄级地名	125.984207	43.954018	190108	431	220113
B01AF0BIHP	村庄级地名	125.923466	43.990193	190108	431	220113
B01AF0BIHV	村庄级地名	125.190566	43.911303	190108	431	220106
B01AF0BIHW	村庄级地名	125.20065	43.897847	190108	431	220106
B01AF0BIHX	村庄级地名	125.141969	43.887349	190108	431	220106
B01AF0BIHY	村庄级地名	125.167957	43.910798	190108	431	220106
B01AF0BII0	村庄级地名	125.218655	43.853373	190108	431	220106
B01AF0BII1	村庄级地名	125.254868	43.916193	190108	431	220106
B01AF0BII2	村庄级地名	125.178253	43.886246	190108	431	220106
B01AF0BII3	村庄级地名	125.151498	43.874195	190108	431	220106
B01AF0BII4	村庄级地名	125.201337	43.872718	190108	431	220106
B01AF0BII8	村庄级地名	125.197909	43.853478	190108	431	220106
B01AF0BII9	村庄级地名	125.134346	43.901818	190108	431	220106
B01AF0BIIA	村庄级地名	125.254868	43.916193	190108	431	220106
B01AF0BIID	村庄级地名	125.218781	43.84706	190108	431	220106
B01AF0BIIE	村庄级地名	125.25293	43.876707	190108	431	220106
B01AF0BIIG	村庄级地名	125.210466	43.818391	190108	431	220106
B01AF0BIII	村庄级地名	125.209748	43.882334	190108	431	220106
B01AF0BIIJ	村庄级地名	125.168831	43.876879	190108	431	220106
B01AF0BIIK	村庄级地名	125.237845	43.837869	190108	431	220104
B01AF0BIIL	村庄级地名	125.175767	43.867455	190108	431	220106
B01AF0BIIN	村庄级地名	125.164836	43.908257	190108	431	220106
B01AF0BIIO	村庄级地名	125.17788	43.906992	190108	431	220106
B01AF0BIIP	村庄级地名	125.249327	43.838144	190108	431	220104
B01AF0BIIR	村庄级地名	125.187655	43.868292	190108	431	220106
B01AF0BIIS	村庄级地名	125.160131	43.914816	190108	431	220106
B01AF0BIIU	村庄级地名	125.209135	43.870403	190108	431	220106
B01AF0BIIY	村庄级地名	125.367445	43.84373	190108	431	220102
B01AF0BIIZ	村庄级地名	125.338152	43.848232	190108	431	220102
B01AF0BIJ1	村庄级地名	125.365503	43.854316	190108	431	220102
B01AF0BIJ4	村庄级地名	125.368981	43.872192	190108	431	220105
B01AF0BIJ5	村庄级地名	125.264904	43.835671	190108	431	220104
B01AF0BIJ8	村庄级地名	125.371216	43.885962	190108	431	220105
B01AF0BIJF	村庄级地名	125.366654	43.863008	190108	431	220102
B01AF0BIJH	村庄级地名	125.274664	43.830373	190108	431	220104
B01AF0BIJP	村庄级地名	125.361299	43.852335	190108	431	220102
B01AF0BIJU	村庄级地名	125.258079	43.836458	190108	431	220104
B01AF0BIK2	村庄级地名	125.423371	43.891323	190108	431	220105
B01AF0BIK4	村庄级地名	125.40733	43.897325	190108	431	220105
B01AF0BIK5	村庄级地名	125.496457	43.883918	190108	431	220105
B01AF0BIK6	村庄级地名	125.46335	43.879633	190108	431	220105
B01AF0BIKB	村庄级地名	125.470237	43.888489	190108	431	220105
B01AF0BIKI	村庄级地名	125.385492	43.853794	190108	431	220102
B01AF0BIKJ	村庄级地名	125.399386	43.848008	190108	431	220102
B01AF0BIKL	村庄级地名	125.44103	43.877888	190108	431	220105
B01AF0BIKN	村庄级地名	125.499775	43.869132	190108	431	220105
B01AF0BIKP	村庄级地名	125.409807	43.875566	190108	431	220105
B01AF0BIKQ	村庄级地名	125.445641	43.881486	190108	431	220105
B01AF0BIKR	村庄级地名	125.416082	43.84216	190108	431	220105
B01AF0BIKS	村庄级地名	125.459091	43.911524	190108	431	220105
B01AF0BIKT	村庄级地名	125.440229	43.858049	190108	431	220105
B01AF0BIL0	村庄级地名	125.494725	43.911125	190108	431	220105
B01AF0BIL1	村庄级地名	125.414751	43.877119	190108	431	220105
B01AF0BIL3	村庄级地名	125.433332	43.873365	190108	431	220105
B01AF0BIL4	村庄级地名	125.505665	43.876554	190108	431	220105
B01AF0BIL5	村庄级地名	125.480494	43.894462	190108	431	220105
B01AF0BIL7	村庄级地名	125.493131	43.86287	190108	431	220105
B01AF0BIL9	村庄级地名	125.454962	43.899657	190108	431	220105
B01AF0BILA	村庄级地名	125.413833	43.858745	190108	431	220105
B01AF0BILE	村庄级地名	125.501914	43.900019	190108	431	220105
B01AF0BILF	村庄级地名	125.462607	43.893956	190108	431	220105
B01AF0BILG	村庄级地名	125.4193	43.918334	190108	431	220105
B01AF0BILH	村庄级地名	125.431124	43.887445	190108	431	220105
B01AF0BILK	村庄级地名	125.505422	43.904666	190108	431	220105
B01AF0BILL	村庄级地名	125.467116	43.911765	190108	431	220105
B01AF0BILR	村庄级地名	125.623118	43.884815	190108	431	220105
B01AF0BILT	村庄级地名	125.553114	43.89811	190108	431	220105
B01AF0BILU	村庄级地名	125.535374	43.918044	190108	431	220113
B01AF0BILV	村庄级地名	125.619565	43.838043	190108	431	220105
B01AF0BILW	村庄级地名	125.616124	43.873064	190108	431	220105
B01AF0BILY	村庄级地名	125.561705	43.847815	190108	431	220105
B01AF0BILZ	村庄级地名	125.557898	43.905213	190108	431	220105
B01AF0BIM0	村庄级地名	125.609889	43.873949	190108	431	220105
B01AF0BIM3	村庄级地名	125.611709	43.900542	190108	431	220105
B01AF0BIM6	村庄级地名	125.52292	43.859404	190108	431	220105
B01AF0BIM7	村庄级地名	125.513017	43.914307	190108	431	220105
B01AF0BIM8	村庄级地名	125.557163	43.889903	190108	431	220105
B01AF0BIM9	村庄级地名	125.629282	43.845139	190108	431	220105
B01AF0BIMB	村庄级地名	125.573732	43.904085	190108	431	220105
B01AF0BIME	村庄级地名	125.624011	43.873577	190108	431	220105
B01AF0BIMF	村庄级地名	125.63009	43.890437	190108	431	220105
B01AF0BIMH	村庄级地名	125.569168	43.857734	190108	431	220105
B01AF0BIMI	村庄级地名	125.530245	43.868624	190108	431	220105
B01AF0BIMJ	村庄级地名	125.579191	43.840085	190108	431	220105
B01AF0BIMM	村庄级地名	125.530671	43.853419	190108	431	220105
B01AF0BIMN	村庄级地名	125.535315	43.883786	190108	431	220105
B01AF0BIMP	村庄级地名	125.541689	43.868053	190108	431	220105
B01AF0BIMQ	村庄级地名	125.589512	43.872523	190108	431	220105
B01AF0BIMR	村庄级地名	125.593968	43.84213	190108	431	220105
B01AF0BIMS	村庄级地名	125.536826	43.844495	190108	431	220105
B01AF0BIMT	村庄级地名	125.55171	43.883665	190108	431	220105
B01AF0BIMU	村庄级地名	125.582646	43.895741	190108	431	220105
B01AF0BIMV	村庄级地名	125.629797	43.856018	190108	431	220105
B01AF0BIMX	村庄级地名	125.55897	43.865276	190108	431	220105
B01AF0BIMY	村庄级地名	125.597062	43.850931	190108	431	220105
B01AF0BIMZ	村庄级地名	125.563107	43.91056	190108	431	220105
B01AF0BIN0	村庄级地名	125.614309	43.859058	190108	431	220105
B01AF0BIN1	山	125.627322	43.903738	190203	431	220105
B01AF0BIN2	村庄级地名	125.513765	43.886586	190108	431	220105
B01AF0BIN4	村庄级地名	125.553372	43.846166	190108	431	220105
B01AF0BIN6	村庄级地名	125.520718	43.887347	190108	431	220105
B01AF0BINA	村庄级地名	125.522297	43.863421	190108	431	220105
B01AF0BINC	村庄级地名	125.574908	43.866216	190108	431	220105
B01AF0BIND	村庄级地名	125.575536	43.910298	190108	431	220105
B01AF0BINF	村庄级地名	125.671389	43.901375	190108	431	220105
B01AF0BING	村庄级地名	125.746442	43.903682	190108	431	220105
B01AF0BINH	村庄级地名	125.715426	43.846836	190108	431	220105
B01AF0BINI	村庄级地名	125.708516	43.911056	190108	431	220105
B01AF0BINJ	村庄级地名	125.650451	43.84069	190108	431	220105
B01AF0BINL	村庄级地名	125.649781	43.883142	190108	431	220105
B01AF0BINM	村庄级地名	125.722758	43.849657	190108	431	220105
B01AF0BINN	村庄级地名	125.690157	43.875736	190108	431	220105
B01AF0BINO	村庄级地名	125.688812	43.844759	190108	431	220105
B01AF0BINP	村庄级地名	125.635289	43.865244	190108	431	220105
B01AF0BINQ	村庄级地名	125.684918	43.877708	190108	431	220105
B01AF0BINR	村庄级地名	125.643917	43.847746	190108	431	220105
B01AF0BINS	村庄级地名	125.681976	43.836729	190108	431	220105
B01AF0BINT	村庄级地名	125.644356	43.87781	190108	431	220105
B01AF0BINU	村庄级地名	125.660948	43.858967	190108	431	220105
B01AF0BINV	村庄级地名	125.662167	43.871373	190108	431	220105
B01AF0BINW	村庄级地名	125.684655	43.875166	190108	431	220105
B01AF0BINY	村庄级地名	125.67403	43.848993	190108	431	220105
B01AF0BINZ	村庄级地名	125.652228	43.875985	190108	431	220105
B01AF0BIO1	村庄级地名	125.675543	43.890011	190108	431	220105
B01AF0BIO2	村庄级地名	125.708425	43.895251	190108	431	220105
B01AF0BIO3	村庄级地名	125.701877	43.847766	190108	431	220105
B01AF0BIO4	村庄级地名	125.734218	43.864059	190108	431	220105
B01AF0BIO5	村庄级地名	125.724115	43.846302	190108	431	220105
B01AF0BIO6	村庄级地名	125.641051	43.892485	190108	431	220105
B01AF0BIO7	村庄级地名	125.704957	43.857756	190108	431	220105
B01AF0BIO8	村庄级地名	125.690881	43.838487	190108	431	220105
B01AF0BIO9	村庄级地名	125.654823	43.880266	190108	431	220105
B01AF0BIOA	村庄级地名	125.720854	43.89087	190108	431	220105
B01AF0BIOB	村庄级地名	125.736069	43.840327	190108	431	220105
B01AF0BIOC	村庄级地名	125.687367	43.853975	190108	431	220105
B01AF0BIOD	村庄级地名	125.693613	43.8991	190108	431	220105
B01AF0BIOE	村庄级地名	125.711171	43.882981	190108	431	220105
B01AF0BIOF	村庄级地名	125.725924	43.898857	190108	431	220105
B01AF0BIOG	村庄级地名	125.7373	43.908582	190108	431	220105
B01AF0BIOH	村庄级地名	125.75252	43.891715	190108	431	220105
B01AF0BIOI	村庄级地名	125.635802	43.885242	190108	431	220105
B01AF0BIOK	村庄级地名	125.737869	43.881334	190108	431	220105
B01AF0BIOL	村庄级地名	125.644	43.911905	190108	431	220105
B01AF0BIOM	村庄级地名	125.733866	43.898873	190108	431	220105
B01AF0BION	村庄级地名	125.665658	43.903053	190108	431	220105
B01AF0BIOO	村庄级地名	125.693542	43.910544	190108	431	220105
B01AF0BIOP	村庄级地名	125.646309	43.837821	190108	431	220105
B01AF0BIOQ	村庄级地名	125.706927	43.902744	190108	431	220105
B01AF0BIOR	村庄级地名	125.647592	43.903861	190108	431	220105
B01AF0BIOU	村庄级地名	125.703733	43.872431	190108	431	220105
B01AF0BIOV	村庄级地名	125.667622	43.897268	190108	431	220105
B01AF0BIOW	村庄级地名	125.71671	43.887736	190108	431	220105
B01AF0BIOX	村庄级地名	125.67512	43.840539	190108	431	220105
B01AF0BIOY	村庄级地名	125.852161	43.905977	190108	431	220113
B01AF0BIOZ	村庄级地名	125.844982	43.912841	190108	431	220113
B01AF0BIP1	村庄级地名	125.804891	43.876871	190108	431	220105
B01AF0BIP2	村庄级地名	125.799458	43.895243	190108	431	220105
B01AF0BIP3	村庄级地名	125.860882	43.909588	190108	431	220113
B01AF0BIP4	村庄级地名	125.85544	43.881005	190108	431	220113
B01AF0BIP5	村庄级地名	125.761461	43.87242	190108	431	220105
B01AF0BIP6	村庄级地名	125.86079	43.866527	190108	431	220113
B01AF0BIP7	村庄级地名	125.761868	43.890889	190108	431	220105
B01AF0BIP8	村庄级地名	125.774524	43.913016	190108	431	220105
B01AF0BIP9	村庄级地名	125.791058	43.862231	190108	431	220105
B01AF0BIPA	村庄级地名	125.783498	43.837074	190108	431	220105
B01AF0BIPB	村庄级地名	125.796659	43.891819	190108	431	220105
B01AF0BIPC	村庄级地名	125.765632	43.84033	190108	431	220105
B01AF0BIPE	村庄级地名	125.861024	43.890155	190108	431	220113
B01AF0BIPG	村庄级地名	125.786443	43.852377	190108	431	220105
B01AF0BIPH	村庄级地名	125.759336	43.86295	190108	431	220105
B01AF0BIPI	村庄级地名	125.76035	43.905893	190108	431	220105
B01AF0BIPJ	村庄级地名	125.769871	43.894541	190108	431	220105
B01AF0BIPK	村庄级地名	125.805922	43.885957	190108	431	220105
B01AF0BIPL	村庄级地名	125.783061	43.903599	190108	431	220105
B01AF0BIPM	村庄级地名	125.781273	43.830168	190108	431	220105
B01AF0BIPO	村庄级地名	125.774298	43.904534	190108	431	220105
B01AF0BIPQ	村庄级地名	125.790838	43.90978	190108	431	220105
B01AF0BIPR	村庄级地名	125.781494	43.886504	190108	431	220105
B01AF0BIPS	村庄级地名	125.866085	43.880536	190108	431	220113
B01AF0BIPU	村庄级地名	125.790506	43.873785	190108	431	220105
B01AF0BIPV	村庄级地名	125.850449	43.871209	190108	431	220113
B01AF0BIPW	村庄级地名	125.908746	43.912446	190108	431	220113
B01AF0BIPZ	村庄级地名	125.984466	43.900833	190108	431	220113
B01AF0BIQ1	村庄级地名	125.906106	43.884304	190108	431	220113
B01AF0BIQ3	村庄级地名	125.932252	43.869486	190108	431	220113
B01AF0BIQ5	村庄级地名	125.974619	43.869749	190108	431	220113
B01AF0BIQ6	村庄级地名	125.991489	43.921114	190108	431	220113
B01AF0BIQ7	村庄级地名	125.897275	43.900366	190108	431	220113
B01AF0BIQ8	村庄级地名	125.94714	43.885577	190108	431	220113
B01AF0BIQ9	村庄级地名	125.950516	43.878136	190108	431	220113
B01AF0BIQA	村庄级地名	125.881759	43.871776	190108	431	220113
B01AF0BIQB	村庄级地名	125.874145	43.88019	190108	431	220113
B01AF0BIQD	村庄级地名	125.936984	43.915484	190108	431	220113
B01AF0BIQE	村庄级地名	125.954165	43.916629	190108	431	220113
B01AF0BIQF	村庄级地名	125.96993	43.874351	190108	431	220113
B01AF0BIQH	村庄级地名	125.919128	43.891115	190108	431	220113
B01AF0BIQI	村庄级地名	125.939819	43.865379	190108	431	220113
B01AF0BIQJ	村庄级地名	125.914152	43.865391	190108	431	220113
B01AF0BIQK	村庄级地名	125.982029	43.882408	190108	431	220113
B01AF0BIQM	村庄级地名	125.910563	43.867029	190108	431	220113
B01AF0BIQN	村庄级地名	125.962449	43.882109	190108	431	220113
B01AF0BIQO	村庄级地名	126.00281	43.914911	190108	431	220113
B01AF0BIQQ	村庄级地名	125.951759	43.868055	190108	431	220113
B01AF0BIQS	村庄级地名	125.895972	43.875885	190108	431	220113
B01AF0BIQT	村庄级地名	125.967628	43.892043	190108	431	220113
B01AF0BIQV	村庄级地名	125.887071	43.905038	190108	431	220113
B01AF0BIQX	村庄级地名	125.899097	43.860391	190108	431	220113
B01AF0BIQY	村庄级地名	125.168412	43.794766	190108	431	220106
B01AF0BIR0	村庄级地名	125.22975	43.763384	190108	431	220104
B01AF0BIR3	村庄级地名	125.228041	43.83308	190108	431	220106
B01AF0BIR4	村庄级地名	125.198066	43.81659	190108	431	220106
B01AF0BIR5	村庄级地名	125.183314	43.792291	190108	431	220104
B01AF0BIR6	村庄级地名	125.169047	43.816055	190108	431	220106
B01AF0BIR8	村庄级地名	125.154392	43.826587	190108	431	220106
B01AF0BIRA	村庄级地名	125.234253	43.801373	190108	431	220104
B01AF0BIRE	村庄级地名	125.189703	43.781631	190108	431	220104
B01AF0BIRJ	村庄级地名	125.203325	43.770967	190108	431	220104
B01AF0BIRL	村庄级地名	125.238791	43.787796	190108	431	220104
B01AF0BIRO	村庄级地名	125.232902	43.809965	190108	431	220104
B01AF0BIRQ	村庄级地名	125.235497	43.796006	190108	431	220104
B01AF0BIRR	村庄级地名	125.178662	43.788218	190108	431	220104
B01AF0BIRT	村庄级地名	125.161169	43.818115	190108	431	220106
B01AF0BIRU	村庄级地名	125.157123	43.770932	190108	431	220104
B01AF0BIRW	村庄级地名	125.249037	43.778492	190108	431	220104
B01AF0BIRX	村庄级地名	125.175863	43.803304	190108	431	220106
B01AF0BIS0	村庄级地名	125.207864	43.821401	190108	431	220106
B01AF0BIS2	村庄级地名	125.161643	43.792634	190108	431	220106
B01AF0BIS4	村庄级地名	125.359346	43.790915	190108	431	220102
B01AF0BIS5	村庄级地名	125.334303	43.792958	190108	431	220102
B01AF0BIS6	村庄级地名	125.272448	43.76221	190108	431	220102
B01AF0BIS7	村庄级地名	125.264045	43.793766	190108	431	220104
B01AF0BIS9	村庄级地名	125.353495	43.823691	190108	431	220102
B01AF0BISA	村庄级地名	125.362654	43.828935	190108	431	220102
B01AF0BISB	村庄级地名	125.30781	43.775857	190108	431	220102
B01AF0BISC	村庄级地名	125.297287	43.833303	190108	431	220104
B01AF0BISD	村庄级地名	125.324692	43.782097	190108	431	220102
B01AF0BISE	村庄级地名	125.362682	43.799773	190108	431	220102
B01AF0BISG	村庄级地名	125.364369	43.807614	190108	431	220102
B01AF0BISI	村庄级地名	125.346426	43.780678	190108	431	220102
B01AF0BISJ	村庄级地名	125.344627	43.788321	190108	431	220102
B01AF0BISL	村庄级地名	125.324544	43.769533	190108	431	220102
B01AF0BISO	村庄级地名	125.296454	43.825315	190108	431	220104
B01AF0BISP	村庄级地名	125.359519	43.81617	190108	431	220102
B01AF0BISQ	村庄级地名	125.344794	43.771534	190108	431	220102
B01AF0BISR	村庄级地名	125.289343	43.820473	190108	431	220104
B01AF0BISS	村庄级地名	125.294462	43.799201	190108	431	220102
B01AF0BIST	村庄级地名	125.357182	43.753927	190108	431	220102
B01AF0BISU	村庄级地名	125.380294	43.763426	190108	431	220102
B01AF0BISV	村庄级地名	125.363541	43.765382	190108	431	220102
B01AF0BISW	村庄级地名	125.309423	43.824224	190108	431	220104
B01AF0BISX	村庄级地名	125.351724	43.769115	190108	431	220102
B01AF0BIT0	村庄级地名	125.303604	43.791543	190108	431	220102
B01AF0BIT1	村庄级地名	125.3746	43.812127	190108	431	220102
B01AF0BIT2	村庄级地名	125.315747	43.794284	190108	431	220102
B01AF0BIT3	村庄级地名	125.36218	43.823837	190108	431	220102
B01AF0BIT4	村庄级地名	125.357405	43.778853	190108	431	220102
B01AF0BIT5	村庄级地名	125.361183	43.784118	190108	431	220102
B01AF0BIT6	村庄级地名	125.291255	43.769154	190108	431	220102
B01AF0BIT7	村庄级地名	125.266744	43.833917	190108	431	220104
B01AF0BIT8	村庄级地名	125.314556	43.774462	190108	431	220102
B01AF0BIT9	村庄级地名	125.268005	43.826359	190108	431	220104
B01AF0BITC	村庄级地名	125.354897	43.763173	190108	431	220102
B01AF0BITD	村庄级地名	125.336264	43.827634	190108	431	220102
B01AF0BITE	村庄级地名	125.372889	43.778114	190108	431	220102
B01AF0BITF	村庄级地名	125.335613	43.821912	190108	431	220102
B01AF0BITH	村庄级地名	125.319435	43.795315	190108	431	220102
B01AF0BITI	村庄级地名	125.305548	43.783152	190108	431	220102
B01AF0BITJ	村庄级地名	125.28812	43.771865	190108	431	220102
B01AF0BITK	村庄级地名	125.381328	43.77384	190108	431	220102
B01AF0BITN	村庄级地名	125.314395	43.759374	190108	431	220104
B01AF0BITO	村庄级地名	125.314449	43.759767	190108	431	220104
B01AF0BITP	村庄级地名	125.286861	43.790791	190108	431	220102
B01AF0BITQ	村庄级地名	125.316254	43.806341	190108	431	220102
B01AF0BITS	村庄级地名	125.501448	43.755645	190108	431	220102
B01AF0BITU	山	125.427421	43.796295	190203	431	220102
B01AF0BITW	村庄级地名	125.492594	43.757454	190108	431	220102
B01AF0BITX	村庄级地名	125.395064	43.76496	190108	431	220102
B01AF0BITY	村庄级地名	125.443031	43.778034	190108	431	220102
B01AF0BITZ	村庄级地名	125.396561	43.831688	190108	431	220102
B01AF0BIU0	村庄级地名	125.418263	43.815102	190108	431	220102
B01AF0BIU1	村庄级地名	125.44738	43.825854	190108	431	220102
B01AF0BIU2	村庄级地名	125.429442	43.777415	190108	431	220102
B01AF0BIU4	村庄级地名	125.444042	43.765373	190108	431	220102
B01AF0BIU9	村庄级地名	125.452115	43.806401	190108	431	220102
B01AF0BIUB	村庄级地名	125.397223	43.789027	190108	431	220102
B01AF0BIUE	村庄级地名	125.462122	43.824434	190108	431	220102
B01AF0BIUH	村庄级地名	125.427476	43.823301	190108	431	220102
B01AF0BIUI	村庄级地名	125.391673	43.820562	190108	431	220102
B01AF0BIUJ	村庄级地名	125.483564	43.7626	190108	431	220102
B01AF0BIUM	村庄级地名	125.45086	43.803077	190108	431	220102
B01AF0BIUN	村庄级地名	125.389215	43.794748	190108	431	220102
B01AF0BIUO	村庄级地名	125.495817	43.801936	190108	431	220102
B01AF0BIUR	村庄级地名	125.458371	43.799334	190108	431	220102
B01AF0BIUS	村庄级地名	125.446326	43.832646	190108	431	220102
B01AF0BIUT	村庄级地名	125.435752	43.760244	190108	431	220102
B01AF0BIUV	村庄级地名	125.41085	43.827346	190108	431	220102
B01AF0BIUY	村庄级地名	125.475225	43.811324	190108	431	220102
B01AF0BIV3	村庄级地名	125.445418	43.757429	190108	431	220102
B01AF0BIV5	村庄级地名	125.393146	43.764541	190108	431	220102
B01AF0BIV6	村庄级地名	125.439121	43.778577	190108	431	220102
B01AF0BIV7	村庄级地名	125.423363	43.778255	190108	431	220102
B01AF0BIV9	村庄级地名	125.462804	43.807457	190108	431	220102
B01AF0BIVA	村庄级地名	125.459188	43.815881	190108	431	220102
B01AF0BIVB	村庄级地名	125.439326	43.818469	190108	431	220102
B01AF0BIVC	村庄级地名	125.384886	43.834277	190108	431	220102
B01AF0BIVD	村庄级地名	125.408357	43.763886	190108	431	220102
B01AF0BIVF	村庄级地名	125.461216	43.760675	190108	431	220102
B01AF0BIVG	村庄级地名	125.40856	43.772692	190108	431	220102
B01AF0BIVN	村庄级地名	125.600558	43.819178	190108	431	220105
B01AF0BIVO	村庄级地名	125.527887	43.80811	190108	431	220102
B01AF0BIVP	村庄级地名	125.523983	43.83049	190108	431	220105
B01AF0BIVQ	山	125.626517	43.774705	190203	431	220112
B01AF0BIVV	村庄级地名	125.580501	43.791519	190108	431	220105
B01AF0BIVX	村庄级地名	125.526925	43.773787	190108	431	220102
B01AF0BIVZ	村庄级地名	125.517594	43.807106	190108	431	220102
B01AF0BIW0	村庄级地名	125.617973	43.764162	190108	431	220112
B01AF0BIW2	村庄级地名	125.586252	43.786128	190108	431	220105
B01AF0BIW3	村庄级地名	125.556743	43.827809	190108	431	220105
B01AF0BIW5	村庄级地名	125.57752	43.835411	190108	431	220105
B01AF0BIW6	村庄级地名	125.616143	43.796236	190108	431	220105
B01AF0BIWB	村庄级地名	125.550476	43.814172	190108	431	220105
B01AF0BIWE	村庄级地名	125.59599	43.803433	190108	431	220105
B01AF0BIWH	村庄级地名	125.51552	43.757495	190108	431	220102
B01AF0BIWM	山	125.576833	43.757228	190203	431	220112
B01AF0BIWN	村庄级地名	125.569968	43.834959	190108	431	220105
B01AF0BIWP	村庄级地名	125.518269	43.791267	190108	431	220102
B01AF0BIWQ	村庄级地名	125.574079	43.789732	190108	431	220105
B01AF0BIWS	村庄级地名	125.580051	43.818354	190108	431	220105
B01AF0BIWT	村庄级地名	125.599908	43.824545	190108	431	220105
B01AF0BIWZ	村庄级地名	125.550836	43.832368	190108	431	220105
B01AF0BIX0	村庄级地名	125.615687	43.758644	190108	431	220112
B01AF0BIX1	村庄级地名	125.512389	43.81986	190108	431	220105
B01AF0BIX6	村庄级地名	125.594215	43.794169	190108	431	220105
B01AF0BIX7	村庄级地名	125.70856	43.779175	190108	431	220112
B01AF0BIX8	村庄级地名	125.654766	43.755085	190108	431	220112
B01AF0BIX9	村庄级地名	125.687477	43.806526	190108	431	220105
B01AF0BIXA	村庄级地名	125.69665	43.808754	190108	431	220105
B01AF0BIXB	村庄级地名	125.65057	43.771887	190108	431	220112
B01AF0BIXC	村庄级地名	125.660739	43.804178	190108	431	220105
B01AF0BIXE	村庄级地名	125.692201	43.77957	190108	431	220112
B01AF0BIXF	村庄级地名	125.71783	43.815385	190108	431	220105
B01AF0BIXG	村庄级地名	125.752174	43.752945	190108	431	220112
B01AF0BIXH	村庄级地名	125.727375	43.759954	190108	431	220112
B01AF0BIXI	村庄级地名	125.656683	43.814458	190108	431	220105
B01AF0BIXK	村庄级地名	125.64521	43.762202	190108	431	220112
B01AF0BIXL	村庄级地名	125.66425	43.819819	190108	431	220105
B01AF0BIXM	村庄级地名	125.699575	43.820793	190108	431	220105
B01AF0BIXN	村庄级地名	125.675593	43.820776	190108	431	220105
B01AF0BIXO	村庄级地名	125.734053	43.794836	190108	431	220105
B01AF0BIXP	村庄级地名	125.683754	43.761484	190108	431	220112
B01AF0BIXQ	村庄级地名	125.672187	43.773689	190108	431	220112
B01AF0BIXR	村庄级地名	125.736062	43.772623	190108	431	220112
B01AF0BIXS	村庄级地名	125.686311	43.810529	190108	431	220105
B01AF0BIXU	村庄级地名	125.68436	43.776921	190108	431	220112
B01AF0BIXV	村庄级地名	125.704996	43.80072	190108	431	220105
B01AF0BIXW	村庄级地名	125.717837	43.803521	190108	431	220105
B01AF0BIXX	村庄级地名	125.749453	43.79634	190108	431	220105
B01AF0BIXY	村庄级地名	125.740242	43.809099	190108	431	220105
B01AF0BIXZ	村庄级地名	125.740018	43.830815	190108	431	220105
B01AF0BIY0	村庄级地名	125.719806	43.835183	190108	431	220105
B01AF0BIY1	村庄级地名	125.688506	43.823552	190108	431	220105
B01AF0BIY2	村庄级地名	125.721644	43.779238	190108	431	220112
B01AF0BIY3	村庄级地名	125.682468	43.786201	190108	431	220112
B01AF0BIY5	村庄级地名	125.680432	43.832346	190108	431	220105
B01AF0BIY8	村庄级地名	125.749016	43.778629	190108	431	220105
B01AF0BIY9	村庄级地名	125.645631	43.802826	190108	431	220105
B01AF0BIYA	村庄级地名	125.713654	43.771008	190108	431	220112
B01AF0BIYC	村庄级地名	125.653517	43.753052	190108	431	220112
B01AF0BIYF	村庄级地名	125.695308	43.818461	190108	431	220105
B01AF0BIYG	村庄级地名	125.72371	43.767047	190108	431	220112
B01AF0BIYH	村庄级地名	125.72532	43.795651	190108	431	220105
B01AF0BIYI	村庄级地名	125.657381	43.75937	190108	431	220112
B01AF0BIYK	村庄级地名	125.704605	43.808034	190108	431	220105
B01AF0BIYL	村庄级地名	125.72679	43.831339	190108	431	220105
B01AF0BIYM	村庄级地名	125.639254	43.776057	190108	431	220112
B01AF0BIYN	村庄级地名	125.68149	43.807078	190108	431	220105
B01AF0BIYO	村庄级地名	125.706748	43.765447	190108	431	220112
B01AF0BIYP	村庄级地名	125.73011	43.817863	190108	431	220105
B01AF0BIYR	村庄级地名	125.698249	43.835482	190108	431	220105
B01AF0BIYS	村庄级地名	125.643626	43.812114	190108	431	220105
B01AF0BIYU	村庄级地名	125.714427	43.758934	190108	431	220112
B01AF0BIYW	村庄级地名	125.652397	43.808831	190108	431	220105
B01AF0BIZ1	村庄级地名	125.750253	43.819525	190108	431	220105
B01AF0BIZ2	村庄级地名	125.7481	43.816493	190108	431	220105
B01AF0BIZ4	村庄级地名	125.784495	43.807332	190108	431	220105
B01AF0BIZ5	村庄级地名	125.775861	43.8055	190108	431	220105
B01AF0BIZ6	村庄级地名	125.768629	43.814181	190108	431	220105
B01AF0BIZ7	村庄级地名	125.759714	43.830859	190108	431	220105
B01AF0BIZ8	村庄级地名	125.80902	43.762367	190108	431	220112
B01AF0BIZ9	村庄级地名	125.758479	43.81643	190108	431	220105
B01AF0BIZB	村庄级地名	125.77366	43.773823	190108	431	220105
B01AF0BIZC	村庄级地名	125.758302	43.807743	190108	431	220105
B01AF0BIZE	村庄级地名	125.759364	43.788709	190108	431	220105
B01AF0BIZH	村庄级地名	125.309294	43.707253	190108	431	220104
B01AF0BIZK	村庄级地名	125.371718	43.747646	190108	431	220102
B01AF0BIZL	村庄级地名	125.324914	43.702159	190108	431	220104
B01AF0BIZM	村庄级地名	125.360043	43.738646	190108	431	220102
B01AF0BIZN	村庄级地名	125.303069	43.678708	190108	431	220104
B01AF0BIZO	村庄级地名	125.279432	43.727385	190108	431	220104
B01AF0BIZP	村庄级地名	125.360043	43.738646	190108	431	220102
B01AF0BIZR	村庄级地名	125.362088	43.732799	190108	431	220102
B01AF0BIZU	村庄级地名	125.326567	43.738675	190108	431	220104
B01AF0BIZV	村庄级地名	125.338594	43.722429	190108	431	220104
B01AF0BIZW	村庄级地名	125.350361	43.714239	190108	431	220104
B01AF0BIZX	村庄级地名	125.275965	43.71064	190108	431	220104
B01AF0BIZZ	村庄级地名	125.293951	43.709851	190108	431	220104
B01AF0BJ00	村庄级地名	125.300202	43.704762	190108	431	220104
B01AF0BJ01	村庄级地名	125.32393	43.7076	190108	431	220104
B01AF0BJ02	村庄级地名	125.277869	43.716919	190108	431	220104
B01AF0BJ03	村庄级地名	125.385196	43.706893	190108	431	220102
B01AF0BJ05	村庄级地名	125.309182	43.713453	190108	431	220104
B01AF0BJ06	村庄级地名	125.362915	43.744872	190108	431	220102
B01AF0BJ08	村庄级地名	125.277933	43.746472	190108	431	220104
B01AF0BJ09	村庄级地名	125.260955	43.723731	190108	431	220104
B01AF0BJ0A	村庄级地名	125.317503	43.749822	190108	431	220104
B01AF0BJ0B	村庄级地名	125.32538	43.694203	190108	431	220104
B01AF0BJ0C	村庄级地名	125.379006	43.709523	190108	431	220102
B01AF0BJ0F	村庄级地名	125.337453	43.703865	190108	431	220104
B01AF0BJ0G	村庄级地名	125.351147	43.722539	190108	431	220104
B01AF0BJ0I	村庄级地名	125.316366	43.675103	190108	431	220104
B01AF0BJ0J	村庄级地名	125.284541	43.739823	190108	431	220104
B01AF0BJ0L	村庄级地名	125.268292	43.71747	190108	431	220104
B01AF0BJ0M	村庄级地名	125.374814	43.706453	190108	431	220102
B01AF0BJ0P	村庄级地名	125.437627	43.730303	190108	431	220102
B01AF0BJ0Q	村庄级地名	125.437687	43.741341	190108	431	220102
B01AF0BJ0R	村庄级地名	125.388425	43.747778	190108	431	220102
B01AF0BJ0U	村庄级地名	125.447431	43.72042	190108	431	220102
B01AF0BJ0V	村庄级地名	125.454018	43.686895	190108	431	220102
B01AF0BJ0W	村庄级地名	125.426229	43.688749	190108	431	220102
B01AF0BJ0X	山	125.446545	43.725061	190203	431	220102
B01AF0BJ0Y	村庄级地名	125.459065	43.733983	190108	431	220102
B01AF0BJ0Z	村庄级地名	125.409211	43.733045	190108	431	220102
B01AF0BJ12	村庄级地名	125.504532	43.69276	190108	431	220112
B01AF0BJ14	村庄级地名	125.42621	43.706376	190108	431	220102
B01AF0BJ15	村庄级地名	125.455773	43.731086	190108	431	220102
B01AF0BJ18	村庄级地名	125.431659	43.712997	190108	431	220102
B01AF0BJ19	村庄级地名	125.463052	43.746498	190108	431	220102
B01AF0BJ1A	村庄级地名	125.397306	43.750412	190108	431	220102
B01AF0BJ1C	村庄级地名	125.451806	43.707423	190108	431	220102
B01AF0BJ1E	村庄级地名	125.447062	43.748496	190108	431	220102
B01AF0BJ1F	村庄级地名	125.428392	43.733415	190108	431	220102
B01AF0BJ1H	村庄级地名	125.427495	43.741693	190108	431	220102
B01AF0BJ1I	村庄级地名	125.468672	43.672973	190108	431	220102
B01AF0BJ1J	村庄级地名	125.409083	43.712237	190108	431	220102
B01AF0BJ1K	山	125.40951	43.692867	190203	431	220102
B01AF0BJ1L	村庄级地名	125.419419	43.690779	190108	431	220102
B01AF0BJ1M	村庄级地名	125.387557	43.740584	190108	431	220102
B01AF0BJ1N	村庄级地名	125.39602	43.718811	190108	431	220102
B01AF0BJ1O	村庄级地名	125.398919	43.74822	190108	431	220102
B01AF0BJ1Q	村庄级地名	125.418417	43.676868	190108	431	220102
B01AF0BJ1S	村庄级地名	125.411364	43.72368	190108	431	220102
B01AF0BJ1T	村庄级地名	125.493165	43.698206	190108	431	220112
B01AF0BJ1W	村庄级地名	125.593344	43.684692	190108	431	220112
B01AF0BJ1Z	村庄级地名	125.578075	43.684101	190108	431	220112
B01AF0BJ20	村庄级地名	125.577908	43.694154	190108	431	220112
B01AF0BJ21	村庄级地名	125.593707	43.703471	190108	431	220112
B01AF0BJ22	村庄级地名	125.605199	43.696356	190108	431	220112
B01AF0BJ23	村庄级地名	125.621522	43.743328	190108	431	220112
B01AF0BJ24	村庄级地名	125.562399	43.717593	190108	431	220112
B01AF0BJ26	村庄级地名	125.56514	43.679041	190108	431	220112
B01AF0BJ27	村庄级地名	125.515038	43.696551	190108	431	220112
B01AF0BJ29	村庄级地名	125.592628	43.750239	190108	431	220112
B01AF0BJ2C	村庄级地名	125.550152	43.677413	190108	431	220112
B01AF0BJ2D	村庄级地名	125.537873	43.674706	190108	431	220112
B01AF0BJ2E	村庄级地名	125.541424	43.677586	190108	431	220112
B01AF0BJ2F	村庄级地名	125.602433	43.726681	190108	431	220112
B01AF0BJ2H	村庄级地名	125.626417	43.700773	190108	431	220112
B01AF0BJ2J	村庄级地名	125.630573	43.741004	190108	431	220112
B01AF0BJ2K	村庄级地名	125.574709	43.737891	190108	431	220112
B01AF0BJ2L	村庄级地名	125.622582	43.727662	190108	431	220112
B01AF0BJ2M	村庄级地名	125.562538	43.730701	190108	431	220112
B01AF0BJ2N	村庄级地名	125.557057	43.703158	190108	431	220112
B01AF0BJ2O	村庄级地名	125.5984	43.738104	190108	431	220112
B01AF0BJ2R	村庄级地名	125.558862	43.676056	190108	431	220112
B01AF0BJ2S	村庄级地名	125.586861	43.724234	190108	431	220112
B01AF0BJ2V	村庄级地名	125.547407	43.71446	190108	431	220112
B01AF0BJ2W	村庄级地名	125.567476	43.696076	190108	431	220112
B01AF0BJ2X	村庄级地名	125.575199	43.706152	190108	431	220112
B01AF0BJ30	村庄级地名	125.629157	43.719028	190108	431	220112
B01AF0BJ31	村庄级地名	125.516	43.687533	190108	431	220112
B01AF0BJ34	村庄级地名	125.616289	43.745921	190108	431	220112
B01AF0BJ35	村庄级地名	125.547843	43.693171	190108	431	220112
B01AF0BJ37	村庄级地名	125.538064	43.706669	190108	431	220112
B01AF0BJ39	村庄级地名	125.521119	43.75273	190108	431	220102
B01AF0BJ3B	村庄级地名	125.714625	43.678638	190108	431	220112
B01AF0BJ3C	村庄级地名	125.748216	43.67203	190108	431	220112
B01AF0BJ3D	村庄级地名	125.638164	43.720161	190108	431	220112
B01AF0BJ3F	村庄级地名	125.736241	43.703014	190108	431	220112
B01AF0BJ3G	村庄级地名	125.676188	43.690278	190108	431	220112
B01AF0BJ3I	村庄级地名	125.715108	43.711017	190108	431	220112
B01AF0BJ3J	村庄级地名	125.70917	43.675314	190108	431	220112
B01AF0BJ3L	村庄级地名	125.742187	43.685148	190108	431	220112
B01AF0BJ3N	村庄级地名	125.721699	43.74755	190108	431	220112
B01AF0BJ3O	村庄级地名	125.643397	43.739926	190108	431	220112
B01AF0BJ3P	村庄级地名	125.645778	43.744869	190108	431	220112
B01AF0BJ3Q	村庄级地名	125.663919	43.726533	190108	431	220112
B01AF0BJ3R	村庄级地名	125.683756	43.73192	190108	431	220112
B01AF0BJ3S	村庄级地名	125.697384	43.744767	190108	431	220112
B01AF0BJ3T	村庄级地名	125.710289	43.704016	190108	431	220112
B01AF0BJ3V	村庄级地名	125.646594	43.680255	190108	431	220112
B01AF0BJ3W	村庄级地名	125.658125	43.683848	190108	431	220112
B01AF0BJ3X	村庄级地名	125.633598	43.750498	190108	431	220112
B01AF0BJ3Z	村庄级地名	125.640894	43.684254	190108	431	220112
B01AF0BJ40	村庄级地名	125.743915	43.731366	190108	431	220112
B01AF0BJ41	村庄级地名	125.741513	43.743829	190108	431	220112
B01AF0BJ43	村庄级地名	125.735236	43.672201	190108	431	220112
B01AF0BJ45	村庄级地名	125.722939	43.70216	190108	431	220112
B01AF0BJ47	村庄级地名	125.649742	43.720781	190108	431	220112
B01AF0BJ48	村庄级地名	125.709519	43.680324	190108	431	220112
B01AF0BJ4B	村庄级地名	125.738922	43.747358	190108	431	220112
B01AF0BJ4D	村庄级地名	125.648013	43.686069	190108	431	220112
B01AF0BJ4E	村庄级地名	125.646992	43.730718	190108	431	220112
B01AF0BJ4F	村庄级地名	125.674705	43.671372	190108	431	220112
B01AF0BJ4G	村庄级地名	125.702437	43.722849	190108	431	220112
B01AF0BJ4H	村庄级地名	125.832508	43.683961	190108	431	220112
B01AF0BJ4J	村庄级地名	125.775407	43.674776	190108	431	220112
B01AF0BJ4K	村庄级地名	125.779822	43.717669	190108	431	220112
B01AF0BJ4L	村庄级地名	125.76293	43.683641	190108	431	220112
B01AF0BJ4M	村庄级地名	125.76371	43.699392	190108	431	220112
B01AF0BJ4O	村庄级地名	125.789297	43.735854	190108	431	220112
B01AF0BJ4P	村庄级地名	125.786721	43.748904	190108	431	220112
B01AF0BJ4Q	村庄级地名	125.795474	43.678962	190108	431	220112
B01AF0BJ4R	村庄级地名	125.841027	43.673576	190108	431	220112
B01AF0BJ4S	村庄级地名	125.840581	43.699712	190108	431	220112
B01AF0BJ4T	村庄级地名	125.769303	43.746624	190108	431	220112
B01AF0BJ4U	村庄级地名	125.853079	43.68653	190108	431	220112
B01AF0BJ4W	村庄级地名	125.792664	43.702754	190108	431	220112
B01AF0BJ4X	村庄级地名	125.842671	43.691648	190108	431	220112
B01AF0BJ4Y	村组级地名	125.801194	43.728281	190109	431	220112
B01AF0BJ50	村庄级地名	125.836579	43.692941	190108	431	220112
B01AF0BJ51	村庄级地名	125.815355	43.700321	190108	431	220112
B01AF0BJ52	村庄级地名	125.770421	43.725901	190108	431	220112
B01AF0BJ53	村庄级地名	125.818595	43.738197	190108	431	220112
B01AF0BJ54	村庄级地名	125.815083	43.751118	190108	431	220112
B01AF0BJ55	村庄级地名	125.778098	43.687528	190108	431	220112
B01AF0BJ56	村庄级地名	125.798729	43.686127	190108	431	220112
B01AF0BJ57	村庄级地名	125.810893	43.679185	190108	431	220112
B01AF0BJ58	村庄级地名	125.802955	43.692525	190108	431	220112
B01AF0BJ5A	村庄级地名	125.765291	43.673875	190108	431	220112
B01AF0BJ5B	村庄级地名	125.775868	43.71	190108	431	220112
B01AF0BJ5D	村庄级地名	125.771025	43.73754	190108	431	220112
B01AF0BJ5E	村庄级地名	125.854166	43.674352	190108	431	220112
B01AF0BJ5F	村庄级地名	125.786855	43.691845	190108	431	220112
B01AF0BJ5I	村庄级地名	125.377925	43.586988	190108	431	220102
B01AF0BJ5J	村庄级地名	125.324683	43.653891	190108	431	220104
B01AF0BJ5K	村庄级地名	125.323673	43.641493	190108	431	220104
B01AF0BJ5L	村庄级地名	125.377983	43.605138	190108	431	220102
B01AF0BJ5M	村庄级地名	125.381075	43.609745	190108	431	220102
B01AF0BJ5O	村庄级地名	125.316498	43.621956	190108	431	220104
B01AF0BJ5P	村庄级地名	125.309941	43.636061	190108	431	220104
B01AF0BJ5Q	村庄级地名	125.326336	43.666094	190108	431	220104
B01AF0BJ5R	村庄级地名	125.306057	43.641889	190108	431	220104
B01AF0BJ5S	村庄级地名	125.316187	43.601938	190108	431	220104
B01AF0BJ5U	村庄级地名	125.301914	43.626055	190108	431	220104
B01AF0BJ5V	村庄级地名	125.308968	43.628835	190108	431	220104
B01AF0BJ5W	村庄级地名	125.322636	43.611901	190108	431	220104
B01AF0BJ5Y	村庄级地名	125.481268	43.657362	190108	431	220102
B01AF0BJ61	村庄级地名	125.422444	43.668633	190108	431	220102
B01AF0BJ62	村庄级地名	125.430475	43.612997	190108	431	220102
B01AF0BJ63	村庄级地名	125.442469	43.653204	190108	431	220102
B01AF0BJ64	村庄级地名	125.414196	43.629373	190108	431	220102
B01AF0BJ65	村庄级地名	125.416857	43.650937	190108	431	220102
B01AF0BJ66	村庄级地名	125.492537	43.601565	190108	431	220112
B01AF0BJ67	村庄级地名	125.469387	43.625478	190108	431	220102
B01AF0BJ68	村庄级地名	125.496768	43.630607	190108	431	220102
B01AF0BJ6A	村庄级地名	125.394879	43.651024	190108	431	220102
B01AF0BJ6B	村庄级地名	125.466742	43.603603	190108	431	220112
B01AF0BJ6C	村庄级地名	125.408951	43.673341	190108	431	220102
B01AF0BJ6D	村庄级地名	125.486268	43.639128	190108	431	220102
B01AF0BJ6E	村庄级地名	125.403191	43.614115	190108	431	220102
B01AF0BJ6H	村庄级地名	125.449522	43.625784	190108	431	220102
B01AF0BJ6I	村庄级地名	125.476152	43.588287	190108	431	220112
B01AF0BJ6J	村庄级地名	125.412964	43.636871	190108	431	220102
B01AF0BJ6K	村庄级地名	125.423786	43.593623	190108	431	220102
B01AF0BJ6L	村庄级地名	125.482231	43.663947	190108	431	220102
B01AF0BJ6M	村庄级地名	125.382875	43.600159	190108	431	220102
B01AF0BJ6N	村庄级地名	125.402589	43.661665	190108	431	220102
B01AF0BJ6O	村庄级地名	125.46945	43.632512	190108	431	220102
B01AF0BJ6P	村庄级地名	125.495833	43.586809	190108	431	220112
B01AF0BJ6T	村庄级地名	125.412759	43.605143	190108	431	220102
B01AF0BJ6U	村庄级地名	125.433546	43.663115	190108	431	220102
B01AF0BJ6V	村庄级地名	125.432602	43.654084	190108	431	220102
B01AF0BJ6W	村庄级地名	125.404537	43.621038	190108	431	220102
B01AF0BJ6X	村庄级地名	125.409925	43.648591	190108	431	220102
B01AF0BJ6Y	村庄级地名	125.469654	43.65146	190108	431	220102
B01AF0BJ6Z	村庄级地名	125.484343	43.595131	190108	431	220112
B01AF0BJ71	村庄级地名	125.451379	43.665933	190108	431	220102
B01AF0BJ72	村庄级地名	125.473597	43.621218	190108	431	220102
B01AF0BJ73	村庄级地名	125.47633	43.596408	190108	431	220112
B01AF0BJ75	村庄级地名	125.46056	43.586961	190108	431	220112
B01AF0BJ76	村庄级地名	125.435828	43.601694	190108	431	220102
B01AF0BJ77	村庄级地名	125.404619	43.628091	190108	431	220102
B01AF0BJ78	村庄级地名	125.485362	43.618195	190108	431	220102
B01AF0BJ7A	村庄级地名	125.425075	43.656372	190108	431	220102
B01AF0BJ7C	村庄级地名	125.500183	43.605573	190108	431	220112
B01AF0BJ7D	村庄级地名	125.617979	43.58737	190108	431	220112
B01AF0BJ7G	村庄级地名	125.533723	43.66277	190108	431	220112
B01AF0BJ7H	村庄级地名	125.573566	43.61768	190108	431	220112
B01AF0BJ7I	村庄级地名	125.582799	43.60619	190108	431	220112
B01AF0BJ7K	村庄级地名	125.559039	43.587431	190108	431	220112
B01AF0BJ7L	村庄级地名	125.524473	43.645647	190108	431	220112
B01AF0BJ7M	村庄级地名	125.526521	43.594196	190108	431	220112
B01AF0BJ7N	村庄级地名	125.57517	43.6461	190108	431	220112
B01AF0BJ7Q	村庄级地名	125.618294	43.641281	190108	431	220112
B01AF0BJ7S	村庄级地名	125.618463	43.612159	190108	431	220112
B01AF0BJ7T	村庄级地名	125.539551	43.617024	190108	431	220112
B01AF0BJ7V	村庄级地名	125.590662	43.586169	190108	431	220112
B01AF0BJ7X	村庄级地名	125.590756	43.642689	190108	431	220112
B01AF0BJ7Y	村庄级地名	125.611973	43.623954	190108	431	220112
B01AF0BJ7Z	村庄级地名	125.550444	43.617169	190108	431	220112
B01AF0BJ81	村庄级地名	125.579713	43.632928	190108	431	220112
B01AF0BJ82	村庄级地名	125.591786	43.656527	190108	431	220112
B01AF0BJ83	村庄级地名	125.550303	43.589798	190108	431	220112
B01AF0BJ84	村庄级地名	125.619318	43.600186	190108	431	220112
B01AF0BJ88	村庄级地名	125.533778	43.630307	190108	431	220112
B01AF0BJ89	村庄级地名	125.569546	43.66046	190108	431	220112
B01AF0BJ8A	村庄级地名	125.60883	43.640961	190108	431	220112
B01AF0BJ8B	村庄级地名	125.564199	43.616855	190108	431	220112
B01AF0BJ8C	村庄级地名	125.571784	43.608124	190108	431	220112
B01AF0BJ8D	村庄级地名	125.626545	43.590634	190108	431	220112
B01AF0BJ8F	村庄级地名	125.589255	43.6227	190108	431	220112
B01AF0BJ8G	村庄级地名	125.553793	43.655732	190108	431	220112
B01AF0BJ8I	村庄级地名	125.548365	43.595964	190108	431	220112
B01AF0BJ8J	村庄级地名	125.578813	43.595269	190108	431	220112
B01AF0BJ8K	村庄级地名	125.57362	43.591971	190108	431	220112
B01AF0BJ8L	村庄级地名	125.567162	43.65466	190108	431	220112
B01AF0BJ8M	村庄级地名	125.596509	43.612958	190108	431	220112
B01AF0BJ8P	村庄级地名	125.551733	43.625646	190108	431	220112
B01AF0BJ8R	村庄级地名	125.58292	43.662597	190108	431	220112
B01AF0BJ8S	村庄级地名	125.603296	43.629677	190108	431	220112
B01AF0BJ8T	村庄级地名	125.53406	43.590304	190108	431	220112
B01AF0BJ8U	村庄级地名	125.663457	43.653065	190108	431	220112
B01AF0BJ8V	村庄级地名	125.695353	43.635564	190108	431	220112
B01AF0BJ8W	村庄级地名	125.681729	43.631767	190108	431	220112
B01AF0BJ8X	村庄级地名	125.705865	43.590671	190108	431	220112
B01AF0BJ8Y	村庄级地名	125.747666	43.608643	190108	431	220112
B01AF0BJ8Z	村庄级地名	125.718551	43.585833	190108	431	220112
B01AF0BJ90	村庄级地名	125.656789	43.666521	190108	431	220112
B01AF0BJ91	村庄级地名	125.715844	43.60746	190108	431	220112
B01AF0BJ92	村庄级地名	125.705525	43.636437	190108	431	220112
B01AF0BJ94	村庄级地名	125.701757	43.644862	190108	431	220112
B01AF0BJ95	村庄级地名	125.681763	43.646758	190108	431	220112
B01AF0BJ97	村庄级地名	125.653655	43.625515	190108	431	220112
B01AF0BJ99	村庄级地名	125.655968	43.629057	190108	431	220112
B01AF0BJ9A	村庄级地名	125.69666	43.651296	190108	431	220112
B01AF0BJ9B	村庄级地名	125.682922	43.602508	190108	431	220112
B01AF0BJ9C	村庄级地名	125.731751	43.646122	190108	431	220112
B01AF0BJ9E	村庄级地名	125.751376	43.645352	190108	431	220112
B01AF0BJ9G	村庄级地名	125.654824	43.586908	190108	431	220112
B01AF0BJ9I	村庄级地名	125.727752	43.607072	190108	431	220112
B01AF0BJ9K	村庄级地名	125.681561	43.661108	190108	431	220112
B01AF0BJ9L	村庄级地名	125.674097	43.660013	190108	431	220112
B01AF0BJ9N	村庄级地名	125.678054	43.618481	190108	431	220112
B01AF0BJ9O	村庄级地名	125.717325	43.655742	190108	431	220112
B01AF0BJ9P	村庄级地名	125.683712	43.591236	190108	431	220112
B01AF0BJ9R	村庄级地名	125.750806	43.621121	190108	431	220112
B01AF0BJ9S	村庄级地名	125.690587	43.635973	190108	431	220112
B01AF0BJ9T	村庄级地名	125.670708	43.636325	190108	431	220112
B01AF0BJ9U	村庄级地名	125.753346	43.587525	190108	431	220112
B01AF0BJ9V	村庄级地名	125.643041	43.646272	190108	431	220112
B01AF0BJ9W	村庄级地名	125.653181	43.599587	190108	431	220112
B01AF0BJ9X	村庄级地名	125.633692	43.625428	190108	431	220112
B01AF0BJ9Z	村庄级地名	125.673096	43.58934	190108	431	220112
B01AF0BJA0	村庄级地名	125.739009	43.630299	190108	431	220112
B01AF0BJA1	村庄级地名	125.668912	43.614143	190108	431	220112
B01AF0BJA3	村庄级地名	125.73319	43.601279	190108	431	220112
B01AF0BJA4	村庄级地名	125.67317	43.663545	190108	431	220112
B01AF0BJA5	村庄级地名	125.685885	43.611822	190108	431	220112
B01AF0BJA6	村庄级地名	125.730172	43.621004	190108	431	220112
B01AF0BJA8	村庄级地名	125.75092	43.660347	190108	431	220112
B01AF0BJA9	村庄级地名	125.658232	43.662537	190108	431	220112
B01AF0BJAA	村庄级地名	125.679405	43.614041	190108	431	220112
B01AF0BJAB	村庄级地名	125.719088	43.644199	190108	431	220112
B01AF0BJAC	村庄级地名	125.698486	43.601795	190108	431	220112
B01AF0BJAD	村庄级地名	125.694545	43.612382	190108	431	220112
B01AF0BJAE	村庄级地名	125.715304	43.662006	190108	431	220112
B01AF0BJAF	村庄级地名	125.694947	43.628154	190108	431	220112
B01AF0BJAG	村庄级地名	125.635225	43.594066	190108	431	220112
B01AF0BJAH	村庄级地名	125.721726	43.630685	190108	431	220112
B01AF0BJAI	村庄级地名	125.637849	43.64245	190108	431	220112
B01AF0BJAK	村庄级地名	125.799673	43.630214	190108	431	220112
B01AF0BJAL	村庄级地名	125.852628	43.601377	190108	431	220112
B01AF0BJAN	村庄级地名	125.862202	43.591714	190108	431	220112
B01AF0BJAO	村庄级地名	125.812107	43.60808	190108	431	220112
B01AF0BJAQ	村庄级地名	125.872696	43.609912	190108	431	220112
B01AF0BJAR	村庄级地名	125.764019	43.646881	190108	431	220112
B01AF0BJAS	村庄级地名	125.818473	43.616402	190108	431	220112
B01AF0BJAT	村庄级地名	125.828116	43.6508	190108	431	220112
B01AF0BJAU	村庄级地名	125.778708	43.604657	190108	431	220112
B01AF0BJAV	村庄级地名	125.802579	43.597947	190108	431	220112
B01AF0BJAW	村庄级地名	125.821808	43.588843	190108	431	220112
B01AF0BJAX	村庄级地名	125.775302	43.657742	190108	431	220112
B01AF0BJB0	村庄级地名	125.777895	43.634177	190108	431	220112
B01AF0BJB1	村庄级地名	125.783038	43.596083	190108	431	220112
B01AF0BJB2	村庄级地名	125.838773	43.616706	190108	431	220112
B01AF0BJB3	村庄级地名	125.794591	43.596322	190108	431	220112
B01AF0BJB4	村庄级地名	125.865975	43.622727	190108	431	220112
B01AF0BJB5	村庄级地名	125.810711	43.65728	190108	431	220112
B01AF0BJB7	村庄级地名	125.780127	43.646126	190108	431	220112
B01AF0BJB8	村庄级地名	125.797374	43.610571	190108	431	220112
B01AF0BJB9	山	125.871756	43.617218	190203	431	220112
B01AF0BJBC	村庄级地名	125.878192	43.636453	190108	431	220112
B01AF0BJBD	村庄级地名	125.77472	43.595003	190108	431	220112
B01AF0BJBE	村庄级地名	125.813985	43.633131	190108	431	220112
B01AF0BJBF	村庄级地名	125.766153	43.667437	190108	431	220112
B01AF0BJBG	村庄级地名	125.864471	43.639903	190108	431	220112
B01AF0BJBH	村庄级地名	125.786963	43.649587	190108	431	220112
B01AF0BJBI	村庄级地名	125.835351	43.645372	190108	431	220112
B01AF0BJBJ	村庄级地名	125.782233	43.614456	190108	431	220112
B01AF0BJBK	村庄级地名	125.868413	43.666359	190108	431	220112
B01AF0BJBM	村庄级地名	125.854344	43.616965	190108	431	220112
B01AF0BJBN	村庄级地名	125.872659	43.585879	190108	431	220112
B01AF0BJBO	村庄级地名	125.859922	43.655693	190108	431	220112
B01AF0BJBQ	村庄级地名	125.874593	43.652011	190108	431	220112
B01AF0BJBR	村庄级地名	125.797173	43.621652	190108	431	220112
B01AF0BJBS	村庄级地名	125.8206	43.659892	190108	431	220112
B01AF0BJBV	村庄级地名	125.76613	43.5876	190108	431	220112
B01AF0BJBW	村庄级地名	125.816605	43.598967	190108	431	220112
B01AF0BJBX	村庄级地名	125.774824	43.620451	190108	431	220112
B01AF0BJBZ	村庄级地名	125.844331	43.659987	190108	431	220112
B01AF0BJC0	村庄级地名	125.852934	43.636149	190108	431	220112
B01AF0BJC1	村庄级地名	125.806607	43.587928	190108	431	220112
B01AF0BJC2	村庄级地名	125.868917	43.623569	190108	431	220112
B01AF0BJC5	村庄级地名	125.305474	43.558312	190108	431	220104
B01AF0BJC7	村庄级地名	125.287011	43.533107	190108	431	220104
B01AF0BJC8	村庄级地名	125.289382	43.555051	190108	431	220104
B01AF0BJC9	村庄级地名	125.291563	43.579631	190108	431	220104
B01AF0BJCA	村庄级地名	125.306163	43.563069	190108	431	220104
B01AF0BJCB	村庄级地名	125.361717	43.552419	190108	431	220102
B01AF0BJCE	村庄级地名	125.30923	43.514483	190108	431	220104
B01AF0BJCG	村庄级地名	125.351286	43.514063	190108	431	220104
B01AF0BJCH	村庄级地名	125.296399	43.510113	190108	431	220104
B01AF0BJCI	村庄级地名	125.292147	43.538139	190108	431	220104
B01AF0BJCJ	村庄级地名	125.299287	43.563461	190108	431	220104
B01AF0BJCK	村庄级地名	125.30017	43.539798	190108	431	220104
B01AF0BJCM	村庄级地名	125.372343	43.557569	190108	431	220102
B01AF0BJCN	村庄级地名	125.280159	43.506407	190108	431	220104
B01AF0BJCO	村庄级地名	125.309004	43.573847	190108	431	220104
B01AF0BJCP	村庄级地名	125.269604	43.509831	190108	431	220104
B01AF0BJCQ	村庄级地名	125.28277	43.546774	190108	431	220104
B01AF0BJCT	村庄级地名	125.354451	43.509644	190108	431	220104
B01AF0BJCU	村庄级地名	125.373809	43.564012	190108	431	220102
B01AF0BJCW	村庄级地名	125.361008	43.522623	190108	431	220102
B01AF0BJCX	村庄级地名	125.377387	43.536669	190108	431	220102
B01AF0BJCY	村庄级地名	125.315286	43.57647	190108	431	220104
B01AF0BJD1	村庄级地名	125.487139	43.555495	190108	431	220112
B01AF0BJD2	村庄级地名	125.47125	43.557714	190108	431	220112
B01AF0BJD3	村庄级地名	125.459669	43.532655	190108	431	220112
B01AF0BJD4	村庄级地名	125.46514	43.549008	190108	431	220112
B01AF0BJD8	村庄级地名	125.477036	43.564388	190108	431	220112
B01AF0BJDA	村庄级地名	125.492969	43.575879	190108	431	220112
B01AF0BJDB	村庄级地名	125.390638	43.568934	190108	431	220102
B01AF0BJDE	村庄级地名	125.49664	43.521291	190108	431	220112
B01AF0BJDF	村庄级地名	125.477969	43.526265	190108	431	220112
B01AF0BJDG	村庄级地名	125.464193	43.565725	190108	431	220112
B01AF0BJDI	村庄级地名	125.456486	43.576986	190108	431	220112
B01AF0BJDJ	村庄级地名	125.477801	43.538212	190108	431	220112
B01AF0BJDK	村庄级地名	125.462275	43.542295	190108	431	220112
B01AF0BJDM	村庄级地名	125.485162	43.545355	190108	431	220112
B01AF0BJDN	村庄级地名	125.475896	43.545916	190108	431	220112
B01AF0BJDO	村庄级地名	125.486407	43.531812	190108	431	220112
B01AF0BJDP	村庄级地名	125.476851	43.518581	190108	431	220112
B01AF0BJDQ	村庄级地名	125.519229	43.561974	190108	431	220112
B01AF0BJDR	村庄级地名	125.549598	43.539449	190108	431	220112
B01AF0BJDS	村庄级地名	125.557641	43.570025	190108	431	220112
B01AF0BJDT	村庄级地名	125.576837	43.578097	190108	431	220112
B01AF0BJDU	村庄级地名	125.535915	43.51941	190108	431	220112
B01AF0BJDV	村庄级地名	125.572296	43.560709	190108	431	220112
B01AF0BJDW	村庄级地名	125.530036	43.549004	190108	431	220112
B01AF0BJDY	村庄级地名	125.562517	43.522811	190108	431	220112
B01AF0BJDZ	村庄级地名	125.542807	43.562842	190108	431	220112
B01AF0BJE0	村庄级地名	125.585743	43.552819	190108	431	220112
B01AF0BJE1	村庄级地名	125.606198	43.506284	190108	431	220112
B01AF0BJE2	村庄级地名	125.598057	43.559798	190108	431	220112
B01AF0BJE3	村庄级地名	125.53368	43.539616	190108	431	220112
B01AF0BJE4	村庄级地名	125.627661	43.561972	190108	431	220112
B01AF0BJE5	村庄级地名	125.533688	43.503175	190108	431	220112
B01AF0BJE6	村庄级地名	125.522234	43.541618	190108	431	220112
B01AF0BJE7	村庄级地名	125.531196	43.561461	190108	431	220112
B01AF0BJE9	村庄级地名	125.595401	43.550762	190108	431	220112
B01AF0BJEA	村庄级地名	125.604803	43.54747	190108	431	220112
B01AF0BJEB	村庄级地名	125.61984	43.544645	190108	431	220112
B01AF0BJEC	村庄级地名	125.573259	43.540669	190108	431	220112
B01AF0BJED	村庄级地名	125.62261	43.508655	190108	431	220112
B01AF0BJEE	村庄级地名	125.55271	43.56108	190108	431	220112
B01AF0BJEF	村庄级地名	125.597169	43.517524	190108	431	220112
B01AF0BJEH	村庄级地名	125.515681	43.530199	190108	431	220112
B01AF0BJEK	村庄级地名	125.521026	43.507125	190108	431	220112
B01AF0BJEL	村庄级地名	125.595148	43.581096	190108	431	220112
B01AF0BJEM	村庄级地名	125.61009	43.543015	190108	431	220112
B01AF0BJEN	村庄级地名	125.569883	43.57352	190108	431	220112
B01AF0BJEO	村庄级地名	125.615913	43.50314	190108	431	220112
B01AF0BJEP	村庄级地名	125.601011	43.54212	190108	431	220112
B01AF0BJEQ	村庄级地名	125.603399	43.583951	190108	431	220112
B01AF0BJER	村庄级地名	125.527016	43.524264	190108	431	220112
B01AF0BJEU	村庄级地名	125.563725	43.549251	190108	431	220112
B01AF0BJEW	村庄级地名	125.573264	43.549733	190108	431	220112
B01AF0BJEX	村庄级地名	125.603758	43.523252	190108	431	220112
B01AF0BJEY	村庄级地名	125.628389	43.580678	190108	431	220112
B01AF0BJEZ	村庄级地名	125.530085	43.571251	190108	431	220112
B01AF0BJF1	村庄级地名	125.728542	43.561754	190108	431	220112
B01AF0BJF2	村庄级地名	125.649286	43.509345	190108	431	220112
B01AF0BJF3	村庄级地名	125.74377	43.568001	190108	431	220112
B01AF0BJF4	村庄级地名	125.6929	43.543809	190108	431	220112
B01AF0BJF5	村庄级地名	125.716216	43.510494	190108	431	220112
B01AF0BJF6	村庄级地名	125.755407	43.579215	190108	431	220112
B01AF0BJF8	村庄级地名	125.660917	43.555323	190108	431	220112
B01AF0BJF9	村庄级地名	125.70216	43.534465	190108	431	220112
B01AF0BJFB	村庄级地名	125.639647	43.547143	190108	431	220112
B01AF0BJFC	村庄级地名	125.65788	43.580374	190108	431	220112
B01AF0BJFD	村庄级地名	125.722017	43.579396	190108	431	220112
B01AF0BJFE	村庄级地名	125.753282	43.514767	190108	431	220112
B01AF0BJFF	村庄级地名	125.709292	43.576246	190108	431	220112
B01AF0BJFG	村庄级地名	125.659493	43.571763	190108	431	220112
B01AF0BJFH	村庄级地名	125.662587	43.559588	190108	431	220112
B01AF0BJFM	村庄级地名	125.739866	43.549114	190108	431	220112
B01AF0BJFO	村庄级地名	125.686361	43.572859	190108	431	220112
B01AF0BJFP	村庄级地名	125.719023	43.554268	190108	431	220112
B01AF0BJFQ	村庄级地名	125.649331	43.546086	190108	431	220112
B01AF0BJFR	村庄级地名	125.680493	43.530569	190108	431	220112
B01AF0BJFS	村庄级地名	125.733752	43.558611	190108	431	220112
B01AF0BJFT	村庄级地名	125.722959	43.540033	190108	431	220112
B01AF0BJFU	村庄级地名	125.682178	43.558804	190108	431	220112
B01AF0BJFV	村庄级地名	125.713339	43.526686	190108	431	220112
B01AF0BJFW	村庄级地名	125.69726	43.52377	190108	431	220112
B01AF0BJFX	村庄级地名	125.7157	43.571399	190108	431	220112
B01AF0BJG1	村庄级地名	125.694562	43.562366	190108	431	220112
B01AF0BJG2	村庄级地名	125.699042	43.553547	190108	431	220112
B01AF0BJG3	村庄级地名	125.71035	43.531242	190108	431	220112
B01AF0BJG4	村庄级地名	125.666435	43.508897	190108	431	220112
B01AF0BJG7	村庄级地名	125.636871	43.518926	190108	431	220112
B01AF0BJG9	村庄级地名	125.650281	43.581516	190108	431	220112
B01AF0BJGA	村庄级地名	125.677891	43.575195	190108	431	220112
B01AF0BJGC	村庄级地名	125.699387	43.563333	190108	431	220112
B01AF0BJGD	村庄级地名	125.64536	43.568798	190108	431	220112
B01AF0BJGE	村庄级地名	125.673849	43.532094	190108	431	220112
B01AF0BJGF	村庄级地名	125.662571	43.535113	190108	431	220112
B01AF0BJGH	村庄级地名	125.706857	43.562908	190108	431	220112
B01AF0BJGI	村庄级地名	125.761539	43.544816	190108	431	220112
B01AF0BJGJ	村庄级地名	125.856013	43.58526	190108	431	220112
B01AF0BJGK	村庄级地名	125.861872	43.56013	190108	431	220112
B01AF0BJGL	村庄级地名	125.822428	43.531665	190108	431	220112
B01AF0BJGM	村庄级地名	125.855049	43.543169	190108	431	220112
B01AF0BJGN	村庄级地名	125.789678	43.53885	190108	431	220112
B01AF0BJGO	村庄级地名	125.764151	43.580491	190108	431	220112
B01AF0BJGP	村庄级地名	125.825015	43.524862	190108	431	220112
B01AF0BJGQ	村庄级地名	125.824969	43.512158	190108	431	220112
B01AF0BJGR	村庄级地名	125.808942	43.526944	190108	431	220112
B01AF0BJGT	村庄级地名	125.813906	43.571887	190108	431	220112
B01AF0BJGU	山	125.811857	43.548438	190203	431	220112
B01AF0BJGW	村庄级地名	125.851253	43.563536	190108	431	220112
B01AF0BJGX	山	125.817065	43.5542	190203	431	220112
B01AF0BJGY	村庄级地名	125.811448	43.50855	190108	431	220112
B01AF0BJGZ	村庄级地名	125.759181	43.537405	190108	431	220112
B01AF0BJH0	村庄级地名	125.791212	43.558296	190108	431	220112
B01AF0BJH1	村庄级地名	125.772836	43.573529	190108	431	220112
B01AF0BJH2	村庄级地名	125.851131	43.528013	190108	431	220112
B01AF0BJH3	村庄级地名	125.869205	43.569556	190108	431	220112
B01AF0BJH4	村庄级地名	125.807902	43.580301	190108	431	220112
B01AF0BJH7	村庄级地名	125.828129	43.55501	190108	431	220112
B01AF0BJH9	村庄级地名	125.788899	43.579966	190108	431	220112
B01AF0BJHA	村庄级地名	125.792631	43.467701	190108	431	220112
B01AF0BJHB	村庄级地名	125.767126	43.514371	190108	431	220112
B01AF0BJHC	村庄级地名	125.842193	43.575079	190108	431	220112
B01AF0BJHE	村庄级地名	125.840889	43.567058	190108	431	220112
B01AF0BJHH	村庄级地名	125.758256	43.57601	190108	431	220112
B01AF0BJHI	村庄级地名	125.853944	43.572606	190108	431	220112
B01AF0BJHJ	村庄级地名	125.834874	43.539782	190108	431	220112
B01AF0BJHN	村庄级地名	125.82595	43.57458	190108	431	220112
B01AF0BJHO	村庄级地名	125.756407	43.506866	190108	431	220112
B01AF0BJHP	村庄级地名	125.773601	43.538979	190108	431	220112
B01AF0BJHQ	村庄级地名	125.786064	43.550402	190108	431	220112
B01AF0BJHR	村庄级地名	125.331003	43.474828	190108	431	220104
B01AF0BJHS	村庄级地名	125.294644	43.478314	190108	431	220104
B01AF0BJHU	村庄级地名	125.306431	43.480478	190108	431	220104
B01AF0BJHV	村庄级地名	125.296803	43.453551	190108	431	220104
B01AF0BJHW	村庄级地名	125.374303	43.495447	190108	431	220104
B01AF0BJHX	村庄级地名	125.346227	43.476807	190108	431	220104
B01AF0BJHY	村庄级地名	125.274463	43.452361	190108	431	220104
B01AF0BJHZ	村庄级地名	125.256918	43.46005	190108	431	220104
B01AF0BJI0	村庄级地名	125.30921	43.499999	190108	431	220104
B01AF0BJI1	村庄级地名	125.336606	43.497477	190108	431	220104
B01AF0BJI3	村庄级地名	125.362807	43.490574	190108	431	220104
B01AF0BJI4	村庄级地名	125.31451	43.461975	190108	431	220104
B01AF0BJI5	村庄级地名	125.279606	43.498374	190108	431	220104
B01AF0BJI6	村庄级地名	125.345557	43.497116	190108	431	220104
B01AF0BJI8	村庄级地名	125.326243	43.49033	190108	431	220104
B01AF0BJI9	村庄级地名	125.366595	43.501994	190108	431	220104
B01AF0BJIA	村庄级地名	125.376015	43.48721	190108	431	220104
B01AF0BJIC	村庄级地名	125.287763	43.455311	190108	431	220104
B01AF0BJID	村庄级地名	125.281047	43.483891	190108	431	220104
B01AF0BJIE	村庄级地名	125.538093	43.475036	190108	431	220112
B01AF0BJIF	村庄级地名	125.57995	43.460193	190108	431	220112
B01AF0BJIH	村庄级地名	125.561145	43.452448	190108	431	220112
B01AF0BJII	村庄级地名	125.538966	43.454153	190108	431	220112
B01AF0BJIJ	村庄级地名	125.584248	43.500149	190108	431	220112
B01AF0BJIK	村庄级地名	125.597796	43.439395	190108	431	220112
B01AF0BJIM	村庄级地名	125.5628	43.496991	190108	431	220112
B01AF0BJIN	村庄级地名	125.582775	43.493279	190108	431	220112
B01AF0BJIQ	村庄级地名	125.554977	43.475181	190108	431	220112
B01AF0BJIR	村庄级地名	125.532416	43.499595	190108	431	220112
B01AF0BJIS	村庄级地名	125.572814	43.482817	190108	431	220112
B01AF0BJIT	村庄级地名	125.626576	43.471386	190108	431	220112
B01AF0BJIU	村庄级地名	125.605466	43.421669	190108	431	220112
B01AF0BJIV	村庄级地名	125.537845	43.422689	190108	431	220112
B01AF0BJIW	山	125.619321	43.461469	190203	431	220112
B01AF0BJIX	村庄级地名	125.628534	43.45902	190108	431	220112
B01AF0BJIZ	村庄级地名	125.52717	43.442019	190108	431	220112
B01AF0BJJ0	村庄级地名	125.56712	43.479907	190108	431	220112
B01AF0BJJ2	村庄级地名	125.546639	43.488716	190108	431	220112
B01AF0BJJ3	村庄级地名	125.544339	43.457233	190108	431	220112
B01AF0BJJ5	村庄级地名	125.559733	43.487394	190108	431	220112
B01AF0BJJ8	村庄级地名	125.598139	43.48952	190108	431	220112
B01AF0BJJA	村庄级地名	125.543181	43.445049	190108	431	220112
B01AF0BJJB	村庄级地名	125.602807	43.464862	190108	431	220112
B01AF0BJJC	村庄级地名	125.630554	43.456477	190108	431	220112
B01AF0BJJD	村庄级地名	125.626605	43.489248	190108	431	220112
B01AF0BJJE	村庄级地名	125.517345	43.488299	190108	431	220112
B01AF0BJJG	村庄级地名	125.610316	43.42562	190108	431	220112
B01AF0BJJH	村庄级地名	125.555103	43.459991	190108	431	220112
B01AF0BJJI	村庄级地名	125.627027	43.498954	190108	431	220112
B01AF0BJJL	山	125.525202	43.464574	190203	431	220112
B01AF0BJJM	村庄级地名	125.566053	43.493403	190108	431	220112
B01AF0BJJN	村庄级地名	125.61936	43.476746	190108	431	220112
B01AF0BJJO	村庄级地名	125.68775	43.422492	190108	431	220112
B01AF0BJJP	村庄级地名	125.75504	43.438287	190108	431	220112
B01AF0BJJQ	村庄级地名	125.719636	43.483562	190108	431	220112
B01AF0BJJR	村庄级地名	125.737967	43.479445	190108	431	220112
B01AF0BJJS	村庄级地名	125.667966	43.431836	190108	431	220112
B01AF0BJJT	村庄级地名	125.713827	43.500314	190108	431	220112
B01AF0BJJU	村庄级地名	125.706929	43.484654	190108	431	220112
B01AF0BJJV	村庄级地名	125.683401	43.471772	190108	431	220112
B01AF0BJJW	村庄级地名	125.73683	43.464572	190108	431	220112
B01AF0BJJX	村庄级地名	125.739736	43.470574	190108	431	220112
B01AF0BJJY	村庄级地名	125.69035	43.480231	190108	431	220112
B01AF0BJJZ	村庄级地名	125.670542	43.483621	190108	431	220112
B01AF0BJK0	村庄级地名	125.63201	43.44107	190108	431	220112
B01AF0BJK1	村庄级地名	125.685053	43.46491	190108	431	220112
B01AF0BJK2	村庄级地名	125.647123	43.472041	190108	431	220112
B01AF0BJK3	村庄级地名	125.690097	43.489603	190108	431	220112
B01AF0BJK4	村庄级地名	125.674432	43.496639	190108	431	220112
B01AF0BJK5	村庄级地名	125.654911	43.490302	190108	431	220112
B01AF0BJK6	村庄级地名	125.65214	43.427316	190108	431	220112
B01AF0BJK7	村庄级地名	125.742048	43.461614	190108	431	220112
B01AF0BJK8	村庄级地名	125.671722	43.454608	190108	431	220112
B01AF0BJK9	村庄级地名	125.703883	43.457721	190108	431	220112
B01AF0BJKC	村庄级地名	125.678388	43.458745	190108	431	220112
B01AF0BJKD	村庄级地名	125.736232	43.427003	190108	431	220112
B01AF0BJKE	村庄级地名	125.664981	43.428465	190108	431	220112
B01AF0BJKF	村庄级地名	125.649426	43.498547	190108	431	220112
B01AF0BJKG	村庄级地名	125.648457	43.459166	190108	431	220112
B01AF0BJKH	村庄级地名	125.718785	43.44848	190108	431	220112
B01AF0BJKI	村庄级地名	125.743096	43.454153	190108	431	220112
B01AF0BJKK	村庄级地名	125.723724	43.421708	190108	431	220112
B01AF0BJKL	村庄级地名	125.722255	43.492629	190108	431	220112
B01AF0BJKM	村庄级地名	125.670627	43.459199	190108	431	220112
B01AF0BJKO	村庄级地名	125.736952	43.496717	190108	431	220112
B01AF0BJKP	村庄级地名	125.639911	43.434663	190108	431	220112
B01AF0BJKQ	村庄级地名	125.751378	43.454936	190108	431	220112
B01AF0BJKR	村庄级地名	125.702557	43.444384	190108	431	220112
B01AF0BJKS	村庄级地名	125.676774	43.449379	190108	431	220112
B01AF0BJKU	村庄级地名	125.728055	43.4553	190108	431	220112
B01AF0BJKV	村庄级地名	125.688257	43.501392	190108	431	220112
B01AF0BJKW	村庄级地名	125.634411	43.467207	190108	431	220112
B01AF0BJKX	村庄级地名	125.723039	43.463152	190108	431	220112
B01AF0BJKY	村庄级地名	125.73768	43.486332	190108	431	220112
B01AF0BJKZ	村庄级地名	125.677001	43.454497	190108	431	220112
B01AF0BJL0	村庄级地名	125.705371	43.434269	190108	431	220112
B01AF0BJL1	村庄级地名	125.720047	43.477419	190108	431	220112
B01AF0BJL3	村庄级地名	125.63525	43.453573	190108	431	220112
B01AF0BJL5	村庄级地名	125.638022	43.476772	190108	431	220112
B01AF0BJL6	村庄级地名	125.695855	43.490454	190108	431	220112
B01AF0BJL7	村庄级地名	125.710036	43.465956	190108	431	220112
B01AF0BJL8	村庄级地名	125.643176	43.46624	190108	431	220112
B01AF0BJL9	村庄级地名	125.688433	43.445005	190108	431	220112
B01AF0BJLC	村庄级地名	125.857556	43.489224	190108	431	220112
B01AF0BJLD	村庄级地名	125.785202	43.443273	190108	431	220112
B01AF0BJLE	村庄级地名	125.773856	43.424086	190108	431	220112
B01AF0BJLF	村庄级地名	125.79853	43.43364	190108	431	220112
B01AF0BJLG	村庄级地名	125.837629	43.451181	190108	431	220112
B01AF0BJLH	村庄级地名	125.822939	43.455784	190108	431	220112
B01AF0BJLI	村庄级地名	125.848591	43.45742	190108	431	220112
B01AF0BJLJ	村庄级地名	125.83154	43.493429	190108	431	220112
B01AF0BJLK	村庄级地名	125.783375	43.495054	190108	431	220112
B01AF0BJLL	村庄级地名	125.762143	43.479497	190108	431	220112
B01AF0BJLM	村庄级地名	125.757245	43.500174	190108	431	220112
B01AF0BJLO	村庄级地名	125.790983	43.455958	190108	431	220112
B01AF0BJLP	村庄级地名	125.871433	43.42587	190108	431	220112
B01AF0BJLQ	村庄级地名	125.845526	43.497805	190108	431	220112
B01AF0BJLR	村庄级地名	125.869291	43.44027	190108	431	220112
B01AF0BJLT	村庄级地名	125.789124	43.46871	190108	431	220112
B01AF0BJLU	村庄级地名	125.761632	43.468815	190108	431	220112
B01AF0BJLV	村庄级地名	125.765094	43.461208	190108	431	220112
B01AF0BJLW	村庄级地名	125.777433	43.447026	190108	431	220112
B01AF0BJLX	山	125.822922	43.429871	190203	431	220112
[truncated: 55,340 more rows]
