# Supplementary material for: Design of Urban resilience model in emergency situations
Source: PLoS One. 2026 Jun 9;21(6):e0347588. doi: 10.1371/journal.pone.0347588 (PMC13249160; doi:10.1371/journal.pone.0347588)
Supplement: S1 File — (ZIP) [file pone.0347588.s001.zip › dataset/Appendix 3/Government and social organizations data.csv]

id	小类	lon_gcj02	lat_gcj02	typecode	citycode	adcode
B01AF00451	行业协会	125.325115	43.852768	130407	431	220104
B01AF0091A	公安警察	125.297282	43.939622	130501	431	220103
B01AF0096B	公安警察	125.236166	43.903691	130501	431	220106
B01AF00B62	省直辖市级政府及事业单位	125.296119	43.886727	130102	431	220104
B01AF00B63	省直辖市级政府及事业单位	125.28213	43.884938	130102	431	220106
B01AF00CD4	公安警察	125.299952	43.877544	130501	431	220104
B01AF00DAC	公证鉴定机构	125.271264	43.849983	130505	431	220104
B01AF00EFD	公安警察	125.2949	43.866003	130501	431	220104
B01AF0105F	省直辖市级政府及事业单位	125.333324	43.840782	130102	431	220102
B01AF015AC	区县级政府及事业单位	125.288254	43.833762	130104	431	220104
B01AF015F7	公安警察	125.460769	43.794991	130501	431	220102
B01AF019B6	公安警察	125.320737	43.859935	130501	431	220104
B01AF01C6C	公安警察	125.315026	43.825634	130501	431	220102
B01AF0240E	教会	125.309691	43.935301	130409	431	220103
B01AF02831	省直辖市级政府及事业单位	125.312	43.864312	130102	431	220104
B01AF02969	区县级政府及事业单位	125.393605	43.870152	130104	431	220105
B01AF02BB3	公证鉴定机构	125.250278	43.901433	130505	431	220106
B01AF02CBE	省直辖市级政府及事业单位	125.311881	43.86427	130102	431	220104
B01AF02D8F	行业协会	125.276757	43.831164	130407	431	220104
B01AF02D9D	区县级政府及事业单位	125.37419	43.865912	130104	431	220105
B01AF02E3F	地市级政府及事业单位	125.334098	43.882355	130103	431	220102
B01AF02EE2	民主党派	125.296438	43.871864	130300	431	220104
B01AF02FB3	检察院	125.374988	43.857769	130502	431	220102
B01AF030AC	省直辖市级政府及事业单位	125.319399	43.877706	130102	431	220104
B01AF030B6	行业协会	125.296119	43.886727	130407	431	220104
B01AF030B7	行业协会	125.276757	43.831164	130407	431	220104
B01AF03127	检察院	125.330815	43.933136	130502	431	220103
B01AF03191	乡镇级政府及事业单位	125.330173	43.905712	130105	431	220103
B01AF03272	乡镇级政府及事业单位	125.389304	43.702458	130105	431	220102
B01AF032EC	省直辖市级政府及事业单位	125.325802	43.896942	130102	431	220103
B01AF0331E	公证鉴定机构	125.250278	43.901433	130505	431	220106
B01AF0332E	省直辖市级政府及事业单位	125.252804	43.901857	130102	431	220106
B01AF03338	地市级政府及事业单位	125.402047	43.918722	130103	431	220105
B01AF03452	公安警察	125.349201	43.863975	130501	431	220102
B01AF03477	区县级政府及事业单位	125.226592	43.890959	130104	431	220106
B01AF0356B	行业协会	125.296119	43.886727	130407	431	220104
B01AF035A7	乡镇级政府及事业单位	125.485668	43.565378	130105	431	220112
B01AF035D0	公证鉴定机构	125.3372	43.881688	130505	431	220102
B01AF0366D	社会团体相关	125.296119	43.886727	130400	431	220104
B01AF037D0	乡镇级政府及事业单位	125.283022	43.831795	130105	431	220104
B01AF03938	乡镇级政府及事业单位	125.266367	43.895315	130105	431	220106
B01AF03949	乡镇级政府及事业单位	125.368986	43.879662	130105	431	220105
B01AF03B68	乡镇以下级政府及事业单位	125.479733	43.959156	130106	431	220103
B01AF03BFA	社会团体相关	125.317997	43.905939	130400	431	220103
B01AF03DC9	区县级政府及事业单位	125.245774	43.88639	130104	431	220106
B01AF03DE3	乡镇以下级政府及事业单位	125.350407	44.011862	130106	431	220103
B01AF03EA7	交通管理机构	125.326772	43.835909	130601	431	220102
B01AF03EE2	社会团体相关	125.388529	43.950936	130400	431	220105
B01AF03F1D	公安警察	125.321283	43.905172	130501	431	220103
B01AF03F9E	区县级政府及事业单位	125.368097	43.875194	130104	431	220105
B01AF03FE1	区县级政府及事业单位	125.266968	43.889417	130104	431	220106
B01AF04174	行业协会	125.324464	43.875561	130407	431	220104
B01AF041B9	公安警察	125.340673	43.851794	130501	431	220102
B01AF041C1	乡镇以下级政府及事业单位	125.279389	43.993265	130106	431	220103
B01AF0421B	政府机关相关	125.365181	43.859114	130100	431	220102
B01AF04271	区县级政府及事业单位	125.225517	43.890999	130104	431	220106
B01AF0428F	公安警察	125.400855	43.859208	130501	431	220105
B01AF0434D	省直辖市级政府及事业单位	125.34078	43.880724	130102	431	220102
B01AF043F8	省直辖市级政府及事业单位	125.255032	43.897443	130102	431	220106
B01AF04406	区县级政府及事业单位	125.226592	43.890958	130104	431	220106
B01AF044A7	区县级政府及事业单位	125.701268	44.538688	130104	431	220183
B01AF0459D	区县级政府及事业单位	125.374327	43.865577	130104	431	220105
B01AF04651	区县级政府及事业单位	125.288168	43.833845	130104	431	220104
B01AF04748	行业协会	125.323885	43.882878	130407	431	220104
B01AF0479B	乡镇以下级政府及事业单位	125.350418	44.011862	130106	431	220103
B01AF0489D	公安警察	125.247574	43.868017	130501	431	220106
B01AF048B9	区县级政府及事业单位	125.256345	43.880497	130104	431	220106
B01AF04902	行业协会	125.301409	43.887043	130407	431	220104
B01AF04913	工商税务机构	125.326324	43.8571	130700	431	220102
B01AF04930	省直辖市级政府及事业单位|科教文化服务	125.326051	43.842132	130102|140000	431	220102
B01AF0495A	乡镇级政府及事业单位	125.317745	43.891848	130105	431	220104
B01AF049AA	公安警察	125.381348	43.878984	130501	431	220105
B01AF04A08	地市级政府及事业单位	125.363646	43.863962	130103	431	220102
B01AF04B72	区县级政府及事业单位	125.349121	43.863997	130104	431	220102
B01AF04D60	交通管理机构	125.289527	43.936815	130601	431	220103
B01AF04F5A	区县级政府及事业单位	125.350403	43.864043	130104	431	220102
B01AF050F9	法院	125.339384	43.839506	130503	431	220102
B01AF0533F	地市级政府及事业单位	125.311092	43.87162	130103	431	220104
B01AF0551E	乡镇级政府及事业单位	125.351896	43.920112	130105	431	220103
B01AF055D9	社会团体相关	125.375375	43.865108	130400	431	220105
B01AF055EF	区县级政府及事业单位	125.262615	43.895749	130104	431	220106
B01AF05678	交通管理机构	125.390651	43.858712	130601	431	220102
B01AF05712	地市级政府及事业单位	125.37511	43.852023	130103	431	220102
B01AF05756	省直辖市级政府及事业单位	125.29627	43.886984	130102	431	220104
B01AF057C2	公安警察	125.275194	43.876864	130501	431	220106
B01AF0589D	省直辖市级政府及事业单位	125.319644	43.896999	130102	431	220103
B01AF05B00	省直辖市级政府及事业单位	125.320772	43.877867	130102	431	220104
B01AF05BE9	省直辖市级政府及事业单位	125.321517	43.895462	130102	431	220104
B01AF05C20	省直辖市级政府及事业单位	125.317965	43.881036	130102	431	220104
B01AF05D93	行业协会	125.296529	43.871802	130407	431	220104
B01AF05DB0	乡镇级政府及事业单位	125.317714	43.891828	130105	431	220104
B01AF05ECE	慈善机构	125.324193	43.894814	130408	431	220104
B01AF05FB6	行业协会	125.296119	43.886727	130407	431	220104
B01AF061B7	公安警察	125.303893	43.849253	130501	431	220104
B01AF061E2	工商部门	125.346064	43.904144	130701	431	220103
B01AF061E3	行业协会	125.329845	43.904474	130407	431	220103
B01AF06273	公安警察	125.36517	43.859055	130501	431	220102
B01AF06306	区县级政府及事业单位	125.267188	43.889273	130104	431	220106
B01AF063A4	法院	125.386103	43.865634	130503	431	220105
B01AF064ED	区县级政府及事业单位	125.256135	43.880975	130104	431	220106
B01AF0659D	地市级政府及事业单位	125.340683	43.851827	130103	431	220102
B01AF0659F	公安警察	125.235991	43.854845	130501	431	220106
B01AF065B6	区县级政府及事业单位	125.648753	43.523261	130104	431	220112
B01AF065DE	工商税务机构	125.278291	43.936596	130700	431	220103
B01AF066FF	地市级政府及事业单位	125.325427	43.884837	130103	431	220102
B01AF067A0	省直辖市级政府及事业单位	125.333494	43.89867	130102	431	220102
B01AF067BC	公安警察	125.344592	43.902724	130501	431	220103
B01AF068C4	乡镇级政府及事业单位	125.329845	43.904474	130105	431	220103
B01AF0691B	乡镇以下级政府及事业单位	125.433276	43.831942	130106	431	220102
B01AF069A4	社会治安机构	125.239399	43.853683	130506	431	220106
B01AF069D5	检察院	125.321155	43.905646	130502	431	220103
B01AF06A32	地市级政府及事业单位	125.379846	43.857493	130103	431	220102
B01AF06C0B	法院	125.321155	43.905646	130503	431	220103
B01AF06C34	社会团体相关	125.244372	43.934185	130400	431	220106
B01AF06CEO	行业协会	125.310829	43.887927	130407	431	220104
B01AF06CLK	省直辖市级政府及事业单位	125.334106	43.899546	130102	431	220102
B01AF06CSC	行业协会	125.296119	43.886727	130407	431	220104
B01AF06D3U	慈善机构	125.324744	43.847833	130408	431	220104
B01AF06DPQ	公证鉴定机构	125.320496	43.895463	130505	431	220104
B01AF06DXG	地市级政府及事业单位	125.284412	43.879234	130103	431	220106
B01AF06E7Q	民主党派	125.296475	43.871839	130300	431	220104
B01AF06E7W	地市级政府及事业单位	125.332201	43.883149	130103	431	220102
B01AF06EGT	省直辖市级政府及事业单位	125.337657	43.891343	130102	431	220102
B01AF06EJM	公证鉴定机构	125.32729	43.836526	130505	431	220102
B01AF06FAD	社会团体相关	125.414152	43.865465	130400	431	220105
B01AF06FD4	民主党派	125.296304	43.871987	130300	431	220104
B01AF06FPU	民主党派	125.354237	43.864253	130300	431	220102
B01AF06GEK	地市级政府及事业单位	125.340552	43.880826	130103	431	220102
B01AF06GSQ	地市级政府及事业单位	125.279969	43.889612	130103	431	220106
B01AF06GVM	省直辖市级政府及事业单位	125.324945	43.801862	130102	431	220102
B01AF06GZV	区县级政府及事业单位	125.322193	43.870865	130104	431	220104
B01AF06H1J	公安警察	125.296797	43.883363	130501	431	220104
B01AF06HR1	行业协会	125.32405	43.819208	130407	431	220102
B01AF06HY3	省直辖市级政府及事业单位	125.338775	43.862557	130102	431	220102
B01AF06ILB	区县级政府及事业单位	125.273983	43.907521	130104	431	220106
B01AF06IXF	社会团体相关	125.354303	43.86389	130400	431	220102
B01AF06IZE	民主党派	125.296456	43.871852	130300	431	220104
B01AF06J1B	地市级政府及事业单位	125.299871	43.893	130103	431	220104
B01AF06JCL	民主党派	125.354227	43.864264	130300	431	220102
B01AF06JFS	省直辖市级政府及事业单位	125.322609	43.89545	130102	431	220104
B01AF06JHI	民主党派	125.354235	43.864239	130300	431	220102
B01AF06JIM	省直辖市级政府及事业单位	125.296119	43.886727	130102	431	220104
B01AF06JT7	残联	125.3437	43.882391	130404	431	220102
B01AF06JYF	工商税务机构	125.304618	43.891535	130700	431	220104
B01AF06KND	省直辖市级政府及事业单位	125.322521	43.90426	130102	431	220103
B01AF06KPG	公安警察	125.3194	43.895119	130501	431	220104
B01AF06KSC	社会团体相关	125.324082	43.894726	130400	431	220104
B01AF06LDF	行业协会	125.326262	43.895539	130407	431	220102
B01AF06LGL	省直辖市级政府及事业单位	125.326284	43.895539	130102	431	220102
B01AF06LNH	地市级政府及事业单位	125.323208	43.883072	130103	431	220104
B01AF06LNI	区县级政府及事业单位	125.328724	43.902158	130104	431	220103
B01AF06LO5	省直辖市级政府及事业单位	125.326649	43.83453	130102	431	220102
B01AF06LS3	省直辖市级政府及事业单位	125.250278	43.901433	130102	431	220106
B01AF06M45	社会团体相关	125.333494	43.89867	130400	431	220102
B01AF06N13	法院	125.25712	43.8849	130503	431	220106
B01AF06NIM	省直辖市级政府及事业单位	125.323717	43.871165	130102	431	220104
B01AF06O2Z	省直辖市级政府及事业单位	125.324851	43.848361	130102	431	220104
B01AF06OIY	省直辖市级政府及事业单位	125.344333	43.923225	130102	431	220103
B01AF06OJW	省直辖市级政府及事业单位	125.295841	43.85591	130102	431	220104
B01AF06OQ8	省直辖市级政府及事业单位	125.263007	43.897624	130102	431	220106
B01AF06ORJ	省直辖市级政府及事业单位	125.252603	43.901843	130102	431	220106
B01AF06OT5	省直辖市级政府及事业单位	125.274191	43.901933	130102	431	220106
B01AF06OW7	省直辖市级政府及事业单位	125.30837	43.872136	130102	431	220104
B01AF06P08	省直辖市级政府及事业单位	125.326649	43.83453	130102	431	220102
B01AF06P9R	社会团体相关	125.296547	43.87179	130400	431	220104
B01AF06Q8X	省直辖市级政府及事业单位	125.322787	43.89544	130102	431	220104
B01AF06QKM	省直辖市级政府及事业单位	125.285433	43.861035	130102	431	220104
B01AF06RBM	省直辖市级政府及事业单位	125.303045	43.886243	130102	431	220104
B01AF06RGK	交通管理机构	125.326812	43.835933	130601	431	220102
B01AF06ROV	省直辖市级政府及事业单位	125.288942	43.840614	130102	431	220104
B01AF06RR0	省直辖市级政府及事业单位	125.296203	43.886982	130102	431	220104
B01AF06SLK	省直辖市级政府及事业单位	125.326272	43.89553	130102	431	220102
B01AF06SMN	省直辖市级政府及事业单位	125.298982	43.88277	130102	431	220104
B01AF06TG1	行业协会	125.298086	43.850329	130407	431	220104
B01AF06V8G	地市级政府及事业单位	125.338443	43.888304	130103	431	220102
B01AF06VON	公安警察	125.322986	43.885276	130501	431	220104
B01AF06VQL	省直辖市级政府及事业单位	125.298086	43.850329	130102	431	220104
B01AF06VRI	社会团体相关	125.324744	43.847833	130400	431	220104
B01AF06W1G	地市级政府及事业单位	125.331781	43.877866	130103	431	220102
B01AF06W4H	工商税务机构	125.3043	43.880402	130700	431	220104
B01AF06WDN	社会团体相关	125.43201	43.831527	130400	431	220102
B01AF06WH6	省直辖市级政府及事业单位	125.285541	43.86119	130102	431	220104
B01AF06WK3	公证鉴定机构	125.326649	43.83453	130505	431	220102
B01AF06X3N	省直辖市级政府及事业单位	125.29037	43.844612	130102	431	220104
B01AF06X67	省直辖市级政府及事业单位|体育休闲服务	125.342437	43.863162	130102|080000	431	220102
B01AF06XDO	省直辖市级政府及事业单位	125.326649	43.83453	130102	431	220102
B01AF06XML	社会治安机构	125.364816	43.83839	130506	431	220102
B01AF06Y44	行业协会	125.250957	43.884973	130407	431	220106
B01AF06ZOX	省直辖市级政府及事业单位	125.317884	43.861755	130102	431	220104
B01AF070AI	省直辖市级政府及事业单位	125.319576	43.877665	130102	431	220104
B01AF070AP	省直辖市级政府及事业单位	125.32198	43.894237	130102	431	220104
B01AF070HC	省直辖市级政府及事业单位	125.328301	43.898119	130102	431	220103
B01AF071MI	地市级政府及事业单位	125.29768	43.880715	130103	431	220104
B01AF071TJ	省直辖市级政府及事业单位	125.324744	43.847833	130102	431	220104
B01AF0722E	社会团体相关	125.324099	43.894429	130400	431	220104
B01AF072PY	省直辖市级政府及事业单位	125.317401	43.882432	130102	431	220104
B01AF07348	区县级政府及事业单位	125.332201	43.885787	130104	431	220102
B01AF073R9	省直辖市级政府及事业单位	125.285511	43.898068	130102	431	220106
B01AF073TN	省直辖市级政府及事业单位	125.254274	43.896004	130102	431	220106
B01AF074E5	省直辖市级政府及事业单位	125.326649	43.83453	130102	431	220102
B01AF074KE	省直辖市级政府及事业单位	125.255032	43.897443	130102	431	220106
B01AF074YD	公证鉴定机构	125.274768	43.860857	130505	431	220104
B01AF075W8	省直辖市级政府及事业单位	125.326649	43.83453	130102	431	220102
B01AF0760L	省直辖市级政府及事业单位	125.326649	43.83453	130102	431	220102
B01AF076B0	行业协会	125.314754	43.864295	130407	431	220104
B01AF076CR	民主党派	125.296421	43.871987	130300	431	220104
B01AF077PP	公检法机关	125.317585	43.895232	130500	431	220104
B01AF077T6	行业协会	125.322747	43.89553	130407	431	220104
B01AF0791B	慈善机构	125.343677	43.882422	130408	431	220102
B01AF079G2	区县级政府及事业单位	125.301499	43.884548	130104	431	220104
B01AF079HU	乡镇级政府及事业单位	125.301376	43.845724	130105	431	220104
B01AF07BDL	公安警察	125.65963	43.525007	130501	431	220112
B01AF07FXS	区县级政府及事业单位	125.81961	44.146628	130104	431	220113
B01AF07GZL	政府机关相关	125.234611	43.902809	130100	431	220106
B01AF07HVE	社会团体相关	125.343056	43.873627	130400	431	220102
B01AF07J7Z	区县级政府及事业单位	125.65643	43.527781	130104	431	220112
B01AF07J9T	区县级政府及事业单位	125.65969	43.525263	130104	431	220112
B01AF07JAW	区县级政府及事业单位	125.657545	43.523108	130104	431	220112
B01AF07KR9	教会	125.353606	43.888863	130409	431	220102
B01AF07MEE	慈善机构	125.326556	43.888095	130408	431	220102
B01AF07TTW	区县级政府及事业单位	125.204381	43.79696	130104	431	220104
B01AF07TUG	乡镇级政府及事业单位	125.21431	43.800866	130105	431	220104
B01AF07TUN	区县级政府及事业单位	125.293875	43.881141	130104	431	220104
B01AF07TUQ	乡镇级政府及事业单位	125.323069	43.860123	130105	431	220104
B01AF07TV5	乡镇级政府及事业单位	125.279532	43.862946	130105	431	220104
B01AF07TVU	乡镇以下级政府及事业单位	125.30562	43.546155	130106	431	220104
B01AF07TVW	乡镇级政府及事业单位	125.302508	43.572973	130105	431	220104
B01AF07TVY	乡镇级政府及事业单位	125.302328	43.572881	130105	431	220104
B01AF07TWC	乡镇以下级政府及事业单位	125.299907	43.888271	130106	431	220104
B01AF07TWH	区县级政府及事业单位	125.288615	43.8331	130104	431	220104
B01AF07TWI	法院	125.302324	43.572883	130503	431	220104
B01AF07TWJ	法院	125.213335	43.800329	130503	431	220104
B01AF07TWK	法院	125.303979	43.84312	130503	431	220104
B01AF07TWL	法院	125.311034	43.885851	130503	431	220104
B01AF07TWM	法院	125.30403	43.843086	130503	431	220104
B01AF07TWX	公检法机关	125.300646	43.845714	130500	431	220104
B01AF07TXN	乡镇以下级政府及事业单位	125.313162	43.877122	130106	431	220104
B01AF07TXT	乡镇以下级政府及事业单位	125.315613	43.737956	130106	431	220104
B01AF07TXV	乡镇以下级政府及事业单位	125.326324	43.738703	130106	431	220104
B01AF07TXW	乡镇以下级政府及事业单位	125.293951	43.709851	130106	431	220104
B01AF07TXY	乡镇级政府及事业单位	125.308222	43.738404	130105	431	220104
B01AF07TY0	乡镇以下级政府及事业单位	125.314402	43.759393	130106	431	220104
B01AF07U58	乡镇以下级政府及事业单位	125.274591	43.936622	130106	431	220106
B01AF07U59	乡镇以下级政府及事业单位	125.229966	43.899612	130106	431	220106
B01AF07U5A	地市级政府及事业单位	125.317049	43.85945	130103	431	220104
B01AF07UQN	慈善机构	125.280217	43.889515	130408	431	220106
B01AF07V1F	外地政府办	125.293994	43.882943	130107	431	220104
B01AF07V48	乡镇级政府及事业单位	125.386306	43.621703	130105	431	220102
B01AF07VJB	区县级政府及事业单位	125.707381	44.536663	130104	431	220183
B01AF07VJN	区县级政府及事业单位	125.700122	44.538327	130104	431	220183
B01AF07VJO	区县级政府及事业单位	125.71104	44.538397	130104	431	220183
B01AF07VJQ	区县级政府及事业单位	125.704271	44.537192	130104	431	220183
B01AF07VKP	区县级政府及事业单位	125.704373	44.537229	130104	431	220183
B01AF07VL0	行业协会	125.70275	44.541396	130407	431	220183
B01AF07VL2	公安警察	125.694508	44.527341	130501	431	220183
B01AF07VL3	交通管理机构|政府机构及社会团体	125.709788	44.472106	130601|130604	431	220183
B01AF07VL4	交通管理机构	126.018089	44.748246	130601	431	220183
B01AF07VL9	交通管理机构	126.018088	44.748245	130601	431	220183
B01AF07VLD	公安警察	125.716851	44.543789	130501	431	220183
B01AF07VLE	区县级政府及事业单位	125.695212	44.51967	130104	431	220183
B01AF07VLN	区县级政府及事业单位	125.703647	44.526565	130104	431	220183
B01AF07VLP	区县级政府及事业单位	125.688877	44.530353	130104	431	220183
B01AF07VLT	区县级政府及事业单位	125.707233	44.536726	130104	431	220183
B01AF07VLW	公证鉴定机构	125.713578	44.533491	130505	431	220183
B01AF07VM1	区县级政府及事业单位	125.68867	44.530198	130104	431	220183
B01AF07VM2	区县级政府及事业单位	125.712434	44.550729	130104	431	220183
B01AF07VM3	区县级政府及事业单位	125.712522	44.550726	130104	431	220183
B01AF07VMV	公证鉴定机构	125.706965	44.53088	130505	431	220183
B01AF07VMZ	乡镇以下级政府及事业单位	125.690231	44.541771	130106	431	220183
B01AF07VNZ	乡镇级政府及事业单位	125.476084	44.129044	130105	431	220103
B01AF07VP6	检察院	125.689129	44.52935601	130502	431	220183
B01AF07VP7	检察院	125.689073	44.529195	130502	431	220183
B01AF07VPE	区县级政府及事业单位	125.698744	44.539483	130104	431	220183
B01AF07VPK	行业协会	125.702736	44.541375	130407	431	220183
B01AF07VPW	区县级政府及事业单位	125.705611	44.532919	130104	431	220183
B01AF07VQH	乡镇级政府及事业单位	125.953128	44.691561	130105	431	220183
B01AF07VQT	区县级政府及事业单位	125.708183	44.534071	130104	431	220183
B01AF07VQZ	区县级政府及事业单位	125.704374	44.537229	130104	431	220183
B01AF07VS0	区县级政府及事业单位	125.696106	44.535146	130104	431	220183
B01AF07VS4	乡镇级政府及事业单位	125.570928	44.290659	130105	431	220183
B01AF07W2H	社会团体相关	125.56708	43.852861	130400	431	220105
B01AF07WHN	社会团体相关	125.609958	43.841766	130400	431	220105
B01AF07WZD	区县级政府及事业单位	125.382509	43.867296	130104	431	220105
B01AF07WZE	行业协会	125.382505	43.867243	130407	431	220105
B01AF07WZS	行业协会	125.36741	43.880178	130407	431	220105
B01AF07WZT	乡镇级政府及事业单位	125.367961	43.876232	130105	431	220105
B01AF07X0A	行业协会	125.568131	43.852496	130407	431	220105
B01AF07X0G	乡镇以下级政府及事业单位	125.562213	43.855509	130106	431	220105
B01AF07X0K	乡镇级政府及事业单位	125.652435	43.819168	130105	431	220105
B01AF07X0M	乡镇以下级政府及事业单位	125.595473	43.804446	130106	431	220105
B01AF07X0S	检察院	125.377891	43.866733	130502	431	220105
B01AF07X1D	乡镇以下级政府及事业单位	125.758468	43.792192	130106	431	220105
B01AF07X1O	乡镇级政府及事业单位	125.466034	43.864639	130105	431	220105
B01AF07X5T	行业协会	125.290861	43.956268	130407	431	220103
B01AF07XVE	社会团体相关	125.374556	43.829346	130400	431	220102
B01AF07Y8Q	消费者协会	125.438266	43.885568	130406	431	220105
B01AF07YAT	公安警察	125.304159	43.886088	130501	431	220104
B01AF07YBK	交通管理机构	125.301306	43.87904	130601	431	220104
B01AF07YBP	交通管理机构	125.50736	43.86758	130601	431	220105
B01AF07YBQ	交通管理机构	125.242931	44.00226	130601	431	220103
B01AF07YBR	交通管理机构	125.424686	43.781667	130601	431	220102
B01AF07YBS	交通管理机构	125.658939	43.524413	130601	431	220112
B01AF07YC2	公安警察	125.375029	43.857796	130501	431	220102
B01AF07YC4	公安警察	125.382576	43.857893	130501	431	220102
B01AF07YCC	公安警察	125.322901	43.884439	130501	431	220104
B01AF07YCH	公安警察	125.268989	43.875253	130501	431	220106
B01AF07YCY	公安警察	125.461455	43.797991	130501	431	220102
B01AF07YVR	乡镇级政府及事业单位	125.323337	43.86009	130105	431	220104
B01AF07Z0E	省直辖市级政府及事业单位	125.316084	43.85821	130102	431	220104
B01AF07Z1W	公证鉴定机构	125.274856	43.860794	130505	431	220104
B01AF07Z5Y	慈善机构	125.164545	44.635607	130408	431	220122
B01AF07ZR8	乡镇以下级政府及事业单位	125.203461	44.04352	130106	431	220103
B01AF0818E	乡镇级政府及事业单位	125.279532	43.862946	130105	431	220104
B01AF0818F	乡镇级政府及事业单位	125.279532	43.862946	130105	431	220104
B01AF081BM	乡镇以下级政府及事业单位	126.522799	44.830523	130106	431	220182
B01AF081VI	地市级政府及事业单位	125.312611	43.887136	130103	431	220104
B01AF0827R	政府机关相关	125.270915	43.88889	130100	431	220106
B01AF082GV	省直辖市级政府及事业单位	125.322904	43.874819	130102	431	220104
B01AF082I1	省直辖市级政府及事业单位	125.326066	43.876156	130102	431	220102
B01AF082IU	公证鉴定机构	125.317964	43.881069	130505	431	220104
B01AF082IV	验车场	125.227924	43.891469	130603	431	220106
B01AF082IW	区县级政府及事业单位	125.699525	43.542095	130104	431	220112
B01AF082IX	公证鉴定机构	125.317253	43.884702	130505	431	220104
B01AF082M0	行业协会	125.31291	43.870515	130407	431	220104
B01AF082N9	社会团体相关	125.333516	43.889283	130400	431	220102
B01AF082NB	公安警察	125.816286	43.978453	130501	431	220113
B01AF082NN	行业协会	125.291193	43.839079	130407	431	220104
B01AF082TZ	省直辖市级政府及事业单位	125.302517	43.880743	130102	431	220104
B01AF082U9	省直辖市级政府及事业单位	125.331848	43.883456	130102	431	220102
B01AF082UA	省直辖市级政府及事业单位	125.328431	43.899155	130102	431	220103
B01AF082UG	公证鉴定机构	125.280119	43.88676	130505	431	220106
B01AF082UI	公证鉴定机构	125.271309	43.86462	130505	431	220106
B01AF082UJ	公证鉴定机构	125.271309	43.86462	130505	431	220106
B01AF082UU	交通管理机构	125.690744	44.542101	130601	431	220183
B01AF082WT	省直辖市级政府及事业单位	125.295324	43.875743	130102	431	220104
B01AF082X9	区县级政府及事业单位	125.843775	44.15377	130104	431	220113
B01AF082YR	省直辖市级政府及事业单位	125.311206	43.89053	130102	431	220104
B01AF082YT	省直辖市级政府及事业单位	125.302822	43.888928	130102	431	220104
B01AF0830I	政府机关相关	125.187442	44.43722	130100	431	220122
B01AF0830J	政府机关相关	125.187442	44.43722	130100	431	220122
B01AF0830N	区县级政府及事业单位	125.183247	44.433129	130104	431	220122
B01AF0830P	社会团体相关	125.29989	43.887804	130400	431	220104
B01AF08321	公证鉴定机构	125.252342	43.896386	130505	431	220106
B01AF0832A	行业协会	125.281086	43.860521	130407	431	220104
B01AF0832N	省直辖市级政府及事业单位	125.322426	43.871451	130102	431	220104
B01AF0832V	省直辖市级政府及事业单位	125.324463	43.875441	130102	431	220104
B01AF0832Z	省直辖市级政府及事业单位	125.323826	43.895464	130102	431	220104
B01AF08330	省直辖市级政府及事业单位	125.328299	43.898128	130102	431	220103
B01AF0833S	省直辖市级政府及事业单位	125.324327	43.874638	130102	431	220104
B01AF08344	省直辖市级政府及事业单位	125.304213	43.883285	130102	431	220104
B01AF08345	省直辖市级政府及事业单位	125.316147	43.858313	130102	431	220104
B01AF08346	省直辖市级政府及事业单位|公司企业	125.321895	43.895217	130102|170200	431	220104
B01AF08347	省直辖市级政府及事业单位	125.316282	43.858206	130102	431	220104
B01AF0834E	省直辖市级政府及事业单位	125.292447	43.839401	130102	431	220104
B01AF0834L	省直辖市级政府及事业单位	125.32198	43.894237	130102	431	220104
B01AF08354	行业协会	125.291193	43.839079	130407	431	220104
B01AF0835S	行业协会	125.326649	43.83453	130407	431	220102
B01AF0836C	省直辖市级政府及事业单位	125.295189	43.935649	130102	431	220103
B01AF0836I	政府机关相关	125.330905	43.834965	130100	431	220102
B01AF0838D	政府机关相关	125.298086	43.850329	130100	431	220104
B01AF0838E	省直辖市级政府及事业单位	125.298086	43.850329	130102	431	220104
B01AF0838F	省直辖市级政府及事业单位	125.316147	43.858313	130102	431	220104
B01AF0838J	省直辖市级政府及事业单位	125.385058	43.864283	130102	431	220102
B01AF0839H	省直辖市级政府及事业单位	125.314143	43.885076	130102	431	220104
B01AF083A7	省直辖市级政府及事业单位	125.3242	43.876321	130102	431	220104
B01AF083AD	消费者协会	125.342045	43.890066	130406	431	220102
B01AF084DG	地市级政府及事业单位	125.286158	43.873623	130103	431	220104
B01AF084DI	公证鉴定机构	125.656485	43.530356	130505	431	220112
B01AF084HL	公证鉴定机构	125.343028	43.891082	130505	431	220102
B01AF085R5	乡镇以下级政府及事业单位	125.376658	43.830114	130106	431	220102
B01AF085RT	乡镇以下级政府及事业单位	125.409329	43.673479	130106	431	220102
B01AF085TY	乡镇以下级政府及事业单位	125.835605	44.167956	130106	431	220113
B01AF085VE	乡镇以下级政府及事业单位	125.851798	44.157702	130106	431	220113
B01AF085VZ	区县级政府及事业单位	125.840368	44.151757	130104	431	220113
B01AF085W1	区县级政府及事业单位|政府机构及社会团体	125.840727	44.151972	130104|130103	431	220113
B01AF085XD	公安警察	125.650036	43.956034	130501	431	220113
B01AF085XL	公安警察	125.43481	44.008527	130501	431	220113
B01AF085XY	区县级政府及事业单位	125.840627	44.151916	130104	431	220113
B01AF085YA	区县级政府及事业单位	125.850371	44.153345	130104	431	220113
B01AF085YI	区县级政府及事业单位	125.839762	44.151835	130104	431	220113
B01AF08608	区县级政府及事业单位	125.833483	44.152002	130104	431	220113
B01AF0860H	法院	125.668498	44.069224	130503	431	220113
B01AF0860K	区县级政府及事业单位	125.839549	44.151672	130104	431	220113
B01AF0860N	区县级政府及事业单位	125.831524	44.154669	130104	431	220113
B01AF08613	区县级政府及事业单位	125.831497	44.154697	130104	431	220113
B01AF0861J	区县级政府及事业单位	125.834501	44.14934	130104	431	220113
B01AF08625	区县级政府及事业单位	125.831262	44.155078	130104	431	220113
B01AF0862G	乡镇级政府及事业单位	125.871798	44.157283	130105	431	220113
B01AF0862H	乡镇级政府及事业单位	125.87183	44.157273	130105	431	220113
B01AF0862J	交通管理机构	125.822354	44.146596	130601	431	220113
B01AF086TY	社会治安机构	125.346869	43.90847	130506	431	220103
B01AF086V4	区县级政府及事业单位	125.335994	43.904513	130104	431	220103
B01AF086VQ	乡镇级政府及事业单位	125.242787	44.004321	130105	431	220103
B01AF086W3	乡镇以下级政府及事业单位	125.317577	43.924224	130106	431	220103
B01AF086XD	区县级政府及事业单位	125.326478	43.902545	130104	431	220103
B01AF087KN	乡镇级政府及事业单位	125.29554	43.570451	130105	431	220104
B01AF088RJ	地市级政府及事业单位	125.275713	43.900415	130103	431	220106
B01AF088T1	政府机关相关	125.1795	43.939659	130100	431	220106
B01AF088UL	乡镇级政府及事业单位	125.287368	43.888512	130105	431	220106
B01AF088US	区县级政府及事业单位	125.256371	43.88047	130104	431	220106
B01AF088UU	区县级政府及事业单位	125.256214	43.881047	130104	431	220106
B01AF088VF	乡镇以下级政府及事业单位	125.229971	43.899601	130106	431	220106
B01AF08A01	乡镇级政府及事业单位	125.381525	43.612928	130105	431	220102
B01AF08A02	乡镇级政府及事业单位	125.381525	43.612928	130105	431	220102
B01AF08A0U	工商税务机构	125.341953	43.852024	130700	431	220102
B01AF08A1A	区县级政府及事业单位	125.347449	43.876715	130104	431	220102
B01AF08A2K	乡镇以下级政府及事业单位	125.330621	43.879915	130106	431	220102
B01AF08A32	区县级政府及事业单位	125.350057	43.86402	130104	431	220102
B01AF08A34	检察院	125.336133	43.833728	130502	431	220102
B01AF08A35	区县级政府及事业单位	125.350341	43.86382	130104	431	220102
B01AF08A3L	乡镇以下级政府及事业单位	125.330122	43.878044	130106	431	220102
B01AF08A3T	公检法机关	125.353519	43.891186	130500	431	220102
B01AF08A6Y	政府机关相关	125.301253	43.84572	130100	431	220104
B01AF08A70	乡镇级政府及事业单位	125.301409	43.845724	130105	431	220104
B01AF08A8J	乡镇以下级政府及事业单位	125.280739	43.845306	130106	431	220104
B01AF08AAZ	区县级政府及事业单位	125.171046	44.420649	130104	431	220122
B01AF08ABF	残联	125.192713	44.444769	130404	431	220122
B01AF08AC2	公安警察	125.18207	44.428705	130501	431	220122
B01AF08AC4	交通管理机构	125.18329	44.442074	130601	431	220122
B01AF08AC6	公安警察	125.191082	44.442123	130501	431	220122
B01AF08AC7	交通管理机构	125.183223	44.441855	130601	431	220122
B01AF08ACA	公安警察	125.183596	44.44114	130501	431	220122
B01AF08ACH	区县级政府及事业单位	125.182375	44.442092	130104	431	220122
B01AF08ACN	乡镇级政府及事业单位	125.176764	44.421208	130105	431	220122
B01AF08ACV	乡镇级政府及事业单位	125.19248	44.052013	130105	431	220103
B01AF08ACY	乡镇以下级政府及事业单位	125.207799	44.044298	130106	431	220103
B01AF08AD9	区县级政府及事业单位	125.192794	44.44475	130104	431	220122
B01AF08ADB	社会团体相关	125.170299	44.442587	130400	431	220122
B01AF08ADN	区县级政府及事业单位	125.177883	44.442117	130104	431	220122
B01AF08ADP	区县级政府及事业单位	125.175171	44.432479	130104	431	220122
B01AF08ADR	区县级政府及事业单位	125.19035	44.4434	130104	431	220122
B01AF08AE0	社会团体相关	125.122583	44.405916	130400	431	220122
B01AF08AE2	区县级政府及事业单位	125.178999	44.43364	130104	431	220122
B01AF08AE3	区县级政府及事业单位	125.183834	44.437021	130104	431	220122
B01AF08AEE	乡镇级政府及事业单位	125.175134	44.434681	130105	431	220122
B01AF08AEG	乡镇以下级政府及事业单位	125.165257	44.426645	130106	431	220122
B01AF08AEV	区县级政府及事业单位	125.167908	44.433886	130104	431	220122
B01AF08AEW	区县级政府及事业单位	125.168067	44.433923	130104	431	220122
B01AF08AF9	区县级政府及事业单位	125.183723	44.433012	130104	431	220122
B01AF08AFC	法院	125.1703437	44.42114855	130503	431	220122
B01AF08AFD	法院	125.169951	44.421288	130503	431	220122
B01AF08AFE	法院	125.170226	44.421121	130503	431	220122
B01AF08AFF	法院	125.170249	44.421282	130503	431	220122
B01AF08AFG	检察院	125.1675857	44.42114448	130502	431	220122
B01AF08AFJ	区县级政府及事业单位	125.184921	44.432829	130104	431	220122
B01AF08AFS	区县级政府及事业单位	125.18835	44.432613	130104	431	220122
B01AF08AFT	区县级政府及事业单位	125.188344	44.43265	130104	431	220122
B01AF08AG0	区县级政府及事业单位	125.172787	44.434222	130104	431	220122
B01AF08AGG	消费者协会	125.186689	44.430995	130406	431	220122
B01AF08AH0	区县级政府及事业单位	125.178474	44.433798	130104	431	220122
B01AF08AHI	区县级政府及事业单位	125.174382	44.438282	130104	431	220122
B01AF08AIA	乡镇级政府及事业单位	125.1866	44.437209	130105	431	220122
B01AF08ALR	地市级政府及事业单位	125.243677	43.934469	130103	431	220106
B01AF08B3V	省直辖市级政府及事业单位	125.252667	43.901813	130102	431	220106
B01AF08BAD	社会治安机构	125.27662	43.831123	130506	431	220104
B01AF08BAO	乡镇以下级政府及事业单位	125.717773	44.521586	130106	431	220183
B01AF08BTG	地市级政府及事业单位	125.277928	43.883303	130103	431	220106
B01AF08BU5	行业协会	125.325427	43.884837	130407	431	220102
B01AF08BUI	地市级政府及事业单位	125.272371	43.870484	130103	431	220106
B01AF08BUJ	地市级政府及事业单位	125.325427	43.884837	130103	431	220102
B01AF08BWO	社会团体相关	125.162442	43.843074	130400	431	220106
B01AF08C7C	乡镇以下级政府及事业单位	125.495595	43.868087	130106	431	220105
B01AF08CMV	地市级政府及事业单位	125.299871	43.893	130103	431	220104
B01AF08CMW	区县级政府及事业单位	125.651979	43.52304	130104	431	220112
B01AF08CMY	慈善机构	125.248424	43.901019	130408	431	220106
B01AF08CQX	政府机关相关	125.323835	43.907499	130100	431	220103
B01AF08CRQ	行业协会	125.364826	43.869076	130407	431	220105
B01AF08DLH	政府机关相关	125.588203	43.577999	130100	431	220112
B01AF08DLM	区县级政府及事业单位	125.665085	43.528576	130104	431	220112
B01AF08DMB	行业协会	125.495637	43.564737	130407	431	220112
B01AF08DMF	区县级政府及事业单位	125.664397	43.521453	130104	431	220112
B01AF08DMG	区县级政府及事业单位	125.666057	43.524733	130104	431	220112
B01AF08DMH	区县级政府及事业单位	125.660136	43.52824	130104	431	220112
B01AF08DMI	工商税务机构	125.65805	43.523691	130700	431	220112
B01AF08DMS	区县级政府及事业单位	125.660236	43.528254	130104	431	220112
B01AF08DMU	区县级政府及事业单位|公司企业	125.665746	43.523147	130104|170200	431	220112
B01AF08DMX	区县级政府及事业单位	125.664813	43.524256	130104	431	220112
B01AF08DN5	区县级政府及事业单位	125.659109	43.524398	130104	431	220112
B01AF08DN6	区县级政府及事业单位	125.666082	43.529501	130104	431	220112
B01AF08DNA	行业协会	125.660014	43.526214	130407	431	220112
B01AF08DND	区县级政府及事业单位	125.665354	43.52745	130104	431	220112
B01AF08DNU	乡镇级政府及事业单位	125.485519	43.565807	130105	431	220112
B01AF08DNY	区县级政府及事业单位	125.667478	43.525419	130104	431	220112
B01AF08DO0	区县级政府及事业单位	125.655967	43.530586	130104	431	220112
B01AF08DO7	公证鉴定机构	125.656491	43.527795	130505	431	220112
B01AF08DOJ	法院	125.65842	43.532267	130503	431	220112
B01AF08DOK	法院	125.658501	43.532194	130503	431	220112
B01AF08DOL	检察院	125.6524167	43.53944607	130502	431	220112
B01AF08DOM	检察院	125.652416	43.539446	130502	431	220112
B01AF08DOO	乡镇级政府及事业单位	125.651964	43.523514	130105	431	220112
B01AF08DOP	乡镇级政府及事业单位	125.667267	43.531703	130105	431	220112
B01AF08DOQ	区县级政府及事业单位	125.668156	43.525506	130104	431	220112
B01AF08DOV	乡镇以下级政府及事业单位	125.60319	43.482084	130106	431	220112
B01AF08DP6	行业协会	125.666281	43.524787	130407	431	220112
B01AF08DPO	区县级政府及事业单位	125.657491	43.521298	130104	431	220112
B01AF08DPV	区县级政府及事业单位|公司企业	125.649712	43.52322	130104|170200	431	220112
B01AF08DQN	区县级政府及事业单位	125.663514	43.524921	130104	431	220112
B01AF08DQP	区县级政府及事业单位	125.656397	43.527759	130104	431	220112
B01AF08DT5	政府机关相关	125.298027	43.877575	130100	431	220104
B01AF08E45	公检法机关	125.290857	43.956094	130500	431	220103
B01AF08E7I	乡镇级政府及事业单位	125.756031	43.892718	130105	431	220105
B01AF08EN9	公证鉴定机构	125.269129	43.886397	130505	431	220106
B01AF08G0V	乡镇级政府及事业单位	125.401233	44.619488	130105	431	220122
B01AF08GQM	地市级政府及事业单位	125.331798	43.850723	130103	431	220102
B01AF08GY5	行业协会	125.804738	44.033102	130407	431	220113
B01AF08GY6	少先队	125.816437	44.067076	130402	431	220113
B01AF08IXD	乡镇以下级政府及事业单位	125.450587	43.948559	130106	431	220103
B01AF08JIV	区县级政府及事业单位|公司企业	125.342845	43.886049	130104|170200	431	220102
B01AF08KNZ	乡镇以下级政府及事业单位	125.493935	43.916088	130106	431	220105
B01AF08KV4	乡镇以下级政府及事业单位	125.312192	43.673283	130106	431	220104
B01AF08L8D	政府机关相关	126.525952	44.833977	130100	431	220182
B01AF08L91	区县级政府及事业单位	126.555501	44.827677	130104	431	220182
B01AF08LB2	公安警察	126.554351	44.827296	130501	431	220182
B01AF08LBW	乡镇级政府及事业单位	126.543057	44.836758	130105	431	220182
B01AF08LC9	区县级政府及事业单位	126.543777	44.824745	130104	431	220182
B01AF08LCT	行业协会	126.565061	44.820407	130407	431	220182
B01AF08LD9	区县级政府及事业单位	126.554351	44.827296	130104	431	220182
B01AF08LEA	区县级政府及事业单位	126.544961	44.827711	130104	431	220182
B01AF08LEF	区县级政府及事业单位	126.54497	44.827735	130104	431	220182
B01AF08LF3	区县级政府及事业单位	126.539949	44.832077	130104	431	220182
B01AF08LFZ	区县级政府及事业单位	126.550678	44.832705	130104	431	220182
B01AF08LGI	区县级政府及事业单位	126.541212	44.820775	130104	431	220182
B01AF08LH3	区县级政府及事业单位	126.531032	44.844529	130104	431	220182
B01AF08LHA	乡镇以下级政府及事业单位	126.557502	44.816275	130106	431	220182
B01AF08LHD	区县级政府及事业单位	126.54496	44.82771	130104	431	220182
B01AF08LHG	区县级政府及事业单位	126.544959	44.827708	130104	431	220182
B01AF08LV6	社会团体相关	125.395896	43.917009	130400	431	220105
B01AF08M0T	乡镇级政府及事业单位	125.667207	43.531773	130105	431	220112
B01AF08M20	地市级政府及事业单位	125.348108	43.886975	130103	431	220102
B01AF08MMN	政府机关相关|公司企业	125.305469	43.756226	130100|170200	431	220104
B01AF08MN2	乡镇以下级政府及事业单位	125.34953	43.860731	130106	431	220102
B01AF08MN8	乡镇以下级政府及事业单位	125.213985	43.800617	130106	431	220104
B01AF08MN9	政府机关相关	125.250887	43.812644	130100	431	220104
B01AF08MNC	乡镇以下级政府及事业单位	125.342742	43.893993	130106	431	220102
B01AF08MND	乡镇以下级政府及事业单位	125.296021	43.870067	130106	431	220104
B01AF08MNJ	乡镇以下级政府及事业单位	125.321305	43.87254	130106	431	220104
B01AF08MNK	社会团体相关|政府机构及社会团体	125.371568	43.851407	130400|130100	431	220102
B01AF08MNO	社会团体相关	125.421058	43.835159	130400	431	220102
B01AF08MNR	省直辖市级政府及事业单位	125.32054	43.89497	130102	431	220104
B01AF08MNV	乡镇级政府及事业单位	125.225562	43.853619	130105	431	220106
B01AF08MNZ	区县级政府及事业单位	125.842863	44.153203	130104	431	220113
B01AF08MO1	乡镇以下级政府及事业单位	125.351335	43.879407	130106	431	220102
B01AF08MO3	乡镇以下级政府及事业单位	125.30562	43.546154	130106	431	220104
B01AF08MOA	区县级政府及事业单位	125.177041	44.433783	130104	431	220122
B01AF08MOB	政府机关相关	125.349582	43.858961	130100	431	220102
B01AF08MOE	乡镇以下级政府及事业单位	125.720878	44.520522	130106	431	220183
B01AF08MOF	乡镇以下级政府及事业单位	125.299986	43.888431	130106	431	220104
B01AF08MOG	乡镇以下级政府及事业单位	125.302823	43.895849	130106	431	220104
B01AF08MOI	乡镇以下级政府及事业单位	125.351185	43.879376	130106	431	220102
B01AF08MOK	乡镇以下级政府及事业单位	125.317577	43.924224	130106	431	220103
B01AF08MOR	乡镇以下级政府及事业单位	125.389513	43.89306	130106	431	220105
B01AF08MOX	乡镇以下级政府及事业单位	125.323386	43.868911	130106	431	220104
B01AF08MP2	乡镇以下级政府及事业单位	125.314009	43.915387	130106	431	220103
B01AF08MP4	乡镇以下级政府及事业单位	125.330621	43.879915	130106	431	220102
B01AF08MP5	乡镇以下级政府及事业单位	125.408951	43.673341	130106	431	220102
B01AF08MPD	乡镇以下级政府及事业单位	125.353553	43.853182	130106	431	220102
B01AF08MPE	乡镇以下级政府及事业单位	125.313162	43.877123	130106	431	220104
B01AF08MPG	乡镇以下级政府及事业单位	125.31545	43.737859	130106	431	220104
B01AF08MPH	乡镇以下级政府及事业单位	125.326425	43.738671	130106	431	220104
B01AF08MPI	乡镇以下级政府及事业单位	125.305468	43.756227	130106	431	220104
B01AF08MQW	社会团体相关	125.251824	43.863875	130400	431	220106
B01AF08MY2	社会团体相关	125.296119	43.886727	130400	431	220104
B01AF08MYF	省直辖市级政府及事业单位	125.322067	43.895271	130102	431	220104
B01AF08N91	少先队	126.721751	45.122517	130402	431	220182
B01AF08N95	少先队	125.759239	43.790148	130402	431	220105
B01AF08N96	少先队	125.183159	44.600051	130402	431	220122
B01AF08N9B	少先队	125.497803	43.533664	130402	431	220112
B01AF08N9D	少先队	125.180942	44.427188	130402	431	220122
B01AF08N9E	少先队	125.651439	43.819176	130402	431	220105
B01AF08N9G	少先队	125.952286	44.694367	130402	431	220183
B01AF08N9J	少先队	125.305647	43.754797	130402	431	220104
B01AF08NI3	社会团体相关	125.184106	44.431053	130400	431	220122
B01AF08NJC	地市级政府及事业单位	125.299055	43.877363	130103	431	220104
B01AF08NR0	地市级政府及事业单位	125.366258	43.862362	130103	431	220102
B01AF08NUU	行业协会	125.312611	43.887136	130407	431	220104
B01AF08PQC	公证鉴定机构	125.292949	43.902217	130505	431	220106
B01AF091AR	验车场	125.710758	44.518971	130603	431	220183
B01AF091BL	社会团体相关	125.700923	44.533175	130400	431	220183
B01AF091EH	区县级政府及事业单位	125.698606	44.539558	130104	431	220183
B01AF091G8	区县级政府及事业单位	125.708183	44.534071	130104	431	220183
B01AF091GE	区县级政府及事业单位	125.702983	44.538123	130104	431	220183
B01AF091HN	检察院	125.689073	44.529195	130502	431	220183
B01AF091KS	区县级政府及事业单位	125.70157	44.538648	130104	431	220183
B01AF093KP	区县级政府及事业单位	125.578844	43.849768	130104	431	220105
B01AF093M5	区县级政府及事业单位	125.386944	43.875991	130104	431	220105
B01AF0965O	交通管理机构	125.281042	43.885806	130601	431	220106
B01AF0965R	公安警察	125.252268	43.872264	130501	431	220106
B01AF09662	公安警察	125.424237	43.78057	130501	431	220102
B01AF0966Y	公安警察	125.342599	43.871445	130501	431	220102
B01AF09933	共青团	125.427999	43.830429	130401	431	220102
B01AF09FGY	教会	125.770516	43.814309	130409	431	220105
B01AF09GOE	省直辖市级政府及事业单位	125.253967	43.896187	130102	431	220106
B01AF09JFU	地市级政府及事业单位	125.313583	43.894363	130103	431	220104
B01AF09LJL	妇联	125.428001	43.830428	130403	431	220102
B01AF09LJM	乡镇级政府及事业单位	125.428092	43.830247	130105	431	220102
B01AF09LL9	教会	125.470329	43.810578	130409	431	220102
B01AF09LLK	政府机关相关	125.452083	43.793232	130100	431	220102
B01AF09LR5	乡镇级政府及事业单位	125.662162	43.940724	130105	431	220113
B01AF09R8H	教会	125.220563	43.904074	130409	431	220106
B01AF09TWQ	社会团体相关	125.186192	44.431034	130400	431	220122
B01AF09U15	公检法机关	125.178551	44.43381	130500	431	220122
B01AF09Y6G	地市级政府及事业单位	125.323647	43.907756	130103	431	220103
B01AF09ZBE	公证鉴定机构	125.313415	43.894081	130505	431	220104
B01AF09ZWP	区县级政府及事业单位	125.661634	43.524695	130104	431	220112
B01AF0A1DP	社会团体相关	125.35418	43.864226	130400	431	220102
B01AF0AECJ	公安警察	126.523782	44.829322	130501	431	220182
B01AF0AGXY	乡镇级政府及事业单位	125.427999	43.830436	130105	431	220102
B01AF0AP8Y	社会团体相关	125.299621	43.965468	130400	431	220103
B01AF0APOO	公证鉴定机构	125.318683	43.884773	130505	431	220104
B01AF0APOZ	社会团体相关	125.32625	43.844183	130400	431	220102
B01AF0APQ0	工商税务机构	125.265681	43.866885	130700	431	220106
B01AF0APQS	地市级政府及事业单位	125.323643	43.816996	130103	431	220102
B01AF0APW3	省直辖市级政府及事业单位	125.332568	43.884015	130102	431	220102
B01AF0ARLG	行业协会	125.318277	43.870685	130407	431	220104
B01AF0ASMK	公安警察	125.400543	43.82723	130501	431	220102
B01AF0ASMS	社会治安机构	125.862119	44.77817	130506	431	220183
B01AF0ASOW	教会	125.298356	43.884998	130409	431	220104
B01AF0ASUD	公安警察	125.281488	43.86703	130501	431	220104
B01AF0ASX2	公安警察	125.359438	43.931912	130501	431	220103
B01AF0AT33	乡镇以下级政府及事业单位	125.278351	43.859752	130106	431	220104
B01AF0AT47	乡镇以下级政府及事业单位	125.274307	43.849894	130106	431	220104
B01AF0AT4L	公检法机关	125.321337	43.872558	130500	431	220104
B01AF0AT4M	公检法机关	125.317703	43.891765	130500	431	220104
B01AF0AT57	消费者协会	125.301381	43.887004	130406	431	220104
B01AF0AT58	消费者协会	125.323078	43.860092	130406	431	220104
B01AF0AT59	消费者协会	125.279532	43.862946	130406	431	220104
B01AF0AT5R	乡镇以下级政府及事业单位	125.321305	43.87254	130106	431	220104
B01AF0AT62	区县级政府及事业单位	125.306024	43.869121	130104	431	220104
B01AF0ATBK	地市级政府及事业单位	125.331529	43.81783	130103	431	220102
B01AF0AUCX	行业协会	125.697017	44.53485	130407	431	220183
B01AF0AUCY	工商部门	125.696099	44.535064	130701	431	220183
B01AF0AUD1	消费者协会	125.696167	44.535127	130406	431	220183
B01AF0AUD4	行业协会	125.696956	44.534831	130407	431	220183
B01AF0AUPK	公安警察	125.317475	43.88278	130501	431	220104
B01AF0AUS6	公安警察	125.26725	43.864048	130501	431	220106
B01AF0AUT3	公安警察	125.344171	43.908612	130501	431	220103
B01AF0AUYP	地市级政府及事业单位|政府机构及社会团体	125.345183	43.870769	130103|130102	431	220102
B01AF0AV3W	区县级政府及事业单位	125.365486	43.887526	130104	431	220105
B01AF0AV44	红十字会	125.365487	43.887527	130405	431	220105
B01AF0AV57	乡镇以下级政府及事业单位	125.690102	43.898938	130106	431	220105
B01AF0AV9S	妇联	125.326533	43.888082	130403	431	220102
B01AF0AVCV	地市级政府及事业单位	125.338652	43.888133	130103	431	220102
B01AF0AVS9	公安警察	125.427838	43.82166	130501	431	220102
B01AF0AVYT	地市级政府及事业单位	125.274202	43.87316	130103	431	220106
B01AF0AW27	政府机关相关	125.26142	43.841675	130100	431	220104
B01AF0AW6K	车辆管理机构	125.241828	43.877409	130602	431	220106
B01AF0AW6L	公安警察	125.393099	43.875642	130501	431	220105
B01AF0AW6N	公安警察	125.406977	43.814092	130501	431	220102
B01AF0AW6R	交通管理机构	125.332294	43.882536	130601	431	220102
B01AF0AXFY	共青团	125.34207	43.879946	130401	431	220102
B01AF0AXFZ	共青团|科教文化服务	125.280552	43.827367	130401|141201	431	220104
B01AF0AXG0	共青团	125.324082	43.894726	130401	431	220104
B01AF0AXKB	社会团体相关	125.304639	43.813829	130400	431	220102
B01AF0AXS9	公证鉴定机构	125.336673	43.858265	130505	431	220102
B01AF0AXSA	地市级政府及事业单位	125.348792	43.876431	130103	431	220102
B01AF0AXTG	地市级政府及事业单位	125.274202	43.87316	130103	431	220106
B01AF0AYAR	工商部门	125.366449	43.882489	130701	431	220105
B01AF0AYLK	乡镇级政府及事业单位	125.349505	43.85907	130105	431	220102
B01AF0AZ0Z	验车场	125.246456	43.807763	130603	431	220104
B01AF0AZNI	乡镇以下级政府及事业单位	125.268407	43.8478	130106	431	220104
B01AF0AZSL	行业协会	125.304413	43.832064	130407	431	220104
B01AF0AZSU	地市级政府及事业单位	125.304318	43.832069	130103	431	220104
B01AF0AZSW	地市级政府及事业单位	125.304413	43.832064	130103	431	220104
B01AF0AZSX	地市级政府及事业单位|政府机构及社会团体	125.304174	43.832072	130103|130505	431	220104
B01AF0AZSY	地市级政府及事业单位	125.304391	43.832073	130103	431	220104
B01AF0B02Z	地市级政府及事业单位	125.274202	43.87316	130103	431	220106
B01AF0B0D7	省直辖市级政府及事业单位	125.392697	43.85108	130102	431	220102
B01AF0B0HY	公证鉴定机构	125.414131	43.814153	130505	431	220102
B01AF0B0JZ	省直辖市级政府及事业单位	125.426969	43.834693	130102	431	220102
B01AF0B0K0	省直辖市级政府及事业单位	125.318917	43.892731	130102	431	220104
B01AF0B0K3	地市级政府及事业单位	125.308584	43.897378	130103	431	220103
B01AF0B0K6	公证鉴定机构	125.376277	43.878256	130505	431	220105
B01AF0B0K9	公证鉴定机构	125.343766	43.889631	130505	431	220102
B01AF0B0KD	公证鉴定机构	125.345267	43.881505	130505	431	220102
B01AF0B0KY	省直辖市级政府及事业单位	125.303631	43.869788	130102	431	220104
B01AF0B0LE	省直辖市级政府及事业单位	125.301662	43.88903	130102	431	220104
B01AF0B0LF	工商税务机构	125.339751	43.850586	130700	431	220102
B01AF0B0LS	公证鉴定机构	125.333472	43.871223	130505	431	220102
B01AF0B0LT	公证鉴定机构	125.307703	43.865298	130505	431	220104
B01AF0B0MG	省直辖市级政府及事业单位	125.427349	43.833901	130102	431	220102
B01AF0B0MR	行业协会	125.250957	43.884973	130407	431	220106
B01AF0B0N1	政府机关相关	125.309491	43.892505	130100	431	220104
B01AF0B0NJ	行业协会	125.298799	43.880254	130407	431	220104
B01AF0B0NP	省直辖市级政府及事业单位	125.342612	43.851017	130102	431	220102
B01AF0B0NQ	公安警察	125.259939	43.901832	130501	431	220106
B01AF0B0O9	行业协会	125.331781	43.877866	130407	431	220102
B01AF0B0RF	行业协会	125.336409	43.857533	130407	431	220102
B01AF0B0S1	行业协会	125.24526	43.857141	130407	431	220106
B01AF0B0SJ	公证鉴定机构	125.271093	43.849968	130505	431	220104
B01AF0B0SM	省直辖市级政府及事业单位|科教文化服务	125.258125	43.893887	130102|141400	431	220106
B01AF0B0ST	省直辖市级政府及事业单位	125.328537	43.898301	130102	431	220103
B01AF0B0UU	省直辖市级政府及事业单位	125.296119	43.886727	130102	431	220104
B01AF0B0VI	省直辖市级政府及事业单位	125.349753	43.879525	130102	431	220102
B01AF0B0W5	省直辖市级政府及事业单位	125.348893	43.876512	130102	431	220102
B01AF0B0WS	社会团体相关	125.318344	43.941718	130400	431	220103
B01AF0B0XT	行业协会	125.363956	43.853296	130407	431	220102
B01AF0B0XW	省直辖市级政府及事业单位	125.255032	43.897443	130102	431	220106
B01AF0B0Y7	行业协会	125.324774	43.852789	130407	431	220104
B01AF0B0YB	省直辖市级政府及事业单位	125.295321	43.875739	130102	431	220104
B01AF0B0YE	省直辖市级政府及事业单位	125.331853	43.883453	130102	431	220102
B01AF0B0YU	省直辖市级政府及事业单位	125.303631	43.869788	130102	431	220104
B01AF0B0Z1	省直辖市级政府及事业单位|生活服务	125.32215	43.894953	130102|071300	431	220104
B01AF0B0Z2	省直辖市级政府及事业单位	125.302517	43.880743	130102	431	220104
B01AF0B0ZO	省直辖市级政府及事业单位	125.322067	43.895271	130102	431	220104
B01AF0B0ZU	省直辖市级政府及事业单位	125.327928	43.887374	130102	431	220102
B01AF0B0ZV	省直辖市级政府及事业单位	125.261153	43.921801	130102	431	220106
B01AF0B0ZW	省直辖市级政府及事业单位	125.369088	43.857769	130102	431	220102
B01AF0B10H	省直辖市级政府及事业单位	125.361781	43.832613	130102	431	220102
B01AF0B10I	省直辖市级政府及事业单位	125.285406	43.86104	130102	431	220104
B01AF0B116	省直辖市级政府及事业单位	125.341822	43.863745	130102	431	220102
B01AF0B11R	公证鉴定机构	125.344485	43.85096	130505	431	220102
B01AF0B12V	省直辖市级政府及事业单位	125.322067	43.895271	130102	431	220104
B01AF0B12X	省直辖市级政府及事业单位	125.322067	43.895271	130102	431	220104
B01AF0B12Y	省直辖市级政府及事业单位	125.322067	43.895271	130102	431	220104
B01AF0B139	省直辖市级政府及事业单位	125.328299	43.898128	130102	431	220103
B01AF0B149	省直辖市级政府及事业单位	125.392697	43.85108	130102	431	220102
B01AF0B14B	省直辖市级政府及事业单位	125.328301	43.898119	130102	431	220103
B01AF0B15I	省直辖市级政府及事业单位	125.250957	43.884973	130102	431	220106
B01AF0B16D	省直辖市级政府及事业单位	125.281135	43.882211	130102	431	220106
B01AF0B16N	行业协会	125.251123	43.884442	130407	431	220106
B01AF0B172	行业协会	125.318049	43.888833	130407	431	220104
B01AF0B17K	省直辖市级政府及事业单位	125.342308	43.850859	130102	431	220102
B01AF0B17M	公证鉴定机构	125.342708	43.85087	130505	431	220102
B01AF0B18G	省直辖市级政府及事业单位	125.308325	43.897475	130102	431	220103
B01AF0B18T	行业协会	125.318976	43.892923	130407	431	220104
B01AF0B1JF	社会团体相关	125.416259	43.820551	130400	431	220102
B01AF0B1LM	地市级政府及事业单位	125.326256	43.885146	130103	431	220102
B01AF0B1VQ	公证鉴定机构	125.325073	43.892674	130505	431	220102
B01AF0B20P	地市级政府及事业单位	125.274202	43.87316	130103	431	220106
B01AF0B216	公证鉴定机构	125.286131	43.873559	130505	431	220104
B01AF0B24S	地市级政府及事业单位	125.311134	43.883408	130103	431	220104
B01AF0B2ID	公安警察	125.375826	43.940463	130501	431	220105
B01AF0B2Z2	政府机关相关	125.36517	43.859055	130100	431	220102
B01AF0B323	乡镇级政府及事业单位	125.440776	43.783658	130105	431	220102
B01AF0B32G	公安警察	125.423332	43.834821	130501	431	220102
B01AF0B32L	工商税务机构	125.44861	43.79832	130700	431	220102
B01AF0B353	公安警察	125.669288	44.069245	130501	431	220113
B01AF0B357	区县级政府及事业单位	125.822399	44.134711	130104	431	220113
B01AF0B35B	区县级政府及事业单位	125.846383	44.156678	130104	431	220113
B01AF0B35D	乡镇级政府及事业单位	125.673781	44.070069	130105	431	220113
B01AF0B35G	法院	125.845148	44.139882	130503	431	220113
B01AF0B3T2	乡镇级政府及事业单位	125.353048	43.939946	130105	431	220103
B01AF0B3TE	消费者协会	125.348761	43.931628	130406	431	220103
B01AF0B4TI	社会治安机构	125.305352	43.904186	130506	431	220103
B01AF0B508	交通管理机构	125.669264	44.069245	130601	431	220113
B01AF0B582	地市级政府及事业单位	125.274202	43.87316	130103	431	220106
B01AF0B5AO	国税机关	125.265361	43.866732	130702	431	220106
B01AF0B5AT	乡镇以下级政府及事业单位	125.119399	43.985001	130106	431	220106
B01AF0B5AU	乡镇以下级政府及事业单位	125.119394	43.985006	130106	431	220106
B01AF0B5AW	乡镇级政府及事业单位	125.142677	43.95093	130105	431	220106
B01AF0B5DB	区县级政府及事业单位	125.260972	43.891961	130104	431	220106
B01AF0B5DD	乡镇以下级政府及事业单位	125.135257	43.89427	130106	431	220106
B01AF0B5TG	公安警察	125.33816	43.913697	130501	431	220103
B01AF0B5TH	社会治安机构|政府机构及社会团体	125.330182	43.914666	130506|130501	431	220103
B01AF0B5VZ	公安警察	125.337973	43.879841	130501	431	220102
B01AF0B6BG	乡镇以下级政府及事业单位	125.344838	43.888693	130106	431	220102
B01AF0B6CJ	乡镇以下级政府及事业单位	125.304643	43.813829	130106	431	220102
B01AF0B6E1	公安警察	125.338435	43.903263	130501	431	220103
B01AF0B6EZ	公安警察	125.338422	43.842798	130501	431	220102
B01AF0B6F0	社会治安机构	125.348521	43.858803	130506	431	220102
B01AF0B6GH	地市级政府及事业单位	125.311134	43.883408	130103	431	220104
B01AF0B6HU	乡镇以下级政府及事业单位	125.203458	44.04352	130106	431	220103
B01AF0B6HX	公证鉴定机构	125.17785	44.415678	130505	431	220122
B01AF0B6HZ	区县级政府及事业单位	125.177851	44.415678	130104	431	220122
B01AF0B6JD	公证鉴定机构	125.250278	43.901433	130505	431	220106
B01AF0B6JG	地市级政府及事业单位	125.366273	43.862366	130103	431	220102
B01AF0B6UQ	公安警察	125.286875	43.888993	130501	431	220106
B01AF0B6YV	地税机关	125.264721	43.871766	130703	431	220106
B01AF0B6ZG	法院	125.2424552	43.86063097	130503	431	220106
B01AF0B6ZH	法院	125.242437	43.860666	130503	431	220106
B01AF0B6ZI	检察院	125.26857	43.866123	130502	431	220106
B01AF0B76L	社会治安机构	125.290107	43.913944	130506	431	220106
B01AF0B78Q	公安警察	125.332183	43.892432	130501	431	220102
B01AF0B7F6	工商部门	125.645566	43.819186	130701	431	220105
B01AF0B7HQ	残联	125.34364	43.882466	130404	431	220102
B01AF0B7NX	地市级政府及事业单位	125.274202	43.87316	130103	431	220106
B01AF0B7SE	乡镇级政府及事业单位	125.473945	43.891709	130105	431	220105
B01AF0B7SF	公安警察	125.466564	43.865119	130501	431	220105
B01AF0B862	公安警察	125.374391	43.862788	130501	431	220102
B01AF0B8PM	地市级政府及事业单位	125.34028	43.851897	130103	431	220102
B01AF0B8PY	公证鉴定机构	125.271093	43.849968	130505	431	220104
B01AF0B8U0	公安警察	125.331248	43.874947	130501	431	220102
B01AF0BAOD	乡镇级政府及事业单位	125.352868	43.939971	130105	431	220103
B01AF0BAOE	乡镇级政府及事业单位|政府机构及社会团体	125.353075	43.939851	130105|130506	431	220103
B01AF0BAOH	地市级政府及事业单位|科教文化服务	125.274114	43.872593	130103|140900	431	220106
B01AF0BB4N	乡镇以下级政府及事业单位	125.363533	43.846797	130106	431	220102
B01AF0BB61	地市级政府及事业单位	125.303828	43.832102	130103	431	220104
B01AF0BB98	公安警察	125.308402	43.835406	130501	431	220104
B01AF0BBJI	公安警察	125.319472	43.905635	130501	431	220103
B01AF0BBKF	公安警察	125.341333	43.898739	130501	431	220102
B01AF0BBKJ	乡镇级政府及事业单位	125.178401	43.807872	130105	431	220106
B01AF0BD8E	乡镇以下级政府及事业单位	125.439194	43.99034	130106	431	220103
B01AF0BEOC	乡镇以下级政府及事业单位	125.407799	43.885735	130106	431	220105
B01AF0BFE1	公安警察	125.374557	43.905281	130501	431	220105
B01AF0BFE3	公安警察	125.380882	43.90849	130501	431	220105
B01AF0BFZA	地市级政府及事业单位	125.274202	43.87316	130103	431	220106
B01AF0BG00	公证鉴定机构	125.337171	43.854511	130505	431	220102
B01AF0BG0B	地市级政府及事业单位	125.366273	43.862366	130103	431	220102
B01AF0BG2B	地市级政府及事业单位	125.278225	43.83187	130103	431	220104
B01AF0BG3X	社会团体相关	125.323924	43.907511	130400	431	220103
B01AF0BG4A	区县级政府及事业单位	125.293875	43.881141	130104	431	220104
B01AF0BG4B	区县级政府及事业单位	125.288254	43.833762	130104	431	220104
B01AF0BG4F	区县级政府及事业单位	125.374327	43.865577	130104	431	220105
B01AF0BG4M	社会团体相关	125.317997	43.905939	130400	431	220103
B01AF0BG4O	乡镇级政府及事业单位	125.28466	43.936875	130105	431	220103
B01AF0BG4Q	乡镇级政府及事业单位	125.142624	43.950784	130105	431	220106
B01AF0BG4R	区县级政府及事业单位	125.256135	43.880975	130104	431	220106
B01AF0BG4S	区县级政府及事业单位	125.332332	43.885698	130104	431	220102
B01AF0BG4T	区县级政府及事业单位	125.350356	43.864028	130104	431	220102
B01AF0BG4U	政府机关相关	125.308807	43.788732	130100	431	220102
B01AF0BG4V	区县级政府及事业单位	125.664851	43.524256	130104	431	220112
B01AF0BG53	乡镇以下级政府及事业单位	125.311759	43.673164	130106	431	220104
B01AF0BG56	乡镇以下级政府及事业单位	125.479733	43.959156	130106	431	220103
B01AF0BG59	乡镇级政府及事业单位	125.302476	43.572961	130105	431	220104
B01AF0BG5C	乡镇级政府及事业单位	125.321383	43.872545	130105	431	220104
B01AF0BG5D	乡镇级政府及事业单位	125.307534	43.737895	130105	431	220104
B01AF0BG5E	乡镇级政府及事业单位	125.317672	43.891886	130105	431	220104
B01AF0BG5H	乡镇以下级政府及事业单位	125.274589	43.936626	130106	431	220106
B01AF0BG5K	区县级政府及事业单位	125.707378	44.536657	130104	431	220183
B01AF0BG5L	区县级政府及事业单位	125.71104	44.538397	130104	431	220183
B01AF0BG5Q	区县级政府及事业单位	125.688214	44.52964	130104	431	220183
B01AF0BG5U	区县级政府及事业单位	125.698796	44.539738	130104	431	220183
B01AF0BG5Z	乡镇级政府及事业单位	125.953079	44.691683	130105	431	220183
B01AF0BG65	乡镇以下级政府及事业单位	125.368143	43.89257	130106	431	220105
B01AF0BG67	乡镇级政府及事业单位	125.368877	43.879656	130105	431	220105
B01AF0BG69	乡镇级政府及事业单位	125.36792	43.876193	130105	431	220105
B01AF0BG6A	乡镇级政府及事业单位	125.545128	43.87106	130105	431	220105
B01AF0BG6B	乡镇以下级政府及事业单位	125.331484	43.973929	130106	431	220103
B01AF0BG6F	乡镇以下级政府及事业单位	125.758468	43.792192	130106	431	220105
B01AF0BG6J	乡镇以下级政府及事业单位	125.330528	43.900788	130106	431	220103
B01AF0BG6T	社会团体相关	125.32002	43.87553	130400	431	220104
B01AF0BG6U	政府机关相关|科教文化服务	125.326145	43.84085	130100|140000	431	220102
B01AF0BG70	省直辖市级政府及事业单位	125.322491	43.896787	130102	431	220103
B01AF0BG78	区县级政府及事业单位	125.822407	44.134676	130104	431	220113
B01AF0BG7A	乡镇级政府及事业单位	125.673781	44.070069	130105	431	220113
B01AF0BG7C	区县级政府及事业单位	125.839602	44.151705	130104	431	220113
B01AF0BG7M	乡镇级政府及事业单位	125.485698	43.565499	130105	431	220112
B01AF0BG7O	乡镇级政府及事业单位	125.272	43.879474	130105	431	220106
B01AF0BG7R	乡镇级政府及事业单位	125.266312	43.895332	130105	431	220106
B01AF0BG7S	乡镇以下级政府及事业单位	125.835605	44.167956	130106	431	220113
B01AF0BG7T	乡镇级政府及事业单位	125.476051	44.129161	130105	431	220103
B01AF0BG81	乡镇级政府及事业单位	125.301407	43.845724	130105	431	220104
B01AF0BG86	乡镇以下级政府及事业单位	125.293872	43.709822	130106	431	220104
B01AF0BG88	乡镇级政府及事业单位	125.652022	43.523521	130105	431	220112
B01AF0BG89	乡镇级政府及事业单位	125.652435	43.819168	130105	431	220105
B01AF0BG8A	乡镇级政府及事业单位	125.652506	43.819168	130105	431	220105
B01AF0BG8E	乡镇级政府及事业单位	125.283025	43.831893	130105	431	220104
B01AF0BG8F	政府机关相关	125.588203	43.578	130100	431	220112
B01AF0BG8G	区县级政府及事业单位	125.666057	43.524733	130104	431	220112
B01AF0BG8H	乡镇以下级政府及事业单位	125.595473	43.804446	130106	431	220105
B01AF0BG8K	乡镇以下级政府及事业单位	125.315382	43.869477	130106	431	220104
B01AF0BG8L	乡镇以下级政府及事业单位	125.363533	43.846797	130106	431	220102
B01AF0BG8O	乡镇以下级政府及事业单位	125.135257	43.89427	130106	431	220106
B01AF0BG8P	乡镇以下级政府及事业单位	125.229976	43.899612	130106	431	220106
B01AF0BG8Q	乡镇以下级政府及事业单位	125.433268	43.831913	130106	431	220102
B01AF0BG8R	乡镇以下级政府及事业单位	126.522799	44.830523	130106	431	220182
B01AF0BG8V	乡镇级政府及事业单位	125.871804	44.157284	130105	431	220113
B01AF0BG90	乡镇级政府及事业单位	126.543108	44.836786	130105	431	220182
B01AF0BG97	政府机关相关|金融保险服务	126.546	44.82443	130100|160200	431	220182
B01AF0BG98	社会团体相关	126.551268	44.823898	130400	431	220182
B01AF0BG9E	乡镇以下级政府及事业单位	125.507722	43.757722	130106	431	220102
B01AF0BG9F	乡镇级政府及事业单位	125.440761	43.783681	130105	431	220102
B01AF0BG9K	乡镇级政府及事业单位	125.667194	43.531721	130105	431	220112
B01AF0BG9M	乡镇以下级政府及事业单位	125.643626	43.812114	130106	431	220105
B01AF0BG9S	政府机关相关	125.393113	43.871918	130100	431	220105
B01AF0BGDB	民主党派	125.354175	43.864222	130300	431	220102
B01AF0BGF5	省直辖市级政府及事业单位|科教文化服务	125.393654	43.870669	130102|141300	431	220105
B01AF0BGKG	行业协会	125.324744	43.847833	130407	431	220104
B01AF0BGVR	公证鉴定机构	125.299741	43.893487	130505	431	220104
B01AF0BGWM	地市级政府及事业单位	125.373085	43.85099	130103	431	220102
B01AF0BH2V	公安警察	125.321649	43.890666	130501	431	220104
B01AF0BH3J	公检法机关	125.274131	43.870424	130500	431	220106
B01AF0BH5Y	社会团体相关	125.359925	43.841208	130400	431	220102
B01AF0BHC1	公安警察	125.33607	43.888318	130501	431	220102
B01AF0BHO3	公安警察	125.162062	43.890194	130501	431	220106
B01AF0BQ0H	政府机关相关	125.728682	44.522087	130100	431	220183
B01AF0BQ2M	省直辖市级政府及事业单位	125.349745	43.879516	130102	431	220102
B01AF0BQ2Z	公证鉴定机构	125.310789	43.832252	130505	431	220104
B01AF0BQ4I	公安警察	125.269986	43.900136	130501	431	220106
B01AF0BQ4L	公安警察	125.35279	43.88624	130501	431	220102
B01AF0BQ4R	乡镇级政府及事业单位	125.350487	43.869598	130105	431	220102
B01AF0BQ7F	政府机关相关	125.350227	43.863974	130100	431	220102
B01AF0BQ7X	公安警察	125.315316	43.877461	130501	431	220104
B01AF0BQA6	民主党派	125.3542	43.864247	130300	431	220102
B01AF0BQF5	区县级政府及事业单位	125.326614	43.943522	130104	431	220103
B01AF0BQF6	区县级政府及事业单位	125.326581	43.943612	130104	431	220103
B01AF0BQF7	区县级政府及事业单位	125.326763	43.942891	130104	431	220103
B01AF0BQF8	区县级政府及事业单位	125.326714	43.942888	130104	431	220103
B01AF0BQF9	区县级政府及事业单位	125.326581	43.943612	130104	431	220103
B01AF0BQHQ	工商部门	125.32516	43.927185	130701	431	220103
B01AF0BQO3	区县级政府及事业单位	125.329452	43.93044	130104	431	220103
B01AF0BQQ9	乡镇以下级政府及事业单位	125.372766	43.919875	130106	431	220105
B01AF0BQQA	乡镇以下级政府及事业单位	125.372766	43.919875	130106	431	220105
B01AF0BQTS	工商部门	125.348795	43.931604	130701	431	220103
B01AF0BQTW	乡镇以下级政府及事业单位	125.353048	43.939979	130106	431	220103
B01AF0BQTX	乡镇级政府及事业单位	125.353048	43.939979	130105	431	220103
B01AF0BR39	社会治安机构	125.290658	43.932904	130506	431	220103
B01AF0BR3B	乡镇以下级政府及事业单位	125.290658	43.932902	130106	431	220103
B01AF0BRDC	行业协会	125.251273	43.862959	130407	431	220106
B01AF0BRGI	乡镇级政府及事业单位	125.22558	43.853627	130105	431	220106
B01AF0BRJC	社会治安机构	125.246833	43.864019	130506	431	220106
B01AF0BRRF	乡镇以下级政府及事业单位	125.344379	43.87555	130106	431	220102
B01AF0BSPY	乡镇级政府及事业单位|公司企业	125.346603	43.887675	130105|170200	431	220102
B01AF0BSQ0	公检法机关	125.343871	43.883677	130500	431	220102
B01AF0BT5A	交通管理机构	125.346982	43.902762	130601	431	220102
B01AF0BTW7	行业协会	125.336673	43.858265	130407	431	220102
B01AF0BTWA	验车场	125.338155	43.855231	130603	431	220102
B01AF0BTXB	社会团体相关	125.331279	43.855661	130400	431	220102
B01AF0BU7I	区县级政府及事业单位	125.326471	43.902568	130104	431	220103
B01AF0BUN2	社会治安机构	125.33469	43.88891	130506	431	220102
B01AF0BUUE	乡镇级政府及事业单位	125.333476	43.880173	130105	431	220102
B01AF0BUW2	行业协会	125.325427	43.884837	130407	431	220102
B01AF0BUW3	社会团体相关	125.325427	43.884837	130400	431	220102
B01AF0BUXD	交通管理机构	125.371608	43.908452	130601	431	220105
B01AF0BUYT	公安警察	125.353041	43.882892	130501	431	220105
B01AF0BUYX	慈善机构	125.353475	43.88283	130408	431	220105
B01AF0BV20	行业协会	125.35363	43.853204	130407	431	220102
B01AF0BV5D	乡镇以下级政府及事业单位	125.338275	43.848283	130106	431	220102
B01AF0BV6Z	交通管理机构	125.352523	43.836224	130601	431	220102
B01AF0BV7Y	乡镇以下级政府及事业单位	125.363533	43.846797	130106	431	220102
B01AF0BVNR	区县级政府及事业单位	125.365486	43.887526	130104	431	220105
B01AF0BVOV	社会团体相关	125.36828	43.892607	130400	431	220105
B01AF0BVOW	社会团体相关	125.36828	43.892607	130400	431	220105
B01AF0BVUC	社会团体相关	125.351559	43.888055	130400	431	220102
B01AF0BVUD	乡镇以下级政府及事业单位	125.351586	43.888068	130106	431	220102
B01AF0BVWZ	乡镇以下级政府及事业单位	125.367743	43.880547	130106	431	220105
B01AF0BVX0	乡镇以下级政府及事业单位	125.367743	43.880547	130106	431	220105
B01AF0BW9M	区县级政府及事业单位	125.342917	43.875521	130104	431	220102
B01AF0BWF0	乡镇以下级政府及事业单位	125.351335	43.879407	130106	431	220102
B01AF0BWF2	乡镇以下级政府及事业单位	125.351335	43.879407	130106	431	220102
B01AF0BWF5	社会治安机构	125.351359	43.879373	130506	431	220102
B01AF0BWZ2	乡镇级政府及事业单位	125.306215	43.866981	130105	431	220104
B01AF0BX3G	乡镇以下级政府及事业单位|商务住宅	125.31582	43.868898	130106|120302|070000	431	220104
B01AF0BXBX	地市级政府及事业单位	125.30774	43.891104	130103	431	220104
B01AF0BXBY	公证鉴定机构	125.307765	43.891095	130505	431	220104
B01AF0BXD6	省直辖市级政府及事业单位	125.302983	43.885908	130102	431	220104
B01AF0BXHX	省直辖市级政府及事业单位	125.297658	43.87949	130102	431	220104
B01AF0BY2U	社会团体相关	125.287011	43.88837	130400	431	220106
B01AF0BY2V	乡镇级政府及事业单位	125.28706	43.888451	130105	431	220106
B01AF0BYAK	社会治安机构	125.323355	43.868912	130506	431	220104
B01AF0BYCI	公安警察	125.323844	43.866058	130501	431	220104
B01AF0BYMP	乡镇以下级政府及事业单位	125.283049	43.893205	130106	431	220106
B01AF0BYNM	公安警察	125.285535	43.896344	130501	431	220106
B01AF0BYSP	政府及社会团体相关	125.257621	43.860383	130000	431	220106
B01AF0BZIL	工商部门	125.309244	43.90157	130701	431	220103
B01AF0BZJH	公安警察	125.318388	43.901356	130501	431	220103
B01AF0BZQH	消费者协会	125.294508	43.872145	130406	431	220104
B01AF0BZQI	行业协会	125.294508	43.872145	130407	431	220104
B01AF0C021	公安警察	125.321965	43.885012	130501	431	220104
B01AF0C0TW	地市级政府及事业单位	125.274202	43.87316	130103	431	220106
B01AF0C14Y	乡镇以下级政府及事业单位	125.303923	43.84835	130106	431	220104
B01AF0C150	社会治安机构	125.303951	43.848387	130506	431	220104
B01AF0C16F	社会团体相关	125.301227	43.845722	130400	431	220104
B01AF0C1GN	社会团体相关	125.305352	43.904186	130400	431	220103
B01AF0C1M6	消费者协会	125.382507	43.867245	130406	431	220105
B01AF0C1ND	乡镇以下级政府及事业单位	125.383853	43.872414	130106	431	220105
B01AF0C26W	公证鉴定机构	125.291347	43.819192	130505	431	220104
B01AF0C2FG	公证鉴定机构	125.295009	43.826	130505	431	220104
B01AF0C2HY	共青团	125.317938	43.829743	130401	431	220102
B01AF0C2P3	公安警察	125.308223	43.830725	130501	431	220104
B01AF0C2P4	公安警察	125.308223	43.830725	130501	431	220104
B01AF0C2PK	社会团体相关	125.305668	43.825293	130400	431	220104
B01AF0C2WS	乡镇以下级政府及事业单位	125.376562	43.830184	130106	431	220102
B01AF0C32T	地市级政府及事业单位	125.378366	43.82996	130103	431	220102
B01AF0C34O	乡镇以下级政府及事业单位	125.50772	43.757724	130106	431	220102
B01AF0C355	少先队	125.640774	43.557136	130402	431	220112
B01AF0C36O	乡镇级政府及事业单位	125.170126	44.436051	130105	431	220122
B01AF0C37K	检察院	125.845465	44.138714	130502	431	220113
B01AF0C37Q	社会治安机构	125.318133	44.005658	130506	431	220103
B01AF0C383	公安警察	126.571691	44.841766	130501	431	220182
B01AF0C3B2	社会团体相关	125.278495	43.822601	130400	431	220104
B01AF0C3F6	法院	125.372391	43.90859	130503	431	220105
B01AF0C3JU	社会治安机构	125.282606	43.857866	130506	431	220104
B01AF0C3KQ	乡镇级政府及事业单位	125.315544	43.869523	130105	431	220104
B01AF0C3LA	法院	125.320882	43.865917	130503	431	220104
B01AF0C3LF	消费者协会	125.321287	43.874287	130406	431	220104
B01AF0C3LT	地市级政府及事业单位	125.292343	43.917858	130103	431	220106
B01AF0C3RL	地市级政府及事业单位	125.34477	43.892297	130103	431	220102
B01AF0C3WY	公证鉴定机构	125.365031	43.858533	130505	431	220102
B01AF0C3ZB	地市级政府及事业单位|政府机构及社会团体	125.304204	43.832072	130103|130505	431	220104
B01AF0C44W	地市级政府及事业单位	125.304204	43.832072	130103	431	220104
B01AF0C46K	社会团体相关	125.285948	43.822914	130400	431	220104
B01AF0C46X	行业协会	125.310845	43.870703	130407	431	220104
B01AF0C49R	省直辖市级政府及事业单位	125.290688	43.88831	130102	431	220106
B01AF0C4AP	公证鉴定机构	125.307052	43.865405	130505	431	220104
B01AF0C4AS	省直辖市级政府及事业单位	125.274147	43.901929	130102	431	220106
B01AF0C4B1	社会团体相关	125.326126	43.843742	130400	431	220102
B01AF0C4B6	省直辖市级政府及事业单位	125.321894	43.895226	130102	431	220104
B01AF0C4BL	省直辖市级政府及事业单位	125.326747	43.834524	130102	431	220102
B01AF0C4C3	省直辖市级政府及事业单位	125.259939	43.901832	130102	431	220106
B01AF0C4C5	公证鉴定机构	125.309924	43.831949	130505	431	220104
B01AF0C4CL	省直辖市级政府及事业单位	125.30883	43.897674	130102	431	220103
B01AF0C4CU	行业协会	125.281167	43.88221	130407	431	220106
B01AF0C4DE	行业协会	125.301309	43.88694	130407	431	220104
B01AF0C4DM	省直辖市级政府及事业单位	125.325626	43.876131	130102	431	220102
B01AF0C4E9	行业协会	125.304167	43.883269	130407	431	220104
B01AF0C4EK	省直辖市级政府及事业单位	125.278106	43.860081	130102	431	220104
B01AF0C4ER	省直辖市级政府及事业单位	125.340024	43.862082	130102	431	220102
B01AF0C4FB	公证鉴定机构	125.309924	43.831949	130505	431	220104
B01AF0C4FD	省直辖市级政府及事业单位	125.324744	43.847833	130102	431	220104
B01AF0C4FU	省直辖市级政府及事业单位	125.323793	43.895275	130102	431	220104
B01AF0C4FX	省直辖市级政府及事业单位	125.32374	43.895248	130102	431	220104
B01AF0C4G0	省直辖市级政府及事业单位	125.32374	43.895248	130102	431	220104
B01AF0C4G2	省直辖市级政府及事业单位	125.32374	43.895248	130102	431	220104
B01AF0C4GJ	行业协会	125.318049	43.888833	130407	431	220104
B01AF0C4K7	行业协会	125.269666	43.885091	130407	431	220106
B01AF0C4PJ	行业协会	125.28122	43.888909	130407	431	220106
B01AF0C4QQ	公安警察	125.325032	43.828257	130501	431	220102
B01AF0C4R0	社会治安机构|政府机构及社会团体	125.333272	43.909052	130506|130501	431	220103
B01AF0C4R7	行业协会	125.329846	43.904503	130407	431	220103
B01AF0C4R8	乡镇级政府及事业单位	125.329833	43.90451	130105	431	220103
B01AF0C4RB	乡镇以下级政府及事业单位	125.330534	43.900759	130106	431	220103
B01AF0C4VY	检察院	125.2596202	43.88484538	130502	431	220106
B01AF0C4YS	区县级政府及事业单位|公司企业	125.353567	43.868688	130104|170200	431	220102
B01AF0C4YT	公证鉴定机构	125.337823	43.89783	130505	431	220102
B01AF0C4Z4	乡镇以下级政府及事业单位	125.343424	43.887801	130106	431	220102
B01AF0C4Z5	乡镇以下级政府及事业单位	125.338321	43.888508	130106	431	220102
B01AF0C504	公证鉴定机构	125.262424	43.901584	130505	431	220106
B01AF0C52B	公安警察	125.359779	43.832666	130501	431	220102
B01AF0C52I	社会治安机构	125.33143	43.892275	130506	431	220102
B01AF0C52Z	地市级政府及事业单位	125.337749	43.889041	130103	431	220102
B01AF0C532	公证鉴定机构	125.309925	43.83195	130505	431	220104
B01AF0C53N	地市级政府及事业单位	125.314271	43.90061	130103	431	220103
B01AF0C56O	少先队	125.310215	43.68273	130402	431	220104
B01AF0C58R	地市级政府及事业单位	125.318299	43.869503	130103	431	220104
B01AF0C58U	地市级政府及事业单位	125.375987	43.855457	130103	431	220102
B01AF0C5EZ	公安警察	125.283185	43.827935	130501	431	220104
B01AF0C5F9	社会团体相关	125.265436	43.891461	130400	431	220106
B01AF0C5PQ	社会治安机构	125.313162	43.877122	130506	431	220104
B01AF0C5U3	工商部门	125.267167	43.902733	130701	431	220106
B01AF0C5UC	地市级政府及事业单位	125.325012	43.895433	130103	431	220102
B01AF0C5UL	公证鉴定机构	125.283692	43.869135	130505	431	220104
B01AF0C5V2	乡镇以下级政府及事业单位	125.343424	43.887801	130106	431	220102
B01AF0C5V9	乡镇级政府及事业单位	125.323337	43.86009	130105	431	220104
B01AF0C5VE	乡镇以下级政府及事业单位	125.330505	43.900819	130106	431	220103
B01AF0C5VG	社会团体相关	125.310845	43.870703	130400	431	220104
B01AF0C5VI	社会团体相关|科教文化服务	125.375375	43.865108	130400|140000	431	220105
B01AF0C5VO	乡镇以下级政府及事业单位	125.271748	43.908508	130106	431	220106
B01AF0C5VY	乡镇以下级政府及事业单位	125.340404	43.897277	130106	431	220102
B01AF0C5W1	乡镇以下级政府及事业单位	125.323078	43.860092	130106	431	220104
B01AF0C5XP	省直辖市级政府及事业单位	125.365222	43.88191	130102	431	220105
B01AF0C5XW	社会团体相关	125.298124	43.89039	130400	431	220104
B01AF0C5YG	社会团体相关	125.322659	43.886933	130400	431	220104
B01AF0C618	社会团体相关	125.323078	43.860091	130400	431	220104
B01AF0C6KN	乡镇以下级政府及事业单位	125.357109	43.93868	130106	431	220103
B01AF0C6L8	乡镇以下级政府及事业单位	125.372766	43.919875	130106	431	220105
B01AF0C6LT	区县级政府及事业单位	125.325818	43.944014	130104	431	220103
B01AF0C6LU	区县级政府及事业单位	125.325818	43.944014	130104	431	220103
B01AF0C6ML	区县级政府及事业单位	125.326681	43.944559	130104	431	220103
B01AF0C6R6	政府机关相关|公司企业	125.605942	43.959847	130100|170200	431	220113
B01AF0C6RQ	政府机关相关	125.688981	43.987669	130100	431	220113
B01AF0C6SH	少先队	125.839608	43.977143	130402	431	220113
B01AF0C6SX	政府机关相关	125.756571	43.965897	130100	431	220113
B01AF0C6VJ	乡镇以下级政府及事业单位	125.359851	43.841207	130106	431	220102
B01AF0C74Z	政府机关相关	125.427186	43.879018	130100	431	220105
B01AF0C751	政府机关相关	125.427309	43.878484	130100	431	220105
B01AF0C77M	少先队	125.535868	43.857453	130402	431	220105
B01AF0C77V	少先队	125.545654	43.918117	130402	431	220113
B01AF0C783	乡镇以下级政府及事业单位	125.696882	43.838136	130106	431	220105
B01AF0C784	乡镇以下级政府及事业单位	125.684655	43.875166	130106	431	220105
B01AF0C785	乡镇以下级政府及事业单位	125.684655	43.875166	130106	431	220105
B01AF0C78D	乡镇级政府及事业单位	125.884615	43.893736	130105	431	220113
B01AF0C78E	乡镇级政府及事业单位	125.884867	43.89381	130105	431	220113
B01AF0C78F	乡镇级政府及事业单位	125.884867	43.89381	130105	431	220113
B01AF0C78X	少先队	125.144738	43.791697	130402	431	220106
B01AF0C7AN	共青团	125.278456	43.822632	130401	431	220104
B01AF0C7B1	区县级政府及事业单位	125.378366	43.82996	130104	431	220102
B01AF0C7B4	慈善机构	125.276956	43.788242	130408	431	220102
B01AF0C7B7	省直辖市级政府及事业单位	125.32499	43.801879	130102	431	220102
B01AF0C7BR	公安警察	125.451898	43.795026	130501	431	220102
B01AF0C7H0	公安警察	125.698451	43.804182	130501	431	220105
B01AF0C7H3	乡镇以下级政府及事业单位	125.717837	43.803517	130106	431	220105
B01AF0C7H4	乡镇以下级政府及事业单位	125.717837	43.803521	130106	431	220105
B01AF0C7H7	乡镇级政府及事业单位	125.774307	43.801824	130105	431	220105
B01AF0C7HB	乡镇以下级政府及事业单位	125.781273	43.830168	130106	431	220105
B01AF0C7HC	乡镇以下级政府及事业单位	125.781273	43.830168	130106	431	220105
B01AF0C7HD	乡镇级政府及事业单位	125.780784	43.830351	130105	431	220105
B01AF0C7HE	乡镇级政府及事业单位	125.780785	43.830352	130105	431	220105
B01AF0C7HF	乡镇级政府及事业单位	125.780785	43.830352	130105	431	220105
B01AF0C7HG	公检法机关	125.780281	43.830151	130500	431	220105
B01AF0C7HL	社会治安机构	125.328331	43.687625	130506	431	220104
B01AF0C7HS	少先队	125.293197	43.709429	130402	431	220104
B01AF0C7HX	少先队	125.370112	43.713931	130402	431	220102
B01AF0C7HZ	少先队	125.361092	43.73927	130402	431	220102
B01AF0C7I4	公安警察	125.390696	43.705369	130501	431	220102
B01AF0C7I9	少先队	125.457777	43.735288	130402	431	220102
B01AF0C7IB	少先队	125.446354	43.69562	130402	431	220102
B01AF0C7IT	少先队	125.555339	43.702034	130402	431	220112
B01AF0C7J3	少先队	125.747479	43.730349	130402	431	220112
B01AF0C7J7	教会	125.711251	43.687017	130409	431	220112
B01AF0C7JL	少先队	125.825644	43.728959	130402	431	220112
B01AF0C7JN	少先队	125.832723	43.68365	130402	431	220112
B01AF0C7JQ	共青团	125.791957	43.73676	130401	431	220112
B01AF0C7JS	少先队	125.766084	43.675621	130402	431	220112
B01AF0C7JU	少先队	125.790114	43.688049	130402	431	220112
B01AF0C7JZ	少先队	125.477456	43.598053	130402	431	220112
B01AF0C7K4	少先队	125.464927	43.617053	130402	431	220102
B01AF0C7K9	少先队	125.618447	43.588786	130402	431	220112
B01AF0C7KB	少先队	125.58285	43.632788	130402	431	220112
B01AF0C7KI	少先队	125.52846	43.641712	130402	431	220112
B01AF0C7KQ	少先队	125.658346	43.660833	130402	431	220112
B01AF0C7KV	少先队	125.853935	43.656911	130402	431	220112
B01AF0C7KX	少先队	125.810378	43.657176	130402	431	220112
B01AF0C7KZ	少先队	125.802753	43.598261	130402	431	220112
B01AF0C7L1	共青团	125.852755	43.658634	130401	431	220112
B01AF0C7L6	少先队	125.864806	43.604806	130402	431	220112
B01AF0C7LC	共青团	125.868305	43.607062	130401	431	220112
B01AF0C7LD	乡镇以下级政府及事业单位	125.868917	43.623569	130106	431	220112
B01AF0C7LE	乡镇以下级政府及事业单位	125.868917	43.623569	130106	431	220112
B01AF0C7LR	乡镇以下级政府及事业单位	125.477969	43.526265	130106	431	220112
B01AF0C7LS	乡镇以下级政府及事业单位	125.477969	43.526265	130106	431	220112
B01AF0C7LX	社会治安机构	125.508835	43.564269	130506	431	220112
B01AF0C7M5	少先队	125.563967	43.558979	130402	431	220112
B01AF0C7M8	少先队	125.591526	43.584723	130402	431	220112
B01AF0C7NH	公证鉴定机构	125.659354	43.526449	130505	431	220112
B01AF0C7Q0	区县级政府及事业单位	125.663167	43.512261	130104	431	220112
B01AF0C7QR	区县级政府及事业单位	125.662051	43.52484	130104	431	220112
B01AF0C7QU	区县级政府及事业单位	125.659588	43.525195	130104	431	220112
B01AF0C7TC	公证鉴定机构	125.66769	43.525444	130505	431	220112
B01AF0C7V0	教会	125.692646	43.531727	130409	431	220112
B01AF0C7V5	少先队	125.840605	43.574835	130402	431	220112
B01AF0C7V8	少先队	125.848716	43.537164	130402	431	220112
B01AF0C7VA	少先队	125.823158	43.52589	130402	431	220112
B01AF0C7VC	少先队	125.362986	43.49264	130402	431	220104
B01AF0C7VG	共青团	125.535582	43.453685	130401	431	220112
B01AF0C7VL	少先队	125.723051	43.465512	130402	431	220112
B01AF0C7VN	少先队	125.712068	43.498097	130402	431	220112
B01AF0C7VP	少先队	125.678218	43.456695	130402	431	220112
B01AF0C7VT	少先队	125.711128	43.457509	130402	431	220112
B01AF0C7VV	少先队	125.836161	43.419682	130402	431	220112
B01AF0C7VY	少先队	125.796902	43.438246	130402	431	220112
B01AF0C7W0	少先队	125.814153	43.456256	130402	431	220112
B01AF0C7W5	少先队	125.618278	43.394872	130402	431	220112
B01AF0C7WE	少先队	125.808602	43.406323	130402	431	220112
B01AF0C7WG	共青团	125.858095	43.388993	130401	431	220112
B01AF0C7WJ	少先队	125.924405	43.415467	130402	431	220112
B01AF0C7WL	少先队	125.8851	43.385547	130402	431	220112
B01AF0C7WO	少先队	125.975439	43.371694	130402	431	220112
B01AF0C7WP	社会团体相关	125.926783	43.41658	130400	431	220112
B01AF0C7X5	乡镇以下级政府及事业单位	125.599137	44.845023	130106	431	220122
B01AF0C7X7	少先队	125.720614	44.852684	130402	431	220122
B01AF0C7X9	社会团体相关	125.71971	44.852198	130400	431	220122
B01AF0C7XB	政府机关相关	125.713779	44.848016	130100	431	220122
B01AF0C7XM	乡镇以下级政府及事业单位	125.364148	44.77434	130106	431	220122
B01AF0C7XN	乡镇以下级政府及事业单位	125.364064	44.774361	130106	431	220122
B01AF0C7XQ	少先队	125.358786	44.77333	130402	431	220122
B01AF0C7XR	乡镇级政府及事业单位	125.351166	44.77479	130105	431	220122
B01AF0C7XS	乡镇级政府及事业单位	125.355556	44.77276	130105	431	220122
B01AF0C7XT	乡镇级政府及事业单位	125.35483	44.773204	130105	431	220122
B01AF0C7XV	公安警察	125.351704	44.774721	130501	431	220122
B01AF0C7XY	少先队	125.259012	44.771383	130402	431	220122
B01AF0C7Y1	少先队	125.483269	44.796065	130402	431	220122
B01AF0C7Y7	乡镇级政府及事业单位	125.46719	44.81574	130105	431	220122
B01AF0C7YH	少先队	125.432949	44.775237	130402	431	220122
B01AF0C7YJ	少先队	125.513878	44.78299	130402	431	220122
B01AF0C7YM	少先队	125.620219	44.833792	130402	431	220122
B01AF0C7YP	共青团	125.570892	44.773137	130401	431	220122
B01AF0C7YR	少先队	125.568928	44.772552	130402	431	220122
B01AF0C7YS	乡镇以下级政府及事业单位	125.585272	44.754443	130106	431	220122
B01AF0C7YT	乡镇以下级政府及事业单位	125.585271	44.754443	130106	431	220122
B01AF0C7YU	社会团体相关	125.58527	44.754443	130400	431	220122
B01AF0C7YX	少先队	125.584884	44.754148	130402	431	220122
B01AF0C7Z3	少先队	125.672895	44.829481	130402	431	220122
B01AF0C7Z5	少先队	125.656368	44.808589	130402	431	220122
B01AF0C7ZA	少先队	125.667467	44.787802	130402	431	220122
B01AF0C7ZD	政府机关相关	125.663865	44.785728	130100	431	220122
B01AF0C7ZE	乡镇以下级政府及事业单位	125.663865	44.785728	130106	431	220122
B01AF0C7ZF	乡镇以下级政府及事业单位	125.663865	44.785728	130106	431	220122
B01AF0C7ZG	社会团体相关	125.657881	44.78463	130400	431	220122
B01AF0C7ZL	乡镇级政府及事业单位	125.659062	44.779855	130105	431	220122
B01AF0C7ZM	乡镇级政府及事业单位	125.658823	44.780462	130105	431	220122
B01AF0C7ZP	消费者协会	125.652955	44.777932	130406	431	220122
B01AF0C7ZS	交通管理机构	125.642751	44.776895	130601	431	220122
B01AF0C7ZV	公安警察	125.643263	44.776435	130501	431	220122
B01AF0C800	少先队	125.916094	44.755761	130402	431	220183
B01AF0C80J	少先队	125.116295	44.671214	130402	431	220122
B01AF0C80V	少先队	125.198885	44.733579	130402	431	220122
B01AF0C80X	少先队	125.14166	44.724715	130402	431	220122
B01AF0C80Y	少先队	125.139688	44.733927	130402	431	220122
B01AF0C812	少先队	125.351659	44.695495	130402	431	220122
B01AF0C814	公安警察	125.266454	44.678293	130501	431	220122
B01AF0C815	乡镇级政府及事业单位	125.265308	44.679029	130105	431	220122
B01AF0C816	乡镇级政府及事业单位	125.26481	44.679271	130105	431	220122
B01AF0C81F	少先队	125.315256	44.712517	130402	431	220122
B01AF0C81G	少先队	125.373591	44.752253	130402	431	220122
B01AF0C81I	少先队	125.301862	44.742176	130402	431	220122
B01AF0C81N	乡镇以下级政府及事业单位	125.430354	44.719634	130106	431	220122
B01AF0C81R	少先队	125.42564	44.686589	130402	431	220122
B01AF0C81T	少先队	125.505854	44.742932	130402	431	220122
B01AF0C81V	公安警察	125.530808	44.710437	130501	431	220122
B01AF0C81W	乡镇以下级政府及事业单位	125.526971	44.705505	130106	431	220122
B01AF0C81X	乡镇以下级政府及事业单位	125.526971	44.705503	130106	431	220122
B01AF0C828	社会团体相关	125.538156	44.718271	130400	431	220122
B01AF0C82F	乡镇级政府及事业单位	125.529097	44.709633	130105	431	220122
B01AF0C82G	乡镇级政府及事业单位	125.529533	44.708999	130105	431	220122
B01AF0C82Q	少先队	125.703748	44.689832	130402	431	220183
B01AF0C82R	社会治安机构	125.675101	44.675042	130506	431	220183
B01AF0C82T	少先队	125.66274	44.726352	130402	431	220183
B01AF0C82Z	少先队	125.879314	44.671787	130402	431	220183
B01AF0C83A	少先队	124.965904	44.649308	130402	431	220122
B01AF0C83E	少先队	125.03819	44.661225	130402	431	220122
B01AF0C83I	少先队	125.12527	44.640082	130402	431	220122
B01AF0C852	少先队	125.999594	44.615291	130402	431	220183
B01AF0C85C	少先队	124.64021	44.538896	130402	431	220122
B01AF0C865	少先队	124.803849	44.549252	130402	431	220122
B01AF0C869	少先队	124.975315	44.537078	130402	431	220122
B01AF0C86C	少先队	124.920538	44.536503	130402	431	220122
B01AF0C86P	少先队	125.095057	44.575754	130402	431	220122
B01AF0C86R	少先队	125.05401	44.555257	130402	431	220122
B01AF0C86S	共青团	125.128356	44.567776	130401	431	220122
B01AF0C86X	少先队	125.088658	44.524717	130402	431	220122
B01AF0C876	乡镇以下级政府及事业单位	125.242705	44.537399	130106	431	220122
B01AF0C877	乡镇以下级政府及事业单位	125.242705	44.537399	130106	431	220122
B01AF0C879	乡镇以下级政府及事业单位	125.241645	44.536604	130106	431	220122
B01AF0C87A	少先队	125.214742	44.511767	130402	431	220122
B01AF0C87D	公安警察	125.244404	44.538118	130501	431	220122
B01AF0C87G	少先队	125.184395	44.542891	130402	431	220122
B01AF0C87L	乡镇以下级政府及事业单位	125.327586	44.581953	130106	431	220122
B01AF0C87M	乡镇以下级政府及事业单位	125.327586	44.581953	130106	431	220122
B01AF0C87T	少先队	125.512098	44.577327	130402	431	220183
B01AF0C87U	少先队	125.559366	44.54702	130402	431	220183
B01AF0C8C5	少先队	125.722676	44.533125	130402	431	220183
B01AF0C8DP	区县级政府及事业单位	125.70157	44.538648	130104	431	220183
B01AF0C8H2	区县级政府及事业单位	125.717006	44.519515	130104	431	220183
B01AF0C8H3	区县级政府及事业单位	125.717006	44.519515	130104	431	220183
B01AF0C8HP	慈善机构	125.686132	44.528321	130408	431	220183
B01AF0C8O0	区县级政府及事业单位	125.709172	44.53042	130104	431	220183
B01AF0C8OL	区县级政府及事业单位	125.708183	44.534075	130104	431	220183
B01AF0C8OO	区县级政府及事业单位	125.708181	44.534073	130104	431	220183
B01AF0C8OP	行业协会	125.708179	44.534073	130407	431	220183
B01AF0C8OQ	行业协会	125.708179	44.534073	130407	431	220183
B01AF0C8OV	区县级政府及事业单位	125.709855	44.560087	130104	431	220183
B01AF0C8P6	乡镇以下级政府及事业单位	125.703445	44.535635	130106	431	220183
B01AF0C8P9	区县级政府及事业单位	125.723049	44.546931	130104	431	220183
B01AF0C8PI	政府机关相关|科教文化服务	125.820885	44.54039	130100|141200	431	220183
B01AF0C8PP	少先队	125.898224	44.569645	130402	431	220183
B01AF0C8PY	少先队	124.651233	44.500894	130402	431	220122
B01AF0C8Q2	少先队	124.846909	44.469832	130402	431	220122
B01AF0C8Q4	少先队	124.863421	44.446413	130402	431	220122
B01AF0C8QA	少先队	125.090595	44.491246	130402	431	220122
B01AF0C8QD	少先队	125.065198	44.444562	130402	431	220122
B01AF0C8QG	少先队	125.024886	44.428149	130402	431	220122
B01AF0C8QH	少先队	125.092094	44.439047	130402	431	220122
B01AF0C8XH	政府机关相关	125.187442	44.437219	130100	431	220122
B01AF0C8XJ	区县级政府及事业单位	125.186499	44.432854	130104	431	220122
B01AF0C9CJ	区县级政府及事业单位	125.177115	44.437088	130104	431	220122
B01AF0C9CL	红十字会	125.177134	44.437214	130405	431	220122
B01AF0C9CR	区县级政府及事业单位	125.175573	44.437225	130104	431	220122
B01AF0C9HK	检察院	125.167584	44.421143	130502	431	220122
B01AF0C9I2	区县级政府及事业单位	125.171122	44.420667	130104	431	220122
B01AF0C9I3	公证鉴定机构	125.171292	44.420649	130505	431	220122
B01AF0C9I5	区县级政府及事业单位	125.17123	44.420649	130104	431	220122
B01AF0C9I6	区县级政府及事业单位	125.171289	44.420737	130104	431	220122
B01AF0C9I7	区县级政府及事业单位	125.171289	44.420736	130104	431	220122
B01AF0C9OZ	乡镇级政府及事业单位	125.175143	44.43469	130105	431	220122
B01AF0C9PO	交通管理机构	125.186642	44.437284	130601	431	220122
B01AF0CA0E	社会团体相关	125.187877	44.429932	130400	431	220122
B01AF0CA33	区县级政府及事业单位	125.186261	44.441156	130104	431	220122
B01AF0CA4E	乡镇级政府及事业单位|政府机构及社会团体	125.158238	44.428454	130105|130104	431	220122
B01AF0CA4V	公证鉴定机构	125.182556	44.43664	130505	431	220122
B01AF0CA4Z	少先队	125.206994	44.466633	130402	431	220122
B01AF0CA58	少先队	125.13488	44.47887	130402	431	220122
B01AF0CA5B	公安警察	125.18329	44.442074	130501	431	220122
B01AF0CA5D	区县级政府及事业单位	125.18329	44.442074	130104	431	220122
B01AF0CA5G	少先队	125.154547	44.443393	130402	431	220122
B01AF0CA5J	少先队	125.242707	44.49399	130402	431	220122
B01AF0CA76	少先队	125.356687	44.426479	130402	431	220122
B01AF0CA78	公安警察	125.461874	44.482874	130501	431	220183
B01AF0CA7C	乡镇级政府及事业单位	125.454823	44.475938	130105	431	220183
B01AF0CA7E	乡镇级政府及事业单位	125.455722	44.47548	130105	431	220183
B01AF0CA7F	慈善机构	125.422326	44.446308	130408	431	220183
B01AF0CA7J	乡镇以下级政府及事业单位	125.409516	44.438102	130106	431	220183
B01AF0CA7K	乡镇以下级政府及事业单位	125.409609	44.43816	130106	431	220183
B01AF0CA7P	乡镇级政府及事业单位	125.46915	44.487302	130105	431	220183
B01AF0CA7Q	乡镇级政府及事业单位	125.469151	44.487303	130105	431	220183
B01AF0CA8D	少先队	125.752538	44.438344	130402	431	220183
B01AF0CA8F	少先队	125.739385	44.467557	130402	431	220183
B01AF0CA8I	少先队	125.705647	44.430841	130402	431	220183
B01AF0CA8M	少先队	125.667432	44.483817	130402	431	220183
B01AF0CA90	少先队	125.933434	44.427489	130402	431	220183
B01AF0CA93	少先队	124.747311	44.392418	130402	431	220122
B01AF0CA9N	教会	124.640239	44.39315	130409	431	220122
B01AF0CA9U	少先队	124.868701	44.366931	130402	431	220122
B01AF0CAA6	少先队	124.835645	44.343142	130402	431	220122
B01AF0CAA8	少先队	124.945834	44.409302	130402	431	220122
B01AF0CAAF	少先队	125.084311	44.348094	130402	431	220122
B01AF0CAAL	少先队	125.114328	44.365058	130402	431	220122
B01AF0CAAM	少先队	125.1299	44.395823	130402	431	220122
B01AF0CAB6	少先队	125.410933	44.361828	130402	431	220183
B01AF0CAB7	乡镇以下级政府及事业单位	125.410334	44.361322	130106	431	220183
B01AF0CABK	少先队	125.428898	44.345967	130402	431	220183
B01AF0CABN	乡镇以下级政府及事业单位	125.491748	44.365971	130106	431	220183
B01AF0CABR	乡镇级政府及事业单位	125.508157	44.396944	130105	431	220183
B01AF0CABS	乡镇级政府及事业单位	125.507652	44.397033	130105	431	220183
B01AF0CABU	公安警察	125.509588	44.397318	130501	431	220183
B01AF0CABW	乡镇以下级政府及事业单位	125.511943	44.379682	130106	431	220183
B01AF0CAC1	乡镇以下级政府及事业单位	125.595763	44.342625	130106	431	220183
B01AF0CACB	少先队	125.651568	44.345428	130402	431	220183
B01AF0CACD	少先队	125.729271	44.365673	130402	431	220183
B01AF0CACE	少先队	125.755691	44.386058	130402	431	220183
B01AF0CACH	共青团	125.639523	44.378484	130401	431	220183
B01AF0CACI	乡镇级政府及事业单位	125.635676	44.37754	130105	431	220183
B01AF0CACZ	少先队	125.806427	44.370529	130402	431	220113
B01AF0CAD2	少先队	125.856621	44.365528	130402	431	220183
B01AF0CAD4	少先队	125.879683	44.375052	130402	431	220183
B01AF0CAD7	少先队	125.931107	44.367623	130402	431	220183
B01AF0CADA	少先队	125.904667	44.401425	130402	431	220183
B01AF0CADE	少先队	124.660402	44.289826	130402	431	220122
B01AF0CADG	少先队	124.800311	44.278828	130402	431	220122
B01AF0CADK	少先队	124.965939	44.302743	130402	431	220122
B01AF0CADM	少先队	124.989512	44.275078	130402	431	220122
B01AF0CADO	乡镇以下级政府及事业单位	125.127519	44.287861	130106	431	220122
B01AF0CADP	乡镇以下级政府及事业单位	125.127506	44.287835	130106	431	220122
B01AF0CADS	少先队	125.113104	44.256273	130402	431	220122
B01AF0CADU	少先队	125.043922	44.262356	130402	431	220122
B01AF0CAEB	乡镇级政府及事业单位	125.132121	44.289945	130105	431	220122
B01AF0CAEC	乡镇级政府及事业单位	125.131487	44.290428	130105	431	220122
B01AF0CAEH	公安警察	125.269163	44.263328	130501	431	220122
B01AF0CAEM	共青团	125.258883	44.320252	130401	431	220122
B01AF0CAEP	少先队	125.369301	44.252169	130402	431	220122
B01AF0CAEY	行业协会	125.373405	44.31934	130407	431	220122
B01AF0CAFA	少先队	125.368545	44.311854	130402	431	220122
B01AF0CAFG	少先队	125.320117	44.318034	130402	431	220122
B01AF0CAFP	少先队	125.388246	44.290217	130402	431	220122
B01AF0CAFQ	少先队	125.399777	44.277866	130402	431	220122
B01AF0CAFS	乡镇以下级政府及事业单位	125.46075	44.333781	130106	431	220183
B01AF0CAFT	乡镇以下级政府及事业单位	125.460755	44.333744	130106	431	220183
B01AF0CAFY	乡镇以下级政府及事业单位	125.431832	44.316974	130106	431	220183
B01AF0CAFZ	乡镇以下级政府及事业单位	125.431883	44.317	130106	431	220183
B01AF0CAG0	乡镇以下级政府及事业单位	125.431895	44.316975	130106	431	220183
B01AF0CAG1	社会治安机构	125.431932	44.316994	130506	431	220183
B01AF0CAG3	少先队	125.399753	44.322287	130402	431	220122
B01AF0CAG7	乡镇级政府及事业单位	125.571197	44.290593	130105	431	220183
B01AF0CAGF	乡镇以下级政府及事业单位	125.561079	44.316458	130106	431	220183
B01AF0CAGG	乡镇以下级政府及事业单位	125.561079	44.316458	130106	431	220183
B01AF0CAGM	工商部门	125.526451	44.283617	130701	431	220183
B01AF0CAGN	行业协会	125.526444	44.283615	130407	431	220183
B01AF0CAGO	社会治安机构	125.528087	44.284775	130506	431	220183
B01AF0CAGP	社会团体相关	125.55021	44.275259	130400	431	220183
B01AF0CAGX	少先队	125.573528	44.271249	130402	431	220183
B01AF0CAGZ	少先队	125.573383	44.29071	130402	431	220183
B01AF0CAHH	少先队	125.865392	44.320932	130402	431	220113
B01AF0CAHN	少先队	125.890448	44.261832	130402	431	220113
B01AF0CAHP	少先队	126.001046	44.29996	130402	431	220113
B01AF0CAHQ	乡镇以下级政府及事业单位	126.000794	44.326441	130106	431	220113
B01AF0CAHV	社会治安机构	125.957708	44.309539	130506	431	220113
B01AF0CAI8	少先队	124.747391	44.174577	130402	431	220122
B01AF0CAIR	少先队	125.115287	44.186041	130402	431	220122
B01AF0CAIZ	少先队	125.23841	44.188846	130402	431	220122
B01AF0CAJ1	少先队	125.232173	44.229875	130402	431	220122
B01AF0CAJ5	少先队	125.192435	44.214718	130402	431	220122
B01AF0CAJ6	乡镇以下级政府及事业单位	125.193327	44.215061	130106	431	220122
B01AF0CAJ7	乡镇以下级政府及事业单位	125.193327	44.215061	130106	431	220122
B01AF0CAJD	少先队	125.26717	44.220576	130402	431	220122
B01AF0CAJG	少先队	125.337264	44.195633	130402	431	220103
B01AF0CAJO	少先队	125.40442	44.216022	130402	431	220103
B01AF0CAJQ	少先队	125.383243	44.230831	130402	431	220122
B01AF0CAJU	乡镇以下级政府及事业单位	125.417621	44.189473	130106	431	220103
B01AF0CAJV	乡镇以下级政府及事业单位	125.417548	44.189423	130106	431	220103
B01AF0CAK2	教会	125.55657	44.224508	130409	431	220103
B01AF0CAK4	社会治安机构	125.551166	44.224769	130506	431	220103
B01AF0CAKG	少先队	125.736593	44.198017	130402	431	220113
B01AF0CAKI	少先队	125.749974	44.215839	130402	431	220113
B01AF0CAKQ	少先队	125.798162	44.210025	130402	431	220113
B01AF0CAKS	少先队	125.783647	44.250371	130402	431	220113
B01AF0CAKY	少先队	125.96307	44.226544	130402	431	220113
B01AF0CAL0	少先队	125.964214	44.190835	130402	431	220113
B01AF0CAL2	少先队	125.926127	44.216868	130402	431	220113
B01AF0CAL4	少先队	125.915946	44.240811	130402	431	220113
B01AF0CAL6	少先队	125.956205	44.250113	130402	431	220113
B01AF0CALA	少先队	124.79421	44.124898	130402	431	220122
B01AF0CALC	少先队	124.838364	44.121229	130402	431	220122
B01AF0CALW	乡镇以下级政府及事业单位	124.94087	44.141764	130106	431	220122
B01AF0CALX	乡镇以下级政府及事业单位	124.940868	44.141764	130106	431	220122
B01AF0CAM0	少先队	124.987449	44.092466	130402	431	220122
B01AF0CAM3	少先队	125.004813	44.124304	130402	431	220122
B01AF0CAM6	少先队	125.058021	44.09062	130402	431	220103
B01AF0CAM7	乡镇以下级政府及事业单位	125.057555	44.090284	130106	431	220103
B01AF0CAM8	乡镇以下级政府及事业单位	125.057656	44.09036	130106	431	220103
B01AF0CAMA	少先队	125.114767	44.100981	130402	431	220103
B01AF0CAMG	少先队	125.232206	44.092687	130402	431	220103
B01AF0CAMI	少先队	125.191012	44.137702	130402	431	220122
B01AF0CAMK	少先队	125.246058	44.126949	130402	431	220122
B01AF0CAMN	少先队	125.235007	44.142689	130402	431	220122
B01AF0CAMP	少先队	125.150712	44.124339	130402	431	220122
B01AF0CAMR	少先队	125.359841	44.151037	130402	431	220103
B01AF0CAMX	少先队	125.290279	44.14774	130402	431	220103
B01AF0CANI	共青团	125.35776	44.142188	130401	431	220103
B01AF0CANL	乡镇级政府及事业单位	125.356042	44.147116	130105	431	220103
B01AF0CANR	少先队	125.269898	44.086571	130402	431	220103
B01AF0CANT	乡镇级政府及事业单位	125.353877	44.14419	130105	431	220103
B01AF0CANW	乡镇以下级政府及事业单位	125.475208	44.138512	130106	431	220103
B01AF0CANX	乡镇以下级政府及事业单位	125.475154	44.138497	130106	431	220103
B01AF0CANY	工商税务机构	125.477715	44.136462	130700	431	220103
B01AF0CAO5	乡镇以下级政府及事业单位	125.445079	44.127088	130106	431	220103
B01AF0CAO6	乡镇以下级政府及事业单位	125.444735	44.126904	130106	431	220103
B01AF0CAO8	社会治安机构	125.395225	44.136466	130506	431	220103
B01AF0CAO9	公安警察	125.436373	44.150932	130501	431	220103
B01AF0CAOA	乡镇以下级政府及事业单位	125.443507	44.157307	130106	431	220103
B01AF0CAOB	乡镇以下级政府及事业单位	125.443495	44.157303	130106	431	220103
B01AF0CAOE	乡镇级政府及事业单位	125.470792	44.145358	130105	431	220103
B01AF0CAOV	少先队	125.612422	44.117715	130402	431	220113
B01AF0CAOW	少先队	125.714857	44.095406	130402	431	220113
B01AF0CAOZ	少先队	125.746351	44.107474	130402	431	220113
B01AF0CAP7	少先队	125.716419	44.145197	130402	431	220113
B01AF0CAPB	少先队	125.694963	44.120563	130402	431	220113
B01AF0CAPF	少先队	125.643854	44.124394	130402	431	220113
B01AF0CAXG	区县级政府及事业单位	125.850414	44.141908	130104	431	220113
B01AF0CBJK	区县级政府及事业单位	125.822407	44.134675	130104	431	220113
B01AF0CBJL	区县级政府及事业单位	125.822217	44.134751	130104	431	220113
B01AF0CBJM	区县级政府及事业单位	125.822659	44.134571	130104	431	220113
B01AF0CBJN	区县级政府及事业单位	125.822407	44.134675	130104	431	220113
B01AF0CBJZ	区县级政府及事业单位	125.823809	44.135358	130104	431	220113
B01AF0CBK0	区县级政府及事业单位	125.823809	44.135358	130104	431	220113
B01AF0CBK1	区县级政府及事业单位	125.823809	44.135358	130104	431	220113
B01AF0CBMX	行业协会	125.833479	44.153585	130407	431	220113
B01AF0CBN1	少先队	125.786198	44.115856	130402	431	220113
B01AF0CBNC	少先队	125.956478	44.107239	130402	431	220113
B01AF0CBNE	少先队	125.986262	44.091131	130402	431	220113
B01AF0CBNJ	乡镇以下级政府及事业单位	124.811113	44.059529	130106	431	220122
B01AF0CBNK	乡镇以下级政府及事业单位	124.811113	44.059529	130106	431	220122
B01AF0CBNN	少先队	124.810763	44.05942	130402	431	220122
B01AF0CBNQ	少先队	124.986067	44.068141	130402	431	220122
B01AF0CBNS	少先队	124.999921	44.024976	130402	431	220122
B01AF0CBNV	共青团	125.098125	44.068687	130401	431	220103
B01AF0CBNW	教会	125.074955	44.051629	130409	431	220103
B01AF0CBO2	少先队	125.206377	44.042326	130402	431	220103
B01AF0CBO8	少先队	125.207971	44.077615	130402	431	220103
B01AF0CBOB	少先队	125.17741	44.084626	130402	431	220103
B01AF0CBOE	少先队	125.151806	44.085287	130402	431	220103
B01AF0CBOO	少先队	125.16721	44.024368	130402	431	220103
B01AF0CBOR	少先队	125.16621	44.048812	130402	431	220103
B01AF0CBOW	社会团体相关	125.274083	44.00673	130400	431	220103
B01AF0CBOX	区县级政府及事业单位	125.270621	44.005839	130104	431	220103
B01AF0CBOZ	少先队	125.479478	44.066566	130402	431	220113
B01AF0CBP1	少先队	125.43509	44.061175	130402	431	220113
B01AF0CBP3	少先队	125.4621	44.035794	130402	431	220113
B01AF0CBP6	少先队	125.460874	44.018375	130402	431	220113
B01AF0CBPD	少先队	125.614288	44.03577	130402	431	220113
B01AF0CBPE	少先队	125.608303	44.023592	130402	431	220113
B01AF0CBPM	少先队	125.616018	44.074265	130402	431	220113
B01AF0CBPO	少先队	125.587745	44.076199	130402	431	220113
B01AF0CBPQ	少先队	125.588563	44.04999	130402	431	220113
B01AF0CBPV	共青团	125.557827	44.030313	130401	431	220113
B01AF0CBQ1	政府机关相关	125.734562	44.076297	130100	431	220113
B01AF0CBQ3	共青团	125.656216	44.063257	130401	431	220113
B01AF0CBQ5	少先队	125.689506	44.031876	130402	431	220113
B01AF0CBQ7	少先队	125.67945	44.017303	130402	431	220113
B01AF0CBQA	少先队	125.646438	44.007659	130402	431	220113
B01AF0CBQB	乡镇以下级政府及事业单位	125.64637	44.007434	130106	431	220113
B01AF0CBQC	乡镇以下级政府及事业单位	125.64637	44.007434	130106	431	220113
B01AF0CBQF	少先队	125.636158	44.081194	130402	431	220113
B01AF0CBQH	工商部门	125.8044	44.032637	130701	431	220113
B01AF0CBQN	社会团体相关	126.622844	45.171771	130400	431	220182
B01AF0CBQP	少先队	126.622839	45.171778	130402	431	220182
B01AF0CBQQ	少先队	126.342093	45.119826	130402	431	220182
B01AF0CBR1	少先队	126.331071	45.098162	130402	431	220182
B01AF0CBR4	社会治安机构	126.258025	45.092018	130506	431	220182
B01AF0CBRD	少先队	126.465526	45.093262	130402	431	220182
B01AF0CBRG	少先队	126.605953	45.126963	130402	431	220182
B01AF0CBRN	乡镇级政府及事业单位	126.552005	45.163956	130105	431	220182
B01AF0CBRO	行业协会	126.552002	45.163954	130407	431	220182
B01AF0CBRS	公安警察	126.551079	45.163399	130501	431	220182
B01AF0CBRT	交通管理机构	126.551027	45.163581	130601	431	220182
B01AF0CBRX	少先队	126.527921	45.11838	130402	431	220182
B01AF0CBS3	少先队	126.731457	45.138821	130402	431	220182
B01AF0CBS6	少先队	126.668778	45.14597	130402	431	220182
B01AF0CBS9	少先队	126.698188	45.136649	130402	431	220182
B01AF0CBSA	少先队	126.663828	45.109032	130402	431	220182
B01AF0CBSE	少先队	126.70017	45.090943	130402	431	220182
B01AF0CBSH	少先队	126.807479	45.127816	130402	431	220182
B01AF0CBSJ	少先队	126.312583	45.040582	130402	431	220182
B01AF0CBSM	少先队	126.37184	45.042584	130402	431	220182
B01AF0CBSO	少先队	126.356654	45.018747	130402	431	220182
B01AF0CBST	乡镇级政府及事业单位	126.49566	45.017736	130105	431	220182
B01AF0CBSX	少先队	126.483835	45.033039	130402	431	220182
B01AF0CBSZ	少先队	126.556195	45.07514	130402	431	220182
B01AF0CBTB	乡镇级政府及事业单位	126.647556	45.047088	130105	431	220182
B01AF0CBTC	乡镇级政府及事业单位	126.647436	45.047154	130105	431	220182
B01AF0CBTK	少先队	126.857346	45.082828	130402	431	220182
B01AF0CBTP	少先队	126.772674	45.030546	130402	431	220182
B01AF0CBTS	少先队	126.863154	45.069442	130402	431	220182
B01AF0CBTU	乡镇级政府及事业单位	126.768367	45.025604	130105	431	220182
B01AF0CBTV	乡镇级政府及事业单位	126.76856	45.025567	130105	431	220182
B01AF0CBU9	少先队	126.950629	45.075198	130402	431	220182
B01AF0CBUD	共青团	126.228948	44.988583	130401	431	220182
B01AF0CBUT	乡镇级政府及事业单位	126.31234	44.985509	130105	431	220182
B01AF0CBV0	少先队	126.319592	44.989706	130402	431	220182
B01AF0CBV8	乡镇级政府及事业单位	126.417958	44.925896	130105	431	220182
B01AF0CBV9	乡镇级政府及事业单位	126.417927	44.92589	130105	431	220182
B01AF0CBVB	少先队	126.520034	44.97923	130402	431	220182
B01AF0CBVC	乡镇以下级政府及事业单位	126.519814	44.979067	130106	431	220182
B01AF0CBVD	乡镇以下级政府及事业单位	126.519942	44.979123	130106	431	220182
B01AF0CBVE	少先队	126.587706	44.951706	130402	431	220182
B01AF0CBVJ	少先队	126.717012	44.951729	130402	431	220182
B01AF0CBVL	少先队	126.7499	44.976851	130402	431	220182
B01AF0CBVN	少先队	126.869004	44.931052	130402	431	220182
B01AF0CBVP	少先队	126.85973	44.959258	130402	431	220182
B01AF0CBVT	少先队	126.785201	44.959364	130402	431	220182
B01AF0CBVV	少先队	126.834721	44.922382	130402	431	220182
B01AF0CBVY	共青团	126.882124	44.97211	130401	431	220182
B01AF0CBW1	少先队	126.883367	44.972195	130402	431	220182
B01AF0CBW4	少先队	126.965088	44.96433	130402	431	220182
B01AF0CBWA	乡镇级政府及事业单位	126.888817	44.975351	130105	431	220182
B01AF0CBWB	乡镇级政府及事业单位	126.88878	44.975329	130105	431	220182
B01AF0CBWC	乡镇级政府及事业单位	126.888779	44.975328	130105	431	220182
B01AF0CBWF	少先队	126.113695	44.876979	130402	431	220182
B01AF0CBWM	乡镇级政府及事业单位	126.26351	44.861224	130105	431	220182
B01AF0CBWN	乡镇级政府及事业单位	126.263477	44.861221	130105	431	220182
B01AF0CBX0	少先队	126.427773	44.88849	130402	431	220182
B01AF0CBX2	教会	126.462559	44.878448	130409	431	220182
B01AF0CBX3	少先队	126.481627	44.884813	130402	431	220182
B01AF0CBXH	政府机关相关	126.52594	44.833981	130100	431	220182
B01AF0CBZA	少先队	126.507884	44.846606	130402	431	220182
B01AF0CBZX	乡镇级政府及事业单位	126.543258	44.836813	130105	431	220182
B01AF0CC0Z	少先队	126.598951	44.849016	130402	431	220182
B01AF0CC17	少先队	126.51889	44.879407	130402	431	220182
B01AF0CC1C	乡镇以下级政府及事业单位	126.513048	44.877331	130106	431	220182
B01AF0CC1M	区县级政府及事业单位	126.52626	44.85016	130104	431	220182
B01AF0CC1N	政府机关相关	126.526413	44.850087	130100	431	220182
B01AF0CC1O	区县级政府及事业单位	126.526569	44.850156	130104	431	220182
B01AF0CC2A	乡镇级政府及事业单位	126.899506	44.868322	130105	431	220182
B01AF0CC2C	乡镇级政府及事业单位	126.899165	44.868405	130105	431	220182
B01AF0CC2D	乡镇级政府及事业单位	126.899163	44.868406	130105	431	220182
B01AF0CC2R	少先队	126.996064	44.898675	130402	431	220182
B01AF0CC2X	少先队	126.068289	44.801671	130402	431	220182
B01AF0CC2Y	乡镇以下级政府及事业单位	126.068228	44.801717	130106	431	220182
B01AF0CC30	少先队	126.112688	44.793051	130402	431	220182
B01AF0CC3C	法院	126.165446	44.785534	130503	431	220182
B01AF0CC3N	乡镇级政府及事业单位	126.153796	44.791192	130105	431	220182
B01AF0CC3O	乡镇级政府及事业单位	126.153795	44.791192	130105	431	220182
B01AF0CC3P	乡镇级政府及事业单位	126.155588	44.78912	130105	431	220182
B01AF0CC3Q	乡镇级政府及事业单位	126.155572	44.788783	130105	431	220182
B01AF0CC3Y	乡镇级政府及事业单位	126.296929	44.79903	130105	431	220182
B01AF0CC3Z	乡镇级政府及事业单位	126.296902	44.799024	130105	431	220182
B01AF0CC40	公检法机关	126.296589	44.798967	130500	431	220182
B01AF0CC41	乡镇以下级政府及事业单位	126.296741	44.798994	130106	431	220182
B01AF0CC42	政府机关相关|科教文化服务	126.295204	44.798802	130100|141200	431	220182
B01AF0CC44	共青团	126.295206	44.798798	130401	431	220182
B01AF0CC4C	乡镇级政府及事业单位	126.429606	44.781522	130105	431	220182
B01AF0CC4D	乡镇级政府及事业单位	126.429596	44.78152	130105	431	220182
B01AF0CC4E	少先队	126.502693	44.809932	130402	431	220182
B01AF0CC4K	少先队	126.462588	44.820709	130402	431	220182
B01AF0CCE8	区县级政府及事业单位	126.540029	44.831909	130104	431	220182
B01AF0CCEB	政府机关相关|科教文化服务	126.565061	44.820407	130100|140000	431	220182
B01AF0CCPG	红十字会	126.565231	44.83358	130405	431	220182
B01AF0CD2Z	地市级政府及事业单位|政府机构及社会团体	126.555152	44.822687	130103|130104	431	220182
B01AF0CD6R	区县级政府及事业单位	126.540029	44.831909	130104	431	220182
B01AF0CD6S	法院	126.536147	44.833659	130503	431	220182
B01AF0CD6T	法院	126.536157	44.833371	130503	431	220182
B01AF0CD71	少先队	126.572482	44.768426	130402	431	220182
B01AF0CD74	少先队	126.610009	44.775524	130402	431	220182
B01AF0CD7H	少先队	126.693867	44.81312	130402	431	220182
B01AF0CD7J	少先队	126.708272	44.772903	130402	431	220182
B01AF0CD7U	少先队	126.757386	44.826475	130402	431	220182
B01AF0CD7X	少先队	126.858133	44.81526	130402	431	220182
B01AF0CD7Z	少先队	126.772755	44.753281	130402	431	220182
B01AF0CD82	少先队	126.023999	44.749758	130402	431	220183
B01AF0CD84	少先队	126.071771	44.750718	130402	431	220183
B01AF0CD88	少先队	126.217557	44.736887	130402	431	220182
B01AF0CD8E	少先队	126.30285	44.708472	130402	431	220182
B01AF0CD8I	少先队	126.390365	44.669627	130402	431	220182
B01AF0CD8K	少先队	126.541241	44.718356	130402	431	220182
B01AF0CD8Z	少先队|科教文化服务	126.712263	44.712939	130402|140000	431	220182
B01AF0CD92	共青团	126.729646	44.681226	130401	431	220182
B01AF0CD94	乡镇级政府及事业单位	126.742809	44.679974	130105	431	220182
B01AF0CD95	乡镇级政府及事业单位	126.742804	44.679976	130105	431	220182
B01AF0CD99	少先队	126.808578	44.747918	130402	431	220182
B01AF0CD9C	少先队	126.793869	44.670667	130402	431	220182
B01AF0CD9F	共青团	126.873923	44.694601	130401	431	220182
B01AF0CD9H	少先队	126.872109	44.697149	130402	431	220182
B01AF0CD9S	乡镇级政府及事业单位	126.954444	44.710853	130105	431	220182
B01AF0CD9W	少先队	126.099881	44.65563	130402	431	220183
B01AF0CDA3	少先队	126.091143	44.601042	130402	431	220183
B01AF0CDA5	少先队	126.07639	44.629685	130402	431	220183
B01AF0CDAJ	少先队	126.295344	44.597453	130402	431	220183
B01AF0CDAL	少先队	126.259723	44.628219	130402	431	220183
B01AF0CDAN	少先队	126.446812	44.631339	130402	431	220182
B01AF0CDAQ	行业协会	126.437174	44.660917	130407	431	220182
B01AF0CDB0	少先队	126.486341	44.607796	130402	431	220182
B01AF0CDB3	交通管理机构	126.479985	44.60325	130601	431	220182
B01AF0CDB7	少先队	126.491977	44.636439	130402	431	220182
B01AF0CDB9	少先队	126.443376	44.660597	130402	431	220182
B01AF0CDBB	社会团体相关	126.443397	44.660699	130400	431	220182
B01AF0CDBC	乡镇级政府及事业单位	126.439198	44.660909	130105	431	220182
B01AF0CDBD	乡镇级政府及事业单位	126.43922	44.660903	130105	431	220182
B01AF0CDBE	乡镇级政府及事业单位	126.439031	44.661181	130105	431	220182
B01AF0CDBH	社会团体相关	126.431523	44.662908	130400	431	220182
B01AF0CDBJ	少先队	126.552936	44.621938	130402	431	220182
B01AF0CDBM	乡镇级政府及事业单位	126.605238	44.626095	130105	431	220182
B01AF0CDBQ	少先队	126.705155	44.630673	130402	431	220182
B01AF0CDBR	少先队	126.726536	44.64753	130402	431	220182
B01AF0CDBU	少先队	126.999605	44.645048	130402	431	220182
B01AF0CDBV	乡镇级政府及事业单位	126.954106	44.612752	130105	431	220182
B01AF0CDBW	乡镇级政府及事业单位	126.955533	44.612885	130105	431	220182
B01AF0CDBY	少先队	126.952526	44.656058	130402	431	220182
B01AF0CDC1	少先队	126.900408	44.657381	130402	431	220182
B01AF0CDC4	乡镇级政府及事业单位	126.098288	44.511499	130105	431	220183
B01AF0CDC5	乡镇级政府及事业单位	126.098869	44.51229	130105	431	220183
B01AF0CDCF	少先队	126.249338	44.508018	130402	431	220113
B01AF0CDCI	少先队	126.199361	44.511451	130402	431	220113
B01AF0CDCP	少先队	126.380852	44.503308	130402	431	220113
B01AF0CDCR	少先队	126.262115	44.576344	130402	431	220183
B01AF0CDCT	少先队	126.291874	44.531148	130402	431	220183
B01AF0CDCV	少先队	126.346331	44.543596	130402	431	220183
B01AF0CDCZ	少先队	126.474134	44.576597	130402	431	220182
B01AF0CDD3	少先队	126.674061	44.554409	130402	431	220182
B01AF0CDD6	乡镇级政府及事业单位	126.684229	44.551178	130105	431	220182
B01AF0CDD7	乡镇级政府及事业单位	126.684201	44.551185	130105	431	220182
B01AF0CDDF	少先队	126.762312	44.553947	130402	431	220182
B01AF0CDDO	少先队	126.954986	44.557678	130402	431	220182
B01AF0CDDQ	乡镇以下级政府及事业单位	126.896674	44.567486	130106	431	220182
B01AF0CDDS	少先队	126.896674	44.567486	130402	431	220182
B01AF0CDDW	少先队	126.052753	44.435243	130402	431	220113
B01AF0CDDY	少先队	126.08546	44.435426	130402	431	220113
B01AF0CDE2	少先队	126.167342	44.456318	130402	431	220113
B01AF0CDE3	少先队	126.167784	44.477786	130402	431	220113
B01AF0CDE7	少先队	126.233279	44.44456	130402	431	220113
B01AF0CDEA	乡镇级政府及事业单位	126.200014	44.490581	130105	431	220113
B01AF0CDEB	乡镇级政府及事业单位	126.200159	44.490294	130105	431	220113
B01AF0CDED	少先队	126.194069	44.490655	130402	431	220113
B01AF0CDEG	少先队	126.364326	44.475125	130402	431	220113
B01AF0CDEI	少先队	126.335937	44.49702	130402	431	220113
B01AF0CDEK	少先队	126.276727	44.461164	130402	431	220113
B01AF0CDEM	少先队	126.301036	44.465332	130402	431	220113
B01AF0CDEP	共青团	126.363585	44.470614	130401	431	220113
B01AF0CDES	少先队	126.351305	44.424488	130402	431	220113
B01AF0CDEZ	少先队	126.076726	44.35946	130402	431	220113
B01AF0CDF7	共青团	126.199051	44.394745	130401	431	220113
B01AF0CDF8	少先队	126.19905	44.394747	130402	431	220113
B01AF0CDFA	少先队	126.233389	44.370018	130402	431	220113
B01AF0CDFD	少先队	126.330757	44.408939	130402	431	220113
B01AF0CDFI	少先队	126.311383	44.374615	130402	431	220113
B01AF0CDFJ	少先队	126.285677	44.386812	130402	431	220113
B01AF0CDFP	公安警察	126.335962	44.365455	130501	431	220113
B01AF0CDFS	少先队	126.379655	44.399985	130402	431	220113
B01AF0CDFY	少先队	126.400041	44.416374	130402	431	220113
B01AF0CDG2	共青团	126.110775	44.319944	130401	431	220113
B01AF0CDG4	少先队	126.072384	44.323017	130402	431	220113
B01AF0CDG6	共青团	126.194468	44.282678	130401	431	220113
B01AF0CDG8	少先队	126.139804	44.297152	130402	431	220113
B01AF0CDGC	少先队	126.264915	44.260365	130402	431	220113
B01AF0CDGE	少先队	126.373859	44.281385	130402	431	220113
B01AF0CDGH	少先队	126.279708	44.28518	130402	431	220113
B01AF0CDGJ	少先队	126.35355	44.334785	130402	431	220113
B01AF0CDGP	少先队	126.316523	44.311955	130402	431	220113
B01AF0CDGW	少先队	126.44495	44.283237	130402	431	220113
B01AF0CDJ0	乡镇级政府及事业单位	126.644976	45.0366	130105	431	220182
B01AF0CDJD	公安警察	125.701227	44.538692	130501	431	220183
B01AF0CDJI	区县级政府及事业单位	125.707381	44.536664	130104	431	220183
B01AF0CDJL	法院	125.932882	44.538058	130503	431	220183
B01AF0CDJN	区县级政府及事业单位	125.689367	44.528607	130104	431	220183
B01AF0CDKN	乡镇以下级政府及事业单位	125.752521	43.891714	130106	431	220105
B01AF0CDLA	共青团	125.977507	43.376023	130401	431	220112
B01AF0CDLC	共青团	125.509136	43.564211	130401	431	220112
B01AF0CDLD	共青团	125.730821	43.410935	130401	431	220112
B01AF0CDLE	共青团	125.483185	44.391803	130401	431	220183
B01AF0CDLF	共青团	126.829714	44.58442	130401	431	220182
B01AF0CDOD	省直辖市级政府及事业单位	125.850713	44.163428	130102	431	220113
B01AF0CDP0	教会|风景名胜	125.435547	43.66267	130409|110206	431	220102
B01AF0CDP8	区县级政府及事业单位	125.853599	44.157829	130104	431	220113
B01AF0CDPA	残联	125.815658	44.157692	130404	431	220113
B01AF0CDPF	区县级政府及事业单位	125.853565	44.157829	130104	431	220113
B01AF0CDPL	区县级政府及事业单位	125.838551	44.152909	130104	431	220113
B01AF0CDPO	区县级政府及事业单位	125.825252	44.148458	130104	431	220113
B01AF0CDPV	区县级政府及事业单位	125.838462	44.152846	130104	431	220113
B01AF0CDPY	社会团体相关	125.842308	44.153315	130400	431	220113
B01AF0CDQ1	区县级政府及事业单位	125.825245	44.148458	130104	431	220113
B01AF0CDQ2	行业协会	125.838528	44.152893	130407	431	220113
B01AF0CDQ4	区县级政府及事业单位	125.8413	44.153935	130104	431	220113
B01AF0CDQ9	区县级政府及事业单位	125.846383	44.156678	130104	431	220113
B01AF0CDQB	区县级政府及事业单位	125.844434	44.159895	130104	431	220113
B01AF0CDQI	教会	125.833751	44.155013	130409	431	220113
B01AF0CDQK	乡镇以下级政府及事业单位	125.825247	44.148459	130106	431	220113
B01AF0CDS8	公证鉴定机构	125.177319	44.436665	130505	431	220122
B01AF0CDSA	社会团体相关	125.185987	44.431073	130400	431	220122
B01AF0CDSE	区县级政府及事业单位	125.178907	44.433828	130104	431	220122
B01AF0CDSG	区县级政府及事业单位	125.185556	44.430709	130104	431	220122
B01AF0CDSJ	区县级政府及事业单位	125.185531	44.430708	130104	431	220122
B01AF0CDSL	乡镇级政府及事业单位	125.59736	44.850529	130105	431	220122
B01AF0CDSR	区县级政府及事业单位	125.185477	44.430716	130104	431	220122
B01AF0CDTL	少先队	125.148788	44.296275	130402	431	220122
B01AF0CDTZ	区县级政府及事业单位	125.679172	43.527705	130104	431	220112
B01AF0CDU3	区县级政府及事业单位	125.663223	43.52232	130104	431	220112
B01AF0CDUC	区县级政府及事业单位	125.648652	43.523841	130104	431	220112
B01AF0CDV1	乡镇级政府及事业单位	125.355517	44.144273	130105	431	220103
B01AF0CDWJ	乡镇级政府及事业单位	126.689053	44.853351	130105	431	220182
B01AF0CDWO	乡镇级政府及事业单位	126.64498	45.036599	130105	431	220182
B01AF0CDWQ	乡镇级政府及事业单位	126.475006	44.607974	130105	431	220182
B01AF0CDX2	乡镇级政府及事业单位	126.417929	45.1337	130105	431	220182
B01AF0CDX3	乡镇级政府及事业单位	126.417692	45.133996	130105	431	220182
B01AF0CDXF	公检法机关	126.688965	44.853423	130500	431	220182
B01AF0CDXO	乡镇级政府及事业单位	126.551049	45.164003	130105	431	220182
B01AF0CDXP	交通管理机构	126.557704	44.820264	130601	431	220182
B01AF0CDYC	社会团体相关	125.689241	44.528795	130400	431	220183
B01AF0CDYD	政府机关相关|科教文化服务	126.689724	44.557672	130100|141200	431	220182
B01AF0CDYE	政府机关相关|公司企业	125.842296	44.142343	130100|170200	431	220113
B01AF0CDYF	区县级政府及事业单位	125.8536	44.15783	130104	431	220113
B01AF0CDYK	乡镇以下级政府及事业单位	125.75252	43.891716	130106	431	220105
B01AF0CDYL	乡镇以下级政府及事业单位	125.858315	44.165507	130106	431	220113
B01AF0CDYM	乡镇级政府及事业单位	126.6893	44.853445	130105	431	220182
B01AF0CDYN	乡镇级政府及事业单位	126.475111	44.607699	130105	431	220182
B01AF0CDYO	乡镇级政府及事业单位	126.417542	45.13358	130105	431	220182
B01AF0CDYQ	乡镇级政府及事业单位	126.551293	45.163482	130105	431	220182
B01AF0CDYR	交通管理机构	126.557506	44.820334	130601	431	220182
B01AF0CDZX	少先队	126.139279	44.246446	130402	431	220113
B01AF0CDZY	少先队	125.84299	44.747818	130402	431	220183
B01AF0CDZZ	少先队	125.819369	44.6601	130402	431	220183
B01AF0CE00	少先队	126.829777	44.583975	130402	431	220182
B01AF0CE02	少先队	125.602461	43.72758	130402	431	220112
B01AF0CE03	少先队	126.76002	44.858087	130402	431	220182
B01AF0CE04	少先队	125.483482	43.638925	130402	431	220102
B01AF0CE05	少先队	126.741158	44.681418	130402	431	220182
B01AF0CE07	少先队	126.534582	44.828646	130402	431	220182
B01AF0CE08	少先队	126.551679	44.82241	130402	431	220182
B01AF0CIBH	少先队	125.595776	43.548644	130402	431	220112
B01AF0CICB	少先队	126.160236	44.869561	130402	431	220182
B01AF0CICV	乡镇以下级政府及事业单位	125.121893	43.813125	130106	431	220106
B01AF0CICW	乡镇以下级政府及事业单位	125.121892	43.813125	130106	431	220106
B01AF0CICY	少先队	125.125769	43.810152	130402	431	220106
B01AF0CILU	少先队	125.523733	43.986923	130402	431	220113
B01AF0CJ2Q	省直辖市级政府及事业单位	125.326857	43.835842	130102	431	220102
B01AF0CJ3P	工商税务机构	125.329143	43.887799	130700	431	220102
B01AF0CKJ6	检察院	125.426395	43.877168	130502	431	220105
B01AF0CKJ7	检察院	125.426378	43.877103	130502	431	220105
B01AF0CKJH	省直辖市级政府及事业单位	125.392697	43.85108	130102	431	220102
B01AF0CKP4	公安警察	125.307544	43.737754	130501	431	220104
B01AF0CKPH	公安警察	125.303139	43.572763	130501	431	220104
B01AF0CKPL	社会治安机构|政府机构及社会团体	125.659543	43.532209	130506|130501	431	220112
B01AF0CKXZ	区县级政府及事业单位	126.533911	44.839988	130104	431	220182
B01AF0CKY0	区县级政府及事业单位	126.533126	44.840263	130104	431	220182
B01AF0CKY1	区县级政府及事业单位	126.53245	44.840206	130104	431	220182
B01AF0CKYH	区县级政府及事业单位	126.533128	44.840282	130104	431	220182
B01AF0CLHR	地市级政府及事业单位	125.274202	43.87316	130103	431	220106
B01AF0CM2Q	区县级政府及事业单位	126.533226	44.840279	130104	431	220182
B01AF0CMG5	行业协会	125.323231	43.883077	130407	431	220104
B01AF0CO82	工商税务机构	125.197684	43.792139	130700	431	220104
B01AF0CP7G	公安警察	125.239497	43.853592	130501	431	220106
B01AF0CPG0	省直辖市级政府及事业单位	125.251357	43.88487	130102	431	220106
B01AF0CPHV	省直辖市级政府及事业单位	125.191398	43.837649	130102	431	220106
B01AF0CPHW	省直辖市级政府及事业单位|政府机构及社会团体	125.194272	43.839281	130102|130103	431	220106
B01AF0CPKF	检察院	125.268222	43.865755	130502	431	220106
B01AF0CPKH	法院	125.261625	43.842428	130503	431	220104
B01AF0CPL6	检察院	125.259617	43.884847	130502	431	220106
B01AF0CPN4	区县级政府及事业单位	125.208492	43.81557	130104	431	220106
B01AF0CPO1	社会治安机构	125.234302	43.827987	130506	431	220104
B01AF0CWJJ	省直辖市级政府及事业单位	125.378621	43.837058	130102	431	220102
B01AF0CY8L	法院	125.386726	43.865509	130503	431	220105
B01AF0CYCL	公证鉴定机构	125.26716	43.856398	130505	431	220104
B01AF0CYMC	省直辖市级政府及事业单位	125.3497	43.879528	130102	431	220102
B01AF0CYWU	地市级政府及事业单位	125.344542	43.867907	130103	431	220102
B01AF0CYXG	公安警察	125.274715	43.855643	130501	431	220104
B01AF0CYY7	法院	125.428157	43.877137	130503	431	220105
B01AF0CZCA	行业协会	125.324878	43.894336	130407	431	220102
B01AF0CZCB	行业协会	125.324878	43.894336	130407	431	220102
B01AF0CZED	地市级政府及事业单位	125.336814	43.904832	130103	431	220103
B01AF0CZG1	公安警察	125.345339	43.88928	130501	431	220102
B01AF0CZNT	乡镇以下级政府及事业单位	125.337924	43.899771	130106	431	220102
B01AF0CZRK	教会	125.346678	43.891029	130409	431	220102
B01AF0CZSS	残联	125.343631	43.882467	130404	431	220102
B01AF0CZXC	行业协会	125.688786	44.530215	130407	431	220183
B01AF0CZXM	公检法机关	125.302718	43.573012	130500	431	220104
B01AF0CZYK	乡镇以下级政府及事业单位	125.30251	43.572974	130106	431	220104
B01AF0CZZW	区县级政府及事业单位	125.704039	44.537779	130104	431	220183
B01AF0D00R	区县级政府及事业单位	125.702841	44.538118	130104	431	220183
B01AF0D016	区县级政府及事业单位|政府机构及社会团体	125.695558	44.531475	130104|130400	431	220183
B01AF0D05C	公安警察	125.659857	43.524486	130501	431	220112
B01AF0D05N	区县级政府及事业单位	126.532052	44.840486	130104	431	220182
B01AF0D06O	社会团体相关	125.830701	44.121477	130400	431	220113
B01AF0D072	区县级政府及事业单位	125.664335	43.521497	130104	431	220112
B01AF0D08W	工商部门	125.548373	43.666445	130701	431	220112
B01AF0D08Z	乡镇级政府及事业单位	125.54891	43.665487	130105	431	220112
B01AF0D096	公安警察	125.802518	44.03587	130501	431	220113
B01AF0D0B2	红十字会	125.665106	43.528524	130405	431	220112
B01AF0D0DG	乡镇以下级政府及事业单位	126.565365	44.833758	130106	431	220182
B01AF0D0E3	乡镇级政府及事业单位	125.87183	44.157273	130105	431	220113
B01AF0D0T2	公安警察	125.336714	43.832329	130501	431	220102
B01AF0D0WC	区县级政府及事业单位	125.262653	43.89599	130104	431	220106
B01AF0D19V	公安警察	125.288936	43.820276	130501	431	220104
B01AF0D1EG	公安警察	125.338686	43.899904	130501	431	220102
B01AF0D1G0	地市级政府及事业单位	125.324881	43.894334	130103	431	220102
B01AF0D1GF	省直辖市级政府及事业单位	125.312066	43.892749	130102	431	220104
B01AF0D1KV	公安警察	125.37047	43.839375	130501	431	220102
B01AF0D1NU	乡镇级政府及事业单位	125.305001	43.944596	130105	431	220103
B01AF0D1QW	行业协会	125.345082	43.879754	130407	431	220102
B01AF0D1QZ	行业协会	125.335449	43.874091	130407	431	220102
B01AF0D1SR	社会治安机构	125.305668	43.825294	130506	431	220104
B01AF0D1SX	省直辖市级政府及事业单位	125.309924	43.831949	130102	431	220104
B01AF0D251	公安警察	125.293935	43.873706	130501	431	220104
B01AF0D2S3	地市级政府及事业单位	125.348048	43.852137	130103	431	220102
B01AF0D2S4	地市级政府及事业单位	125.348719	43.850846	130103	431	220102
B01AF0D2S5	地市级政府及事业单位	125.348694	43.850852	130103	431	220102
B01AF0D2SO	公检法机关	125.325184	43.898086	130500	431	220103
B01AF0D2W3	乡镇级政府及事业单位	125.363191	43.892706	130105	431	220105
B01AF0D2W5	乡镇级政府及事业单位	125.363072	43.892516	130105	431	220105
B01AF0D2WC	乡镇以下级政府及事业单位	125.364235	43.894715	130106	431	220105
B01AF0D33O	省直辖市级政府及事业单位	125.331781	43.877866	130102	431	220102
B01AF0D39L	行业协会	125.325184	43.898086	130407	431	220103
B01AF0D39M	行业协会	125.325184	43.898086	130407	431	220103
B01AF0D3DD	乡镇以下级政府及事业单位	125.353623	43.893885	130106	431	220102
B01AF0D3OK	省直辖市级政府及事业单位	125.32568	43.897016	130102	431	220103
B01AF0D3OL	省直辖市级政府及事业单位	125.32568	43.897016	130102	431	220103
B01AF0D3S3	乡镇以下级政府及事业单位	125.372428	43.889094	130106	431	220105
B01AF0D3S4	乡镇以下级政府及事业单位	125.371956	43.88901	130106	431	220105
B01AF0D3SH	乡镇级政府及事业单位	125.355968	43.8914	130105	431	220102
B01AF0D3U7	省直辖市级政府及事业单位	125.365031	43.858533	130102	431	220102
B01AF0D3Z9	地市级政府及事业单位	125.285287	43.9248	130103	431	220106
B01AF0D40B	省直辖市级政府及事业单位	125.349672	43.879855	130102	431	220102
B01AF0D431	省直辖市级政府及事业单位	125.334277	43.898634	130102	431	220102
B01AF0D4BC	教会	125.341898	43.932831	130409	431	220103
B01AF0D4DK	行业协会	125.342003	43.89319	130407	431	220102
B01AF0D4E0	区县级政府及事业单位	125.248901	43.901922	130104	431	220106
B01AF0D4E1	区县级政府及事业单位	125.248506	43.902545	130104	431	220106
B01AF0D4GX	乡镇级政府及事业单位	125.314946	43.824225	130105	431	220102
B01AF0D4GY	乡镇级政府及事业单位	125.314938	43.824199	130105	431	220102
B01AF0D4GZ	省直辖市级政府及事业单位	125.316749	43.823627	130102	431	220102
B01AF0D4OR	省直辖市级政府及事业单位	125.374797	43.858553	130102	431	220102
B01AF0D4QS	区县级政府及事业单位	125.338703	43.932372	130104	431	220103
B01AF0D4S2	乡镇级政府及事业单位	125.3429	43.937044	130105	431	220103
B01AF0D4S3	公安警察	125.342651	43.937049	130501	431	220103
B01AF0D4XX	地市级政府及事业单位	125.378233	43.90043	130103	431	220105
B01AF0D51A	地市级政府及事业单位	125.310971	43.886426	130103	431	220104
B01AF0D59H	省直辖市级政府及事业单位	125.318474	43.86767	130102	431	220104
B01AF0D5PM	交通管理机构	125.32012	43.88531	130601	431	220104
B01AF0D5S5	公安警察	125.331171	43.899142	130501	431	220103
B01AF0D5UN	公安警察	125.243594	43.888901	130501	431	220106
B01AF0D5WJ	教会	125.325917	43.933178	130409	431	220103
B01AF0D62J	地市级政府及事业单位	125.320382	43.884167	130103	431	220104
B01AF0D67N	乡镇级政府及事业单位	125.242378	43.884397	130105	431	220106
B01AF0D67O	乡镇级政府及事业单位	125.242165	43.884631	130105	431	220106
B01AF0D6F9	省直辖市级政府及事业单位	125.327191	43.874861	130102	431	220102
B01AF0D6TH	公安警察	125.345024	43.889115	130501	431	220102
B01AF0D6XA	乡镇级政府及事业单位	125.347406	43.907691	130105	431	220103
B01AF0D6XB	乡镇级政府及事业单位	125.347406	43.907691	130105	431	220103
B01AF0D6XC	乡镇级政府及事业单位	125.347406	43.907691	130105	431	220103
B01AF0D7SF	乡镇以下级政府及事业单位	125.339326	43.914112	130106	431	220103
B01AF0D7SG	乡镇以下级政府及事业单位	125.339349	43.914116	130106	431	220103
B01AF0D7SH	乡镇以下级政府及事业单位	125.339381	43.914108	130106	431	220103
B01AF0D7SI	乡镇以下级政府及事业单位	125.339349	43.914116	130106	431	220103
B01AF0D7Z9	政府机关相关	125.186261	44.441156	130100	431	220122
B01AF0D82Q	乡镇级政府及事业单位	124.840391	44.350254	130105	431	220122
B01AF0D858	乡镇级政府及事业单位	125.922854	43.420421	130105	431	220112
B01AF0D859	乡镇级政府及事业单位	125.922835	43.42044	130105	431	220112
B01AF0D867	政府机关相关|科教文化服务	125.665952	43.524731	130100|140000	431	220112
B01AF0D86A	社会团体相关	125.666266	43.525263	130400	431	220112
B01AF0D86D	区县级政府及事业单位	125.666156	43.525261	130104	431	220112
B01AF0D86K	交通管理机构	125.120934	43.895719	130601	431	220106
B01AF0D876	区县级政府及事业单位	125.689145	44.528098	130104	431	220183
B01AF0D87F	区县级政府及事业单位	125.727984	44.534407	130104	431	220183
B01AF0D87H	政府机关相关	125.71699	44.519335	130100	431	220183
B01AF0D87S	乡镇以下级政府及事业单位	125.720878	44.520524	130106	431	220183
B01AF0D88M	乡镇级政府及事业单位	125.130015	44.670107	130105	431	220122
B01AF0D88W	政府机关相关	125.716964	44.519335	130100	431	220183
B01AF0D891	乡镇以下级政府及事业单位	125.467531	43.95819	130106	431	220103
B01AF0D892	乡镇以下级政府及事业单位	125.467901	43.957842	130106	431	220103
B01AF0D894	乡镇以下级政府及事业单位	125.467929	43.957853	130106	431	220103
B01AF0D896	社会团体相关	125.469619	43.958258	130400	431	220103
B01AF0D898	公安警察	125.466524	43.957419	130501	431	220103
B01AF0D89A	乡镇级政府及事业单位	125.479259	43.969115	130105	431	220103
B01AF0D89B	乡镇级政府及事业单位	125.465787	43.956652	130105	431	220103
B01AF0D89E	共青团	125.463125	43.955156	130401	431	220103
B01AF0D89G	慈善机构	125.464095	43.954098	130408	431	220103
B01AF0D89H	慈善机构	125.464063	43.954099	130408	431	220103
B01AF0D89N	乡镇以下级政府及事业单位	125.429589	43.922405	130106	431	220105
B01AF0D89O	乡镇以下级政府及事业单位	125.429589	43.922404	130106	431	220105
B01AF0D8AU	交通管理机构	125.402209	43.757036	130601	431	220102
B01AF0D8BE	乡镇以下级政府及事业单位	125.690578	43.526685	130106	431	220112
B01AF0D8BY	区县级政府及事业单位	125.651484	43.520628	130104	431	220112
B01AF0D8C0	区县级政府及事业单位	125.705151	44.536313	130104	431	220183
B01AF0D8CD	乡镇以下级政府及事业单位	125.683859	44.523923	130106	431	220183
B01AF0D8CE	乡镇以下级政府及事业单位	125.683859	44.523932	130106	431	220183
B01AF0D8FZ	乡镇以下级政府及事业单位	125.655838	43.530569	130106	431	220112
B01AF0D8G2	乡镇以下级政府及事业单位	125.655838	43.530569	130106	431	220112
B01AF0D8G4	乡镇以下级政府及事业单位	125.655838	43.530569	130106	431	220112
B01AF0D8G7	地市级政府及事业单位	125.655838	43.530569	130103	431	220112
B01AF0D8H0	少先队	124.981754	43.922929	130402	431	220122
B01AF0D8H3	社会团体相关	125.075211	43.985833	130400	431	220103
B01AF0D8H6	少先队	125.089841	43.964469	130402	431	220106
B01AF0D8HL	公安警察	125.426306	43.970986	130501	431	220103
B01AF0D8K3	乡镇以下级政府及事业单位	125.626947	43.830021	130106	431	220105
B01AF0D8K4	社会团体相关	125.627255	43.83041	130400	431	220105
B01AF0D8K6	乡镇级政府及事业单位	125.657842	43.818841	130105	431	220105
B01AF0D8K7	乡镇以下级政府及事业单位	125.686311	43.810528	130106	431	220105
B01AF0D8K8	乡镇以下级政府及事业单位	125.686009	43.810414	130106	431	220105
B01AF0D8LT	公安警察	125.151728	43.948295	130501	431	220106
B01AF0D8M5	乡镇以下级政府及事业单位	125.156911	43.951954	130106	431	220106
B01AF0D8M6	乡镇以下级政府及事业单位	125.156911	43.951955	130106	431	220106
B01AF0D8MT	乡镇以下级政府及事业单位	125.522197	43.919127	130106	431	220105
B01AF0D8MU	乡镇以下级政府及事业单位	125.522046	43.919165	130106	431	220105
B01AF0D8OX	交通管理机构	125.493136	43.716224	130601	431	220102
B01AF0D8OY	交通执法站	125.49789	43.710139	130604	431	220102
B01AF0D8PA	乡镇以下级政府及事业单位	125.709787	43.67492	130106	431	220112
B01AF0D8PB	乡镇以下级政府及事业单位	125.709787	43.674918	130106	431	220112
B01AF0D8PC	公安警察	125.709027	43.67773	130501	431	220112
B01AF0D8QO	乡镇以下级政府及事业单位	125.255732	43.983764	130106	431	220106
B01AF0D8QP	乡镇以下级政府及事业单位	125.256044	43.98385	130106	431	220106
B01AF0D8TR	乡镇级政府及事业单位	125.712375	43.688913	130105	431	220112
B01AF0D8TX	行业协会	125.71511	43.711019	130407	431	220112
B01AF0D8TY	乡镇以下级政府及事业单位	125.715109	43.711018	130106	431	220112
B01AF0D8UA	乡镇以下级政府及事业单位	125.596509	43.612958	130106	431	220112
B01AF0D8UB	乡镇以下级政府及事业单位	125.596509	43.612958	130106	431	220112
B01AF0D8UR	区县级政府及事业单位	125.648774	43.523729	130104	431	220112
B01AF0D8VD	公安警察	125.172804	44.44532	130501	431	220122
B01AF0D8WB	交通管理机构	125.185564	43.93416	130601	431	220106
B01AF0D8WW	消费者协会	125.692378	43.989781	130406	431	220113
B01AF0D8YX	乡镇级政府及事业单位	125.548902	43.665477	130105	431	220112
B01AF0D8YY	乡镇级政府及事业单位	125.54914	43.665715	130105	431	220112
B01AF0D8ZB	区县级政府及事业单位	125.653168	43.529497	130104	431	220112
B01AF0D8ZC	社会团体相关	125.653401	43.529263	130400	431	220112
B01AF0D8ZJ	法院	125.658499	43.532186	130503	431	220112
B01AF0D93K	区县级政府及事业单位	125.646535	43.550262	130104	431	220112
B01AF0D93L	乡镇以下级政府及事业单位	125.649285	43.509346	130106	431	220112
B01AF0D93N	乡镇以下级政府及事业单位	125.662527	43.518018	130106	431	220112
B01AF0D93X	区县级政府及事业单位	125.67815	44.531462	130104	431	220183
B01AF0D940	区县级政府及事业单位	125.689151	44.528069	130104	431	220183
B01AF0D944	乡镇级政府及事业单位	125.716493	44.519284	130105	431	220183
B01AF0D950	公证鉴定机构	125.704066	44.527628	130505	431	220183
B01AF0D9D6	行业协会	125.705809	44.533152	130407	431	220183
B01AF0D9DG	区县级政府及事业单位	125.705872	44.533244	130104	431	220183
B01AF0D9GO	乡镇级政府及事业单位	125.567586	43.853179	130105	431	220105
B01AF0D9H8	乡镇级政府及事业单位	125.651956	43.523481	130105	431	220112
B01AF0D9H9	政府机关相关	125.648778	43.523262	130100	431	220112
B01AF0D9HA	政府机关相关	125.648778	43.523262	130100	431	220112
B01AF0D9HG	乡镇级政府及事业单位	125.70139	44.527283	130105	431	220183
B01AF0D9HU	公证鉴定机构	125.702397	44.526163	130505	431	220183
B01AF0D9KH	乡镇以下级政府及事业单位	125.562143	43.855163	130106	431	220105
B01AF0D9KK	乡镇以下级政府及事业单位	125.548621	43.861226	130106	431	220105
B01AF0D9KL	乡镇以下级政府及事业单位	125.548653	43.861247	130106	431	220105
B01AF0D9KN	乡镇以下级政府及事业单位	125.548092	43.860907	130106	431	220105
B01AF0D9KO	民主党派	125.548391	43.861515	130300	431	220105
B01AF0D9L3	公安警察	125.87628	43.895885	130501	431	220113
B01AF0D9L4	地市级政府及事业单位	125.8918	43.893661	130103	431	220113
B01AF0D9LC	公安警察	125.786887	43.469495	130501	431	220112
B01AF0D9LD	乡镇以下级政府及事业单位	125.790132	43.466329	130106	431	220112
B01AF0D9LE	乡镇以下级政府及事业单位	125.789126	43.46871	130106	431	220112
B01AF0D9LH	乡镇以下级政府及事业单位	125.822937	43.455784	130106	431	220112
B01AF0D9LI	乡镇以下级政府及事业单位	125.822937	43.455783	130106	431	220112
B01AF0D9LL	社会团体相关	125.730898	43.358168	130400	431	220112
B01AF0D9LM	少先队	125.710109	43.353676	130402	431	220112
B01AF0D9LO	乡镇以下级政府及事业单位	125.70968	43.35395	130106	431	220112
B01AF0D9LP	乡镇以下级政府及事业单位	125.70955	43.353998	130106	431	220112
B01AF0D9LQ	乡镇以下级政府及事业单位	125.699657	43.409825	130106	431	220112
B01AF0D9M8	区县级政府及事业单位	125.664858	44.535435	130104	431	220183
B01AF0D9M9	慈善机构	125.666381	44.536322	130408	431	220183
B01AF0D9MA	区县级政府及事业单位	125.66428	44.537612	130104	431	220183
B01AF0D9N1	区县级政府及事业单位	125.694681	44.526882	130104	431	220183
B01AF0D9N5	区县级政府及事业单位	125.689241	44.528795	130104	431	220183
B01AF0D9N6	区县级政府及事业单位	125.689817	44.528406	130104	431	220183
B01AF0D9N7	公证鉴定机构	125.689833	44.528492	130505	431	220183
B01AF0D9N8	区县级政府及事业单位	125.689854	44.528485	130104	431	220183
B01AF0D9P2	地市级政府及事业单位	125.891799	43.893662	130103	431	220113
B01AF0D9PF	慈善机构	125.730302	43.395926	130408	431	220112
B01AF0D9PK	乡镇级政府及事业单位	125.7378	43.404752	130105	431	220112
B01AF0D9PL	乡镇级政府及事业单位	125.737742	43.404721	130105	431	220112
B01AF0D9PN	公安警察	125.729742	43.412375	130501	431	220112
B01AF0D9PW	交通管理机构	125.929323	43.414494	130601	431	220112
B01AF0D9Q0	少先队	125.968359	43.385828	130402	431	220112
B01AF0D9Q1	公安警察	125.733601	43.318002	130501	431	220112
B01AF0D9Q9	工商税务机构	125.685924	44.529913	130700	431	220183
B01AF0D9QB	交通管理机构	125.687002	44.529643	130601	431	220183
B01AF0D9R1	区县级政府及事业单位	125.690109	44.531315	130104	431	220183
B01AF0D9RH	社会团体相关	125.715094	44.518351	130400	431	220183
B01AF0D9SN	区县级政府及事业单位	125.647594	43.550146	130104	431	220112
B01AF0D9SS	乡镇级政府及事业单位	125.130041	44.669727	130105	431	220122
B01AF0D9SX	公安警察	125.118991	44.67053	130501	431	220122
B01AF0D9TK	区县级政府及事业单位	125.695329	44.541223	130104	431	220183
B01AF0D9V1	社会团体相关	125.699217	43.583019	130400	431	220112
B01AF0D9V2	共青团	125.699226	43.582937	130401	431	220112
B01AF0D9VA	公安警察	125.664107	43.511399	130501	431	220112
B01AF0D9WU	乡镇以下级政府及事业单位	125.670189	43.524726	130106	431	220112
B01AF0D9WV	乡镇以下级政府及事业单位	125.67019	43.524737	130106	431	220112
B01AF0D9X3	工商部门	125.675548	43.526115	130701	431	220112
B01AF0D9X5	消费者协会	125.6737	43.526608	130406	431	220112
B01AF0D9XO	公证鉴定机构	125.7154	44.536292	130505	431	220183
B01AF0D9XQ	区县级政府及事业单位	125.715288	44.53632	130104	431	220183
B01AF0D9YN	政府机关相关	125.479521	43.969056	130100	431	220103
B01AF0D9YO	政府机关相关	125.479521	43.969055	130100	431	220103
B01AF0D9YP	乡镇级政府及事业单位	125.479521	43.969055	130105	431	220103
B01AF0D9ZJ	乡镇以下级政府及事业单位	125.67972	43.538691	130106	431	220112
B01AF0D9ZM	公安警察	125.688271	43.533036	130501	431	220112
B01AF0D9ZO	法院	125.68677	43.539156	130503	431	220112
B01AF0DA18	公安警察	125.823595	44.134533	130501	431	220113
B01AF0DA1A	社会团体相关	125.817686	44.137161	130400	431	220113
B01AF0DA1O	乡镇级政府及事业单位	125.822912	44.13462	130105	431	220113
B01AF0DA1P	乡镇级政府及事业单位	125.823038	44.134603	130105	431	220113
B01AF0DA20	社会团体相关	124.995351	44.036436	130400	431	220122
B01AF0DA22	少先队	125.07647	44.019765	130402	431	220103
B01AF0DA23	乡镇以下级政府及事业单位	125.075957	44.019513	130106	431	220103
B01AF0DA24	乡镇以下级政府及事业单位	125.076124	44.0196	130106	431	220103
B01AF0DA26	乡镇级政府及事业单位	125.242476	44.003729	130105	431	220103
B01AF0DA3C	区县级政府及事业单位	125.175503	44.442104	130104	431	220122
B01AF0DA4P	乡镇以下级政府及事业单位	125.180626	44.083163	130106	431	220103
B01AF0DA4Q	乡镇以下级政府及事业单位	125.180626	44.083163	130106	431	220103
B01AF0DA4R	乡镇级政府及事业单位	125.183049	44.060444	130105	431	220103
B01AF0DA4T	政府机关相关	125.181202	44.059906	130100	431	220103
B01AF0DA4U	乡镇级政府及事业单位	125.181372	44.059943	130105	431	220103
B01AF0DA4V	乡镇级政府及事业单位	125.181132	44.060315	130105	431	220103
B01AF0DA59	公安警察	125.180551	44.059784	130501	431	220103
B01AF0DA5U	乡镇以下级政府及事业单位	126.53281	44.776767	130106	431	220182
[truncated: 11,236 more rows]
