# Supplementary material for: Design of Urban resilience model in emergency situations
Source: PLoS One. 2026 Jun 9;21(6):e0347588. doi: 10.1371/journal.pone.0347588 (PMC13249160; doi:10.1371/journal.pone.0347588)
Supplement: S1 File — (ZIP) [file pone.0347588.s001.zip › dataset/Appendix 3/Interior amenities data.csv]

id	小类	lon_gcj02	lat_gcj02	typecode	citycode	adcode
B0FFFPRIAW	室内设施	125.325973	43.91324	970000	431	220103
B0FFGDQX6C	室内设施	125.324181	43.891566	970000	431	220104
B0FFHFC1SH	室内设施	125.324804	43.909822	970000	431	220103
B0FFHFC1SJ	室内设施	125.323614	43.909898	970000	431	220103
B0FFHFC1T0	室内设施	125.323261	43.911518	970000	431	220103
B0FFHFC1TC	室内设施	125.323428	43.911937	970000	431	220103
B0FFHFC1TE	室内设施	125.323189	43.912245	970000	431	220103
B0FFHFC1TM	室内设施	125.323254	43.911952	970000	431	220103
B0FFHFC1TN	室内设施	125.322978	43.91195	970000	431	220103
B0FFHFC1TO	室内设施	125.323269	43.911092	970000	431	220103
B0FFHFC1TP	室内设施	125.32299	43.911303	970000	431	220103
B0FFHFC1TQ	室内设施	125.323001	43.910598	970000	431	220103
B0FFHFC1TR	室内设施	125.322982	43.911733	970000	431	220103
B0FFHFC1TS	室内设施	125.322997	43.910873	970000	431	220103
B0FFHFC1TT	室内设施	125.323278	43.910599	970000	431	220103
B0FFHFC1TU	室内设施	125.323258	43.911734	970000	431	220103
B0FFHFC1TV	室内设施	125.323264	43.911305	970000	431	220103
B0FFHFC1TW	室内设施	125.322993	43.911089	970000	431	220103
B0FFHFC1TX	室内设施	125.323273	43.910875	970000	431	220103
B0FFHFC1TY	室内设施	125.322986	43.911516	970000	431	220103
B0FFHFC1TZ	室内设施	125.325285	43.911517	970000	431	220103
B0FFHFC1U0	室内设施	125.323236	43.912182	970000	431	220103
B0FFHFC1U6	室内设施	125.325288	43.911303	970000	431	220103
B0FFHFC1U7	室内设施	125.325295	43.91109	970000	431	220103
B0FFHFC1U8	室内设施	125.325297	43.910874	970000	431	220103
B0FFHFC1UA	室内设施	125.325279	43.911951	970000	431	220103
B0FFHFC1UB	室内设施	125.325281	43.911733	970000	431	220103
B0FFHFC1UC	室内设施	125.325454	43.911751	970000	431	220103
B0FFHFC1UD	室内设施	125.325469	43.910893	970000	431	220103
B0FFHFC1UE	室内设施	125.325741	43.911109	970000	431	220103
B0FFHFC1UF	室内设施	125.325465	43.911108	970000	431	220103
B0FFHFC1UG	室内设施	125.325474	43.910617	970000	431	220103
B0FFHFC1UH	室内设施	125.32573	43.911753	970000	431	220103
B0FFHFC1UI	室内设施	125.325461	43.911322	970000	431	220103
B0FFHFC1UJ	室内设施	125.325745	43.910894	970000	431	220103
B0FFHFC1UK	室内设施	125.32575	43.910618	970000	431	220103
B0FFHFC1UL	室内设施	125.32545	43.911968	970000	431	220103
B0FFHFC1UM	室内设施	125.325726	43.91197	970000	431	220103
B0FFHFC1UN	室内设施	125.325457	43.911535	970000	431	220103
B0FFHFC1UO	室内设施	125.325733	43.911536	970000	431	220103
B0FFHFC1UQ	室内设施	125.325736	43.911323	970000	431	220103
B0FFHFC1UV	室内设施	125.325037	43.910872	970000	431	220103
B0FFHFC1UW	室内设施	125.325302	43.910599	970000	431	220103
B0FFHFC1UY	室内设施	125.323414	43.911937	970000	431	220103
B0FFHFC1UZ	室内设施	125.325047	43.910317	970000	431	220103
B0FFHFC1V0	室内设施	125.324601	43.912588	970000	431	220103
B0FFHFC1V3	室内设施	125.323439	43.910601	970000	431	220103
B0FFHFC1V4	室内设施	125.322809	43.911948	970000	431	220103
B0FFHFC1V5	室内设施	125.322811	43.911515	970000	431	220103
B0FFHFC1V6	室内设施	125.32281	43.911731	970000	431	220103
B0FFHFC1V7	室内设施	125.323423	43.911519	970000	431	220103
B0FFHFC1V8	室内设施	125.323432	43.910876	970000	431	220103
B0FFHFC1V9	室内设施	125.32283	43.910597	970000	431	220103
B0FFHFC1VA	室内设施	125.323417	43.911736	970000	431	220103
B0FFHFC1VB	室内设施	125.322814	43.911301	970000	431	220103
B0FFHFC1VC	室内设施	125.322815	43.911499	970000	431	220103
B0FFHFC1VD	室内设施	125.32341	43.911953	970000	431	220103
B0FFHFC1VE	室内设施	125.323431	43.911092	970000	431	220103
B0FFHFC1VF	室内设施	125.323424	43.911306	970000	431	220103
B0FFHFC1VG	室内设施	125.322822	43.911088	970000	431	220103
B0FFHFC1VH	室内设施	125.322819	43.911285	970000	431	220103
B0FFHFC1VI	室内设施	125.322825	43.910855	970000	431	220103
B0FFHFC1VJ	室内设施	125.323417	43.91172	970000	431	220103
B0FFHFC1VK	室内设施	125.322825	43.910871	970000	431	220103
B0FFHFC1VL	室内设施	125.323686	43.911939	970000	431	220103
B0FFHFC1VN	室内设施	125.323235	43.912308	970000	431	220103
B0FFHFC1VO	室内设施	125.32281	43.911715	970000	431	220103
B0FFHFC1VP	室内设施	125.323432	43.91086	970000	431	220103
B0FFHFC1VQ	室内设施	125.323188	43.91225	970000	431	220103
B0FFHFC1VR	室内设施	125.323437	43.910585	970000	431	220103
B0FFHFC1VS	室内设施	125.325317	43.910615	970000	431	220103
B0FFHFC1VT	室内设施	125.325909	43.911324	970000	431	220103
B0FFHFC1VU	室内设施	125.325295	43.91175	970000	431	220103
B0FFHFC1VV	室内设施	125.325919	43.91062	970000	431	220103
B0FFHFC1VW	室内设施	125.3253	43.911533	970000	431	220103
B0FFHFC1VX	室内设施	125.325904	43.911754	970000	431	220103
B0FFHFC1VY	室内设施	125.325905	43.911538	970000	431	220103
B0FFHFC1VZ	室内设施	125.32591	43.911111	970000	431	220103
B0FFHFC1W0	室内设施	125.325918	43.910894	970000	431	220103
B0FFHFC1W1	室内设施	125.325307	43.91089	970000	431	220103
B0FFHFC1W2	室内设施	125.325302	43.91132	970000	431	220103
B0FFHFC1W3	室内设施	125.32591	43.911308	970000	431	220103
B0FFHFC1W5	室内设施	125.3259	43.911971	970000	431	220103
B0FFHFC1W6	室内设施	125.325288	43.911967	970000	431	220103
B0FFHFC1W7	室内设施	125.325923	43.910604	970000	431	220103
B0FFHFC1W8	室内设施	125.325309	43.911106	970000	431	220103
B0FFHFC1WA	室内设施	125.325307	43.91109	970000	431	220103
B0FFHFC1WB	室内设施	125.325914	43.911095	970000	431	220103
B0FFHFC1WC	室内设施	125.325897	43.911955	970000	431	220103
B0FFHFC1WD	室内设施	125.3259	43.911738	970000	431	220103
B0FFHFC1WE	室内设施	125.325314	43.910599	970000	431	220103
B0FFHFC1WF	室内设施	125.325907	43.911522	970000	431	220103
B0FFHFC1WP	室内设施	125.325292	43.911951	970000	431	220103
B0FFHFC1WQ	室内设施	125.325311	43.910874	970000	431	220103
B0FFHFC1WR	室内设施	125.325298	43.911517	970000	431	220103
B0FFHFC1WS	室内设施	125.325026	43.911515	970000	431	220103
B0FFHFC1WT	室内设施	125.325916	43.910878	970000	431	220103
B0FFHFC1WU	室内设施	125.325301	43.911303	970000	431	220103
B0FFHFC1WV	室内设施	125.323691	43.911722	970000	431	220103
B0FFHFC1WW	室内设施	125.325295	43.911734	970000	431	220103
B0FFHFC1WX	室内设施	125.32342	43.911503	970000	431	220103
B0FFHFC1WY	室内设施	125.325017	43.911949	970000	431	220103
B0FFHFC1WZ	室内设施	125.325015	43.91216	970000	431	220103
B0FFHFC1X0	室内设施	125.323423	43.911289	970000	431	220103
B0FFHFC1X3	室内设施	125.322805	43.911932	970000	431	220103
B0FFHFC1X4	室内设施	125.325021	43.911732	970000	431	220103
B0FFHFC1X5	室内设施	125.322821	43.911071	970000	431	220103
B0FFHFC1XA	室内设施	125.324801	43.910789	970000	431	220103
B0FFHFC1XD	室内设施	125.325033	43.911088	970000	431	220103
B0FFHFC1XE	室内设施	125.323943	43.910748	970000	431	220103
B0FFHFC1XG	室内设施	125.322828	43.91058	970000	431	220103
B0FFHFC1XH	室内设施	125.325041	43.910597	970000	431	220103
B0FFHFC1XJ	室内设施	125.324599	43.912578	970000	431	220103
B0FFHFC1XK	室内设施	125.324794	43.910789	970000	431	220103
B0FFHFC1XM	室内设施	125.32503	43.911301	970000	431	220103
B0FFHFC1XP	室内设施	125.323429	43.911076	970000	431	220103
B0FFHFC1XV	室内设施	125.32423	43.912256	970000	431	220103
B0FFHFC1XW	室内设施	125.324453	43.912258	970000	431	220103
B0FFHFC1Y8	室内设施	125.325037	43.910872	970000	431	220103
B0FFHFC1Y9	室内设施	125.323706	43.910862	970000	431	220103
B0FFHFC1YA	室内设施	125.325041	43.910597	970000	431	220103
B0FFHFC1YB	室内设施	125.32385	43.91187	970000	431	220103
B0FFHFC1YC	室内设施	125.323699	43.911291	970000	431	220103
B0FFHFC1YD	室内设施	125.325017	43.911949	970000	431	220103
B0FFHFC1YE	室内设施	125.325015	43.91216	970000	431	220103
B0FFHFC1YF	室内设施	125.323686	43.911939	970000	431	220103
B0FFHFC1YG	室内设施	125.3245	43.910206	970000	431	220103
B0FFHFC1YH	室内设施	125.323711	43.910587	970000	431	220103
B0FFHFC1YM	室内设施	125.325033	43.911088	970000	431	220103
B0FFHFC1YN	室内设施	125.323955	43.910632	970000	431	220103
B0FFHFC1YO	室内设施	125.325021	43.911732	970000	431	220103
B0FFHFC1YQ	室内设施	125.324854	43.911887	970000	431	220103
B0FFHFC1YR	室内设施	125.323695	43.911505	970000	431	220103
B0FFHFC1YS	室内设施	125.325047	43.910317	970000	431	220103
B0FFHFC1YU	室内设施	125.325026	43.911515	970000	431	220103
B0FFHFC1YV	室内设施	125.324786	43.910637	970000	431	220103
B0FFHFC1YW	室内设施	125.324144	43.910203	970000	431	220103
B0FFHFC1YX	室内设施	125.323701	43.911078	970000	431	220103
B0FFHFC1YY	室内设施	125.323853	43.911855	970000	431	220103
B0FFHFC1YZ	室内设施	125.32503	43.911301	970000	431	220103
B0FFHFC1Z0	室内设施	125.324794	43.910637	970000	431	220103
B0FFHFC1Z1	室内设施	125.324855	43.911863	970000	431	220103
B0FFHFC1Z2	室内设施	125.323691	43.911722	970000	431	220103
B0FFHFC1Z3	室内设施	125.324239	43.912257	970000	431	220103
B0FFHFC1Z4	室内设施	125.324439	43.912258	970000	431	220103
B0FFHI844I	室内设施	125.323875	43.910658	970000	431	220103
B0FFHIFXE1	室内设施	125.292149	43.940301	970000	431	220103
B0FFHIFXEF	室内设施	125.29208	43.939833	970000	431	220103
B0FFHIFXEK	室内设施	125.292028	43.939663	970000	431	220103
B0FFHIFXEL	室内设施	125.293194	43.939586	970000	431	220103
B0FFHIFXES	室内设施	125.292088	43.940303	970000	431	220103
B0FFHIFXF0	室内设施	125.292602	43.940006	970000	431	220103
B0FFHIFXF6	室内设施	125.293055	43.939563	970000	431	220103
B0FFHIFXFB	室内设施	125.292029	43.939829	970000	431	220103
B0FFHIFXFH	室内设施	125.293199	43.940228	970000	431	220103
B0FFHIFXFJ	室内设施	125.292053	43.940183	970000	431	220103
B0FFHIFXFK	室内设施	125.29227	43.940176	970000	431	220103
B0FFHIFXFM	室内设施	125.293189	43.939421	970000	431	220103
B0FFHIFXFO	室内设施	125.292946	43.940534	970000	431	220103
B0FFHIFXFP	室内设施	125.292587	43.940542	970000	431	220103
B0FFHIFXFQ	室内设施	125.293002	43.940529	970000	431	220103
B0FFHIFXFR	室内设施	125.292929	43.939802	970000	431	220103
B0FFHIFXFU	室内设施	125.293196	43.940389	970000	431	220103
B0FFHIFXFV	室内设施	125.292079	43.939685	970000	431	220103
B0FFHIFXFW	室内设施	125.293065	43.940238	970000	431	220103
B0FFHIFXFX	室内设施	125.293056	43.93956	970000	431	220103
B0FFHIFXFZ	室内设施	125.293064	43.940172	970000	431	220103
B0FFHIFXG0	室内设施	125.293188	43.939572	970000	431	220103
B0FFHIFXG1	室内设施	125.292974	43.939264	970000	431	220103
B0FFHIFXG3	室内设施	125.292033	43.940319	970000	431	220103
B0FFHIFXG6	室内设施	125.292928	43.940003	970000	431	220103
B0FFHIFXGB	室内设施	125.293058	43.939562	970000	431	220103
B0FFHIFXGC	室内设施	125.293059	43.939621	970000	431	220103
B0FFHIFXGJ	室内设施	125.292945	43.940534	970000	431	220103
B0FFHIFXGK	室内设施	125.292971	43.939263	970000	431	220103
B0FFHIFXGN	室内设施	125.292334	43.939257	970000	431	220103
B0FFHIFXGP	室内设施	125.292757	43.940541	970000	431	220103
B0FFHIFXGR	室内设施	125.292377	43.939998	970000	431	220103
B0FFHIFXGS	室内设施	125.29319	43.939572	970000	431	220103
B0FFHIFXGT	室内设施	125.292999	43.940531	970000	431	220103
B0FFHIFXGU	室内设施	125.292932	43.939259	970000	431	220103
B0FFHIFXGY	室内设施	125.292264	43.939578	970000	431	220103
B0FFHIFXGZ	室内设施	125.293061	43.940239	970000	431	220103
B0FFHIFXH4	室内设施	125.29306	43.94017	970000	431	220103
B0FFHIFXH5	室内设施	125.293054	43.939568	970000	431	220103
B0FFHIFXH8	室内设施	125.293056	43.93957	970000	431	220103
B0FFHIFXH9	室内设施	125.293059	43.940237	970000	431	220103
B0FFHIFXHB	室内设施	125.293195	43.94039	970000	431	220103
B0FFHIFXHD	室内设施	125.292264	43.93965	970000	431	220103
B0FFHIFXHE	室内设施	125.293058	43.940169	970000	431	220103
B0FFHIFXHF	室内设施	125.292382	43.939809	970000	431	220103
B0FFHIFXHI	室内设施	125.293188	43.939411	970000	431	220103
B0FFHIFXHL	室内设施	125.293199	43.940225	970000	431	220103
B0FFHIFXHP	室内设施	125.293055	43.93957	970000	431	220103
B0FFHIFXHQ	室内设施	125.293057	43.940173	970000	431	220103
B0FFHIFXHR	室内设施	125.293053	43.939629	970000	431	220103
B0FFHIFXHS	室内设施	125.292692	43.940012	970000	431	220103
B0FFHIFXHT	室内设施	125.293057	43.940236	970000	431	220103
B0FFHIFXHU	室内设施	125.292649	43.94001	970000	431	220103
B0FFHIFXHV	室内设施	125.293053	43.939568	970000	431	220103
B0FFHIFXHZ	室内设施	125.292585	43.9398	970000	431	220103
B0FFHIFXI2	室内设施	125.293052	43.939565	970000	431	220103
B0FFHIFXI3	室内设施	125.293059	43.940175	970000	431	220103
B0FFHIFXI4	室内设施	125.293049	43.940204	970000	431	220103
B0FFHIFXI5	室内设施	125.29269	43.939796	970000	431	220103
B0FFHIFXI6	室内设施	125.292053	43.939578	970000	431	220103
B0FFHIFXI7	室内设施	125.293195	43.940228	970000	431	220103
B0FFHIFXI9	室内设施	125.293191	43.93957	970000	431	220103
B0FFHIFXIA	室内设施	125.293186	43.939572	970000	431	220103
B0FFHIFYGR	室内设施	125.324722	43.912447	970000	431	220103
B0FFHIFYGU	室内设施	125.324295	43.909717	970000	431	220103
B0FFHIFYGV	室内设施	125.324854	43.911825	970000	431	220103
B0FFHIFYGW	室内设施	125.323854	43.911806	970000	431	220103
B0FFHIFYGX	室内设施	125.32469	43.910262	970000	431	220103
B0FFHIFYGZ	室内设施	125.32443	43.909912	970000	431	220103
B0FFHIFYH1	室内设施	125.323936	43.912536	970000	431	220103
B0FFHIFYH3	室内设施	125.324313	43.912501	970000	431	220103
B0FFHIFYH4	室内设施	125.322844	43.909997	970000	431	220103
B0FFHIFYH5	室内设施	125.323526	43.912335	970000	431	220103
B0FFHIFYH6	室内设施	125.323366	43.912583	970000	431	220103
B0FFHIFYH7	室内设施	125.323538	43.912585	970000	431	220103
B0FFHIFYH8	室内设施	125.323279	43.912473	970000	431	220103
B0FFHIFYHA	室内设施	125.325289	43.913176	970000	431	220103
B0FFHIFYHB	室内设施	125.323697	43.91247	970000	431	220103
B0FFHIFYHI	室内设施	125.324114	43.913167	970000	431	220103
B0FFHIFYHL	室内设施	125.322462	43.913023	970000	431	220103
B0FFHIFYHS	室内设施	125.325659	43.913067	970000	431	220103
B0FFHIFYHU	室内设施	125.324143	43.912423	970000	431	220103
B0FFHIFYHW	室内设施	125.324426	43.909835	970000	431	220103
B0FFHIFYHZ	室内设施	125.324601	43.910061	970000	431	220103
B0FFHIFYI0	室内设施	125.323907	43.91003	970000	431	220103
B0FFHIFYI3	室内设施	125.323843	43.912547	970000	431	220103
B0FFHIFYI4	室内设施	125.323932	43.910012	970000	431	220103
B0FFHIFYI6	室内设施	125.323419	43.912489	970000	431	220103
B0FFHIFYI8	室内设施	125.323454	43.912487	970000	431	220103
B0FFHIFYI9	室内设施	125.32481	43.909921	970000	431	220103
B0FFHIFYIA	室内设施	125.324879	43.910095	970000	431	220103
B0FFHIFYIB	室内设施	125.324671	43.909966	970000	431	220103
B0FFHIFYIC	室内设施	125.323783	43.910105	970000	431	220103
B0FFHIFYIE	室内设施	125.324618	43.910069	970000	431	220103
B0FFHIFYII	室内设施	125.324494	43.912184	970000	431	220103
B0FFHIFYIJ	室内设施	125.323718	43.909965	970000	431	220103
B0FFHIFYIN	室内设施	125.324656	43.909986	970000	431	220103
B0FFHIFYIO	室内设施	125.32367	43.909984	970000	431	220103
B0FFHIFYIQ	室内设施	125.324769	43.911219	970000	431	220103
B0FFHIFYIT	室内设施	125.324548	43.910748	970000	431	220103
B0FFHIFYIW	室内设施	125.323889	43.912051	970000	431	220103
B0FFHIFYIY	室内设施	125.32396	43.911194	970000	431	220103
B0FFHIFYIZ	室内设施	125.323944	43.910426	970000	431	220103
B0FFHIFYJ0	室内设施	125.324774	43.911847	970000	431	220103
B0FFHIFYJ2	室内设施	125.323962	43.910786	970000	431	220103
B0FFHIFYJ4	室内设施	125.324587	43.912175	970000	431	220103
B0FFHIFYJ7	室内设施	125.324772	43.912056	970000	431	220103
B0FFHIFYJ9	室内设施	125.323946	43.91182	970000	431	220103
B0FFHIFYJE	室内设施	125.324418	43.910322	970000	431	220103
B0FFHIFYJF	室内设施	125.324335	43.911195	970000	431	220103
B0FFHIFYJH	室内设施	125.324195	43.910455	970000	431	220103
B0FFHIFYKE	室内设施	125.3241	43.912579	970000	431	220103
B0FFHIFYKF	室内设施	125.3241	43.912588	970000	431	220103
B0FFHIFYKG	室内设施	125.324581	43.912264	970000	431	220103
B0FFHIFYKH	室内设施	125.324812	43.910881	970000	431	220103
B0FFHIFYKI	室内设施	125.324803	43.911519	970000	431	220103
B0FFHIFYKJ	室内设施	125.324821	43.910608	970000	431	220103
B0FFHIFYKK	室内设施	125.324799	43.911949	970000	431	220103
B0FFHIFYKL	室内设施	125.324813	43.911096	970000	431	220103
B0FFHIFYKM	室内设施	125.324808	43.911304	970000	431	220103
B0FFHIFYKO	室内设施	125.324322	43.912424	970000	431	220103
B0FFHIFYKQ	室内设施	125.324582	43.912212	970000	431	220103
B0FFHIFYKR	室内设施	125.32435	43.912424	970000	431	220103
B0FFHIFYKS	室内设施	125.324801	43.911742	970000	431	220103
B0FFHIFYKV	室内设施	125.323999	43.909766	970000	431	220103
B0FFHIFYKW	室内设施	125.324214	43.909875	970000	431	220103
B0FFHIFYKY	室内设施	125.324338	43.912424	970000	431	220103
B0FFHIFYKZ	室内设施	125.324365	43.912424	970000	431	220103
B0FFHIFYL4	室内设施	125.324487	43.909769	970000	431	220103
B0FFHIFYL6	室内设施	125.323891	43.912581	970000	431	220103
B0FFHIFYL7	室内设施	125.323408	43.912435	970000	431	220103
B0FFHIFYL9	室内设施	125.324577	43.909929	970000	431	220103
B0FFHIFYLB	室内设施	125.323385	43.912435	970000	431	220103
B0FFHIFYLC	室内设施	125.324077	43.909924	970000	431	220103
B0FFHIFYLD	室内设施	125.324572	43.912259	970000	431	220103
B0FFHIFYLH	室内设施	125.323891	43.912575	970000	431	220103
B0FFHIFYLI	室内设施	125.324821	43.910608	970000	431	220103
B0FFHIFYLJ	室内设施	125.324801	43.911742	970000	431	220103
B0FFHIFYLK	室内设施	125.324812	43.910881	970000	431	220103
B0FFHIFYLL	室内设施	125.324587	43.912214	970000	431	220103
B0FFHIFYLM	室内设施	125.323395	43.912429	970000	431	220103
B0FFHIFYLN	室内设施	125.323423	43.912429	970000	431	220103
B0FFHIFYLO	室内设施	125.324813	43.911096	970000	431	220103
B0FFHIFYLP	室内设施	125.324808	43.911304	970000	431	220103
B0FFHIFYLQ	室内设施	125.324803	43.911519	970000	431	220103
B0FFHIFYLR	室内设施	125.324776	43.912189	970000	431	220103
B0FFHIFYLS	室内设施	125.324799	43.911949	970000	431	220103
B0FFHIFYLT	室内设施	125.323869	43.910933	970000	431	220103
B0FFHIFYLV	室内设施	125.323879	43.910551	970000	431	220103
B0FFHIFYLY	室内设施	125.324876	43.910553	970000	431	220103
B0FFHIFYLZ	室内设施	125.324868	43.910953	970000	431	220103
B0FFHIFYM0	室内设施	125.324329	43.912222	970000	431	220103
B0FFHIFYM1	室内设施	125.324303	43.910235	970000	431	220103
B0FFHIFYM2	室内设施	125.32435	43.912222	970000	431	220103
B0FFHIFYM3	室内设施	125.324339	43.912222	970000	431	220103
B0FFHIFYM4	室内设施	125.324861	43.911382	970000	431	220103
B0FFHIFYM5	室内设施	125.324362	43.912222	970000	431	220103
B0FFHIFYM6	室内设施	125.323864	43.911376	970000	431	220103
B0FFHIFYM7	室内设施	125.324775	43.912188	970000	431	220103
B0FFHIFYM8	室内设施	125.323866	43.911301	970000	431	220103
B0FFHIFYM9	室内设施	125.323875	43.910581	970000	431	220103
B0FFHIFYMA	室内设施	125.324872	43.910952	970000	431	220103
B0FFHIFYMB	室内设施	125.324867	43.911355	970000	431	220103
B0FFHIFYMC	室内设施	125.324874	43.910553	970000	431	220103
B0FFHIG0NW	室内设施	125.19916	43.876511	970000	431	220106
B0FFHIG0O4	室内设施	125.199961	43.877275	970000	431	220106
B0FFHIG0OM	室内设施	125.19917	43.877799	970000	431	220106
B0FFHIG0OR	室内设施	125.200069	43.877832	970000	431	220106
B0FFHIG0OS	室内设施	125.19965	43.877348	970000	431	220106
B0FFHIG0P9	室内设施	125.199837	43.877174	970000	431	220106
B0FFHIG0PA	室内设施	125.200229	43.877682	970000	431	220106
B0FFHIG0PB	室内设施	125.199336	43.877644	970000	431	220106
B0FFHIG0PC	室内设施	125.200417	43.877507	970000	431	220106
B0FFHIG0PD	室内设施	125.200182	43.876851	970000	431	220106
B0FFHIG0PE	室内设施	125.199914	43.877978	970000	431	220106
B0FFHIG0PF	室内设施	125.199268	43.877621	970000	431	220106
B0FFHIG0PG	室内设施	125.19949	43.8775	970000	431	220106
B0FFHIG0PK	室内设施	125.200139	43.876804	970000	431	220106
B0FFHIG0PL	室内设施	125.200762	43.877183	970000	431	220106
B0FFHIG0PM	室内设施	125.200109	43.876931	970000	431	220106
B0FFHIG0PN	室内设施	125.199749	43.878133	970000	431	220106
B0FFHIG0PO	室内设施	125.200834	43.877204	970000	431	220106
B0FFHIG0PP	室内设施	125.199101	43.877777	970000	431	220106
B0FFHIG0PU	室内设施	125.19977	43.87715	970000	431	220106
B0FFHIG0PV	室内设施	125.199422	43.877477	970000	431	220106
B0FFHIG0PW	室内设施	125.199583	43.877325	970000	431	220106
B0FFHIG0PY	室内设施	125.200069	43.876782	970000	431	220106
B0FFHIG0QB	室内设施	125.200879	43.877247	970000	431	220106
B0FFHIG0QE	室内设施	125.200048	43.876802	970000	431	220106
B0FFHIG0QK	室内设施	125.200096	43.876846	970000	431	220106
B0FFHIG0QL	室内设施	125.200834	43.877204	970000	431	220106
B0FFHIG0QN	室内设施	125.200163	43.876868	970000	431	220106
B0FFHIG0QO	室内设施	125.200359	43.877233	970000	431	220106
B0FFHIG0QP	室内设施	125.200114	43.876927	970000	431	220106
B0FFHIG0QQ	室内设施	125.200239	43.877163	970000	431	220106
B0FFHIG0QR	室内设施	125.200789	43.877245	970000	431	220106
B0FFHIG0QU	室内设施	125.200374	43.877241	970000	431	220106
B0FFHIG0QX	室内设施	125.200741	43.877204	970000	431	220106
B0FFHIG0R2	室内设施	125.200226	43.877156	970000	431	220106
B0FFHIG0R8	室内设施	125.200789	43.877245	970000	431	220106
B0FFHIG0RA	室内设施	125.200096	43.876846	970000	431	220106
B0FFHIG0RB	室内设施	125.200253	43.877242	970000	431	220106
B0FFHIG0RC	室内设施	125.200139	43.876804	970000	431	220106
B0FFHIG0RD	室内设施	125.200648	43.877381	970000	431	220106
B0FFHIG0RE	室内设施	125.199985	43.876998	970000	431	220106
B0FFHIG0RF	室内设施	125.20015	43.877252	970000	431	220106
B0FFHIG0RI	室内设施	125.200124	43.877237	970000	431	220106
B0FFHIG0RM	室内设施	125.200565	43.877219	970000	431	220106
B0FFHIG0RO	室内设施	125.19938	43.877211	970000	431	220106
B0FFHIG0RP	室内设施	125.198945	43.877772	970000	431	220106
B0FFHIG0RQ	室内设施	125.199997	43.877005	970000	431	220106
B0FFHIG0RR	室内设施	125.200176	43.876995	970000	431	220106
B0FFHIG0RS	室内设施	125.200253	43.877242	970000	431	220106
B0FFHIG0RT	室内设施	125.200187	43.878156	970000	431	220106
B0FFHIG0RU	室内设施	125.200289	43.877332	970000	431	220106
B0FFHIG0RW	室内设施	125.20059	43.877233	970000	431	220106
B0FFHIG0RX	室内设施	125.200505	43.877857	970000	431	220106
B0FFHIG0RZ	室内设施	125.199869	43.878304	970000	431	220106
B0FFHIG0S1	室内设施	125.200197	43.877007	970000	431	220106
B0FFHIG0S3	室内设施	125.199063	43.877509	970000	431	220106
B0FFHIG0S4	室内设施	125.199219	43.877362	970000	431	220106
B0FFHIG0SH	室内设施	125.200022	43.878309	970000	431	220106
B0FFHIT1Z7	室内设施	125.288617	43.831666	970000	431	220104
B0FFHIT1ZR	室内设施	125.28789	43.83176	970000	431	220104
B0FFHITS8G	室内设施	125.706193	44.537997	970000	431	220183
B0FFHITS8H	室内设施	125.706518	44.53791	970000	431	220183
B0FFHITS8J	室内设施	125.706193	44.537999	970000	431	220183
B0FFHITS8T	室内设施	125.70651	44.538065	970000	431	220183
B0FFHITS8Y	室内设施	125.706299	44.537678	970000	431	220183
B0FFHITS90	室内设施	125.70624	44.537696	970000	431	220183
B0FFHITS94	室内设施	125.706611	44.53817	970000	431	220183
B0FFHITS9K	室内设施	125.70756	44.539365	970000	431	220183
B0FFHITS9M	室内设施	125.706838	44.538199	970000	431	220183
B0FFHITS9W	室内设施	125.706272	44.537748	970000	431	220183
B0FFHITS9Y	室内设施	125.706293	44.537672	970000	431	220183
B0FFHITSA4	室内设施	125.70633	44.53773	970000	431	220183
B0FFHITSA6	室内设施	125.707386	44.539404	970000	431	220183
B0FFHITSA7	室内设施	125.706295	44.537674	970000	431	220183
B0FFHITSAA	室内设施	125.706236	44.537691	970000	431	220183
B0FFHITSAB	室内设施	125.706237	44.537693	970000	431	220183
B0FFHITSAD	室内设施	125.705933	44.537719	970000	431	220183
B0FFHITSAP	室内设施	125.706575	44.538117	970000	431	220183
B0FFHITSAU	室内设施	125.706271	44.537745	970000	431	220183
B0FFHITSAY	室内设施	125.706237	44.53769	970000	431	220183
B0FFHITSB0	室内设施	125.706998	44.539209	970000	431	220183
B0FFHITSB3	室内设施	125.70678	44.538869	970000	431	220183
B0FFHITSB7	室内设施	125.706707	44.538775	970000	431	220183
B0FFHITSBC	室内设施	125.706238	44.537692	970000	431	220183
B0FFHITSBD	室内设施	125.706641	44.537907	970000	431	220183
B0FFHITSBL	室内设施	125.706273	44.537747	970000	431	220183
B0FFHITSBP	室内设施	125.707075	44.539021	970000	431	220183
B0FFHITSBQ	室内设施	125.707133	44.539002	970000	431	220183
B0FFHITSBR	室内设施	125.706296	44.537673	970000	431	220183
B0FFHITSBS	室内设施	125.706331	44.537728	970000	431	220183
B0FFHITSBU	室内设施	125.707304	44.539385	970000	431	220183
B0FFHITSBV	室内设施	125.707338	44.539439	970000	431	220183
B0FFHITSBW	室内设施	125.707362	44.539366	970000	431	220183
B0FFHITSBY	室内设施	125.705935	44.537718	970000	431	220183
B0FFHITSBZ	室内设施	125.707168	44.538737	970000	431	220183
B0FFHITSC0	室内设施	125.706282	44.538268	970000	431	220183
B0FFHITSC1	室内设施	125.706773	44.538117	970000	431	220183
B0FFHITSC3	室内设施	125.707386	44.539084	970000	431	220183
B0FFHITSC4	室内设施	125.707636	44.539451	970000	431	220183
B0FFHITSCH	室内设施	125.706294	44.537671	970000	431	220183
B0FFHITSCL	室内设施	125.707102	44.538953	970000	431	220183
B0FFHITSCM	室内设施	125.706296	44.537673	970000	431	220183
B0FFHITSCN	室内设施	125.707046	44.538864	970000	431	220183
B0FFHITSCQ	室内设施	125.706329	44.537726	970000	431	220183
B0FFHITSCR	室内设施	125.706985	44.538886	970000	431	220183
B0FFHITSCU	室内设施	125.70704	44.538973	970000	431	220183
B0FFHITSCX	室内设施	125.705934	44.53772	970000	431	220183
B0FFHITSD3	室内设施	125.706551	44.53819	970000	431	220183
B0FFHITSD4	室内设施	125.706273	44.537747	970000	431	220183
B0FFHITSD6	室内设施	125.706271	44.537745	970000	431	220183
B0FFHITSD7	室内设施	125.706331	44.537728	970000	431	220183
B0FFHITSDA	室内设施	125.706329	44.537726	970000	431	220183
B0FFHITSDC	室内设施	125.707009	44.538808	970000	431	220183
B0FFHITSDD	室内设施	125.706273	44.537747	970000	431	220183
B0FFHITSDE	室内设施	125.706951	44.538826	970000	431	220183
B0FFHITSDF	室内设施	125.706517	44.538135	970000	431	220183
B0FFHITSDG	室内设施	125.706331	44.537728	970000	431	220183
B0FFHITSDK	室内设施	125.706238	44.537692	970000	431	220183
B0FFHITSDM	室内设施	125.70593	44.53772	970000	431	220183
B0FFHJDWAY	室内设施	125.334368	43.891392	970000	431	220102
B0FFHJDWB0	室内设施	125.334377	43.891374	970000	431	220102
B0FFHJDWB2	室内设施	125.334235	43.891297	970000	431	220102
B0FFHJDWB3	室内设施	125.3343	43.891327	970000	431	220102
B0FFHJDWB4	室内设施	125.334274	43.891314	970000	431	220102
B0FFHJDWB5	室内设施	125.334203	43.891296	970000	431	220102
B0FFHJDWB7	室内设施	125.334164	43.891285	970000	431	220102
B0FFHJDWB9	室内设施	125.33413	43.891225	970000	431	220102
B0FFHJDWBA	室内设施	125.334226	43.89125	970000	431	220102
B0FFHJDWBB	室内设施	125.334046	43.891199	970000	431	220102
B0FFHJDWBC	室内设施	125.334187	43.89124	970000	431	220102
B0FFHJDWBD	室内设施	125.334158	43.891232	970000	431	220102
B0FFHJDWBE	室内设施	125.334036	43.891219	970000	431	220102
B0FFHJDWBF	室内设施	125.334273	43.891125	970000	431	220102
B0FFHJDWBG	室内设施	125.334089	43.891215	970000	431	220102
B0FFHJDWBH	室内设施	125.334255	43.891257	970000	431	220102
B0FFHJDWBI	室内设施	125.334149	43.891093	970000	431	220102
B0FFHJDWBK	室内设施	125.334025	43.89124	970000	431	220102
B0FFHJDWBL	室内设施	125.334128	43.891074	970000	431	220102
B0FFHJDWBM	室内设施	125.334219	43.891111	970000	431	220102
B0FFHJDWBN	室内设施	125.334177	43.8911	970000	431	220102
B0FFHJDWBO	室内设施	125.334483	43.891179	970000	431	220102
B0FFHJDWBP	室内设施	125.334138	43.891272	970000	431	220102
B0FFHJDWBQ	室内设施	125.334316	43.891136	970000	431	220102
B0FFHJDWBR	室内设施	125.334107	43.891271	970000	431	220102
B0FFHJDWBS	室内设施	125.334246	43.891118	970000	431	220102
B0FFHJDWBT	室内设施	125.334066	43.89126	970000	431	220102
B0FFHJDWBU	室内设施	125.334441	43.891168	970000	431	220102
B0FFHJDWBV	室内设施	125.334117	43.891096	970000	431	220102
B0FFHJDWBW	室内设施	125.334385	43.891154	970000	431	220102
B0FFHJDWBX	室内设施	125.334412	43.891161	970000	431	220102
B0FFHJDWBZ	室内设施	125.333896	43.891543	970000	431	220102
B0FFHJDWC0	室内设施	125.334283	43.891544	970000	431	220102
B0FFHJDWC1	室内设施	125.333322	43.891367	970000	431	220102
B0FFHJDWC2	室内设施	125.333993	43.891567	970000	431	220102
B0FFHJDWC3	室内设施	125.334252	43.891573	970000	431	220102
B0FFHJDWC4	室内设施	125.33425	43.891596	970000	431	220102
B0FFHJDWC5	室内设施	125.334027	43.891569	970000	431	220102
B0FFHJDWC6	室内设施	125.333645	43.891465	970000	431	220102
B0FFHJDWC7	室内设施	125.333856	43.891532	970000	431	220102
B0FFHJDWC8	室内设施	125.33432	43.89153	970000	431	220102
B0FFHJDWC9	室内设施	125.333468	43.891419	970000	431	220102
B0FFHJDWCA	室内设施	125.334353	43.891461	970000	431	220102
B0FFHJDWCB	室内设施	125.333554	43.891441	970000	431	220102
B0FFHJDWCC	室内设施	125.334347	43.891434	970000	431	220102
B0FFHJDWCD	室内设施	125.333825	43.891532	970000	431	220102
B0FFHJDWCE	室内设施	125.334326	43.891478	970000	431	220102
B0FFHJDWCF	室内设施	125.333274	43.89133	970000	431	220102
B0FFHJDWCG	室内设施	125.333208	43.891311	970000	431	220102
B0FFHJDWCH	室内设施	125.334312	43.891505	970000	431	220102
B0FFHJDWCI	室内设施	125.3338	43.891511	970000	431	220102
B0FFHJDWCJ	室内设施	125.333303	43.891338	970000	431	220102
B0FFHJDWCK	室内设施	125.33337	43.891394	970000	431	220102
B0FFHJDWCL	室内设施	125.333247	43.891323	970000	431	220102
B0FFHJDWCM	室内设施	125.333924	43.89155	970000	431	220102
B0FFHJDWCN	室内设施	125.333964	43.89156	970000	431	220102
B0FFHJDWCO	室内设施	125.333409	43.891194	970000	431	220102
B0FFHJDWCP	室内设施	125.333366	43.891208	970000	431	220102
B0FFHJDWCQ	室内设施	125.333321	43.891197	970000	431	220102
B0FFHJDWCR	室内设施	125.333624	43.89126	970000	431	220102
B0FFHJDWCS	室内设施	125.333173	43.891172	970000	431	220102
B0FFHJDWCT	室内设施	125.333347	43.891145	970000	431	220102
B0FFHJDWCU	室内设施	125.333943	43.891341	970000	431	220102
B0FFHJDWCV	室内设施	125.333807	43.891307	970000	431	220102
B0FFHJDWCW	室内设施	125.333889	43.89132	970000	431	220102
B0FFHJDWCX	室内设施	125.333321	43.89124	970000	431	220102
B0FFHJDWCY	室内设施	125.334081	43.891386	970000	431	220102
B0FFHJDWCZ	室内设施	125.333381	43.891257	970000	431	220102
B0FFHJDWD0	室内设施	125.333571	43.891246	970000	431	220102
B0FFHJDWD1	室内设施	125.333332	43.891175	970000	431	220102
B0FFHJDWD3	室内设施	125.334057	43.891371	970000	431	220102
B0FFHJDWD4	室内设施	125.333173	43.891236	970000	431	220102
B0FFHJDWD5	室内设施	125.334016	43.89136	970000	431	220102
B0FFHJDWD6	室内设施	125.333408	43.891161	970000	431	220102
B0FFHJDWD7	室内设施	125.333701	43.89128	970000	431	220102
B0FFHJDWD8	室内设施	125.333651	43.891267	970000	431	220102
B0FFHJDWD9	室内设施	125.333295	43.891226	970000	431	220102
B0FFHJDWDA	室内设施	125.333835	43.891314	970000	431	220102
B0FFHJDWDB	室内设施	125.333755	43.891293	970000	431	220102
B0FFHJDWDC	室内设施	125.333353	43.891241	970000	431	220102
B0FFHJDWDE	室内设施	125.334108	43.891489	970000	431	220102
B0FFHJDWDF	室内设施	125.334036	43.891478	970000	431	220102
B0FFHJDWDG	室内设施	125.334149	43.891508	970000	431	220102
B0FFHJDWDH	室内设施	125.334166	43.891474	970000	431	220102
B0FFHJDWDI	室内设施	125.333496	43.891333	970000	431	220102
B0FFHJDWDJ	室内设施	125.33421	43.89141	970000	431	220102
B0FFHJDWDK	室内设施	125.334011	43.891464	970000	431	220102
B0FFHJDWDL	室内设施	125.334115	43.891385	970000	431	220102
B0FFHJDWDM	室内设施	125.333525	43.89134	970000	431	220102
B0FFHJDWDN	室内设施	125.333469	43.891326	970000	431	220102
B0FFHJDWDO	室内设施	125.334154	43.891396	970000	431	220102
B0FFHJDWDP	室内设施	125.333499	43.891289	970000	431	220102
B0FFHJDWDQ	室内设施	125.334182	43.891403	970000	431	220102
B0FFHJDWDR	室内设施	125.333529	43.891226	970000	431	220102
B0FFHJDWDS	室内设施	125.334069	43.891479	970000	431	220102
B0FFHJDWDT	室内设施	125.333759	43.8914	970000	431	220102
B0FFHJDWDU	室内设施	125.333519	43.891247	970000	431	220102
B0FFHJDWDV	室内设施	125.333796	43.891409	970000	431	220102
B0FFHJDWDW	室内设施	125.333972	43.891454	970000	431	220102
B0FFHJDWDX	室内设施	125.333597	43.891359	970000	431	220102
B0FFHJDWDY	室内设施	125.333507	43.891272	970000	431	220102
B0FFHJDWDZ	室内设施	125.334182	43.89144	970000	431	220102
B0FFHJDWE0	室内设施	125.333569	43.891351	970000	431	220102
B0FFHJDWE1	室内设施	125.333195	43.891107	970000	431	220102
B0FFHJDWE2	室内设施	125.333204	43.891087	970000	431	220102
B0FFHJDWE3	室内设施	125.33346	43.890892	970000	431	220102
B0FFHJDWE4	室内设施	125.333303	43.890888	970000	431	220102
B0FFHJDWE5	室内设施	125.333787	43.890966	970000	431	220102
B0FFHJDWE6	室内设施	125.333753	43.890967	970000	431	220102
B0FFHJDWE7	室内设施	125.333516	43.890907	970000	431	220102
B0FFHJDWE8	室内设施	125.333926	43.891064	970000	431	220102
B0FFHJDWE9	室内设施	125.333909	43.891007	970000	431	220102
B0FFHJDWEA	室内设施	125.333285	43.890924	970000	431	220102
B0FFHJDWEB	室内设施	125.333265	43.890965	970000	431	220102
B0FFHJDWEC	室内设施	125.333978	43.891025	970000	431	220102
B0FFHJDWED	室内设施	125.333488	43.890899	970000	431	220102
B0FFHJDWEE	室内设施	125.33324	43.891015	970000	431	220102
B0FFHJDWEF	室内设施	125.333949	43.891017	970000	431	220102
B0FFHJDWEG	室内设施	125.333215	43.891066	970000	431	220102
B0FFHJDWEH	室内设施	125.333712	43.890957	970000	431	220102
B0FFHJDWEI	室内设施	125.333655	43.890942	970000	431	220102
B0FFHJDWEJ	室内设施	125.333876	43.891008	970000	431	220102
B0FFHJDWEK	室内设施	125.333811	43.890982	970000	431	220102
B0FFHJDWEL	室内设施	125.33323	43.891035	970000	431	220102
B0FFHJDWEM	室内设施	125.333275	43.890944	970000	431	220102
B0FFHJDWEN	室内设施	125.333955	43.891072	970000	431	220102
B0FFHJDWEO	室内设施	125.333684	43.890949	970000	431	220102
B0FFHJDWEP	室内设施	125.333852	43.890992	970000	431	220102
B0FFHJDWER	室内设施	125.33325	43.890995	970000	431	220102
B0FFHJDWET	室内设施	125.333661	43.890997	970000	431	220102
B0FFHJDWEU	室内设施	125.333632	43.890989	970000	431	220102
B0FFHJDWEV	室内设施	125.333689	43.891004	970000	431	220102
B0FFHJDWEW	室内设施	125.333563	43.890972	970000	431	220102
B0FFHJDWEX	室内设施	125.333592	43.890979	970000	431	220102
B0FFHJDWEY	室内设施	125.333886	43.891054	970000	431	220102
B0FFHJDWEZ	室内设施	125.333857	43.891047	970000	431	220102
B0FFHJDWF0	室内设施	125.333828	43.891039	970000	431	220102
B0FFHJDWF1	室内设施	125.333493	43.890954	970000	431	220102
B0FFHJDWF2	室内设施	125.333613	43.891093	970000	431	220102
B0FFHJDWF3	室内设施	125.333759	43.891022	970000	431	220102
B0FFHJDWF4	室内设施	125.333584	43.891086	970000	431	220102
B0FFHJDWF5	室内设施	125.333682	43.891111	970000	431	220102
B0FFHJDWF6	室内设施	125.333464	43.890946	970000	431	220102
B0FFHJDWF7	室内设施	125.333483	43.891068	970000	431	220102
B0FFHJDWF8	室内设施	125.333788	43.891029	970000	431	220102
B0FFHJDWF9	室内设施	125.333708	43.891125	970000	431	220102
B0FFHJDWFA	室内设施	125.333543	43.891076	970000	431	220102
B0FFHJDWFB	室内设施	125.333534	43.890964	970000	431	220102
B0FFHJDWFC	室内设施	125.333641	43.891101	970000	431	220102
B0FFHJDWFD	室内设施	125.333781	43.891136	970000	431	220102
B0FFHJDWFE	室内设施	125.33373	43.891014	970000	431	220102
B0FFHJDWFF	室内设施	125.333436	43.890939	970000	431	220102
B0FFHJDWFG	室内设施	125.33374	43.891126	970000	431	220102
B0FFHJDWFH	室内设施	125.333515	43.891068	970000	431	220102
B0FFHJDWFI	室内设施	125.333784	43.891195	970000	431	220102
B0FFHJDWFJ	室内设施	125.333886	43.891207	970000	431	220102
B0FFHJDWFK	室内设施	125.333521	43.891121	970000	431	220102
B0FFHJDWFL	室内设施	125.333902	43.891175	970000	431	220102
B0FFHJDWFM	室内设施	125.333854	43.891206	970000	431	220102
B0FFHJDWFN	室内设施	125.333758	43.891182	970000	431	220102
B0FFHJDWFO	室内设施	125.333816	43.891196	970000	431	220102
B0FFHJDWFP	室内设施	125.333693	43.891157	970000	431	220102
B0FFHJDWFQ	室内设施	125.333562	43.891131	970000	431	220102
B0FFHJDWFR	室内设施	125.333838	43.891151	970000	431	220102
B0FFHJDWFS	室内设施	125.333619	43.891146	970000	431	220102
B0FFHJDWFT	室内设施	125.333467	43.8911	970000	431	220102
B0FFHJDWFU	室内设施	125.333493	43.891114	970000	431	220102
B0FFHJDWFV	室内设施	125.33366	43.891156	970000	431	220102
B0FFHJDWFW	室内设施	125.333718	43.891171	970000	431	220102
B0FFHJDWFX	室内设施	125.333813	43.891137	970000	431	220102
B0FFHJDWFY	室内设施	125.333345	43.890737	970000	431	220102
B0FFHJDWFZ	室内设施	125.333407	43.890653	970000	431	220102
B0FFHJDWG0	室内设施	125.333591	43.891139	970000	431	220102
B0FFHJDWG1	室内设施	125.33337	43.890688	970000	431	220102
B0FFHJDWG2	室内设施	125.333501	43.890647	970000	431	220102
B0FFHJDWG3	室内设施	125.333877	43.891161	970000	431	220102
B0FFHJDWG4	室内设施	125.333479	43.890623	970000	431	220102
B0FFHJDWG5	室内设施	125.333355	43.890717	970000	431	220102
B0FFHJDWG6	室内设施	125.333379	43.890669	970000	431	220102
B0FFHJDWG8	室内设施	125.333731	43.890697	970000	431	220102
B0FFHJDWG9	室内设施	125.33377	43.890707	970000	431	220102
B0FFHJDWGA	室内设施	125.333702	43.89069	970000	431	220102
B0FFHJDWGB	室内设施	125.333869	43.890732	970000	431	220102
B0FFHJDWGC	室内设施	125.333828	43.890722	970000	431	220102
B0FFHJDWGD	室内设施	125.333602	43.890664	970000	431	220102
B0FFHJDWGE	室内设施	125.334215	43.890874	970000	431	220102
B0FFHJDWGF	室内设施	125.334226	43.890854	970000	431	220102
B0FFHJDWGG	室内设施	125.3338	43.890715	970000	431	220102
B0FFHJDWGH	室内设施	125.333673	43.890682	970000	431	220102
B0FFHJDWGI	室内设施	125.334205	43.890894	970000	431	220102
B0FFHJDWGJ	室内设施	125.333926	43.890747	970000	431	220102
B0FFHJDWGK	室内设施	125.333895	43.890747	970000	431	220102
B0FFHJDWGL	室内设施	125.333946	43.890867	970000	431	220102
B0FFHJDWGM	室内设施	125.33392	43.890853	970000	431	220102
B0FFHJDWGN	室内设施	125.334048	43.890879	970000	431	220102
B0FFHJDWGO	室内设施	125.334192	43.89092	970000	431	220102
B0FFHJDWGP	室内设施	125.333978	43.890868	970000	431	220102
B0FFHJDWGQ	室内设施	125.333574	43.890657	970000	431	220102
B0FFHJDWGR	室内设施	125.33388	43.890843	970000	431	220102
B0FFHJDWGS	室内设施	125.333632	43.890672	970000	431	220102
B0FFHJDWGT	室内设施	125.33418	43.890939	970000	431	220102
B0FFHJDWGV	室内设施	125.334054	43.890746	970000	431	220102
B0FFHJDWGW	室内设施	125.333534	43.890646	970000	431	220102
B0FFHJDWGX	室内设施	125.334016	43.890878	970000	431	220102
B0FFHJDWGZ	室内设施	125.333589	43.890759	970000	431	220102
B0FFHJDWH0	室内设施	125.333626	43.890778	970000	431	220102
B0FFHJDWH1	室内设施	125.333528	43.890753	970000	431	220102
B0FFHJDWH2	室内设施	125.333684	43.890793	970000	431	220102
B0FFHJDWH3	室内设施	125.333821	43.890828	970000	431	220102
B0FFHJDWH4	室内设施	125.333556	43.89076	970000	431	220102
B0FFHJDWH5	室内设施	125.33378	43.890818	970000	431	220102
B0FFHJDWH6	室内设施	125.333506	43.890798	970000	431	220102
B0FFHJDWH7	室内设施	125.333758	43.890862	970000	431	220102
B0FFHJDWH8	室内设施	125.333567	43.890804	970000	431	220102
B0FFHJDWH9	室内设施	125.333753	43.89081	970000	431	220102
B0FFHJDWHA	室内设施	125.333534	43.890805	970000	431	220102
B0FFHJDWHB	室内设施	125.333662	43.890837	970000	431	220102
B0FFHJDWHC	室内设施	125.333723	43.890803	970000	431	220102
B0FFHJDWHD	室内设施	125.333637	43.890822	970000	431	220102
B0FFHJDWHE	室内设施	125.333854	43.890829	970000	431	220102
B0FFHJDWHF	室内设施	125.333826	43.890887	970000	431	220102
B0FFHJDWHG	室内设施	125.333727	43.890863	970000	431	220102
B0FFHJDWHI	室内设施	125.333924	43.890912	970000	431	220102
B0FFHJDWHJ	室内设施	125.3338	43.890873	970000	431	220102
B0FFHJDWHK	室内设施	125.333602	43.890826	970000	431	220102
B0FFHJDWHL	室内设施	125.333858	43.890888	970000	431	220102
B0FFHJDWHM	室内设施	125.333898	43.890898	970000	431	220102
B0FFHJDWHN	室内设施	125.333705	43.89084	970000	431	220102
B0FFHJDWHO	室内设施	125.333655	43.890785	970000	431	220102
B0FFHJDWHS	室内设施	125.334026	43.890924	970000	431	220102
B0FFHJDWHX	室内设施	125.333994	43.890922	970000	431	220102
B0FFHJDWI8	室内设施	125.333956	43.890913	970000	431	220102
B0FFHJRRV7	室内设施	125.319454	43.891441	970000	431	220104
B0FFHJRRV8	室内设施	125.319518	43.890981	970000	431	220104
B0FFHJRRVA	室内设施	125.319076	43.890825	970000	431	220104
B0FFHJRRVE	室内设施	125.319701	43.891299	970000	431	220104
B0FFHJRRVF	室内设施	125.319472	43.89089	970000	431	220104
B0FFHJRRVG	室内设施	125.319466	43.890497	970000	431	220104
B0FFHJRRVI	室内设施	125.31936	43.891298	970000	431	220104
B0FFHJRRVJ	室内设施	125.320364	43.891824	970000	431	220104
B0FFHJRRVO	室内设施	125.319681	43.891217	970000	431	220104
B0FFHJRRVP	室内设施	125.318659	43.890549	970000	431	220104
B0FFHJRRWK	室内设施	125.319686	43.891187	970000	431	220104
B0FFHJRRWP	室内设施	125.320899	43.89172	970000	431	220104
B0FFHJRRWT	室内设施	125.319277	43.890529	970000	431	220104
B0FFHJRRWY	室内设施	125.318933	43.890338	970000	431	220104
B0FFHJRRWZ	室内设施	125.320446	43.891691	970000	431	220104
B0FFHJRRX1	室内设施	125.320062	43.891659	970000	431	220104
B0FFHJRRX2	室内设施	125.320065	43.891664	970000	431	220104
B0FFHJRRX7	室内设施	125.320924	43.891639	970000	431	220104
B0FFHJRRXD	室内设施	125.319524	43.891239	970000	431	220104
B0FFHJRRXF	室内设施	125.319124	43.890577	970000	431	220104
B0FFHJRRXG	室内设施	125.320055	43.891649	970000	431	220104
B0FFHJRRXH	室内设施	125.319675	43.891175	970000	431	220104
B0FFHJRRXM	室内设施	125.318864	43.890238	970000	431	220104
B0FFHJRRXN	室内设施	125.319291	43.890523	970000	431	220104
B0FFHJRRXO	室内设施	125.319683	43.891188	970000	431	220104
B0FFHJRRXP	室内设施	125.319284	43.890512	970000	431	220104
B0FFHJRRXT	室内设施	125.320901	43.89172	970000	431	220104
B0FFHJRRXX	室内设施	125.319912	43.891708	970000	431	220104
B0FFHJRRY4	室内设施	125.319278	43.890513	970000	431	220104
B0FFHJRRY8	室内设施	125.320439	43.891819	970000	431	220104
B0FFHJRRY9	室内设施	125.319286	43.890526	970000	431	220104
B0FFHJRRYD	室内设施	125.319668	43.891177	970000	431	220104
B0FFHJRRYE	室内设施	125.319122	43.890563	970000	431	220104
B0FFHJRRYF	室内设施	125.319131	43.890576	970000	431	220104
B0FFHJRRYH	室内设施	125.32006	43.891651	970000	431	220104
B0FFHJRRYI	室内设施	125.319885	43.891709	970000	431	220104
B0FFHJRRYK	室内设施	125.320067	43.891662	970000	431	220104
B0FFHJRRYL	室内设施	125.320448	43.891692	970000	431	220104
B0FFHJRRYM	室内设施	125.319509	43.891233	970000	431	220104
B0FFHJRRYN	室内设施	125.319892	43.89172	970000	431	220104
B0FFHJRRYO	室内设施	125.32093	43.89164	970000	431	220104
B0FFHJRRYP	室内设施	125.319516	43.891243	970000	431	220104
B0FFHJRRYR	室内设施	125.320931	43.891644	970000	431	220104
B0FFHJRRYU	室内设施	125.319119	43.890567	970000	431	220104
B0FFHJRRYV	室内设施	125.320427	43.891692	970000	431	220104
B0FFHJRRYX	室内设施	125.319517	43.891241	970000	431	220104
B0FFHJRRYY	室内设施	125.320902	43.891722	970000	431	220104
B0FFHJRRZ2	室内设施	125.319881	43.891706	970000	431	220104
B0FFHJRRZ4	室内设施	125.319676	43.89119	970000	431	220104
B0FFHJRRZ5	室内设施	125.320436	43.891822	970000	431	220104
B0FFHJRRZ6	室内设施	125.320065	43.891659	970000	431	220104
B0FFHJRRZ7	室内设施	125.320451	43.89169	970000	431	220104
B0FFHJRRZ8	室内设施	125.320432	43.891689	970000	431	220104
B0FFHJRRZ9	室内设施	125.319673	43.891191	970000	431	220104
B0FFHJRRZA	室内设施	125.320417	43.891822	970000	431	220104
B0FFHJRRZC	室内设施	125.319126	43.890579	970000	431	220104
B0FFHJRRZE	室内设施	125.320057	43.891647	970000	431	220104
B0FFHJRRZF	室内设施	125.319888	43.891718	970000	431	220104
B0FFHJRRZP	室内设施	125.320902	43.89172	970000	431	220104
B0FFHJRRZR	室内设施	125.319283	43.890525	970000	431	220104
B0FFHJRRZS	室内设施	125.319287	43.890527	970000	431	220104
B0FFHJRRZT	室内设施	125.320063	43.891663	970000	431	220104
B0FFHJRRZW	室内设施	125.31951	43.89123	970000	431	220104
B0FFHJRS00	室内设施	125.319278	43.890514	970000	431	220104
B0FFHJRS02	室内设施	125.32043	43.89169	970000	431	220104
B0FFHJRS09	室内设施	125.32093	43.891642	970000	431	220104
B0FFHJRS0A	室内设施	125.320901	43.891721	970000	431	220104
B0FFHJRS0B	室内设施	125.320931	43.891642	970000	431	220104
B0FFHJRS0D	室内设施	125.319807	43.891358	970000	431	220104
B0FFHJRS0E	室内设施	125.320419	43.891813	970000	431	220104
B0FFHJRS0F	室内设施	125.320438	43.891813	970000	431	220104
B0FFHJRS0G	室内设施	125.319125	43.890577	970000	431	220104
B0FFHJRS0H	室内设施	125.319893	43.891705	970000	431	220104
B0FFHJRS0K	室内设施	125.319824	43.891384	970000	431	220104
B0FFHJRS0M	室内设施	125.320452	43.89169	970000	431	220104
B0FFHJRS0O	室内设施	125.319118	43.890565	970000	431	220104
B0FFHJRS0P	室内设施	125.319517	43.891242	970000	431	220104
B0FFHJRS0Q	室内设施	125.319276	43.890514	970000	431	220104
B0FFHJRS0R	室内设施	125.319768	43.891386	970000	431	220104
B0FFHJRS0U	室内设施	125.320902	43.891721	970000	431	220104
B0FFHJRS0V	室内设施	125.320056	43.891653	970000	431	220104
B0FFHJRS0Y	室内设施	125.32093	43.891641	970000	431	220104
B0FFHJRS0Z	室内设施	125.3197	43.891412	970000	431	220104
B0FFHJRS10	室内设施	125.319901	43.891718	970000	431	220104
B0FFHJRS18	室内设施	125.319651	43.891413	970000	431	220104
B0FFHJRS19	室内设施	125.319671	43.891443	970000	431	220104
B0FFHJRS1A	室内设施	125.320449	43.891692	970000	431	220104
B0FFHJRS1B	室内设施	125.319899	43.891717	970000	431	220104
B0FFHJRS1D	室内设施	125.32044	43.891813	970000	431	220104
B0FFHJRS1H	室内设施	125.320424	43.891813	970000	431	220104
B0FFHJRS1I	室内设施	125.319123	43.89058	970000	431	220104
B0FFHJRS1J	室内设施	125.319277	43.890517	970000	431	220104
B0FFHJRS1K	室内设施	125.319823	43.891373	970000	431	220104
B0FFHJRS1P	室内设施	125.320901	43.891721	970000	431	220104
B0FFHJRS1Q	室内设施	125.318883	43.890244	970000	431	220104
B0FFHJRS1R	室内设施	125.319284	43.890528	970000	431	220104
B0FFHJRS22	室内设施	125.320438	43.89181	970000	431	220104
B0FFHJRS28	室内设施	125.319386	43.891283	970000	431	220104
B0FFHJRS29	室内设施	125.318945	43.89034	970000	431	220104
B0FFHJRS2B	室内设施	125.319116	43.890575	970000	431	220104
B0FFHJRS2D	室内设施	125.319074	43.890617	970000	431	220104
B0FFHJRS2G	室内设施	125.320932	43.891644	970000	431	220104
B0FFHJRS2J	室内设施	125.319665	43.891417	970000	431	220104
B0FFHJRS2K	室内设施	125.319338	43.891238	970000	431	220104
B0FFHJRS2L	室内设施	125.319097	43.89066	970000	431	220104
B0FFHJRSP5	室内设施	125.299784	43.871127	970000	431	220104
B0FFHJRSP6	室内设施	125.299357	43.871145	970000	431	220104
B0FFHJRSPD	室内设施	125.299522	43.871243	970000	431	220104
B0FFHJRSPF	室内设施	125.299964	43.871265	970000	431	220104
B0FFHJRSPI	室内设施	125.299873	43.871193	970000	431	220104
B0FFHJRSPO	室内设施	125.299391	43.8712	970000	431	220104
B0FFHJRSPV	室内设施	125.299445	43.87124	970000	431	220104
B0FFHJRSPX	室内设施	125.299347	43.8715	970000	431	220104
B0FFHJRSQR	室内设施	125.299427	43.870894	970000	431	220104
B0FFHJRSQZ	室内设施	125.299239	43.871424	970000	431	220104
B0FFHJRSR7	室内设施	125.299411	43.870895	970000	431	220104
B0FFHLI5UZ	室内设施	125.32001	43.915429	970000	431	220103
B0FFHLI5V1	室内设施	125.31977	43.915419	970000	431	220103
B0FFHLI5V2	室内设施	125.319893	43.915417	970000	431	220103
B0FFHLI5V3	室内设施	125.319683	43.915427	970000	431	220103
B0FFHLI5V4	室内设施	125.319713	43.915411	970000	431	220103
B0FFHLI5V5	室内设施	125.320356	43.915319	970000	431	220103
B0FFHLI5V7	室内设施	125.319828	43.915412	970000	431	220103
B0FFHLI5V8	室内设施	125.319864	43.915411	970000	431	220103
B0FFHLI5V9	室内设施	125.319981	43.915412	970000	431	220103
B0FFHLI5VC	室内设施	125.319702	43.915298	970000	431	220103
B0FFHLI5VD	室内设施	125.319799	43.91542	970000	431	220103
B0FFHLI5VE	室内设施	125.319744	43.915277	970000	431	220103
B0FFHLI5VG	室内设施	125.319922	43.915414	970000	431	220103
B0FFHLI5VH	室内设施	125.319921	43.915169	970000	431	220103
B0FFHLI5VI	室内设施	125.320425	43.915319	970000	431	220103
B0FFHLI5VK	室内设施	125.319712	43.915319	970000	431	220103
B0FFHLI5VL	室内设施	125.320457	43.915426	970000	431	220103
B0FFHLI5VM	室内设施	125.320318	43.915287	970000	431	220103
B0FFHLI5VN	室内设施	125.320096	43.915256	970000	431	220103
B0FFHLI5VO	室内设施	125.319857	43.915148	970000	431	220103
B0FFHLI5VP	室内设施	125.319752	43.914977	970000	431	220103
B0FFHLI5VQ	室内设施	125.319709	43.914904	970000	431	220103
B0FFHLI5VR	室内设施	125.319752	43.914883	970000	431	220103
B0FFHLI5VS	室内设施	125.320067	43.915412	970000	431	220103
B0FFHLI5VT	室内设施	125.320096	43.915429	970000	431	220103
B0FFHLI5VU	室内设施	125.319857	43.915169	970000	431	220103
B0FFHLI5VV	室内设施	125.32016	43.915287	970000	431	220103
B0FFHLI5VW	室内设施	125.320096	43.915287	970000	431	220103
B0FFHLI5VX	室内设施	125.320203	43.915256	970000	431	220103
B0FFHLI5VY	室内设施	125.319709	43.914956	970000	431	220103
B0FFHLI5VZ	室内设施	125.320486	43.915409	970000	431	220103
B0FFHLI5W0	室内设施	125.319752	43.914862	970000	431	220103
B0FFHLI5W1	室内设施	125.320429	43.915426	970000	431	220103
B0FFHLI5W3	室内设施	125.320203	43.915319	970000	431	220103
B0FFHLI5W4	室内设施	125.320139	43.915319	970000	431	220103
B0FFHLI5W5	室内设施	125.319752	43.914935	970000	431	220103
B0FFHLI5W6	室内设施	125.320318	43.915256	970000	431	220103
B0FFHLI5W9	室内设施	125.319752	43.914606	970000	431	220103
B0FFHLI5WA	室内设施	125.319752	43.914585	970000	431	220103
B0FFHLI5WB	室内设施	125.319709	43.914564	970000	431	220103
B0FFHLI5WD	室内设施	125.319819	43.914439	970000	431	220103
B0FFHLI5WE	室内设施	125.319709	43.914491	970000	431	220103
B0FFHLI5WF	室内设施	125.319752	43.914533	970000	431	220103
B0FFHLI5WH	室内设施	125.31979	43.914439	970000	431	220103
B0FFHLI5WI	室内设施	125.319857	43.914511	970000	431	220103
B0FFHLI5WJ	室内设施	125.3199	43.914563	970000	431	220103
B0FFHLI5WM	室内设施	125.3199	43.914532	970000	431	220103
B0FFHLI5WN	室内设施	125.3199	43.914605	970000	431	220103
B0FFHLI5WO	室内设施	125.3199	43.914732	970000	431	220103
B0FFHLI5WP	室内设施	125.319857	43.914584	970000	431	220103
B0FFHLI5WR	室内设施	125.319752	43.914512	970000	431	220103
B0FFHLI5WS	室内设施	125.319857	43.914711	970000	431	220103
B0FFHLI5WT	室内设施	125.319857	43.914753	970000	431	220103
B0FFHLI5WV	室内设施	125.319857	43.91449	970000	431	220103
B0FFHLI5WX	室内设施	125.319921	43.914826	970000	431	220103
B0FFHLI5WY	室内设施	125.3199	43.914784	970000	431	220103
B0FFHLI5WZ	室内设施	125.319921	43.914805	970000	431	220103
B0FFHLI5X1	室内设施	125.319963	43.914784	970000	431	220103
B0FFHLI5X2	室内设施	125.319857	43.914805	970000	431	220103
B0FFHLI5X3	室内设施	125.320135	43.914731	970000	431	220103
B0FFHLI5X4	室内设施	125.319857	43.914859	970000	431	220103
B0FFHLI5X5	室内设施	125.319921	43.914859	970000	431	220103
B0FFHLI5X6	室内设施	125.320177	43.91471	970000	431	220103
B0FFHLI5X7	室内设施	125.320135	43.914903	970000	431	220103
B0FFHLI5X8	室内设施	125.320135	43.914751	970000	431	220103
B0FFHLI5X9	室内设施	125.319921	43.914753	970000	431	220103
B0FFHLI5XA	室内设施	125.320177	43.914882	970000	431	220103
B0FFHLI5XB	室内设施	125.319921	43.914711	970000	431	220103
B0FFHLI5XC	室内设施	125.320177	43.914806	970000	431	220103
B0FFHLI5XD	室内设施	125.319963	43.914732	970000	431	220103
B0FFHLI5XE	室内设施	125.320114	43.91471	970000	431	220103
B0FFHLI5XF	室内设施	125.320175	43.914593	970000	431	220103
B0FFHLI5XG	室内设施	125.320135	43.914785	970000	431	220103
B0FFHLI5XH	室内设施	125.320114	43.914903	970000	431	220103
B0FFHLI5XI	室内设施	125.320071	43.914861	970000	431	220103
B0FFHLI5XJ	室内设施	125.320135	43.914861	970000	431	220103
B0FFHLI5XK	室内设施	125.320313	43.914656	970000	431	220103
B0FFHLI5XL	室内设施	125.319857	43.914826	970000	431	220103
B0FFHLI5XM	室内设施	125.320071	43.914882	970000	431	220103
B0FFHLI5XQ	室内设施	125.320307	43.914865	970000	431	220103
B0FFHLI5XR	室内设施	125.320316	43.914907	970000	431	220103
B0FFHLI5XS	室内设施	125.320307	43.914809	970000	431	220103
B0FFHLI5XT	室内设施	125.320306	43.914886	970000	431	220103
B0FFHLI5XU	室内设施	125.320348	43.914788	970000	431	220103
B0FFHLI5XV	室内设施	125.320313	43.91483	970000	431	220103
B0FFHLI5XW	室内设施	125.320307	43.914752	970000	431	220103
B0FFHLI5XX	室内设施	125.320473	43.914832	970000	431	220103
B0FFHLI5XZ	室内设施	125.320507	43.914791	970000	431	220103
B0FFHLI5Y0	室内设施	125.320311	43.91471	970000	431	220103
B0FFHLI5Y2	室内设施	125.320517	43.91475	970000	431	220103
B0FFHLI5Y3	室内设施	125.320311	43.914731	970000	431	220103
B0FFHLI5Y4	室内设施	125.320343	43.914677	970000	431	220103
B0FFHLI5Y9	室内设施	125.320401	43.914966	970000	431	220103
B0FFHLI5YA	室内设施	125.320405	43.914867	970000	431	220103
B0FFHLI5YB	室内设施	125.320443	43.914945	970000	431	220103
B0FFHLI5YC	室内设施	125.320401	43.914909	970000	431	220103
B0FFHLI5YE	室内设施	125.3204	43.914888	970000	431	220103
B0FFHLI5YF	室内设施	125.320476	43.914812	970000	431	220103
B0FFHLI5YH	室内设施	125.321107	43.91546	970000	431	220103
B0FFHLI5YI	室内设施	125.321235	43.915469	970000	431	220103
B0FFHLI5YJ	室内设施	125.321028	43.915444	970000	431	220103
B0FFHLI5YK	室内设施	125.320865	43.915409	970000	431	220103
B0FFHLI5YL	室内设施	125.321	43.915439	970000	431	220103
B0FFHLI5YM	室内设施	125.321201	43.91548	970000	431	220103
B0FFHLI5YN	室内设施	125.320474	43.91463	970000	431	220103
B0FFHLI5YO	室内设施	125.320517	43.91465	970000	431	220103
B0FFHLI5YP	室内设施	125.321062	43.915433	970000	431	220103
B0FFHLI5YQ	室内设施	125.320792	43.915409	970000	431	220103
B0FFHLI5YR	室内设施	125.320763	43.915409	970000	431	220103
B0FFHLI5YS	室内设施	125.321142	43.915449	970000	431	220103
B0FFHLI5YT	室内设施	125.320734	43.915426	970000	431	220103
B0FFHLI5YU	室内设施	125.320836	43.915409	970000	431	220103
B0FFHLI5YV	室内设施	125.320474	43.914671	970000	431	220103
B0FFHLI5YW	室内设施	125.320474	43.914709	970000	431	220103
B0FFHLI5YX	室内设施	125.321315	43.915485	970000	431	220103
B0FFHLI5YY	室内设施	125.321257	43.915491	970000	431	220103
B0FFHLI5YZ	室内设施	125.320676	43.915426	970000	431	220103
B0FFHLI5Z0	室内设施	125.320618	43.915409	970000	431	220103
B0FFHLI5Z1	室内设施	125.32053	43.915409	970000	431	220103
B0FFHLI5Z2	室内设施	125.320474	43.91473	970000	431	220103
B0FFHLI5Z4	室内设施	125.320647	43.915409	970000	431	220103
B0FFHLI5Z5	室内设施	125.320955	43.915429	970000	431	220103
B0FFHLI5Z6	室内设施	125.320559	43.915426	970000	431	220103
B0FFHLI5ZA	室内设施	125.320548	43.915298	970000	431	220103
B0FFHLI5ZB	室内设施	125.320606	43.915298	970000	431	220103
B0FFHLI5ZC	室内设施	125.321227	43.915309	970000	431	220103
B0FFHLI5ZD	室内设施	125.321066	43.915294	970000	431	220103
B0FFHLI5ZE	室内设施	125.321203	43.915369	970000	431	220103
B0FFHLI5ZF	室内设施	125.321193	43.91532	970000	431	220103
B0FFHLI5ZG	室内设施	125.321165	43.915314	970000	431	220103
B0FFHLI5ZH	室内设施	125.321128	43.915289	970000	431	220103
B0FFHLI5ZI	室内设施	125.321101	43.915283	970000	431	220103
B0FFHLI5ZJ	室内设施	125.321148	43.915358	970000	431	220103
B0FFHLI5ZK	室内设施	125.321343	43.915491	970000	431	220103
B0FFHLI5ZL	室内设施	125.321111	43.915333	970000	431	220103
B0FFHLI5ZM	室内设施	125.321377	43.915357	970000	431	220103
B0FFHLI5ZN	室内设施	125.321273	43.915384	970000	431	220103
B0FFHLI5ZO	室内设施	125.321077	43.915344	970000	431	220103
B0FFHLI5ZP	室内设施	125.321182	43.915347	970000	431	220103
B0FFHLI5ZQ	室内设施	125.320548	43.915234	970000	431	220103
B0FFHLI5ZR	室内设施	125.320606	43.915251	970000	431	220103
B0FFHLI5ZS	室内设施	125.321387	43.915407	970000	431	220103
B0FFHLI5ZT	室内设施	125.320577	43.915234	970000	431	220103
B0FFHLI5ZU	室内设施	125.321055	43.915321	970000	431	220103
B0FFHLI5ZV	室内设施	125.321366	43.915385	970000	431	220103
B0FFHLI5ZW	室内设施	125.320577	43.915315	970000	431	220103
B0FFHLI5ZX	室内设施	125.321422	43.915396	970000	431	220103
B0FFHLI5ZY	室内设施	125.321291	43.915339	970000	431	220103
B0FFHLI600	室内设施	125.321015	43.915156	970000	431	220103
B0FFHLI601	室内设施	125.321037	43.915179	970000	431	220103
B0FFHLI602	室内设施	125.320721	43.915132	970000	431	220103
B0FFHLI603	室内设施	125.320586	43.915149	970000	431	220103
B0FFHLI604	室内设施	125.320943	43.915142	970000	431	220103
B0FFHLI605	室内设施	125.320902	43.915073	970000	431	220103
B0FFHLI606	室内设施	125.321071	43.915168	970000	431	220103
B0FFHLI607	室内设施	125.320692	43.915149	970000	431	220103
B0FFHLI608	室内设施	125.320721	43.915103	970000	431	220103
B0FFHLI609	室内设施	125.320692	43.915086	970000	431	220103
B0FFHLI60A	室内设施	125.320663	43.915149	970000	431	220103
B0FFHLI60B	室内设施	125.320909	43.915153	970000	431	220103
B0FFHLI60C	室内设施	125.320663	43.915086	970000	431	220103
B0FFHLI60D	室内设施	125.320586	43.915103	970000	431	220103
B0FFHLI60E	室内设施	125.321113	43.915194	970000	431	220103
B0FFHLI60F	室内设施	125.321147	43.915183	970000	431	220103
B0FFHLI60G	室内设施	125.321223	43.915199	970000	431	220103
B0FFHLI60H	室内设施	125.321169	43.915206	970000	431	220103
B0FFHLI60I	室内设施	125.320615	43.915132	970000	431	220103
B0FFHLI60J	室内设施	125.321411	43.915346	970000	431	220103
B0FFHLI60K	室内设施	125.320557	43.915086	970000	431	220103
B0FFHLI60L	室内设施	125.321432	43.915368	970000	431	220103
B0FFHLI60M	室内设施	125.320615	43.915086	970000	431	220103
B0FFHLI60N	室内设施	125.320557	43.915149	970000	431	220103
B0FFHLI60O	室内设施	125.320971	43.915147	970000	431	220103
B0FFHLI60P	室内设施	125.321561	43.915113	970000	431	220103
B0FFHLI60Q	室内设施	125.321511	43.915085	970000	431	220103
B0FFHLI60R	室内设施	125.321431	43.915087	970000	431	220103
B0FFHLI60S	室内设施	125.321198	43.915131	970000	431	220103
B0FFHLI60T	室内设施	125.321363	43.915055	970000	431	220103
B0FFHLI60U	室内设施	125.321142	43.915009	970000	431	220103
B0FFHLI60V	室内设施	125.321329	43.915066	970000	431	220103
B0FFHLI60W	室内设施	125.32108	43.915014	970000	431	220103
B0FFHLI60X	室内设施	125.321164	43.915142	970000	431	220103
B0FFHLI60Y	室内设施	125.321307	43.915044	970000	431	220103
B0FFHLI60Z	室内设施	125.321215	43.915024	970000	431	220103
B0FFHLI610	室内设施	125.321094	43.91511	970000	431	220103
B0FFHLI611	室内设施	125.321108	43.91502	970000	431	220103
B0FFHLI612	室内设施	125.320979	43.914976	970000	431	220103
B0FFHLI613	室内设施	125.321066	43.915104	970000	431	220103
B0FFHLI614	室内设施	125.321031	43.915115	970000	431	220103
B0FFHLI615	室内设施	125.321007	43.914981	970000	431	220103
B0FFHLI617	室内设施	125.321237	43.915046	970000	431	220103
B0FFHLI618	室内设施	125.321028	43.915003	970000	431	220103
B0FFHLI619	室内设施	125.320918	43.914985	970000	431	220103
B0FFHLI61A	室内设施	125.320889	43.914968	970000	431	220103
B0FFHLI61C	室内设施	125.321136	43.915136	970000	431	220103
B0FFHLI61E	室内设施	125.321459	43.915092	970000	431	220103
B0FFHLI61F	室内设施	125.32124	43.915157	970000	431	220103
B0FFHLI61G	室内设施	125.321181	43.915034	970000	431	220103
B0FFHLI61I	室内设施	125.320849	43.914781	970000	431	220103
B0FFHLI61J	室内设施	125.320806	43.914802	970000	431	220103
B0FFHLI61K	室内设施	125.320781	43.91477	970000	431	220103
B0FFHLI61L	室内设施	125.320831	43.914968	970000	431	220103
B0FFHLI61M	室内设施	125.320918	43.914922	970000	431	220103
B0FFHLI61N	室内设施	125.320802	43.914968	970000	431	220103
B0FFHLI61O	室内设施	125.320737	43.914832	970000	431	220103
B0FFHLI61P	室内设施	125.320737	43.914769	970000	431	220103
B0FFHLI61Q	室内设施	125.320806	43.914822	970000	431	220103
B0FFHLI61R	室内设施	125.320708	43.914769	970000	431	220103
B0FFHLI61S	室内设施	125.320708	43.914815	970000	431	220103
B0FFHLI61T	室内设施	125.320698	43.914985	970000	431	220103
B0FFHLI61U	室内设施	125.320669	43.914985	970000	431	220103
B0FFHLI61V	室内设施	125.32056	43.914968	970000	431	220103
B0FFHLI61W	室内设施	125.320589	43.914968	970000	431	220103
B0FFHLI61X	室内设施	125.32056	43.914922	970000	431	220103
B0FFHLI61Y	室内设施	125.320812	43.914876	970000	431	220103
B0FFHLI61Z	室内设施	125.320618	43.914968	970000	431	220103
B0FFHLI620	室内设施	125.320589	43.914939	970000	431	220103
B0FFHLI621	室内设施	125.320679	43.914832	970000	431	220103
B0FFHLI622	室内设施	125.320854	43.914897	970000	431	220103
B0FFHLI623	室内设施	125.320618	43.914922	970000	431	220103
B0FFHLI624	室内设施	125.320889	43.914922	970000	431	220103
B0FFHLI625	室内设施	125.320773	43.914968	970000	431	220103
B0FFHLI627	室内设施	125.320679	43.914786	970000	431	220103
B0FFHLI628	室内设施	125.321099	43.914964	970000	431	220103
B0FFHLI629	室内设施	125.321228	43.91499	970000	431	220103
B0FFHLI62A	室内设施	125.3212	43.914985	970000	431	220103
B0FFHLI62B	室内设施	125.321127	43.91497	970000	431	220103
B0FFHLI62C	室内设施	125.321662	43.914762	970000	431	220103
B0FFHLI62D	室内设施	125.321162	43.914959	970000	431	220103
B0FFHLI62E	室内设施	125.321263	43.914979	970000	431	220103
B0FFHLI62F	室内设施	125.321596	43.915024	970000	431	220103
B0FFHLI62G	室内设施	125.321598	43.914925	970000	431	220103
B0FFHLI62H	室内设施	125.320992	43.914942	970000	431	220103
B0FFHLI62I	室内设施	125.32168	43.914809	970000	431	220103
B0FFHLI62J	室内设施	125.32102	43.914948	970000	431	220103
B0FFHLI62K	室内设施	125.321612	43.914983	970000	431	220103
B0FFHLI62L	室内设施	125.321606	43.914905	970000	431	220103
B0FFHLI62M	室内设施	125.321547	43.915055	970000	431	220103
B0FFHLI62N	室内设施	125.321054	43.914937	970000	431	220103
B0FFHLI62O	室内设施	125.32151	43.914717	970000	431	220103
B0FFHLI62P	室内设施	125.321475	43.914728	970000	431	220103
B0FFHLI62Q	室内设施	125.321539	43.914741	970000	431	220103
B0FFHLI62R	室内设施	125.320947	43.914922	970000	431	220103
B0FFHLI62S	室内设施	125.32157	43.914997	970000	431	220103
B0FFHLI62T	室内设施	125.321582	43.914749	970000	431	220103
B0FFHLI62U	室内设施	125.321654	43.914782	970000	431	220103
B0FFHLI62V	室内设施	125.321624	43.914952	970000	431	220103
B0FFHLI62W	室内设施	125.321639	43.914743	970000	431	220103
B0FFHLI62X	室内设施	125.321121	43.914834	970000	431	220103
B0FFHLI62Y	室内设施	125.321326	43.914956	970000	431	220103
B0FFHLI62Z	室内设施	125.321317	43.914725	970000	431	220103
B0FFHLI630	室内设施	125.321059	43.914839	970000	431	220103
B0FFHLI631	室内设施	125.32117	43.914862	970000	431	220103
B0FFHLI632	室内设施	125.321087	43.914845	970000	431	220103
B0FFHLI633	室内设施	125.321232	43.914857	970000	431	220103
B0FFHLI634	室内设施	125.321164	43.914694	970000	431	220103
B0FFHLI635	室内设施	125.321447	43.914722	970000	431	220103
B0FFHLI636	室内设施	125.321356	43.914881	970000	431	220103
B0FFHLI637	室内设施	125.321243	43.914829	970000	431	220103
B0FFHLI638	室内设施	125.321486	43.914756	970000	431	220103
B0FFHLI639	室内设施	125.32111	43.914784	970000	431	220103
B0FFHLI63A	室内设施	125.321082	43.914779	970000	431	220103
B0FFHLI63B	室内设施	125.321205	43.914851	970000	431	220103
B0FFHLI63C	室内设施	125.321215	43.914823	970000	431	220103
B0FFHLI63D	室内设施	125.321394	43.914785	970000	431	220103
B0FFHLI63E	室内设施	125.321034	43.914787	970000	431	220103
B0FFHLI63F	室内设施	125.321261	43.914714	970000	431	220103
B0FFHLI63G	室内设施	125.321136	43.914689	970000	431	220103
B0FFHLI63H	室内设施	125.321194	43.914801	970000	431	220103
B0FFHLI63I	室内设施	125.321006	43.914781	970000	431	220103
B0FFHLI63J	室内设施	125.321283	43.914736	970000	431	220103
B0FFHLI63K	室内设施	125.321186	43.914716	970000	431	220103
B0FFHLI63N	室内设施	125.321006	43.91466	970000	431	220103
B0FFHLI63O	室内设施	125.320787	43.91465	970000	431	220103
B0FFHLI63Q	室内设施	125.320845	43.914667	970000	431	220103
B0FFHLI63R	室内设施	125.321084	43.91463	970000	431	220103
B0FFHLI63S	室内设施	125.320708	43.914667	970000	431	220103
B0FFHLI63U	室内设施	125.320737	43.91465	970000	431	220103
B0FFHLI63V	室内设施	125.320816	43.91465	970000	431	220103
B0FFHLI63W	室内设施	125.320816	43.914621	970000	431	220103
B0FFHLI63X	室内设施	125.321006	43.914632	970000	431	220103
B0FFHLI63Y	室内设施	125.320845	43.914604	970000	431	220103
B0FFHLI63Z	室内设施	125.32106	43.914691	970000	431	220103
B0FFHLI641	室内设施	125.32121	43.914656	970000	431	220103
B0FFHLI642	室内设施	125.320737	43.914604	970000	431	220103
B0FFHLI643	室内设施	125.321272	43.914686	970000	431	220103
B0FFHLI644	室内设施	125.321306	43.914675	970000	431	220103
B0FFHLI646	室内设施	125.321175	43.914667	970000	431	220103
B0FFHLI648	室内设施	125.321106	43.914652	970000	431	220103
B0FFHLI64A	室内设施	125.321147	43.914661	970000	431	220103
B0FFHLI64B	室内设施	125.32105	43.914641	970000	431	220103
B0FFHLI64C	室内设施	125.320679	43.91465	970000	431	220103
B0FFHLI64E	室内设施	125.321095	43.91468	970000	431	220103
B0FFHLI64F	室内设施	125.320679	43.914621	970000	431	220103
B0FFHLI64G	室内设施	125.320787	43.914604	970000	431	220103
B0FFHLI64H	室内设施	125.320708	43.914621	970000	431	220103
B0FFHLI64I	室内设施	125.32087	43.914522	970000	431	220103
B0FFHLI64J	室内设施	125.320828	43.914452	970000	431	220103
B0FFHLI64K	室内设施	125.320765	43.914522	970000	431	220103
B0FFHLI64L	室内设施	125.32087	43.91448	970000	431	220103
B0FFHLI64M	室内设施	125.32224	43.915702	970000	431	220103
B0FFHLI64N	室内设施	125.321129	43.914533	970000	431	220103
B0FFHLI64O	室内设施	125.320769	43.914452	970000	431	220103
B0FFHLI64P	室内设施	125.322438	43.915741	970000	431	220103
B0FFHLI64Q	室内设施	125.322296	43.915713	970000	431	220103
B0FFHLI64R	室内设施	125.321151	43.914555	970000	431	220103
B0FFHLI64S	室内设施	125.321678	43.914667	970000	431	220103
B0FFHLI64T	室内设施	125.320764	43.914501	970000	431	220103
B0FFHLI64U	室内设施	125.32077	43.91448	970000	431	220103
B0FFHLI64V	室内设施	125.322375	43.91571	970000	431	220103
B0FFHLI64W	室内设施	125.321328	43.914698	970000	431	220103
B0FFHLI64X	室内设施	125.321095	43.914544	970000	431	220103
B0FFHLI64Y	室内设施	125.322172	43.915669	970000	431	220103
B0FFHLI651	室内设施	125.32087	43.914501	970000	431	220103
B0FFHLI652	室内设施	125.321712	43.914656	970000	431	220103
B0FFHLI653	室内设施	125.322138	43.91568	970000	431	220103
B0FFHLI655	室内设施	125.32234	43.915721	970000	431	220103
B0FFHLI656	室内设施	125.320611	43.91448	970000	431	220103
B0FFHLI657	室内设施	125.322275	43.915691	970000	431	220103
B0FFHLI658	室内设施	125.320608	43.914501	970000	431	220103
B0FFHLI659	室内设施	125.320618	43.914522	970000	431	220103
B0FFHLI65A	室内设施	125.322188	43.915552	970000	431	220103
B0FFHLI65B	室内设施	125.322499	43.915633	970000	431	220103
B0FFHLI65C	室内设施	125.322562	43.915628	970000	431	220103
B0FFHLI65D	室内设施	125.322604	43.915775	970000	431	220103
B0FFHLI65E	室内设施	125.322597	43.915653	970000	431	220103
B0FFHLI65F	室内设施	125.322659	43.915648	970000	431	220103
B0FFHLI65G	室内设施	125.322045	43.915523	970000	431	220103
B0FFHLI65H	室内设施	125.322286	43.91559	970000	431	220103
B0FFHLI65I	室内设施	125.322114	43.915537	970000	431	220103
B0FFHLI65J	室内设施	125.322342	43.915601	970000	431	220103
B0FFHLI65K	室内设施	125.322136	43.915559	970000	431	220103
B0FFHLI65L	室内设施	125.322209	43.915574	970000	431	220103
B0FFHLI65M	室内设施	125.322244	43.915564	970000	431	220103
B0FFHLI65N	室内设施	125.322583	43.915753	970000	431	220103
B0FFHLI65O	室内设施	125.322534	43.915623	970000	431	220103
B0FFHLI65P	室内设施	125.32245	43.915605	970000	431	220103
B0FFHLI65Q	室内设施	125.322625	43.915659	970000	431	220103
B0FFHLI65R	室内设施	125.322415	43.915616	970000	431	220103
B0FFHLI65S	室内设施	125.322472	43.91573	970000	431	220103
B0FFHLI65T	室内设施	125.32208	43.915548	970000	431	220103
B0FFHLI65U	室内设施	125.32201	43.915534	970000	431	220103
B0FFHLI65V	室内设施	125.3225	43.915736	970000	431	220103
B0FFHLI65W	室内设施	125.32232	43.915579	970000	431	220103
B0FFHLI65X	室内设施	125.322394	43.915594	970000	431	220103
B0FFHLI65Z	室内设施	125.322548	43.915764	970000	431	220103
B0FFHLI66A	室内设施	125.321671	43.915465	970000	431	220103
B0FFHLI66B	室内设施	125.321795	43.91549	970000	431	220103
B0FFHLI66C	室内设施	125.321989	43.915512	970000	431	220103
B0FFHLI66D	室内设施	125.321942	43.915502	970000	431	220103
B0FFHLI66E	室内设施	125.322034	43.915473	970000	431	220103
B0FFHLI66F	室内设施	125.32188	43.915507	970000	431	220103
B0FFHLI66G	室内设施	125.321904	43.915447	970000	431	220103
B0FFHLI66H	室内设施	125.321727	43.915476	970000	431	220103
B0FFHLI66I	室内设施	125.322	43.915484	970000	431	220103
B0FFHLI66J	室内设施	125.321829	43.915479	970000	431	220103
B0FFHLI66K	室内设施	125.321773	43.915468	970000	431	220103
B0FFHLI66L	室内设施	125.321603	43.915451	970000	431	220103
B0FFHLI66M	室内设施	125.321914	43.915496	970000	431	220103
B0FFHLI66N	室内设施	125.32184	43.915451	970000	431	220103
B0FFHLI66O	室内设施	125.321751	43.915415	970000	431	220103
B0FFHLI66P	室内设施	125.321819	43.915429	970000	431	220103
B0FFHLI66Q	室内设施	125.321688	43.91542	970000	431	220103
B0FFHLI66R	室内设施	125.321959	43.915458	970000	431	220103
B0FFHLI66S	室内设施	125.321705	43.915454	970000	431	220103
B0FFHLI66T	室内设施	125.321648	43.915412	970000	431	220103
B0FFHLI66U	室内设施	125.321784	43.91544	970000	431	220103
B0FFHLI66V	室内设施	125.321716	43.915426	970000	431	220103
B0FFHLI66W	室内设施	125.321627	43.91539	970000	431	220103
B0FFHLI66X	室内设施	125.321638	43.91544	970000	431	220103
B0FFHLI66Z	室内设施	125.321925	43.915469	970000	431	220103
B0FFHLI672	室内设施	125.322104	43.915487	970000	431	220103
B0FFHLI673	室内设施	125.322331	43.915551	970000	431	220103
B0FFHLI674	室内设施	125.322199	43.915524	970000	431	220103
B0FFHLI675	室内设施	125.321796	43.915316	970000	431	220103
B0FFHLI676	室内设施	125.322261	43.915519	970000	431	220103
B0FFHLI677	室内设施	125.322233	43.915514	970000	431	220103
B0FFHLI678	室内设施	125.322523	43.915573	970000	431	220103
B0FFHLI679	室内设施	125.322159	43.915499	970000	431	220103
B0FFHLI67A	室内设施	125.322405	43.915566	970000	431	220103
B0FFHLI67B	室内设施	125.322614	43.915609	970000	431	220103
B0FFHLI67D	室内设施	125.321762	43.915326	970000	431	220103
B0FFHLI67E	室内设施	125.322669	43.915515	970000	431	220103
B0FFHLI67F	室内设施	125.321945	43.91536	970000	431	220103
B0FFHLI67G	室内设施	125.322055	43.915495	970000	431	220103
B0FFHLI67H	室内设施	125.32269	43.915537	970000	431	220103
B0FFHLI67I	室内设施	125.322467	43.915561	970000	431	220103
B0FFHLI67J	室内设施	125.322579	43.915584	970000	431	220103
B0FFHLI67K	室内设施	125.321979	43.91535	970000	431	220103
B0FFHLI67L	室内设施	125.322439	43.915556	970000	431	220103
B0FFHLI67M	室内设施	125.322649	43.915598	970000	431	220103
B0FFHLI67N	室内设施	125.322366	43.915541	970000	431	220103
B0FFHLI67O	室内设施	125.322545	43.915595	970000	431	220103
B0FFHLI67P	室内设施	125.322125	43.915509	970000	431	220103
B0FFHLI67Q	室内设施	125.322303	43.915546	970000	431	220103
B0FFHLI67T	室内设施	125.322677	43.915604	970000	431	220103
B0FFHLI684	室内设施	125.321734	43.915321	970000	431	220103
B0FFHLI685	室内设施	125.32222	43.91534	970000	431	220103
B0FFHLI686	室内设施	125.322598	43.915434	970000	431	220103
B0FFHLI687	室内设施	125.322625	43.91544	970000	431	220103
B0FFHLI688	室内设施	125.322193	43.915334	970000	431	220103
B0FFHLI689	室内设施	125.322242	43.915362	970000	431	220103
B0FFHLI68A	室内设施	125.322085	43.91533	970000	431	220103
B0FFHLI68B	室内设施	125.321688	43.915311	970000	431	220103
B0FFHLI68C	室内设施	125.322495	43.915413	970000	431	220103
B0FFHLI68D	室内设施	125.321683	43.915248	970000	431	220103
B0FFHLI68E	室内设施	125.321757	43.915263	970000	431	220103
B0FFHLI68G	室内设施	125.322529	43.915403	970000	431	220103
B0FFHLI68J	室内设施	125.32166	43.915306	970000	431	220103
B0FFHLI68K	室内设施	125.32212	43.915319	970000	431	220103
B0FFHLI68M	室内设施	125.322602	43.915307	970000	431	220103
B0FFHLI68N	室内设施	125.32271	43.915439	970000	431	220103
B0FFHLI68P	室内设施	125.322574	43.915302	970000	431	220103
B0FFHLI68Q	室内设施	125.322465	43.915297	970000	431	220103
B0FFHLI68S	室内设施	125.32254	43.915312	970000	431	220103
B0FFHLI68V	室内设施	125.321717	43.915237	970000	431	220103
B0FFHLI68W	室内设施	125.3225	43.915287	970000	431	220103
B0FFHLI68X	室内设施	125.32266	43.915429	970000	431	220103
B0FFHLI690	室内设施	125.322058	43.915197	970000	431	220103
B0FFHLI691	室内设施	125.32208	43.915219	970000	431	220103
B0FFHLI692	室内设施	125.321984	43.915182	970000	431	220103
B0FFHLI696	室内设施	125.322024	43.915207	970000	431	220103
B0FFHLI697	室内设施	125.321794	43.915095	970000	431	220103
B0FFHLI698	室内设施	125.321946	43.915126	970000	431	220103
B0FFHLI699	室内设施	125.32195	43.915192	970000	431	220103
B0FFHLI69A	室内设施	125.32189	43.915115	970000	431	220103
B0FFHLI69D	室内设施	125.32174	43.915102	970000	431	220103
B0FFHLI69E	室内设施	125.322329	43.91527	970000	431	220103
B0FFHLI69F	室内设施	125.321922	43.915187	970000	431	220103
B0FFHLI69G	室内设施	125.322385	43.915281	970000	431	220103
B0FFHLI69H	室内设施	125.322013	43.915158	970000	431	220103
B0FFHLI69I	室内设施	125.322438	43.915292	970000	431	220103
B0FFHLI69J	室内设施	125.321723	43.915146	970000	431	220103
B0FFHLI69K	室内设施	125.32182	43.915148	970000	431	220103
B0FFHLI69L	室内设施	125.321967	43.915148	970000	431	220103
B0FFHLI69M	室内设施	125.321837	43.915104	970000	431	220103
B0FFHLI69O	室内设施	125.321848	43.915154	970000	431	220103
B0FFHLI69P	室内设施	125.32177	43.915156	970000	431	220103
B0FFHLI69Q	室内设施	125.322364	43.915259	970000	431	220103
B0FFHLI69T	室内设施	125.321919	43.915005	970000	431	220103
B0FFHLI69W	室内设施	125.322041	43.915163	970000	431	220103
B0FFHLI6A2	室内设施	125.322104	43.915158	970000	431	220103
B0FFHLI6A3	室内设施	125.3224	43.915114	970000	431	220103
B0FFHLI6A5	室内设施	125.322421	43.915136	970000	431	220103
B0FFHLI6A7	室内设施	125.321781	43.914962	970000	431	220103
B0FFHLI6A8	室内设施	125.321807	43.914989	970000	431	220103
B0FFHLI6A9	室内设施	125.321891	43.915	970000	431	220103
B0FFHLI6AD	室内设施	125.322449	43.915142	970000	431	220103
B0FFHLI6AF	室内设施	125.322069	43.915169	970000	431	220103
B0FFHLI6AL	室内设施	125.321909	43.914955	970000	431	220103
B0FFHLI6AM	室内设施	125.322452	43.915049	970000	431	220103
B0FFHLI6AN	室内设施	125.322486	43.915024	970000	431	220103
B0FFHLI6AO	室内设施	125.322583	43.915008	970000	431	220103
B0FFHLI6AP	室内设施	125.321823	43.914949	970000	431	220103
B0FFHLI6AQ	室内设施	125.322554	43.915024	970000	431	220103
B0FFHLI6AR	室内设施	125.322668	43.914917	970000	431	220103
B0FFHLI6AS	室内设施	125.322457	43.915008	970000	431	220103
B0FFHLI6AT	室内设施	125.322588	43.9149	970000	431	220103
B0FFHLI6AU	室内设施	125.321937	43.914961	970000	431	220103
B0FFHLI6AV	室内设施	125.322559	43.9149	970000	431	220103
B0FFHLI6AX	室内设施	125.322443	43.915097	970000	431	220103
B0FFHLI6AY	室内设施	125.322514	43.914917	970000	431	220103
B0FFHLI6AZ	室内设施	125.322722	43.915024	970000	431	220103
B0FFHLI6B0	室内设施	125.322457	43.914917	970000	431	220103
B0FFHLI6B1	室内设施	125.322697	43.9149	970000	431	220103
B0FFHLI6B3	室内设施	125.322514	43.915024	970000	431	220103
B0FFHLI6B4	室内设施	125.322612	43.915008	970000	431	220103
B0FFHLI6B5	室内设施	125.322693	43.915008	970000	431	220103
B0FFHLI6B6	室内设施	125.322664	43.915008	970000	431	220103
B0FFHLI6B7	室内设施	125.322617	43.9149	970000	431	220103
B0FFHLI6B9	室内设施	125.322485	43.914917	970000	431	220103
B0FFHLI6BA	室内设施	125.321859	43.914973	970000	431	220103
B0FFHLI6BB	室内设施	125.322291	43.914915	970000	431	220103
B0FFHLI6BF	室内设施	125.322617	43.91476	970000	431	220103
B0FFHLI6BG	室内设施	125.322485	43.914752	970000	431	220103
B0FFHLI6BI	室内设施	125.322262	43.914869	970000	431	220103
B0FFHLI6BJ	室内设施	125.322457	43.914769	970000	431	220103
B0FFHLI6BK	室内设施	125.322291	43.914869	970000	431	220103
B0FFHLI6BM	室内设施	125.322562	43.914769	970000	431	220103
B0FFHLI6BN	室内设施	125.322176	43.914917	970000	431	220103
B0FFHLI6BO	室内设施	125.322641	43.914655	970000	431	220103
B0FFHLI6BP	室内设施	125.322233	43.914852	970000	431	220103
B0FFHLI6BQ	室内设施	125.322588	43.914846	970000	431	220103
B0FFHLI6BR	室内设施	125.322697	43.914863	970000	431	220103
B0FFHLI6BS	室内设施	125.322668	43.914846	970000	431	220103
B0FFHLI6BT	室内设施	125.322176	43.914854	970000	431	220103
B0FFHLI6BW	室内设施	125.322262	43.914898	970000	431	220103
B0FFHLI6BZ	室内设施	125.322559	43.914846	970000	431	220103
B0FFHLI6C0	室内设施	125.322591	43.914759	970000	431	220103
B0FFHLI6C1	室内设施	125.322598	43.914676	970000	431	220103
B0FFHLI6C2	室内设施	125.322399	43.914769	970000	431	220103
B0FFHLI6C3	室内设施	125.322514	43.914769	970000	431	220103
B0FFHLI6C4	室内设施	125.322726	43.914863	970000	431	220103
B0FFHLI6C5	室内设施	125.322617	43.914846	970000	431	220103
B0FFHLI6C7	室内设施	125.322642	43.914727	970000	431	220103
B0FFHLI6CA	室内设施	125.322292	43.914752	970000	431	220103
B0FFHLI6CB	室内设施	125.32237	43.914752	970000	431	220103
B0FFHLI6CC	室内设施	125.321985	43.914729	970000	431	220103
B0FFHLI6CE	室内设施	125.322057	43.914744	970000	431	220103
B0FFHLI6CF	室内设施	125.322341	43.914752	970000	431	220103
B0FFHLI6CG	室内设施	125.322156	43.914764	970000	431	220103
B0FFHLI6CH	室内设施	125.322092	43.914733	970000	431	220103
B0FFHLI6CI	室内设施	125.322029	43.914738	970000	431	220103
B0FFHLI6CL	室内设施	125.321957	43.914724	970000	431	220103
B0FFHLI6CO	室内设施	125.322191	43.914753	970000	431	220103
B0FFHLI6CP	室内设施	125.322128	43.914759	970000	431	220103
B0FFHLI6CQ	室内设施	125.322234	43.914752	970000	431	220103
B0FFHLI6CT	室内设施	125.322263	43.914752	970000	431	220103
B0FFHLI6CW	室内设施	125.322913	43.915838	970000	431	220103
B0FFHLI6D3	室内设施	125.322835	43.915702	970000	431	220103
B0FFHLI6D4	室内设施	125.323147	43.915758	970000	431	220103
B0FFHLI6D5	室内设施	125.322772	43.915671	970000	431	220103
B0FFHLI6D6	室内设施	125.322814	43.91568	970000	431	220103
B0FFHLI6D7	室内设施	125.323147	43.915737	970000	431	220103
B0FFHLI6D8	室内设施	125.322716	43.91566	970000	431	220103
B0FFHLI6D9	室内设施	125.32319	43.915716	970000	431	220103
B0FFHLI6DA	室内设施	125.322744	43.915665	970000	431	220103
B0FFHLI6DB	室内设施	125.322778	43.91581	970000	431	220103
B0FFHLI6DC	室内设施	125.322891	43.915816	970000	431	220103
B0FFHLI6DD	室内设施	125.32301	43.915693	970000	431	220103
B0FFHLI6DE	室内设施	125.323053	43.915735	970000	431	220103
B0FFHLI6DG	室内设施	125.32316	43.915687	970000	431	220103
B0FFHLI6DH	室内设施	125.322812	43.915799	970000	431	220103
B0FFHLI6DI	室内设施	125.32301	43.915714	970000	431	220103
B0FFHLI6DJ	室内设施	125.32319	43.915612	970000	431	220103
B0FFHLI6DK	室内设施	125.322672	43.915772	970000	431	220103
B0FFHLI6DL	室内设施	125.322693	43.915794	970000	431	220103
B0FFHLI6DM	室内设施	125.32296	43.915727	970000	431	220103
B0FFHLI6DN	室内设施	125.323158	43.915666	970000	431	220103
B0FFHLI6DO	室内设施	125.322939	43.915705	970000	431	220103
B0FFHLI6DP	室内设施	125.322869	43.915691	970000	431	220103
B0FFHLI6DS	室内设施	125.32316	43.915645	970000	431	220103
B0FFHLI6DT	室内设施	125.322905	43.915716	970000	431	220103
B0FFHLI6DU	室内设施	125.322857	43.915826	970000	431	220103
B0FFHLI6DX	室内设施	125.322755	43.915638	970000	431	220103
B0FFHLI6DY	室内设施	125.322773	43.915556	970000	431	220103
B0FFHLI6DZ	室内设施	125.322789	43.915627	970000	431	220103
B0FFHLI6E0	室内设施	125.323147	43.915591	970000	431	220103
B0FFHLI6E1	室内设施	125.323	43.915664	970000	431	220103
B0FFHLI6E2	室内设施	125.323029	43.915664	970000	431	220103
B0FFHLI6E3	室内设施	125.323033	43.915538	970000	431	220103
B0FFHLI6E5	室内设施	125.322921	43.915568	970000	431	220103
B0FFHLI6E6	室内设施	125.322745	43.91555	970000	431	220103
B0FFHLI6E8	室内设施	125.323004	43.915538	970000	431	220103
B0FFHLI6E9	室内设施	125.322727	43.915632	970000	431	220103
B0FFHLI6EA	室内设施	125.322864	43.915559	970000	431	220103
B0FFHLI6EB	室内设施	125.323226	43.915104	970000	431	220103
B0FFHLI6EC	室内设施	125.322971	43.915647	970000	431	220103
B0FFHLI6EE	室内设施	125.323256	43.91514	970000	431	220103
B0FFHLI6EF	室内设施	125.322893	43.915509	970000	431	220103
B0FFHLI6EG	室内设施	125.322922	43.915511	970000	431	220103
B0FFHLI6EH	室内设施	125.322892	43.915554	970000	431	220103
B0FFHLI6EI	室内设施	125.323033	43.915492	970000	431	220103
B0FFHLI6EJ	室内设施	125.322864	43.915496	970000	431	220103
B0FFHLI6EK	室内设施	125.323004	43.915492	970000	431	220103
B0FFHLI6EL	室内设施	125.322808	43.915545	970000	431	220103
B0FFHLI6EN	室内设施	125.322892	43.915281	970000	431	220103
B0FFHLI6ER	室内设施	125.322951	43.915122	970000	431	220103
B0FFHLI6ES	室内设施	125.322994	43.915102	970000	431	220103
B0FFHLI6ET	室内设施	125.323039	43.915096	970000	431	220103
B0FFHLI6EU	室内设施	125.322951	43.915081	970000	431	220103
B0FFHLI6EV	室内设施	125.323068	43.915132	970000	431	220103
B0FFHLI6EW	室内设施	125.322996	43.915169	970000	431	220103
B0FFHLI6EX	室内设施	125.323204	43.915077	970000	431	220103
B0FFHLI6EY	室内设施	125.323175	43.915041	970000	431	220103
B0FFHLI6EZ	室内设施	125.322852	43.915077	970000	431	220103
B0FFHLI6F0	室内设施	125.322994	43.915003	970000	431	220103
B0FFHLI6F1	室内设施	125.323053	43.915114	970000	431	220103
B0FFHLI6F3	室内设施	125.322951	43.915024	970000	431	220103
B0FFHLI6F4	室内设施	125.322852	43.915118	970000	431	220103
B0FFHLI6F5	室内设施	125.322836	43.9149	970000	431	220103
B0FFHLI6F6	室内设施	125.322778	43.914917	970000	431	220103
B0FFHLI6F7	室内设施	125.322799	43.915008	970000	431	220103
B0FFHLI6F8	室内设施	125.32277	43.915024	970000	431	220103
B0FFHLI6F9	室内设施	125.322991	43.914908	970000	431	220103
B0FFHLI6FA	室内设施	125.32281	43.915098	970000	431	220103
B0FFHLI6FB	室内设施	125.32302	43.914891	970000	431	220103
B0FFHLI6FC	室内设施	125.32319	43.915059	970000	431	220103
B0FFHLI6FD	室内设施	125.322994	43.915045	970000	431	220103
B0FFHLI6FE	室内设施	125.322807	43.9149	970000	431	220103
B0FFHLI6FG	室内设施	125.323032	43.915154	970000	431	220103
B0FFHLI6FH	室内设施	125.322828	43.915008	970000	431	220103
B0FFHLI6FL	室内设施	125.32302	43.914845	970000	431	220103
B0FFHLI6FM	室内设施	125.322781	43.914757	970000	431	220103
B0FFHLI6FN	室内设施	125.322836	43.914863	970000	431	220103
B0FFHLI6FP	室内设施	125.32281	43.914757	970000	431	220103
B0FFHLI6FQ	室内设施	125.322807	43.914863	970000	431	220103
B0FFHLI6FR	室内设施	125.322778	43.914863	970000	431	220103
B0FFHLI6FU	室内设施	125.322918	43.91474	970000	431	220103
B0FFHLI6FV	室内设施	125.322991	43.914845	970000	431	220103
B0FFHLI6FW	室内设施	125.322839	43.91474	970000	431	220103
B0FFHLI6G0	室内设施	125.323022	43.914757	970000	431	220103
B0FFHLI6G5	室内设施	125.322993	43.91474	970000	431	220103
B0FFHLI6GA	室内设施	125.322947	43.914757	970000	431	220103
B0FFHLI6IX	室内设施	125.32229	43.915085	970000	431	220103
B0FFHLI6IZ	室内设施	125.322257	43.915078	970000	431	220103
B0FFHLI6JA	室内设施	125.322246	43.915106	970000	431	220103
B0FFHLI6K9	室内设施	125.322246	43.915106	970000	431	220103
B0FFHLI6L1	室内设施	125.322257	43.915078	970000	431	220103
B0FFHLI6L2	室内设施	125.32229	43.915085	970000	431	220103
B0FFHLI6LZ	室内设施	125.32229	43.915085	970000	431	220103
B0FFHLI6M0	室内设施	125.322246	43.915106	970000	431	220103
B0FFHLI6M5	室内设施	125.322257	43.915078	970000	431	220103
B0FFHLR015	室内设施	125.322224	43.915153	970000	431	220103
B0FFHNG654	室内设施	125.295825	43.867306	970000	431	220104
B0FFHT5L66	室内设施	125.324178	43.891636	970000	431	220104
B0FFHT5L67	室内设施	125.323821	43.891918	970000	431	220104
B0FFHT5L68	室内设施	125.323765	43.891906	970000	431	220104
B0FFHT5L69	室内设施	125.323878	43.891673	970000	431	220104
B0FFHT5L6A	室内设施	125.323858	43.891665	970000	431	220104
B0FFHT5L6B	室内设施	125.323653	43.891961	970000	431	220104
B0FFHT5L6C	室内设施	125.323884	43.891666	970000	431	220104
B0FFHT5L6D	室内设施	125.323881	43.891619	970000	431	220104
B0FFHT5L6E	室内设施	125.324012	43.891755	970000	431	220104
B0FFHT5L6F	室内设施	125.323534	43.89153	970000	431	220104
B0FFHT5L6G	室内设施	125.323677	43.89196	970000	431	220104
B0FFHT5L6H	室内设施	125.323844	43.891962	970000	431	220104
B0FFHT5L6I	室内设施	125.323822	43.891963	970000	431	220104
B0FFHT5L6P	室内设施	125.323676	43.891975	970000	431	220104
B0FFHT5L6Q	室内设施	125.323819	43.891977	970000	431	220104
B0FFHT5L6R	室内设施	125.323821	43.891979	970000	431	220104
B0FFHT5L6S	室内设施	125.323856	43.891673	970000	431	220104
B0FFHT5L6T	室内设施	125.324034	43.892168	970000	431	220104
B0FFHT5L6U	室内设施	125.324003	43.892124	970000	431	220104
B0FFHT5L6V	室内设施	125.323679	43.891987	970000	431	220104
B0FFHT5L6W	室内设施	125.323347	43.891848	970000	431	220104
B0FFHT5L6X	室内设施	125.323821	43.89199	970000	431	220104
B0FFHT5L6Y	室内设施	125.323843	43.891975	970000	431	220104
B0FFHT5L6Z	室内设施	125.323845	43.891977	970000	431	220104
B0FFHT5L70	室内设施	125.323655	43.891986	970000	431	220104
B0FFHT5L71	室内设施	125.324034	43.8917	970000	431	220104
B0FFHT5L72	室内设施	125.323993	43.891751	970000	431	220104
B0FFHT5L73	室内设施	125.323678	43.891977	970000	431	220104
B0FFHT5L74	室内设施	125.323846	43.89199	970000	431	220104
B0FFHT5L75	室内设施	125.323653	43.891976	970000	431	220104
B0FFHT5L76	室内设施	125.324025	43.892175	970000	431	220104
B0FFHT5L77	室内设施	125.32364	43.891671	970000	431	220104
B0FFHT5L78	室内设施	125.323677	43.891985	970000	431	220104
B0FFHT5L79	室内设施	125.323655	43.891978	970000	431	220104
B0FFHT5L7A	室内设施	125.323337	43.891849	970000	431	220104
B0FFHT5L7B	室内设施	125.323681	43.891611	970000	431	220104
B0FFHT5L7C	室内设施	125.323844	43.891981	970000	431	220104
B0FFHT5L7D	室内设施	125.323679	43.891977	970000	431	220104
B0FFHT5L7E	室内设施	125.323655	43.891978	970000	431	220104
B0FFHT5L7F	室内设施	125.323844	43.891988	970000	431	220104
B0FFHT5L7G	室内设施	125.323819	43.891988	970000	431	220104
B0FFHT5L7H	室内设施	125.323819	43.89198	970000	431	220104
B0FFHT5L7I	室内设施	125.323984	43.892134	970000	431	220104
B0FFHT5L7J	室内设施	125.323653	43.891984	970000	431	220104
B0FFHT5L7K	室内设施	125.323682	43.891979	970000	431	220104
B0FFHT5L7L	室内设施	125.323655	43.89198	970000	431	220104
B0FFHT5L7M	室内设施	125.323817	43.891978	970000	431	220104
B0FFHT5L7N	室内设施	125.323982	43.89213	970000	431	220104
B0FFHT5L7O	室内设施	125.323847	43.891983	970000	431	220104
B0FFHT5L7P	室内设施	125.323653	43.891976	970000	431	220104
B0FFHT5L7Q	室内设施	125.32365	43.891676	970000	431	220104
B0FFHT5L7R	室内设施	125.323676	43.89198	970000	431	220104
B0FFHT5L7S	室内设施	125.323653	43.891978	970000	431	220104
B0FFHT5L7T	室内设施	125.323819	43.891982	970000	431	220104
B0FFHT5L7U	室内设施	125.323841	43.891979	970000	431	220104
B0FFHT5L7V	室内设施	125.324025	43.892175	970000	431	220104
B0FFHT5L7W	室内设施	125.323337	43.891846	970000	431	220104
B0FFHT5L7X	室内设施	125.323845	43.891981	970000	431	220104
B0FFHT5L7Y	室内设施	125.32365	43.891676	970000	431	220104
B0FFHT5L7Z	室内设施	125.323342	43.891853	970000	431	220104
B0FFHT5L80	室内设施	125.32384	43.891976	970000	431	220104
B0FFHT5L81	室内设施	125.32399	43.891742	970000	431	220104
B0FFHT5L82	室内设施	125.323991	43.891742	970000	431	220104
B0FFHT5L83	室内设施	125.323659	43.891975	970000	431	220104
B0FFHT5L84	室内设施	125.323654	43.891972	970000	431	220104
B0FFHT5L85	室内设施	125.323661	43.891977	970000	431	220104
B0FFHT5L86	室内设施	125.323979	43.891744	970000	431	220104
B0FFHT5L87	室内设施	125.323671	43.891602	970000	431	220104
B0FFHT5L88	室内设施	125.324036	43.891704	970000	431	220104
B0FFHT5L89	室内设施	125.323982	43.892139	970000	431	220104
B0FFHT5L8A	室内设施	125.323344	43.891856	970000	431	220104
B0FFHT5L8B	室内设施	125.323651	43.891677	970000	431	220104
B0FFHT5L8C	室内设施	125.323981	43.892135	970000	431	220104
B0FFHT5L8D	室内设施	125.324025	43.892175	970000	431	220104
B0FFHT5L8E	室内设施	125.323664	43.8916	970000	431	220104
B0FFHT5L8F	室内设施	125.323883	43.891975	970000	431	220104
B0FFHT5L8G	室内设施	125.32365	43.891676	970000	431	220104
B0FFHT5L8H	室内设施	125.324036	43.891704	970000	431	220104
B0FFHT5L8I	室内设施	125.323523	43.891532	970000	431	220104
B0FFHT5L8J	室内设施	125.323664	43.891594	970000	431	220104
B0FFHT5L8L	室内设施	125.323842	43.891978	970000	431	220104
B0FFHT5L8M	室内设施	125.324025	43.892175	970000	431	220104
B0FFHT5ML7	室内设施	125.39356	43.863554	970000	431	220102
B0FFHT5MM4	室内设施	125.392416	43.862772	970000	431	220102
B0FFHT5MM6	室内设施	125.390408	43.862743	970000	431	220102
B0FFHT5MM9	室内设施	125.391671	43.862727	970000	431	220102
B0FFHT5MMD	室内设施	125.392837	43.862759	970000	431	220102
B0FFHT5MME	室内设施	125.393477	43.862764	970000	431	220102
B0FFHT5MMG	室内设施	125.394071	43.862793	970000	431	220102
B0FFHT5MMH	室内设施	125.390435	43.862762	970000	431	220102
B0FFHU70RF	室内设施	125.319487	43.891304	970000	431	220104
B0FFHU70RG	室内设施	125.319535	43.891446	970000	431	220104
B0FFI2SFCE	室内设施	125.320325	43.891605	970000	431	220104
B0FFI55WUH	室内设施	125.102154	43.719324	970000	431	220184
B0FFI55WUM	室内设施	125.101613	43.719043	970000	431	220184
B0FFI55WV5	室内设施	125.100457	43.718567	970000	431	220184
B0FFI55WVN	室内设施	125.101121	43.719038	970000	431	220184
B0FFI55WVQ	室内设施	125.102196	43.719406	970000	431	220184
B0FFI55WVR	室内设施	125.100423	43.718678	970000	431	220184
B0FFI55WVU	室内设施	125.102033	43.71932	970000	431	220184
B0FFI55WVY	室内设施	125.101206	43.718905	970000	431	220184
B0FFI55WW1	室内设施	125.102032	43.719118	970000	431	220184
B0FFI55WW3	室内设施	125.102009	43.719343	970000	431	220184
B0FFI55WW4	室内设施	125.101754	43.719382	970000	431	220184
B0FFI55WW7	室内设施	125.102369	43.719296	970000	431	220184
B0FFI55WW8	室内设施	125.100501	43.718591	970000	431	220184
B0FFI55WX1	室内设施	125.101272	43.719126	970000	431	220184
B0FFI55WX8	室内设施	125.100836	43.718895	970000	431	220184
B0FFI55WXB	室内设施	125.101182	43.718756	970000	431	220184
B0FFI55WXG	室内设施	125.10217	43.719427	970000	431	220184
B0FFI55WXH	室内设施	125.101136	43.718758	970000	431	220184
B0FFI55WXL	室内设施	125.102277	43.719659	970000	431	220184
B0FFI55WXO	室内设施	125.101851	43.719447	970000	431	220184
B0FFI55WXP	室内设施	125.102173	43.71961	970000	431	220184
B0FFI55WXQ	室内设施	125.100288	43.718317	970000	431	220184
B0FFI692BU	室内设施	125.365656	43.845785	970000	431	220102
B0FFI692BV	室内设施	125.36582	43.845698	970000	431	220102
B0FFI692BX	室内设施	125.366366	43.845989	970000	431	220102
B0FFI692BY	室内设施	125.365957	43.845839	970000	431	220102
B0FFI692CD	室内设施	125.36578	43.845837	970000	431	220102
B0FFI692CG	室内设施	125.365938	43.845522	970000	431	220102
B0FFI692CS	室内设施	125.366029	43.845567	970000	431	220102
B0FFI692CY	室内设施	125.365822	43.845811	970000	431	220102
B0FFI692D0	室内设施	125.365917	43.845876	970000	431	220102
B0FFI692D9	室内设施	125.366303	43.84577	970000	431	220102
B0FFI699XT	室内设施	125.424796	43.879837	970000	431	220105
B0FFI69A04	室内设施	125.424473	43.879877	970000	431	220105
B0FFI69A06	室内设施	125.424077	43.8787	970000	431	220105
B0FFI69A07	室内设施	125.424793	43.878653	970000	431	220105
B0FFI69A08	室内设施	125.424334	43.878584	970000	431	220105
B0FFI69A09	室内设施	125.424116	43.879067	970000	431	220105
B0FFI69A0A	室内设施	125.424641	43.879794	970000	431	220105
B0FFI69A0B	室内设施	125.424148	43.878914	970000	431	220105
B0FFI69A0D	室内设施	125.424609	43.878572	970000	431	220105
B0FFI69A0N	室内设施	125.424434	43.87906	970000	431	220105
B0FFI69A0O	室内设施	125.424509	43.879383	970000	431	220105
B0FFI69A0Z	室内设施	125.424909	43.879372	970000	431	220105
B0FFI69A11	室内设施	125.423973	43.879523	970000	431	220105
B0FFI69A12	室内设施	125.424967	43.878994	970000	431	220105
B0FFI69A13	室内设施	125.424951	43.878759	970000	431	220105
B0FFI69A14	室内设施	125.424967	43.878937	970000	431	220105
B0FFI69A1E	室内设施	125.424828	43.878517	970000	431	220105
B0FFI69A1K	室内设施	125.424114	43.878511	970000	431	220105
B0FFI69A1S	室内设施	125.424744	43.878468	970000	431	220105
B0FFI69A1V	室内设施	125.424191	43.878467	970000	431	220105
B0FFI69A1W	室内设施	125.424719	43.879971	970000	431	220105
B0FFI69A29	室内设施	125.424472	43.879401	970000	431	220105
B0FFI69A2B	室内设施	125.424077	43.878517	970000	431	220105
B0FFI69A2C	室内设施	125.424471	43.879043	970000	431	220105
B0FFI69A2D	室内设施	125.424965	43.879428	970000	431	220105
B0FFI69A2I	室内设施	125.423975	43.879572	970000	431	220105
B0FFI69A2N	室内设施	125.424907	43.879973	970000	431	220105
B0FFI69A2O	室内设施	125.423979	43.878968	970000	431	220105
B0FFI69CJ0	室内设施	125.396643	43.800793	970000	431	220102
B0FFI69CJ4	室内设施	125.398104	43.800665	970000	431	220102
B0FFI69CJ6	室内设施	125.398135	43.800842	970000	431	220102
B0FFI69CJ7	室内设施	125.397817	43.80097	970000	431	220102
B0FFI69CJ8	室内设施	125.398151	43.800881	970000	431	220102
B0FFI69CJ9	室内设施	125.396765	43.80071	970000	431	220102
B0FFI69CJD	室内设施	125.397826	43.80067	970000	431	220102
B0FFI69EZ6	室内设施	125.318937	43.864556	970000	431	220104
B0FFI69EZC	室内设施	125.318966	43.864539	970000	431	220104
B0FFI69F0B	室内设施	125.319205	43.864386	970000	431	220104
B0FFI69F0E	室内设施	125.319205	43.864463	970000	431	220104
B0FFI69F0G	室内设施	125.318512	43.864455	970000	431	220104
B0FFI69F0J	室内设施	125.319231	43.864426	970000	431	220104
B0FFI69F0L	室内设施	125.318566	43.864414	970000	431	220104
B0FFI6DSGK	室内设施	125.328069	43.896207	970000	431	220103
B0FFI6DSIP	室内设施	125.328394	43.89629	970000	431	220103
B0FFI6DSIT	室内设施	125.328436	43.896292	970000	431	220103
B0FFI6DSIX	室内设施	125.328734	43.896291	970000	431	220103
B0FFI6DSJ6	室内设施	125.328376	43.896339	970000	431	220103
B0FFI6DSKB	室内设施	125.328481	43.896266	970000	431	220103
B0FFI6DSN2	室内设施	125.328547	43.896424	970000	431	220103
B0FFI6DTEC	室内设施	125.316314	43.900732	970000	431	220103
B0FFI6DTEF	室内设施	125.316403	43.900948	970000	431	220103
B0FFI6DTEI	室内设施	125.316722	43.900459	970000	431	220103
B0FFI6DTGQ	室内设施	125.316382	43.900753	970000	431	220103
B0FFI6DTGZ	室内设施	125.3167	43.900773	970000	431	220103
B0FFI6DTJG	室内设施	125.31653	43.900646	970000	431	220103
B0FFI6DTJJ	室内设施	125.316126	43.900832	970000	431	220103
B0FFI6DTJP	室内设施	125.316544	43.900883	970000	431	220103
B0FFI6DTJV	室内设施	125.316832	43.900687	970000	431	220103
B0FFI6DTJW	室内设施	125.316881	43.900373	970000	431	220103
B0FFI6DTJY	室内设施	125.316998	43.900946	970000	431	220103
B0FFI6DTK0	室内设施	125.316941	43.90112	970000	431	220103
B0FFI6DTK1	室内设施	125.316656	43.900557	970000	431	220103
B0FFI8VPQI	室内设施	125.296953	43.867618	970000	431	220104
B0FFILKZ2C	室内设施	125.326676	43.890924	970000	431	220102
B0FFIWFJ0H	室内设施	125.326864	43.891149	970000	431	220102
B0FFIZ5R8V	室内设施	125.200006	43.877038	970000	431	220106
B0FFIZ5R8Z	室内设施	125.200066	43.877999	970000	431	220106
B0FFIZ5R91	室内设施	125.200497	43.877615	970000	431	220106
B0FFIZ5R9D	室内设施	125.199535	43.877655	970000	431	220106
B0FFIZ5R9E	室内设施	125.199974	43.87695	970000	431	220106
B0FFIZ5R9F	室内设施	125.199749	43.876927	970000	431	220106
B0FFIZ5R9G	室内设施	125.199806	43.876922	970000	431	220106
B0FFIZ5R9H	室内设施	125.199699	43.877273	970000	431	220106
B0FFIZ5R9K	室内设施	125.19917	43.876435	970000	431	220106
B0FFIZ5R9L	室内设施	125.200501	43.877546	970000	431	220106
B0FFIZ5R9M	室内设施	125.199613	43.877657	970000	431	220106
B0FFIZ5R9N	室内设施	125.199364	43.877604	970000	431	220106
B0FFIZ5R9O	室内设施	125.200192	43.877777	970000	431	220106
B0FFIZ5R9Q	室内设施	125.199559	43.877419	970000	431	220106
B0FFIZ5R9R	室内设施	125.199794	43.877146	970000	431	220106
B0FFIZ5R9S	室内设施	125.199235	43.877725	970000	431	220106
B0FFIZ5R9T	室内设施	125.199872	43.878092	970000	431	220106
B0FFIZ5R9U	室内设施	125.200009	43.877942	970000	431	220106
B0FFIZ5R9V	室内设施	125.20036	43.877619	970000	431	220106
B0FFIZ5R9W	室内设施	125.199922	43.877253	970000	431	220106
B0FFIZ5R9Y	室内设施	125.199322	43.877545	970000	431	220106
B0FFIZ5RAD	室内设施	125.200076	43.877612	970000	431	220106
B0FFIZ5RAG	室内设施	125.199755	43.876975	970000	431	220106
B0FFIZ5RAI	室内设施	125.199597	43.878068	970000	431	220106
B0FFIZ5RAL	室内设施	125.199112	43.877768	970000	431	220106
B0FFIZ5RAM	室内设施	125.199796	43.878176	970000	431	220106
B0FFIZ5RAO	室内设施	125.199067	43.877758	970000	431	220106
B0FFIZ5RAQ	室内设施	125.198899	43.877662	970000	431	220106
B0FFIZ5RB0	室内设施	125.199925	43.877761	970000	431	220106
B0FFIZ5RB2	室内设施	125.200129	43.877867	970000	431	220106
B0FFIZ5RB3	室内设施	125.200471	43.87754	970000	431	220106
B0FFIZ5RB6	室内设施	125.200287	43.877714	970000	431	220106
B0FFIZ5RB8	室内设施	125.200344	43.878009	970000	431	220106
B0FFIZ5RBA	室内设施	125.199781	43.877142	970000	431	220106
B0FFIZ5RBB	室内设施	125.200278	43.877726	970000	431	220106
B0FFIZ5RBC	室内设施	125.200116	43.877877	970000	431	220106
B0FFIZ5RBD	室内设施	125.200464	43.877552	970000	431	220106
B0FFIZ5RBF	室内设施	125.199583	43.877321	970000	431	220106
B0FFIZ5RBG	室内设施	125.199253	43.877634	970000	431	220106
B0FFIZ5RBH	室内设施	125.199768	43.877909	970000	431	220106
B0FFIZ5RBJ	室内设施	125.199594	43.877314	970000	431	220106
B0FFIZ5RBK	室内设施	125.199316	43.877403	970000	431	220106
B0FFIZ5RBL	室内设施	125.19948	43.87725	970000	431	220106
B0FFIZ5RBN	室内设施	125.19928	43.87761	970000	431	220106
B0FFIZ5RBO	室内设施	125.199434	43.877466	970000	431	220106
B0FFIZ5RBP	室内设施	125.199551	43.877303	970000	431	220106
B0FFIZ5RBQ	室内设施	125.199974	43.878008	970000	431	220106
B0FFIZ5RBR	室内设施	125.199807	43.878167	970000	431	220106
B0FFIZ5RBS	室内设施	125.199962	43.87802	970000	431	220106
B0FFIZ5RBU	室内设施	125.199218	43.87736	970000	431	220106
B0FFIZ5RBY	室内设施	125.199388	43.877455	970000	431	220106
B0FFIZ5RBZ	室内设施	125.199771	43.877149	970000	431	220106
B0FFIZ5RC0	室内设施	125.199379	43.877209	970000	431	220106
B0FFIZ5RC7	室内设施	125.199234	43.877601	970000	431	220106
B0FFIZ5RC9	室内设施	125.198995	43.877702	970000	431	220106
B0FFIZ5RCA	室内设施	125.199949	43.878248	970000	431	220106
B0FFIZ5RCB	室内设施	125.200113	43.878093	970000	431	220106
B0FFIZ5RCC	室内设施	125.199157	43.87755	970000	431	220106
B0FFIZ5RCD	室内设施	125.199478	43.87725	970000	431	220106
B0FFIZ5RCE	室内设施	125.200431	43.877796	970000	431	220106
B0FFIZ5RCF	室内设施	125.200269	43.877947	970000	431	220106
B0FFIZ5RCG	室内设施	125.199315	43.877402	970000	431	220106
B0FFIZ5RCH	室内设施	125.200802	43.877552	970000	431	220106
B0FFIZ5RCI	室内设施	125.200814	43.877588	970000	431	220106
B0FFIZ5RCJ	室内设施	125.199755	43.876975	970000	431	220106
B0FFIZ5RCK	室内设施	125.199103	43.877775	970000	431	220106
B0FFIZ5RCM	室内设施	125.199585	43.877321	970000	431	220106
B0FFIZ5RCN	室内设施	125.199424	43.877475	970000	431	220106
B0FFJKDL3E	室内设施	125.295918	43.867104	970000	431	220104
B0FFJUZK6N	室内设施	125.334176	43.891168	970000	431	220102
B0FFJV0PBN	室内设施	125.333658	43.891146	970000	431	220102
B0FFJV2VP5	室内设施	125.320126	43.890104	970000	431	220104
B0FFJV2VP6	室内设施	125.319992	43.890199	970000	431	220104
B0FFJV2VP8	室内设施	125.31994	43.890122	970000	431	220104
B0FFJV2VP9	室内设施	125.319979	43.89018	970000	431	220104
B0FFJV2VPA	室内设施	125.320113	43.890085	970000	431	220104
B0FFJV2VPB	室内设施	125.3201	43.890066	970000	431	220104
B0FFJV2VPC	室内设施	125.320152	43.890142	970000	431	220104
B0FFJV2VPD	室内设施	125.319966	43.890161	970000	431	220104
B0FFJV2VPE	室内设施	125.319927	43.890103	970000	431	220104
B0FFJV2VPF	室内设施	125.320139	43.890123	970000	431	220104
B0FFJV2VPG	室内设施	125.320074	43.890027	970000	431	220104
B0FFJV2VPK	室内设施	125.320231	43.889948	970000	431	220104
B0FFJV2VPL	室内设施	125.320257	43.889939	970000	431	220104
B0FFJV2VPM	室内设施	125.320087	43.890047	970000	431	220104
B0FFJV2VPN	室内设施	125.319914	43.890084	970000	431	220104
B0FFJV2VQ4	室内设施	125.319931	43.88993	970000	431	220104
B0FFJV2VQ5	室内设施	125.319874	43.88995	970000	431	220104
B0FFJV2VQ6	室内设施	125.319901	43.890065	970000	431	220104
B0FFJV2VQ7	室内设施	125.319902	43.88994	970000	431	220104
B0FFJV2VQ8	室内设施	125.31999	43.889909	970000	431	220104
B0FFJV2VQ9	室内设施	125.320188	43.889839	970000	431	220104
B0FFJV2VQA	室内设施	125.320018	43.889899	970000	431	220104
B0FFJV2VQB	室内设施	125.319933	43.889879	970000	431	220104
B0FFJV2VQC	室内设施	125.320044	43.88989	970000	431	220104
B0FFJV2VQD	室内设施	125.31996	43.889919	970000	431	220104
B0FFJV2VQE	室内设施	125.319962	43.889869	970000	431	220104
B0FFJV2VQF	室内设施	125.320072	43.88988	970000	431	220104
B0FFJV2VQG	室内设施	125.320074	43.889829	970000	431	220104
B0FFJV2VQH	室内设施	125.320133	43.889808	970000	431	220104
B0FFJV2VQI	室内设施	125.320017	43.889849	970000	431	220104
B0FFJV2VQJ	室内设施	125.31999	43.889859	970000	431	220104
B0FFJV2VQK	室内设施	125.320161	43.889798	970000	431	220104
B0FFJV2VQL	室内设施	125.320131	43.889859	970000	431	220104
B0FFJV2VQM	室内设施	125.32016	43.889849	970000	431	220104
B0FFJV2VQN	室内设施	125.319888	43.890046	970000	431	220104
B0FFJV2VQP	室内设施	125.320103	43.889819	970000	431	220104
B0FFJV2VQQ	室内设施	125.320206	43.889957	970000	431	220104
B0FFJV2VQR	室内设施	125.32018	43.889966	970000	431	220104
B0FFJV2VQS	室内设施	125.320102	43.889869	970000	431	220104
B0FFJV2VQT	室内设施	125.320045	43.889839	970000	431	220104
B0FFJV2VQX	室内设施	125.319839	43.889795	970000	431	220104
B0FFJV2VQY	室内设施	125.319903	43.889889	970000	431	220104
B0FFJV2VQZ	室内设施	125.319953	43.889755	970000	431	220104
B0FFJV2VR0	室内设施	125.319981	43.889745	970000	431	220104
B0FFJV2VR1	室内设施	125.320207	43.889665	970000	431	220104
B0FFJV2VR2	室内设施	125.319926	43.889765	970000	431	220104
B0FFJV2VR3	室内设施	125.319874	43.8899	970000	431	220104
B0FFJV2VR4	室内设施	125.320208	43.889615	970000	431	220104
B0FFJV2VR5	室内设施	125.319898	43.889775	970000	431	220104
B0FFJV2VR7	室内设施	125.32001	43.889735	970000	431	220104
B0FFJV2VR8	室内设施	125.320237	43.889604	970000	431	220104
B0FFJV2VR9	室内设施	125.320235	43.889655	970000	431	220104
B0FFJV2VRA	室内设施	125.31981	43.889806	970000	431	220104
B0FFJV2VRB	室内设施	125.320097	43.889704	970000	431	220104
B0FFJV2VRC	室内设施	125.319782	43.889816	970000	431	220104
B0FFJV2VRD	室内设施	125.320069	43.889714	970000	431	220104
B0FFJV2VRE	室内设施	125.319846	43.88991	970000	431	220104
B0FFJV2VRF	室内设施	125.320039	43.889725	970000	431	220104
B0FFJV2VRI	室内设施	125.320048	43.889989	970000	431	220104
B0FFJV2VRJ	室内设施	125.320102	43.889994	970000	431	220104
B0FFJV2VRK	室内设施	125.320061	43.890008	970000	431	220104
B0FFJV2VRL	室内设施	125.320128	43.889984	970000	431	220104
B0FFJV2VRM	室内设施	125.319869	43.889785	970000	431	220104
B0FFJV2VRN	室内设施	125.320154	43.889975	970000	431	220104
B0FFJV2VRO	室内设施	125.320264	43.889645	970000	431	220104
B0FFJV2VRV	室内设施	125.319841	43.889745	970000	431	220104
B0FFJV2VRW	室内设施	125.319982	43.889695	970000	431	220104
B0FFJV2VRX	室内设施	125.319886	43.889609	970000	431	220104
B0FFJV2VRY	室内设施	125.320002	43.889568	970000	431	220104
B0FFJV2VRZ	室内设施	125.319953	43.889705	970000	431	220104
B0FFJV2VS0	室内设施	125.319925	43.889715	970000	431	220104
B0FFJV2VS1	室内设施	125.319974	43.889578	970000	431	220104
B0FFJV2VS2	室内设施	125.319812	43.889755	970000	431	220104
B0FFJV2VS3	室内设施	125.32018	43.889625	970000	431	220104
B0FFJV2VS4	室内设施	125.320041	43.889674	970000	431	220104
B0FFJV2VS6	室内设施	125.320069	43.889664	970000	431	220104
B0FFJV2VS7	室内设施	125.319898	43.889724	970000	431	220104
B0FFJV2VS8	室内设施	125.320056	43.889549	970000	431	220104
B0FFJV2VS9	室内设施	125.319858	43.889619	970000	431	220104
B0FFJV2VSA	室内设施	125.319782	43.889765	970000	431	220104
B0FFJV2VSB	室内设施	125.319915	43.889599	970000	431	220104
B0FFJV2VSC	室内设施	125.319754	43.889775	970000	431	220104
B0FFJV2VSD	室内设施	125.320115	43.889528	970000	431	220104
B0FFJV2VSE	室内设施	125.320172	43.889507	970000	431	220104
B0FFJV2VSF	室内设施	125.320086	43.889538	970000	431	220104
B0FFJV2VSG	室内设施	125.320012	43.889684	970000	431	220104
B0FFJV2VSH	室内设施	125.320144	43.889517	970000	431	220104
B0FFJV2VSI	室内设施	125.319944	43.889588	970000	431	220104
B0FFJV2VSJ	室内设施	125.320028	43.889558	970000	431	220104
B0FFJV2VSK	室内设施	125.31987	43.889734	970000	431	220104
B0FFJV2VSO	室内设施	125.320082	43.889375	970000	431	220104
B0FFJV2VSP	室内设施	125.320054	43.889385	970000	431	220104
B0FFJV2VSQ	室内设施	125.319966	43.889417	970000	431	220104
B0FFJV2VSR	室内设施	125.319996	43.889406	970000	431	220104
B0FFJV2VSS	室内设施	125.319854	43.889456	970000	431	220104
B0FFJV2VST	室内设施	125.319825	43.889467	970000	431	220104
B0FFJV2VSU	室内设施	125.319888	43.889558	970000	431	220104
B0FFJV2VSV	室内设施	125.319796	43.889477	970000	431	220104
B0FFJV2VSW	室内设施	125.320025	43.889396	970000	431	220104
B0FFJV2VSX	室内设施	125.320055	43.889335	970000	431	220104
B0FFJV2VSY	室内设施	125.319917	43.889548	970000	431	220104
B0FFJV2VSZ	室内设施	125.319856	43.889405	970000	431	220104
B0FFJV2VT0	室内设施	125.319858	43.889569	970000	431	220104
B0FFJV2VT1	室内设施	125.319827	43.889416	970000	431	220104
B0FFJV2VT2	室内设施	125.319575	43.889472	970000	431	220104
B0FFJV2VT3	室内设施	125.319974	43.889527	970000	431	220104
B0FFJV2VT4	室内设施	125.319938	43.889426	970000	431	220104
B0FFJV2VT5	室内设施	125.31983	43.889578	970000	431	220104
B0FFJV2VT6	室内设施	125.319768	43.889437	970000	431	220104
B0FFJV2VT7	室内设施	125.319768	43.889487	970000	431	220104
B0FFJV2VT8	室内设施	125.31974	43.889446	970000	431	220104
B0FFJV2VT9	室内设施	125.319798	43.889426	970000	431	220104
B0FFJV2VTA	室内设施	125.319912	43.889436	970000	431	220104
B0FFJV2VTB	室内设施	125.319946	43.889537	970000	431	220104
B0FFJV2VTC	室内设施	125.319884	43.889446	970000	431	220104
B0FFJV2VTF	室内设施	125.320087	43.889487	970000	431	220104
B0FFJV2VTG	室内设施	125.320145	43.889467	970000	431	220104
B0FFJV2VTH	室内设施	125.320029	43.889508	970000	431	220104
B0FFJV2VTI	室内设施	125.320058	43.889498	970000	431	220104
B0FFJV2VTJ	室内设施	125.320117	43.889477	970000	431	220104
B0FFJV2VTK	室内设施	125.31963	43.889316	970000	431	220104
B0FFJV2VTL	室内设施	125.319433	43.88946	970000	431	220104
B0FFJV2VTM	室内设施	125.319514	43.88936	970000	431	220104
B0FFJV2VTN	室内设施	125.319851	43.889291	970000	431	220104
B0FFJV2VTO	室内设施	125.319475	43.889373	970000	431	220104
B0FFJV2VTQ	室内设施	125.319838	43.889271	970000	431	220104
B0FFJV2VTR	室内设施	125.319443	43.889327	970000	431	220104
B0FFJV2VTS	室内设施	125.319285	43.88921	970000	431	220104
B0FFJV2VTT	室内设施	125.319603	43.889275	970000	431	220104
B0FFJV2VTU	室内设施	125.31966	43.889255	970000	431	220104
B0FFJV2VTV	室内设施	125.319719	43.889234	970000	431	220104
B0FFJV2VTW	室内设施	125.319689	43.889245	970000	431	220104
B0FFJV2VTX	室内设施	125.319658	43.889306	970000	431	220104
B0FFJV2VTY	室内设施	125.319631	43.889265	970000	431	220104
B0FFJV2VTZ	室内设施	125.319864	43.88931	970000	431	220104
B0FFJV2VU0	室内设施	125.319688	43.889295	970000	431	220104
B0FFJV2VU1	室内设施	125.319482	43.889313	970000	431	220104
B0FFJV2VU2	室内设施	125.319247	43.889224	970000	431	220104
B0FFJV2VU3	室内设施	125.319322	43.889197	970000	431	220104
B0FFJV2VU4	室内设施	125.320001	43.889518	970000	431	220104
B0FFJV2VUL	室内设施	125.319649	43.889081	970000	431	220104
B0FFJV2VUN	室内设施	125.31943	43.889159	970000	431	220104
B0FFJV2VUO	室内设施	125.320022	43.889077	970000	431	220104
B0FFJV2VUP	室内设施	125.319574	43.889108	970000	431	220104
B0FFJV2VUQ	室内设施	125.319538	43.889121	970000	431	220104
B0FFJV2VUR	室内设施	125.319611	43.889095	970000	431	220104
B0FFJV2VUS	室内设施	125.319466	43.889146	970000	431	220104
B0FFJV2VUT	室内设施	125.319996	43.889039	970000	431	220104
B0FFJV2VUU	室内设施	125.319686	43.889068	970000	431	220104
B0FFJV2VUV	室内设施	125.319722	43.889055	970000	431	220104
B0FFJV2VUW	室内设施	125.319938	43.888979	970000	431	220104
B0FFJV2VUX	室内设施	125.319358	43.889184	970000	431	220104
B0FFJV2VUY	室内设施	125.319866	43.889004	970000	431	220104
B0FFJV2VUZ	室内设施	125.319502	43.889133	970000	431	220104
B0FFJV2VV0	室内设施	125.31983	43.889017	970000	431	220104
B0FFJV2VV1	室内设施	125.319394	43.889172	970000	431	220104
B0FFJV2VV2	室内设施	125.320009	43.889058	970000	431	220104
B0FFJV2VV3	室内设施	125.319794	43.88903	970000	431	220104
B0FFJV2VV4	室内设施	125.319975	43.888966	970000	431	220104
B0FFJV2VV5	室内设施	125.320048	43.889115	970000	431	220104
B0FFJV2VV6	室内设施	125.320035	43.889096	970000	431	220104
B0FFJV2VV7	室内设施	125.319902	43.888992	970000	431	220104
B0FFJV2VV8	室内设施	125.319758	43.889043	970000	431	220104
B0FFJV2VV9	室内设施	125.320183	43.889196	970000	431	220104
B0FFJV2VVS	室内设施	125.319924	43.890197	970000	431	220104
B0FFJV2VVT	室内设施	125.319711	43.889716	970000	431	220104
B0FFJV2VVU	室内设施	125.319594	43.889516	970000	431	220104
B0FFJV2VVW	室内设施	125.320405	43.889543	970000	431	220104
B0FFJV2W24	室内设施	125.31984	43.889902	970000	431	220104
B0FFJV2W2C	室内设施	125.320593	43.890122	970000	431	220104
B0FFJV2W2E	室内设施	125.320062	43.889173	970000	431	220104
B0FFJV2W2G	室内设施	125.319638	43.889223	970000	431	220104
B0FFJV2W2H	室内设施	125.319638	43.889223	970000	431	220104
B0FFJV2W2I	室内设施	125.319594	43.889516	970000	431	220104
B0FFJV2W2J	室内设施	125.319585	43.889428	970000	431	220104
B0FFJV2W2K	室内设施	125.319924	43.890197	970000	431	220104
B0FFJV2W2M	室内设施	125.31984	43.889902	970000	431	220104
B0FFJV2W2N	室内设施	125.319491	43.889308	970000	431	220104
B0FFJV2W2S	室内设施	125.319882	43.890106	970000	431	220104
B0FFJV2W2U	室内设施	125.319934	43.890232	970000	431	220104
B0FFJV2W3D	室内设施	125.320062	43.889173	970000	431	220104
B0FFJV2W3O	室内设施	125.319594	43.889516	970000	431	220104
B0FFJV2W3P	室内设施	125.319548	43.889443	970000	431	220104
B0FFJV2W3Q	室内设施	125.319498	43.889307	970000	431	220104
B0FFJV2W3R	室内设施	125.319465	43.889319	970000	431	220104
B0FFJV2W3S	室内设施	125.319638	43.889223	970000	431	220104
B0FFJV2W3T	室内设施	125.320264	43.889944	970000	431	220104
B0FFJV2W3U	室内设施	125.31984	43.890105	970000	431	220104
B0FFJV2W3V	室内设施	125.319577	43.889432	970000	431	220104
B0FFJV2W3X	室内设施	125.319638	43.889223	970000	431	220104
B0FFJV2W3Y	室内设施	125.31993	43.890233	970000	431	220104
B0FFJV2W3Z	室内设施	125.319497	43.889307	970000	431	220104
B0FFJV2W40	室内设施	125.319467	43.889318	970000	431	220104
B0FFJV2W42	室内设施	125.319956	43.890224	970000	431	220104
B0FFJV2W43	室内设施	125.319498	43.889307	970000	431	220104
B0FFJV2W45	室内设施	125.320062	43.889173	970000	431	220104
B0FFJV2W47	室内设施	125.319594	43.889516	970000	431	220104
B0FFJV2W48	室内设施	125.319849	43.890117	970000	431	220104
B0FFJV2W49	室内设施	125.320073	43.88973	970000	431	220104
B0FFJV2W4A	室内设施	125.320108	43.889714	970000	431	220104
B0FFJV2W4C	室内设施	125.319579	43.889432	970000	431	220104
B0FFJV2W4D	室内设施	125.31955	43.889442	970000	431	220104
B0FFJV2W4F	室内设施	125.319549	43.889443	970000	431	220104
B0FFJX5VYJ	室内设施	125.287541	43.831584	970000	431	220104
B0FFJX5VYK	室内设施	125.287613	43.831584	970000	431	220104
B0FFJX5VYN	室内设施	125.287634	43.831507	970000	431	220104
B0FFJX5VYO	室内设施	125.287602	43.831507	970000	431	220104
B0FFJX5VYU	室内设施	125.287877	43.831657	970000	431	220104
B0FFJX5VYV	室内设施	125.287506	43.831659	970000	431	220104
B0FFJX5VYW	室内设施	125.287788	43.831211	970000	431	220104
B0FFJX5VYX	室内设施	125.287569	43.831659	970000	431	220104
B0FFJX5VYY	室内设施	125.287789	43.831395	970000	431	220104
B0FFJX5VYZ	室内设施	125.287855	43.831315	970000	431	220104
B0FFJX5VZ0	室内设施	125.287635	43.831659	970000	431	220104
B0FFJX5VZ1	室内设施	125.287855	43.831261	970000	431	220104
B0FFJX5VZ2	室内设施	125.287788	43.831261	970000	431	220104
B0FFJX5VZ3	室内设施	125.287646	43.831584	970000	431	220104
B0FFJX5VZ4	室内设施	125.287855	43.83134	970000	431	220104
B0FFJX5VZ5	室内设施	125.287855	43.831236	970000	431	220104
B0FFJX5VZ6	室内设施	125.287855	43.83142	970000	431	220104
B0FFJX5VZ7	室内设施	125.287855	43.831211	970000	431	220104
B0FFJX5VZ8	室内设施	125.287788	43.831235	970000	431	220104
B0FFJX5VZ9	室内设施	125.287855	43.83137	970000	431	220104
B0FFJX5VZA	室内设施	125.287855	43.83129	970000	431	220104
B0FFJX5VZB	室内设施	125.287789	43.831291	970000	431	220104
B0FFJX5VZC	室内设施	125.287789	43.831315	970000	431	220104
B0FFJX5VZD	室内设施	125.287789	43.831371	970000	431	220104
B0FFJX5VZE	室内设施	125.287789	43.83134	970000	431	220104
B0FFJX5VZG	室内设施	125.287789	43.83142	970000	431	220104
B0FFJX5VZI	室内设施	125.287855	43.831395	970000	431	220104
B0FFJX5VZJ	室内设施	125.28781	43.831656	970000	431	220104
B0FFJX5VZK	室内设施	125.287789	43.831474	970000	431	220104
B0FFJX5VZT	室内设施	125.287855	43.831529	970000	431	220104
B0FFJX5VZU	室内设施	125.287789	43.831499	970000	431	220104
B0FFJX5VZV	室内设施	125.287855	43.83158	970000	431	220104
B0FFJX5VZW	室内设施	125.287855	43.831449	970000	431	220104
B0FFJX5VZX	室内设施	125.287855	43.831554	970000	431	220104
B0FFJX5VZY	室内设施	125.288071	43.831232	970000	431	220104
B0FFJX5VZZ	室内设施	125.287788	43.831579	970000	431	220104
B0FFJX5W00	室内设施	125.287855	43.831474	970000	431	220104
B0FFJX5W01	室内设施	125.28806	43.831197	970000	431	220104
B0FFJX5W02	室内设施	125.287788	43.83153	970000	431	220104
B0FFJX5W04	室内设施	125.288006	43.831287	970000	431	220104
B0FFJX5W05	室内设施	125.288073	43.831311	970000	431	220104
B0FFJX5W06	室内设施	125.287855	43.831499	970000	431	220104
B0FFJX5W07	室内设施	125.287789	43.83145	970000	431	220104
B0FFJX5W08	室内设施	125.288007	43.831393	970000	431	220104
B0FFJX5W09	室内设施	125.287788	43.831554	970000	431	220104
B0FFJX5W0A	室内设施	125.288006	43.831311	970000	431	220104
B0FFJX5W0B	室内设施	125.288007	43.831206	970000	431	220104
B0FFJX5W0C	室内设施	125.288007	43.831256	970000	431	220104
B0FFJX5W0D	室内设施	125.288073	43.831286	970000	431	220104
B0FFJX5W0F	室内设施	125.288071	43.831257	970000	431	220104
B0FFJX5W0G	室内设施	125.288007	43.831418	970000	431	220104
B0FFJX5W0H	室内设施	125.288073	43.831336	970000	431	220104
B0FFJX5W0I	室内设施	125.288007	43.831231	970000	431	220104
B0FFJX5W0L	室内设施	125.288007	43.831337	970000	431	220104
B0FFJX5W0U	室内设施	125.288096	43.831197	970000	431	220104
B0FFJX5W0W	室内设施	125.288007	43.831499	970000	431	220104
B0FFJX5W0X	室内设施	125.288073	43.831474	970000	431	220104
B0FFJX5W0Y	室内设施	125.288073	43.831499	970000	431	220104
B0FFJX5W0Z	室内设施	125.288007	43.831474	970000	431	220104
B0FFJX5W10	室内设施	125.288073	43.831581	970000	431	220104
B0FFJX5W11	室内设施	125.288007	43.831556	970000	431	220104
B0FFJX5W12	室内设施	125.288073	43.831368	970000	431	220104
B0FFJX5W13	室内设施	125.288073	43.831531	970000	431	220104
B0FFJX5W14	室内设施	125.288007	43.83145	970000	431	220104
B0FFJX5W15	室内设施	125.288007	43.831532	970000	431	220104
B0FFJX5W16	室内设施	125.288088	43.831745	970000	431	220104
B0FFJX5W17	室内设施	125.288007	43.831581	970000	431	220104
B0FFJX5W18	室内设施	125.288073	43.831393	970000	431	220104
B0FFJX5W19	室内设施	125.288007	43.831369	970000	431	220104
B0FFJX5W1A	室内设施	125.288073	43.831418	970000	431	220104
B0FFJX5W1B	室内设施	125.288351	43.831057	970000	431	220104
B0FFJX5W1C	室内设施	125.288273	43.830956	970000	431	220104
B0FFJX5W1F	室内设施	125.288073	43.831556	970000	431	220104
B0FFJX5W1G	室内设施	125.288088	43.831701	970000	431	220104
B0FFJX5W1H	室内设施	125.288073	43.831449	970000	431	220104
B0FFJX5W1I	室内设施	125.288063	43.831659	970000	431	220104
B0FFJX5W1K	室内设施	125.287996	43.831658	970000	431	220104
B0FFJX5W1L	室内设施	125.28835	43.830997	970000	431	220104
B0FFJX5W1U	室内设施	125.2883	43.831718	970000	431	220104
B0FFJX5W1V	室内设施	125.288208	43.831313	970000	431	220104
B0FFJX5W1W	室内设施	125.2883	43.831743	970000	431	220104
B0FFJX5W1X	室内设施	125.288278	43.8316	970000	431	220104
B0FFJX5W1Y	室内设施	125.288234	43.831693	970000	431	220104
B0FFJX5W1Z	室内设施	125.288234	43.831718	970000	431	220104
B0FFJX5W20	室内设施	125.288346	43.831601	970000	431	220104
B0FFJX5W21	室内设施	125.288206	43.831476	970000	431	220104
B0FFJX5W23	室内设施	125.288233	43.831743	970000	431	220104
B0FFJX5W24	室内设施	125.288205	43.831555	970000	431	220104
B0FFJX5W26	室内设施	125.28844	43.831733	970000	431	220104
B0FFJX5W27	室内设施	125.288453	43.831602	970000	431	220104
B0FFJX5W28	室内设施	125.288007	43.831181	970000	431	220104
B0FFJX5W29	室内设施	125.288245	43.8316	970000	431	220104
B0FFJX5W2A	室内设施	125.2883	43.831693	970000	431	220104
B0FFJX5W2B	室内设施	125.28844	43.831708	970000	431	220104
B0FFJX5W2C	室内设施	125.288207	43.831394	970000	431	220104
B0FFJX5W2D	室内设施	125.287625	43.831181	970000	431	220104
B0FFJX5W2E	室内设施	125.287625	43.831206	970000	431	220104
B0FFJX5W2F	室内设施	125.288378	43.831601	970000	431	220104
B0FFJX5W2G	室内设施	125.287855	43.831182	970000	431	220104
B0FFJX5W2H	室内设施	125.287788	43.831182	970000	431	220104
B0FFJX5W2I	室内设施	125.288514	43.83168	970000	431	220104
B0FFJX5W2V	室内设施	125.287574	43.831584	970000	431	220104
B0FFJX5W2Y	室内设施	125.287625	43.831158	970000	431	220104
B0FFJX5W2Z	室内设施	125.288101	43.831021	970000	431	220104
B0FFJX5W30	室内设施	125.287652	43.831338	970000	431	220104
B0FFJX5W31	室内设施	125.288184	43.83164	970000	431	220104
B0FFJX5W32	室内设施	125.288076	43.830936	970000	431	220104
B0FFJX5W34	室内设施	125.288176	43.831018	970000	431	220104
B0FFJX5W35	室内设施	125.288232	43.831503	970000	431	220104
B0FFJX5W36	室内设施	125.288176	43.831048	970000	431	220104
B0FFJX5W37	室内设施	125.288232	43.831479	970000	431	220104
B0FFJX5W39	室内设施	125.287652	43.831295	970000	431	220104
B0FFJX5W3B	室内设施	125.287509	43.831584	970000	431	220104
B0FFJX5W3C	室内设施	125.288116	43.831639	970000	431	220104
B0FFJX5W3D	室内设施	125.288232	43.831455	970000	431	220104
B0FFJX5W3E	室内设施	125.287999	43.831095	970000	431	220104
B0FFJX5W3F	室内设施	125.288186	43.830937	970000	431	220104
B0FFJX5W3G	室内设施	125.2881	43.831051	970000	431	220104
B0FFJX5W3Q	室内设施	125.288643	43.831331	970000	431	220104
B0FFJX5W3R	室内设施	125.28845	43.831539	970000	431	220104
B0FFJX5W3S	室内设施	125.288582	43.831357	970000	431	220104
B0FFJX5W3T	室内设施	125.288454	43.831454	970000	431	220104
B0FFJX5W3V	室内设施	125.288399	43.831459	970000	431	220104
B0FFJX5W3X	室内设施	125.28852	43.831369	970000	431	220104
B0FFJX5W3Y	室内设施	125.288517	43.831539	970000	431	220104
B0FFJX5W40	室内设施	125.288401	43.831372	970000	431	220104
B0FFJX5W41	室内设施	125.28815	43.83164	970000	431	220104
B0FFJX5W42	室内设施	125.288767	43.83136	970000	431	220104
B0FFJX5W43	室内设施	125.2887	43.831297	970000	431	220104
B0FFJX5W45	室内设施	125.288709	43.831401	970000	431	220104
B0FFJX5W46	室内设施	125.288291	43.831532	970000	431	220104
B0FFJX5W47	室内设施	125.288009	43.831343	970000	431	220104
B0FFJX5W4C	室内设施	125.288484	43.831539	970000	431	220104
B0FFJX5W4F	室内设施	125.28846	43.83142	970000	431	220104
B0FFJX5W4O	室内设施	125.287786	43.831528	970000	431	220104
B0FFJX5W4P	室内设施	125.28766	43.831254	970000	431	220104
B0FFJX5W4Q	室内设施	125.288009	43.831531	970000	431	220104
B0FFJX5W4R	室内设施	125.288385	43.831141	970000	431	220104
B0FFJX5W4S	室内设施	125.287854	43.831528	970000	431	220104
B0FFJX5W4T	室内设施	125.288232	43.831532	970000	431	220104
B0FFJX5W4X	室内设施	125.288291	43.83106	970000	431	220104
B0FFJX5W51	室内设施	125.288291	43.831138	970000	431	220104
B0FFJX5W54	室内设施	125.288291	43.831377	970000	431	220104
B0FFJX5W55	室内设施	125.28829	43.831217	970000	431	220104
B0FFJX5W57	室内设施	125.288291	43.831426	970000	431	220104
B0FFJX5W58	室内设施	125.288291	43.831295	970000	431	220104
B0FFJX5W59	室内设施	125.288077	43.831531	970000	431	220104
B0FFJX5W5K	室内设施	125.288291	43.831455	970000	431	220104
B0FFJX5W5L	室内设施	125.288011	43.831212	970000	431	220104
B0FFJX5W5M	室内设施	125.288291	43.831479	970000	431	220104
B0FFJX5W5N	室内设施	125.288624	43.831461	970000	431	220104
B0FFJX5W5O	室内设施	125.287853	43.831258	970000	431	220104
B0FFJX5W5P	室内设施	125.288032	43.830979	970000	431	220104
[truncated: 2,941 more rows]
