# Supplementary material for: Design of Urban resilience model in emergency situations
Source: PLoS One. 2026 Jun 9;21(6):e0347588. doi: 10.1371/journal.pone.0347588 (PMC13249160; doi:10.1371/journal.pone.0347588)
Supplement: S1 File — (ZIP) [file pone.0347588.s001.zip › dataset/Appendix 3/Lifestyle service data.csv]

id	小类	lon_gcj02	lat_gcj02	typecode	citycode	adcode
B01AF00183	殡仪馆	125.19133	43.875167	71903	431	220106
B01AF0024D	美容美发店	125.300132	43.88922	71100	431	220104
B01AF00448	美容美发店	125.381407	43.881372	71100	431	220105
B01AF0055B	陵园	125.687329	43.544645	71901	431	220112
B01AF009EA	中国联通营业厅	125.326469	43.924339	70604	431	220103
B01AF01610	中国联通营业厅|购物服务	125.289384	43.829792	070604|060305	431	220104
B01AF01640	洗浴推拿场所|住宿服务	125.22551	43.805499	071400|100200	431	220104
B01AF024AC	公墓	125.195314	43.876552	71902	431	220106
B01AF0274D	生活服务场所	125.334413	43.900386	70000	431	220103
B01AF027B4	邮局	125.297156	43.888055	70400	431	220104
B01AF02833	丧葬设施	125.335283	43.884382	71900	431	220102
B01AF02860	洗浴推拿场所	125.321546	43.904061	71400	431	220103
B01AF02A8D	摄影冲印	125.29532	43.900434	71300	431	220106
B01AF02C4E	美容美发店	125.387843	43.87545	71100	431	220105
B01AF02C66	生活服务场所	125.265089	43.893862	70000	431	220106
B01AF02D58	生活服务场所	125.281926	43.874385	70000	431	220106
B01AF02F30	美容美发店	125.323519	43.905757	71100	431	220103
B01AF02F33	美容美发店	125.249756	43.889073	71100	431	220106
B01AF02FC8	洗浴推拿场所	125.339303	43.877282	71400	431	220102
B01AF03218	美容美发店	125.352898	43.870398	71100	431	220102
B01AF03241	生活服务场所	125.328382	43.878555	70000	431	220102
B01AF03384	洗浴推拿场所	125.364506	43.850164	71400	431	220102
B01AF0346A	邮局	125.320597	43.831878	70400	431	220102
B01AF035EA	邮局	125.317635	43.875055	70400	431	220104
B01AF0365A	生活服务场所	125.328495	43.893041	70000	431	220102
B01AF037AF	洗浴推拿场所	125.389231	43.87677	71400	431	220105
B01AF03825	美容美发店	125.264708	43.896289	71100	431	220106
B01AF0389B	人才市场	125.386956	43.876067	70800	431	220105
B01AF038CC	洗浴推拿场所	125.335216	43.897015	71400	431	220102
B01AF03A18	丧葬设施	125.334244	43.884056	71900	431	220102
B01AF03AB5	丧葬设施	125.335121	43.884253	71900	431	220102
B01AF03C38	美容美发店	125.364825	43.826742	71100	431	220102
B01AF03CDC	丧葬设施	125.33547	43.88503	71900	431	220102
B01AF03D6A	美容美发店	125.292286	43.881538	71100	431	220104
B01AF03EE3	会计师事务所	125.280735	43.901795	70702	431	220106
B01AF04022	摄影冲印	125.315169	43.889337	71300	431	220104
B01AF04150	洗浴推拿场所	125.365844	43.871251	71400	431	220105
B01AF04158	洗浴推拿场所	125.347049	43.885249	71400	431	220102
B01AF04183	邮局	125.372446	43.881942	70400	431	220105
B01AF0426B	丧葬设施	125.334912	43.884605	71900	431	220102
B01AF04410	洗衣店	125.291524	43.910413	71500	431	220106
B01AF044E4	生活服务场所	125.311134	43.880923	70000	431	220104
B01AF044F1	洗浴推拿场所	125.296067	43.883354	71400	431	220104
B01AF04620	美容美发店	125.319389	43.869912	71100	431	220104
B01AF04668	物流仓储场地	125.402607	43.858454	70501	431	220105
B01AF04769	生活服务场所	125.36828	43.892607	70000	431	220105
B01AF04867	丧葬设施	125.334948	43.884611	71900	431	220102
B01AF04927	洗浴推拿场所	125.339907	43.876883	71400	431	220102
B01AF0497E	美容美发店	125.263094	43.893814	71100	431	220106
B01AF04A01	美容美发店	125.383537	43.871697	71100	431	220105
B01AF04A65	美容美发店	125.257624	43.893747	71100	431	220106
B01AF04DC0	丧葬设施	125.336417	43.885653	71900	431	220102
B01AF04DE2	洗衣店	125.249601	43.889073	71500	431	220106
B01AF04E7F	物流速递	125.399173	43.854732	70500	431	220105
B01AF04FC1	摄影冲印	125.328315	43.891511	71300	431	220102
B01AF05219	洗浴推拿场所	125.330415	43.83556	71400	431	220102
B01AF0521B	美容美发店	125.266932	43.89383	71100	431	220106
B01AF052E3	律师事务所	125.270926	43.88889	70701	431	220106
B01AF057D6	飞机票代售点	125.323266	43.895457	70301	431	220104
B01AF057FA	生活服务场所	125.298144	43.88335	70000	431	220104
B01AF059E1	生活服务场所	125.334763	43.900603	70000	431	220103
B01AF05B24	洗浴推拿场所	125.348924	43.856931	71400	431	220102
B01AF05B73	电力营业厅|公司企业	125.34886	43.877927	071000|170200	431	220102
B01AF05C15	丧葬设施	125.338421	43.886758	71900	431	220102
B01AF05E28	美容美发店	125.319151	43.929099	71100	431	220103
B01AF05E44	美容美发店	125.281966	43.857922	71100	431	220104
B01AF05E6C	摄影冲印	125.381158	43.88191	71300	431	220105
B01AF05EED	丧葬设施	125.336482	43.885681	71900	431	220102
B01AF0605E	摄影冲印	125.317906	43.884962	71300	431	220104
B01AF0622A	洗浴推拿场所	125.470958	43.77993	71400	431	220102
B01AF0634A	邮局	125.365485	43.839116	70400	431	220102
B01AF0652F	丧葬设施	125.334213	43.884092	71900	431	220102
B01AF066AB	生活服务场所	125.346269	43.931621	70000	431	220103
B01AF06A2E	洗浴推拿场所	125.329612	43.908209	71400	431	220103
B01AF06BA3	洗浴推拿场所	125.336897	43.901467	71400	431	220102
B01AF06BFE	洗浴推拿场所	125.331112	43.894759	71400	431	220102
B01AF06C24	邮局	125.295502	43.900736	70400	431	220106
B01AF06CYP	美容美发店	125.378205	43.874865	71100	431	220105
B01AF06LFZ	洗浴推拿场所	125.301753	43.886757	71400	431	220104
B01AF06P9S	律师事务所	125.288725	43.862623	70701	431	220104
B01AF06PPZ	会计师事务所	125.346322	43.880385	70702	431	220102
B01AF06QTT	物流速递	125.252658	43.898198	70500	431	220106
B01AF06QWV	律师事务所	125.318719	43.883353	70701	431	220104
B01AF06QZH	洗浴推拿场所	125.340154	43.876661	71400	431	220102
B01AF06RHE	丧葬设施	125.334839	43.884526	71900	431	220102
B01AF06RLB	物流速递	125.204057	43.817602	70500	431	220106
B01AF06RZ9	洗衣店	125.33995	43.84099	71500	431	220102
B01AF06TRZ	生活服务场所	125.349501	43.859074	70000	431	220102
B01AF06YTW	物流速递	125.331781	43.877866	70500	431	220102
B01AF070VD	生活服务场所	125.298087	43.882261	70000	431	220104
B01AF0730T	生活服务场所	125.342009	43.890046	70000	431	220102
B01AF07318	会计师事务所	125.310044	43.891605	70702	431	220104
B01AF075PI	丧葬设施	125.335388	43.884986	71900	431	220102
B01AF0764A	律师事务所	125.284775	43.888986	70701	431	220106
B01AF078D5	生活服务场所	125.337684	43.885735	70000	431	220102
B01AF0791D	人才市场	125.336779	43.882892	70800	431	220102
B01AF07BO5	飞机票代售点	125.308643	43.892118	70301	431	220104
B01AF07FNA	摄影冲印	125.331135	43.891319	71300	431	220102
B01AF07HGL	生活服务场所	125.342397	43.899489	70000	431	220102
B01AF07RUB	美容美发店	125.64711	43.818195	71100	431	220105
B01AF07RYP	美容美发店	125.33389	43.879999	71100	431	220102
B01AF07S7X	洗衣店	125.313163	43.86605	71500	431	220104
B01AF07SBY	摄影冲印	125.307445	43.89858	71300	431	220103
B01AF07SIE	洗衣店	125.322179	43.829698	71500	431	220102
B01AF07SJQ	邮局	125.167928	44.420514	70400	431	220122
B01AF07SMB	生活服务场所	125.317539	43.906746	70000	431	220103
B01AF07SP8	丧葬设施	126.557946	44.830287	71900	431	220182
B01AF07SQ3	摄影冲印	125.708366	44.533611	71300	431	220183
B01AF07SQT	洗浴推拿场所	125.302747	43.845021	71400	431	220104
B01AF07SSL	美容美发店	125.332829	43.875974	71100	431	220102
B01AF07SWD	美容美发店	125.34237	43.897386	71100	431	220102
B01AF07SXS	人才市场	125.299864	43.892886	70800	431	220104
B01AF07T3B	摄影冲印	125.318645	43.865021	71300	431	220104
B01AF07T8Q	美容美发店	125.375243	43.875204	71100	431	220105
B01AF07TEI	丧葬设施	126.557829	44.830325	71900	431	220182
B01AF07TG0	维修站点	125.187065	44.429096	71200	431	220122
B01AF07TI8	中介机构	125.349833	43.860036	71600	431	220102
B01AF07TIC	中介机构|金融保险服务	125.263121	43.893814	071600|160000	431	220106
B01AF07TJV	生活服务场所	125.33654	43.901846	70000	431	220103
B01AF07TR9	美容美发店	125.190686	44.436948	71100	431	220122
B01AF07TS0	美容美发店	125.317221	43.829929	71100	431	220102
B01AF07TYD	洗浴推拿场所	125.313571	43.882929	71400	431	220104
B01AF07TYK	人才市场	125.301503	43.884587	70800	431	220104
B01AF07UC5	维修站点	125.851034	44.161247	71200	431	220113
B01AF07UG2	生活服务场所	125.174182	44.432669	70000	431	220122
B01AF07UHN	生活服务场所	125.334789	43.900621	70000	431	220103
B01AF07UHO	摄影冲印	125.295281	43.826978	71300	431	220104
B01AF07UIK	美容美发店	125.283977	43.898574	71100	431	220106
B01AF07UMN	美容美发店	126.554606	44.827434	71100	431	220182
B01AF07UNP	丧葬设施	125.709266	44.534116	71900	431	220183
B01AF07UO9	美容美发店	125.184398	44.059862	71100	431	220103
B01AF07UVB	美容美发店	125.695569	44.540757	71100	431	220183
B01AF07V4X	邮局	126.478386	44.606779	70400	431	220182
B01AF07V6H	美容美发店	126.547897	44.825662	71100	431	220182
B01AF07VCT	洗浴推拿场所	125.347303	43.884355	71400	431	220102
B01AF07VFH	洗衣店	125.335079	43.877298	71500	431	220102
B01AF07VIU	维修站点	125.711078	44.532207	71200	431	220183
B01AF07VPT	维修站点	125.706253	44.53034	71200	431	220183
B01AF07W4T	美容美发店	125.295042	43.882742	71100	431	220104
B01AF07W7O	生活服务场所	125.707583	44.534752	70000	431	220183
B01AF07WAH	美容美发店	125.702033	44.540422	71100	431	220183
B01AF07WEJ	维修站点	125.187783	44.429996	71200	431	220122
B01AF07WMF	生活服务场所	125.175354	44.434559	70000	431	220122
B01AF07WP5	洗浴推拿场所	125.85495	44.158975	71400	431	220113
B01AF07WRD	美容美发店	126.54595	44.822764	71100	431	220182
B01AF07WRJ	美容美发店	125.328412	43.893357	71100	431	220102
B01AF07WS4	洗衣店	125.318696	43.876393	71500	431	220104
B01AF07WS5	美容美发店	125.835714	44.152833	71100	431	220113
B01AF07WTH	美容美发店	125.332086	43.892618	71100	431	220102
B01AF07WUS	生活服务场所	125.831243	44.150604	70000	431	220113
B01AF07WUX	生活服务场所	125.316756	43.889095	70000	431	220104
B01AF07X5K	律师事务所	125.291005	43.956099	70701	431	220103
B01AF07X6W	美容美发店	126.555092	44.827382	71100	431	220182
B01AF07XKW	美容美发店	126.553366	44.823648	71100	431	220182
B01AF07XQU	洗衣店	125.363419	43.825635	71500	431	220102
B01AF07XST	生活服务场所	125.373969	43.890312	70000	431	220105
B01AF07Y2H	美容美发店	125.703891	44.535182	71100	431	220183
B01AF07Y2K	生活服务场所	125.707693	44.534888	70000	431	220183
B01AF07Y2P	生活服务场所	125.695078	44.529461	70000	431	220183
B01AF07Y69	洗衣店	125.301658	43.884757	71500	431	220104
B01AF07Y6O	洗衣店	125.299115	43.880951	71500	431	220104
B01AF07YJF	洗浴推拿场所	125.187743	44.429881	71400	431	220122
B01AF07YVN	维修站点	125.726179	44.536244	71200	431	220183
B01AF07YVZ	美容美发店	126.551767	44.819712	71100	431	220182
B01AF07YZ6	洗浴推拿场所	125.32433	43.829742	71400	431	220102
B01AF07Z1I	维修站点	125.317685	43.868115	71200	431	220104
B01AF07Z7V	维修站点	125.563884	43.496627	71200	431	220112
B01AF07Z8U	美容美发店	125.322262	43.906852	71100	431	220103
B01AF07ZB0	生活服务场所|商务住宅	125.275654	43.830681	070000|120000	431	220104
B01AF07ZCW	洗浴推拿场所	125.682319	43.528663	71400	431	220112
B01AF07ZP4	邮局	125.711218	44.538942	70400	431	220183
B01AF07ZPC	洗浴推拿场所	125.261089	43.902024	71400	431	220106
B01AF07ZSU	美容美发店	125.348844	43.896659	71100	431	220102
B01AF07ZX0	生活服务场所	125.707497	44.535086	70000	431	220183
B01AF07ZYY	维修站点|汽车服务	125.168278	44.442678	071200|010000	431	220122
B01AF08004	维修站点	125.670477	43.525252	71200	431	220112
B01AF08067	美容美发店	125.664469	43.527364	71100	431	220112
B01AF080BU	美容美发店	126.550871	44.824993	71100	431	220182
B01AF080KN	维修站点	126.23429	44.990074	71200	431	220182
B01AF080LL	维修站点	125.738919	44.52921	71200	431	220183
B01AF080M3	生活服务场所	125.369804	43.882527	70000	431	220105
B01AF080MM	美容美发店	125.335525	43.894525	71100	431	220102
B01AF080MV	摄影冲印	125.302991	43.890405	71300	431	220104
B01AF080PK	生活服务场所	125.336496	43.901815	70000	431	220103
B01AF080R1	生活服务场所	125.327041	43.864485	70000	431	220102
B01AF080U7	摄影冲印	125.849477	44.160473	71300	431	220113
B01AF080VK	美容美发店	125.332093	43.888243	71100	431	220102
B01AF080WO	美容美发店	125.655149	43.525183	71100	431	220112
B01AF080XQ	美容美发店	125.852274	44.159939	71100	431	220113
B01AF0816C	美容美发店	125.838651	44.154714	71100	431	220113
B01AF0816V	生活服务场所	125.301176	43.880307	70000	431	220104
B01AF08198	美容美发店	125.334866	43.875683	71100	431	220102
B01AF081CK	生活服务场所	125.329411	43.893059	70000	431	220102
B01AF081CL	美容美发店	125.705082	44.534989	71100	431	220183
B01AF081E6	生活服务场所	125.708089	44.535343	70000	431	220183
B01AF081IG	维修站点|公司企业	125.206319	43.791905	071200|170200	431	220104
B01AF081IP	陵园	125.591987	43.828775	71901	431	220105
B01AF081KC	物流仓储场地|公司企业	125.185057	43.818989	070501|170200	431	220106
B01AF081V8	物流仓储场地	125.289118	43.95699	70501	431	220103
B01AF081X7	洗衣店	125.832078	44.154129	71500	431	220113
B01AF081YI	美容美发店	125.270111	43.899969	71100	431	220106
B01AF081ZY	美容美发店	125.319364	43.886174	71100	431	220104
B01AF0829T	洗浴推拿场所	125.320061	43.875413	71400	431	220104
B01AF082BS	电力营业厅	125.272553	43.87704	71000	431	220106
B01AF082MN	物流仓储场地	125.211524	43.823556	70501	431	220106
B01AF082QF	人才市场	125.331692	43.88835	70800	431	220102
B01AF0838M	生活服务场所	125.308765	43.892065	70000	431	220104
B01AF083C8	生活服务场所|公司企业	125.267684	43.88486	070000|170201	431	220106
B01AF083LB	会计师事务所	125.840252	44.151688	70702	431	220113
B01AF083LS	律师事务所	125.281465	43.881734	70701	431	220106
B01AF083LV	律师事务所	125.170124	44.42056	70701	431	220122
B01AF083NF	生活服务场所	125.848549	44.159994	70000	431	220113
B01AF083UY	生活服务场所	125.333637	43.904968	70000	431	220103
B01AF083ZN	美容美发店	125.846232	44.159326	71100	431	220113
B01AF0841P	美容美发店	126.561124	44.825073	71100	431	220182
B01AF0845K	摄影冲印	125.246729	43.867456	71300	431	220106
B01AF0845P	生活服务场所	126.557212	44.827447	70000	431	220182
B01AF084CP	维修站点	125.835395	44.14871	71200	431	220113
B01AF084Q8	摄影冲印	126.56066	44.827963	71300	431	220182
B01AF084SB	洗衣店	125.314046	43.869575	71500	431	220104
B01AF084T5	摄影冲印	125.321387	43.885189	71300	431	220104
B01AF084U2	美容美发店	125.1753	44.433589	71100	431	220122
B01AF084WW	洗浴推拿场所	125.8345	44.145701	71400	431	220113
B01AF0850A	生活服务场所	126.561027	44.827917	70000	431	220182
B01AF0852L	生活服务场所	125.337096	43.898693	70000	431	220102
B01AF0853N	洗衣店	125.323712	43.905828	71500	431	220103
B01AF085BN	生活服务场所	125.330262	43.892248	70000	431	220102
B01AF085HH	美容美发店	125.306512	43.898553	71100	431	220103
B01AF085KQ	美容美发店	125.188737	44.055028	71100	431	220103
B01AF085MI	美容美发店|体育休闲服务	125.660169	43.525432	071100|080000	431	220112
B01AF085NZ	美容美发店	125.271212	43.880809	71100	431	220106
B01AF085TW	洗浴推拿场所	125.836847	44.152551	71400	431	220113
B01AF086B4	丧葬设施|购物服务	125.42329	43.90437	071900|061200	431	220105
B01AF086FD	美容美发店	125.31892	43.87639	71100	431	220104
B01AF086OZ	生活服务场所	125.211643	44.035554	70000	431	220103
B01AF086SH	洗衣店	125.331236	43.885765	71500	431	220102
B01AF0871O	美容美发店	126.550518	44.826529	71100	431	220182
B01AF0872D	美容美发店	125.18529	44.430136	71100	431	220122
B01AF0873J	洗浴推拿场所	125.698094	44.5352	71400	431	220183
B01AF0874C	邮局	125.243492	44.002796	70400	431	220103
B01AF0879G	维修站点	125.698753	44.525266	71200	431	220183
B01AF087DU	生活服务场所	125.294674	43.875938	70000	431	220104
B01AF087KS	邮局	125.296992	43.570975	70400	431	220104
B01AF087MR	美容美发店	125.322714	43.874007	71100	431	220104
B01AF087MX	洗衣店	125.703952	44.533896	71500	431	220183
B01AF087PV	美容美发店	125.707188	44.534722	71100	431	220183
B01AF087QF	美容美发店	125.758996	43.790872	71100	431	220105
B01AF087RY	美容美发店	125.174403	44.438291	71100	431	220122
B01AF087SE	美容美发店	125.166196	44.439472	71100	431	220122
B01AF08814	摄影冲印	125.366718	43.833946	71300	431	220102
B01AF0884G	生活服务场所	125.303138	43.890406	70000	431	220104
B01AF0884V	生活服务场所	125.834795	44.150116	70000	431	220113
B01AF0889O	美容美发店	126.566346	44.820213	71100	431	220182
B01AF088D8	洗衣店	125.371713	43.88112	71500	431	220105
B01AF088DK	洗浴推拿场所	125.704165	44.533506	71400	431	220183
B01AF088EZ	丧葬设施	125.316633	43.912794	71900	431	220103
B01AF088HU	美容美发店	125.179212	44.429082	71100	431	220122
B01AF088MF	维修站点	125.162702	44.428704	71200	431	220122
B01AF088Q0	邮局	125.490259	43.564886	70400	431	220112
B01AF088UM	生活服务场所	125.287165	43.888411	70000	431	220106
B01AF08951	摄影冲印	125.316918	43.866786	71300	431	220104
B01AF0896A	美容美发店	126.566144	44.835367	71100	431	220182
B01AF0897Z	美容美发店	125.180468	44.435013	71100	431	220122
B01AF089AI	洗浴推拿场所	125.341321	43.895379	71400	431	220102
B01AF089C1	美容美发店|购物服务	125.374236	43.828158	071100|060000	431	220102
B01AF089CG	美容美发店	125.668241	43.527161	71100	431	220112
B01AF089CI	美容美发店	126.548784	44.828875	71100	431	220182
B01AF089DG	摄影冲印	125.303243	43.733892	71300	431	220104
B01AF089EW	生活服务场所	125.655494	44.065655	70000	431	220113
B01AF089JM	洗浴推拿场所	125.342272	43.877514	71400	431	220102
B01AF089ME	生活服务场所	126.555838	44.827597	70000	431	220182
B01AF089N4	洗浴推拿场所	126.563114	44.830741	71400	431	220182
B01AF089NR	美容美发店	125.315703	43.876354	71100	431	220104
B01AF089P5	美容美发店	125.286417	43.871299	71100	431	220104
B01AF089PO	洗浴推拿场所	125.342008	43.894317	71400	431	220102
B01AF089PZ	美容美发店	126.551086	44.824941	71100	431	220182
B01AF089Q5	美容美发店	125.341781	43.877023	71100	431	220102
B01AF089QD	美容美发店	125.834508	44.149453	71100	431	220113
B01AF089R5	美容美发店	126.561396	44.824901	71100	431	220182
B01AF089RY	美容美发店	125.179841	44.432182	71100	431	220122
B01AF08A7S	邮局	125.346604	43.865561	70400	431	220102
B01AF08AH4	邮局	125.184877	44.430871	70400	431	220122
B01AF08B5I	生活服务场所	125.369496	43.892871	70000	431	220105
B01AF08B7N	生活服务场所	125.85094	44.159312	70000	431	220113
B01AF08B9C	美容美发店	126.537439	44.819358	71100	431	220182
B01AF08BL4	维修站点	125.781175	43.828069	71200	431	220105
B01AF08BNC	生活服务场所	125.338251	43.884952	70000	431	220102
B01AF08BPF	摄影冲印	125.262577	43.898839	71300	431	220106
B01AF08BPK	美容美发店	125.235622	43.904889	71100	431	220106
B01AF08BQM	生活服务场所	125.17525	44.434662	70000	431	220122
B01AF08BQZ	生活服务场所	125.333994	43.880299	70000	431	220102
B01AF08BU7	邮局	125.320966	43.887868	70400	431	220104
B01AF08BX9	生活服务场所	125.320553	43.876823	70000	431	220104
B01AF08BZ6	生活服务场所	125.334356	43.880844	70000	431	220102
B01AF08CC4	洗衣店	125.363422	43.828335	71500	431	220102
B01AF08CEZ	美容美发店	125.329416	43.930746	71100	431	220103
B01AF08CW9	生活服务场所	125.339449	43.903126	70000	431	220102
B01AF08CYC	摄影冲印	125.17985	44.425954	71300	431	220122
B01AF08D1Q	美容美发店	126.535252	44.819306	71100	431	220182
B01AF08D36	邮局	125.600583	43.481952	70400	431	220112
B01AF08DCW	美容美发店	125.262212	43.868015	71100	431	220106
B01AF08DIP	美容美发店	125.295637	43.902096	71100	431	220106
B01AF08DLC	电力营业厅	125.661966	43.524243	71000	431	220112
B01AF08DW6	美容美发店	126.548514	44.828967	71100	431	220182
B01AF08E3N	生活服务场所	126.555893	44.827628	70000	431	220182
B01AF08E4A	美容美发店	125.313392	43.869593	71100	431	220104
B01AF08E4D	美容美发店	125.286667	43.892549	71100	431	220106
B01AF08E7N	美容美发店	125.704149	44.534702	71100	431	220183
B01AF08EA3	邮局	125.953121	44.691481	70400	431	220183
B01AF08EB1	维修站点	125.33019	43.892203	71200	431	220102
B01AF08EDM	维修站点|摩托车服务	125.251968	43.889124	071200|040200	431	220106
B01AF08EHM	洗浴推拿场所	125.300719	43.88707	71400	431	220104
B01AF08EHU	生活服务场所	125.356435	43.893884	70000	431	220102
B01AF08EI0	洗浴推拿场所	125.849387	44.160068	71400	431	220113
B01AF08EQI	彩票彩券销售点	125.694073	44.528952	71800	431	220183
B01AF08EU7	美容美发店	125.28282	43.860772	71100	431	220104
B01AF08EVD	洗衣店	125.662242	43.526795	71500	431	220112
B01AF08F2X	洗浴推拿场所	125.187099	44.4292	71400	431	220122
B01AF08F6M	洗衣店	125.294955	43.883742	71500	431	220104
B01AF08F8Q	物流速递	125.39283	43.904766	70500	431	220105
B01AF08FAV	美容美发店	125.368162	43.882507	71100	431	220105
B01AF08FPT	生活服务场所	125.335909	43.901393	70000	431	220103
B01AF08G39	美容美发店|生活服务	125.301136	43.884379	071100|071400	431	220104
B01AF08GE4	美容美发店	125.300675	43.880876	71100	431	220104
B01AF08GF1	美容美发店	125.327961	43.866884	71100	431	220102
B01AF08GGW	美容美发店	125.178797	44.433338	71100	431	220122
B01AF08GHT	维修站点	126.553418	44.821947	71200	431	220182
B01AF08GK2	洗浴推拿场所	125.28287	43.894279	71400	431	220106
B01AF08GMV	生活服务场所	125.839692	44.15135	70000	431	220113
B01AF08GRK	洗浴推拿场所	125.347468	43.885006	71400	431	220102
B01AF08H20	洗浴推拿场所	125.265243	43.896822	71400	431	220106
B01AF08H28	美容美发店	125.181921	44.43132	71100	431	220122
B01AF08H58	美容美发店	125.318789	43.83062	71100	431	220102
B01AF08H74	美容美发店	125.245838	43.880467	71100	431	220106
B01AF08HEW	美容美发店	126.559017	44.819668	71100	431	220182
B01AF08HP4	生活服务场所	125.32174	43.889025	70000	431	220104
B01AF08HPO	美容美发店	125.335466	43.895701	71100	431	220102
B01AF08HUA	美容美发店	125.64974	43.510152	71100	431	220112
B01AF08HUI	摄影冲印	125.365479	43.87868	71300	431	220105
B01AF08HUP	摄影冲印	125.699977	44.537303	71300	431	220183
B01AF08HYP	摄影冲印	125.316645	43.913154	71300	431	220103
B01AF08HZW	美容美发店	125.168366	44.427715	71100	431	220122
B01AF08I1F	美容美发店	125.696726	44.540104	71100	431	220183
B01AF08I2K	美容美发店	125.33563	43.904741	71100	431	220103
B01AF08I3P	美容美发店	125.297047	43.883273	71100	431	220104
B01AF08I8B	洗浴推拿场所	125.170369	44.428966	71400	431	220122
B01AF08I8F	洗浴推拿场所	125.321128	43.92597	71400	431	220103
B01AF08IB6	生活服务场所	125.707735	44.535293	70000	431	220183
B01AF08IEI	美容美发店	125.66808	43.526014	71100	431	220112
B01AF08IFT	洗衣店	125.32036	43.858858	71500	431	220104
B01AF08IFY	美容美发店	125.341998	43.885288	71100	431	220102
B01AF08IJR	洗浴推拿场所	125.35646	43.894856	71400	431	220102
B01AF08IM4	美容美发店	125.854738	44.161181	71100	431	220113
B01AF08IOT	律师事务所	125.375179	43.917623	70701	431	220105
B01AF08IRY	摄影冲印	125.352952	43.89255	71300	431	220102
B01AF08IUI	洗浴推拿场所	125.302905	43.879645	71400	431	220104
B01AF08J47	美容美发店	125.709806	44.531966	71100	431	220183
B01AF08J51	洗浴推拿场所	125.187199	44.429513	71400	431	220122
B01AF08J8F	美容美发店	125.32075	43.859709	71100	431	220104
B01AF08JA6	美容美发店	125.171962	44.434236	71100	431	220122
B01AF08JH8	生活服务场所	125.348602	43.884993	70000	431	220102
B01AF08JLT	美容美发店	125.336696	43.879412	71100	431	220102
B01AF08JO5	生活服务场所	125.174222	44.430787	70000	431	220122
B01AF08JTJ	美容美发店	126.55058	44.826859	71100	431	220182
B01AF08JZA	物流速递	125.178677	43.825105	70500	431	220106
B01AF08K4M	生活服务场所	125.315802	43.906484	70000	431	220103
B01AF08K6K	美容美发店	125.699184	44.535846	71100	431	220183
B01AF08KBK	摄影冲印	125.844129	44.157581	71300	431	220113
B01AF08KCE	洗浴推拿场所	125.278977	43.861969	71400	431	220104
B01AF08KCI	生活服务场所	125.330038	43.889701	70000	431	220102
B01AF08KPX	美容美发店	125.295865	43.479507	71100	431	220104
B01AF08KR6	摄影冲印	125.320657	43.884957	71300	431	220104
B01AF08KV3	邮局	125.306581	43.740202	70400	431	220104
B01AF08KW5	美容美发店	125.180351	44.435443	71100	431	220122
B01AF08L4B	美容美发店	125.348558	43.887433	71100	431	220102
B01AF08L4G	邮局|公司企业	125.323764	43.810444	070400|170200	431	220102
B01AF08L5E	售票处	125.479312	43.775493	70300	431	220102
B01AF08L71	洗浴推拿场所	125.7026	44.534244	71400	431	220183
B01AF08LGE	生活服务场所	126.533021	44.832424	70000	431	220182
B01AF08LND	生活服务场所	125.36885	43.881059	70000	431	220105
B01AF08M62	丧葬设施	126.557629	44.830391	71900	431	220182
B01AF08M7S	摄影冲印	126.560865	44.82754	71300	431	220182
B01AF08MHW	洗浴推拿场所	125.368566	43.87993	71400	431	220105
B01AF08MIO	生活服务场所	126.549373	44.825068	70000	431	220182
B01AF08MM4	洗衣店	125.311989	43.890621	71500	431	220104
B01AF08N2W	中国联通营业厅	125.305288	43.894017	70604	431	220104
B01AF08N39	中国联通营业厅|购物服务	125.657254	44.066185	070604|060305	431	220113
B01AF08NAK	彩票彩券销售点	125.332024	43.875927	71800	431	220102
B01AF08NBS	中国联通营业厅	125.653156	43.538083	70604	431	220112
B01AF08NBT	中国联通营业厅	125.262624	43.896451	70604	431	220106
B01AF08NBY	中国联通营业厅	125.689423	44.531396	70604	431	220183
B01AF08NC6	中国联通营业厅	125.281308	43.857397	70604	431	220104
B01AF08NC8	中国联通营业厅	125.49237	43.565288	70604	431	220112
B01AF08NCD	中国联通营业厅	125.468928	43.865384	70604	431	220105
B01AF08NG8	中国移动营业厅	125.530234	43.533272	70603	431	220112
B01AF08NLC	评估事务所	125.296119	43.886727	70703	431	220104
B01AF08NRL	邮局	125.330567	43.890876	70400	431	220102
B01AF08NXI	摄影冲印	125.318865	43.874205	71300	431	220104
B01AF08O05	美容美发店	125.839698	44.153619	71100	431	220113
B01AF08O0X	洗浴推拿场所	125.163385	44.432089	71400	431	220122
B01AF08O1G	美容美发店	125.708111	44.534824	71100	431	220183
B01AF08O31	生活服务场所	125.846146	44.156534	70000	431	220113
B01AF08O51	洗浴推拿场所	125.697219	44.535773	71400	431	220183
B01AF08O76	美容美发店	125.175951	44.434018	71100	431	220122
B01AF08O7F	生活服务场所	125.327784	43.904934	70000	431	220103
B01AF08OAE	洗浴推拿场所	125.704609	44.53402	71400	431	220183
B01AF08OB7	美容美发店	125.704384	44.534948	71100	431	220183
B01AF08OCM	殡仪馆	125.429078	43.904524	71903	431	220105
B01AF08OE6	生活服务场所	125.701401	44.539317	70000	431	220183
B01AF08OHD	美容美发店	125.24286	43.863919	71100	431	220106
B01AF08OHN	美容美发店	126.562872	44.820672	71100	431	220182
B01AF08OJ6	生活服务场所	126.53911	44.829646	70000	431	220182
B01AF08OLY	洗浴推拿场所	125.705043	44.528315	71400	431	220183
B01AF08OQD	洗浴推拿场所	126.559352	44.818853	71400	431	220182
B01AF08ORJ	洗浴推拿场所	125.191227	44.440583	71400	431	220122
B01AF08OTW	洗浴推拿场所	125.843478	44.160307	71400	431	220113
B01AF08OUW	美容美发店	125.298928	43.571265	71100	431	220104
B01AF08PTW	邮局	125.293006	43.929504	70400	431	220103
B01AF08SYW	生活服务场所	125.303855	43.942226	70000	431	220103
B01AF08TR9	美容美发店	125.180548	44.4212	71100	431	220122
B01AF08UBC	摄影冲印	125.365848	43.826223	71300	431	220102
B01AF08UHN	美容美发店	125.848151	44.159784	71100	431	220113
B01AF08V5S	摄影冲印	125.336686	43.930834	71300	431	220103
B01AF08VAG	彩票彩券销售点	125.182226	44.435095	71800	431	220122
B01AF08VYG	洗衣店	126.558987	44.819722	71500	431	220182
B01AF08VZ5	生活服务场所	125.165182	44.17256	70000	431	220122
B01AF08WMI	彩票彩券销售点	125.293267	43.89701	71800	431	220106
B01AF08WMJ	彩票彩券销售点	125.350126	43.863118	71800	431	220102
B01AF08WQP	美容美发店	125.300247	43.879527	71100	431	220104
B01AF08X8U	物流速递	125.345671	43.898039	70500	431	220102
B01AF08XLM	美容美发店	125.187554	44.429326	71100	431	220122
B01AF08XNZ	美容美发店	125.302663	43.733519	71100	431	220104
B01AF08XPF	美容美发店	125.354269	43.896929	71100	431	220102
B01AF08YXY	生活服务场所	125.168964	44.434394	70000	431	220122
B01AF08Z4E	生活服务场所	125.314967	43.876153	70000	431	220104
B01AF08ZCZ	美容美发店	125.29116	43.844119	71100	431	220104
B01AF08ZHU	美容美发店	125.825751	44.159986	71100	431	220113
B01AF08ZU1	美容美发店	125.174965	44.436969	71100	431	220122
B01AF08ZXH	美容美发店	125.699859	44.53646	71100	431	220183
B01AF090AW	邮局	125.19068	44.437379	70400	431	220122
B01AF090TE	美容美发店	125.297899	43.878829	71100	431	220104
B01AF09128	洗衣店	125.288218	43.893305	71500	431	220106
B01AF0927K	生活服务场所	125.324746	43.864407	70000	431	220104
B01AF092AG	洗浴推拿场所	125.339381	43.876484	71400	431	220102
B01AF092Z3	美容美发店	125.847731	44.151512	71100	431	220113
B01AF0933P	美容美发店	125.533341	43.50072	71100	431	220112
B01AF094A0	洗浴推拿场所	125.315369	43.865664	71400	431	220104
B01AF094CK	生活服务场所	125.704139	44.536864	70000	431	220183
B01AF094O3	美容美发店	125.286361	43.862057	71100	431	220104
B01AF094UZ	生活服务场所	125.281733	43.857775	70000	431	220104
B01AF094Y5	摄影冲印	125.441692	43.9414	71300	431	220103
B01AF095EQ	摄影冲印	125.332886	43.877447	71300	431	220102
B01AF095QX	美容美发店	125.714089	44.538027	71100	431	220183
B01AF099EE	维修站点	125.29657	43.900644	71200	431	220106
B01AF099NE	美容美发店	125.335162	43.877299	71100	431	220102
B01AF099PE	美容美发店	125.69213	44.53461	71100	431	220183
B01AF099R5	洗衣店	125.167641	44.434261	71500	431	220122
B01AF099VO	美容美发店	125.322491	43.867084	71100	431	220104
B01AF09A0Q	摄影冲印	125.708887	44.534979	71300	431	220183
B01AF09ADR	维修站点	125.704456	44.528261	71200	431	220183
B01AF09AE4	美容美发店	125.174624	44.435752	71100	431	220122
B01AF09AET	洗衣店	126.539207	44.83058	71500	431	220182
B01AF09APF	洗衣店	125.3652	43.87954	71500	431	220105
B01AF09B09	美容美发店	125.249583	43.896707	71100	431	220106
B01AF09BTD	洗衣店	125.830279	44.149436	71500	431	220113
B01AF09D9D	美容美发店	125.335518	43.889323	71100	431	220102
B01AF09DCK	美容美发店	125.707346	44.533962	71100	431	220183
B01AF09DWV	美容美发店	125.704491	44.528318	71100	431	220183
B01AF09E3G	洗浴推拿场所	125.320667	43.844814	71400	431	220104
B01AF09E62	美容美发店	125.48756	43.565358	71100	431	220112
B01AF09E6P	摄影冲印	125.709055	44.535253	71300	431	220183
B01AF09E88	洗浴推拿场所	125.700302	44.542266	71400	431	220183
B01AF09EGI	生活服务场所	126.555229	44.825209	70000	431	220182
B01AF09F2K	生活服务场所	125.848933	44.160746	70000	431	220113
B01AF09G1T	律师事务所	125.310352	43.892249	70701	431	220104
B01AF09GOD	人才市场	125.295581	43.877189	70800	431	220104
B01AF09HWB	摄影冲印	125.255111	43.89093	71300	431	220106
B01AF09I1C	洗衣店	125.184787	44.42998	71500	431	220122
B01AF09I82	美容美发店	125.849342	44.160944	71100	431	220113
B01AF09J26	美容美发店	125.339685	43.85999	71100	431	220102
B01AF09JJ9	洗衣店	125.189806	44.43781	71500	431	220122
B01AF09JJI	洗衣店	125.187752	44.42991	71500	431	220122
B01AF09JJX	洗衣店	125.837501	44.144927	71500	431	220113
B01AF09JK1	洗衣店	125.295089	43.937324	71500	431	220103
B01AF09JLK	洗衣店	125.181776	44.437359	71500	431	220122
B01AF09JLO	洗衣店	125.311861	43.866916	71500	431	220104
B01AF09LAI	美容美发店	125.167117	44.442287	71100	431	220122
B01AF09LEP	美容美发店	125.36923	43.895695	71100	431	220105
B01AF09LYE	生活服务场所	125.178724	44.437144	70000	431	220122
B01AF09MDE	邮局	125.291949	43.936964	70400	431	220103
B01AF09MGN	摄影冲印	125.286776	43.893918	71300	431	220106
B01AF09NOT	摄影冲印	125.414705	43.92598	71300	431	220105
B01AF09NTG	美容美发店	125.178679	44.430989	71100	431	220122
B01AF09NTK	美容美发店	125.37435	43.880316	71100	431	220105
B01AF09NU2	美容美发店	125.84607	44.156496	71100	431	220113
B01AF09OIX	生活服务场所	125.305792	43.891791	70000	431	220104
B01AF09OJR	美容美发店	125.335557	43.894372	71100	431	220102
B01AF09ON6	生活服务场所	125.266894	43.894017	70000	431	220106
B01AF09OWF	美容美发店	125.711177	44.531418	71100	431	220183
B01AF09P17	美容美发店	125.319103	43.864811	71100	431	220104
B01AF09P2S	维修站点	125.683281	43.530161	71200	431	220112
B01AF09P4S	美容美发店	125.179799	44.425819	71100	431	220122
B01AF09PXF	陵园	125.300579	43.558509	71901	431	220104
B01AF09Q2N	生活服务场所	125.347732	43.878443	70000	431	220102
B01AF09QEN	洗衣店	125.341591	43.886936	71500	431	220102
B01AF09QJ7	摄影冲印	125.370452	43.874873	71300	431	220105
B01AF09R05	洗衣店	125.235027	43.861133	71500	431	220106
B01AF09R0W	洗衣店	126.535905	44.82808	71500	431	220182
B01AF09R4E	洗浴推拿场所	125.262391	43.899948	71400	431	220106
B01AF09RB6	维修站点	125.3026	43.627287	71200	431	220104
B01AF09RY6	美容美发店	125.847196	44.151233	71100	431	220113
B01AF09RYR	洗衣店	125.174211	44.42878	71500	431	220122
B01AF09S46	美容美发店	126.549363	44.821121	71100	431	220182
B01AF09SHH	洗浴推拿场所	125.295884	43.88004	71400	431	220104
B01AF09STU	美容美发店	125.298131	43.839551	71100	431	220104
B01AF09SU8	美容美发店	126.539105	44.829649	71100	431	220182
B01AF09TBV	美容美发店	125.322095	43.829699	71100	431	220102
B01AF09TO4	物流速递	125.687206	43.989135	70500	431	220113
B01AF09TPP	洗浴推拿场所	125.348097	43.8533	71400	431	220102
B01AF09U94	殡仪馆	125.176408	44.488506	71903	431	220122
B01AF09USI	摄影冲印	126.555402	44.824665	71300	431	220182
B01AF09VC1	邮局	125.271886	43.874069	70400	431	220106
B01AF09VG7	美容美发店	125.295259	43.93497	71100	431	220103
B01AF09VPP	美容美发店	125.297525	43.873365	71100	431	220104
B01AF09VYJ	洗衣店	125.316148	43.886855	71500	431	220104
B01AF09WB8	生活服务场所	125.266894	43.894038	70000	431	220106
B01AF09WFL	中介机构	125.715525	44.533602	71600	431	220183
B01AF09X8Z	洗浴推拿场所	125.319793	43.892293	71400	431	220104
B01AF09XA5	洗衣店	125.661114	43.52875	71500	431	220112
B01AF09XC5	洗浴推拿场所	125.333658	43.879766	71400	431	220102
B01AF09YDG	洗衣店	125.283311	43.896738	71500	431	220106
B01AF09YDI	洗衣店	125.349517	43.897997	71500	431	220102
B01AF09YH2	洗衣店	125.189301	44.437783	71500	431	220122
B01AF09YLQ	美容美发店	125.321703	43.865058	71100	431	220104
B01AF09YM8	洗浴推拿场所	125.235679	43.904771	71400	431	220106
B01AF09YVC	洗衣店	125.285666	43.867142	71500	431	220104
B01AF09ZZ4	殡仪馆	125.699339	43.541839	71903	431	220112
B01AF0A04Q	洗衣店	125.335754	43.889499	71500	431	220102
B01AF0A05T	美容美发店	125.321736	43.905933	71100	431	220103
B01AF0A0QA	美容美发店	125.393514	43.88703	71100	431	220105
B01AF0A1P2	美容美发店	125.701203	44.54224	71100	431	220183
B01AF0A28O	生活服务场所	125.286047	43.891579	70000	431	220106
B01AF0A2YJ	洗衣店	125.660289	43.526782	71500	431	220112
B01AF0A3AG	生活服务场所	125.707473	44.535057	70000	431	220183
B01AF0A3XE	生活服务场所	125.841191	44.156568	70000	431	220113
B01AF0A5LG	生活服务场所	125.298489	43.571101	70000	431	220104
B01AF0A64S	丧葬设施	125.318059	43.927297	71900	431	220103
B01AF0A6BM	美容美发店	125.173089	44.432177	71100	431	220122
B01AF0A6JO	美容美发店	125.353123	43.921005	71100	431	220103
B01AF0A6N0	生活服务场所	125.707515	44.534668	70000	431	220183
B01AF0A73S	美容美发店	125.370614	43.83401	71100	431	220102
B01AF0A754	美容美发店	125.318861	43.90699	71100	431	220103
B01AF0A8P2	美容美发店	125.314632	43.866309	71100	431	220104
B01AF0A8T8	摄影冲印	125.260216	43.891956	71300	431	220106
B01AF0A91R	美容美发店	125.844621	44.155625	71100	431	220113
B01AF0A91X	维修站点	125.191313	44.439541	71200	431	220122
B01AF0A9C0	美容美发店	125.332656	43.920142	71100	431	220103
B01AF0AB2N	美容美发店	125.321711	43.90424	71100	431	220103
B01AF0AB36	美容美发店	125.826545	44.159547	71100	431	220113
B01AF0AB78	维修站点	126.550163	44.827032	71200	431	220182
B01AF0ABD4	美容美发店	125.84279	44.154762	71100	431	220113
B01AF0ABF7	美容美发店	125.692998	44.526357	71100	431	220183
B01AF0ABQT	生活服务场所	125.337087	43.898779	70000	431	220102
B01AF0ACE0	洗衣店	125.241755	43.861126	71500	431	220106
B01AF0ACKK	美容美发店	125.163254	44.426822	71100	431	220122
B01AF0ACOB	美容美发店	125.826638	44.148309	71100	431	220113
B01AF0AET8	洗浴推拿场所	125.341562	43.894187	71400	431	220102
B01AF0AF75	洗衣店	125.329256	43.885856	71500	431	220102
B01AF0AF7R	中介机构	125.335513	43.89307	71600	431	220102
B01AF0AFND	美容美发店	125.34094	43.908369	71100	431	220103
B01AF0AFNJ	美容美发店	125.352133	43.920944	71100	431	220103
B01AF0AFP8	美容美发店	125.164051	44.438403	71100	431	220122
B01AF0AFRO	维修站点	126.561755	44.8288	71200	431	220182
B01AF0AG5J	美容美发店	125.839845	44.155842	71100	431	220113
B01AF0AG6U	中介机构	125.179165	44.4288	71600	431	220122
B01AF0AGQ9	生活服务场所	126.549474	44.820618	70000	431	220182
B01AF0AHEN	中国联通营业厅	125.375353	43.919381	70604	431	220105
B01AF0AHTG	中国联通营业厅	125.370016	43.88894	70604	431	220105
B01AF0AHU2	中国联通营业厅	125.31781	43.869867	70604	431	220104
B01AF0AIWC	洗衣店	126.554846	44.831371	71500	431	220182
B01AF0AJ54	生活服务场所	125.339358	43.875402	70000	431	220102
B01AF0AJH2	美容美发店	125.850844	44.161133	71100	431	220113
B01AF0AJIT	美容美发店	125.706151	44.539059	71100	431	220183
B01AF0AJMD	摄影冲印	125.381108	43.872137	71300	431	220105
B01AF0AK3R	洗衣店	125.31916	43.886853	71500	431	220104
B01AF0AK5D	美容美发店	125.173606	44.432393	71100	431	220122
B01AF0AK63	洗浴推拿场所	125.262837	43.886749	71400	431	220106
B01AF0AKGV	美容美发店	126.565978	44.835181	71100	431	220182
B01AF0AKTN	生活服务场所	125.700601	44.534497	70000	431	220183
B01AF0AMWJ	洗衣店	125.302228	43.881969	71500	431	220104
B01AF0AN1I	洗衣店	125.312233	43.875634	71500	431	220104
B01AF0AN6F	洗衣店	125.307079	43.898563	71500	431	220103
B01AF0AN7M	洗衣店	125.321767	43.874034	71500	431	220104
B01AF0AQ3T	彩票彩券销售点	125.321345	43.885277	71800	431	220104
B01AF0AR9P	美容美发店	125.334178	43.876233	71100	431	220102
B01AF0AR9Q	美容美发店	125.335206	43.875775	71100	431	220102
B01AF0ARAW	美容美发店	125.366281	43.880054	71100	431	220105
B01AF0ARB0	美容美发店	125.441023	43.832486	71100	431	220102
B01AF0ARB6	美容美发店	125.442671	43.832499	71100	431	220102
B01AF0ARC8	美容美发店	125.320118	43.928101	71100	431	220103
B01AF0ARCN	美容美发店	125.317025	43.887825	71100	431	220104
B01AF0ARPD	洗浴推拿场所	125.307408	43.89804	71400	431	220103
B01AF0ARQJ	中介机构	125.301269	43.879694	71600	431	220104
B01AF0ARRI	洗衣店	125.244512	43.867415	71500	431	220106
B01AF0ARX8	生活服务场所	125.296338	43.884426	70000	431	220104
B01AF0ARYR	洗浴推拿场所	125.287655	43.895236	71400	431	220106
B01AF0AS3K	丧葬设施	125.33605	43.885474	71900	431	220102
B01AF0AS9F	美容美发店	125.2953	43.827291	71100	431	220104
B01AF0ASEV	洗浴推拿场所	125.21416	43.801116	71400	431	220104
B01AF0ASHU	维修站点	125.224325	43.856557	71200	431	220106
B01AF0ASI2	生活服务场所	125.315671	43.877093	70000	431	220104
B01AF0ASMU	公墓	125.29091	43.974719	71902	431	220103
B01AF0ASS3	中介机构|公司企业	125.363992	43.861699	071600|170200	431	220102
B01AF0ASV3	中介机构	125.336845	43.877815	71600	431	220102
B01AF0ASXN	公园景点售票处	125.448373	43.771729	70306	431	220102
B01AF0ATAA	电力营业厅	125.290746	43.971029	71000	431	220103
B01AF0ATHV	中介机构	125.293693	43.901669	71600	431	220106
B01AF0ATS6	洗衣店	125.367703	43.835759	71500	431	220102
B01AF0ATUQ	生活服务场所	125.286822	43.894	70000	431	220106
B01AF0ATWX	物流速递	125.398232	43.860612	70500	431	220105
B01AF0ATYZ	美容美发店	125.404862	43.875933	71100	431	220105
B01AF0AU28	美容美发店	125.2952	43.901131	71100	431	220106
B01AF0AU3V	中介机构	125.300682	43.8932	71600	431	220104
B01AF0AU6R	洗浴推拿场所	125.319666	43.83203	71400	431	220104
B01AF0AU6T	洗浴推拿场所	125.251492	43.888561	71400	431	220106
B01AF0AU7C	中介机构	125.320088	43.874341	71600	431	220104
B01AF0AU7T	美容美发店	125.213321	43.856187	71100	431	220106
B01AF0AU8I	美容美发店	125.260175	43.893802	71100	431	220106
B01AF0AU8X	生活服务场所	125.254342	43.913674	70000	431	220106
B01AF0AU9D	洗浴推拿场所	125.147922	43.950202	71400	431	220106
B01AF0AUAI	美容美发店	125.319784	43.928185	71100	431	220103
B01AF0AUDE	洗浴推拿场所	125.37918	43.92403	71400	431	220105
B01AF0AUGJ	美容美发店	125.32661	43.864339	71100	431	220102
B01AF0AUHB	美容美发店	125.373033	43.841583	71100	431	220102
B01AF0AUIC	美容美发店|公司企业	125.299121	43.888966	071100|170200	431	220104
B01AF0AUPE	美容美发店	125.299758	43.89961	71100	431	220106
B01AF0AUQ4	摄影冲印	125.212348	43.855434	71300	431	220106
B01AF0AURH	美容美发店	125.28714	43.839805	71100	431	220104
B01AF0AUW2	洗衣店	125.420997	43.826168	71500	431	220102
B01AF0AV08	生活服务场所	125.350511	43.863083	70000	431	220102
B01AF0AV27	洗衣店	125.325788	43.894546	71500	431	220102
B01AF0AV28	洗衣店	125.327484	43.843234	71500	431	220102
B01AF0AV7O	生活服务场所	125.386196	43.874937	70000	431	220105
B01AF0AV9D	美容美发店	125.262706	43.864027	71100	431	220106
B01AF0AV9O	美容美发店	125.249954	43.859165	71100	431	220106
B01AF0AVEN	美容美发店	125.355734	43.895977	71100	431	220102
B01AF0AVFF	美容美发店	125.341747	43.877511	71100	431	220102
B01AF0AVIW	美容美发店	125.309905	43.891199	71100	431	220104
B01AF0AVJR	美容美发店	125.341087	43.890316	71100	431	220102
B01AF0AVPN	洗衣店	125.29742	43.856693	71500	431	220104
B01AF0AVPS	洗衣店	125.311047	43.884481	71500	431	220104
B01AF0AVTH	生活服务场所	125.374556	43.829347	70000	431	220102
B01AF0AVZA	洗衣店	125.328854	43.832498	71500	431	220102
B01AF0AW09	生活服务场所	125.320342	43.90966	70000	431	220103
B01AF0AW2S	生活服务场所	125.318474	43.86767	70000	431	220104
B01AF0AW3X	洗衣店	125.269883	43.896029	71500	431	220106
B01AF0AW4D	美容美发店	125.223369	43.856176	71100	431	220106
B01AF0AWLA	生活服务场所	125.351931	43.914739	70000	431	220103
B01AF0AXI1	生活服务场所	125.33482	43.900642	70000	431	220103
B01AF0AXXE	洗衣店	125.305671	43.868332	71500	431	220104
B01AF0AXXP	美容美发店	125.433213	43.87887	71100	431	220105
B01AF0AXYH	维修站点	125.321812	43.888512	71200	431	220104
B01AF0AY22	美容美发店	125.319653	43.831654	71100	431	220104
B01AF0AY7M	彩票彩券销售点	125.409691	43.818989	71800	431	220102
B01AF0AYDD	洗浴推拿场所	125.316277	43.840386	71400	431	220104
B01AF0AYFG	中介机构	125.326341	43.874282	71600	431	220102
B01AF0AYKU	洗浴推拿场所	125.271609	43.911083	71400	431	220106
B01AF0AYOE	中介机构	125.29787	43.881163	71600	431	220104
B01AF0AYQB	生活服务场所	125.33829	43.903351	70000	431	220103
B01AF0AYRY	维修站点	125.339531	43.889546	71200	431	220102
B01AF0AYXM	中介机构	125.343776	43.884095	71600	431	220102
B01AF0AZ2A	美容美发店	125.328175	43.894752	71100	431	220102
B01AF0AZ5L	美容美发店	125.330462	43.874366	71100	431	220102
B01AF0AZ6D	美容美发店	125.33728	43.859936	71100	431	220102
B01AF0AZ7P	美容美发店	125.265781	43.893838	71100	431	220106
B01AF0AZ8W	洗浴推拿场所	125.341889	43.894275	71400	431	220102
B01AF0AZ9B	美容美发店	125.3215	43.928386	71100	431	220103
B01AF0AZDR	洗衣店	125.443457	43.832612	71500	431	220102
B01AF0AZKA	美容美发店	125.364141	43.859788	71100	431	220102
B01AF0AZLF	丧葬设施	125.335039	43.884687	71900	431	220102
B01AF0AZLX	物流速递	125.334067	43.904989	70500	431	220103
B01AF0AZWV	美容美发店	125.293336	43.860031	71100	431	220104
B01AF0AZXE	中介机构	125.299914	43.891985	71600	431	220104
B01AF0B001	生活服务场所	125.331742	43.89793	70000	431	220102
B01AF0B00Y	生活服务场所	125.332485	43.878591	70000	431	220102
B01AF0B07K	生活服务场所	125.342612	43.851016	70000	431	220102
B01AF0B085	会计师事务所	125.331781	43.877866	70702	431	220102
B01AF0B093	生活服务场所	125.330699	43.858438	70000	431	220102
B01AF0B0CV	会计师事务所	125.280945	43.901784	70702	431	220106
B01AF0B0FY	会计师事务所	125.338854	43.877893	70702	431	220102
B01AF0B0H6	律师事务所	125.304709	43.890151	70701	431	220104
B01AF0B0L9	生活服务场所	125.423278	43.900001	70000	431	220105
B01AF0B0Q6	旅行社	125.332912	43.877916	70100	431	220102
B01AF0B0R3	生活服务场所	125.318976	43.892923	70000	431	220104
B01AF0B0RA	会计师事务所	125.29483	43.878436	70702	431	220104
B01AF0B0YG	旅行社	125.304436	43.890159	70100	431	220104
B01AF0B0YW	生活服务场所	125.322773	43.871479	70000	431	220104
B01AF0B191	公园景点售票处	125.432662	43.828696	70306	431	220102
B01AF0B1AR	律师事务所	125.281465	43.881734	70701	431	220106
B01AF0B1BR	律师事务所	125.281207	43.883582	70701	431	220106
B01AF0B1CJ	律师事务所	125.281465	43.881734	70701	431	220106
B01AF0B1NF	美容美发店	125.352415	43.920951	71100	431	220103
B01AF0B1NI	摄影冲印	125.377027	43.872316	71300	431	220105
B01AF0B1OY	生活服务场所	125.338674	43.902831	70000	431	220102
B01AF0B1QC	摄影冲印	125.439488	43.831543	71300	431	220102
B01AF0B1QF	摄影冲印	125.350638	43.897604	71300	431	220102
B01AF0B1XO	物流速递	125.18746	43.787014	70500	431	220104
B01AF0B24W	洗衣店	125.278636	43.857209	71500	431	220104
B01AF0B26Y	生活服务场所	125.339225	43.879408	70000	431	220102
B01AF0B2C1	美容美发店	125.296004	43.935259	71100	431	220103
B01AF0B2CS	生活服务场所	125.228436	43.850154	70000	431	220106
B01AF0B2EE	美容美发店	125.253061	43.861047	71100	431	220106
B01AF0B2HA	美容美发店	125.226972	43.848393	71100	431	220106
B01AF0B2I6	摄影冲印	125.191523	43.857507	71300	431	220106
B01AF0B2KT	洗浴推拿场所	125.370056	43.841876	71400	431	220102
B01AF0B2LV	美容美发店	125.256159	43.915916	71100	431	220106
B01AF0B2NW	生活服务场所	125.337969	43.898332	70000	431	220102
B01AF0B2PX	丧葬设施	125.427759	43.904281	71900	431	220105
B01AF0B2PZ	物流速递	125.334147	43.905	70500	431	220103
B01AF0B2Q0	物流速递	125.341658	43.908103	70500	431	220103
B01AF0B2YF	生活服务场所	125.281837	43.856817	70000	431	220104
B01AF0B33W	美容美发店	125.374209	43.889413	71100	431	220105
B01AF0B361	丧葬设施	125.335341	43.884377	71900	431	220102
B01AF0B365	旅行社	125.337173	43.878976	70100	431	220102
B01AF0B3FC	美容美发店	125.301713	43.826953	71100	431	220104
B01AF0B3FI	生活服务场所	125.322166	43.829694	70000	431	220102
B01AF0B3GA	物流速递	125.327855	43.919259	70500	431	220103
B01AF0B3IG	洗浴推拿场所	125.320553	43.869402	71400	431	220104
B01AF0B3PQ	生活服务场所	125.295668	43.884072	70000	431	220104
B01AF0B3X8	生活服务场所	125.338894	43.887678	70000	431	220102
B01AF0B4A7	洗衣店	125.290905	43.886411	71500	431	220106
B01AF0B4I3	美容美发店	125.441469	43.831015	71100	431	220102
B01AF0B4IO	美容美发店	125.213114	43.856149	71100	431	220106
B01AF0B4Q8	洗浴推拿场所	125.316805	43.886564	71400	431	220104
B01AF0B4S0	生活服务场所	125.291656	43.868575	70000	431	220104
B01AF0B4SF	美容美发店	125.242389	43.901556	71100	431	220106
B01AF0B4T7	美容美发店	125.354496	43.896187	71100	431	220102
B01AF0B4V5	美容美发店	125.14865	43.94901	71100	431	220106
B01AF0B4V8	美容美发店	125.405648	43.875938	71100	431	220105
B01AF0B4XD	中介机构	125.374523	43.87976	71600	431	220105
B01AF0B4ZW	洗浴推拿场所	125.301419	43.850112	71400	431	220104
B01AF0B572	物流速递	125.204922	43.839177	70500	431	220106
B01AF0B5H7	美容美发店	125.372773	43.881648	71100	431	220105
B01AF0B5N9	美容美发店	125.291657	43.87084	71100	431	220104
B01AF0B5QE	美容美发店	125.192433	43.855827	71100	431	220106
B01AF0B5QW	生活服务场所	125.335009	43.900773	70000	431	220103
B01AF0B5RY	美容美发店	125.852907	44.160267	71100	431	220113
B01AF0B5VL	洗浴推拿场所	125.188132	43.892973	71400	431	220106
B01AF0B619	美容美发店	125.337913	43.880234	71100	431	220102
B01AF0B62H	美容美发店	125.36804	43.83755	71100	431	220102
B01AF0B6GK	生活服务场所	125.28636	43.888096	70000	431	220106
B01AF0B6GN	生活服务场所	125.321247	43.874024	70000	431	220104
B01AF0B6S2	美容美发店	125.301145	43.879541	71100	431	220104
B01AF0B6XO	美容美发店	125.257548	43.891476	71100	431	220106
B01AF0B6XP	美容美发店	125.297009	43.873755	71100	431	220104
B01AF0B6ZV	邮局	125.259819	43.86268	70400	431	220106
B01AF0B71G	美容美发店	125.318506	43.940189	71100	431	220103
B01AF0B71S	美容美发店	125.266638	43.940953	71100	431	220106
B01AF0B72L	美容美发店	125.371813	43.891871	71100	431	220105
B01AF0B798	洗衣店	125.299408	43.839597	71500	431	220104
B01AF0B7B1	美容美发店	125.653807	43.536964	71100	431	220112
B01AF0B7FP	生活服务场所	125.303605	43.861539	70000	431	220104
B01AF0B7ND	生活服务场所	125.304326	43.840461	70000	431	220104
B01AF0B7UI	美容美发店	125.297711	43.881644	71100	431	220104
B01AF0B7VD	事务所	125.331781	43.877866	70700	431	220102
B01AF0B7Y9	美容美发店	125.289115	43.888884	71100	431	220106
B01AF0B80G	生活服务场所	125.297729	43.873211	70000	431	220104
B01AF0B80K	美容美发店	125.374397	43.920394	71100	431	220105
B01AF0B82V	人才市场	125.331781	43.877866	70800	431	220102
B01AF0B83R	美容美发店	125.307384	43.89864	71100	431	220103
B01AF0B85E	洗浴推拿场所	125.437254	43.878611	71400	431	220105
B01AF0B85Z	摄影冲印	125.295234	43.827292	71300	431	220104
B01AF0B8AT	生活服务场所	125.336991	43.81511	70000	431	220102
B01AF0B8FI	美容美发店	125.367578	43.835744	71100	431	220102
B01AF0B8FS	洗浴推拿场所	125.291286	43.844112	71400	431	220104
B01AF0B8IJ	美容美发店	125.304574	43.869071	71100	431	220104
B01AF0B8OU	公园景点售票处	125.326757	43.822492	70306	431	220102
B01AF0B8PP	物流速递	125.25788	43.918335	70500	431	220106
B01AF0B8QU	维修站点	125.417508	43.820911	71200	431	220102
B01AF0B8S1	丧葬设施	125.245874	43.901688	71900	431	220106
B01AF0B90D	洗衣店	125.277603	43.853597	71500	431	220104
B01AF0B97T	美容美发店	125.262926	43.91293	71100	431	220106
B01AF0B9HV	美容美发店	125.432257	43.880018	71100	431	220105
B01AF0B9HW	洗浴推拿场所	125.432123	43.879945	71400	431	220105
B01AF0B9O2	摄影冲印	125.309192	43.940195	71300	431	220103
B01AF0B9ON	生活服务场所	125.33491	43.900704	70000	431	220103
B01AF0B9QG	生活服务场所	125.276583	43.851541	70000	431	220104
B01AF0B9X5	摄影冲印	125.345424	43.890127	71300	431	220102
B01AF0BA0D	洗浴推拿场所	125.274334	43.84937	71400	431	220104
B01AF0BA3H	美容美发店	125.325869	43.925881	71100	431	220103
B01AF0BA5D	生活服务场所	125.336757	43.896594	70000	431	220102
B01AF0BAAE	美容美发店	125.367324	43.837526	71100	431	220102
B01AF0BAAK	美容美发店	125.321196	43.866398	71100	431	220104
B01AF0BADE	火车票代售点	125.389568	43.863364	70302	431	220102
B01AF0BAKR	维修站点	125.322162	43.889018	71200	431	220104
B01AF0BASB	维修站点	125.318087	43.926973	71200	431	220103
B01AF0BB54	洗衣店	125.372231	43.842278	71500	431	220102
B01AF0BB64	美容美发店	125.386535	43.869441	71100	431	220105
B01AF0BB8D	公园景点售票处	125.348814	43.904902	70306	431	220103
B01AF0BB9W	美容美发店	125.334293	43.881408	71100	431	220102
B01AF0BBB8	洗浴推拿场所	125.337678	43.874216	71400	431	220102
B01AF0BBBX	生活服务场所	125.284362	43.854914	70000	431	220104
B01AF0BBZQ	美容美发店	125.309379	43.894423	71100	431	220104
B01AF0BC0S	维修站点	125.438194	43.876712	71200	431	220105
B01AF0BCDV	美容美发店	125.265128	43.941009	71100	431	220106
B01AF0BCHM	美容美发店	125.268282	43.896322	71100	431	220106
B01AF0BCKO	生活服务场所	125.297202	43.882939	70000	431	220104
B01AF0BCNP	中介机构	125.332879	43.876747	71600	431	220102
B01AF0BCP6	美容美发店	125.147811	43.950237	71100	431	220106
B01AF0BCT8	美容美发店	125.436003	43.871636	71100	431	220105
B01AF0BCTJ	美容美发店	125.288873	43.893069	71100	431	220106
B01AF0BCTU	美容美发店	125.402843	43.880069	71100	431	220105
B01AF0BCVB	美容美发店	125.349537	43.855465	71100	431	220102
B01AF0BCZI	美容美发店	125.253103	43.88872	71100	431	220106
B01AF0BD3V	美容美发店	125.318155	43.857557	71100	431	220104
B01AF0BD6M	生活服务场所	125.302599	43.84832	70000	431	220104
B01AF0BDAQ	摄影冲印	125.299776	43.878888	71300	431	220104
B01AF0BDGQ	美容美发店	125.271047	43.879881	71100	431	220106
B01AF0BDL1	摄影冲印	125.296246	43.87743	71300	431	220104
B01AF0BDU7	美容美发店	125.353925	43.898373	71100	431	220102
B01AF0BDXS	洗浴推拿场所	125.347791	43.888193	71400	431	220102
B01AF0BE9D	洗衣店	125.358623	43.823155	71500	431	220102
B01AF0BEDI	美容美发店	125.288711	43.889038	71100	431	220106
B01AF0BEDU	美容美发店	125.28339	43.863176	71100	431	220104
B01AF0BEDV	美容美发店	125.852454	44.160029	71100	431	220113
B01AF0BEEB	美容美发店	125.275621	43.885115	71100	431	220106
B01AF0BEEQ	生活服务场所	125.338425	43.903252	70000	431	220103
B01AF0BEES	摄影冲印	125.319573	43.832466	71300	431	220104
B01AF0BEWJ	洗衣店	125.369838	43.874842	71500	431	220105
B01AF0BF1Q	生活服务场所	125.336357	43.901714	70000	431	220103
B01AF0BF52	生活服务场所	125.32041	43.874327	70000	431	220104
B01AF0BFAD	美容美发店	125.297545	43.870769	71100	431	220104
B01AF0BFJS	美容美发店	125.316248	43.913745	71100	431	220103
B01AF0BFLC	摄影冲印	125.386405	43.867781	71300	431	220105
B01AF0BFN6	生活服务场所	125.315199	43.866976	70000	431	220104
B01AF0BFYZ	洗浴推拿场所	125.267088	43.880039	71400	431	220106
B01AF0BGB1	中国电信营业厅	125.338997	43.878721	70601	431	220102
B01AF0BGC5	彩票彩券销售点	125.349122	43.859374	71800	431	220102
B01AF0BGC8	彩票彩券销售点	125.309669	43.892426	71800	431	220104
B01AF0BGMS	中国联通营业厅	125.398453	43.882957	70604	431	220105
B01AF0BGS4	中国移动营业厅	125.290775	43.828377	70603	431	220104
B01AF0BGS5	中国移动营业厅	125.255414	43.819022	70603	431	220104
B01AF0BGS8	中国移动营业厅	125.305329	43.893981	70603	431	220104
B01AF0BGS9	中国移动营业厅	125.364685	43.829536	70603	431	220102
B01AF0BGSA	中国移动营业厅|购物服务	125.281101	43.883068	070603|060305	431	220106
B01AF0BGSB	中国移动营业厅|购物服务	125.347885	43.878484	070603|060305	431	220102
B01AF0BGSD	中国移动营业厅	125.316476	43.917067	70603	431	220103
B01AF0BGSE	中国移动营业厅	125.24587	43.859936	70603	431	220106
B01AF0BGVO	邮局	125.281018	43.882476	70400	431	220106
B01AF0BGYP	物流速递	125.320396	43.909743	70500	431	220103
B01AF0BGYV	物流速递	125.426453	43.836542	70500	431	220102
B01AF0BGZA	律师事务所	125.281049	43.888958	70701	431	220106
B01AF0BH11	美容美发店	125.317126	43.890165	71100	431	220104
B01AF0BHA2	摄影冲印	125.285262	43.854282	71300	431	220104
B01AF0BHBE	美容美发店	125.346109	43.889195	71100	431	220102
B01AF0BHDZ	洗浴推拿场所|生活服务	125.389227	43.876834	071400|071100	431	220105
B01AF0BHMO	美容美发店	125.288284	43.865216	71100	431	220104
B01AF0BHNV	美容美发店	125.365764	43.835736	71100	431	220102
B01AF0BHP1	美容美发店	125.32751	43.868445	71100	431	220102
B01AF0BHQL	摄影冲印	125.337651	43.921466	71300	431	220103
B01AF0BHRE	摄影冲印	125.2874	43.865843	71300	431	220104
B01AF0BHS6	生活服务场所	125.262406	43.900338	70000	431	220106
B01AF0BHSQ	洗浴推拿场所	125.261683	43.86146	71400	431	220106
B01AF0BI2Z	生活服务场所	125.31738	43.859697	70000	431	220104
B01AF0BQFL	洗浴推拿场所	125.333525	43.931225	71400	431	220103
B01AF0BQI2	生活服务场所	125.321312	43.92655	70000	431	220103
B01AF0BQO0	洗浴推拿场所	125.329714	43.930748	71400	431	220103
B01AF0BQP8	洗浴推拿场所	125.376225	43.930339	71400	431	220105
B01AF0BQPQ	中国移动营业厅	125.375353	43.919431	70603	431	220105
B01AF0BQR9	美容美发店	125.339153	43.920724	71100	431	220103
B01AF0BR3V	美容美发店	125.293113	43.929715	71100	431	220103
B01AF0BR5I	美容美发店	125.291487	43.93449	71100	431	220103
B01AF0BRD4	美容美发店	125.250572	43.862183	71100	431	220106
B01AF0BRHI	彩票彩券销售点	125.247427	43.867462	71800	431	220106
B01AF0BRLU	生活服务场所	125.252922	43.889102	70000	431	220106
B01AF0BRN2	生活服务场所	125.328505	43.870262	70000	431	220102
B01AF0BRON	生活服务场所	125.327519	43.864479	70000	431	220102
B01AF0BRSY	飞机票代售点	125.333305	43.877904	70301	431	220102
B01AF0BRT6	美容美发店	125.332848	43.877205	71100	431	220102
B01AF0BRTZ	中介机构	125.33376	43.875939	71600	431	220102
B01AF0BS1Z	生活服务场所	125.32921	43.88977	70000	431	220102
B01AF0BS2K	摄影冲印	125.332786	43.891329	71300	431	220102
B01AF0BS6K	洗衣店	125.329072	43.891077	71500	431	220102
B01AF0BS8H	生活服务场所	125.330518	43.89264	70000	431	220102
B01AF0BSA0	洗衣店	125.329449	43.89383	71500	431	220102
B01AF0BSDA	生活服务场所	125.326002	43.893834	70000	431	220102
B01AF0BSFE	生活服务场所	125.346606	43.886252	70000	431	220102
B01AF0BSFQ	中介机构	125.348452	43.886411	71600	431	220102
B01AF0BSHR	美容美发店	125.345792	43.892714	71100	431	220102
B01AF0BSHX	洗衣店	125.346432	43.892946	71500	431	220102
B01AF0BSJ0	美容美发店	125.339642	43.887146	71100	431	220102
B01AF0BSM0	中介机构	125.340213	43.888069	71600	431	220102
B01AF0BSPU	美容美发店	125.343937	43.884319	71100	431	220102
B01AF0BSRX	摄影冲印	125.347993	43.882035	71300	431	220102
B01AF0BST8	美容美发店	125.371247	43.838337	71100	431	220102
B01AF0BSU8	洗衣店	125.371095	43.838989	71500	431	220102
B01AF0BSUM	美容美发店	125.36825	43.837551	71100	431	220102
B01AF0BSVJ	生活服务场所	125.366267	43.837041	70000	431	220102
B01AF0BSVM	摄影冲印	125.365786	43.83868	71300	431	220102
B01AF0BSWT	生活服务场所	125.373338	43.84158	70000	431	220102
B01AF0BSZQ	彩票彩券销售点	125.369979	43.848171	71800	431	220102
B01AF0BSZV	洗衣店	125.365234	43.848721	71500	431	220102
B01AF0BT1J	美容美发店	125.372814	43.917216	71100	431	220105
B01AF0BT4H	美容美发店	125.345301	43.89839	71100	431	220102
B01AF0BT62	美容美发店	125.353455	43.897921	71100	431	220102
B01AF0BT6P	生活服务场所	125.347495	43.896554	70000	431	220102
B01AF0BT8R	摄影冲印	125.341098	43.908391	71300	431	220103
B01AF0BTF3	美容美发店	125.34465	43.914976	71100	431	220103
B01AF0BTI2	律师事务所	125.330634	43.896054	70701	431	220102
B01AF0BTK2	洗衣店	125.33269	43.895313	71500	431	220102
B01AF0BTNY	摄影冲印	125.333123	43.893411	71300	431	220102
B01AF0BTQA	美容美发店	125.341999	43.896541	71100	431	220102
B01AF0BTQW	中国移动营业厅	125.337757	43.850024	70603	431	220102
B01AF0BTT0	旅行社	125.32614	43.840788	70100	431	220102
B01AF0BTT4	美容美发店	125.326562	43.842773	71100	431	220102
B01AF0BTWS	摄影冲印	125.334683	43.85335	71300	431	220102
B01AF0BTWV	美容美发店	125.334836	43.85363	71100	431	220102
B01AF0BTYL	美容美发店	125.337306	43.914367	71100	431	220103
B01AF0BU15	中国移动营业厅	125.332354	43.898861	70603	431	220103
B01AF0BU17	美容美发店	125.33279	43.89933	71100	431	220103
B01AF0BU2W	生活服务场所	125.334574	43.902916	70000	431	220103
B01AF0BU3B	美容美发店	125.32932	43.900475	71100	431	220103
B01AF0BU3C	美容美发店	125.329394	43.900485	71100	431	220103
B01AF0BUDO	美容美发店	125.334392	43.906764	71100	431	220103
B01AF0BUIO	美容美发店	125.330041	43.887186	71100	431	220102
B01AF0BUPN	摄影冲印	125.337284	43.885791	71300	431	220102
B01AF0BUQX	彩票彩券销售点	125.338347	43.880866	71800	431	220102
B01AF0BUSU	生活服务场所	125.332237	43.8786	70000	431	220102
B01AF0BUUO	生活服务场所	125.330633	43.878553	70000	431	220102
B01AF0BUVR	维修站点	125.327314	43.88437	71200	431	220102
B01AF0BUWK	洗衣店	125.374973	43.90435	71500	431	220105
B01AF0BUYK	美容美发店	125.359533	43.885062	71100	431	220105
B01AF0BUZJ	中国移动营业厅	125.364246	43.85719	70603	431	220102
B01AF0BUZU	生活服务场所	125.364227	43.858893	70000	431	220102
B01AF0BV00	摄影冲印	125.364054	43.86011	71300	431	220102
B01AF0BV2I	洗浴推拿场所	125.350342	43.856488	71400	431	220102
B01AF0BV2L	摄影冲印	125.350163	43.857111	71300	431	220102
B01AF0BV61	洗浴推拿场所	125.338742	43.842081	71400	431	220102
B01AF0BV7H	生活服务场所	125.364647	43.841784	70000	431	220102
B01AF0BV9Q	摄影冲印	125.369506	43.862663	71300	431	220102
B01AF0BVGB	中国移动营业厅	125.377506	43.881293	70603	431	220105
B01AF0BVGL	美容美发店	125.380112	43.878505	71100	431	220105
B01AF0BVIQ	洗衣店	125.379596	43.874866	71500	431	220105
B01AF0BVLY	生活服务场所	125.361486	43.887836	70000	431	220105
B01AF0BW0P	美容美发店	125.374271	43.879426	71100	431	220105
B01AF0BW2N	美容美发店	125.37039	43.880832	71100	431	220105
B01AF0BW32	生活服务场所	125.374484	43.880482	70000	431	220105
B01AF0BWN5	彩票彩券销售点	125.289062	43.858291	71800	431	220104
B01AF0BWN6	彩票彩券销售点	125.289045	43.858304	71800	431	220104
B01AF0BWOV	生活服务场所	125.296101	43.858995	70000	431	220104
B01AF0BWP9	生活服务场所	125.292931	43.857534	70000	431	220104
B01AF0BWQX	美容美发店	125.298681	43.87255	71100	431	220104
B01AF0BWR5	生活服务场所	125.300428	43.871807	70000	431	220104
B01AF0BX0M	飞机票代售点	125.318361	43.866168	70301	431	220104
B01AF0BX20	美容美发店	125.31296	43.866943	71100	431	220104
B01AF0BX25	美容美发店	125.313076	43.867928	71100	431	220104
B01AF0BX7D	生活服务场所	125.313063	43.889787	70000	431	220104
B01AF0BX9J	中介机构	125.312529	43.884653	71600	431	220104
B01AF0BXAI	生活服务场所	125.311243	43.881145	70000	431	220104
B01AF0BXFT	洗浴推拿场所	125.299874	43.882732	71400	431	220104
B01AF0BXI7	美容美发店	125.303583	43.879645	71100	431	220104
B01AF0BXKK	美容美发店	125.294271	43.880611	71100	431	220104
B01AF0BXOC	美容美发店	125.300419	43.889392	71100	431	220104
B01AF0BXQ3	美容美发店	125.298045	43.887499	71100	431	220104
B01AF0BXT2	洗衣店	125.297154	43.885414	71500	431	220104
B01AF0BXT9	美容美发店	125.297512	43.884355	71100	431	220104
B01AF0BXYE	美容美发店	125.275394	43.906925	71100	431	220106
B01AF0BY1P	美容美发店	125.287394	43.889252	71100	431	220106
B01AF0BY28	美容美发店	125.291878	43.887862	71100	431	220106
B01AF0BY3F	洗浴推拿场所	125.284822	43.888977	71400	431	220106
B01AF0BY6O	生活服务场所	125.320665	43.873761	70000	431	220104
B01AF0BY72	美容美发店	125.318519	43.875748	71100	431	220104
B01AF0BY9N	美容美发店	125.319946	43.868126	71100	431	220104
B01AF0BYAG	美容美发店	125.32329	43.869392	71100	431	220104
B01AF0BYBJ	美容美发店	125.322852	43.86706	71100	431	220104
B01AF0BYFF	摄影冲印	125.320507	43.867413	71300	431	220104
B01AF0BYFK	摄影冲印	125.32074	43.867475	71300	431	220104
B01AF0BYJT	洗浴推拿场所|餐饮服务	125.320168	43.864371	071400|050600	431	220104
B01AF0BYL4	洗浴推拿场所	125.287576	43.895117	71400	431	220106
B01AF0BYNI	美容美发店	125.286657	43.89769	71100	431	220106
B01AF0BYPH	维修站点	125.280414	43.895083	71200	431	220106
B01AF0BYYD	生活服务场所	125.316347	43.876809	70000	431	220104
B01AF0BYYE	美容美发店	125.315792	43.876785	71100	431	220104
B01AF0BZ2C	美容美发店	125.264981	43.898883	71100	431	220106
B01AF0BZ52	美容美发店	125.269454	43.902089	71100	431	220106
B01AF0BZ57	美容美发店	125.260536	43.901107	71100	431	220106
B01AF0BZC6	生活服务场所	125.321259	43.907917	70000	431	220103
B01AF0BZCD	公交卡/月票代售点	125.322236	43.90782	70305	431	220103
B01AF0BZDO	洗衣店	125.318191	43.908046	71500	431	220103
B01AF0BZG2	美容美发店	125.320524	43.906579	71100	431	220103
B01AF0BZHW	摄影冲印	125.32171	43.904838	71300	431	220103
B01AF0BZIG	维修站点	125.324052	43.905121	71200	431	220103
B01AF0BZK6	美容美发店	125.318066	43.903657	71100	431	220103
B01AF0BZNS	美容美发店	125.307532	43.918005	71100	431	220106
B01AF0BZPF	彩票彩券销售点	125.290075	43.874358	71800	431	220104
B01AF0BZPI	美容美发店	125.289439	43.874577	71100	431	220104
B01AF0BZSC	彩票彩券销售点	125.294774	43.870381	71800	431	220104
B01AF0C03Q	中介机构	125.317332	43.891628	71600	431	220104
B01AF0C04R	飞机票代售点	125.324149	43.891701	70301	431	220104
B01AF0C09E	维修站点	125.321927	43.888679	71200	431	220104
B01AF0C0DY	美容美发店	125.307233	43.898564	71100	431	220103
B01AF0C0GE	生活服务场所	125.306699	43.893822	70000	431	220104
B01AF0C0GI	生活服务场所	125.308376	43.89285	70000	431	220104
B01AF0C0GM	美容美发店	125.309208	43.89351	71100	431	220104
B01AF0C0K5	洗浴推拿场所	125.270255	43.88088	71400	431	220106
B01AF0C0KO	洗浴推拿场所	125.260775	43.883565	71400	431	220106
B01AF0C0NF	洗衣店	125.277462	43.858508	71500	431	220104
B01AF0C0PY	美容美发店	125.270652	43.847157	71100	431	220104
B01AF0C0ST	生活服务场所	125.273707	43.848472	70000	431	220104
B01AF0C0X8	美容美发店	125.286613	43.892466	71100	431	220106
B01AF0C0X9	美容美发店	125.285759	43.891193	71100	431	220106
B01AF0C11B	洗浴推拿场所	125.292873	43.886886	71400	431	220106
B01AF0C154	洗浴推拿场所	125.299777	43.850356	71400	431	220104
B01AF0C16B	中介机构	125.301684	43.848538	71600	431	220104
B01AF0C16K	中国联通营业厅	125.292914	43.845514	70604	431	220104
B01AF0C19C	洗浴推拿场所	125.287678	43.906665	71400	431	220106
B01AF0C1BS	生活服务场所	125.256583	43.889222	70000	431	220106
B01AF0C1FB	中国移动营业厅	125.265892	43.889379	70603	431	220106
B01AF0C1ID	生活服务场所	125.38603	43.901454	70000	431	220105
B01AF0C1S1	生活服务场所	125.387106	43.866082	70000	431	220105
B01AF0C1SB	美容美发店	125.390121	43.867353	71100	431	220105
B01AF0C1SE	彩票彩券销售点	125.388548	43.867789	71800	431	220105
B01AF0C1T7	洗浴推拿场所	125.387069	43.870986	71400	431	220105
B01AF0C1US	生活服务场所	125.386944	43.877106	70000	431	220105
B01AF0C1WP	生活服务场所	125.383219	43.886976	70000	431	220105
B01AF0C1YO	美容美发店	125.393703	43.887427	71100	431	220105
B01AF0C1YQ	美容美发店	125.393799	43.887428	71100	431	220105
B01AF0C22D	美容美发店	125.254694	43.819651	71100	431	220104
B01AF0C24B	生活服务场所	125.279442	43.826625	70000	431	220104
B01AF0C254	生活服务场所	125.278579	43.826466	70000	431	220104
B01AF0C259	洗衣店	125.277995	43.826009	71500	431	220104
B01AF0C290	邮局	125.27468	43.820494	70400	431	220104
B01AF0C2DN	洗衣店	125.292401	43.826572	71500	431	220104
B01AF0C2IP	美容美发店	125.313903	43.826449	71100	431	220102
B01AF0C2JF	美容美发店	125.323648	43.825702	71100	431	220102
B01AF0C2OA	摄影冲印	125.31963	43.832216	71300	431	220104
B01AF0C2RD	洗浴推拿场所	125.336387	43.830312	71400	431	220102
B01AF0C2RG	洗衣店	125.336538	43.830176	71500	431	220102
B01AF0C2S0	洗浴推拿场所	125.337453	43.830417	71400	431	220102
B01AF0C2SR	生活服务场所	125.364265	43.827997	70000	431	220102
B01AF0C2TF	洗衣店	125.361785	43.826017	71500	431	220102
B01AF0C2UO	中介机构	125.364919	43.828865	71600	431	220102
B01AF0C2UP	美容美发店	125.364835	43.827509	71100	431	220102
B01AF0C2V4	美容美发店	125.366703	43.828082	71100	431	220102
B01AF0C2V8	摄影冲印	125.368361	43.828051	71300	431	220102
B01AF0C2WR	生活服务场所	125.376562	43.830184	70000	431	220102
B01AF0C30T	摄影冲印	125.328531	43.835242	71300	431	220102
B01AF0C31C	生活服务场所	125.342427	43.833857	70000	431	220102
B01AF0C31I	洗衣店	125.348964	43.834852	71500	431	220102
B01AF0C34D	美容美发店	125.385191	43.828707	71100	431	220102
B01AF0C37N	摄影冲印	125.183686	44.060112	71300	431	220103
B01AF0C38I	中国移动营业厅	126.561301	44.828831	70603	431	220182
B01AF0C3E3	美容美发店	125.312267	43.868239	71100	431	220104
B01AF0C3J9	律师事务所	125.342408	43.879834	70701	431	220102
B01AF0C3PK	维修站点	125.339993	43.898662	71200	431	220102
B01AF0C3S8	生活服务场所	125.364109	43.857486	70000	431	220102
B01AF0C3T5	生活服务场所	125.330313	43.89692	70000	431	220102
B01AF0C3UM	物流速递	125.229764	43.826866	70500	431	220104
B01AF0C3WV	物流速递	125.335134	43.904807	70500	431	220103
B01AF0C438	生活服务场所	125.33917	43.903099	70000	431	220102
B01AF0C45L	律师事务所	125.281304	43.901693	70701	431	220106
B01AF0C4BG	飞机票代售点	125.332782	43.877807	70301	431	220102
B01AF0C4C6	旅行社	125.31829	43.866064	70100	431	220104
B01AF0C4IH	丧葬设施	125.336143	43.885225	71900	431	220102
B01AF0C4NX	生活服务场所	125.225672	43.853694	70000	431	220106
B01AF0C4PX	旅行社	125.332776	43.877881	70100	431	220102
B01AF0C4RY	火车票代售点	125.298927	43.871158	70302	431	220104
B01AF0C4S2	美容美发店	125.33449	43.903271	71100	431	220103
B01AF0C4UZ	美容美发店	125.323428	43.868354	71100	431	220104
B01AF0C51K	生活服务场所	125.328785	43.893049	70000	431	220102
B01AF0C541	生活服务场所	125.339192	43.903129	70000	431	220102
B01AF0C592	洗浴推拿场所|生活服务	125.327229	43.874102	071400|071100	431	220102
B01AF0C59V	物流速递	125.342341	43.907317	70500	431	220103
B01AF0C5CH	美容美发店	125.28835	43.890619	71100	431	220106
B01AF0C5E3	生活服务场所	125.265291	43.87289	70000	431	220106
B01AF0C5U1	生活服务场所	125.324744	43.852824	70000	431	220104
B01AF0C5ZQ	生活服务场所	125.281336	43.888957	70000	431	220106
B01AF0C6K7	邮局	124.997003	43.990342	70400	431	220122
B01AF0C6PV	物流速递	125.395808	43.930366	70500	431	220105
B01AF0C6QX	物流速递	125.590373	43.948034	70500	431	220113
B01AF0C781	公园景点售票处	125.739951	43.864802	70306	431	220105
B01AF0C7BE	物流速递	125.303275	43.775494	70500	431	220102
B01AF0C7GW	公园景点售票处	125.736908	43.834714	70306	431	220105
B01AF0C7H9	邮局	125.776514	43.80793	70400	431	220105
B01AF0C7IJ	公墓	125.406713	43.716426	71902	431	220102
B01AF0C7IZ	公墓	125.506631	43.684006	71902	431	220112
B01AF0C7JF	中国移动营业厅	125.681482	43.750136	70603	431	220112
B01AF0C7NB	美容美发店	125.659462	43.531635	71100	431	220112
B01AF0C7OM	生活服务场所	125.659379	43.52633	70000	431	220112
B01AF0C7RU	中国移动营业厅	125.652839	43.538855	70603	431	220112
B01AF0C7VI	公墓	125.611429	43.486722	71902	431	220112
B01AF0C7W3	美容美发店	125.792043	43.467199	71100	431	220112
B01AF0C7WH	公园景点售票处	125.872418	43.350436	70306	431	220112
B01AF0C7WW	中国移动营业厅	125.735128	43.307808	70603	431	220112
B01AF0C7YB	邮局	125.471281	44.816196	70400	431	220122
B01AF0C7Z7	邮局	125.651446	44.77631	70400	431	220122
B01AF0C7ZT	电力营业厅	125.640179	44.776631	71000	431	220122
B01AF0C806	中国移动营业厅	124.907208	44.672172	70603	431	220122
B01AF0C808	邮局	124.908528	44.672852	70400	431	220122
B01AF0C817	邮局	125.264957	44.678864	70400	431	220122
B01AF0C860	邮局	124.805803	44.548584	70400	431	220122
B01AF0C866	电力营业厅	124.809977	44.541541	71000	431	220122
B01AF0C86B	邮局	124.951619	44.521576	70400	431	220122
B01AF0C86H	中国移动营业厅	124.949014	44.519968	70603	431	220122
B01AF0C890	生活服务场所	125.703827	44.537828	70000	431	220183
B01AF0C897	摄影冲印	125.697084	44.539551	71300	431	220183
B01AF0C89S	中国移动营业厅	125.712242	44.53389	70603	431	220183
B01AF0C8AA	中国移动营业厅	125.711768	44.538818	70603	431	220183
B01AF0C8DZ	生活服务场所	125.695328	44.540564	70000	431	220183
B01AF0C8FD	邮局	125.712527	44.534313	70400	431	220183
B01AF0C8IL	公墓	125.738947	44.563612	71902	431	220183
B01AF0C8SU	美容美发店	125.174927	44.429887	71100	431	220122
B01AF0C8TZ	摄影冲印	125.187595	44.430571	71300	431	220122
B01AF0C8V2	美容美发店	125.179944	44.438541	71100	431	220122
B01AF0C8VH	美容美发店	125.179279	44.439294	71100	431	220122
B01AF0C8WM	摄影冲印	125.175772	44.434434	71300	431	220122
B01AF0C8X8	丧葬设施	125.177687	44.436703	71900	431	220122
B01AF0C8XW	维修站点	125.189251	44.437781	71200	431	220122
B01AF0C8Y6	美容美发店	125.186686	44.437618	71100	431	220122
B01AF0C91J	生活服务场所	125.174202	44.431514	70000	431	220122
B01AF0C925	洗浴推拿场所	125.168081	44.427242	71400	431	220122
B01AF0C92B	彩票彩券销售点	125.169559	44.427854	71800	431	220122
B01AF0C92J	摄影冲印	125.166856	44.427442	71300	431	220122
B01AF0C958	丧葬设施	125.190721	44.441504	71900	431	220122
B01AF0C99S	摄影冲印	125.179972	44.431676	71300	431	220122
B01AF0C9BH	生活服务场所	125.189496	44.437845	70000	431	220122
B01AF0C9FF	生活服务场所	125.174191	44.432865	70000	431	220122
B01AF0C9G5	生活服务场所	125.174211	44.428957	70000	431	220122
B01AF0C9H4	洗浴推拿场所	125.17424	44.422114	71400	431	220122
B01AF0C9HJ	中国联通营业厅	125.171357	44.421232	70604	431	220122
B01AF0C9MS	美容美发店	125.180339	44.435577	71100	431	220122
B01AF0C9QR	生活服务场所	125.187154	44.429373	70000	431	220122
B01AF0C9RM	美容美发店	125.179886	44.429166	71100	431	220122
B01AF0C9SM	维修站点	125.171905	44.428167	71200	431	220122
B01AF0C9TS	生活服务场所	125.16492	44.427118	70000	431	220122
B01AF0C9YE	维修站点	125.164511	44.4267	71200	431	220122
B01AF0C9ZG	生活服务场所	125.178732	44.428722	70000	431	220122
B01AF0CA17	维修站点	125.189855	44.434407	71200	431	220122
B01AF0CA4S	中国移动营业厅	125.183623	44.431202	70603	431	220122
B01AF0CA5Z	美容美发店	125.179216	44.43062	71100	431	220122
B01AF0CA8K	生活服务场所	125.658654	44.492289	70000	431	220183
B01AF0CA9J	邮局	124.638136	44.395948	70400	431	220122
B01AF0CABA	邮局	125.481864	44.39093	70400	431	220183
B01AF0CABZ	生活服务场所	125.511073	44.379491	70000	431	220183
B01AF0CACK	邮局	125.636264	44.378335	70400	431	220183
B01AF0CACN	中国联通营业厅	125.632059	44.382998	70604	431	220183
B01AF0CAE4	邮局	125.146854	44.29628	70400	431	220122
B01AF0CAEJ	邮局	125.270105	44.264603	70400	431	220122
B01AF0CAEV	中国联通营业厅|购物服务	125.270401	44.265993	070604|060305	431	220122
B01AF0CAG8	邮局	125.577707	44.302946	70400	431	220183
B01AF0CAJH	生活服务场所	125.33344	44.196799	70000	431	220103
B01AF0CAJK	生活服务场所	125.391044	44.190678	70000	431	220103
B01AF0CAKA	邮局	125.536447	44.226267	70400	431	220103
B01AF0CAKD	生活服务场所	125.550771	44.173922	70000	431	220103
B01AF0CAMB	中国移动营业厅	125.066526	44.087575	70603	431	220103
B01AF0CAMV	生活服务场所	125.333409	44.136491	70000	431	220103
B01AF0CAN1	邮局	125.349176	44.091294	70400	431	220103
B01AF0CAO3	中国移动营业厅	125.402804	44.129627	70603	431	220103
B01AF0CAOM	中国移动营业厅	125.473872	44.142605	70603	431	220103
B01AF0CAOO	邮局	125.473177	44.143294	70400	431	220103
B01AF0CAQ7	摄影冲印	125.842026	44.152758	71300	431	220113
B01AF0CAU1	美容美发店	125.847281	44.15932	71100	431	220113
B01AF0CAUC	美容美发店	125.851805	44.161635	71100	431	220113
B01AF0CAUR	生活服务场所	125.847329	44.15995	70000	431	220113
B01AF0CAVF	生活服务场所	125.835158	44.153159	70000	431	220113
B01AF0CAWD	中国联通营业厅	125.822709	44.146149	70604	431	220113
B01AF0CAWH	摄影冲印	125.836063	44.153032	71300	431	220113
B01AF0CAWW	电力营业厅	125.82239	44.149248	71000	431	220113
B01AF0CAYZ	生活服务场所	125.830594	44.149623	70000	431	220113
B01AF0CAZH	美容美发店	125.831724	44.149306	71100	431	220113
B01AF0CB0U	洗浴推拿场所	125.846075	44.15607	71400	431	220113
B01AF0CB1C	维修站点	125.834447	44.149401	71200	431	220113
B01AF0CB3Q	生活服务场所	125.849781	44.158392	70000	431	220113
B01AF0CB58	美容美发店	125.852757	44.160189	71100	431	220113
B01AF0CB85	美容美发店	125.832709	44.149118	71100	431	220113
B01AF0CB8I	维修站点	125.832319	44.150634	71200	431	220113
B01AF0CB9B	生活服务场所	125.837067	44.15375	70000	431	220113
B01AF0CBA5	美容美发店	125.838833	44.154814	71100	431	220113
B01AF0CBA7	美容美发店	125.839067	44.154944	71100	431	220113
B01AF0CBG0	旅行社	125.836401	44.154085	70100	431	220113
B01AF0CBGR	生活服务场所	125.837048	44.152784	70000	431	220113
B01AF0CBGX	摄影冲印	125.836447	44.153195	71300	431	220113
B01AF0CBI7	生活服务场所	125.829565	44.1497	70000	431	220113
B01AF0CBIZ	摄影冲印	125.825905	44.148015	71300	431	220113
B01AF0CBOK	邮局	125.183193	44.060407	70400	431	220103
B01AF0CBPR	邮局	125.559569	44.032072	70400	431	220113
B01AF0CBPW	中国联通营业厅	125.554206	44.028091	70604	431	220113
B01AF0CBSU	邮局	126.49685	45.017119	70400	431	220182
B01AF0CBT5	邮局	126.651399	45.039513	70400	431	220182
B01AF0CBTD	中国移动营业厅	126.644186	45.036148	70603	431	220182
B01AF0CBU2	电力营业厅	126.771391	45.02423	71000	431	220182
B01AF0CBW7	中国移动营业厅|购物服务	126.889491	44.975812	070603|060000	431	220182
B01AF0CBW8	邮局	126.889199	44.975577	70400	431	220182
B01AF0CC1F	公墓	126.603825	44.850444	71902	431	220182
B01AF0CC1G	殡仪馆	126.602421	44.850173	71903	431	220182
B01AF0CC29	邮局	126.896886	44.867773	70400	431	220182
B01AF0CC2G	中国移动营业厅	126.893596	44.868043	70603	431	220182
B01AF0CC3D	邮局	126.153302	44.793839	70400	431	220182
B01AF0CC46	邮局	126.296803	44.7986	70400	431	220182
B01AF0CC5B	中国移动营业厅	126.553226	44.821276	70603	431	220182
B01AF0CC6K	摄影冲印	126.540765	44.826245	71300	431	220182
B01AF0CC91	维修站点	126.549817	44.827175	71200	431	220182
B01AF0CC92	美容美发店	126.549647	44.827246	71100	431	220182
B01AF0CCBO	邮局	126.56132	44.829245	70400	431	220182
B01AF0CCBR	美容美发店	126.561467	44.829079	71100	431	220182
B01AF0CCDL	美容美发店	126.551415	44.828137	71100	431	220182
B01AF0CCJ3	洗浴推拿场所	126.54211	44.822131	71400	431	220182
B01AF0CCMT	美容美发店	126.559502	44.819531	71100	431	220182
B01AF0CCTC	美容美发店	126.544668	44.830224	71100	431	220182
B01AF0CCYA	美容美发店	126.550315	44.825123	71100	431	220182
B01AF0CD0E	美容美发店	126.549605	44.827263	71100	431	220182
B01AF0CD6X	邮局	126.549385	44.833068	70400	431	220182
B01AF0CD75	邮局	126.533465	44.752225	70400	431	220182
B01AF0CD9Q	中国移动营业厅|购物服务	126.954934	44.710761	070603|060305	431	220182
B01AF0CD9X	邮局	126.031782	44.588759	70400	431	220183
B01AF0CDAR	邮局	126.438305	44.660649	70400	431	220182
B01AF0CDAY	中国移动营业厅	126.478195	44.60752	70603	431	220182
B01AF0CDFM	陵园	126.342268	44.362875	71901	431	220113
B01AF0CDFN	中国移动营业厅|购物服务	126.352953	44.370498	070603|060305	431	220113
B01AF0CDH5	邮局	126.050518	44.105378	70400	431	220113
B01AF0CDI5	邮局	126.604269	44.625744	70400	431	220182
B01AF0CDIX	邮局	126.257197	45.091811	70400	431	220182
B01AF0CDKM	邮局	126.422766	44.927862	70400	431	220182
B01AF0CDKR	邮局	125.648854	43.954621	70400	431	220113
B01AF0CDMG	邮局	126.418498	45.132107	70400	431	220182
B01AF0CDTR	邮局	126.878477	44.69819	70400	431	220182
B01AF0CDVF	邮局	125.80373	44.033777	70400	431	220113
B01AF0CDXU	邮局	126.550498	45.163173	70400	431	220182
B01AF0CE0B	中国联通营业厅|公司企业	125.652963	43.538293	070604|170208	431	220112
B01AF0CE0F	中国联通营业厅	125.778135	43.826353	70604	431	220105
B01AF0CE0S	中国移动营业厅	125.690003	44.532287	70603	431	220183
B01AF0CE0Y	中国移动营业厅	125.712153	43.689831	70603	431	220112
B01AF0CE1D	邮局	126.095107	44.230863	70400	431	220113
B01AF0CICO	邮局	125.912423	43.326544	70400	431	220112
B01AF0CIW0	彩票彩券销售点	125.345834	43.883822	71800	431	220102
B01AF0CJ17	彩票彩券销售点	125.332847	43.893919	71800	431	220102
B01AF0CJBS	彩票彩券销售点	125.352769	43.858875	71800	431	220102
B01AF0CJG2	彩票彩券销售点	125.334686	43.870749	71800	431	220102
B01AF0CJLJ	彩票彩券销售点	125.314867	43.866979	71800	431	220104
B01AF0CJQZ	彩票彩券销售点	125.297069	43.887959	71800	431	220104
B01AF0CK43	彩票彩券销售点	125.292378	43.869838	71800	431	220104
B01AF0CK4I	彩票彩券销售点	125.301178	43.867222	71800	431	220104
B01AF0CK4P	彩票彩券销售点	125.297039	43.869409	71800	431	220104
B01AF0CKMV	彩票彩券销售点	125.37375	43.828508	71800	431	220102
B01AF0CKP8	中国联通营业厅	125.736939	43.405692	70604	431	220112
B01AF0CKSA	彩票彩券销售点	125.186661	44.437692	71800	431	220122
B01AF0CKVD	彩票彩券销售点	125.845889	44.159138	71800	431	220113
B01AF0CKX8	彩票彩券销售点	125.849365	44.158152	71800	431	220113
B01AF0CL42	彩票彩券销售点	125.288697	43.845892	71800	431	220104
B01AF0CL9P	邮局	125.737393	43.405254	70400	431	220112
B01AF0CLCG	彩票彩券销售点	125.301451	43.889882	71800	431	220104
B01AF0CLH3	彩票彩券销售点	125.282519	43.889328	71800	431	220106
B01AF0CLJB	美容美发店	125.290694	43.931075	71100	431	220103
B01AF0CLUL	摄影冲印|公共设施	125.319422	43.830913	071300|200000	431	220102
B01AF0CM0P	彩票彩券销售点	125.297429	43.873437	71800	431	220104
B01AF0CM99	生活服务场所	125.30562	43.893893	70000	431	220104
B01AF0CMG7	公墓	125.458928	43.924952	71902	431	220105
B01AF0CMHO	旅行社	125.320189	43.889856	70100	431	220104
B01AF0CPJG	中国电信营业厅	125.317651	43.875329	70601	431	220104
B01AF0CY42	生活服务场所	125.368784	43.882515	70000	431	220105
B01AF0CY4E	生活服务场所	125.33685	43.875315	70000	431	220102
B01AF0CY53	生活服务场所	125.278367	43.826376	70000	431	220104
B01AF0CY7Q	生活服务场所	125.336148	43.900984	70000	431	220102
B01AF0CYA2	生活服务场所	125.334195	43.930796	70000	431	220103
B01AF0CYA8	物流速递	125.342844	43.907335	70500	431	220103
B01AF0CYBJ	生活服务场所	125.330824	43.890938	70000	431	220102
B01AF0CYBU	洗浴推拿场所	125.318375	43.902742	71400	431	220103
B01AF0CYBW	火车票代售点	125.320459	43.906771	70302	431	220103
B01AF0CYCN	洗浴推拿场所	125.270759	43.859344	71400	431	220104
B01AF0CYDB	摄影冲印	125.313049	43.867975	71300	431	220104
B01AF0CYDD	美容美发店	125.316314	43.905874	71100	431	220103
B01AF0CYDW	生活服务场所	125.338588	43.902755	70000	431	220102
B01AF0CYEB	洗浴推拿场所	125.320944	43.933163	71400	431	220103
B01AF0CYF8	中介机构	125.342074	43.880396	71600	431	220102
B01AF0CYHA	旅行社	125.317802	43.86572	70100	431	220104
B01AF0CYIW	洗衣店	125.261282	43.887713	71500	431	220106
B01AF0CYP2	物流速递	125.342315	43.913032	70500	431	220103
B01AF0CYPU	洗浴推拿场所	125.374529	43.874754	71400	431	220105
B01AF0CYT4	美容美发店	125.33588	43.875968	71100	431	220102
B01AF0CYTO	中介机构	125.332645	43.895857	71600	431	220102
B01AF0CYXI	洗浴推拿场所	125.275971	43.850774	71400	431	220104
B01AF0CYXR	美容美发店	125.348161	43.879021	71100	431	220102
B01AF0CZ1B	中介机构	125.329785	43.900551	71600	431	220103
B01AF0CZ5T	摄影冲印	125.311801	43.868247	71300	431	220104
B01AF0CZ6U	生活服务场所	125.348959	43.878256	70000	431	220102
B01AF0CZ9B	美容美发店	125.279384	43.878925	71100	431	220106
B01AF0CZC7	洗衣店	125.347184	43.931569	71500	431	220103
B01AF0CZE5	维修站点	125.302106	43.945629	71200	431	220103
B01AF0CZFW	律师事务所	125.343357	43.879608	70701	431	220102
B01AF0CZHU	物流速递	125.269641	43.873929	70500	431	220106
B01AF0CZNO	摄影冲印	125.276338	43.851228	71300	431	220104
B01AF0CZP5	中介机构	125.320025	43.874961	71600	431	220104
B01AF0CZPE	维修站点	125.33187	43.880424	71200	431	220102
B01AF0CZQV	中国移动营业厅	125.33725	43.932534	70603	431	220103
B01AF0CZTO	摄影冲印	125.337065	43.898957	71300	431	220102
B01AF0CZU9	洗衣店	125.253664	43.893657	71500	431	220106
B01AF0CZX5	美容美发店	126.555829	44.830157	71100	431	220182
B01AF0CZX9	美容美发店	126.560759	44.824451	71100	431	220182
B01AF0CZXU	中介机构	125.315425	43.875363	71600	431	220104
B01AF0CZYA	丧葬设施|购物服务	125.33812	43.886277	071900|060000	431	220102
B01AF0CZZP	生活服务场所	125.328425	43.891999	70000	431	220102
B01AF0D00A	摄影冲印	125.314544	43.868267	71300	431	220104
B01AF0D020	邮局	125.836699	44.15154	70400	431	220113
B01AF0D046	律师事务所	125.696515	44.526277	70701	431	220183
B01AF0D05O	物流速递	125.34396	43.908883	70500	431	220103
B01AF0D09H	电力营业厅	126.547977	44.825894	71000	431	220182
B01AF0D0AA	中介机构	125.342297	43.878644	71600	431	220102
B01AF0D0AR	洗浴推拿场所	125.703843	44.53562	71400	431	220183
B01AF0D0DQ	电力营业厅	126.552813	44.817979	71000	431	220182
B01AF0D0E8	生活服务场所	125.844338	44.160595	70000	431	220113
B01AF0D0F6	彩票彩券销售点	125.26372	43.891941	71800	431	220106
B01AF0D0FQ	彩票彩券销售点	125.312317	43.868239	71800	431	220104
B01AF0D0FX	彩票彩券销售点	125.307202	43.943905	71800	431	220103
B01AF0D0GG	彩票彩券销售点	125.27125	43.85553	71800	431	220104
B01AF0D0GT	彩票彩券销售点	125.283181	43.896987	71800	431	220106
B01AF0D0H6	彩票彩券销售点	125.25701	43.890333	71800	431	220106
B01AF0D0IX	彩票彩券销售点	125.340507	43.88273	71800	431	220102
B01AF0D0J4	彩票彩券销售点	125.289842	43.882433	71800	431	220106
B01AF0D0JS	彩票彩券销售点	125.260651	43.839455	71800	431	220104
B01AF0D0JV	彩票彩券销售点	125.318858	43.933466	71800	431	220103
B01AF0D0KM	彩票彩券销售点	125.289952	43.886817	71800	431	220106
B01AF0D0L9	彩票彩券销售点	125.265061	43.893861	71800	431	220106
B01AF0D0LN	彩票彩券销售点	125.252094	43.893757	71800	431	220106
B01AF0D0M7	彩票彩券销售点	125.288778	43.890088	71800	431	220106
B01AF0D0ML	彩票彩券销售点	125.346363	43.925681	71800	431	220103
B01AF0D0MS	彩票彩券销售点	125.354302	43.906656	71800	431	220102
B01AF0D0MT	彩票彩券销售点	125.354498	43.906664	71800	431	220102
B01AF0D0RQ	洗衣店	125.365972	43.838384	71500	431	220102
B01AF0D0W5	美容美发店	125.284608	43.891622	71100	431	220106
B01AF0D0XP	美容美发店	125.340428	43.877609	71100	431	220102
B01AF0D0YK	生活服务场所	125.317991	43.884283	70000	431	220104
B01AF0D0YO	美容美发店	125.319319	43.883359	71100	431	220104
B01AF0D188	洗浴推拿场所	125.36311	43.82597	71400	431	220102
B01AF0D1DE	美容美发店	125.275859	43.853752	71100	431	220104
B01AF0D1ER	洗浴推拿场所	125.34119	43.898344	71400	431	220102
B01AF0D1HJ	物流速递	125.245711	43.877588	70500	431	220106
B01AF0D1II	洗衣店	125.384236	43.828786	71500	431	220102
B01AF0D1IJ	美容美发店	125.385002	43.828862	71100	431	220102
B01AF0D1QS	生活服务场所	125.345082	43.879754	70000	431	220102
B01AF0D1SL	火车票代售点	125.291353	43.827255	70302	431	220104
B01AF0D1V5	摄影冲印	125.315478	43.904858	71300	431	220103
B01AF0D20L	洗浴推拿场所	125.250572	43.862183	71400	431	220106
B01AF0D21W	洗浴推拿场所	125.2839	43.860546	71400	431	220104
B01AF0D22T	洗衣店	125.306136	43.945742	71500	431	220103
B01AF0D25R	美容美发店	125.283411	43.899013	71100	431	220106
B01AF0D27Y	中国移动营业厅	125.352626	43.8648	70603	431	220102
B01AF0D282	美容美发店	125.352799	43.865966	71100	431	220102
B01AF0D2AR	洗浴推拿场所	125.364307	43.849758	71400	431	220102
B01AF0D2B2	洗浴推拿场所	125.348859	43.85099	71400	431	220102
B01AF0D2D7	美容美发店	125.313074	43.867865	71100	431	220104
B01AF0D2DI	中介机构	125.286178	43.891767	71600	431	220106
B01AF0D2FY	美容美发店	125.351749	43.89039	71100	431	220102
B01AF0D2GZ	美容美发店	125.222667	43.851836	71100	431	220106
B01AF0D2HJ	洗浴推拿场所	125.370363	43.834272	71400	431	220102
B01AF0D2KU	洗浴推拿场所	125.337666	43.921131	71400	431	220103
B01AF0D2SV	生活服务场所	125.32893	43.890691	70000	431	220102
B01AF0D2UM	评估事务所	125.316887	43.880649	70703	431	220104
B01AF0D2XB	美容美发店	125.393799	43.865629	71100	431	220105
B01AF0D2ZE	邮局	125.325426	43.904258	70400	431	220103
B01AF0D30Z	摄影冲印	125.36617	43.825755	71300	431	220102
B01AF0D32M	洗衣店	125.298886	43.93954	71500	431	220103
B01AF0D32R	美容美发店	125.275505	43.885117	71100	431	220106
B01AF0D33L	旅行社	125.332623	43.87789	70100	431	220102
B01AF0D36C	美容美发店	125.29756	43.858785	71100	431	220104
B01AF0D36O	洗衣店	125.29447	43.861141	71500	431	220104
B01AF0D37Q	洗衣店	125.322766	43.82972	71500	431	220102
B01AF0D37S	美容美发店	125.323349	43.829729	71100	431	220102
B01AF0D38R	律师事务所	125.331009	43.895559	70701	431	220102
B01AF0D38S	律师事务所	125.331009	43.895559	70701	431	220102
B01AF0D3BL	洗衣店	125.315167	43.864288	71500	431	220104
B01AF0D3D7	洗浴推拿场所	125.352504	43.893726	71400	431	220102
B01AF0D3H3	美容美发店	125.36483	43.82453	71100	431	220102
B01AF0D3H5	美容美发店	125.364803	43.824393	71100	431	220102
B01AF0D3HA	洗衣店	125.364089	43.82314	71500	431	220102
B01AF0D3M6	中国电信营业厅	125.276427	43.859697	70601	431	220104
B01AF0D3MF	美容美发店	125.287625	43.845913	71100	431	220104
B01AF0D3NR	生活服务场所	125.330508	43.896188	70000	431	220102
B01AF0D3SG	生活服务场所	125.355967	43.891326	70000	431	220102
B01AF0D3V6	美容美发店	125.364241	43.822761	71100	431	220102
B01AF0D3VT	洗衣店	125.367094	43.820862	71500	431	220102
B01AF0D3WB	生活服务场所	125.366595	43.822495	70000	431	220102
B01AF0D3X0	洗浴推拿场所	125.371475	43.823601	71400	431	220102
B01AF0D3ZV	美容美发店	125.344442	43.879192	71100	431	220102
B01AF0D4F9	洗衣店	125.340364	43.883125	71500	431	220102
B01AF0D4FV	洗衣店	125.296861	43.873883	71500	431	220104
B01AF0D4GI	洗衣店	125.281416	43.839811	71500	431	220104
B01AF0D4HN	火车票代售点	125.342422	43.901436	70302	431	220103
B01AF0D4MN	美容美发店	125.370356	43.89158	71100	431	220105
B01AF0D4N5	洗衣店	125.349491	43.891753	71500	431	220102
B01AF0D4PB	中国电信营业厅	125.371133	43.881985	70601	431	220105
B01AF0D4PT	美容美发店	125.28289	43.87394	71100	431	220106
B01AF0D4R8	洗浴推拿场所	125.342177	43.931452	71400	431	220103
B01AF0D4RI	美容美发店	125.345946	43.93169	71100	431	220103
B01AF0D4V6	生活服务场所	125.339671	43.873176	70000	431	220102
B01AF0D4XZ	物流速递	125.378229	43.900254	70500	431	220105
B01AF0D4YU	生活服务场所	125.335908	43.897105	70000	431	220102
B01AF0D533	中介机构	125.29889	43.890535	71600	431	220104
B01AF0D54B	物流速递	125.383484	43.886977	70500	431	220105
B01AF0D57W	生活服务场所	125.327084	43.930581	70000	431	220103
B01AF0D5IM	美容美发店	125.318906	43.934195	71100	431	220103
B01AF0D5KX	洗浴推拿场所	125.325726	43.927015	71400	431	220103
B01AF0D5LE	生活服务场所	125.317634	43.923712	70000	431	220103
B01AF0D5SS	中国电信营业厅	125.336099	43.840634	70601	431	220102
B01AF0D5ST	洗衣店	125.335659	43.840538	71500	431	220102
B01AF0D5TQ	邮政速递	125.312929	43.872966	70401	431	220104
B01AF0D5UW	洗衣店	125.264914	43.844497	71500	431	220104
B01AF0D5YQ	美容美发店	125.322434	43.927236	71100	431	220103
B01AF0D5ZD	洗衣店	125.319765	43.928138	71500	431	220103
B01AF0D631	火车票代售点	125.291368	43.827276	70302	431	220104
B01AF0D66H	洗浴推拿场所	125.339256	43.834888	71400	431	220102
B01AF0D695	摄影冲印	125.327718	43.931539	71300	431	220103
B01AF0D6CQ	中国电信营业厅	125.279995	43.88	70601	431	220106
B01AF0D6GR	美容美发店	125.336124	43.875779	71100	431	220102
B01AF0D6HB	维修站点	125.32085	43.886447	71200	431	220104
B01AF0D6IX	物流速递	125.346809	43.907153	70500	431	220103
B01AF0D6MG	美容美发店	125.248241	43.82122	71100	431	220104
B01AF0D6MT	美容美发店	125.245058	43.82211	71100	431	220104
B01AF0D6NQ	洗浴推拿场所	125.361964	43.885694	71400	431	220105
B01AF0D6OL	中国移动营业厅	125.33725	43.932405	70603	431	220103
B01AF0D6P4	洗浴推拿场所	125.369027	43.919135	71400	431	220105
B01AF0D6QX	美容美发店	125.280945	43.866304	71100	431	220104
B01AF0D6RO	丧葬设施	125.335344	43.930811	71900	431	220103
B01AF0D70D	洗衣店	125.252387	43.893343	71500	431	220106
B01AF0D724	洗浴推拿场所	125.366906	43.882483	71400	431	220105
B01AF0D72U	中国电信营业厅	125.336838	43.930839	70601	431	220103
B01AF0D75O	洗衣店	125.268455	43.876185	71500	431	220106
B01AF0D75U	美容美发店	125.268954	43.876238	71100	431	220106
B01AF0D75V	洗衣店	125.269417	43.876246	71500	431	220106
B01AF0D771	洗浴推拿场所	125.30175	43.945951	71400	431	220103
B01AF0D77G	摄影冲印	125.301437	43.944418	71300	431	220103
B01AF0D79T	摄影冲印	125.348314	43.888635	71300	431	220102
B01AF0D7AQ	中介机构	125.304246	43.882381	71600	431	220104
B01AF0D7G5	洗衣店	125.390669	43.847858	71500	431	220102
B01AF0D7M2	美容美发店|购物服务	125.346201	43.897253	071100|061400	431	220102
B01AF0D7O4	洗衣店	125.307619	43.919971	71500	431	220106
B01AF0D7P4	美容美发店	125.347515	43.901298	71100	431	220102
B01AF0D7PT	美容美发店	125.303766	43.920662	71100	431	220106
B01AF0D7Q2	生活服务场所	125.34923	43.903481	70000	431	220102
B01AF0D7R1	美容美发店	125.353576	43.906621	71100	431	220102
B01AF0D7V7	彩票彩券销售点	125.650869	43.520931	71800	431	220112
B01AF0D7XL	彩票彩券销售点	125.704081	44.536767	71800	431	220183
B01AF0D7YQ	彩票彩券销售点	125.692692	44.535516	71800	431	220183
B01AF0D80X	彩票彩券销售点	125.835321	44.151604	71800	431	220113
B01AF0D82R	中国联通营业厅	124.824414	44.344171	70604	431	220122
B01AF0D84R	生活服务场所	125.704553	44.531089	70000	431	220183
B01AF0D84T	中国联通营业厅	125.466196	43.95595	70604	431	220103
B01AF0D8FY	人才市场	125.654868	43.531033	70800	431	220112
B01AF0D8QF	中国电信营业厅	125.168058	44.434304	70601	431	220122
B01AF0D8RV	美容美发店	125.646227	43.955174	71100	431	220113
B01AF0D8RY	电力营业厅	125.633778	43.956817	71000	431	220113
B01AF0D8US	洗浴推拿场所	125.655936	43.521899	71400	431	220112
B01AF0D8V2	洗浴推拿场所	125.177081	44.435782	71400	431	220122
B01AF0D8WU	生活服务场所	125.692252	43.991829	70000	431	220113
B01AF0D8ZT	美容美发店	125.659877	43.526926	71100	431	220112
B01AF0D982	中国电信营业厅	125.669082	43.52503	70601	431	220112
B01AF0D988	摄影冲印	125.658442	43.524366	71300	431	220112
B01AF0D998	律师事务所	125.705504	44.523465	70701	431	220183
B01AF0D9EB	中国电信营业厅	125.707985	44.533747	70601	431	220183
B01AF0D9H2	洗浴推拿场所	125.668705	43.525626	71400	431	220112
B01AF0D9I6	洗衣店	125.701244	44.535053	71500	431	220183
B01AF0D9TG	邮局	125.696934	44.542255	70400	431	220183
B01AF0DA0S	中国电信营业厅|公司企业	125.187022	44.437636	070601|170208	431	220122
B01AF0DA1J	洗衣店	125.821584	44.137207	71500	431	220113
B01AF0DA2S	洗衣店	126.556443	44.828957	71500	431	220182
B01AF0DA4A	洗衣店	125.822946	44.148622	71500	431	220113
B01AF0DA8R	洗浴推拿场所	126.554046	44.817761	71400	431	220182
B01AF0DA9E	邮局	126.685907	44.550958	70400	431	220182
B01AF0DADL	美容美发店	125.759919	44.388477	71100	431	220183
B01AF0DADV	邮局	125.759392	44.388879	70400	431	220183
B01AF0DAEH	洗衣店	125.839542	44.157744	71500	431	220113
B01AF0DAEJ	洗衣店	125.840085	44.158067	71500	431	220113
B01AF0DAHQ	美容美发店	125.852334	44.161543	71100	431	220113
B01AF0DAJ3	洗浴推拿场所	126.547418	44.820035	71400	431	220182
B01AF0DAJS	邮局	125.746157	44.311379	70400	431	220113
B01AF0DAPA	洗浴推拿场所|住宿服务	125.831411	44.152687	071400|100100	431	220113
B01AF0DAU5	物流速递	125.207997	43.814929	70500	431	220106
B01AF0DAWE	物流速递	125.191525	43.813719	70500	431	220106
B01AF0DAWK	物流速递	125.193467	43.81795	70500	431	220106
B01AF0DAX6	洗浴推拿场所	125.84256	44.155782	71400	431	220113
B01AF0DAX7	摄影冲印	125.836021	44.153062	71300	431	220113
B01AF0DAZU	邮局	125.822805	44.146835	70400	431	220113
B01AF0DAZZ	生活服务场所	126.571435	44.81936	70000	431	220182
B01AF0DB2Z	生活服务场所	125.833957	44.148286	70000	431	220113
B01AF0DB30	美容美发店	125.834574	44.149497	71100	431	220113
B01AF0DB4G	美容美发店	126.56275	44.824773	71100	431	220182
B01AF0DB5O	公墓	125.883958	44.162238	71902	431	220113
B01AF0DB5T	美容美发店	126.562801	44.824774	71100	431	220182
B01AF0DBEA	生活服务场所	125.334385	43.900342	70000	431	220103
B01AF0DBGD	美容美发店	125.322576	43.845165	71100	431	220104
B01AF0DBGV	洗浴推拿场所	125.333259	43.889428	71400	431	220102
B01AF0DBIP	美容美发店	125.334376	43.907289	71100	431	220103
B01AF0DBIU	摄影冲印	125.318577	43.908084	71300	431	220103
B01AF0DBJR	中国电信营业厅	125.83566	44.150844	70601	431	220113
B01AF0DBKH	生活服务场所	125.659372	43.526366	70000	431	220112
B01AF0DBLX	生活服务场所	125.33533	43.901292	70000	431	220103
B01AF0DESL	美容美发店	125.260233	43.86436	71100	431	220106
B01AF0DEST	彩票彩券销售点	125.301449	43.826888	71800	431	220104
B01AF0DET4	生活服务场所	125.335128	43.900878	70000	431	220103
B01AF0DET6	洗衣店	125.301137	43.826895	71500	431	220104
B01AF0DETL	彩票彩券销售点	125.236266	43.855375	71800	431	220106
B01AF0DEY7	物流仓储场地	125.732759	44.513404	70501	431	220183
B01AF0DEYL	生活服务场所	125.332906	43.883034	70000	431	220102
B01AF0DEZA	中国电信营业厅	125.821724	44.146365	70601	431	220113
B01AF0DG6B	中国电信营业厅	126.544759	44.826165	70601	431	220182
B01AF0DG8A	彩票彩券销售点	125.299552	43.801279	71800	431	220102
B01AF0DGCJ	美容美发店	125.299053	43.800277	71100	431	220102
B01AF0DGDH	物流仓储场地	125.229187	43.934078	70501	431	220106
B01AF0YYSU	美容美发店	125.921512	43.421153	71100	431	220112
B01AF0YYWC	美容美发店	125.475302	43.962701	71100	431	220103
B01AF0YYZ2	美容美发店	125.334378	43.907323	71100	431	220103
B01AF0YZ16	美容美发店	125.373112	43.887258	71100	431	220105
B01AF0YZ1Y	美容美发店	125.316938	43.866786	71100	431	220104
B01AF0YZ23	生活服务场所	125.321651	43.87683	70000	431	220104
B01AF0YZ2H	生活服务场所	125.318171	43.873242	70000	431	220104
B01AF0YZ3X	洗浴推拿场所	125.299924	43.900653	71400	431	220106
B01AF0YZ4B	彩票彩券销售点	125.299463	43.899702	71800	431	220106
B01AF0YZ4E	中介机构	125.29531	43.901094	71600	431	220106
B01AF0YZ56	洗浴推拿场所	125.289064	43.862854	71400	431	220104
B01AF0YZ5D	美容美发店	125.381384	43.883997	71100	431	220105
B01AF0YZ6V	物流速递	125.395067	43.923789	70500	431	220105
B01AF0YZ8S	物流速递|商务住宅	125.383123	43.927211	070500|120100	431	220105
B01AF0YZDA	美容美发店	125.374822	43.890056	71100	431	220105
B01AF0YZEK	美容美发店	125.315098	43.866981	71100	431	220104
B01AF0YZKC	洗衣店	125.650885	43.954506	71500	431	220113
B01AF0YZOB	洗浴推拿场所	125.334808	43.887588	71400	431	220102
B01AF0YZR4	美容美发店	125.321713	43.866892	71100	431	220104
B01AF0YZR8	美容美发店	125.321787	43.867066	71100	431	220104
B01AF0YZR9	美容美发店	125.321575	43.867066	71100	431	220104
B01AF0YZU3	美容美发店	125.281414	43.851972	71100	431	220104
B01AF0YZUM	美容美发店	125.275959	43.853111	71100	431	220104
B01AF0YZXO	生活服务场所	125.225159	43.856974	70000	431	220106
B01AF0Z014	美容美发店	125.340979	43.890499	71100	431	220102
B01AF0Z02B	美容美发店	125.334925	43.897275	71100	431	220102
B01AF0Z02P	美容美发店	125.333848	43.888843	71100	431	220102
B01AF0Z02W	洗浴推拿场所	125.337333	43.890635	71400	431	220102
B01AF0Z03Q	美容美发店	125.364934	43.875132	71100	431	220105
B01AF0Z04G	美容美发店	125.372514	43.879217	71100	431	220105
B01AF0Z05Z	生活服务场所	125.318299	43.869503	70000	431	220104
B01AF0Z08N	生活服务场所	125.285609	43.845477	70000	431	220104
B01AF0Z0AH	美容美发店	125.195803	43.852148	71100	431	220106
B01AF0Z0BG	洗衣店	125.187594	43.85416	71500	431	220106
B01AF0Z0BO	美容美发店	125.189215	43.85401	71100	431	220106
B01AF0Z0EY	美容美发店	125.33679	43.896274	71100	431	220102
B01AF0Z0EZ	美容美发店	125.336735	43.896645	71100	431	220102
B01AF0Z0JF	美容美发店	125.28827	43.898026	71100	431	220106
B01AF0Z0KZ	美容美发店	125.287063	43.839804	71100	431	220104
B01AF0Z0LD	摄影冲印	125.288377	43.845893	71300	431	220104
B01AF0Z0M0	生活服务场所	125.27547	43.851283	70000	431	220104
B01AF0Z0MH	彩票彩券销售点	125.222273	43.849884	71800	431	220106
B01AF0Z0MI	彩票彩券销售点	125.222279	43.849882	71800	431	220106
B01AF0Z0NY	美容美发店	125.248441	43.861116	71100	431	220106
B01AF0Z0OO	彩票彩券销售点	125.248986	43.889072	71800	431	220106
B01AF0Z0QO	彩票彩券销售点	125.248028	43.864188	71800	431	220106
B01AF0Z0SX	生活服务场所	125.332069	43.878597	70000	431	220102
B01AF0Z0TI	美容美发店	125.333003	43.879978	71100	431	220102
B01AF0Z0TL	摄影冲印	125.334356	43.879342	71300	431	220102
B01AF0Z0UQ	彩票彩券销售点	125.334636	43.870812	71800	431	220102
B01AF0Z11S	彩票彩券销售点	125.232755	43.859388	71800	431	220106
B01AF0Z139	洗浴推拿场所	125.232467	43.862195	71400	431	220106
B01AF0Z166	美容美发店	125.336231	43.893557	71100	431	220102
B01AF0Z1AS	美容美发店	125.281853	43.89814	71100	431	220106
B01AF0Z1EN	洗浴推拿场所	125.227863	43.840844	71400	431	220106
B01AF0Z1EY	物流速递	125.238433	43.84561	70500	431	220106
B01AF0Z1H4	物流仓储场地	125.216688	43.836429	70501	431	220106
B01AF0Z1I3	物流速递	125.17769	43.844899	70500	431	220106
B01AF0Z1I6	物流速递	125.158265	43.838652	70500	431	220106
B01AF0Z1J3	生活服务场所	125.369889	43.843203	70000	431	220102
B01AF0Z1K1	美容美发店	125.367721	43.847394	71100	431	220102
B01AF0Z1K3	美容美发店	125.366	43.848142	71100	431	220102
B01AF0Z1O9	生活服务场所	125.343017	43.879483	70000	431	220102
B01AF0Z1PQ	洗浴推拿场所	125.278382	43.885072	71400	431	220106
B01AF0Z1SK	美容美发店	125.298566	43.86543	71100	431	220104
B01AF0Z1SX	摄影冲印	125.285959	43.891452	71300	431	220106
B01AF0Z1TX	生活服务场所	125.217226	43.85665	70000	431	220106
B01AF0Z1UN	彩票彩券销售点	125.249018	43.889072	71800	431	220106
B01AF0Z249	维修站点	125.269428	43.866388	71200	431	220106
B01AF0Z26A	电讯营业厅|生活服务	125.297481	43.889626	070600|071000	431	220104
B01AF0Z2BO	生活服务场所	125.327005	43.864485	70000	431	220102
B01AF0Z2BT	美容美发店	125.327297	43.864475	71100	431	220102
B01AF0Z2F4	美容美发店	125.352734	43.865966	71100	431	220102
B01AF0Z2FR	美容美发店	125.279157	43.862505	71100	431	220104
B01AF0Z2FS	彩票彩券销售点	125.279016	43.862398	71800	431	220104
B01AF0Z2FV	美容美发店	125.279796	43.863048	71100	431	220104
B01AF0Z2G7	美容美发店	125.303196	43.892686	71100	431	220104
B01AF0Z2GN	美容美发店	125.302834	43.890848	71100	431	220104
B01AF0Z2J8	美容美发店	125.319641	43.886927	71100	431	220104
B01AF0Z2L4	美容美发店	125.317703	43.858458	71100	431	220104
B01AF0Z2L7	摄影冲印	125.321732	43.854275	71300	431	220104
B01AF0Z2O1	邮局	125.298532	43.923328	70400	431	220106
B01AF0Z2O6	美容美发店	125.298944	43.923353	71100	431	220106
B01AF0Z2Q0	洗浴推拿场所	125.279817	43.940806	71400	431	220103
B01AF0Z38G	物流速递	125.309197	43.923607	70500	431	220106
B01AF0Z3A9	美容美发店	125.33334	43.876499	71100	431	220102
B01AF0Z3GA	摄影冲印	125.297889	43.883447	71300	431	220104
B01AF0Z3GU	美容美发店	125.313242	43.873524	71100	431	220104
B01AF0Z3JL	美容美发店	125.275955	43.852901	71100	431	220104
B01AF0Z3MP	美容美发店	125.354657	43.929146	71100	431	220103
B01AF0Z3NN	生活服务场所	125.336912	43.931394	70000	431	220103
B01AF0Z3WW	美容美发店	125.27216	43.910723	71100	431	220106
B01AF0Z3Z0	维修站点	125.32241	43.889378	71200	431	220104
B01AF0Z3ZX	生活服务场所	125.302168	43.842185	70000	431	220104
B01AF0Z402	美容美发店	125.301424	43.849242	71100	431	220104
B01AF0Z41T	物流速递	125.329006	43.9664	70500	431	220103
B01AF0Z494	美容美发店	125.344477	43.906508	71100	431	220103
B01AF0Z4CI	旅行社	125.295947	43.87742	70100	431	220104
B01AF0Z4HA	物流速递	125.355661	43.900878	70500	431	220102
B01AF0Z4MD	美容美发店	125.381539	43.867246	71100	431	220105
B01AF0Z4PD	生活服务场所	125.286272	43.888142	70000	431	220106
B01AF0Z4XF	美容美发店	125.329735	43.890716	71100	431	220102
B01AF0Z50O	中介机构	125.362636	43.888107	71600	431	220105
B01AF0Z52V	美容美发店	125.290284	43.888443	71100	431	220106
B01AF0Z586	公交卡/月票代售点	125.327448	43.888655	70305	431	220102
B01AF0Z5BR	彩票彩券销售点	125.289713	43.864574	71800	431	220104
B01AF0Z5F5	美容美发店	125.304053	43.734851	71100	431	220104
B01AF0Z5FP	中国联通营业厅	124.908639	44.672892	70604	431	220122
B01AF0Z5IL	彩票彩券销售点	125.178383	44.433427	71800	431	220122
B01AF0Z5IR	丧葬设施	125.177209	44.436688	71900	431	220122
B01AF0Z5IV	彩票彩券销售点	125.16659	44.427379	71800	431	220122
B01AF0Z5IW	彩票彩券销售点	125.166533	44.427369	71800	431	220122
B01AF0Z5MD	邮局	126.538475	44.836556	70400	431	220182
B01AF0Z5P8	美容美发店	125.335683	43.840542	71100	431	220102
B01AF0Z5PE	美容美发店	125.329112	43.840314	71100	431	220102
B01AF0Z5SP	彩票彩券销售点	125.27714	43.858427	71800	431	220104
B01AF0Z5UL	彩票彩券销售点	125.269989	43.837275	71800	431	220104
B01AF0Z5UM	洗衣店	125.270634	43.837576	71500	431	220104
B01AF0Z5Y1	洗衣店	125.541516	43.678105	71500	431	220112
B01AF0Z5YA	邮局	125.711595	43.689568	70400	431	220112
B01AF0Z60L	中国联通营业厅	125.952926	44.692148	70604	431	220183
B01AF0Z611	邮局	125.83919	44.428546	70400	431	220183
B01AF0Z633	生活服务场所	124.961003	44.341467	70000	431	220122
B01AF0Z64E	摄影冲印	126.153815	44.792663	71300	431	220182
B01AF0Z65C	摄影冲印	126.154591	44.79244	71300	431	220182
B01AF0Z66W	生活服务场所	126.559116	44.819677	70000	431	220182
B01AF0Z66X	美容美发店	126.558542	44.819898	71100	431	220182
B01AF0Z69R	律师事务所	126.536171	44.832626	70701	431	220182
B01AF0Z69S	律师事务所	126.536218	44.832612	70701	431	220182
B01AF0Z69W	旅行社	126.538887	44.83173	70100	431	220182
B01AF0Z6AV	公园景点售票处	125.334374	43.870564	70306	431	220102
B01AF0Z6AX	公园景点售票处	125.340152	43.866433	70306	431	220102
B01AF0Z6BY	美容美发店	125.327615	43.87586	71100	431	220102
B01AF0Z6FN	彩票彩券销售点	125.303552	43.881751	71800	431	220104
B01AF0Z6FQ	彩票彩券销售点	125.299261	43.879529	71800	431	220104
B01AF0Z6GV	物流速递	125.267812	43.870952	70500	431	220106
B01AF0Z6HA	律师事务所	125.289527	43.898328	70701	431	220106
B01AF0Z6IO	洗浴推拿场所	125.26691	43.887799	71400	431	220106
B01AF0Z6JP	美容美发店	125.389202	43.879133	71100	431	220105
B01AF0Z6KH	物流速递	125.181361	43.815709	70500	431	220106
B01AF0Z6L2	洗衣店	125.243723	43.823661	71500	431	220104
B01AF0Z6NF	物流速递	125.128801	44.666959	70500	431	220122
B01AF0Z6PF	邮局	125.68752	44.624923	70400	431	220183
B01AF0Z6Q0	中国移动营业厅	125.071698	44.401084	70603	431	220122
B01AF0Z6SU	中国联通营业厅	126.531976	44.830797	70604	431	220182
B01AF0Z6V8	生活服务场所	126.542153	44.822181	70000	431	220182
B01AF0Z6X3	美容美发店	125.29493	43.901224	71100	431	220106
B01AF0Z76P	律师事务所	125.388357	43.86545	70701	431	220105
B01AF0Z79T	生活服务场所	125.169951	43.78079	70000	431	220104
B01AF0Z7B7	洗浴推拿场所|生活服务	125.223396	43.833971	071400|071100	431	220106
B01AF0Z7IC	物流速递	126.542968	44.821318	70500	431	220182
B01AF0Z7K1	生活服务场所	126.564356	44.832452	70000	431	220182
B01AF0Z7L2	生活服务场所	126.554683	44.827426	70000	431	220182
B01AF0Z7LN	洗衣店	126.554371	44.817019	71500	431	220182
B01AF0Z7N4	美容美发店	125.278021	43.907748	71100	431	220106
B01AF0Z7N6	洗衣店	125.277778	43.908262	71500	431	220106
B01AF0Z7N8	洗浴推拿场所|生活服务	125.276856	43.908559	071400|070100	431	220106
B01AF0Z7NT	美容美发店	125.278248	43.912254	71100	431	220106
B01AF0Z7NU	生活服务场所	125.278689	43.913418	70000	431	220106
B01AF0Z7NV	生活服务场所	125.278711	43.91347	70000	431	220106
B01AF0Z7O7	洗浴推拿场所	125.290637	43.915565	71400	431	220106
B01AF0Z7OE	生活服务场所	125.309432	43.914202	70000	431	220106
B01AF0Z7RZ	邮政速递	125.370007	43.888803	70401	431	220105
B01AF0Z7TR	美容美发店	125.262514	43.862096	71100	431	220106
B01AF0Z7YR	生活服务场所	125.63583	44.263841	70000	431	220113
B01AF0Z839	生活服务场所	126.556765	44.827447	70000	431	220182
B01AF0Z84C	洗衣店	126.548743	44.820249	71500	431	220182
B01AF0Z84N	美容美发店	126.554584	44.828796	71100	431	220182
B01AF0Z86Q	律师事务所	125.329307	43.898391	70701	431	220103
B01AF0Z87G	物流速递	125.334132	43.904801	70500	431	220103
B01AF0Z88G	律师事务所	125.320405	43.906479	70701	431	220103
B01AF0Z8BO	中国联通营业厅	125.373917	43.84106	70604	431	220102
B01AF0Z8BR	物流速递	125.376656	43.843423	70500	431	220102
B01AF0Z8BY	美容美发店	125.373571	43.845663	71100	431	220102
B01AF0Z8FP	美容美发店	125.327862	43.835479	71100	431	220102
B01AF0Z8G0	中国联通营业厅|购物服务	125.257777	43.821158	070604|060305	431	220104
B01AF0Z8GG	彩票彩券销售点	125.317839	43.830546	71800	431	220104
B01AF0Z8GR	洗衣店	125.324205	43.821516	71500	431	220102
B01AF0Z8HU	物流速递	125.350096	43.833681	70500	431	220102
B01AF0Z8J9	美容美发店	125.365959	43.825342	71100	431	220102
B01AF0Z8JN	物流速递	125.37235	43.819957	70500	431	220102
B01AF0Z8NP	评估事务所	125.840239	44.15168	70703	431	220113
B01AF0Z8TK	彩票彩券销售点	125.317488	43.861278	71800	431	220104
B01AF0Z8TW	彩票彩券销售点	125.3158	43.859865	71800	431	220104
B01AF0Z8U6	彩票彩券销售点	125.323503	43.864158	71800	431	220104
B01AF0Z8U9	美容美发店	125.321892	43.863711	71100	431	220104
B01AF0Z8UI	律师事务所	125.31899	43.85626	70701	431	220104
B01AF0Z8V4	美容美发店	125.315836	43.87702	71100	431	220104
B01AF0Z8W5	美容美发店	125.322154	43.865586	71100	431	220104
B01AF0Z8WD	美容美发店	125.314728	43.866702	71100	431	220104
B01AF0Z8WE	彩票彩券销售点	125.314682	43.866982	71800	431	220104
B01AF0Z8XG	生活服务场所	125.344887	43.888718	70000	431	220102
B01AF0Z8XQ	彩票彩券销售点	125.375923	43.839038	71800	431	220102
B01AF0Z8Z0	美容美发店	125.3327	43.89576	71100	431	220102
B01AF0Z914	彩票彩券销售点	125.368744	43.879633	71800	431	220105
B01AF0Z92Z	中国电信营业厅	125.279054	43.828905	70601	431	220104
B01AF0Z93E	彩票彩券销售点	125.282396	43.835771	71800	431	220104
B01AF0Z93Z	美容美发店	125.295778	43.826981	71100	431	220104
B01AF0Z990	摄影冲印	125.83167	44.153926	71300	431	220113
B01AF0Z9C0	邮局	126.960083	44.710371	70400	431	220182
B01AF0Z9CM	生活服务场所	126.182327	44.63809	70000	431	220183
B01AF0Z9CN	邮局	126.182736	44.637962	70400	431	220183
B01AF0Z9CV	洗浴推拿场所	126.184869	44.63846	71400	431	220183
B01AF0Z9D5	中国移动营业厅	126.187219	44.639078	70603	431	220183
B01AF0Z9EQ	洗衣店	125.311268	43.868617	71500	431	220104
B01AF0Z9EU	美容美发店	125.311298	43.867601	71100	431	220104
B01AF0Z9F2	彩票彩券销售点	125.31136	43.865619	71800	431	220104
B01AF0Z9I3	彩票彩券销售点	125.285882	43.855928	71800	431	220104
B01AF0Z9JR	彩票彩券销售点	125.30026	43.872937	71800	431	220104
B01AF0Z9L9	生活服务场所	125.284628	43.89189	70000	431	220106
B01AF0Z9LD	彩票彩券销售点|政府机构及社会团体	125.280312	43.889583	071800|130100	431	220106
B01AF0Z9M2	彩票彩券销售点	125.269298	43.902089	71800	431	220106
B01AF0Z9M6	美容美发店	125.265963	43.893841	71100	431	220106
B01AF0Z9NB	生活服务场所	125.317573	43.891112	70000	431	220104
B01AF0Z9RG	物流速递	125.298362	43.874642	70500	431	220104
B01AF0Z9SX	美容美发店	125.350038	43.863148	71100	431	220102
B01AF0Z9WQ	彩票彩券销售点	125.297589	43.839532	71800	431	220104
B01AF0Z9YX	中国联通营业厅|购物服务	125.325009	43.900766	070604|060305|170208	431	220103
B01AF0ZA13	美容美发店	125.835837	44.151626	71100	431	220113
B01AF0ZA2J	洗浴推拿场所	125.178515	44.061036	71400	431	220103
B01AF0ZA53	生活服务场所	126.686254	44.550586	70000	431	220182
B01AF0ZA6F	洗衣店	125.337781	43.846592	71500	431	220102
B01AF0ZA6Z	丧葬设施	125.335415	43.884992	71900	431	220102
B01AF0ZA73	美容美发店	125.338593	43.886839	71100	431	220102
B01AF0ZA91	彩票彩券销售点	125.339422	43.884996	71800	431	220102
B01AF0ZAC5	生活服务场所	125.340075	43.873472	70000	431	220102
B01AF0ZACD	美容美发店	125.284614	43.889029	71100	431	220106
B01AF0ZACR	彩票彩券销售点	125.367845	43.861799	71800	431	220102
B01AF0ZACZ	美容美发店	125.282061	43.898087	71100	431	220106
B01AF0ZAES	摄影冲印	125.389654	43.885818	71300	431	220105
B01AF0ZAEY	物流速递	125.383565	43.899326	70500	431	220105
B01AF0ZAFS	物流速递	125.396988	43.860609	70500	431	220105
B01AF0ZAHD	美容美发店	125.395636	43.848483	71100	431	220102
B01AF0ZAJH	中国联通营业厅	126.195375	44.490066	70604	431	220113
B01AF0ZALD	邮局	126.351679	44.370475	70400	431	220113
B01AF0ZAMK	彩票彩券销售点	126.354008	44.370267	71800	431	220113
B01AF0ZAOL	彩票彩券销售点	125.337339	43.89309	71800	431	220102
B01AF0ZAPE	中介机构	125.335848	43.893198	71600	431	220102
B01AF0ZAQI	美容美发店	125.335042	43.87567	71100	431	220102
B01AF0ZAR7	彩票彩券销售点	125.342784	43.877466	71800	431	220102
B01AF0ZAS6	美容美发店	125.389775	43.847575	71100	431	220102
B01AF0ZAT2	美容美发店	125.389373	43.868418	71100	431	220105
B01AF0ZAUS	彩票彩券销售点	125.383093	43.871393	71800	431	220105
B01AF0ZAUT	彩票彩券销售点	125.383239	43.871394	71800	431	220105
B01AF0ZAX4	洗浴推拿场所	125.664684	43.521217	71400	431	220112
B01AF0ZAYK	摄影冲印	125.659453	44.063803	71300	431	220113
B01AF0ZAZT	邮局	126.200905	44.282264	70400	431	220113
B01AF0ZB0J	洗浴推拿场所	126.199681	44.281058	71400	431	220113
B01AF0ZB0K	美容美发店	126.19964	44.281097	71100	431	220113
B01AF0ZB10	美容美发店	126.198481	44.282985	71100	431	220113
B01AF0ZB2G	美容美发店	126.396064	44.311157	71100	431	220113
B01AF0ZB2Y	中介机构	125.373759	43.875443	71600	431	220105
B01AF0ZB4Z	美容美发店	125.370734	43.862104	71100	431	220102
B01AF0ZB7E	彩票彩券销售点	125.405446	43.875938	71800	431	220105
B01AF0ZB9B	彩票彩券销售点	125.408939	43.87956	71800	431	220105
B01AF0ZB9Y	洗浴推拿场所|购物服务	125.394962	43.878893	071400|060000	431	220105
B01AF0ZBAT	美容美发店	125.400194	43.874926	71100	431	220105
B01AF0ZBIQ	邮局	126.416133	44.266016	70400	431	220113
B01AF0ZBJH	中国移动营业厅	126.093285	44.23093	70603	431	220113
B01AF0ZBKA	美容美发店	125.376063	43.867948	71100	431	220105
B01AF0ZBL5	彩票彩券销售点	125.368131	43.871802	71800	431	220105
B01AF0ZBMD	美容美发店	125.375659	43.905166	71100	431	220105
B01AF0ZBNF	美容美发店	125.303876	43.895165	71100	431	220104
B01AF0ZBPT	陵园	125.476293	43.872491	71901	431	220105
B01AF0ZBQ0	洗浴推拿场所	125.473078	43.866348	71400	431	220105
B01AF0ZBRD	彩票彩券销售点	125.384786	43.846945	71800	431	220102
B01AF0ZBW5	彩票彩券销售点	125.65984	43.528633	71800	431	220112
B01AF0ZBYH	洗衣店	125.689393	44.53729	71500	431	220183
B01AF0ZC2Q	摄影冲印	126.646513	45.037158	71300	431	220182
B01AF0ZC92	邮局	125.884403	43.893865	70400	431	220113
B01AF0ZC96	彩票彩券销售点	125.888422	43.895157	71800	431	220113
B01AF0ZCG1	生活服务场所	125.669788	43.524928	70000	431	220112
B01AF0ZCGR	美容美发店	125.653384	43.523137	71100	431	220112
B01AF0ZCH3	维修站点	125.650475	43.523307	71200	431	220112
B01AF0ZCJ4	洗浴推拿场所	125.653339	43.523151	71400	431	220112
B01AF0ZCJR	中国电信营业厅	125.936974	44.538351	70601	431	220183
B01AF0ZCML	洗浴推拿场所	126.320428	44.98442	71400	431	220182
B01AF0ZCMV	洗浴推拿场所	126.317363	44.984844	71400	431	220182
B01AF0ZCNR	彩票彩券销售点	125.301376	43.889795	71800	431	220104
B01AF0ZCOD	彩票彩券销售点	125.296681	43.883861	71800	431	220104
B01AF0ZCQH	中介机构	125.266143	43.896287	71600	431	220106
B01AF0ZCQV	彩票彩券销售点	125.269298	43.902089	71800	431	220106
B01AF0ZCRD	彩票彩券销售点	125.260869	43.90026	71800	431	220106
B01AF0ZCRF	彩票彩券销售点	125.257884	43.900315	71800	431	220106
B01AF0ZCTN	彩票彩券销售点	125.452524	43.808377	71800	431	220102
B01AF0ZCXS	邮局	125.236587	44.42475	70400	431	220122
B01AF0ZD2V	邮局	125.293929	43.847324	70400	431	220104
B01AF0ZD31	律师事务所	125.292871	43.844154	70701	431	220104
B01AF0ZD35	生活服务场所	125.291193	43.83908	70000	431	220104
B01AF0ZD8Z	中国移动营业厅	125.471239	44.816317	70603	431	220122
B01AF0ZDBD	中国移动营业厅	125.175209	44.436984	70603	431	220122
B01AF0ZDBJ	物流速递	125.163574	44.43668	70500	431	220122
B01AF0ZDEY	彩票彩券销售点	125.187936	44.430105	71800	431	220122
B01AF0ZDON	中国电信营业厅	125.535327	44.715511	70601	431	220122
B01AF0ZDP4	律师事务所	125.843886	44.420622	70701	431	220183
B01AF0ZDST	洗衣店	126.183368	44.638066	71500	431	220183
B01AF0ZDTL	美容美发店|科教文化服务	125.415792	43.824813	071100|141400	431	220102
B01AF0ZDU2	摄影冲印	125.449554	43.810237	71300	431	220102
B01AF0ZDUQ	生活服务场所	125.666884	43.523439	70000	431	220112
B01AF0ZDWY	美容美发店	125.281422	43.85228	71100	431	220104
B01AF0ZDZ4	美容美发店	125.223679	43.85813	71100	431	220106
B01AF0ZE34	生活服务场所	126.546544	44.824214	70000	431	220182
B01AF0ZE3C	邮局	126.533129	44.821168	70400	431	220182
B01AF0ZE3N	洗衣店	126.536618	44.825517	71500	431	220182
B01AF0ZE73	彩票彩券销售点	125.295221	43.884763	71800	431	220104
B01AF0ZE8X	彩票彩券销售点	125.295364	43.884807	71800	431	220104
B01AF0ZEAK	生活服务场所	125.335075	43.900275	70000	431	220102
B01AF0ZEBI	摄影冲印	125.369592	43.881118	71300	431	220105
B01AF0ZEDM	生活服务场所	125.332396	43.87676	70000	431	220102
B01AF0ZEEF	生活服务场所	125.332228	43.898806	70000	431	220103
B01AF0ZEEN	生活服务场所	125.339773	43.902875	70000	431	220102
B01AF0ZEG0	生活服务场所	125.331316	43.87468	70000	431	220102
B01AF0ZEGN	物流速递	125.317265	43.903979	70500	431	220103
B01AF0ZEGZ	彩票彩券销售点	125.303553	43.88174	71800	431	220104
B01AF0ZEH6	彩票彩券销售点	125.273769	43.877888	71800	431	220106
B01AF0ZEHO	洗衣店	125.289454	43.898365	71500	431	220106
B01AF0ZEI9	彩票彩券销售点	125.266902	43.888272	71800	431	220106
B01AF0ZEIL	彩票彩券销售点	125.322211	43.869887	71800	431	220104
B01AF0ZEJN	维修站点	125.322374	43.889325	71200	431	220104
B01AF0ZELB	彩票彩券销售点	126.098911	44.507895	71800	431	220183
B01AF0ZELR	洗浴推拿场所	125.269359	43.899553	71400	431	220106
B01AF0ZEMY	邮局	125.447865	43.800326	70400	431	220102
B01AF0ZEND	公园景点售票处	125.452573	43.767877	70306	431	220102
B01AF0ZEPX	美容美发店	125.191134	43.854661	71100	431	220106
B01AF0ZEQM	彩票彩券销售点	125.236196	43.855349	71800	431	220106
B01AF0ZEQQ	美容美发店	125.22765	43.85206	71100	431	220106
B01AF0ZEQW	中介机构	125.226819	43.851683	71600	431	220106
B01AF0ZER8	物流速递	125.337087	43.897525	70500	431	220102
B01AF0ZERL	美容美发店	125.288128	43.861973	71100	431	220104
B01AF0ZERX	美容美发店	125.296245	43.883446	71100	431	220104
B01AF0ZEU3	彩票彩券销售点	125.344031	43.920196	71800	431	220103
B01AF0ZEUG	美容美发店	125.389738	43.879156	71100	431	220105
B01AF0ZEVY	洗衣店	125.128869	44.666478	71500	431	220122
B01AF0ZEZZ	中国移动营业厅	125.237973	44.424653	70603	431	220122
B01AF0ZF1T	彩票彩券销售点	125.300147	43.836336	71800	431	220104
B01AF0ZFCI	美容美发店	125.182806	44.062114	71100	431	220103
B01AF0ZFDH	摄影冲印	126.681342	44.551872	71300	431	220182
B01AF0ZFEC	生活服务场所	125.297224	43.894243	70000	431	220106
B01AF0ZFG0	中国移动营业厅	125.353977	44.771984	70603	431	220122
B01AF0ZFG5	中国联通营业厅	125.472808	44.816504	70604	431	220122
B01AF0ZFHM	美容美发店	125.248414	43.861102	71100	431	220106
B01AF0ZFIM	洗浴推拿场所	125.245828	43.866561	71400	431	220106
B01AF0ZFJO	美容美发店	125.334637	43.904807	71100	431	220103
B01AF0ZFKN	洗浴推拿场所	125.297564	43.857937	71400	431	220104
B01AF0ZFLG	生活服务场所	125.317665	43.875955	70000	431	220104
B01AF0ZFLL	美容美发店	125.262375	43.900711	71100	431	220106
B01AF0ZFNI	美容美发店	125.285753	43.906734	71100	431	220106
B01AF0ZFOV	中介机构	125.266615	43.878402	71600	431	220106
B01AF0ZFPL	邮局	126.200475	44.489743	70400	431	220113
B01AF0ZFR5	美容美发店	125.337389	43.880082	71100	431	220102
B01AF0ZFTP	中国移动营业厅	125.187569	44.430496	70603	431	220122
B01AF0ZFW0	美容美发店	125.284116	43.892067	71100	431	220106
B01AF0ZFXK	物流速递	125.340779	43.907301	70500	431	220103
B01AF0ZG0B	彩票彩券销售点	125.341186	43.896653	71800	431	220102
B01AF0ZG3D	旅行社	125.317541	43.865777	70100	431	220104
B01AF0ZG46	美容美发店	125.395583	43.864542	71100	431	220105
B01AF0ZG4Q	美容美发店	125.395494	43.849085	71100	431	220102
B01AF0ZG4X	美容美发店	125.390756	43.846529	71100	431	220102
B01AF0ZG59	维修站点|购物服务	125.706344	44.529768	071200|060300	431	220183
B01AF0ZG77	邮局	125.231063	43.863966	70400	431	220106
B01AF0ZG83	美容美发店	125.3655	43.836251	71100	431	220102
B01AF0ZG8D	人才市场	125.336095	43.892918	70800	431	220102
B01AF0ZGE7	物流速递	126.542704	44.821417	70500	431	220182
B01AF0ZGE9	洗衣店	126.549508	44.818862	71500	431	220182
B01AF0ZGGJ	物流速递	125.34982	43.903798	70500	431	220103
B01AF0ZGH2	中介机构	125.335952	43.893202	71600	431	220102
B01AF0ZGIN	生活服务场所	125.342312	43.878623	70000	431	220102
B01AF0ZGIX	美容美发店	125.303455	43.882144	71100	431	220104
B01AF0ZGOR	洗衣店	126.564241	44.821705	71500	431	220182
B01AF0ZGYZ	美容美发店	125.266294	43.894006	71100	431	220106
B01AF0ZH0S	洗浴推拿场所	125.311269	43.8901	71400	431	220104
B01AF0ZH32	洗衣店	126.198945	44.283183	71500	431	220113
B01AF0ZH3L	美容美发店	126.337605	44.274138	71100	431	220113
B01AF0ZH3V	美容美发店	126.415006	44.267015	71100	431	220113
B01AF0ZHDN	美容美发店	126.55849	44.82822	71100	431	220182
B01AF0ZHH8	中国联通营业厅|公司企业	125.203319	43.853385	070604|170208	431	220106
B01AF0ZHJL	美容美发店	125.34999	43.860437	71100	431	220102
B01AF0ZHPU	洗衣店	125.701542	44.532032	71500	431	220183
B01AF0ZHQ3	物流速递	125.700128	44.535461	70500	431	220183
B01AF0ZHQW	邮局	125.657386	44.065988	70400	431	220113
B01AF0ZHR5	洗衣店	125.805314	44.031	71500	431	220113
B01AF0ZHRJ	电力营业厅	126.258698	45.091571	71000	431	220182
B01AF0ZHTK	彩票彩券销售点	125.293286	43.881034	71800	431	220104
B01AF0ZHWG	美容美发店	125.267009	43.890073	71100	431	220106
B01AF0ZHX8	摄影冲印|科教文化服务	125.324852	43.894553	071300|141100	431	220102
B01AF0ZHXX	彩票彩券销售点	125.289689	43.864557	71800	431	220104
B01AF0ZI04	中介机构	125.362154	43.825948	71600	431	220102
B01AF0ZI0P	生活服务场所	125.37516	43.828158	70000	431	220102
B01AF0ZI49	洗衣店	125.364123	43.859404	71500	431	220102
B01AF0ZI7N	美容美发店	125.337023	43.92111	71100	431	220103
B01AF0ZI7Z	美容美发店	125.335497	43.924217	71100	431	220103
B01AF0ZIB3	维修站点	124.907594	44.672408	71200	431	220122
B01AF0ZICR	邮局	125.871579	44.212843	70400	431	220113
B01AF0ZIE4	生活服务场所	125.838924	44.154822	70000	431	220113
B01AF0ZIGT	物流仓储场地	125.439614	43.835806	70501	431	220102
B01AF0ZILM	美容美发店	125.340823	43.853377	71100	431	220102
B01AF0ZIPJ	美容美发店	126.545206	44.841144	71100	431	220182
B01AF0ZIQY	洗浴推拿场所	125.332037	43.838677	71400	431	220102
B01AF0ZJ0L	洗衣店	125.293699	43.943228	71500	431	220103
B01AF0ZJ0M	中国电信营业厅	125.293729	43.94418	70601	431	220103
B01AF0ZJ26	洗衣店	125.334774	43.849222	71500	431	220102
B01AF0ZJ2V	美容美发店	125.338358	43.859948	71100	431	220102
B01AF0ZJ6W	中国电信营业厅	125.261206	43.833422	70601	431	220104
B01AF0ZJ76	摄影冲印|公司企业	125.367072	43.833935	071300|170000	431	220102
B01AF0ZJ87	洗衣店|汽车服务	125.277047	43.839796	071500|010000	431	220104
B01AF0ZJ9G	美容美发店	125.303264	43.892663	71100	431	220104
B01AF0ZJAQ	生活服务场所	125.400548	43.783297	70000	431	220102
B01AF0ZJEA	美容美发店	125.646814	43.95512	71100	431	220113
B01AF0ZQIQ	中介机构	125.385406	43.852563	71600	431	220102
B01AF0ZQLE	美容美发店	125.317287	43.89111	71100	431	220104
B01AF0ZQLP	物流速递	125.269858	43.873231	70500	431	220106
B01AF0ZQNJ	洗衣店	125.352444	43.889992	71500	431	220102
B01AF0ZQPQ	飞机票代售点	125.328143	43.87113	70301	431	220102
B01AF0ZQRF	美容美发店	125.369375	43.845898	71100	431	220102
B01AF0ZQS4	摄影冲印	125.328728	43.891286	71300	431	220102
B01AF0ZQT0	摄影冲印	125.333821	43.889252	71300	431	220102
B01AF0ZQTG	美容美发店	125.372779	43.881544	71100	431	220105
B01AF0ZR1J	美容美发店	125.367875	43.837529	71100	431	220102
B01AF0ZR49	美容美发店	125.26605	43.87988	71100	431	220106
B01AF0ZR5R	物流速递	125.346908	43.902683	70500	431	220102
B01AF0ZR6O	美容美发店	125.335046	43.893773	71100	431	220102
B01AF0ZR7E	洗衣店	125.257169	43.830075	71500	431	220104
B01AF0ZR9C	洗衣店	125.268683	43.836647	71500	431	220104
B01AF0ZR9Y	生活服务场所	125.39079	43.845474	70000	431	220102
B01AF0ZR9Z	美容美发店	125.303924	43.890497	71100	431	220104
B01AF0ZRAT	生活服务场所	125.305143	43.944573	70000	431	220103
B01AF0ZRBQ	洗衣店	125.270067	43.898076	71500	431	220106
B01AF0ZRDG	摄影冲印	125.276543	43.869865	71300	431	220106
B01AF0ZRDH	美容美发店	125.276511	43.869645	71100	431	220106
B01AF0ZRF4	美容美发店	125.287528	43.908137	71100	431	220106
B01AF0ZRIX	律师事务所	125.308697	43.833629	70701	431	220104
B01AF0ZRJ0	彩票彩券销售点	125.360926	43.826814	71800	431	220102
B01AF0ZRJB	美容美发店	125.281673	43.879179	71100	431	220106
B01AF0ZRK5	彩票彩券销售点	125.319996	43.927733	71800	431	220103
B01AF0ZRL6	中介机构	125.3166	43.869852	71600	431	220104
B01AF0ZRN0	洗浴推拿场所	125.31652	43.888343	71400	431	220104
B01AF0ZRNO	物流速递	125.300211	43.847935	70500	431	220104
B01AF0ZRPW	洗衣店	125.387937	43.833066	71500	431	220102
B01AF0ZRSI	美容美发店	125.271838	43.837675	71100	431	220104
B01AF0ZRTK	生活服务场所	125.339877	43.899082	70000	431	220102
B01AF0ZRUR	美容美发店	125.315964	43.86906	71100	431	220104
B01AF0ZRX2	美容美发店	125.275039	43.854146	71100	431	220104
B01AF0ZRYK	美容美发店	125.316608	43.876445	71100	431	220104
B01AF0ZRZE	中国电信营业厅	125.253289	43.824487	70601	431	220104
B01AF0ZRZF	洗浴推拿场所	125.369793	43.834961	71400	431	220102
B01AF0ZS49	生活服务场所	125.369595	43.884222	70000	431	220105
B01AF0ZS4Z	洗浴推拿场所	125.263329	43.874411	71400	431	220106
B01AF0ZS8N	会计师事务所	125.308584	43.897378	70702	431	220103
B01AF0ZS9B	律师事务所	125.242676	43.861503	70701	431	220106
B01AF0ZSBM	会计师事务所	125.310286	43.891202	70702	431	220104
B01AF0ZSCR	彩票彩券销售点	125.32586	43.932667	71800	431	220103
B01AF0ZSFB	生活服务场所	125.346767	43.878637	70000	431	220102
B01AF0ZSGN	摄影冲印	125.299197	43.873411	71300	431	220104
B01AF0ZSI0	洗浴推拿场所	125.302038	43.844963	71400	431	220104
B01AF0ZSIZ	美容美发店	125.187334	43.853843	71100	431	220106
B01AF0ZSPV	彩票彩券销售点	125.223068	43.846267	71800	431	220106
B01AF0ZSQH	中介机构	125.263782	43.893868	71600	431	220106
B01AF0ZSRO	彩票彩券销售点	125.259101	43.89166	71800	431	220106
B01AF0ZSS2	美容美发店	125.322469	43.870502	71100	431	220104
B01AF0ZSU4	美容美发店	125.314155	43.884684	71100	431	220104
B01AF0ZSWX	洗衣店	125.385059	43.878509	71500	431	220105
B01AF0ZT2C	火车票代售点|生活服务	125.278573	43.865403	070302|070301	431	220104
B01AF0ZT6Y	美容美发店	125.336389	43.92216	71100	431	220103
B01AF0ZTCW	生活服务场所	125.349656	43.891904	70000	431	220102
B01AF0ZTD7	美容美发店	125.364282	43.828117	71100	431	220102
B01AF0ZTDP	美容美发店	125.245872	43.866809	71100	431	220106
B01AF0ZTEN	洗浴推拿场所	125.257418	43.819081	71400	431	220104
B01AF0ZTKO	律师事务所	125.312368	43.89409	70701	431	220104
B01AF0ZTL1	洗衣店	125.351675	43.917649	71500	431	220103
B01AF0ZTMO	生活服务场所	125.318347	43.903813	70000	431	220103
B01AF0ZTPM	专利事务所	125.311052	43.883374	70706	431	220104
B01AF0ZTQG	生活服务场所	125.374838	43.845586	70000	431	220102
B01AF0ZTR0	美容美发店	125.254301	43.888709	71100	431	220106
B01AF0ZTTC	彩票彩券销售点	125.379464	43.871158	71800	431	220105
B01AF0ZTTT	洗衣店	125.256611	43.891596	71500	431	220106
B01AF0ZTTU	洗衣店	125.24209	43.889187	71500	431	220106
B01AF0ZTU7	美容美发店	125.38391	43.828643	71100	431	220102
B01AF0ZTUV	美容美发店	125.255828	43.893756	71100	431	220106
B01AF0ZTWI	彩票彩券销售点	125.370163	43.823284	71800	431	220102
B01AF0ZU16	律师事务所	125.243792	43.862046	70701	431	220106
B01AF0ZU1I	邮政速递	125.297008	43.850059	70401	431	220104
B01AF0ZU3G	物流速递	125.388124	43.828703	70500	431	220102
B01AF0ZU4K	美容美发店	125.378438	43.828587	71100	431	220102
B01AF0ZU80	彩票彩券销售点	125.259227	43.891764	71800	431	220106
B01AF0ZU9G	彩票彩券销售点	125.223068	43.846267	71800	431	220106
B01AF0ZUA5	旅行社	125.317541	43.865777	70100	431	220104
B01AF0ZUAQ	物流速递	125.340987	43.914099	70500	431	220103
B01AF0ZUBV	美容美发店	125.314637	43.875711	71100	431	220104
B01AF0ZUC5	人才市场	125.369378	43.84477	70800	431	220102
B01AF0ZUCF	物流速递	125.401416	43.869317	70500	431	220105
B01AF0ZUEK	洗浴推拿场所	125.371392	43.857222	71400	431	220102
B01AF0ZUF9	美容美发店	125.319363	43.906992	71100	431	220103
[truncated: 36,534 more rows]
