# Supplementary material for: Design of Urban resilience model in emergency situations
Source: PLoS One. 2026 Jun 9;21(6):e0347588. doi: 10.1371/journal.pone.0347588 (PMC13249160; doi:10.1371/journal.pone.0347588)
Supplement: S1 File — (ZIP) [file pone.0347588.s001.zip › dataset/Appendix 3/Medical and health data.csv]

id	小类	lon_gcj02	lat_gcj02	typecode	citycode	adcode
B01AF009D4	综合医院	125.328216	43.931586	90100	431	220103
B01AF00A48	药房	125.231305	43.863534	90601	431	220106
B01AF00D24	药房	125.282218	43.84543	90601	431	220104
B01AF01012	综合医院	125.33225	43.872955	90100	431	220102
B01AF02643	综合医院	125.391682	43.872068	90100	431	220105
B01AF0267C	口腔医院	125.32805	43.894923	90202	431	220102
B01AF027CA	医疗保健用品	125.342068	43.884101	90602	431	220102
B01AF028B0	医疗保健用品	125.333021	43.90575	90602	431	220103
B01AF02F54	骨科医院	125.328368	43.896984	90206	431	220103
B01AF030AE	药房	125.342432	43.841017	90601	431	220102
B01AF030D0	药房	125.375126	43.828574	90601	431	220102
B01AF031C4	医疗保健用品	125.48989	43.565447	90602	431	220112
B01AF0328B	口腔医院	125.291898	43.897951	90202	431	220106
B01AF03352	医药保健相关	125.329724	43.904991	90600	431	220103
B01AF03706	药房	125.317888	43.868129	90601	431	220104
B01AF039F1	口腔医院	125.340397	43.894142	90202	431	220102
B01AF03AD6	专科医院	125.343997	43.896836	90200	431	220102
B01AF03D93	医疗保健服务场所	125.283059	43.888676	90000	431	220106
B01AF03DE2	诊所	125.266446	43.886713	90300	431	220106
B01AF041C4	药房	125.328129	43.930735	90601	431	220103
B01AF043D2	医疗保健用品	125.333277	43.89324	90602	431	220102
B01AF0464D	药房	125.316772	43.866983	90601	431	220104
B01AF046A9	三级甲等医院	125.246098	43.887666	90101	431	220106
B01AF0474D	诊所	125.432704	43.878633	90300	431	220105
B01AF04CCE	专科医院	125.349864	43.895179	90200	431	220102
B01AF04E7A	药房	125.259063	43.863432	90601	431	220106
B01AF04F07	口腔医院	125.292082	43.891866	90202	431	220106
B01AF04F95	综合医院	125.344994	43.891375	90100	431	220102
B01AF04FE6	口腔医院	125.343904	43.888118	90202	431	220102
B01AF05916	药房	125.312814	43.832989	90601	431	220104
B01AF05A45	药房	125.290442	43.886051	90601	431	220106
B01AF05A87	医疗保健用品	125.317699	43.876538	90602	431	220104
B01AF05BFB	医疗保健用品	125.316178	43.906949	90602	431	220103
B01AF06022	诊所	125.249991	43.889073	90300	431	220106
B01AF06329	综合医院	125.300502	43.885914	90100	431	220104
B01AF06351	疾病预防	125.37537	43.852109	90500	431	220102
B01AF065F6	医疗保健用品	125.332618	43.893493	90602	431	220102
B01AF0668B	骨科医院|医疗保健服务	125.325581	43.884596	090206|090300	431	220102
B01AF069E8	药房	125.317235	43.906008	90601	431	220103
B01AF06ADD	医疗保健用品	125.331983	43.906917	90602	431	220103
B01AF06CBA	综合医院	125.317157	43.877737	90100	431	220104
B01AF06DS7	口腔医院	125.345781	43.879484	90202	431	220102
B01AF06EG1	三级甲等医院	125.298913	43.868737	90101	431	220104
B01AF06EG9	综合医院	125.326093	43.862891	90100	431	220102
B01AF06EJF	综合医院	125.300331	43.885562	90100	431	220104
B01AF06EMK	药房	125.294531	43.937573	90601	431	220103
B01AF06EU0	综合医院	125.314051	43.891544	90100	431	220104
B01AF06G9B	综合医院	125.281169	43.866435	90100	431	220104
B01AF06GQK	药房	125.255161	43.889536	90601	431	220106
B01AF06H3F	诊所	125.337419	43.88163	90300	431	220102
B01AF06HXB	综合医院	125.336189	43.905967	90100	431	220103
B01AF06I2C	综合医院	125.333601	43.87486	90100	431	220102
B01AF06J4D	药房	125.263684	43.872171	90601	431	220106
B01AF06K5Z	药房	125.271753	43.902876	90601	431	220106
B01AF06L8B	综合医院	125.288328	43.836939	90100	431	220104
B01AF06M8L	专科医院	125.318093	43.895379	90200	431	220104
B01AF06MKU	口腔医院	125.228542	43.852574	90202	431	220106
B01AF06MSC	三级甲等医院	125.304093	43.865944	90101	431	220104
B01AF06NHS	药房	125.333866	43.907027	90601	431	220103
B01AF06NJN	药房	125.292395	43.844142	90601	431	220104
B01AF06QMU	医疗保健用品	125.342941	43.883187	90602	431	220102
B01AF06QS2	疾病预防|医疗保健服务	125.320165	43.868127	090500|090300	431	220104
B01AF06RCZ	药房	125.331587	43.906056	90601	431	220103
B01AF06RFH	医疗保健用品	125.332336	43.906988	90602	431	220103
B01AF06RKX	综合医院	125.425339	43.783688	90100	431	220102
B01AF06SEY	三级甲等医院	125.304662	43.876629	90101	431	220104
B01AF06SK7	三级甲等医院	125.332665	43.88739	90101	431	220102
B01AF06TEJ	综合医院	125.261289	43.892109	90100	431	220106
B01AF06TYG	口腔医院	125.31785	43.88606	90202	431	220104
B01AF06UP4	医疗保健用品	125.341972	43.884197	90602	431	220102
B01AF06VF1	口腔医院	125.352005	43.864137	90202	431	220102
B01AF06WKW	医疗保健用品	125.340946	43.885331	90602	431	220102
B01AF070HY	综合医院	125.323191	43.900951	90100	431	220103
B01AF071R0	综合医院	125.275304	43.876416	90100	431	220106
B01AF072GL	药房	125.331977	43.905476	90601	431	220103
B01AF0749Y	综合医院	125.293314	43.88935	90100	431	220106
B01AF0758L	综合医院	125.249843	43.902592	90100	431	220106
B01AF0768X	三级甲等医院	125.31647	43.894495	90101	431	220104
B01AF078AH	三级甲等医院	125.312837	43.885166	90101	431	220104
B01AF0791A	药房	125.331763	43.905879	90601	431	220103
B01AF07BKA	药房	125.334071	43.877614	90601	431	220102
B01AF07CSJ	药房	125.322124	43.891518	90601	431	220104
B01AF07II0	药房	125.276537	43.853425	90601	431	220104
B01AF07JQ1	药房	125.318033	43.876171	90601	431	220104
B01AF07OLM	药房	125.318289	43.906992	90601	431	220103
B01AF07OO0	宠物诊所	125.342762	43.861115	90701	431	220102
B01AF07ORJ	药房	125.322133	43.907296	90601	431	220103
B01AF07OSP	综合医院	125.283452	43.889534	90100	431	220106
B01AF07OU6	综合医院	125.331577	43.903211	90100	431	220103
B01AF07OUW	药房	125.293736	43.888198	90601	431	220106
B01AF07OW3	药房	125.299894	43.871651	90601	431	220104
B01AF07OYZ	药房	125.245494	43.867873	90601	431	220106
B01AF07OZD	药房	125.326901	43.908429	90601	431	220103
B01AF07OZU	宠物诊所	125.32075	43.864832	90701	431	220104
B01AF07S31	专科医院	125.338083	43.903025	90200	431	220103
B01AF07S8Z	药房	125.292643	43.891791	90601	431	220106
B01AF07S90	药房	125.279232	43.878962	90601	431	220106
B01AF07SD8	药房	125.164585	44.427056	90601	431	220122
B01AF07SDC	药房	125.174189	44.432478	90601	431	220122
B01AF07SDD	药房	125.343946	43.888085	90601	431	220102
B01AF07SZ5	药房	125.191336	44.437443	90601	431	220122
B01AF07T30	医疗保健服务场所	125.311234	43.890956	90000	431	220104
B01AF07TKH	医疗保健用品	125.328953	43.904973	90602	431	220103
B01AF07TL0	专科医院|医疗保健服务	125.364108	43.860028	090200|090300	431	220102
B01AF07TU1	诊所	125.322478	43.871765	90300	431	220104
B01AF07TUB	诊所	125.309918	43.875638	90300	431	220104
B01AF07TUC	诊所	125.276533	43.852384	90300	431	220104
B01AF07TUD	诊所	125.304756	43.840112	90300	431	220104
B01AF07TUX	诊所	125.300397	43.888449	90300	431	220104
B01AF07TVB	口腔医院	125.319528	43.864821	90202	431	220104
B01AF07TVC	口腔医院	125.319718	43.874203	90202	431	220104
B01AF07TVV	疾病预防	125.3025	43.57297	90500	431	220104
B01AF07TVX	卫生院	125.30172	43.572136	90102	431	220104
B01AF07TXR	卫生院	125.305336	43.736777	90102	431	220104
B01AF07TYC	卫生院	125.312109	43.890832	90102	431	220104
B01AF07U5X	药房	125.336833	43.895718	90601	431	220102
B01AF07UA1	兽医站	125.376176	43.533904	90702	431	220102
B01AF07UBW	药房	125.852353	44.159978	90601	431	220113
B01AF07V4Z	药房	126.476869	44.608359	90601	431	220182
B01AF07VDI	药房	126.55528	44.81934	90601	431	220182
B01AF07VGY	诊所	125.293415	43.870567	90300	431	220104
B01AF07VK4	药房	125.703652	44.527287	90601	431	220183
B01AF07VKV	药房	125.697664	44.539356	90601	431	220183
B01AF07VKW	药房	125.704214	44.536985	90601	431	220183
B01AF07VP0	药房	125.710387	44.532695	90601	431	220183
B01AF07VPL	诊所	125.711082	44.533973	90300	431	220183
B01AF07VTR	药房	126.539663	44.82672	90601	431	220182
B01AF07VVL	药房	125.69586	44.541155	90601	431	220183
B01AF07W2M	综合医院	125.339731	43.936883	90100	431	220103
B01AF07WAM	医疗保健用品	126.540659	44.831723	90602	431	220182
B01AF07WIP	诊所	125.338181	43.906802	90300	431	220103
B01AF07WMS	药房	125.858117	44.160012	90601	431	220113
B01AF07X5X	药房	125.180948	44.432856	90601	431	220122
B01AF07X6A	药房	125.162961	44.436682	90601	431	220122
B01AF07X9A	药房	125.684811	43.530997	90601	431	220112
B01AF07XLG	药房	125.826948	44.148462	90601	431	220113
B01AF07XXQ	药房	126.561835	44.829699	90601	431	220182
B01AF07Y1L	专科医院	125.165946	44.172745	90200	431	220122
B01AF07Y84	药房	125.847101	44.157404	90601	431	220113
B01AF07YFJ	卫生院	125.291635	43.872106	90102	431	220104
B01AF07YNU	药房	125.296435	43.882762	90601	431	220104
B01AF07YS2	专科医院	125.24416	44.001806	90200	431	220103
B01AF07ZG4	药房	125.321818	43.907063	90601	431	220103
B01AF07ZO6	药房	126.565073	44.833364	90601	431	220182
B01AF07ZO7	药房	126.560133	44.827174	90601	431	220182
B01AF07ZR9	卫生院	125.184043	44.061783	90102	431	220103
B01AF07ZU9	药房	125.184759	44.428687	90601	431	220122
B01AF07ZUU	药房	125.167025	44.427475	90601	431	220122
B01AF080RK	药房	125.364845	43.867848	90601	431	220105
B01AF0814Y	综合医院	125.296877	43.870361	90100	431	220104
B01AF081C6	药房	125.716645	44.540057	90601	431	220183
B01AF081C9	口腔医院	125.285341	43.860969	90202	431	220104
B01AF081DM	药房	125.168771	44.420565	90601	431	220122
B01AF081G6	药房	125.16852	44.434331	90601	431	220122
B01AF081IY	药房	125.841614	44.15621	90601	431	220113
B01AF081O8	综合医院	126.553676	44.81811	90100	431	220182
B01AF081UX	药房	125.242715	43.863059	90601	431	220106
B01AF081X6	药房	125.336975	43.920696	90601	431	220103
B01AF0828K	三级甲等医院	125.242921	43.856558	90101	431	220106
B01AF0829E	专科医院	125.390213	43.881764	90200	431	220105
B01AF082A2	药房	125.300761	43.893303	90601	431	220104
B01AF082A4	药房	125.328759	43.832495	90601	431	220102
B01AF082A7	药房	125.261344	43.900987	90601	431	220106
B01AF082A9	药房	125.349643	43.859531	90601	431	220102
B01AF082AB	药房	125.341805	43.84099	90601	431	220102
B01AF082AD	药房	125.376259	43.828553	90601	431	220102
B01AF082AH	药房	125.275945	43.851935	90601	431	220104
B01AF082AI	药房	125.365237	43.848361	90601	431	220102
B01AF082AJ	药房	125.294816	43.900382	90601	431	220106
B01AF082AM	药房	125.365299	43.846835	90601	431	220102
B01AF082AP	药房	125.333692	43.876775	90601	431	220102
B01AF082AR	药房	125.291742	43.911924	90601	431	220106
B01AF082AS	药房	125.330255	43.890913	90601	431	220102
B01AF082AU	药房	125.318013	43.876662	90601	431	220104
B01AF082AW	药房	125.213265	43.856182	90601	431	220106
B01AF082AZ	药房	125.381392	43.874873	90601	431	220105
B01AF082B2	药房	125.255778	43.888703	90601	431	220106
B01AF082B3	药房	125.293413	43.887751	90601	431	220106
B01AF082B4	药房	125.378333	43.878505	90601	431	220105
B01AF082B5	药房	125.321872	43.926324	90601	431	220103
B01AF082B6	药房	125.346633	43.878777	90601	431	220102
B01AF082B7	药房	125.365776	43.827456	90601	431	220102
B01AF082B8	药房	125.165298	44.436406	90601	431	220122
B01AF082I4	医疗保健用品	125.318033	43.876458	90602	431	220104
B01AF082S3	医疗保健用品	125.318047	43.875886	90602	431	220104
B01AF082VH	专科医院	125.855179	44.144807	90200	431	220113
B01AF082XQ	三级甲等医院	125.307485	43.84098	90101	431	220104
B01AF082Z9	医疗保健服务场所	125.287531	43.913592	90000	431	220106
B01AF0835M	医疗保健用品	125.668046	43.525488	90602	431	220112
B01AF08388	骨科医院	125.354129	43.897368	90206	431	220102
B01AF083D3	医疗保健用品	125.340887	43.885383	90602	431	220102
B01AF083H3	综合医院	125.353751	43.93156	90100	431	220103
B01AF083O3	药房	125.847444	44.151015	90601	431	220113
B01AF083QE	医疗保健用品	125.331936	43.90589	90602	431	220103
B01AF083VY	急救中心	125.372007	43.878762	90400	431	220105
B01AF083WT	诊所	125.708488	44.534706	90300	431	220183
B01AF083WW	药房	125.839567	44.155692	90601	431	220113
B01AF084XM	医疗保健用品	125.333738	43.907154	90602	431	220103
B01AF08585	医疗保健用品	125.332619	43.907305	90602	431	220103
B01AF0858Y	眼科医院	125.390487	43.852873	90203	431	220102
B01AF085UQ	药房	125.342679	43.89545	90601	431	220102
B01AF085US	药房	125.334548	43.924213	90601	431	220103
B01AF085WZ	专科医院	125.845232	44.154766	90200	431	220113
B01AF0860W	专科医院	125.83407	44.14847	90200	431	220113
B01AF08615	诊所	125.83625	44.152951	90300	431	220113
B01AF086DM	药房	126.542144	44.823352	90601	431	220182
B01AF086HS	药房	125.364546	43.827997	90601	431	220102
B01AF086JA	综合医院	125.18585	44.416511	90100	431	220122
B01AF086JX	药房	126.540117	44.830866	90601	431	220182
B01AF086K9	医疗保健用品	125.331353	43.904978	90602	431	220103
B01AF086VI	口腔医院|医疗保健服务	125.310616	43.899352	090202|090300	431	220103
B01AF086WG	诊所	125.342367	43.93082	90300	431	220103
B01AF086X6	专科医院|医疗保健服务	125.29616	43.940123	090200|090300	431	220103
B01AF087WA	医疗保健用品	125.490744	43.565309	90602	431	220112
B01AF0880X	口腔医院	125.290296	43.906593	90202	431	220106
B01AF0882O	医疗保健用品	125.197217	43.83709	90602	431	220106
B01AF088B6	诊所	125.743596	44.077119	90300	431	220113
B01AF088DE	药房	125.191144	44.440644	90601	431	220122
B01AF088IP	药房	125.673558	43.846816	90601	431	220105
B01AF088PX	医疗保健用品	125.490915	43.565334	90602	431	220112
B01AF088R8	整形美容	126.557315	44.82244	90201	431	220182
B01AF088T4	诊所	125.287712	43.912145	90300	431	220106
B01AF088U9	诊所	125.247849	43.903787	90300	431	220106
B01AF088UC	口腔医院	125.292303	43.91979	90202	431	220106
B01AF088UK	诊所	125.279703	43.873884	90300	431	220106
B01AF088UO	口腔医院	125.297451	43.923393	90202	431	220106
B01AF088YL	整形美容	125.28885	43.862704	90201	431	220104
B01AF089G8	药房	125.184274	43.890933	90601	431	220106
B01AF089GR	药房	126.561003	44.828414	90601	431	220182
B01AF08A0F	诊所	125.347188	43.896466	90300	431	220102
B01AF08A1J	疾病预防	125.337827	43.897828	90500	431	220102
B01AF08A1V	诊所	125.331485	43.876754	90300	431	220102
B01AF08A22	口腔医院	125.338579	43.884108	90202	431	220102
B01AF08A24	口腔医院	125.33443	43.894407	90202	431	220102
B01AF08A2I	骨科医院	125.339002	43.887521	90206	431	220102
B01AF08A3P	诊所	125.331978	43.877446	90300	431	220102
B01AF08A62	诊所	125.347059	43.885707	90300	431	220102
B01AF08AAJ	骨科医院	125.183837	44.420537	90206	431	220122
B01AF08ABI	药房	125.152619	44.577244	90601	431	220122
B01AF08AGL	兽医站	125.173986	44.428124	90702	431	220122
B01AF08AIQ	卫生院	125.189025	44.433006	90102	431	220122
B01AF08BM8	医疗保健用品	125.301525	43.880077	90602	431	220104
B01AF08BQ3	药房	125.641492	43.811686	90601	431	220105
B01AF08BSC	药房	125.827877	44.148901	90601	431	220113
B01AF08BSO	药房	125.175769	44.437019	90601	431	220122
B01AF08BST	药房	125.183106	44.437421	90601	431	220122
B01AF08BZX	药房	125.710475	44.53295	90601	431	220183
B01AF08C6Z	医疗保健用品	125.317696	43.876711	90602	431	220104
B01AF08CMN	医疗保健用品	125.491278	43.564933	90602	431	220112
B01AF08CP2	药房	125.834954	44.149784	90601	431	220113
B01AF08CP9	药房	125.853629	44.14476	90601	431	220113
B01AF08CYR	医疗保健用品	125.490096	43.565366	90602	431	220112
B01AF08D8H	药房	126.561422	44.829023	90601	431	220182
B01AF08DAR	药房	125.309398	43.939555	90601	431	220103
B01AF08DKA	药房	125.52564	43.829349	90601	431	220105
B01AF08DM3	医疗保健用品	125.66604	43.524241	90602	431	220112
B01AF08DMO	综合医院	125.65586	43.521887	90100	431	220112
B01AF08DNQ	医疗保健用品	125.502558	43.564531	90602	431	220112
B01AF08DQ4	综合医院	125.655565	43.523119	90100	431	220112
B01AF08DQ5	急救中心	125.655569	43.523144	90400	431	220112
B01AF08EFV	药房	125.681446	43.529323	90601	431	220112
B01AF08EJ1	药房	125.379876	43.920453	90601	431	220105
B01AF08EY2	医疗保健用品	125.317315	43.877034	90602	431	220104
B01AF08FC4	药房	125.179972	44.438416	90601	431	220122
B01AF08FPW	专科医院	125.354166	43.89739	90200	431	220102
B01AF08FQP	药房	125.834639	44.145444	90601	431	220113
B01AF08FRC	药房	125.844304	44.159976	90601	431	220113
B01AF08GR3	药房	125.316754	43.906785	90601	431	220103
B01AF08HX5	妇科医院	125.342056	43.87992	90209	431	220102
B01AF08I4C	药房	125.826279	44.159644	90601	431	220113
B01AF08I8S	药房	125.17952	44.438218	90601	431	220122
B01AF08IHJ	药房	125.176025	44.437035	90601	431	220122
B01AF08IKQ	药房	125.711837	44.532455	90601	431	220183
B01AF08IUJ	药房	125.655402	44.067323	90601	431	220113
B01AF08IXX	药房	125.184827	44.058065	90601	431	220103
B01AF08J8J	骨科医院	125.348452	43.884999	90206	431	220102
B01AF08J9B	医疗保健用品	125.490717	43.56494	90602	431	220112
B01AF08J9S	医疗保健用品	125.490063	43.56535	90602	431	220112
B01AF08JCX	口腔医院	125.698309	44.526962	90202	431	220183
B01AF08JZU	诊所	125.231943	43.862902	90300	431	220106
B01AF08K5M	药房	125.835527	44.151742	90601	431	220113
B01AF08K8S	药房	125.318545	43.830868	90601	431	220104
B01AF08K8T	药房	125.337489	43.898211	90601	431	220102
B01AF08KG0	药房	125.364618	43.878432	90601	431	220105
B01AF08KG2	药房	125.328291	43.907243	90601	431	220103
B01AF08KG9	药房	126.56278	44.831036	90601	431	220182
B01AF08KGX	药房	125.29537	43.900513	90601	431	220106
B01AF08KH9	药房	125.279977	43.869463	90601	431	220106
B01AF08KHB	药房	125.312553	43.884655	90601	431	220104
B01AF08KHF	药房	125.291486	43.910036	90601	431	220106
B01AF08KHM	药房	125.292271	43.919477	90601	431	220106
B01AF08KHP	药房	125.366504	43.892094	90601	431	220105
B01AF08KHU	药房	125.318645	43.865732	90601	431	220104
B01AF08KHY	药房	125.307999	43.891006	90601	431	220104
B01AF08KHZ	药房	125.315986	43.875432	90601	431	220104
B01AF08KI1	药房	125.373794	43.905682	90601	431	220105
B01AF08KI3	药房	125.16294	44.436528	90601	431	220122
B01AF08KN5	药房	125.190851	44.441334	90601	431	220122
B01AF08KOA	骨科医院|医疗保健服务	125.274652	43.900433	090206|090100	431	220106
B01AF08KU3	药房	125.847635	44.157631	90601	431	220113
B01AF08KVO	医疗保健用品	125.491666	43.565341	90602	431	220112
B01AF08KY1	药房	125.171026	44.434167	90601	431	220122
B01AF08L09	药房	125.176299	44.428542	90601	431	220122
B01AF08L1H	医疗保健用品	125.491907	43.564909	90602	431	220112
B01AF08L1X	药房	125.38	43.875389	90601	431	220105
B01AF08L20	药房	125.293329	43.934198	90601	431	220103
B01AF08LGO	综合医院	126.55756	44.83206	90100	431	220182
B01AF08LO4	药房	126.561816	44.828889	90601	431	220182
B01AF08LXZ	综合医院	125.314067	43.900465	90100	431	220103
B01AF08M0W	口腔医院	125.669808	43.52494	90202	431	220112
B01AF08MCA	药房	125.185298	44.428665	90601	431	220122
B01AF08NQ7	整形美容	125.289451	43.863133	90201	431	220104
B01AF08NVV	诊所	125.316685	43.883326	90300	431	220104
B01AF08OBC	药房	125.339794	43.907854	90601	431	220103
B01AF08P2O	药房	126.549036	44.833987	90601	431	220182
B01AF08P6P	综合医院	125.287873	43.894058	90100	431	220106
B01AF08PJM	三级甲等医院	125.3792	43.861729	90101	431	220102
B01AF08U60	诊所	125.256103	43.893757	90300	431	220106
B01AF08UQQ	药房	125.258481	43.819232	90601	431	220104
B01AF08VMV	药房	125.173849	44.442128	90601	431	220122
B01AF08WAB	医疗保健服务场所	125.676112	43.528026	90000	431	220112
B01AF08WC1	药房	126.560774	44.828129	90601	431	220182
B01AF08WQK	医疗保健服务场所	125.329407	43.929442	90000	431	220103
B01AF08WVB	药房	126.560086	44.826237	90601	431	220182
B01AF08XFJ	药房	125.347469	43.931573	90601	431	220103
B01AF08XIT	医疗保健用品	125.332916	43.906923	90602	431	220103
B01AF08XUH	口腔医院|医疗保健服务	125.269004	43.856709	090202|090300	431	220104
B01AF08XUU	口腔医院	125.323144	43.87623	90202	431	220104
B01AF08XVA	卫生院	125.274466	43.84977	90102	431	220104
B01AF08XVN	卫生院	125.272775	43.854176	90102	431	220104
B01AF08XW5	诊所	125.303249	43.883341	90300	431	220104
B01AF08XXB	口腔医院	125.304697	43.896193	90202	431	220104
B01AF08XXN	卫生院	125.318588	43.859146	90102	431	220104
B01AF08XYQ	专科医院|医疗保健服务	125.30305	43.892735	090200|090300	431	220104
B01AF08XYS	诊所	125.319209	43.886833	90300	431	220104
B01AF08XZW	综合医院	125.318301	43.875436	90100	431	220104
B01AF08Y08	诊所	125.269355	43.856444	90300	431	220104
B01AF08Y37	口腔医院|医疗保健服务	125.296694	43.884168	090202|090300	431	220104
B01AF08Y3E	专科医院|医疗保健服务	125.315728	43.88834	090200|090300	431	220104
B01AF08ZMM	药房	125.295657	43.937097	90601	431	220103
B01AF08ZOV	药房	125.847523	44.150918	90601	431	220113
B01AF090MV	综合医院	125.319983	43.830976	90100	431	220102
B01AF0912X	兽医站	125.512915	43.56445	90702	431	220112
B01AF091A1	药房	125.702181	44.541578	90601	431	220183
B01AF091B6	药房	125.712934	44.534245	90601	431	220183
B01AF091CS	药房	125.710845	44.533609	90601	431	220183
B01AF091CV	药房	125.710699	44.534345	90601	431	220183
B01AF091DZ	药房	125.710866	44.532509	90601	431	220183
B01AF091EC	卫生院	125.706293	44.533001	90102	431	220183
B01AF091EW	药房	125.713853	44.538075	90601	431	220183
B01AF091EX	药房	125.711229	44.534192	90601	431	220183
B01AF091KA	卫生院	125.733211	44.554715	90102	431	220183
B01AF091KD	卫生院|医疗保健服务	125.691249	44.54252	090102|090300	431	220183
B01AF091P8	药房	125.698126	44.544086	90601	431	220183
B01AF091PQ	药房	125.337048	43.881747	90601	431	220102
B01AF092CL	药房	125.338195	43.893365	90601	431	220102
B01AF093JQ	诊所	125.366764	43.876309	90300	431	220105
B01AF093KO	诊所|医疗保健服务	125.375597	43.879899	090300|090200	431	220105
B01AF093MR	诊所	125.366152	43.878813	90300	431	220105
B01AF093NC	口腔医院	125.371527	43.879931	90202	431	220105
B01AF093OY	卫生院	125.757838	43.792341	90102	431	220105
B01AF093P3	口腔医院	125.381434	43.881057	90202	431	220105
B01AF093P5	口腔医院|医疗保健服务	125.367658	43.882501	090202|090300	431	220105
B01AF093PV	专科医院|医疗保健服务	125.370077	43.892304	090200|090300	431	220105
B01AF093QI	妇科医院	125.374599	43.918943	90209	431	220105
B01AF093R0	诊所	125.372908	43.912079	90300	431	220105
B01AF095B0	诊所	126.56673	44.825161	90300	431	220182
B01AF095LA	眼科医院	125.33449	43.888284	90203	431	220102
B01AF095VU	口腔医院	125.29426	43.831665	90202	431	220104
B01AF0993X	药房	125.176746	44.433838	90601	431	220122
B01AF099AT	药房	125.162974	44.436578	90601	431	220122
B01AF099EM	药房	125.176238	44.428543	90601	431	220122
B01AF09B4H	药房	125.292486	43.921543	90601	431	220106
B01AF09BVY	药房	125.382572	43.828623	90601	431	220102
B01AF09DH0	卫生院	125.194023	43.914315	90102	431	220106
B01AF09E3E	宠物诊所	125.175346	44.433736	90701	431	220122
B01AF09EWW	药房	125.1654	44.436413	90601	431	220122
B01AF09FVO	药房	125.311065	43.891421	90601	431	220104
B01AF09FW6	药房	125.67959	43.5284	90601	431	220112
B01AF09FWH	药房	125.655381	44.067314	90601	431	220113
B01AF09FY1	药房	125.338638	43.924455	90601	431	220103
B01AF09FY2	药房	126.550858	44.835578	90601	431	220182
B01AF09FY3	药房	125.317493	43.83005	90601	431	220102
B01AF09G5I	医疗保健用品	125.332965	43.905758	90602	431	220103
B01AF09GGC	疾病预防	125.251313	43.884891	90500	431	220106
B01AF09H6V	药房	125.247494	43.903363	90601	431	220106
B01AF09H71	药房	125.288627	43.862556	90601	431	220104
B01AF09J3O	药房	125.831417	44.154741	90601	431	220113
B01AF09K5I	药房	125.176437	44.43706	90601	431	220122
B01AF09LKE	口腔医院	125.374848	43.828558	90202	431	220102
B01AF09LOW	药房	125.368854	43.820897	90601	431	220102
B01AF09M2T	药房	125.389607	43.887559	90601	431	220105
B01AF09MNJ	诊所	125.878987	44.775937	90300	431	220183
B01AF09MOA	药房	125.18266	44.429054	90601	431	220122
B01AF09MPM	口腔医院	125.315184	43.866981	90202	431	220104
B01AF09MPY	兽医站	125.162913	44.437074	90702	431	220122
B01AF09MQ3	药房	125.416235	43.823666	90601	431	220102
B01AF09MWJ	药房	125.658676	43.524399	90601	431	220112
B01AF09NAV	口腔医院	125.317187	43.90456	90202	431	220103
B01AF09NHK	诊所	125.301704	43.942977	90300	431	220103
B01AF09NIE	口腔医院	125.31646	43.902847	90202	431	220103
B01AF09O6Y	药房	125.354415	43.898262	90601	431	220102
B01AF09OQ7	药房	125.299312	43.571843	90601	431	220104
B01AF09P06	诊所	125.173848	44.430175	90300	431	220122
B01AF09P9Z	药房	125.343841	43.924442	90601	431	220103
B01AF09PSV	综合医院	125.364524	43.841888	90100	431	220102
B01AF09Q3N	诊所	125.712567	44.543328	90300	431	220183
B01AF09Q60	诊所	125.342198	43.885426	90300	431	220102
B01AF09QG2	卫生院	125.655283	44.065795	90102	431	220113
B01AF09QIE	药房	125.330562	43.90473	90601	431	220103
B01AF09R83	专科医院|医疗保健服务	125.276472	43.911276	090200|090300	431	220106
B01AF09R8M	诊所	125.295234	43.901127	90300	431	220106
B01AF09R9P	口腔医院	125.213511	43.855743	90202	431	220106
B01AF09RFK	口腔医院	125.834279	44.15337	90202	431	220113
B01AF09S90	骨科医院|医疗保健服务	125.338469	43.888933	090206|090300	431	220102
B01AF09SDJ	卫生院	125.174708	43.885062	90102	431	220106
B01AF09SET	药房	125.295903	43.479421	90601	431	220104
B01AF09SRG	药房	125.317109	43.859042	90601	431	220104
B01AF09TFI	专科医院	125.342444	43.894463	90200	431	220102
B01AF09TIW	口腔医院	125.342142	43.877663	90202	431	220102
B01AF09TJ8	口腔医院	125.341744	43.84099	90202	431	220102
B01AF09TJO	诊所	125.34883	43.85526	90300	431	220102
B01AF09TL4	骨科医院	125.342715	43.895373	90206	431	220102
B01AF09TM6	口腔医院|医疗保健服务	125.336933	43.89794	090202|090300	431	220102
B01AF09TUR	药房	125.170096	44.427992	90601	431	220122
B01AF09TY3	疾病预防	125.181474	44.420587	90500	431	220122
B01AF09U0G	综合医院	125.17588	44.436074	90100	431	220122
B01AF09U21	兽医站	125.174609	44.435896	90702	431	220122
B01AF09U3W	诊所	125.166055	44.442301	90300	431	220122
B01AF09VQP	诊所	125.711353	44.53192	90300	431	220183
B01AF09WB1	卫生院	125.571769	43.851323	90102	431	220105
B01AF09WZC	医疗保健用品	125.318579	43.874204	90602	431	220104
B01AF09Y3G	药房	125.18579	44.428948	90601	431	220122
B01AF09Z8V	药房	125.293012	43.844158	90601	431	220104
B01AF09ZA3	药房	125.665311	43.528005	90601	431	220112
B01AF09ZUT	疾病预防	125.652149	43.540044	90500	431	220112
B01AF0A0I4	药房	125.32144	43.926382	90601	431	220103
B01AF0A0Z0	动物医疗场所	125.714403	44.540037	90700	431	220183
B01AF0A1MZ	诊所	125.256863	43.865324	90300	431	220106
B01AF0A1ZE	药房	125.17515	44.428097	90601	431	220122
B01AF0A22V	药房	125.164272	44.436306	90601	431	220122
B01AF0A2EO	药房	125.188384	44.431658	90601	431	220122
B01AF0A3B9	妇科医院	125.667743	43.527557	90209	431	220112
B01AF0A5TV	医疗保健用品	125.416898	43.902579	90602	431	220105
B01AF0A66R	诊所	125.152482	44.442841	90300	431	220122
B01AF0A8AZ	药房	125.172265	44.428201	90601	431	220122
B01AF0A8FY	诊所	125.824752	44.161455	90300	431	220113
B01AF0A9QR	药房	125.319405	43.830894	90601	431	220102
B01AF0AAP6	口腔医院|医疗保健服务	125.829964	44.156317	090202|090300	431	220113
B01AF0ABID	诊所	125.193474	44.446811	90300	431	220122
B01AF0ACXI	药房	125.173166	44.428091	90601	431	220122
B01AF0ACYW	药房	125.162935	44.4369	90601	431	220122
B01AF0ACZ3	药房	125.438866	43.939699	90601	431	220103
B01AF0ACZ4	药房	125.332681	43.905781	90601	431	220103
B01AF0ACZ8	医疗保健用品	125.710761	44.532585	90602	431	220183
B01AF0ADIO	药房	125.369191	43.890318	90601	431	220105
B01AF0ADYO	药房	125.318317	43.865267	90601	431	220104
B01AF0AEIR	综合医院	126.539057	44.827321	90100	431	220182
B01AF0AEMY	药房	125.375317	43.917952	90601	431	220105
B01AF0AEN1	药房	125.316804	43.906968	90601	431	220103
B01AF0AFTE	口腔医院	126.554265	44.829425	90202	431	220182
B01AF0AFU1	专科医院|医疗保健服务	125.268014	43.896321	090200|090300	431	220106
B01AF0AIID	诊所	126.535341	44.824619	90300	431	220182
B01AF0AIP7	宠物诊所	125.300046	43.867562	90701	431	220104
B01AF0AJMR	药房	125.36487	43.826223	90601	431	220102
B01AF0APOI	妇科医院	125.279804	43.885547	90209	431	220106
B01AF0ARCD	医疗保健服务场所	125.310527	43.890583	90000	431	220104
B01AF0ARDM	宠物诊所	125.302517	43.848014	90701	431	220104
B01AF0AREX	诊所	125.248322	43.896689	90300	431	220106
B01AF0ARFO	宠物诊所	125.363255	43.825982	90701	431	220102
B01AF0ARFQ	宠物诊所	125.332111	43.895125	90701	431	220102
B01AF0ARN7	药房	125.410634	43.818906	90601	431	220102
B01AF0ARN8	药房	125.407834	43.816546	90601	431	220102
B01AF0ARSZ	药房	125.318369	43.907184	90601	431	220103
B01AF0ARW4	药房	125.345111	43.89136	90601	431	220102
B01AF0ARY8	药房	125.280783	43.865864	90601	431	220104
B01AF0ARYP	药房	125.304572	43.896355	90601	431	220104
B01AF0ASEG	诊所	125.372812	43.828216	90300	431	220102
B01AF0ASHH	口腔医院	125.276578	43.853597	90202	431	220104
B01AF0ASQK	医疗保健用品	125.322013	43.906852	90602	431	220103
B01AF0ASQN	医疗保健用品	125.333216	43.89329	90602	431	220102
B01AF0ASTS	药房	125.416372	43.904507	90601	431	220105
B01AF0ASW2	药房	125.282498	43.888865	90601	431	220106
B01AF0AT23	口腔医院	125.304871	43.894261	90202	431	220104
B01AF0AT2E	口腔医院	125.300933	43.88279	90202	431	220104
B01AF0AT2L	诊所	125.295567	43.883529	90300	431	220104
B01AF0AT2Y	口腔医院	125.301079	43.881276	90202	431	220104
B01AF0AT35	诊所	125.300358	43.873196	90300	431	220104
B01AF0AT3G	口腔医院	125.300629	43.873095	90202	431	220104
B01AF0AT3M	骨科医院	125.271563	43.859948	90206	431	220104
B01AF0AT3V	口腔医院	125.288811	43.845908	90202	431	220104
B01AF0AT3W	诊所	125.28175	43.844756	90300	431	220104
B01AF0AT4E	妇科医院|医疗保健服务	125.275504	43.850173	090209|090300	431	220104
B01AF0AT52	口腔医院	125.317001	43.871429	90202	431	220104
B01AF0AT5G	诊所	125.313638	43.886563	90300	431	220104
B01AF0AT5I	口腔医院|医疗保健服务	125.31277	43.840163	090202|090300	431	220104
B01AF0AT5T	整形美容	125.297858	43.873112	90201	431	220104
B01AF0AT60	口腔医院	125.298843	43.864621	90202	431	220104
B01AF0AT7E	药房	125.218205	43.8672	90601	431	220106
B01AF0ATAF	诊所	125.271488	43.86653	90300	431	220106
B01AF0ATBW	药房	125.370023	43.891578	90601	431	220105
B01AF0ATBX	药房	125.346871	43.879075	90601	431	220102
B01AF0ATG2	药房	125.365565	43.860199	90601	431	220102
B01AF0ATSU	药房	125.28611	43.89788	90601	431	220106
B01AF0AUZ7	口腔医院	125.846095	44.156507	90202	431	220113
B01AF0AV3C	口腔医院	125.3781	43.87165	90202	431	220105
B01AF0AV4B	疾病预防	125.365744	43.887298	90500	431	220105
B01AF0AV4R	诊所	125.369136	43.892578	90300	431	220105
B01AF0AV4T	诊所	125.391923	43.868128	90300	431	220105
B01AF0AV4V	诊所	125.382682	43.930903	90300	431	220105
B01AF0AV4W	口腔医院	125.372946	43.910943	90202	431	220105
B01AF0AV55	诊所	125.369444	43.895713	90300	431	220105
B01AF0AV5O	专科医院|医疗保健服务	125.382699	43.885754	090200|090300	431	220105
B01AF0AV61	妇科医院	125.387475	43.878605	90209	431	220105
B01AF0AV6E	口腔医院	125.374898	43.920785	90202	431	220105
B01AF0AV6I	口腔医院	125.375307	43.919103	90202	431	220105
B01AF0AV6Q	诊所	125.376943	43.888782	90300	431	220105
B01AF0AVGL	诊所	125.330697	43.977069	90300	431	220103
B01AF0AVQ8	药房	125.440826	43.830628	90601	431	220102
B01AF0AVUR	药房	125.205733	43.800915	90601	431	220104
B01AF0AVX9	药房	125.190728	43.893951	90601	431	220106
B01AF0AW2K	诊所	125.294798	43.827297	90300	431	220104
B01AF0AXMX	药房	125.332122	43.836708	90601	431	220102
B01AF0AXV7	卫生院	125.093935	43.962219	90102	431	220106
B01AF0AY09	医疗保健用品	125.34902	43.884176	90602	431	220102
B01AF0AYA0	诊所	125.254332	43.888538	90300	431	220106
B01AF0AYCH	卫生院	125.148258	43.949382	90102	431	220106
B01AF0AZ1U	药房	125.247135	43.867459	90601	431	220106
B01AF0AZ5R	诊所	125.204775	43.858971	90300	431	220106
B01AF0AZ5V	诊所	125.266064	43.871684	90300	431	220106
B01AF0AZYF	医疗保健用品	125.313252	43.873389	90602	431	220104
B01AF0AZYY	药房	125.343021	43.87535	90601	431	220102
B01AF0B08L	专科医院	125.390213	43.881764	90200	431	220105
B01AF0B0C1	药房	125.367932	43.863649	90601	431	220102
B01AF0B0C4	药房	125.354041	43.898341	90601	431	220102
B01AF0B0C7	药房	125.37002	43.89079	90601	431	220105
B01AF0B0C9	药房	125.286832	43.865799	90601	431	220104
B01AF0B0CA	药房	125.334566	43.888128	90601	431	220102
B01AF0B0CB	药房	125.847627	44.150787	90601	431	220113
B01AF0B0CC	药房	125.405336	43.876251	90601	431	220105
B01AF0B0CF	药房	125.244767	43.867429	90601	431	220106
B01AF0B0CH	药房	125.284158	43.890007	90601	431	220106
B01AF0B0CJ	药房	125.343084	43.877631	90601	431	220102
B01AF0B0CL	药房	125.338945	43.886734	90601	431	220102
B01AF0B0CM	药房	125.224331	43.857223	90601	431	220106
B01AF0B0CO	药房	125.331263	43.895967	90601	431	220102
B01AF0B0FH	综合医院	125.259294	43.825094	90100	431	220104
B01AF0B0UF	药房	125.329492	43.904677	90601	431	220103
B01AF0B0YV	医疗保健用品	125.318046	43.875761	90602	431	220104
B01AF0B125	药房	125.33395	43.877822	90601	431	220102
B01AF0B1AQ	专科医院	125.362361	43.887314	90200	431	220105
B01AF0B1AS	药房	125.298528	43.901347	90601	431	220106
B01AF0B1B5	综合医院	125.395511	43.883211	90100	431	220105
B01AF0B1IY	药房	125.148144	43.94977	90601	431	220106
B01AF0B1L3	诊所	125.374024	43.863835	90300	431	220102
B01AF0B1RK	口腔医院	125.206201	43.854154	90202	431	220106
B01AF0B1YX	药房	125.356478	43.895012	90601	431	220102
B01AF0B21H	口腔医院	125.240749	43.860813	90202	431	220106
B01AF0B2EW	药房	125.302638	43.846145	90601	431	220104
B01AF0B2PK	医疗保健服务场所	125.31732	43.870441	90000	431	220104
B01AF0B2Z7	药房	125.363641	43.854915	90601	431	220102
B01AF0B31U	宠物诊所	125.376503	43.828614	90701	431	220102
B01AF0B329	口腔医院	125.363603	43.825715	90202	431	220102
B01AF0B32I	诊所	125.368331	43.820916	90300	431	220102
B01AF0B34G	药房	125.446199	43.801377	90601	431	220102
B01AF0B34J	药房	125.337511	43.882927	90601	431	220102
B01AF0B34N	药房	125.363842	43.842511	90601	431	220102
B01AF0B34O	药房	125.403878	43.874776	90601	431	220105
B01AF0B3GT	综合医院	125.332413	43.89606	90100	431	220102
B01AF0B3QR	诊所	125.320671	43.926648	90300	431	220103
B01AF0B3QU	口腔医院	125.322934	43.901297	90202	431	220103
B01AF0B3R5	诊所	125.253246	43.993956	90300	431	220103
B01AF0B3RG	诊所	125.329468	43.931047	90300	431	220103
B01AF0B3RL	口腔医院	125.340859	43.931403	90202	431	220103
B01AF0B3RP	诊所	125.31459	43.905846	90300	431	220103
B01AF0B3RX	卫生院	125.315708	43.926782	90102	431	220103
B01AF0B3S8	疾病预防|医疗保健服务	125.334731	43.906101	090500|090300	431	220103
B01AF0B3SK	药房	125.350372	43.92094	90601	431	220103
B01AF0B3SO	口腔医院	125.342011	43.93144	90202	431	220103
B01AF0B3T6	诊所	125.326926	43.925544	90300	431	220103
B01AF0B3TN	药房	125.245818	43.999249	90601	431	220103
B01AF0B3TT	卫生院	125.315732	43.906936	90102	431	220103
B01AF0B3TU	口腔医院	125.31841	43.905342	90202	431	220103
B01AF0B3U1	口腔医院	125.338644	43.924417	90202	431	220103
B01AF0B3U4	口腔医院	125.295548	43.935289	90202	431	220103
B01AF0B4DA	药房	125.328367	43.868483	90601	431	220102
B01AF0B4G5	口腔医院	125.299567	43.900174	90202	431	220106
B01AF0B4GF	诊所	125.368469	43.837555	90300	431	220102
B01AF0B56J	卫生院	125.498021	43.531672	90102	431	220112
B01AF0B5AC	卫生院	125.272053	43.879434	90102	431	220106
B01AF0B5AH	诊所	125.28446	43.891951	90300	431	220106
B01AF0B5AJ	专科医院	125.266955	43.894143	90200	431	220106
B01AF0B5AK	口腔医院	125.26427	43.893839	90202	431	220106
B01AF0B5B5	疾病预防	125.261149	43.891979	90500	431	220106
B01AF0B5BD	诊所	125.249129	43.888624	90300	431	220106
B01AF0B5BK	专科医院	125.255102	43.89131	90200	431	220106
B01AF0B5C0	诊所	125.308713	43.918504	90300	431	220106
B01AF0B5C2	口腔医院	125.276266	43.911602	90202	431	220106
B01AF0B5CN	诊所	125.253975	43.895331	90300	431	220106
B01AF0B5CO	口腔医院	125.292524	43.922074	90202	431	220106
B01AF0B5D4	诊所	125.278899	43.879086	90300	431	220106
B01AF0B5D6	妇科医院	125.192471	43.85767	90209	431	220106
B01AF0B5DN	口腔医院	125.283186	43.897654	90202	431	220106
B01AF0B5DQ	诊所	125.288964	43.907636	90300	431	220106
B01AF0B5EF	卫生院	125.261388	43.89199	90102	431	220106
B01AF0B5EK	专科医院|医疗保健服务	125.270747	43.896043	090200|090300	431	220106
B01AF0B633	药房	125.333541	43.879747	90601	431	220102
B01AF0B63K	诊所	125.246302	43.86745	90300	431	220106
B01AF0B69A	诊所	125.335774	43.840558	90300	431	220102
B01AF0B69M	诊所	125.341021	43.897674	90300	431	220102
B01AF0B6AI	口腔医院|医疗保健服务	125.344566	43.900159	090202|090300	431	220102
B01AF0B6AT	口腔医院	125.340855	43.853372	90202	431	220102
B01AF0B6B4	诊所	125.330659	43.835252	90300	431	220102
B01AF0B6BH	卫生院	125.341632	43.891081	90102	431	220102
B01AF0B6BP	口腔医院	125.353167	43.858993	90202	431	220102
B01AF0B6BW	药房	125.346264	43.88559	90601	431	220102
B01AF0B6DE	卫生院	125.341697	43.891003	90102	431	220102
B01AF0B6DJ	诊所	125.348023	43.852347	90300	431	220102
B01AF0B6OJ	口腔医院	125.349662	43.860925	90202	431	220102
B01AF0B6UF	药房	125.288574	43.839877	90601	431	220104
B01AF0B742	药房	125.14745	43.788944	90601	431	220106
B01AF0B7EB	专科医院	125.304065	43.868253	90200	431	220104
B01AF0B7OV	药房	125.339079	43.893357	90601	431	220102
B01AF0B7TM	卫生院	125.152807	43.947578	90102	431	220106
B01AF0B8D0	药房	125.439453	43.831565	90601	431	220102
B01AF0B8P0	药房	125.338779	43.922624	90601	431	220103
B01AF0B8P1	药房	125.300295	43.898598	90601	431	220106
B01AF0B8U2	卫生院	125.336822	43.875988	90102	431	220102
B01AF0B918	综合医院	125.431288	43.816667	90100	431	220102
B01AF0B9IS	诊所	125.369623	43.838362	90300	431	220102
B01AF0B9KA	诊所	125.369701	43.881225	90300	431	220105
B01AF0B9KI	诊所	125.291556	43.955377	90300	431	220103
B01AF0B9KR	诊所	125.191974	43.855759	90300	431	220106
B01AF0B9UN	药房	125.374591	43.891216	90601	431	220105
B01AF0BAKM	药房	125.330937	43.904738	90601	431	220103
B01AF0BALE	药房	125.342636	43.897083	90601	431	220102
B01AF0BALH	药房	125.372051	43.841618	90601	431	220102
B01AF0BAWR	药房	125.31289	43.901244	90601	431	220103
B01AF0BAZ1	医疗保健用品	125.318974	43.873994	90602	431	220104
B01AF0BAZC	诊所	125.36884	43.845265	90300	431	220102
B01AF0BAZV	诊所|医疗保健服务	125.238755	43.8594	090300|090200	431	220106
B01AF0BBCP	药房	125.366551	43.822737	90601	431	220102
B01AF0BDEI	药房	125.222605	43.833048	90601	431	220106
B01AF0BDG7	药房	125.148446	43.948957	90601	431	220106
B01AF0BDGC	药房	125.287746	43.865604	90601	431	220104
B01AF0BDHH	口腔医院	125.441368	43.830237	90202	431	220102
B01AF0BDYC	诊所	125.208584	43.902814	90300	431	220106
B01AF0BE2D	药房	125.334378	43.876014	90601	431	220102
B01AF0BE8Z	口腔医院	125.29426	43.870756	90202	431	220104
B01AF0BEC9	药房	125.406674	43.875365	90601	431	220105
B01AF0BECH	医疗保健用品	125.327945	43.868451	90602	431	220102
B01AF0BEI3	药房	125.334238	43.852535	90601	431	220102
B01AF0BEI6	药房	125.365486	43.84785	90601	431	220102
B01AF0BEI7	药房	125.340295	43.854127	90601	431	220102
B01AF0BEIS	药房	125.693265	44.526828	90601	431	220183
B01AF0BEIV	药房	125.34829	43.856599	90601	431	220102
B01AF0BEJ1	药房	125.334595	43.884329	90601	431	220102
B01AF0BEJ9	药房	125.320484	43.855075	90601	431	220104
B01AF0BEJA	药房	125.283044	43.874234	90601	431	220106
B01AF0BEJE	药房	125.392402	43.871468	90601	431	220105
B01AF0BEJK	药房	125.375679	43.828159	90601	431	220102
B01AF0BEJZ	口腔医院	125.275555	43.853819	90202	431	220104
B01AF0BES1	药房	125.289036	43.839926	90601	431	220104
B01AF0BET4	口腔医院	125.31693	43.875475	90202	431	220104
B01AF0BEVT	医疗保健用品	125.343447	43.899808	90602	431	220102
B01AF0BEY2	药房	125.369604	43.881367	90601	431	220105
B01AF0BF2I	兽医站	125.150003	43.948681	90702	431	220106
B01AF0BF88	药房	125.369993	43.844716	90601	431	220102
B01AF0BFIK	卫生院	125.653696	43.537405	90102	431	220112
B01AF0BFJ0	宠物诊所	125.31764	43.832452	90701	431	220104
B01AF0BFLX	医疗保健用品	125.333695	43.876528	90602	431	220102
B01AF0BFRA	诊所	125.295741	43.935036	90300	431	220103
B01AF0BGZ7	诊所	125.232447	43.918235	90300	431	220106
B01AF0BGZZ	诊所	125.231871	43.918852	90300	431	220106
B01AF0BH07	三级甲等医院	125.303657	43.868109	90101	431	220104
B01AF0BHNY	药房	125.374586	43.841662	90601	431	220102
B01AF0BHZI	医疗保健用品	125.318057	43.877461	90602	431	220104
B01AF0BQCT	专科医院|医疗保健服务	125.319088	43.934974	090200|090300	431	220103
B01AF0BQE9	口腔医院	125.328492	43.931183	90202	431	220103
B01AF0BQI6	口腔医院	125.321348	43.927173	90202	431	220103
B01AF0BQIE	宠物诊所	125.322505	43.926896	90701	431	220103
B01AF0BQK8	药房	125.325058	43.930695	90601	431	220103
B01AF0BQLA	口腔医院	125.337666	43.920766	90202	431	220103
B01AF0BQPR	药房	125.375349	43.919698	90601	431	220105
B01AF0BQR2	诊所	125.339465	43.922539	90300	431	220103
B01AF0BQRC	诊所	125.339648	43.920732	90300	431	220103
B01AF0BQU9	药房	125.308622	43.922878	90601	431	220106
B01AF0BR13	药房	125.303816	43.94224	90601	431	220103
B01AF0BR52	诊所	125.29019	43.934267	90300	431	220103
B01AF0BRBT	诊所	125.255654	43.872312	90300	431	220106
B01AF0BRD6	诊所	125.248626	43.862763	90300	431	220106
B01AF0BRER	药房	125.229639	43.850959	90601	431	220106
B01AF0BRFG	药房	125.231648	43.850474	90601	431	220106
B01AF0BRHN	药房	125.24681	43.867456	90601	431	220106
B01AF0BRIO	诊所	125.242605	43.863681	90300	431	220106
B01AF0BRNP	口腔医院	125.325864	43.868439	90202	431	220102
B01AF0BRQX	诊所	125.346213	43.875563	90300	431	220102
B01AF0BRTT	宠物诊所	125.333925	43.876792	90701	431	220102
B01AF0BSHH	药房	125.346099	43.891986	90601	431	220102
B01AF0BSP9	药房	125.346001	43.886621	90601	431	220102
B01AF0BSS3	诊所	125.37427	43.836235	90300	431	220102
B01AF0BSSE	药房	125.370276	43.837155	90601	431	220102
B01AF0BSZ4	药房	125.365729	43.846587	90601	431	220102
B01AF0BTAY	药房	125.346151	43.902481	90601	431	220103
B01AF0BTJ0	药房	125.336726	43.897857	90601	431	220102
B01AF0BTOP	药房	125.336418	43.8931	90601	431	220102
B01AF0BTS8	口腔医院|医疗保健服务	125.337698	43.840927	090202|090300	431	220102
B01AF0BTTE	药房	125.332033	43.837405	90601	431	220102
B01AF0BTTR	诊所	125.340086	43.853746	90300	431	220102
B01AF0BTYT	药房	125.338163	43.913466	90601	431	220103
B01AF0BU9Q	口腔医院	125.328639	43.906633	90202	431	220103
B01AF0BUGX	医疗保健用品	125.330531	43.909028	90602	431	220103
B01AF0BUJU	医疗保健用品	125.336341	43.888876	90602	431	220102
B01AF0BULD	药房	125.333596	43.886595	90601	431	220102
B01AF0BUNT	医疗保健用品	125.339701	43.884567	90602	431	220102
B01AF0BUWQ	药房	125.37566	43.905243	90601	431	220105
B01AF0BV4K	诊所	125.351387	43.855641	90300	431	220102
B01AF0BV6A	药房	125.340683	43.840997	90601	431	220102
B01AF0BV7B	诊所	125.363589	43.841339	90300	431	220102
B01AF0BV7S	卫生院|医疗保健服务	125.364449	43.845758	090102|090500	431	220102
B01AF0BVDT	诊所	125.374279	43.872848	90300	431	220105
B01AF0BVG5	药房	125.38131	43.88191	90601	431	220105
B01AF0BVGX	药房	125.378716	43.875339	90601	431	220105
B01AF0BVNY	药房	125.365741	43.886731	90601	431	220105
B01AF0BVRC	口腔医院	125.371273	43.891879	90202	431	220105
B01AF0BVTK	药房	125.356081	43.897102	90601	431	220102
B01AF0BVX2	宠物诊所	125.36861	43.87993	90701	431	220105
B01AF0BW0D	卫生院	125.371066	43.880168	90102	431	220105
B01AF0BWCV	诊所	125.347292	43.881055	90300	431	220102
B01AF0BWGR	诊所	125.278753	43.861789	90300	431	220104
B01AF0BWSS	药房	125.30122	43.87164	90601	431	220104
B01AF0BWXV	医疗保健用品	125.305196	43.868672	90602	431	220104
B01AF0BWZN	口腔医院	125.314079	43.865645	90202	431	220104
B01AF0BX4R	药房	125.311178	43.869837	90601	431	220104
B01AF0BX6V	医疗保健用品	125.310183	43.889961	90602	431	220104
B01AF0BXO0	口腔医院	125.303468	43.890005	90202	431	220104
B01AF0BXOW	口腔医院	125.298354	43.887946	90202	431	220104
B01AF0BXV1	药房	125.271646	43.91036	90601	431	220106
B01AF0BXZY	药房	125.289267	43.88645	90601	431	220106
B01AF0BY03	诊所	125.289066	43.885527	90300	431	220106
B01AF0BY0G	口腔医院	125.291289	43.886264	90202	431	220106
B01AF0BYGX	诊所	125.320798	43.869053	90300	431	220104
B01AF0BYRA	口腔医院|医疗保健服务	125.278171	43.885073	090202|090300	431	220106
B01AF0BYVX	诊所	125.281934	43.872715	90300	431	220106
B01AF0BYWW	药房	125.282816	43.873857	90601	431	220106
B01AF0BZ8G	诊所	125.257935	43.892321	90300	431	220106
B01AF0BZD3	药房	125.320829	43.908933	90601	431	220103
B01AF0BZED	诊所	125.318298	43.908061	90300	431	220103
B01AF0BZI6	药房	125.32182	43.90571	90601	431	220103
B01AF0BZIK	整形美容	125.313825	43.900294	90201	431	220103
B01AF0BZQD	口腔医院	125.293963	43.871611	90202	431	220104
B01AF0BZQY	医疗保健服务场所	125.296817	43.870315	90000	431	220104
B01AF0BZUR	药房	125.287019	43.873888	90601	431	220104
B01AF0BZXB	药房	125.302391	43.862541	90601	431	220104
B01AF0C04S	药房	125.322975	43.891517	90601	431	220104
B01AF0C05H	口腔医院	125.320743	43.892329	90202	431	220104
B01AF0C0C7	诊所	125.306512	43.89754	90300	431	220103
B01AF0C0CF	口腔医院	125.305181	43.898016	90202	431	220103
B01AF0C0ES	药房	125.307477	43.89815	90601	431	220103
B01AF0C0FG	卫生院	125.305011	43.894938	90102	431	220104
B01AF0C0HB	诊所	125.297699	43.898949	90300	431	220106
B01AF0C0HG	药房|医疗保健服务	125.300428	43.9014	090601|090300	431	220106
B01AF0C0JE	药房	125.295189	43.900818	90601	431	220106
B01AF0C0S1	诊所	125.288524	43.83939	90300	431	220104
B01AF0C0WN	药房	125.292886	43.896467	90601	431	220106
B01AF0C152	药房	125.3013	43.850362	90601	431	220104
B01AF0C15M	卫生院	125.29703	43.839261	90102	431	220104
B01AF0C16H	卫生院	125.299704	43.845702	90102	431	220104
B01AF0C16P	药房	125.296963	43.849744	90601	431	220104
B01AF0C16R	综合医院	125.293918	43.84857	90100	431	220104
B01AF0C1AH	药房	125.263518	43.865651	90601	431	220106
B01AF0C1DN	诊所	125.26764	43.891414	90300	431	220106
B01AF0C1OZ	诊所	125.390022	43.881002	90300	431	220105
B01AF0C1R5	药房	125.392303	43.871453	90601	431	220105
B01AF0C1SG	药房	125.388056	43.86812	90601	431	220105
B01AF0C1Y0	药房	125.38256	43.887469	90601	431	220105
B01AF0C21Q	药房	125.250411	43.820906	90601	431	220104
B01AF0C2FA	药房	125.295546	43.827288	90601	431	220104
B01AF0C2M3	诊所	125.320329	43.829379	90300	431	220102
B01AF0C2Q2	卫生院	125.30232	43.82512	90102	431	220104
B01AF0C2R8	口腔医院|医疗保健服务	125.337254	43.830091	090202|090300	431	220102
B01AF0C2SS	医疗保健用品	125.364241	43.828116	90602	431	220102
B01AF0C2US	药房	125.365832	43.826335	90601	431	220102
B01AF0C2VH	药房	125.37092	43.828128	90601	431	220102
B01AF0C2WD	药房	125.37411	43.828558	90601	431	220102
B01AF0C2WU	口腔医院	125.376674	43.828667	90202	431	220102
B01AF0C2Y2	口腔医院	125.366101	43.822483	90202	431	220102
B01AF0C2Y4	药房	125.365913	43.821812	90601	431	220102
B01AF0C32I	药房	125.380274	43.828605	90601	431	220102
B01AF0C34B	药房	125.385161	43.82872	90601	431	220102
B01AF0C34H	诊所	125.386511	43.828659	90300	431	220102
B01AF0C3FG	药房	125.299451	43.889026	90601	431	220104
B01AF0C3I8	综合医院	125.290765	43.825911	90100	431	220104
B01AF0C3KX	卫生院	125.282289	43.85819	90102	431	220104
B01AF0C3L0	诊所	125.303171	43.825479	90300	431	220104
B01AF0C3L8	卫生院	125.297398	43.883635	90102	431	220104
B01AF0C3LE	诊所	125.29692	43.88186	90300	431	220104
B01AF0C3QI	专科医院	125.340226	43.88626	90200	431	220102
B01AF0C3UB	妇科医院	125.333492	43.896999	90209	431	220102
B01AF0C3Y2	医疗保健用品	125.331997	43.907205	90602	431	220103
B01AF0C40L	医疗保健用品	125.333248	43.906129	90602	431	220103
B01AF0C429	骨科医院	125.294729	43.874298	90206	431	220104
B01AF0C460	三级甲等医院	125.306936	43.870439	90101	431	220104
B01AF0C485	药房	125.372791	43.841585	90601	431	220102
B01AF0C486	药房	125.297253	43.923398	90601	431	220106
B01AF0C488	药房	125.22926	43.852268	90601	431	220106
B01AF0C489	药房	125.327769	43.874036	90601	431	220102
B01AF0C4AX	医疗保健服务场所	125.306517	43.877059	90000	431	220104
B01AF0C4AY	三级甲等医院	125.263442	43.882664	90101	431	220106
B01AF0C4G6	专科医院	125.260117	43.889565	90200	431	220106
B01AF0C4J3	医疗保健用品	125.33996	43.885927	90602	431	220102
B01AF0C4KP	综合医院	125.291695	43.868923	90100	431	220104
B01AF0C4ON	卫生院	125.364835	43.82785	90102	431	220102
B01AF0C4PS	妇科医院	125.332487	43.896054	90209	431	220102
B01AF0C4TK	医疗保健用品	125.317531	43.881615	90602	431	220104
B01AF0C4UM	卫生院	125.376315	43.838668	90102	431	220102
B01AF0C4VV	诊所	125.280371	43.890853	90300	431	220106
B01AF0C4YW	口腔医院	125.349963	43.860355	90202	431	220102
B01AF0C4Z0	卫生院	125.32576	43.862792	90102	431	220102
B01AF0C4Z8	诊所	125.346402	43.889387	90300	431	220102
B01AF0C4ZF	口腔医院|医疗保健服务	125.317096	43.829436	090202|090300	431	220102
B01AF0C50O	专科医院	125.349546	43.860563	90200	431	220102
B01AF0C5K5	医疗保健用品	125.348266	43.881287	90602	431	220102
B01AF0C5L5	卫生院	125.318317	43.90668	90102	431	220103
B01AF0C5MB	药房	125.291232	43.82682	90601	431	220104
B01AF0C5TF	诊所	125.343466	43.89062	90300	431	220102
B01AF0C6LG	医疗保健服务场所	125.352408	43.998266	90000	431	220103
B01AF0C6M5	综合医院	125.337607	43.927853	90100	431	220103
B01AF0C6N6	卫生院	125.477595	43.953957	90102	431	220103
B01AF0C6TD	卫生院	125.952397	43.928363	90102	431	220113
B01AF0C6US	综合医院	125.335766	43.853256	90100	431	220102
B01AF0C6XM	药房	125.338924	43.913497	90601	431	220103
B01AF0C79N	卫生院	125.199481	43.760701	90102	431	220104
B01AF0C7J9	卫生院	125.712267	43.690254	90102	431	220112
B01AF0C7LQ	卫生院	125.486745	43.565463	90102	431	220112
B01AF0C7N2	医疗保健用品	125.660252	43.524987	90602	431	220112
B01AF0C7WA	卫生院	125.737205	43.403793	90102	431	220112
B01AF0C7WX	卫生院	125.734914	43.308694	90102	431	220112
B01AF0C7YF	诊所	125.423662	44.773098	90300	431	220122
B01AF0C7YI	诊所	125.500686	44.801847	90300	431	220122
B01AF0C7YN	诊所	125.62178	44.832326	90300	431	220122
B01AF0C83U	卫生院	125.402665	44.613543	90102	431	220122
B01AF0C84F	卫生院	125.566997	44.592628	90102	431	220183
B01AF0C84N	卫生院	125.687545	44.624835	90102	431	220183
B01AF0C87E	卫生院	125.245367	44.539387	90102	431	220122
B01AF0C88K	药房	125.718372	44.532756	90601	431	220183
B01AF0C8FR	医疗保健用品	125.715032	44.533643	90602	431	220183
B01AF0C8HH	传染病医院	125.72279	44.519665	90211	431	220183
B01AF0C8PN	诊所	125.930155	44.563653	90300	431	220183
B01AF0C8SM	口腔医院|医疗保健服务	125.177677	44.428752	090202|090300	431	220122
B01AF0C8TI	口腔医院	125.178033	44.433528	90202	431	220122
B01AF0C8X0	兽医站	125.17459	44.436001	90702	431	220122
B01AF0C91T	诊所	125.174353	44.430468	90300	431	220122
B01AF0C930	诊所	125.164042	44.426964	90300	431	220122
B01AF0C96A	诊所	125.187319	44.429884	90300	431	220122
B01AF0C96I	药房	125.187165	44.42818	90601	431	220122
B01AF0C96N	口腔医院	125.187497	44.429156	90202	431	220122
B01AF0C9AO	诊所	125.186617	44.458495	90300	431	220122
B01AF0C9BS	综合医院	125.184958	44.437546	90100	431	220122
B01AF0C9C4	药房	125.179356	44.437469	90601	431	220122
B01AF0C9C9	口腔医院|医疗保健服务	125.178536	44.437165	090202|090300	431	220122
B01AF0C9ER	药房	125.16464	44.436329	90601	431	220122
B01AF0C9J8	药房	125.174816	44.424772	90601	431	220122
B01AF0C9JI	口腔医院|医疗保健服务	125.174914	44.425807	090202|090300	431	220122
B01AF0C9K8	宠物诊所	125.174899	44.427286	90701	431	220122
B01AF0C9KC	诊所	125.174884	44.427825	90300	431	220122
B01AF0C9WD	骨科医院	125.162808	44.4383	90206	431	220122
B01AF0C9XA	诊所	125.163258	44.434667	90300	431	220122
B01AF0CA0U	卫生院	125.188999	44.433078	90102	431	220122
B01AF0CA82	诊所	125.597604	44.427499	90300	431	220183
B01AF0CA84	卫生院	125.595053	44.42943	90102	431	220183
B01AF0CABD	卫生院	125.506091	44.396515	90102	431	220183
B01AF0CADH	诊所	124.86513	44.328669	90300	431	220122
B01AF0CAEA	疾病预防	125.143556	44.294731	90500	431	220122
B01AF0CAFJ	诊所	125.261356	44.32124	90300	431	220122
B01AF0CAFU	药房	125.459719	44.333083	90601	431	220183
B01AF0CAGT	卫生院	125.531643	44.285384	90102	431	220183
B01AF0CAJP	诊所	125.396919	44.249718	90300	431	220122
B01AF0CAK5	疾病预防	125.53675	44.22666	90500	431	220103
B01AF0CALL	药房	124.866057	44.102364	90601	431	220122
B01AF0CALN	骨科医院	124.951049	44.097663	90206	431	220122
B01AF0CAMZ	骨科医院	125.346459	44.129489	90206	431	220103
B01AF0CAN8	卫生院	125.350029	44.090834	90102	431	220103
B01AF0CAPK	诊所	125.823038	44.146303	90300	431	220113
B01AF0CAS3	口腔医院	125.848368	44.158034	90202	431	220113
B01AF0CAS4	诊所	125.848168	44.157938	90300	431	220113
B01AF0CAUG	诊所	125.852715	44.162079	90300	431	220113
B01AF0CAUP	药房	125.848798	44.160698	90601	431	220113
B01AF0CB98	药房	125.836758	44.153592	90601	431	220113
B01AF0CBCP	药房	125.850244	44.16086	90601	431	220113
B01AF0CBDH	诊所	125.859401	44.162997	90300	431	220113
B01AF0CBH6	药房	125.836827	44.150701	90601	431	220113
B01AF0CBI1	妇科医院|医疗保健服务	125.830481	44.150134	090209|090300	431	220113
B01AF0CBOM	卫生院	125.167869	44.024892	90102	431	220103
B01AF0CBR6	卫生院	126.264273	45.092146	90102	431	220182
B01AF0CBR8	医疗保健服务场所	126.264404	45.092182	90000	431	220182
B01AF0CBUH	卫生院	126.236475	44.990418	90102	431	220182
B01AF0CBUJ	卫生院	126.323984	44.977344	90102	431	220182
B01AF0CBWD	卫生院	126.114593	44.877734	90102	431	220182
B01AF0CBWE	疾病预防	126.114696	44.877733	90500	431	220182
B01AF0CBWS	综合医院	126.257502	44.86066	90100	431	220182
B01AF0CBWU	卫生院	126.257501	44.860655	90102	431	220182
B01AF0CC1A	卫生院	126.514598	44.877631	90102	431	220182
B01AF0CC1X	卫生院	126.765708	44.860859	90102	431	220182
B01AF0CC2H	卫生院	126.893038	44.868025	90102	431	220182
B01AF0CC2I	疾病预防	126.89289	44.868105	90500	431	220182
B01AF0CC4J	卫生院	126.42893	44.780928	90102	431	220182
B01AF0CC5K	综合医院	126.555016	44.817293	90100	431	220182
B01AF0CC6U	诊所	126.545682	44.829461	90300	431	220182
B01AF0CC6X	诊所	126.547427	44.82892	90300	431	220182
B01AF0CC76	药房	126.552383	44.827603	90601	431	220182
B01AF0CC8X	口腔医院	126.55048	44.826901	90202	431	220182
B01AF0CC90	口腔医院	126.550051	44.827078	90202	431	220182
B01AF0CC9O	口腔医院	126.561558	44.828516	90202	431	220182
B01AF0CCJT	医疗保健用品	126.543598	44.824407	90602	431	220182
B01AF0CCMR	药房	126.559506	44.819093	90601	431	220182
B01AF0CCPT	药房	126.565141	44.834391	90601	431	220182
B01AF0CCQL	兽医站	126.562788	44.831048	90702	431	220182
B01AF0CCRY	药房	126.553394	44.827898	90601	431	220182
B01AF0CCVZ	药房	126.550632	44.8279	90601	431	220182
B01AF0CCWY	药房	126.549977	44.821899	90601	431	220182
B01AF0CCYE	药房	126.552878	44.82538	90601	431	220182
B01AF0CD17	诊所	126.548664	44.827295	90300	431	220182
B01AF0CD4R	药房	126.544119	44.825363	90601	431	220182
B01AF0CD8U	综合医院	126.743298	44.679796	90100	431	220182
B01AF0CD8V	卫生院|医疗保健服务	126.743419	44.679885	090102|090500	431	220182
B01AF0CDAO	药房	126.437534	44.660817	90601	431	220182
B01AF0CDAV	综合医院	126.473454	44.607615	90100	431	220182
B01AF0CDC7	疾病预防	126.098322	44.511507	90500	431	220183
B01AF0CDD8	卫生院|医疗保健服务	126.682352	44.551103	090102|090500	431	220182
B01AF0CDHH	综合医院	126.904117	45.088214	90100	431	220182
B01AF0CDID	卫生院	125.239643	44.424734	90102	431	220122
B01AF0CDIQ	医疗保健服务场所	126.688861	44.85337	90000	431	220182
B01AF0CDIS	传染病医院	125.486161	43.87212	90211	431	220105
B01AF0CDJ8	卫生院	125.635795	44.37757	90102	431	220183
B01AF0CDJA	卫生院	125.818934	44.661259	90102	431	220183
B01AF0CDMW	肿瘤医院	125.304879	43.876375	90207	431	220104
B01AF0CDMY	肿瘤医院	125.306273	43.87683	90207	431	220104
B01AF0CDPJ	综合医院	126.191716	44.491886	90100	431	220113
B01AF0CDPR	卫生院	126.00052	43.984493	90102	431	220113
B01AF0CDS0	综合医院	125.705662	44.52754	90100	431	220183
B01AF0CDSM	卫生院	124.866117	44.102394	90102	431	220122
B01AF0CDTX	卫生院	125.863027	43.60398	90102	431	220112
B01AF0CDV2	卫生院	125.348579	44.146576	90102	431	220103
B01AF0CDVX	综合医院	126.440618	44.660819	90100	431	220182
B01AF0CDW0	诊所	125.673248	43.526064	90300	431	220112
B01AF0CDW9	药房	125.714792	44.53425	90601	431	220183
B01AF0CDWH	卫生院	126.604872	44.625473	90102	431	220182
B01AF0CDWR	疾病预防	126.341329	44.674072	90500	431	220182
B01AF0CDWS	卫生院	126.341335	44.674072	90102	431	220182
B01AF0CDX4	疾病预防	126.417147	45.133603	90500	431	220182
B01AF0CDXB	卫生院	126.293761	44.798537	90102	431	220182
B01AF0CDXC	医疗保健服务场所	126.876068	44.698432	90000	431	220182
B01AF0CDXD	卫生院	126.876097	44.69843	90102	431	220182
B01AF0CIC0	传染病医院	125.277698	44.438134	90211	431	220122
B01AF0CIKN	医疗保健用品	125.333215	43.930765	90602	431	220103
B01AF0CKPO	综合医院	125.675947	43.529915	90100	431	220112
B01AF0CLII	综合医院	125.6591	43.527055	90100	431	220112
B01AF0CLJ1	卫生院	126.956135	44.613252	90102	431	220182
B01AF0CPP8	卫生院	126.366179	45.086318	90102	431	220182
B01AF0CPPA	卫生院	126.494563	45.017028	90102	431	220182
B01AF0CPPB	卫生院	126.548597	45.162672	90102	431	220182
B01AF0CPPD	卫生院	126.640183	45.034407	90102	431	220182
B01AF0CR1N	三级甲等医院	125.391123	43.881346	90101	431	220105
B01AF0CY40	药房	125.337097	43.931394	90601	431	220103
B01AF0CY5P	药房	125.33312	43.886105	90601	431	220102
B01AF0CY65	药房	125.317883	43.883465	90601	431	220104
B01AF0CY6I	药房	125.30537	43.86647	90601	431	220104
B01AF0CY8C	药房	125.332	43.837443	90601	431	220102
B01AF0CY8O	药房	125.372267	43.842018	90601	431	220102
B01AF0CY9A	药房	125.33146	43.904732	90601	431	220103
B01AF0CY9E	药房	125.268828	43.896027	90601	431	220106
B01AF0CYA0	药房	125.300277	43.901186	90601	431	220106
B01AF0CYC9	诊所	125.269126	43.872511	90300	431	220106
B01AF0CYEJ	药房	125.352617	43.889875	90601	431	220102
B01AF0CYHG	药房	125.340581	43.887607	90601	431	220102
B01AF0CYHJ	药房	125.259783	43.893384	90601	431	220106
B01AF0CYIL	综合医院	125.390259	43.886974	90100	431	220105
B01AF0CYJK	药房	125.259941	43.880645	90601	431	220106
B01AF0CYKA	药房	125.36409	43.874111	90601	431	220105
B01AF0CYKF	药房	125.279056	43.828784	90601	431	220104
B01AF0CYME	药房	125.322666	43.829276	90601	431	220102
B01AF0CYMI	药房	125.322712	43.829355	90601	431	220102
B01AF0CYMJ	医疗保健用品	125.340564	43.885206	90602	431	220102
B01AF0CYMX	药房	125.349973	43.88433	90601	431	220102
B01AF0CYNB	药房	125.371883	43.838618	90601	431	220102
B01AF0CYPW	药房	125.261724	43.880993	90601	431	220106
B01AF0CYQT	药房	125.261279	43.90024	90601	431	220106
B01AF0CYRP	宠物诊所	125.301223	43.888839	90701	431	220104
B01AF0CYSM	口腔医院	125.305632	43.870378	90202	431	220104
B01AF0CYVH	药房	125.382483	43.887451	90601	431	220105
B01AF0CYWD	药房	125.300393	43.892715	90601	431	220104
B01AF0CYX7	药房	125.30073	43.885205	90601	431	220104
B01AF0CYXN	口腔医院	125.318113	43.830325	90202	431	220102
B01AF0CYXP	卫生院	125.318418	43.830439	90102	431	220102
B01AF0CYYF	诊所	125.283352	43.897603	90300	431	220106
B01AF0CYZ6	药房	125.364145	43.859603	90601	431	220102
B01AF0CYZ7	药房	125.334092	43.87698	90601	431	220102
B01AF0CYZQ	药房	125.325004	43.890411	90601	431	220102
B01AF0CYZR	药房	125.301076	43.942399	90601	431	220103
B01AF0CYZV	药房	125.302338	43.94194	90601	431	220103
B01AF0CZ12	诊所	125.293695	43.860283	90300	431	220104
B01AF0CZ16	口腔医院	125.291454	43.886201	90202	431	220106
B01AF0CZ19	药房	125.348175	43.853873	90601	431	220102
B01AF0CZ61	药房	125.261323	43.899874	90601	431	220106
B01AF0CZ8D	口腔医院	125.354898	43.896923	90202	431	220102
B01AF0CZ99	卫生院	125.281818	43.873967	90102	431	220106
B01AF0CZAJ	药房	125.351964	43.865999	90601	431	220102
B01AF0CZCU	药房	125.268557	43.876181	90601	431	220106
B01AF0CZDK	药房	125.348919	43.856718	90601	431	220102
B01AF0CZGC	药房	125.345278	43.887322	90601	431	220102
B01AF0CZGQ	药房	125.38004	43.85492	90601	431	220102
B01AF0CZJE	口腔医院	125.293183	43.870751	90202	431	220104
B01AF0CZJY	药房	125.266603	43.888738	90601	431	220106
B01AF0CZLH	药房	125.337604	43.878677	90601	431	220102
B01AF0CZPK	口腔医院	125.316149	43.871152	90202	431	220104
B01AF0CZSB	药房	125.334731	43.887523	90601	431	220102
B01AF0CZTH	药房	125.340086	43.853747	90601	431	220102
B01AF0CZU6	药房	125.324098	43.89333	90601	431	220104
B01AF0CZUT	药房	125.376283	43.877098	90601	431	220105
B01AF0CZVA	药房	125.27975	43.879404	90601	431	220106
B01AF0CZWR	卫生院	125.646376	43.95516	90102	431	220113
B01AF0CZX1	卫生院	125.887787	43.89532	90102	431	220113
B01AF0CZY7	药房	125.32143	43.854374	90601	431	220104
B01AF0D03H	诊所	125.343272	43.841513	90300	431	220102
B01AF0D03K	诊所	125.342848	43.840954	90300	431	220102
B01AF0D04E	药房	125.244208	43.867417	90601	431	220106
B01AF0D04H	药房	125.306221	43.893686	90601	431	220104
B01AF0D04Q	药房	125.702167	44.541557	90601	431	220183
B01AF0D057	药房	125.181531	44.430303	90601	431	220122
B01AF0D05Z	医疗保健用品	125.341492	43.903956	90602	431	220103
B01AF0D0A7	口腔医院	125.315327	43.90475	90202	431	220103
B01AF0D0AB	诊所	125.280211	43.888151	90300	431	220106
B01AF0D0CG	诊所	125.33172	43.897565	90300	431	220102
B01AF0D0CN	药房	125.335448	43.897315	90601	431	220102
B01AF0D0CP	药房	125.384192	43.867233	90601	431	220105
B01AF0D0CR	药房	125.335638	43.897381	90601	431	220102
B01AF0D0CX	药房	125.341077	43.896577	90601	431	220102
B01AF0D0NH	卫生院	125.317861	43.891999	90102	431	220104
B01AF0D0OX	口腔医院	125.242341	43.866868	90202	431	220106
B01AF0D0P0	药房	125.237846	43.831716	90601	431	220104
B01AF0D0PU	药房	125.369736	43.885354	90601	431	220105
B01AF0D0ST	药房	125.280602	43.861511	90601	431	220104
B01AF0D0WY	诊所	125.348131	43.887559	90300	431	220102
B01AF0D10B	宠物诊所	125.39483	43.887422	90701	431	220105
B01AF0D12Q	骨科医院	125.342884	43.861997	90206	431	220102
B01AF0D135	药房	125.313334	43.870058	90601	431	220104
B01AF0D13I	宠物诊所	125.242373	43.865072	90701	431	220106
B01AF0D14Y	药房	125.384219	43.82867	90601	431	220102
B01AF0D16S	口腔医院	125.375979	43.873978	90202	431	220105
B01AF0D17I	药房	125.286175	43.865782	90601	431	220104
B01AF0D17Y	药房	125.361521	43.825617	90601	431	220102
B01AF0D18R	药房	125.333615	43.920202	90601	431	220103
B01AF0D19B	诊所	125.33084	43.920607	90300	431	220103
B01AF0D1G4	宠物诊所	125.337544	43.851623	90701	431	220102
B01AF0D1IF	药房	125.295874	43.882024	90601	431	220104
B01AF0D1IZ	卫生院	125.385034	43.82825	90102	431	220102
B01AF0D1KC	药房	125.38933	43.87048	90601	431	220105
B01AF0D1KE	药房	125.389389	43.87038	90601	431	220105
B01AF0D1LS	宠物诊所	125.317438	43.905869	90701	431	220103
B01AF0D1NP	诊所	125.307718	43.944798	90300	431	220103
B01AF0D1PE	药房	125.260199	43.893388	90601	431	220106
B01AF0D1PH	卫生院|医疗保健服务	125.26141	43.892185	090102|090300	431	220106
B01AF0D1QQ	诊所	125.345082	43.879754	90300	431	220102
B01AF0D1QV	医疗保健服务场所	125.345082	43.879754	90000	431	220102
B01AF0D1RK	药房	125.33508	43.888154	90601	431	220102
B01AF0D1U8	药房	125.363478	43.843045	90601	431	220102
B01AF0D1UH	药房	125.364438	43.845611	90601	431	220102
B01AF0D21D	药房	125.374412	43.871675	90601	431	220105
B01AF0D23A	诊所|医疗保健服务	125.308115	43.946383	090300|090200	431	220103
B01AF0D23N	诊所	125.305862	43.94719	90300	431	220103
B01AF0D23Y	药房	125.306259	43.947412	90601	431	220103
B01AF0D246	诊所	125.307344	43.947004	90300	431	220103
B01AF0D24P	药房	125.293083	43.870689	90601	431	220104
B01AF0D266	药房	125.268329	43.901991	90601	431	220106
B01AF0D28R	药房	125.30266	43.847138	90601	431	220104
B01AF0D2EL	药房	125.225451	43.839072	90601	431	220106
B01AF0D2IJ	药房	125.374699	43.869599	90601	431	220105
B01AF0D2K9	药房	125.304092	43.943835	90601	431	220103
B01AF0D2KJ	诊所	125.301594	43.944701	90300	431	220103
B01AF0D2KQ	卫生院	125.336149	43.921739	90102	431	220103
B01AF0D2N7	药房	125.343916	43.88674	90601	431	220102
B01AF0D2NY	妇科医院	125.306081	43.892712	90209	431	220104
B01AF0D2O2	药房	125.292281	43.920415	90601	431	220106
B01AF0D2PH	药房	125.301345	43.866167	90601	431	220104
B01AF0D2QC	宠物诊所	125.269741	43.856171	90701	431	220104
B01AF0D2V8	口腔医院	125.255106	43.89115	90202	431	220106
B01AF0D2WM	药房	125.352366	43.891478	90601	431	220102
B01AF0D2WO	药房	125.352877	43.891817	90601	431	220102
B01AF0D2YX	药房	125.245133	43.860672	90601	431	220106
B01AF0D308	口腔医院	125.364704	43.829665	90202	431	220102
B01AF0D31X	药房	125.301332	43.942306	90601	431	220103
B01AF0D323	药房	125.302386	43.941342	90601	431	220103
B01AF0D324	药房	125.302282	43.941196	90601	431	220103
B01AF0D32O	药房	125.298436	43.939699	90601	431	220103
B01AF0D33F	综合医院	125.34751	43.876566	90100	431	220102
B01AF0D33P	精神病医院	125.342395	43.883741	90210	431	220102
B01AF0D34X	医疗保健用品	125.273421	43.910855	90602	431	220106
B01AF0D386	药房	125.320473	43.831891	90601	431	220102
B01AF0D393	药房	125.348023	43.852247	90601	431	220102
B01AF0D3D9	药房	125.35145	43.89282	90601	431	220102
B01AF0D3E6	药房	125.245036	43.859373	90601	431	220106
B01AF0D3I1	药房	125.300648	43.937979	90601	431	220103
B01AF0D3I4	药房	125.301316	43.938264	90601	431	220103
B01AF0D3I6	药房	125.308461	43.935765	90601	431	220103
B01AF0D3S5	药房	125.371283	43.890042	90601	431	220105
B01AF0D3SU	药房	125.387085	43.870705	90601	431	220105
B01AF0D3TT	药房	125.365274	43.857071	90601	431	220102
B01AF0D3UJ	药房	125.328849	43.907121	90601	431	220103
B01AF0D3VV	药房	125.367192	43.820866	90601	431	220102
B01AF0D3WK	口腔医院	125.366134	43.823209	90202	431	220102
B01AF0D3ZP	药房	125.26294	43.912626	90601	431	220106
B01AF0D40M	整形美容	125.34137	43.883994	90201	431	220102
B01AF0D44C	药房	125.32835	43.899319	90601	431	220103
B01AF0D484	卫生院	125.352688	43.894393	90102	431	220102
B01AF0D4BX	卫生院	125.345711	43.936873	90102	431	220103
B01AF0D4DX	卫生院	125.290468	43.932917	90102	431	220103
B01AF0D4ER	卫生院	125.342071	43.882547	90102	431	220102
B01AF0D4GG	诊所	125.281719	43.839815	90300	431	220104
B01AF0D4GH	药房	125.281459	43.839812	90601	431	220104
B01AF0D4J4	药房	125.328879	43.901491	90601	431	220103
B01AF0D4K4	药房	125.324223	43.845634	90601	431	220104
B01AF0D4M2	药房	125.252849	43.84648	90601	431	220104
B01AF0D4NM	宠物诊所	125.393938	43.879475	90701	431	220105
B01AF0D4NO	药房	125.389884	43.88066	90601	431	220105
B01AF0D4OE	药房	125.370748	43.861788	90601	431	220102
B01AF0D4OI	药房	125.370766	43.861034	90601	431	220102
B01AF0D4RL	专科医院|医疗保健服务	125.347876	43.931591	090200|090300	431	220103
B01AF0D4SX	药房	125.289313	43.88126	90601	431	220106
B01AF0D4U2	耳鼻喉医院	125.337308	43.88944	90204	431	220102
B01AF0D4V9	药房	125.339944	43.883465	90601	431	220102
B01AF0D4VE	药房	125.339538	43.883999	90601	431	220102
B01AF0D508	药房	125.323318	43.845843	90601	431	220104
B01AF0D50M	药房	125.335091	43.850842	90601	431	220102
B01AF0D51Y	药房	125.270668	43.888873	90601	431	220106
B01AF0D523	药房	125.265647	43.888825	90601	431	220106
B01AF0D56H	专科医院|医疗保健服务	125.329042	43.922327	090200|090300	431	220103
B01AF0D597	药房	125.337881	43.89542	90601	431	220102
B01AF0D5D2	诊所	125.285748	43.847819	90300	431	220104
B01AF0D5IJ	药房	125.317958	43.936862	90601	431	220103
B01AF0D5JC	口腔医院	125.370617	43.845604	90202	431	220102
B01AF0D5JX	药房	125.37585	43.881663	90601	431	220105
B01AF0D5LD	药房	125.317631	43.923401	90601	431	220103
B01AF0D5OH	宠物诊所	125.287418	43.900487	90701	431	220106
B01AF0D5T2	诊所	125.332134	43.838352	90300	431	220102
B01AF0D5UK	药房	125.241077	43.890085	90601	431	220106
B01AF0D5US	药房	125.24261	43.889108	90601	431	220106
B01AF0D5V0	药房	125.264548	43.844262	90601	431	220104
B01AF0D5VF	药房	125.262135	43.84124	90601	431	220104
B01AF0D5WA	药房	125.318683	43.931413	90601	431	220103
B01AF0D5WX	药房	125.37023	43.845138	90601	431	220102
B01AF0D5Y0	专科医院	125.286741	43.874563	90200	431	220104
B01AF0D5Z4	口腔医院	125.322665	43.927963	90202	431	220103
B01AF0D67T	药房	125.249121	43.888624	90601	431	220106
B01AF0D68L	药房	125.250434	43.821613	90601	431	220104
B01AF0D6AH	药房	125.370878	43.917674	90601	431	220105
B01AF0D6CK	药房	125.278888	43.879094	90601	431	220106
B01AF0D6CU	宠物诊所	125.281865	43.879977	90701	431	220106
B01AF0D6DC	药房	125.266983	43.881274	90601	431	220106
B01AF0D6DZ	药房	125.333118	43.924189	90601	431	220103
B01AF0D6FT	药房	125.279361	43.910362	90601	431	220106
B01AF0D6IO	医疗保健用品	125.342642	43.904378	90602	431	220103
B01AF0D6JK	药房	125.337849	43.846883	90601	431	220102
B01AF0D6KK	药房	125.332943	43.83413	90601	431	220102
B01AF0D6MP	药房	125.24429	43.822527	90601	431	220104
B01AF0D6NR	综合医院	125.361814	43.882786	90100	431	220105
B01AF0D6QE	药房	125.37257	43.87534	90601	431	220105
B01AF0D6SS	药房	125.288293	43.827265	90601	431	220104
B01AF0D6UC	药房	125.303602	43.878214	90601	431	220104
B01AF0D6UF	医疗保健用品	125.302777	43.878276	90602	431	220104
B01AF0D6UH	医疗保健服务场所	125.30015	43.878276	90000	431	220104
B01AF0D6YK	药房	125.338132	43.906916	90601	431	220103
B01AF0D713	药房	125.245626	43.822578	90601	431	220104
B01AF0D72J	药房	125.337282	43.931726	90601	431	220103
B01AF0D72L	药房	125.33722	43.931399	90601	431	220103
B01AF0D74D	医疗保健服务场所	125.37659	43.842282	90000	431	220102
B01AF0D75S	药房	125.269098	43.87624	90601	431	220106
B01AF0D75Y	口腔医院	125.269828	43.876263	90202	431	220106
B01AF0D760	药房	125.32892	43.832479	90601	431	220102
B01AF0D76L	药房	125.301263	43.944125	90601	431	220103
B01AF0D77B	药房	125.301845	43.945127	90601	431	220103
B01AF0D797	药房	125.284818	43.889614	90601	431	220106
B01AF0D79F	药房	125.266937	43.893314	90601	431	220106
B01AF0D79K	专科医院	125.271255	43.893515	90200	431	220106
B01AF0D7C9	药房	125.305551	43.866225	90601	431	220104
B01AF0D7FM	药房	125.389406	43.846849	90601	431	220102
B01AF0D7G8	药房	125.345053	43.915896	90601	431	220103
B01AF0D7H0	药房	125.397281	43.84967	90601	431	220102
B01AF0D7I8	药房	125.344491	43.920297	90601	431	220103
B01AF0D7NB	卫生院	125.355494	43.927154	90102	431	220103
B01AF0D7O9	药房	125.307663	43.920391	90601	431	220106
B01AF0D7OV	宠物诊所	125.308548	43.919157	90701	431	220106
B01AF0D7PK	药房	125.302969	43.919262	90601	431	220106
B01AF0D7Q9	卫生院	125.352363	43.902327	90102	431	220102
B01AF0D83R	药房	125.577258	43.850611	90601	431	220105
B01AF0D85B	药房	125.921909	43.421369	90601	431	220112
B01AF0D85R	卫生院	125.921903	43.419811	90102	431	220112
B01AF0D85S	卫生院	125.922407	43.420013	90102	431	220112
B01AF0D85T	疾病预防	125.922263	43.419869	90500	431	220112
B01AF0D85Y	药房	125.894973	43.434758	90601	431	220112
B01AF0D87M	药房	125.708439	44.533724	90601	431	220183
B01AF0D88Z	药房	125.473267	43.961363	90601	431	220103
B01AF0D8BO	药房	125.682449	43.529649	90601	431	220112
B01AF0D8CI	药房	125.692325	44.52632	90601	431	220183
B01AF0D8F9	卫生院	125.450723	43.807981	90102	431	220102
B01AF0D8FS	药房	125.665444	43.530061	90601	431	220112
B01AF0D8HD	药房	125.425368	43.971057	90601	431	220103
B01AF0D8MM	药房	125.390908	43.920517	90601	431	220105
B01AF0D8OT	药房	125.402607	43.744507	90601	431	220102
B01AF0D8OW	药房	125.391866	43.708228	90601	431	220102
B01AF0D8QJ	药房	125.164439	44.438481	90601	431	220122
B01AF0D8QR	药房	125.254079	43.983723	90601	431	220106
B01AF0D8RN	药房	125.661835	43.958238	90601	431	220113
B01AF0D8U2	药房	125.711527	43.689091	90601	431	220112
B01AF0D8U9	药房	125.384476	43.613944	90601	431	220102
B01AF0D8UD	卫生院	125.54802	43.665586	90102	431	220112
B01AF0D8V3	药房	125.177142	44.436346	90601	431	220122
B01AF0D8WL	药房	125.646361	43.954761	90601	431	220113
B01AF0D8WO	药房	125.649051	43.954579	90601	431	220113
B01AF0D947	药房	125.717973	44.521333	90601	431	220183
B01AF0D989	药房	125.65751	43.524199	90601	431	220112
B01AF0D9H3	药房	125.661776	43.524738	90601	431	220112
B01AF0D9IH	药房	125.70031	44.530929	90601	431	220183
B01AF0D9LZ	药房	125.693707	44.536965	90601	431	220183
B01AF0D9PA	药房	125.887682	43.894838	90601	431	220113
B01AF0D9PJ	疾病预防	125.737194	43.403773	90500	431	220112
B01AF0D9PQ	药房	125.736242	43.403128	90601	431	220112
B01AF0D9QK	综合医院	125.68345	44.537726	90100	431	220183
B01AF0D9SU	药房	125.125165	44.669158	90601	431	220122
B01AF0D9SY	卫生院	125.118367	44.670786	90102	431	220122
B01AF0D9TE	药房	125.69651	44.541586	90601	431	220183
B01AF0D9XC	动物医疗场所	125.679172	43.527705	90700	431	220112
B01AF0D9XS	药房	125.71742	44.539551	90601	431	220183
B01AF0D9YB	药房	125.47519	43.962684	90601	431	220103
B01AF0D9Z0	卫生院	125.682734	43.528889	90102	431	220112
B01AF0DA1E	药房	125.82247	44.137094	90601	431	220113
B01AF0DA51	药房	125.179331	44.059453	90601	431	220103
B01AF0DA55	药房	125.177949	44.059078	90601	431	220103
B01AF0DA57	药房	125.179496	44.059084	90601	431	220103
B01AF0DA58	药房	125.180483	44.059407	90601	431	220103
B01AF0DA70	卫生院	124.822807	44.344541	90102	431	220122
B01AF0DA71	药房	124.830917	44.34315	90601	431	220122
B01AF0DA76	药房	124.831329	44.343026	90601	431	220122
B01AF0DA7G	综合医院	125.842441	44.156445	90100	431	220113
B01AF0DA93	药房	126.539571	44.826758	90601	431	220182
B01AF0DA9D	卫生院	126.687176	44.550751	90102	431	220182
B01AF0DA9G	药房	126.683201	44.551428	90601	431	220182
B01AF0DA9L	药房	126.680017	44.551817	90601	431	220182
B01AF0DA9P	卫生院	125.069302	44.399846	90102	431	220122
B01AF0DA9T	药房	125.07351	44.401474	90601	431	220122
B01AF0DAB1	药房	125.357737	44.003506	90601	431	220103
B01AF0DAB8	卫生院	125.356151	44.004792	90102	431	220103
B01AF0DAC8	诊所	126.555494	44.825762	90300	431	220182
B01AF0DACJ	药房	126.826225	44.581842	90601	431	220182
B01AF0DADE	药房	125.759821	44.386516	90601	431	220183
B01AF0DADH	药房	125.759394	44.388851	90601	431	220183
B01AF0DAH6	药房	125.682049	44.334567	90601	431	220183
B01AF0DAH7	卫生院	125.750632	44.313895	90102	431	220113
B01AF0DAHC	药房	125.744685	44.311018	90601	431	220113
B01AF0DAII	动物医疗场所	126.747264	45.163167	90700	431	220182
B01AF0DAJU	药房	125.759941	44.260233	90601	431	220113
B01AF0DAJZ	卫生院	125.19806	44.169504	90102	431	220122
B01AF0DAKS	药房	125.845709	44.15558	90601	431	220113
B01AF0DAN4	药房	125.842104	44.157132	90601	431	220113
B01AF0DAOQ	综合医院	126.565722	44.835269	90100	431	220182
B01AF0DAPR	药房	126.538585	44.836537	90601	431	220182
B01AF0DAQ9	专科医院	126.529442	44.839	90200	431	220182
B01AF0DAQI	卫生院	126.553676	44.818079	90102	431	220182
B01AF0DAQV	诊所	126.545878	44.826611	90300	431	220182
B01AF0DARY	疾病预防	125.850358	44.141713	90500	431	220113
B01AF0DAS5	药房	125.838303	44.140043	90601	431	220113
B01AF0DASJ	药房	126.762746	44.859411	90601	431	220182
B01AF0DAT4	妇科医院	126.536822	44.827184	90209	431	220182
B01AF0DAUI	诊所	125.833949	44.146409	90300	431	220113
B01AF0DAXA	药房	125.837414	44.152159	90601	431	220113
B01AF0DAZF	药房	125.839304	44.153398	90601	431	220113
B01AF0DB20	药房	126.560026	44.829043	90601	431	220182
B01AF0DB2B	药房	126.55694	44.830528	90601	431	220182
B01AF0DB2C	药房	126.557243	44.830411	90601	431	220182
B01AF0DB2D	药房	126.556856	44.830555	90601	431	220182
B01AF0DB2F	药房	126.558386	44.830127	90601	431	220182
B01AF0DB2Y	药房	125.300184	43.571735	90601	431	220104
B01AF0DBDU	药房	125.329825	43.90552	90601	431	220103
B01AF0DBGB	医疗保健用品	125.332086	43.907206	90602	431	220103
B01AF0DBI8	口腔医院	125.315058	43.865655	90202	431	220104
B01AF0DEP9	药房	125.291353	43.955265	90601	431	220103
B01AF0DESD	药房	125.369704	43.837002	90601	431	220102
B01AF0DEW7	口腔医院	125.342494	43.875029	90202	431	220102
B01AF0DEWZ	药房	125.330859	43.904736	90601	431	220103
B01AF0DEYO	药房	125.338893	43.842671	90601	431	220102
B01AF0DG7R	综合医院	124.637206	44.396351	90100	431	220122
B01AF0DG9I	药房	125.678794	44.067722	90601	431	220113
B01AF0DGBO	口腔医院|医疗保健服务	125.300614	43.800491	090202|090300	431	220102
B01AF0DGCA	综合医院	125.476702	43.970932	90100	431	220103
B01AF0DGD6	药房	125.302107	43.801706	90601	431	220102
B01AF0YYSE	药房	125.923725	43.418918	90601	431	220112
B01AF0YYXY	三级甲等医院	125.326106	43.892531	90101	431	220102
B01AF0YZ2F	医疗保健用品	125.318112	43.874399	90602	431	220104
B01AF0YZ3Q	药房	125.31856	43.908818	90601	431	220103
B01AF0YZ45	药房	125.298472	43.901367	90601	431	220106
B01AF0YZ46	口腔医院	125.298643	43.901306	90202	431	220106
B01AF0YZ5C	医疗保健服务场所	125.381821	43.864274	90000	431	220102
B01AF0YZ5I	卫生院	125.336105	43.905957	90102	431	220103
B01AF0YZ9I	诊所	125.511855	43.947007	90300	431	220103
B01AF0YZFB	医疗保健用品	125.317763	43.871158	90602	431	220104
B01AF0YZK9	药房	125.648166	43.954672	90601	431	220113
B01AF0YZKA	药房	125.649618	43.954538	90601	431	220113
B01AF0YZLL	药房	125.347278	43.888744	90601	431	220102
B01AF0YZOX	诊所	125.355824	43.893125	90300	431	220102
B01AF0YZTK	药房	125.27164	43.859132	90601	431	220104
B01AF0YZV3	药房	124.997327	43.993315	90601	431	220122
B01AF0YZYZ	宠物诊所	125.216458	43.856883	90701	431	220106
B01AF0Z00G	药房	125.217134	43.866891	90601	431	220106
B01AF0Z00T	妇科医院	125.340011	43.886719	90209	431	220102
B01AF0Z00U	口腔医院|医疗保健服务	125.339743	43.887194	090202|090300	431	220102
B01AF0Z08W	药房	125.29579	43.936699	90601	431	220103
B01AF0Z09K	药房	125.217549	43.868282	90601	431	220106
B01AF0Z09Q	药房	125.212148	43.863283	90601	431	220106
B01AF0Z0AB	药房	125.198282	43.85259	90601	431	220106
B01AF0Z0AJ	药房	125.190659	43.856862	90601	431	220106
B01AF0Z0AQ	宠物诊所	125.192711	43.851611	90701	431	220106
B01AF0Z0BF	诊所	125.187695	43.854169	90300	431	220106
B01AF0Z0C4	药房	125.19093	43.85261	90601	431	220106
B01AF0Z0HC	药房	125.373947	43.882014	90601	431	220105
B01AF0Z0I3	药房	125.316344	43.88467	90601	431	220104
B01AF0Z0ME	药房	125.212309	43.86304	90601	431	220106
B01AF0Z0NU	药房	125.247235	43.860492	90601	431	220106
B01AF0Z0Q1	药房	125.244565	43.875187	90601	431	220106
B01AF0Z0RJ	口腔医院	125.347851	43.883046	90202	431	220102
B01AF0Z0XN	口腔医院	125.293609	43.871267	90202	431	220104
B01AF0Z11F	药房	125.231008	43.85931	90601	431	220106
B01AF0Z11Q	口腔医院	125.232709	43.859842	90202	431	220106
B01AF0Z129	口腔医院	125.235965	43.861279	90202	431	220106
B01AF0Z12Z	口腔医院	125.24278	43.861827	90202	431	220106
B01AF0Z13R	药房	125.236048	43.869223	90601	431	220106
B01AF0Z19F	骨科医院	125.34285	43.87749	90206	431	220102
B01AF0Z1FK	药房	125.204273	43.853627	90601	431	220106
B01AF0Z1FL	药房	125.204393	43.853656	90601	431	220106
B01AF0Z1FP	药房	125.206418	43.854179	90601	431	220106
B01AF0Z1G4	诊所	125.213416	43.856746	90300	431	220106
B01AF0Z1IG	诊所	125.152364	43.874304	90300	431	220106
B01AF0Z1Z1	诊所	125.348877	43.858551	90300	431	220102
B01AF0Z26V	药房	125.355616	43.895331	90601	431	220102
B01AF0Z27I	药房	125.317647	43.927468	90601	431	220103
B01AF0Z28K	药房	125.304521	43.944337	90601	431	220103
B01AF0Z2BB	药房	125.326934	43.871616	90601	431	220102
B01AF0Z2H1	整形美容	125.303616	43.890114	90201	431	220104
B01AF0Z2P2	药房	125.289103	43.936948	90601	431	220103
B01AF0Z2PM	药房	125.293785	43.942367	90601	431	220103
B01AF0Z2WP	宠物诊所	125.339172	43.842687	90701	431	220102
B01AF0Z2WZ	诊所	125.344013	43.840983	90300	431	220102
B01AF0Z36W	药房	125.372669	43.901826	90601	431	220105
B01AF0Z385	药房	125.308508	43.933207	90601	431	220103
B01AF0Z3AQ	药房	125.329452	43.874139	90601	431	220102
B01AF0Z3JO	医疗保健用品	125.327176	43.909002	90602	431	220103
B01AF0Z3K8	药房	125.343206	43.947972	90601	431	220103
B01AF0Z3KE	诊所	125.344182	43.948455	90300	431	220103
B01AF0Z3L3	药房	125.357337	43.941946	90601	431	220103
B01AF0Z3M4	专科医院	125.338885	43.92191	90200	431	220103
B01AF0Z3MS	药房	125.354743	43.928858	90601	431	220103
B01AF0Z3MU	药房	125.354818	43.926501	90601	431	220103
B01AF0Z3MY	药房	125.378217	43.923321	90601	431	220105
B01AF0Z3N1	药房	125.377765	43.924001	90601	431	220105
B01AF0Z48P	诊所	125.343602	43.908465	90300	431	220103
B01AF0Z49W	医疗保健用品	125.331202	43.904976	90602	431	220103
B01AF0Z4CJ	药房	125.301397	43.871769	90601	431	220104
B01AF0Z58Z	专科医院	125.332194	43.893629	90200	431	220102
B01AF0Z5BJ	药房	125.296445	43.869795	90601	431	220104
B01AF0Z5BT	口腔医院|医疗保健服务	125.288691	43.864905	090202|090300	431	220104
B01AF0Z5EY	药房	125.306714	43.736723	90601	431	220104
B01AF0Z5F1	药房	125.3034	43.734587	90601	431	220104
B01AF0Z5F9	药房	125.391365	43.707924	90601	431	220102
B01AF0Z5FD	药房	125.391566	43.706691	90601	431	220102
B01AF0Z5G4	诊所	124.902831	44.670615	90300	431	220122
B01AF0Z5GB	药房	124.906449	44.672344	90601	431	220122
B01AF0Z5GN	药房	125.129026	44.668977	90601	431	220122
B01AF0Z5GZ	药房	125.128719	44.670062	90601	431	220122
B01AF0Z5H4	兽医站	125.128722	44.669498	90702	431	220122
B01AF0Z5HA	药房	125.272829	44.68267	90601	431	220122
B01AF0Z5HQ	兽医站	125.163096	44.426453	90702	431	220122
B01AF0Z5HY	药房	125.173859	44.428139	90601	431	220122
B01AF0Z5I0	动物医疗场所	125.174022	44.428059	90700	431	220122
B01AF0Z5I1	药房	125.178124	44.428586	90601	431	220122
B01AF0Z5JW	诊所	125.344545	44.475289	90300	431	220122
B01AF0Z5JX	疾病预防	125.277939	44.437903	90500	431	220122
B01AF0Z5MO	综合医院	126.540896	44.835521	90100	431	220182
B01AF0Z5NB	药房	126.550504	44.839495	90601	431	220182
B01AF0Z5NH	药房	126.686674	44.853325	90601	431	220182
B01AF0Z5NV	药房	126.763366	44.859699	90601	431	220182
B01AF0Z5NW	兽医站	126.762164	44.858721	90702	431	220182
B01AF0Z5O4	眼科医院	125.344385	43.880823	90203	431	220102
B01AF0Z5RW	药房	125.281658	43.858501	90601	431	220104
B01AF0Z5S2	药房	125.289284	43.863745	90601	431	220104
B01AF0Z5SN	诊所	125.277142	43.858421	90300	431	220104
B01AF0Z5UG	药房	125.270796	43.837665	90601	431	220104
B01AF0Z5XJ	诊所	125.540179	43.677647	90300	431	220112
B01AF0Z5XL	药房	125.541413	43.678064	90601	431	220112
B01AF0Z5XN	药房	125.542665	43.677803	90601	431	220112
B01AF0Z5YK	药房	125.805761	43.71535	90601	431	220112
B01AF0Z5Z8	药房	125.268706	44.680874	90601	431	220122
B01AF0Z5ZD	药房	125.267306	44.680008	90601	431	220122
B01AF0Z5ZL	药房	125.270199	44.681216	90601	431	220122
B01AF0Z606	兽医站	125.539738	44.719667	90702	431	220122
B01AF0Z60B	药房	125.538219	44.718328	90601	431	220122
B01AF0Z60C	药房	125.537793	44.717944	90601	431	220122
B01AF0Z60S	药房	125.952789	44.692568	90601	431	220183
B01AF0Z610	诊所	125.842626	44.471233	90300	431	220183
B01AF0Z616	药房	125.841406	44.42488	90601	431	220183
B01AF0Z61A	药房	125.842548	44.423384	90601	431	220183
B01AF0Z61O	药房	125.841914	44.424683	90601	431	220183
B01AF0Z630	兽医站	124.83207	44.343407	90702	431	220122
B01AF0Z64Q	宠物诊所|医疗保健服务	126.155178	44.789977	090701|090702	431	220182
B01AF0Z656	药房	126.155496	44.790604	90601	431	220182
B01AF0Z65E	药房	126.154151	44.793345	90601	431	220182
B01AF0Z65F	兽医站	126.15432	44.793105	90702	431	220182
B01AF0Z65G	兽医站	126.154303	44.793169	90702	431	220182
B01AF0Z65Y	药房	126.151277	44.79813	90601	431	220182
B01AF0Z666	诊所	126.508575	44.808408	90300	431	220182
B01AF0Z669	药房	126.532315	44.776716	90601	431	220182
B01AF0Z69T	药房	126.537951	44.832047	90601	431	220182
B01AF0Z6BS	综合医院	125.347629	43.872934	90100	431	220102
B01AF0Z6DN	专科医院	125.309638	43.901552	90200	431	220103
B01AF0Z6EA	药房	125.317659	43.903707	90601	431	220103
B01AF0Z6IP	药房	125.266901	43.887582	90601	431	220106
B01AF0Z6KW	药房	125.245536	43.822627	90601	431	220104
B01AF0Z6MA	医疗保健用品	125.29904	43.571741	90602	431	220104
B01AF0Z6MZ	药房	125.95331	44.691043	90601	431	220183
B01AF0Z6N8	药房	124.783321	44.586165	90601	431	220122
B01AF0Z6N9	诊所	124.78332	44.586164	90300	431	220122
B01AF0Z6NJ	药房	125.129147	44.668929	90601	431	220122
B01AF0Z6NK	药房	125.129142	44.668729	90601	431	220122
B01AF0Z6O3	药房	125.401239	44.614383	90601	431	220122
B01AF0Z6O4	药房	125.402288	44.613873	90601	431	220122
B01AF0Z6O6	药房	125.401391	44.613861	90601	431	220122
B01AF0Z6OB	药房	125.400844	44.615739	90601	431	220122
B01AF0Z6OI	药房	125.401358	44.614444	90601	431	220122
B01AF0Z6OK	药房	125.40234	44.613496	90601	431	220122
B01AF0Z6PJ	兽医站	125.688513	44.623336	90702	431	220183
B01AF0Z6QQ	药房	125.479892	44.390911	90601	431	220183
B01AF0Z6RW	药房	126.425893	44.780526	90601	431	220182
B01AF0Z6U9	药房	126.547149	44.82014	90601	431	220182
B01AF0Z6UU	诊所	126.546019	44.822201	90300	431	220182
B01AF0Z6XV	药房	125.322656	43.874261	90601	431	220104
B01AF0Z70E	药房	125.279007	43.910486	90601	431	220106
B01AF0Z71X	药房	125.261026	43.887631	90601	431	220106
B01AF0Z74K	药房	125.330119	43.896813	90601	431	220102
B01AF0Z75U	口腔医院|医疗保健服务	125.393924	43.879437	090202|090300	431	220105
B01AF0Z79D	药房	125.167911	43.777836	90601	431	220104
B01AF0Z79K	药房	125.168802	43.779238	90601	431	220104
B01AF0Z79Q	药房	125.170552	43.78016	90601	431	220104
B01AF0Z79V	药房	125.168086	43.779129	90601	431	220104
B01AF0Z7B4	药房	125.223548	43.835052	90601	431	220106
B01AF0Z7B8	药房	125.222886	43.833478	90601	431	220106
B01AF0Z7BG	药房	125.222049	43.828971	90601	431	220106
B01AF0Z7BK	卫生院	125.2289	43.80203	90102	431	220104
B01AF0Z7BW	医疗保健用品	125.495535	43.565179	90602	431	220112
B01AF0Z7BX	医疗保健用品	125.495484	43.565167	90602	431	220112
B01AF0Z7BY	医疗保健用品	125.495563	43.565134	90602	431	220112
B01AF0Z7C1	医疗保健用品	125.495388	43.565143	90602	431	220112
B01AF0Z7C2	医疗保健用品	125.49532	43.565147	90602	431	220112
B01AF0Z7C3	医疗保健用品	125.494981	43.56519	90602	431	220112
B01AF0Z7C7	医疗保健用品	125.494382	43.565213	90602	431	220112
B01AF0Z7C8	医疗保健用品	125.494248	43.565215	90602	431	220112
B01AF0Z7CA	医疗保健用品	125.493725	43.565234	90602	431	220112
B01AF0Z7CC	疾病预防	125.486713	43.565464	90500	431	220112
B01AF0Z7CK	医疗保健用品	125.48804	43.564991	90602	431	220112
B01AF0Z7CN	医疗保健用品	125.488459	43.564967	90602	431	220112
B01AF0Z7CP	医疗保健用品	125.488733	43.564951	90602	431	220112
B01AF0Z7CQ	医疗保健用品	125.487494	43.565608	90602	431	220112
B01AF0Z7CU	医疗保健用品	125.489192	43.56493	90602	431	220112
B01AF0Z7D1	医疗保健用品	125.490755	43.564894	90602	431	220112
B01AF0Z7D2	医疗保健用品	125.49153	43.564921	90602	431	220112
B01AF0Z7D6	医疗保健用品	125.491964	43.564862	90602	431	220112
B01AF0Z7D7	医疗保健用品	125.492171	43.564856	90602	431	220112
B01AF0Z7D8	医疗保健用品	125.493049	43.56488	90602	431	220112
B01AF0Z7D9	医疗保健用品	125.492688	43.564887	90602	431	220112
B01AF0Z7DC	医疗保健用品	125.494554	43.564684	90602	431	220112
B01AF0Z7DD	医疗保健用品	125.49567	43.565111	90602	431	220112
B01AF0Z7DK	药房	125.82055	44.662813	90601	431	220183
B01AF0Z7E9	药房	124.693321	44.51783	90601	431	220122
B01AF0Z7EB	药房	124.692236	44.517031	90601	431	220122
B01AF0Z7EO	诊所	124.697905	44.519164	90300	431	220122
B01AF0Z7G6	医疗保健服务场所	125.84484	44.417524	90000	431	220183
B01AF0Z7G8	药房	125.857565	44.369886	90601	431	220183
B01AF0Z7GP	卫生院	125.270285	44.266519	90102	431	220122
B01AF0Z7H6	药房	125.270008	44.265106	90601	431	220122
B01AF0Z7H8	药房	125.270346	44.263191	90601	431	220122
B01AF0Z7OY	药房	125.381397	43.884518	90601	431	220105
B01AF0Z7P1	综合医院	125.380868	43.885388	90100	431	220105
B01AF0Z7PM	药房	125.369701	43.883468	90601	431	220105
B01AF0Z7RX	药房	125.368365	43.887292	90601	431	220105
B01AF0Z7SG	口腔医院	125.352265	43.890122	90202	431	220102
B01AF0Z7T7	整形美容	125.343624	43.888341	90201	431	220102
B01AF0Z7TV	药房	125.260287	43.862868	90601	431	220106
B01AF0Z7U7	医疗保健用品	125.317958	43.880893	90602	431	220104
B01AF0Z7XK	诊所	125.302089	43.801211	90300	431	220102
B01AF0Z7Y0	医疗保健用品	125.490649	43.564949	90602	431	220112
B01AF0Z7YY	药房	125.636814	44.261833	90601	431	220113
B01AF0Z83O	药房	126.541475	44.831323	90601	431	220182
B01AF0Z84M	口腔医院|医疗保健服务	126.554528	44.828664	090202|090300	431	220182
B01AF0Z84Y	诊所	126.56105	44.829334	90300	431	220182
B01AF0Z853	医疗保健用品	126.558533	44.8306	90602	431	220182
B01AF0Z85G	药房	125.347134	43.888832	90601	431	220102
B01AF0Z863	药房	125.345775	43.886845	90601	431	220102
B01AF0Z870	药房	125.32802	43.900653	90601	431	220103
B01AF0Z893	医疗保健用品	125.322837	43.906904	90602	431	220103
B01AF0Z8A5	诊所	125.370309	43.918222	90300	431	220105
B01AF0Z8AA	整形美容	125.321244	43.892444	90201	431	220104
B01AF0Z8BE	药房	125.370282	43.83719	90601	431	220102
B01AF0Z8FU	药房	125.338049	43.833639	90601	431	220102
B01AF0Z8GD	药房	125.318909	43.830684	90601	431	220102
B01AF0Z8GS	药房	125.32427	43.822691	90601	431	220102
B01AF0Z8H0	药房	125.320209	43.831881	90601	431	220102
B01AF0Z8HK	药房	125.317208	43.82343	90601	431	220102
B01AF0Z8K3	药房	125.665649	43.523538	90601	431	220112
B01AF0Z8KA	药房	124.86445	44.239028	90601	431	220122
B01AF0Z8L7	卫生院	125.870711	44.213111	90102	431	220113
B01AF0Z8LC	药房	125.869693	44.212889	90601	431	220113
B01AF0Z8M4	综合医院	125.828791	44.14939	90100	431	220113
B01AF0Z8O2	诊所	125.848594	44.152475	90300	431	220113
B01AF0Z8UF	医疗保健服务场所	125.317551	43.857238	90000	431	220104
B01AF0Z8UG	诊所	125.318246	43.857241	90300	431	220104
B01AF0Z8UY	药房	125.315355	43.875717	90601	431	220104
B01AF0Z8VW	医疗保健服务场所	125.316781	43.869607	90000	431	220104
B01AF0Z8XP	医疗保健用品	125.341485	43.884747	90602	431	220102
B01AF0Z8Y1	诊所	125.346855	43.902195	90300	431	220102
B01AF0Z92I	诊所	125.280059	43.827555	90300	431	220104
B01AF0Z92X	药房	125.279751	43.828482	90601	431	220104
B01AF0Z956	药房	125.305629	43.755959	90601	431	220104
B01AF0Z957	卫生院	125.314483	43.759706	90102	431	220104
B01AF0Z97K	诊所	124.956734	44.096555	90300	431	220122
B01AF0Z99P	医疗保健用品	125.842781	44.161522	90602	431	220113
B01AF0Z9BQ	药房	126.957188	44.710453	90601	431	220182
B01AF0Z9CB	药房	126.109967	44.60848	90601	431	220183
B01AF0Z9D6	药房	126.187376	44.639121	90601	431	220183
B01AF0Z9DH	诊所	126.190541	44.639956	90300	431	220183
B01AF0Z9HO	药房	125.302842	43.862331	90601	431	220104
B01AF0Z9IQ	药房	125.282175	43.858122	90601	431	220104
B01AF0Z9J0	药房	125.298873	43.871228	90601	431	220104
B01AF0Z9JL	药房	125.289163	43.863705	90601	431	220104
B01AF0Z9MV	专科医院|医疗保健服务	125.320442	43.901618	090200|090300	431	220103
B01AF0Z9NV	眼科医院	125.366018	43.833918	90203	431	220102
B01AF0Z9OI	卫生院	125.474559	44.132361	90102	431	220103
B01AF0Z9OJ	诊所	125.476808	44.129756	90300	431	220103
B01AF0Z9OM	综合医院	125.484783	44.134572	90100	431	220103
B01AF0Z9PB	药房	126.477964	44.607292	90601	431	220182
B01AF0Z9PN	药房	126.476975	44.608311	90601	431	220182
B01AF0Z9PP	药房	126.475439	44.607341	90601	431	220182
B01AF0Z9PS	药房	126.477654	44.607041	90601	431	220182
B01AF0Z9Q6	药房	126.95103	44.611759	90601	431	220182
B01AF0Z9QW	药房	126.099972	44.50795	90601	431	220183
B01AF0Z9S4	药房	125.302539	43.869832	90601	431	220104
B01AF0Z9SC	药房	125.305296	43.866555	90601	431	220104
B01AF0Z9TW	卫生院	125.349719	43.859081	90102	431	220102
B01AF0Z9UA	卫生院	125.364452	43.845829	90102	431	220102
B01AF0Z9X3	药房	125.260539	43.864155	90601	431	220106
B01AF0ZA2P	药房	125.177639	44.06053	90601	431	220103
B01AF0ZA2S	药房	125.178919	44.060865	90601	431	220103
B01AF0ZA3H	诊所	125.206032	44.031706	90300	431	220103
B01AF0ZA58	药房	126.825465	44.58238	90601	431	220182
B01AF0ZA5S	药房	126.202666	44.489945	90601	431	220113
B01AF0ZA5T	药房	126.202431	44.489972	90601	431	220113
B01AF0ZA5U	药房	126.203197	44.490016	90601	431	220113
B01AF0ZA6I	卫生院	125.338068	43.847708	90102	431	220102
B01AF0ZA75	医疗保健服务场所	125.334691	43.887525	90000	431	220102
B01AF0ZA7S	医疗保健用品	125.341142	43.884254	90602	431	220102
B01AF0ZABM	诊所	125.348724	43.852833	90300	431	220102
B01AF0ZAGR	药房	125.386341	43.879199	90601	431	220105
B01AF0ZAHM	诊所	125.39285	43.845181	90300	431	220102
B01AF0ZAHS	口腔医院	125.390748	43.846744	90202	431	220102
B01AF0ZAI8	宠物诊所	125.682431	43.528733	90701	431	220112
B01AF0ZAJ7	诊所	125.339753	44.085132	90300	431	220103
B01AF0ZAKF	药房	126.020218	44.365011	90601	431	220113
B01AF0ZAKH	药房	126.01868	44.364713	90601	431	220113
B01AF0ZAKL	药房	126.017176	44.364464	90601	431	220113
B01AF0ZAKQ	药房	126.012001	44.363713	90601	431	220113
B01AF0ZAL7	药房	126.354145	44.371309	90601	431	220113
B01AF0ZALK	药房	126.349579	44.369805	90601	431	220113
B01AF0ZAM8	药房	126.352459	44.370321	90601	431	220113
B01AF0ZAM9	药房	126.351756	44.370502	90601	431	220113
B01AF0ZAMP	药房	126.353691	44.370151	90601	431	220113
B01AF0ZAMQ	卫生院	126.354554	44.368534	90102	431	220113
B01AF0ZAN6	诊所	125.347464	43.89727	90300	431	220102
B01AF0ZAO9	卫生院	125.357848	43.902187	90102	431	220102
B01AF0ZAQA	宠物诊所	125.3439	43.877214	90701	431	220102
B01AF0ZAR1	药房	125.338471	43.876614	90601	431	220102
B01AF0ZARO	药房	125.391249	43.847495	90601	431	220102
B01AF0ZAU7	药房	125.387153	43.868952	90601	431	220105
B01AF0ZAUW	药房	125.382084	43.873372	90601	431	220105
B01AF0ZAUX	药房	125.382034	43.874139	90601	431	220105
B01AF0ZAZG	诊所	126.45392	44.389231	90300	431	220113
B01AF0ZAZL	药房	126.199209	44.281407	90601	431	220113
B01AF0ZAZW	药房	126.198985	44.281749	90601	431	220113
B01AF0ZB1J	诊所	126.371811	44.253294	90300	431	220113
B01AF0ZB1R	药房	126.336942	44.27426	90601	431	220113
B01AF0ZB1V	兽医站	126.335382	44.273015	90702	431	220113
B01AF0ZB26	药房	126.416314	44.265807	90601	431	220113
B01AF0ZB2K	药房	126.417304	44.264134	90601	431	220113
B01AF0ZB2L	诊所	126.420266	44.261572	90300	431	220113
B01AF0ZB2N	药房	126.419498	44.262777	90601	431	220113
B01AF0ZB2O	药房	126.418098	44.264067	90601	431	220113
B01AF0ZB4O	妇科医院	125.367241	43.862323	90209	431	220102
B01AF0ZB7M	骨科医院	125.398157	43.852722	90206	431	220102
B01AF0ZB96	卫生院	125.407592	43.875371	90102	431	220105
B01AF0ZB97	疾病预防|医疗保健服务	125.407871	43.875373	090500|090300	431	220105
B01AF0ZBAJ	药房	125.402884	43.874765	90601	431	220105
B01AF0ZBAO	诊所	125.398053	43.871843	90300	431	220105
B01AF0ZBAU	药房	125.400521	43.874782	90601	431	220105
B01AF0ZBAX	药房	125.394397	43.874803	90601	431	220105
B01AF0ZBDA	药房	125.705619	44.581227	90601	431	220183
B01AF0ZBDV	药房	125.700206	44.529752	90601	431	220183
B01AF0ZBFH	药房	125.689498	44.52874	90601	431	220183
B01AF0ZBGU	诊所	125.817358	44.068894	90300	431	220113
B01AF0ZBH2	药房	125.805028	44.031513	90601	431	220113
B01AF0ZBHI	药房	126.368082	45.087565	90601	431	220182
B01AF0ZBHO	药房	126.367414	45.087582	90601	431	220182
B01AF0ZBIB	药房	126.420196	45.132653	90601	431	220182
B01AF0ZBIZ	卫生院	126.091645	44.231023	90102	431	220113
B01AF0ZBJ4	药房	126.09326	44.230533	90601	431	220113
B01AF0ZBJG	药房	126.093238	44.230529	90601	431	220113
B01AF0ZBJS	药房	126.454885	44.179256	90601	431	220113
B01AF0ZBPO	宠物诊所|医疗保健服务	125.473044	43.865845	090701|090702	431	220105
B01AF0ZBR5	药房	125.386608	43.868073	90601	431	220105
B01AF0ZBUH	药房	125.658381	43.517038	90601	431	220112
B01AF0ZBUM	诊所	125.647586	43.508688	90300	431	220112
B01AF0ZBVR	卫生院	125.662322	43.535057	90102	431	220112
B01AF0ZBVU	药房	125.660035	43.532854	90601	431	220112
B01AF0ZBX4	药房	125.711955	44.53874	90601	431	220183
B01AF0ZBYI	药房	125.688994	44.537424	90601	431	220183
B01AF0ZC09	药房	125.845891	44.536379	90601	431	220183
B01AF0ZC12	药房	126.555225	45.164307	90601	431	220182
B01AF0ZC1W	兽医站	126.503492	45.017835	90702	431	220182
B01AF0ZC3Z	药房	125.2731	43.845683	90601	431	220104
B01AF0ZC41	药房	125.273142	43.84532	90601	431	220104
B01AF0ZC6G	药房	125.352493	43.86579	90601	431	220102
B01AF0ZCDP	药房	125.42607	43.829156	90601	431	220102
B01AF0ZCE0	三级甲等医院|医疗保健服务	125.452388	43.807031	090101|090200	431	220102
B01AF0ZCEN	医疗保健服务场所	125.425469	43.783771	90000	431	220102
B01AF0ZCG2	医疗保健用品	125.668399	43.524207	90602	431	220112
B01AF0ZCG8	医疗保健用品	125.666054	43.524095	90602	431	220112
B01AF0ZCG9	医疗保健用品	125.666025	43.524229	90602	431	220112
B01AF0ZCH1	医疗保健用品	125.650768	43.523326	90602	431	220112
B01AF0ZCHJ	兽医站	125.662132	43.519405	90702	431	220112
B01AF0ZCIR	医疗保健用品	125.659382	43.526312	90602	431	220112
B01AF0ZCJZ	药房	125.937296	44.539052	90601	431	220183
B01AF0ZCL4	药房	125.177073	44.435868	90601	431	220122
B01AF0ZCM1	药房	126.320693	44.985199	90601	431	220182
B01AF0ZCM5	药房	126.320164	44.986714	90601	431	220182
B01AF0ZCM6	兽医站	126.320085	44.98694	90702	431	220182
B01AF0ZCMJ	药房	126.320262	44.984825	90601	431	220182
B01AF0ZCMQ	药房	126.320481	44.983517	90601	431	220182
B01AF0ZCPO	医疗保健服务场所	125.274655	43.900006	90000	431	220106
B01AF0ZCTG	药房	125.448787	43.801091	90601	431	220102
B01AF0ZCTH	药房	125.448194	43.80062	90601	431	220102
B01AF0ZCU8	药房	125.422576	43.775263	90601	431	220102
B01AF0ZCV4	药房	125.409631	43.820766	90601	431	220102
B01AF0ZCWE	药房	125.601107	43.480503	90601	431	220112
B01AF0ZCWU	药房	125.602631	44.850568	90601	431	220122
B01AF0ZCWZ	药房	125.162496	44.440772	90601	431	220122
B01AF0ZCXN	药房	125.238446	44.424761	90601	431	220122
B01AF0ZCXR	药房	125.237804	44.424661	90601	431	220122
B01AF0ZCY6	药房	125.155891	44.443085	90601	431	220122
B01AF0ZCY7	药房	125.162382	44.442362	90601	431	220122
B01AF0ZD0C	药房	126.890495	44.976133	90601	431	220182
B01AF0ZD0P	药房	126.890007	44.976231	90601	431	220182
B01AF0ZD0T	药房	126.888107	44.974866	90601	431	220182
B01AF0ZD0V	药房	126.888551	44.974626	90601	431	220182
B01AF0ZD1T	宠物诊所	125.267243	43.891661	90701	431	220106
B01AF0ZD2A	药房	125.315178	43.839732	90601	431	220104
B01AF0ZD2H	药房	125.300882	43.836334	90601	431	220104
B01AF0ZD64	综合医院	125.377263	43.873306	90100	431	220105
B01AF0ZD7F	药房	125.65112	43.818761	90601	431	220105
B01AF0ZD80	诊所	125.597601	44.850235	90300	431	220122
B01AF0ZD84	诊所	125.718644	44.852583	90300	431	220122
B01AF0ZD8B	药房	125.354315	44.772457	90601	431	220122
B01AF0ZD8F	药房	125.351873	44.771953	90601	431	220122
B01AF0ZD92	药房	125.485101	44.81954	90601	431	220122
B01AF0ZD9D	诊所	125.423841	44.787879	90300	431	220122
B01AF0ZD9G	诊所	125.64358	44.776405	90300	431	220122
B01AF0ZD9P	药房	125.65848	44.779698	90601	431	220122
B01AF0ZD9S	诊所	125.658306	44.784829	90300	431	220122
B01AF0ZD9U	药房	125.659719	44.78104	90601	431	220122
B01AF0ZDA0	药房	125.657546	44.779447	90601	431	220122
B01AF0ZDB8	医疗保健用品	125.177509	44.437079	90602	431	220122
B01AF0ZDB9	医疗保健用品	125.177344	44.437072	90602	431	220122
B01AF0ZDBA	医疗保健用品	125.176412	44.437086	90602	431	220122
B01AF0ZDC3	疾病预防|医疗保健服务	125.174211	44.429054	090500|090300	431	220122
B01AF0ZDCW	口腔医院|医疗保健服务	125.174981	44.428102	090202|090300	431	220122
B01AF0ZDGC	药房	126.907277	45.089699	90601	431	220182
B01AF0ZDI5	口腔医院	125.337034	43.899374	90202	431	220102
B01AF0ZDLR	专科医院|医疗保健服务	125.339321	43.842344	090200|090300	431	220102
B01AF0ZDNK	药房	125.54357	43.678254	90601	431	220112
B01AF0ZDO5	药房	125.2676	44.680291	90601	431	220122
B01AF0ZDO8	药房	125.267671	44.679906	90601	431	220122
B01AF0ZDOG	药房	125.538736	44.718189	90601	431	220122
B01AF0ZDOJ	兽医站	125.54009	44.719408	90702	431	220122
B01AF0ZDP0	药房	125.841522	44.42459	90601	431	220183
B01AF0ZDQI	诊所	124.9415	44.137993	90300	431	220122
B01AF0ZDQR	药房	124.957537	44.097848	90601	431	220122
B01AF0ZDRB	药房	125.844335	44.15994	90601	431	220113
B01AF0ZDS4	药房	125.846624	44.159565	90601	431	220113
B01AF0ZDSG	药房	126.957073	44.710458	90601	431	220182
B01AF0ZDU3	药房	125.445111	43.833421	90601	431	220102
B01AF0ZDUP	医疗保健用品	125.668054	43.524032	90602	431	220112
B01AF0ZDUS	医疗保健用品	125.665992	43.524378	90602	431	220112
B01AF0ZDXC	药房	124.99914	43.993665	90601	431	220122
B01AF0ZDXE	药房	124.997239	43.993286	90601	431	220122
B01AF0ZDXF	药房	124.997056	43.993225	90601	431	220122
B01AF0ZDXJ	诊所	124.997393	43.992955	90300	431	220122
B01AF0ZE24	药房	126.153836	44.79267	90601	431	220182
B01AF0ZE2J	兽医站	126.154272	44.793174	90702	431	220182
B01AF0ZE2K	兽医站	126.154117	44.793416	90702	431	220182
B01AF0ZE2P	药房	126.15292	44.79606	90601	431	220182
B01AF0ZE3T	药房	126.55081	44.822217	90601	431	220182
B01AF0ZE4S	药房	126.186092	44.639188	90601	431	220183
B01AF0ZE4T	药房	126.185427	44.639005	90601	431	220183
B01AF0ZE50	药房	126.180076	44.637576	90601	431	220183
B01AF0ZE7C	兽医站	125.932088	44.564365	90702	431	220183
B01AF0ZE7E	药房	125.934238	44.565684	90601	431	220183
B01AF0ZE7U	药房	125.170002	44.427532	90601	431	220122
B01AF0ZE82	卫生院	126.770338	45.025386	90102	431	220182
B01AF0ZE89	诊所	126.320107	44.986919	90300	431	220182
B01AF0ZE8O	卫生院	126.888567	44.974122	90102	431	220182
B01AF0ZECQ	综合医院	125.316333	43.926679	90100	431	220103
B01AF0ZEE3	口腔医院	125.345901	43.897775	90202	431	220102
B01AF0ZEHD	药房	125.272117	43.87022	90601	431	220106
B01AF0ZEII	宠物诊所	125.266674	43.90275	90701	431	220106
B01AF0ZEK9	药房	125.625825	44.154424	90601	431	220113
B01AF0ZELA	药房	126.100308	44.508221	90601	431	220183
B01AF0ZELJ	药房	125.266881	43.896027	90601	431	220106
B01AF0ZELQ	诊所	125.269993	43.898706	90300	431	220106
B01AF0ZENP	药房	125.410562	43.819204	90601	431	220102
B01AF0ZEP1	三级甲等医院	125.274743	43.843717	90101	431	220104
B01AF0ZEU9	药房	125.382115	43.872081	90601	431	220105
B01AF0ZEVC	药房	125.863779	43.604532	90601	431	220112
B01AF0ZEVD	药房	125.299446	43.571451	90601	431	220104
B01AF0ZEWX	药房	125.688115	44.624793	90601	431	220183
B01AF0ZEZA	药房	125.290364	43.906598	90601	431	220106
B01AF0ZF1B	药房	126.88912	44.975457	90601	431	220182
B01AF0ZF4S	诊所	125.29126	43.87413	90300	431	220104
B01AF0ZF5S	诊所	125.3365	43.931339	90300	431	220103
B01AF0ZF5Z	药房	125.336507	43.940353	90601	431	220103
B01AF0ZF7R	药房	125.347726	43.896246	90601	431	220102
B01AF0ZF8E	药房	125.479428	44.390764	90601	431	220183
B01AF0ZF8U	药房	126.427323	44.780913	90601	431	220182
B01AF0ZFCO	药房|医疗保健服务	125.178096	44.060648	090601|090602	431	220103
B01AF0ZFCU	药房	125.189682	44.055331	90601	431	220103
B01AF0ZFFS	兽医站	125.355643	44.772728	90702	431	220122
B01AF0ZFG3	药房	125.465342	44.814994	90601	431	220122
B01AF0ZFGE	药房	125.652684	44.777515	90601	431	220122
B01AF0ZFGK	药房	125.65913	44.779873	90601	431	220122
B01AF0ZFH8	药房	125.248291	43.863073	90601	431	220106
B01AF0ZFN8	卫生院	125.285985	43.903125	90102	431	220106
B01AF0ZFTR	诊所	125.180226	44.421192	90300	431	220122
B01AF0ZFXZ	诊所	125.331106	43.977629	90300	431	220103
B01AF0ZG02	药房	125.334191	43.896717	90601	431	220102
B01AF0ZG0E	药房	125.331986	43.895681	90601	431	220102
B01AF0ZG11	综合医院	125.226991	43.832201	90100	431	220106
B01AF0ZG1D	药房	125.200199	43.830779	90601	431	220106
B01AF0ZG1K	药房	125.167347	43.778129	90601	431	220104
B01AF0ZG1Q	药房	125.16785	43.778689	90601	431	220104
B01AF0ZG1V	卫生院	125.169949	43.780833	90102	431	220104
B01AF0ZG2G	药房	125.223126	43.833691	90601	431	220106
B01AF0ZG2H	诊所	125.222558	43.832983	90300	431	220106
B01AF0ZG2R	医疗保健用品	125.494571	43.565203	90602	431	220112
B01AF0ZG2S	医疗保健用品	125.494254	43.565216	90602	431	220112
B01AF0ZG4H	药房	125.386443	43.87764	90601	431	220105
B01AF0ZGBV	医疗保健用品	125.48766	43.565009	90602	431	220112
B01AF0ZGBX	医疗保健用品	125.4883	43.564969	90602	431	220112
B01AF0ZGBY	医疗保健用品	125.488589	43.564968	90602	431	220112
B01AF0ZGC2	医疗保健用品	125.489447	43.564923	90602	431	220112
B01AF0ZGC6	医疗保健用品	125.491847	43.564867	90602	431	220112
B01AF0ZGCJ	药房	125.821163	44.663971	90601	431	220183
B01AF0ZGCL	诊所	125.892005	44.62884	90300	431	220183
B01AF0ZGD7	卫生院	124.79965	44.547379	90102	431	220122
B01AF0ZGF6	药房	126.017685	44.364588	90601	431	220113
B01AF0ZGFC	卫生院	126.093677	44.404087	90102	431	220113
B01AF0ZGFV	药房	126.350915	44.369876	90601	431	220113
B01AF0ZGGF	药房	125.346291	43.899922	90601	431	220102
B01AF0ZGGK	药房	125.356572	43.903339	90601	431	220102
B01AF0ZGQY	药房	125.389972	43.880997	90601	431	220105
B01AF0ZGS6	药房	125.390917	43.864362	90601	431	220102
B01AF0ZGTD	诊所	125.750838	44.075486	90300	431	220113
B01AF0ZGTR	药房	125.208972	43.855202	90601	431	220106
B01AF0ZGTZ	药房	125.204128	43.858881	90601	431	220106
B01AF0ZGZS	药房	125.375406	43.891222	90601	431	220105
B01AF0ZGZZ	口腔医院	125.352181	43.891326	90202	431	220102
B01AF0ZH07	药房	125.342671	43.888735	90601	431	220102
B01AF0ZH0N	整形美容	125.317959	43.88251	90201	431	220104
B01AF0ZH1P	药房	125.229504	43.802988	90601	431	220104
B01AF0ZH36	药房	126.199447	44.281525	90601	431	220113
B01AF0ZH3A	药房	126.199674	44.281635	90601	431	220113
B01AF0ZH41	诊所	126.396042	44.311286	90300	431	220113
B01AF0ZH45	药房	126.417132	44.265022	90601	431	220113
B01AF0ZH5Y	药房	125.346903	43.879052	90601	431	220102
B01AF0ZHB9	药房	125.571748	44.290429	90601	431	220183
B01AF0ZHF0	口腔医院	125.398035	43.875322	90202	431	220105
B01AF0ZHMY	药房	125.345578	43.887024	90601	431	220102
B01AF0ZHNP	药房	125.316503	43.916248	90601	431	220103
B01AF0ZHQT	药房	125.656878	44.066847	90601	431	220113
B01AF0ZHR3	药房	125.804596	44.032267	90601	431	220113
B01AF0ZHR7	诊所	125.805209	44.032299	90300	431	220113
B01AF0ZHRB	医疗保健服务场所	126.366023	45.08629	90000	431	220182
B01AF0ZHRG	卫生院	126.36449	45.085873	90102	431	220182
B01AF0ZHRI	药房	126.256316	45.091336	90601	431	220182
B01AF0ZHRT	药房	126.419416	45.132665	90601	431	220182
B01AF0ZHUZ	医疗保健用品	125.318988	43.886059	90602	431	220104
B01AF0ZHZ8	药房	125.319259	43.83084	90601	431	220102
B01AF0ZI36	药房	125.473567	43.865978	90601	431	220105
B01AF0ZI7G	药房	125.329833	43.920616	90601	431	220103
B01AF0ZIAX	药房	125.390795	43.706067	90601	431	220102
B01AF0ZIBQ	兽医站	125.128672	44.669365	90702	431	220122
B01AF0ZICW	药房	125.870314	44.213018	90601	431	220113
B01AF0ZICX	诊所	125.869827	44.21295	90300	431	220113
B01AF0ZIEO	医疗保健用品	125.847873	44.160208	90602	431	220113
B01AF0ZIHT	药房	125.705117	44.539264	90601	431	220183
B01AF0ZIIC	药房	125.685811	44.536897	90601	431	220183
B01AF0ZIID	药房	125.686147	44.53743	90601	431	220183
B01AF0ZIIG	药房	125.691788	44.536514	90601	431	220183
B01AF0ZIKA	药房	125.317261	43.906986	90601	431	220103
B01AF0ZIOO	综合医院	125.18579	44.431097	90100	431	220122
B01AF0ZIRW	药房	125.318184	43.857195	90601	431	220104
B01AF0ZIV0	卫生院	126.315155	45.012323	90102	431	220182
B01AF0ZIV6	药房	126.502002	45.017682	90601	431	220182
B01AF0ZIV7	药房	126.49815	45.017175	90601	431	220182
B01AF0ZIVI	药房	126.647675	45.037741	90601	431	220182
B01AF0ZIW4	药房	125.266828	43.845529	90601	431	220104
B01AF0ZIYP	口腔医院	125.372313	43.891614	90202	431	220105
B01AF0ZJ02	药房	125.302421	43.919458	90601	431	220106
B01AF0ZJ0I	药房	125.29378	43.942053	90601	431	220103
B01AF0ZJ0X	药房	125.277431	43.921394	90601	431	220106
B01AF0ZJ3I	口腔医院|医疗保健服务	125.268462	43.856626	090202|090300	431	220104
B01AF0ZJ64	药房	125.280133	43.827552	90601	431	220104
B01AF0ZJ6B	药房	125.279103	43.828649	90601	431	220104
B01AF0ZJ8F	医疗保健服务场所	125.352415	43.867448	90000	431	220102
B01AF0ZJAO	药房	125.462347	43.808237	90601	431	220102
B01AF0ZJE6	药房	125.643871	43.955284	90601	431	220113
B01AF0ZJF7	兽医站	126.188725	45.131919	90702	431	220182
B01AF0ZO7G	三级甲等医院	125.311494	43.862751	90101	431	220104
B01AF0ZQM0	药房	125.318063	43.913268	90601	431	220103
B01AF0ZQN7	药房	125.266291	43.872638	90601	431	220106
B01AF0ZQO2	药房	125.296705	43.86965	90601	431	220104
B01AF0ZQOI	医疗保健用品	125.317124	43.877029	90602	431	220104
B01AF0ZQP2	药房	125.253172	43.818308	90601	431	220104
B01AF0ZQQ3	药房	125.299539	43.871601	90601	431	220104
B01AF0ZQQJ	卫生院	125.365953	43.825284	90102	431	220102
B01AF0ZQR5	药房	125.369498	43.880409	90601	431	220105
B01AF0ZQSO	药房	125.365239	43.848123	90601	431	220102
B01AF0ZQUH	药房	125.676187	43.527954	90601	431	220112
B01AF0ZQV9	药房	125.352526	43.898257	90601	431	220102
B01AF0ZQVA	药房	125.331998	43.907147	90601	431	220103
B01AF0ZQVZ	综合医院	125.325939	43.90204	90100	431	220103
B01AF0ZQWN	药房	125.352395	43.867936	90601	431	220102
B01AF0ZQWO	医疗保健用品	125.327798	43.909117	90602	431	220103
B01AF0ZQX4	药房	125.329255	43.904634	90601	431	220103
B01AF0ZQX5	诊所	125.336909	43.852903	90300	431	220102
B01AF0ZQXK	药房	125.317834	43.906984	90601	431	220103
B01AF0ZQXQ	卫生院	125.328779	43.904126	90102	431	220103
B01AF0ZQY7	综合医院	125.843541	44.155072	90100	431	220113
B01AF0ZQYE	药房	125.83258	44.148529	90601	431	220113
B01AF0ZQYI	专科医院	125.659213	43.532348	90200	431	220112
B01AF0ZQZ5	药房	125.837358	44.156919	90601	431	220113
B01AF0ZR5T	口腔医院	125.309671	43.89179	90202	431	220104
B01AF0ZR9B	药房	125.396626	43.874693	90601	431	220105
B01AF0ZR9L	药房	125.270664	43.896042	90601	431	220106
B01AF0ZRCE	药房	125.331864	43.942496	90601	431	220103
B01AF0ZRCR	诊所	125.287093	43.907749	90300	431	220106
B01AF0ZRKF	药房	125.330889	43.903897	90601	431	220103
B01AF0ZRN3	药房	125.316628	43.885037	90601	431	220104
B01AF0ZROE	药房	125.340837	43.949469	90601	431	220103
B01AF0ZROP	药房	125.348187	43.853911	90601	431	220102
B01AF0ZRPT	诊所	125.279529	43.879923	90300	431	220106
B01AF0ZRQ0	药房	125.365269	43.857299	90601	431	220102
B01AF0ZRRW	药房	125.364534	43.880335	90601	431	220105
B01AF0ZRW4	药房	125.225252	43.838998	90601	431	220106
B01AF0ZRXU	药房	125.30142	43.849731	90601	431	220104
B01AF0ZRYN	药房	125.262707	43.847591	90601	431	220104
B01AF0ZRZN	眼科医院	125.396394	43.874635	90203	431	220105
B01AF0ZS08	药房	125.33361	43.883277	90601	431	220102
B01AF0ZS19	药房	125.296336	43.944112	90601	431	220103
B01AF0ZS34	药房	125.302347	43.918601	90601	431	220106
B01AF0ZS4U	卫生院	125.379982	43.924041	90102	431	220105
B01AF0ZS6V	药房	125.338232	43.946453	90601	431	220103
B01AF0ZS9X	药房	125.279901	43.878681	90601	431	220106
B01AF0ZSAS	宠物诊所	125.316543	43.871446	90701	431	220104
B01AF0ZSD7	药房	125.265946	43.872346	90601	431	220106
B01AF0ZSDK	综合医院	125.293014	43.905239	90100	431	220106
B01AF0ZSEI	药房	125.354542	43.905865	90601	431	220102
B01AF0ZSHR	药房	125.389277	43.880827	90601	431	220105
B01AF0ZSIG	药房	125.301726	43.942162	90601	431	220103
B01AF0ZSJD	药房	125.341747	43.92376	90601	431	220103
B01AF0ZSJK	药房	125.358503	43.943105	90601	431	220103
B01AF0ZSJO	口腔医院	125.340432	43.940466	90202	431	220103
B01AF0ZSJV	宠物诊所	125.352758	43.866657	90701	431	220102
B01AF0ZSKC	宠物诊所	125.372017	43.920363	90701	431	220105
B01AF0ZSL9	药房	125.261786	43.88246	90601	431	220106
B01AF0ZSMB	宠物诊所	125.34592	43.877067	90701	431	220102
B01AF0ZSMG	诊所	125.328778	43.869632	90300	431	220102
B01AF0ZSQL	药房	125.210684	43.855484	90601	431	220106
B01AF0ZSS6	药房	125.395599	43.848592	90601	431	220102
B01AF0ZSSN	口腔医院	125.230317	43.864221	90202	431	220106
B01AF0ZSVA	口腔医院	125.218408	43.866829	90202	431	220106
B01AF0ZSW6	药房	125.31856	43.930498	90601	431	220103
B01AF0ZSX4	药房	125.266634	43.880966	90601	431	220106
B01AF0ZSXC	药房	125.279482	43.93742	90601	431	220103
B01AF0ZSZ1	药房	125.229102	43.851957	90601	431	220106
B01AF0ZSZ7	药房	125.28781	43.907135	90601	431	220106
B01AF0ZT0X	诊所	125.302479	43.93822	90300	431	220103
B01AF0ZT1I	药房	125.283427	43.887089	90601	431	220106
B01AF0ZT4J	药房	125.441121	43.830415	90601	431	220102
B01AF0ZT8X	口腔医院	125.279803	43.870435	90202	431	220106
B01AF0ZT9R	药房	125.433975	43.828173	90601	431	220102
B01AF0ZT9T	口腔医院	125.339521	43.881153	90202	431	220102
B01AF0ZTAD	药房	125.290616	43.906492	90601	431	220106
B01AF0ZTBV	药房	125.39276	43.86551	90601	431	220105
B01AF0ZTCO	动物医疗场所	125.279922	43.910882	90700	431	220106
B01AF0ZTD1	药房	125.32716	43.888911	90601	431	220102
B01AF0ZTG1	药房	125.278291	43.921393	90601	431	220106
B01AF0ZTGY	药房	125.242332	43.841822	90601	431	220104
B01AF0ZTIB	药房	125.357712	43.942259	90601	431	220103
B01AF0ZTJ0	药房	125.292289	43.919684	90601	431	220106
B01AF0ZTK7	药房	125.240529	43.890173	90601	431	220106
B01AF0ZTKH	药房	125.318173	43.891861	90601	431	220104
B01AF0ZTLR	药房	125.279813	43.828704	90601	431	220104
B01AF0ZTNI	药房	125.392274	43.887137	90601	431	220105
B01AF0ZTQ2	眼科医院	125.349689	43.873331	90203	431	220102
B01AF0ZTRO	药房	125.349214	43.834858	90601	431	220102
B01AF0ZTSU	药房	125.338748	43.899638	90601	431	220102
B01AF0ZTTS	宠物诊所	125.272792	43.902136	90701	431	220106
B01AF0ZTWU	药房	125.398444	43.875323	90601	431	220105
B01AF0ZTXB	药房	125.389406	43.8463	90601	431	220102
B01AF0ZU0Q	宠物诊所	125.339212	43.924118	90701	431	220103
B01AF0ZU2F	综合医院	125.302829	43.889043	90100	431	220104
B01AF0ZU4V	药房	125.398791	43.875325	90601	431	220105
B01AF0ZU6A	药房	125.300334	43.83958	90601	431	220104
B01AF0ZU9W	医疗保健用品	125.373047	43.84106	90602	431	220102
B01AF0ZU9Z	药房	125.385166	43.828316	90601	431	220102
B01AF0ZUAD	药房	125.271084	43.881941	90601	431	220106
B01AF0ZUCE	药房	125.397586	43.87529	90601	431	220105
B01AF0ZUDR	药房	125.323839	43.822159	90601	431	220102
B01AF0ZUEM	药房	125.386314	43.854803	90601	431	220102
B01AF0ZUFI	药房	125.370871	43.917086	90601	431	220105
B01AF0ZUGZ	药房	125.191165	43.855703	90601	431	220106
B01AF0ZUH3	宠物诊所	125.301187	43.882494	90701	431	220104
B01AF0ZUI9	药房	125.32895	43.924176	90601	431	220103
B01AF0ZUJT	药房	125.226761	43.854899	90601	431	220106
B01AF0ZUKJ	药房	125.305248	43.894871	90601	431	220104
B01AF0ZUL1	卫生院	125.289731	43.92133	90102	431	220106
B01AF0ZUO0	药房	125.364777	43.824457	90601	431	220102
B01AF0ZUPB	药房	125.683866	43.530454	90601	431	220112
B01AF0ZUPD	诊所	125.680018	43.962536	90300	431	220113
B01AF0ZUQO	药房	125.165899	44.426946	90601	431	220122
B01AF0ZUS9	综合医院	125.186941	44.056315	90100	431	220103
B01AF0ZUW9	兽医站	125.238825	44.42486	90702	431	220122
B01AF0ZUZO	药房	125.853325	44.160972	90601	431	220113
B01AF0ZUZR	药房	126.015703	44.363972	90601	431	220113
B01AF0ZV0K	卫生院	125.83915	44.133456	90102	431	220113
B01AF0ZV1D	诊所	125.589742	44.534943	90300	431	220183
B01AF0ZV29	药房	125.40044	44.615888	90601	431	220122
B01AF0ZV2B	医疗保健用品	125.710164	44.532615	90602	431	220183
B01AF0ZV2D	药房	125.84446	44.154628	90601	431	220113
B01AF0ZV46	兽医站	125.536828	43.677568	90702	431	220112
B01AF0ZV53	诊所	125.650356	43.819127	90300	431	220105
B01AF0ZV6D	卫生院	125.490322	43.718884	90102	431	220102
B01AF0ZV6V	动物医疗场所	125.674808	44.069341	90700	431	220113
B01AF0ZV88	药房	125.431719	43.874417	90601	431	220105
B01AF0ZV96	综合医院	125.152303	43.948338	90100	431	220106
B01AF0ZVG1	诊所	125.421043	43.941344	90300	431	220105
B01AF0ZVG6	药房	125.221692	43.827603	90601	431	220106
B01AF0ZVG8	药房	125.20118	43.825252	90601	431	220106
B01AF0ZVHJ	诊所	125.19071	44.055589	90300	431	220103
B01AF0ZVHN	医疗保健服务场所	126.099143	44.511717	90000	431	220183
B01AF0ZVJ1	诊所	125.403094	43.739973	90300	431	220102
B01AF0ZVKA	药房	125.431328	43.874276	90601	431	220105
B01AF0ZVKK	药房	125.302126	43.801541	90601	431	220102
B01AF0ZVLZ	兽医站	124.959791	44.096825	90702	431	220122
B01AF0ZVMR	药房	125.426852	43.88978	90601	431	220105
B01AF0ZVN3	药房	125.662784	43.531459	90601	431	220112
B01AF0ZVN7	药房	125.688606	44.537561	90601	431	220183
B01AF0ZVNU	药房	125.149943	43.948757	90601	431	220106
B01AF0ZVOH	医疗保健服务场所	125.548175	43.455847	90000	431	220112
B01AF0ZVP0	医疗保健用品	125.850976	44.158886	90602	431	220113
B01AF0ZVP8	药房	125.167291	43.776827	90601	431	220104
B01AF0ZVQ8	药房	125.436677	43.8802	90601	431	220105
B01AF0ZVQE	卫生院	125.302135	43.8006	90102	431	220102
B01AF0ZVQM	药房	126.001228	44.327926	90601	431	220113
B01AF0ZVQT	药房	126.014663	44.36382	90601	431	220113
B01AF0ZVSH	药房	125.432197	43.874542	90601	431	220105
B01AF0ZVU0	诊所	125.378036	43.572708	90300	431	220102
B01AF0ZVWI	药房	125.274922	43.971488	90601	431	220106
B01AF0ZVXI	药房	125.658396	43.524332	90601	431	220112
B01AF0ZVY6	口腔医院	125.335606	43.897369	90202	431	220102
B01AF0ZVZH	诊所	125.648401	43.819109	90300	431	220105
B01AF0ZW0G	药房	125.661721	43.536296	90601	431	220112
B01AF0ZW1M	药房	126.01421	44.363746	90601	431	220113
B01AF0ZW2O	药房	125.239991	43.903745	90601	431	220106
B01AF0ZW2Y	综合医院	125.490207	43.718958	90100	431	220102
B01AF0ZW6R	药房	126.544061	44.840877	90601	431	220182
B01AF0ZW76	诊所	125.330359	43.978557	90300	431	220103
[truncated: 14,648 more rows]
