# Supplementary material for: Design of Urban resilience model in emergency situations
Source: PLoS One. 2026 Jun 9;21(6):e0347588. doi: 10.1371/journal.pone.0347588 (PMC13249160; doi:10.1371/journal.pone.0347588)
Supplement: S1 File — (ZIP) [file pone.0347588.s001.zip › dataset/Appendix 3/Motorbike data.csv]

id	小类	lon_gcj02	lat_gcj02	typecode	citycode	adcode
B01AF07S8E	摩托车维修	125.712022	44.54942	40200	431	220183
B01AF07SJT	摩托车维修	125.715026	44.506493	40200	431	220183
B01AF07VB1	摩托车销售	125.5418	43.861312	40100	431	220105
B01AF07VI5	摩托车维修	125.780424	43.828541	40200	431	220105
B01AF080QU	摩托车服务相关	125.665774	43.523036	40000	431	220112
B01AF083YW	摩托车销售	125.303333	43.73449	40100	431	220104
B01AF0873D	摩托车服务相关	126.5515	44.818098	40000	431	220182
B01AF088BJ	摩托车维修	125.242349	44.002997	40200	431	220103
B01AF08GRE	摩托车服务相关	125.709498	44.534467	40000	431	220183
B01AF08HME	摩托车维修	125.74914	44.075804	40200	431	220113
B01AF08NRD	摩托车维修	125.305597	43.755086	40200	431	220104
B01AF08NRE	摩托车销售	125.303303	43.734476	40100	431	220104
B01AF08NSA	摩托车维修	125.709425	44.534567	40200	431	220183
B01AF08O2D	摩托车销售	125.709336	44.534248	40100	431	220183
B01AF08X1Z	摩托车维修	125.393908	43.764896	40200	431	220102
B01AF08XR7	摩托车服务相关	125.837635	44.154084	40000	431	220113
B01AF090AP	摩托车维修	125.303711	43.73412	40200	431	220104
B01AF090K3	摩托车服务相关	125.215547	43.856041	40000	431	220106
B01AF09PLC	摩托车维修	125.744826	44.519691	40200	431	220183
B01AF09Q1Q	摩托车销售	125.709404	44.53435	40100	431	220183
B01AF09VIV	摩托车销售	125.670118	43.52578	40100	431	220112
B01AF09WB3	摩托车维修	125.576316	43.850225	40200	431	220105
B01AF09ZRR	摩托车维修	126.566469	44.835765	40200	431	220182
B01AF0A09Q	摩托车维修	125.183245	44.062356	40200	431	220103
B01AF0A4UW	摩托车服务相关	125.717436	44.540247	40000	431	220183
B01AF0ADQL	摩托车服务相关	125.836807	44.15363	40000	431	220113
B01AF0B1NP	摩托车维修	125.357452	44.003144	40200	431	220103
B01AF0BCEQ	摩托车服务相关	125.277012	43.860845	40000	431	220104
B01AF0BDBB	摩托车服务相关	125.178331	43.782658	40000	431	220104
B01AF0BTMT	摩托车销售	125.340511	43.893502	40100	431	220102
B01AF0BTV3	摩托车维修	125.342905	43.861393	40200	431	220102
B01AF0CAPY	摩托车服务相关	125.834402	44.145861	40000	431	220113
B01AF0CBYT	摩托车维修	126.568125	44.837718	40200	431	220182
B01AF0CZGX	摩托车销售	125.340319	43.894417	40100	431	220102
B01AF0CZGY	摩托车销售	125.340378	43.894561	40100	431	220102
B01AF0D8U6	摩托车销售	125.382762	43.613744	40100	431	220102
B01AF0Z5GK	摩托车销售	124.902422	44.670507	40100	431	220122
B01AF0Z5ZR	摩托车销售	125.535032	44.71521	40100	431	220122
B01AF0Z60F	摩托车销售	125.535203	44.715384	40100	431	220122
B01AF0Z612	摩托车销售	125.840642	44.42598	40100	431	220183
B01AF0Z7G4	摩托车销售	125.760099	44.387158	40100	431	220183
B01AF0Z7JY	摩托车销售	126.564307	44.832392	40100	431	220182
B01AF0Z8KW	摩托车维修	125.871167	44.212768	40200	431	220113
B01AF0ZA4G	摩托车销售	126.686839	44.550841	40100	431	220182
B01AF0ZAJO	摩托车销售	126.361848	44.472977	40100	431	220113
B01AF0ZAJQ	摩托车销售	126.364068	44.470608	40100	431	220113
B01AF0ZALZ	摩托车维修	126.345209	44.368253	40200	431	220113
B01AF0ZDAA	摩托车销售	125.653239	44.777984	40100	431	220122
B01AF0ZE79	摩托车维修	125.951821	44.548978	40200	431	220183
B01AF0ZE7Z	摩托车服务相关	126.766345	45.025824	40000	431	220182
B01AF0ZI52	摩托车服务相关	125.470685	43.961191	40000	431	220103
B01AF0ZJDU	摩托车销售	125.64327	43.955053	40100	431	220113
B01AF0ZQUF	摩托车销售	125.669905	43.525235	40100	431	220112
B01AF0ZVVR	摩托车销售	125.184451	44.059605	40100	431	220103
B01AF10047	摩托车维修	125.166129	44.437855	40200	431	220122
B01AF1007T	摩托车销售	125.703855	44.52388	40100	431	220183
B01AF100C0	摩托车维修	126.549921	44.818645	40200	431	220182
B01AF100KL	摩托车维修	125.191212	44.437229	40200	431	220122
B01AF100U2	摩托车服务相关	126.552189	44.817803	40000	431	220182
B01AF101HM	摩托车维修	126.558285	44.819544	40200	431	220182
B01AF1021Q	摩托车销售	125.340509	43.893472	40100	431	220102
B01AF103QU	摩托车销售	125.709695	44.534766	40100	431	220183
B01AF10499	摩托车维修	125.709596	44.534615	40200	431	220183
B01AF108ZI	摩托车维修	125.695131	44.53927	40200	431	220183
B01AF11HZ1	摩托车销售	125.340508	43.893395	40100	431	220102
B01AF131DW	摩托车销售	126.88979	44.97549	40100	431	220182
B01AF1326P	摩托车销售	126.2628	45.092366	40100	431	220182
B01AF1343Y	摩托车维修	126.231942	44.989253	40200	431	220182
B01AF13U6E	摩托车销售	126.320986	44.983991	40100	431	220182
B01AF1471G	摩托车服务相关	126.728364	45.13687	40000	431	220182
B01AF14QY1	摩托车销售	125.329821	43.905611	40100	431	220103
B01AF14TIX	摩托车维修	126.541795	44.806757	40200	431	220182
B01AF14W3O	摩托车维修	125.448229	43.801094	40200	431	220102
B01AF14W57	摩托车服务相关	125.448099	43.827192	40000	431	220102
B01AF14YI5	摩托车销售	125.301636	43.954633	40100	431	220103
B01AF14YM9	摩托车销售	125.376999	43.941933	40100	431	220105
B01B200P1Z	摩托车维修	124.809581	43.305018	40200	431	220184
B01B200XC2	摩托车销售	124.814481	43.499456	40100	431	220184
B01B200XC5	摩托车销售	124.813692	43.498883	40100	431	220184
B01B200Y9N	摩托车销售	124.22787	43.786587	40100	431	220184
B01B201B9G	摩托车维修	124.790289	43.442964	40200	431	220184
B0FFF3OPV4	摩托车维修	125.222138	43.838024	40200	431	220106
B0FFF3TAZ7	摩托车服务相关	125.22666	43.859302	40000	431	220106
B0FFF3X4EV	摩托车销售	124.814657	43.499312	40100	431	220184
B0FFF9OOG4	摩托车维修	125.463795	43.954831	40200	431	220103
B0FFF9OV7C	摩托车维修	125.825343	44.160816	40200	431	220113
B0FFF9Q2DR	摩托车维修	126.529965	44.81659	40200	431	220182
B0FFF9QNR1	摩托车销售	126.478917	44.606191	40100	431	220182
B0FFF9QR60	摩托车维修	125.820169	44.662444	40200	431	220183
B0FFF9QR78	摩托车维修	125.819642	44.662564	40200	431	220183
B0FFFAAA1C	摩托车维修	125.369497	43.836601	40200	431	220102
B0FFFAAI4W	摩托车服务相关	125.402347	43.875227	40000	431	220105
B0FFFAATMP	摩托车维修	126.55119	44.818234	40200	431	220182
B0FFFACPDJ	摩托车销售	125.167187	43.778824	40100	431	220104
B0FFFF5XMR	摩托车维修	125.709156	44.53395	40200	431	220183
B0FFFFAWV2	摩托车销售	125.709127	44.533906	40100	431	220183
B0FFFFBF0O	摩托车销售	125.458545	44.478657	40100	431	220183
B0FFFOYW4X	摩托车维修	125.322499	43.904852	40200	431	220103
B0FFFP3J1L	摩托车服务相关	125.190148	44.428444	40000	431	220122
B0FFFRYKD6	摩托车服务相关	125.322658	43.906901	40000	431	220103
B0FFFS08T5	摩托车维修	125.193603	43.857877	40200	431	220106
B0FFFSLXR2	摩托车维修	125.306717	43.898562	40200	431	220103
B0FFFT02K0	摩托车维修	125.249017	43.882572	40200	431	220106
B0FFFU1GRZ	摩托车服务相关	125.16533	44.4378	40000	431	220122
B0FFFU1RXY	摩托车维修	125.263203	43.853306	40200	431	220104
B0FFFV90VD	摩托车销售	124.605865	43.798581	40100	431	220184
B0FFFVH5YJ	摩托车维修	124.5945	43.795218	40200	431	220184
B0FFFWSF30	摩托车销售	124.424081	43.807135	40100	431	220184
B0FFFWVP4B	摩托车销售	124.426131	43.807482	40100	431	220184
B0FFFZ06TG	摩托车维修	125.242527	43.926077	40200	431	220106
B0FFFZ0O09	摩托车维修	125.256337	43.916229	40200	431	220106
B0FFFZND7O	摩托车维修	125.316941	43.931881	40200	431	220103
B0FFFZX4FU	摩托车服务相关	125.241488	43.880215	40000	431	220106
B0FFG00ZVA	摩托车维修	125.282257	43.89082	40200	431	220106
B0FFG0662Y	摩托车维修	125.231405	43.841612	40200	431	220106
B0FFG10OLG	摩托车维修	125.467879	43.967421	40200	431	220103
B0FFG10OS9	摩托车维修	125.477565	43.966085	40200	431	220103
B0FFG10PT4	摩托车维修	125.46793	43.967401	40200	431	220103
B0FFG10Q4U	摩托车维修	125.469627	43.95887	40200	431	220103
B0FFG1EZ4E	摩托车维修	126.152036	44.796566	40200	431	220182
B0FFG1EZC8	摩托车销售	126.152907	44.795054	40100	431	220182
B0FFG1EZZR	摩托车服务相关	126.154504	44.790276	40000	431	220182
B0FFG1HU23	摩托车服务相关	125.006597	43.870984	40000	431	220184
B0FFG1HU6E	摩托车维修	124.765634	43.880767	40200	431	220184
B0FFG1I7MM	摩托车维修	125.641905	43.955497	40200	431	220113
B0FFG1LXZG	摩托车服务相关	125.470431	44.141764	40000	431	220103
B0FFG2JG4N	摩托车维修	125.295363	43.570849	40200	431	220104
B0FFG2QCLR	摩托车维修	125.71107	44.537166	40200	431	220183
B0FFG2VNKH	摩托车维修	125.704934	44.581651	40200	431	220183
B0FFG46Q4Z	摩托车维修	126.893379	44.868036	40200	431	220182
B0FFG46QZB	摩托车维修	126.892762	44.978507	40200	431	220182
B0FFG46RN5	摩托车维修	126.725396	45.136235	40200	431	220182
B0FFG48OSD	摩托车维修	126.365325	45.085851	40200	431	220182
B0FFG4AEGU	摩托车服务相关	126.319805	44.9881	40000	431	220182
B0FFG4AF10	摩托车维修	126.32094	44.982904	40200	431	220182
B0FFG4Q96F	摩托车维修	125.351467	44.771536	40200	431	220122
B0FFG4Q9C5	摩托车维修	125.267089	44.679586	40200	431	220122
B0FFG4QA3Y	摩托车服务相关	125.128982	44.671088	40000	431	220122
B0FFG4QAHY	摩托车服务相关	125.123072	44.669001	40000	431	220122
B0FFG4V1E2	摩托车服务相关	125.459758	44.47892	40000	431	220183
B0FFG4V2NG	摩托车销售	125.40362	44.614186	40100	431	220122
B0FFG4V2OX	摩托车维修	125.458702	44.479568	40200	431	220183
B0FFG4V2PP	摩托车服务相关	125.400865	44.615917	40000	431	220122
B0FFG4X776	摩托车服务相关	125.819731	44.66265	40000	431	220183
B0FFG4YTM8	摩托车服务相关	126.18287	44.638333	40000	431	220183
B0FFG4YX3I	摩托车维修	126.191614	44.640639	40200	431	220183
B0FFG4YZL1	摩托车维修	126.027622	44.591922	40200	431	220183
B0FFG50431	摩托车维修	126.310596	44.57623	40200	431	220183
B0FFG505Q7	摩托车维修	126.318359	44.574814	40200	431	220183
B0FFG52KJH	摩托车销售	126.826714	44.580515	40100	431	220182
B0FFG52PCZ	摩托车维修	126.96021	44.710373	40200	431	220182
B0FFG5776S	摩托车维修	126.346777	44.368668	40200	431	220113
B0FFG583EV	摩托车服务相关	125.713078	44.540056	40000	431	220183
B0FFG58IDE	摩托车销售	126.200056	44.489721	40100	431	220113
B0FFG5AB6D	摩托车维修	125.842853	44.422287	40200	431	220183
B0FFG5ACAK	摩托车销售	125.847147	44.536341	40100	431	220183
B0FFG5BHKO	摩托车销售	125.270132	44.26445	40100	431	220122
B0FFG5BHVE	摩托车维修	125.205784	44.168392	40200	431	220122
B0FFG5WN5F	摩托车维修	125.888984	43.896424	40200	431	220113
B0FFG62NSO	摩托车维修	125.578015	43.850466	40200	431	220105
B0FFG65U7P	摩托车服务相关	125.667631	43.523818	40000	431	220112
B0FFG66V86	摩托车维修	125.658951	43.516568	40200	431	220112
B0FFG6C1G9	摩托车维修	125.584019	43.635052	40200	431	220112
B0FFG6CH4E	摩托车维修	125.386027	43.613796	40200	431	220102
B0FFG6E11G	摩托车服务相关	124.302389	43.881757	40000	431	220184
B0FFG6E7Q0	摩托车维修	124.437612	43.941385	40200	431	220184
B0FFG6GAC4	摩托车服务相关	124.642336	44.39734	40000	431	220122
B0FFG6GB8S	摩托车服务相关	124.642919	44.396935	40000	431	220122
B0FFG6GBC5	摩托车服务相关	124.632339	44.393475	40000	431	220122
B0FFG6GX4D	摩托车销售	125.259152	43.969028	40100	431	220106
B0FFG6HP81	摩托车维修	125.923673	43.418788	40200	431	220112
B0FFG6J2EO	摩托车服务相关	124.819411	43.508342	40000	431	220184
B0FFG6KFC7	摩托车维修	124.741358	43.460291	40200	431	220184
B0FFG6OW53	摩托车销售	124.814341	43.49928	40100	431	220184
B0FFG805LC	摩托车服务相关	124.999903	43.99377	40000	431	220122
B0FFG85TGG	摩托车维修|摩托车服务	126.763794	44.859908	040200|040100	431	220182
B0FFG88IMG	摩托车维修	126.527706	44.815709	40200	431	220182
B0FFG89FT2	摩托车维修	126.568853	44.820464	40200	431	220182
B0FFG89PCD	摩托车服务相关	125.316544	43.933409	40000	431	220103
B0FFG89PIE	摩托车销售	125.316362	43.933216	40100	431	220103
B0FFG89POO	摩托车服务相关	125.316539	43.93349	40000	431	220103
B0FFG89PTK	摩托车服务相关	125.316416	43.933836	40000	431	220103
B0FFG89PVF	摩托车服务相关	125.316575	43.933893	40000	431	220103
B0FFG89QOV	摩托车销售	125.316984	43.934476	40100	431	220103
B0FFG89QT8	摩托车服务相关	125.317065	43.934178	40000	431	220103
B0FFG89RRY	摩托车服务相关	125.316896	43.933704	40000	431	220103
B0FFG8IZJ8	摩托车维修	124.813494	43.498124	40200	431	220184
B0FFG8JDEB	摩托车维修	124.802913	43.50476	40200	431	220184
B0FFG8JDG4	摩托车维修	124.798435	43.501865	40200	431	220184
B0FFG8JK03	摩托车销售	126.292551	44.797827	40100	431	220182
B0FFG8NI01	摩托车维修	125.081225	43.72525	40200	431	220184
B0FFG8OC1K	摩托车维修	124.875849	43.696549	40200	431	220184
B0FFG8U3B1	摩托车销售	124.997725	43.869642	40100	431	220184
B0FFG8U3DT	摩托车销售	124.427579	43.808022	40100	431	220184
B0FFG8U3NC	摩托车维修	124.309309	43.795849	40200	431	220184
B0FFG8U3TM	摩托车维修	124.593388	43.795567	40200	431	220184
B0FFG8U4GF	摩托车维修	125.07786	43.721631	40200	431	220184
B0FFG921WS	摩托车维修	125.226987	43.859413	40200	431	220106
B0FFGA00WB	摩托车维修	125.713325	44.54002	40200	431	220183
B0FFGA07PG	摩托车维修	125.366826	43.893139	40200	431	220105
B0FFGA0U4W	摩托车维修	125.825475	44.147304	40200	431	220113
B0FFGA74L6	摩托车维修	125.384779	43.871694	40200	431	220105
B0FFGAE203	摩托车维修	125.302557	43.832122	40200	431	220104
B0FFGAEV0G	摩托车销售	125.669556	43.525176	40100	431	220112
B0FFGAIJ61	摩托车维修	125.287489	43.875402	40200	431	220104
B0FFGAJTBL	摩托车维修	126.55264	44.838516	40200	431	220182
B0FFGAX1DB	摩托车销售	124.814106	43.499166	40100	431	220184
B0FFGBK0J7	摩托车维修	125.690415	43.524319	40200	431	220112
B0FFGBTFCB	摩托车维修	125.267812	43.89035	40200	431	220106
B0FFGBTI2S	摩托车销售	125.340515	43.893501	40100	431	220102
B0FFGIS5Y4	摩托车维修	125.143986	43.950326	40200	431	220106
B0FFGJADZD	摩托车维修	125.092428	43.7216	40200	431	220184
B0FFGK8LW3	摩托车销售	126.951973	44.710573	40100	431	220182
B0FFGKXWLD	摩托车维修	124.805307	43.503305	40200	431	220184
B0FFGPIS6Q	摩托车维修	125.688177	43.531979	40200	431	220112
B0FFGPJNFG	摩托车服务相关	126.155846	44.788529	40000	431	220182
B0FFGT53LO	摩托车维修	125.317177	43.933237	40200	431	220103
B0FFGXHJUT	摩托车维修	124.792961	43.397728	40200	431	220184
B0FFGXWOL7	摩托车销售	126.341079	44.367489	40100	431	220113
B0FFGXX0LJ	摩托车维修	126.478573	44.606446	40200	431	220182
B0FFGZN8WN	摩托车销售	126.201452	44.28253	40100	431	220113
B0FFH1FBG9	摩托车维修	125.381591	43.920768	40200	431	220105
B0FFH20I12	摩托车维修	125.338628	43.941663	40200	431	220103
B0FFH27ROX	摩托车维修	125.407662	43.902792	40200	431	220105
B0FFH2AILV	摩托车销售	124.809527	43.303496	40100	431	220184
B0FFH2C1S0	摩托车维修|生活服务	125.354945	43.930949	040200|071200	431	220103
B0FFH2IQYR	摩托车销售	126.354432	44.371391	40100	431	220113
B0FFH2VLH6	摩托车维修	125.153086	44.443293	40200	431	220122
B0FFH2XCR6	摩托车服务相关	125.381503	43.872411	40000	431	220105
B0FFH35QVC	摩托车维修	125.192333	43.851129	40200	431	220106
B0FFH3AHVC	摩托车维修	125.242216	43.896655	40200	431	220106
B0FFH3BPO2	摩托车维修	125.240536	43.894435	40200	431	220106
B0FFH3D7S4	摩托车服务相关	124.804304	43.491483	40000	431	220184
B0FFH3E0PF	摩托车服务相关	124.814699	43.512848	40000	431	220184
B0FFH3M71S	摩托车服务相关	125.435935	43.883189	40000	431	220105
B0FFH40FTF	摩托车维修	125.273382	44.681689	40200	431	220122
B0FFH43T32	摩托车销售	124.832218	44.343405	40100	431	220122
B0FFH46UFK	摩托车销售	125.403691	44.614207	40100	431	220122
B0FFH49H5F	摩托车销售	124.833411	44.343431	40100	431	220122
B0FFH4A8C8	摩托车维修	126.552439	44.817749	40200	431	220182
B0FFH4AEQI	摩托车维修	125.246506	43.999248	40200	431	220103
B0FFH4SNLB	摩托车服务相关	125.317165	43.933489	40000	431	220103
B0FFH4TVFK	摩托车销售	126.344123	44.368272	40100	431	220113
B0FFH4YMAT	摩托车销售	126.095748	44.231388	40100	431	220113
B0FFH56QMJ	摩托车维修	125.408466	43.826183	40200	431	220102
B0FFH59PRW	摩托车维修	125.728562	44.534076	40200	431	220183
B0FFH59PX2	摩托车维修	125.407258	43.817471	40200	431	220102
B0FFH5GGIY	摩托车销售	126.090719	44.231437	40100	431	220113
B0FFH5QNSX	摩托车销售	125.1642	43.778733	40100	431	220104
B0FFH60P65	摩托车维修	125.210727	43.802548	40200	431	220104
B0FFH60PTR	摩托车销售	125.702171	44.524335	40100	431	220183
B0FFH62TYV	摩托车维修	125.166675	43.778485	40200	431	220104
B0FFH62VUX	摩托车维修	126.550929	44.818327	40200	431	220182
B0FFH67G4K	摩托车销售	125.166994	44.436052	40100	431	220122
B0FFH67NUS	摩托车维修|汽车服务	125.262814	43.853057	040200|010000	431	220104
B0FFH67TNO	摩托车服务相关	125.686877	43.531696	40000	431	220112
B0FFH67XD6	摩托车服务相关	125.24136	43.927397	40000	431	220106
B0FFH683SY	摩托车维修	125.271216	43.880162	40200	431	220106
B0FFH6880F	摩托车维修	125.650812	43.522911	40200	431	220112
B0FFH6D22P	摩托车销售	126.563538	44.831329	40100	431	220182
B0FFH6FXSY	摩托车维修	125.709231	44.534393	40200	431	220183
B0FFH6FXWB	摩托车维修	125.707983	44.53164	40200	431	220183
B0FFH6FY28	摩托车服务相关	125.709345	44.534421	40000	431	220183
B0FFH6G11S	摩托车服务相关	125.659846	43.537286	40000	431	220112
B0FFH6G79E	摩托车维修	125.708536	44.532514	40200	431	220183
B0FFH6KFH3	摩托车销售	124.863805	44.101469	40100	431	220122
B0FFH77NME	摩托车销售	124.604956	43.796814	40100	431	220184
B0FFH80S56	摩托车销售	125.316699	43.933703	40100	431	220103
B0FFH88LC2	摩托车服务相关	124.4279	43.808566	40000	431	220184
B0FFH88LDX	摩托车维修	124.42792	43.80859	40200	431	220184
B0FFH8UDMW	摩托车维修	124.826092	43.504453	40200	431	220184
B0FFH8X00J	摩托车维修	125.084142	43.718443	40200	431	220184
B0FFH915J7	摩托车销售	125.365061	44.315269	40100	431	220122
B0FFH9E86R	摩托车维修	125.122848	43.896244	40200	431	220106
B0FFH9JZP3	摩托车维修	124.813759	43.498267	40200	431	220184
B0FFHBXRWT	摩托车维修	125.088011	43.720137	40200	431	220184
B0FFHEZ4B9	摩托车维修	126.377258	44.53248	40200	431	220183
B0FFHEZLLT	摩托车维修	126.322775	44.977884	40200	431	220182
B0FFHEZN5H	摩托车销售	126.321204	44.983493	40100	431	220182
B0FFHF290Q	摩托车销售	125.269217	43.889255	40100	431	220106
B0FFHFEQKD	摩托车销售	124.770251	43.883563	40100	431	220184
B0FFHFLNKO	摩托车服务相关	125.711195	44.537363	40000	431	220183
B0FFHFLPW5	摩托车维修	125.147111	44.296671	40200	431	220122
B0FFHFOAZW	摩托车维修	124.781232	43.882775	40200	431	220184
B0FFHG7N08	摩托车服务相关	125.328443	43.885634	40000	431	220102
B0FFHH7UBP	摩托车维修	125.258165	43.912731	40200	431	220106
B0FFHHYF6Y	摩托车服务相关	125.389846	43.87461	40000	431	220105
B0FFHIADP9	摩托车销售	125.340186	43.895049	40100	431	220102
B0FFHJR6QV	摩托车维修	125.299998	43.801727	40200	431	220102
B0FFHL88VT	摩托车维修	125.18932	44.43469	40200	431	220122
B0FFHLSGZR	摩托车销售|购物服务	125.340016	43.89743	040100|060000	431	220102
B0FFHM4G51	摩托车维修	125.363943	43.887421	40200	431	220105
B0FFHMEFDX	摩托车服务相关	124.868646	44.103033	40000	431	220122
B0FFHMGFW8	摩托车服务相关	125.295685	43.479925	40000	431	220104
B0FFHMLSLK	摩托车服务相关	126.998135	44.898876	40000	431	220182
B0FFHMMTOV	摩托车服务相关	125.687016	44.626767	40000	431	220183
B0FFHMNS30	摩托车服务相关	126.907823	45.089951	40000	431	220182
B0FFHMNXR2	摩托车服务相关	124.941511	44.137702	40000	431	220122
B0FFHMOF7C	摩托车服务相关	126.072957	44.750012	40000	431	220183
B0FFHMZKES	摩托车维修|生活服务	125.442266	43.941636	040200|071200	431	220103
B0FFHNETKX	摩托车维修	124.828761	44.343519	40200	431	220122
B0FFHNFMCO	摩托车服务相关	125.449627	44.650622	40000	431	220122
B0FFHNJ8N6	摩托车服务相关	126.555514	45.163834	40000	431	220182
B0FFHNJCH2	摩托车服务相关	125.659372	44.782143	40000	431	220122
B0FFHNSARB	摩托车服务相关	126.740055	44.678368	40000	431	220182
B0FFHO4UXX	摩托车服务相关	125.329408	43.871592	40000	431	220102
B0FFHO5XC3	摩托车维修	125.460433	44.481187	40200	431	220183
B0FFHO69R9	摩托车服务相关	126.447171	44.200192	40000	431	220113
B0FFHO6S6O	摩托车维修	125.734854	43.972093	40200	431	220113
B0FFHO7LJ6	摩托车销售	125.709658	44.53471	40100	431	220183
B0FFHP1MD0	摩托车维修	126.1572	44.785735	40200	431	220182
B0FFHPQJL6	摩托车维修	125.407559	43.902764	40200	431	220105
B0FFHPZV6N	摩托车销售	125.95182	44.548981	40100	431	220183
B0FFHQ298F	摩托车维修	125.069219	43.71486	40200	431	220184
B0FFHQ2CDJ	摩托车服务相关	125.936828	44.566636	40000	431	220183
B0FFHRNTI0	摩托车销售	125.163162	43.775755	40100	431	220104
B0FFHRQ915	摩托车销售	125.009251	43.87174	40100	431	220184
B0FFHRYBH2	摩托车维修	125.151276	43.94786	40200	431	220106
B0FFHVFYMT	摩托车维修	125.352898	43.866607	40200	431	220102
B0FFHWLMUH	摩托车服务相关	125.804189	44.033161	40000	431	220113
B0FFHWLPTX	摩托车维修	126.097281	44.507759	40200	431	220183
B0FFHWMK8W	摩托车维修	125.995874	44.722509	40200	431	220183
B0FFHWMMUE	摩托车维修	125.213693	44.033648	40200	431	220103
B0FFHWMQC1	摩托车销售	125.760068	44.387833	40100	431	220183
B0FFHWMWSF	摩托车维修	126.025566	44.366057	40200	431	220113
B0FFHWMWT1	摩托车销售	126.197131	44.489929	40100	431	220113
B0FFHWPOMP	摩托车维修	125.272527	43.859889	40200	431	220104
B0FFHWWDTL	摩托车维修	125.827465	44.159245	40200	431	220113
B0FFHX7PM2	摩托车维修	126.550457	44.818499	40200	431	220182
B0FFHX9TCZ	摩托车维修	126.686682	44.853376	40200	431	220182
B0FFHXR9DD	摩托车维修	126.103337	44.508705	40200	431	220183
B0FFHXSAJ8	摩托车销售	125.806849	44.029102	40100	431	220113
B0FFHXSGO5	摩托车维修	124.224029	43.783785	40200	431	220184
B0FFHXSIL0	摩托车维修	125.072801	44.401326	40200	431	220122
B0FFHXXXI9	摩托车销售	125.234845	44.424821	40100	431	220122
B0FFHXXXYA	摩托车维修	125.237181	44.424699	40200	431	220122
B0FFHY6WNA	摩托车维修	124.596206	43.795522	40200	431	220184
B0FFHYCV6Q	摩托车维修	125.459798	44.480493	40200	431	220183
B0FFHYFLU7	摩托车维修	125.276201	43.97231	40200	431	220106
B0FFHYFQHR	摩托车服务相关	125.146494	43.769905	40000	431	220106
B0FFHYFR53	摩托车维修	125.373833	43.536879	40200	431	220102
B0FFHYFRN2	摩托车维修	124.813555	43.498153	40200	431	220184
B0FFHYFWJ5	摩托车销售	126.359142	44.474211	40100	431	220113
B0FFHYGCFU	摩托车维修	125.239964	44.006696	40200	431	220103
B0FFHYHI0Y	摩托车维修	125.394307	43.764542	40200	431	220102
B0FFHZTOPA	摩托车销售	125.669819	43.525215	40100	431	220112
B0FFHZXVTK	摩托车维修	125.75159	44.075846	40200	431	220113
B0FFI1PM82	摩托车销售	126.347513	44.369206	40100	431	220113
B0FFI26FQ3	摩托车销售	126.900388	44.656647	40100	431	220182
B0FFI275NJ	摩托车维修	124.665272	44.246468	40200	431	220122
B0FFI27QHZ	摩托车服务相关	125.746619	44.311639	40000	431	220113
B0FFI27WSA	摩托车维修	126.33556	44.674831	40200	431	220182
B0FFI291E7	摩托车销售	125.345703	44.092982	40100	431	220103
B0FFI2C4RL	摩托车服务相关	125.604284	44.848574	40000	431	220122
B0FFI2FQSU	摩托车销售	126.685699	44.550877	40100	431	220182
B0FFI2G57N	摩托车销售	125.739738	43.307049	40100	431	220112
B0FFI2GHPF	摩托车服务相关	126.648088	45.037976	40000	431	220182
B0FFI2HGU4	摩托车销售	124.690872	44.516602	40100	431	220122
B0FFI2HZ0Z	摩托车服务相关	125.206007	44.168015	40000	431	220122
B0FFI2HZ8U	摩托车维修	125.209428	44.166775	40200	431	220122
B0FFI2LPC6	摩托车服务相关	125.259613	44.320558	40000	431	220122
B0FFI2M80N	摩托车服务相关	126.230886	44.988612	40000	431	220182
B0FFI2MBTS	摩托车维修	126.421227	44.926667	40200	431	220182
B0FFI2MI9Z	摩托车服务相关	125.105839	44.217051	40000	431	220122
B0FFI2N6ZN	摩托车销售	125.351087	44.091798	40100	431	220103
B0FFI2X1KK	摩托车销售	126.955733	44.612912	40100	431	220182
B0FFI2ZGVT	摩托车维修	126.961293	44.710573	40200	431	220182
B0FFI2ZQ0T	摩托车服务相关	125.739737	44.108672	40000	431	220113
B0FFI2ZQN3	摩托车维修	126.639411	45.034017	40200	431	220182
B0FFI5WH5V	摩托车维修	125.375014	43.91879	40200	431	220105
B0FFI5WLDQ	摩托车维修	125.365535	43.916729	40200	431	220105
B0FFI6ODO5	摩托车维修	124.797843	43.49836	40200	431	220184
B0FFI6QEIL	摩托车维修	124.829425	43.502586	40200	431	220184
B0FFI6QG5C	摩托车维修	125.068689	43.708538	40200	431	220184
B0FFI6SLZE	摩托车维修	125.079036	43.722671	40200	431	220184
B0FFI6U1QG	摩托车服务相关	124.842245	43.516376	40000	431	220184
B0FFI6U1SW	摩托车维修	124.826824	43.514175	40200	431	220184
B0FFI6X3IP	摩托车销售	126.563485	44.831257	40100	431	220182
B0FFI8MLHY	摩托车服务相关	125.95571	44.282999	40000	431	220113
B0FFI8N5A9	摩托车维修	126.262178	45.091959	40200	431	220182
B0FFI8NLDM	摩托车维修	126.248268	44.585884	40200	431	220183
B0FFI93PD2	摩托车服务相关	124.23123	43.787057	40000	431	220184
B0FFI9NE2T	摩托车销售|购物服务	125.340542	43.893168	040100|060000	431	220102
B0FFIA96NL	摩托车服务相关	125.84158	44.138077	40000	431	220113
B0FFIACVBN	摩托车服务相关	125.475756	43.867046	40000	431	220105
B0FFIAWGBE	摩托车销售	125.84283	44.422293	40100	431	220183
B0FFIAXPD1	摩托车服务相关	125.251967	43.88911	40000	431	220106
B0FFIC66T3	摩托车维修	126.886813	44.973604	40200	431	220182
B0FFIGS114	摩托车服务相关	125.301377	43.90275	40000	431	220106
B0FFIKN1IH	摩托车服务相关	125.340525	43.894744	40000	431	220102
B0FFIL4RLU	摩托车服务相关	125.316401	43.933545	40000	431	220103
B0FFIL9QHF	摩托车服务相关	125.18446	44.05973	40000	431	220103
B0FFILCF2E	摩托车销售	126.318388	44.575271	40100	431	220183
B0FFILCMN1	摩托车服务相关	126.602031	44.62487	40000	431	220182
B0FFIP0PJW	摩托车服务相关	125.624781	44.154111	40000	431	220113
B0FFIP39MR	摩托车销售	125.625859	44.155757	40100	431	220113
B0FFIPN9NJ	摩托车维修	125.688362	44.621925	40200	431	220183
B0FFIR04Z9	摩托车销售	125.669762	43.525201	40100	431	220112
B0FFIUAUK1	摩托车维修	126.952231	44.710675	40200	431	220182
B0FFIY6UFY	摩托车服务相关	125.297741	43.875306	40000	431	220104
B0FFJ0JN26	摩托车维修	125.316874	43.92385	40200	431	220103
B0FFJ10IJX	摩托车服务相关	125.54088	43.676967	40000	431	220112
B0FFJ8NTW9	摩托车维修	125.374431	43.887301	40200	431	220105
B0FFJGLAVV	摩托车维修	125.462422	43.864606	40200	431	220105
B0FFJJBPWH	摩托车服务相关	125.847976	44.151645	40000	431	220113
B0FFJJBSZS	摩托车维修	125.318739	43.828712	40200	431	220102
B0FFJJBUSI	摩托车服务相关	125.472134	43.959847	40000	431	220103
B0FFJJBZ5E	摩托车维修	125.414758	43.962118	40200	431	220103
B0FFJJC3WM	摩托车服务相关	124.164887	43.747558	40000	431	220184
B0FFJKXB2P	摩托车销售	125.340431	43.893856	40100	431	220102
B0FFJLFJPP	摩托车维修	125.323203	43.937413	40200	431	220103
B0FFJLWK9Z	摩托车维修	125.339721	43.873986	40200	431	220102
B0FFJNACUI	摩托车服务相关	125.674313	43.5295	40000	431	220112
B0FFJNDUY2	摩托车服务相关	125.655116	43.536918	40000	431	220112
B0FFJNLMMD	摩托车维修	125.235294	44.011044	40200	431	220103
B0FFJO5X7Z	摩托车维修	125.292132	43.915623	40200	431	220106
B0FFJO7T9E	摩托车维修	125.192358	44.051405	40200	431	220103
B0FFJOBX9W	摩托车服务相关	125.550678	43.922123	40000	431	220113
B0FFJOEXL0	摩托车维修	125.649493	43.955921	40200	431	220113
B0FFJOF49C	摩托车服务相关	125.192509	44.445087	40000	431	220122
B0FFJOFVSC	摩托车维修	125.378069	43.867733	40200	431	220105
B0FFJOG36N	摩托车服务相关	125.179671	44.425496	40000	431	220122
B0FFJRZ6E8	摩托车服务相关	126.537845	44.839702	40000	431	220182
B0FFJS03KF	摩托车销售	126.554679	44.819458	40100	431	220182
B0FFJSSX3Y	摩托车服务相关	125.272855	44.683086	40000	431	220122
B0FFJT3GI3	摩托车维修	125.098938	43.724942	40200	431	220184
B0FFJTA49I	摩托车维修	125.083024	43.712119	40200	431	220184
B0FFJTA49X	摩托车服务相关	125.082104	43.713567	40000	431	220184
B0FFJXXE5I	摩托车服务相关	125.473279	43.865903	40000	431	220105
B0FFJXXRD7	摩托车维修	125.650302	44.066296	40200	431	220113
B0FFJY5H4C	摩托车服务相关|汽车服务	125.663526	44.069092	040000|010000	431	220113
B0FFK001E9	摩托车服务相关	126.769934	45.028582	40000	431	220182
B0FFK631P4	摩托车销售	126.029525	44.590563	40100	431	220183
B0FFK650QP	摩托车服务相关	125.148931	43.94918	40000	431	220106
B0FFK651BA	摩托车销售	125.153704	43.947172	40100	431	220106
B0FFK6725X	摩托车销售	125.35634	44.14673	40100	431	220103
B0FFK7PEU0	摩托车销售	126.259716	45.091703	40100	431	220182
B0FFK7T3ZF	摩托车服务相关	125.385256	43.826063	40000	431	220102
B0FFK7VDCV	摩托车维修	126.186969	44.639323	40200	431	220183
B0FFK8I32B	摩托车服务相关	125.299812	43.801766	40000	431	220102
B0FFK95N96	摩托车销售	125.312484	43.92518	40100	431	220103
B0FFKBDCRL	摩托车服务相关	125.238863	44.534549	40000	431	220122
B0FFKCAAZT	摩托车服务相关	124.632787	44.396827	40000	431	220122
B0FFKCXCC1	摩托车服务相关	125.541515	44.019471	40000	431	220113
B0FFKDPFF2	摩托车维修	125.357007	43.793789	40200	431	220102
B0FFKGPTNT	摩托车服务相关	125.442366	43.830173	40000	431	220102
B0FFKNELJZ	摩托车服务相关	124.619402	43.891754	40000	431	220184
B0FFKNX6IF	摩托车服务相关	124.827962	43.501701	40000	431	220184
B0FFKPBN6I	摩托车服务相关	125.384598	43.857731	40000	431	220102
B0FFKPF2OY	摩托车销售	124.910257	43.769637	40100	431	220184
B0FFKQQX1N	摩托车维修	124.813798	43.498289	40200	431	220184
B0FFKQXUMS	摩托车销售	125.340554	43.893028	40100	431	220102
B0FFKQYLW0	摩托车销售	124.910268	43.769641	40100	431	220184
B0FFKR7BNO	摩托车维修	125.172688	43.666399	40200	431	220184
B0FFKSR5Q9	摩托车销售	124.425571	43.940189	40100	431	220184
B0FFKTLM6O	摩托车销售	124.435167	43.809446	40100	431	220184
B0FFKVEOU7	摩托车销售	125.340348	43.894465	40100	431	220102
B0FFKX12WF	摩托车服务相关	125.431328	43.831604	40000	431	220102
B0FFKX1T1N	摩托车服务相关	125.386937	43.876476	40000	431	220105
B0FFKXIFA4	摩托车销售	125.935018	44.565025	40100	431	220183
B0FFKYX7NM	摩托车服务相关	125.289707	43.988835	40000	431	220103
B0FFKZGJ8U	摩托车维修	125.383503	43.901322	40200	431	220105
B0FFKZX9SF	摩托车服务相关	126.189785	44.63977	40000	431	220183
B0FFL03TL1	摩托车维修	125.414301	43.821855	40200	431	220102
B0FFL04SJY	摩托车维修	125.393141	43.955909	40200	431	220105
B0FFL19F7U	摩托车维修	125.193183	44.056881	40200	431	220103
B0FFL1OWWY	摩托车维修	125.07785	43.721622	40200	431	220184
B0FFL1UZER	摩托车销售	125.952514	44.693324	40100	431	220183
B0FFL1Y9WO	摩托车维修	126.027652	44.591906	40200	431	220183
B0FFL20DT3	摩托车维修	125.35929	44.773018	40200	431	220122
B0FFL20F6Q	摩托车销售	125.841446	44.747589	40100	431	220183
B0FFL27ERK	摩托车服务相关	125.831399	44.154953	40000	431	220113
B0FFL2KCFU	摩托车维修	125.596418	44.428381	40200	431	220183
B0FFL2MHMN	摩托车维修	126.872936	44.698094	40200	431	220182
B0FFL2U7M3	摩托车服务相关	125.287679	43.993885	40000	431	220103
B0FFL2VHT5	摩托车销售	126.18235	44.638191	40100	431	220183
B0FFL37WYM	摩托车服务相关	126.418033	45.132375	40000	431	220182
B0FFL3E4N1	摩托车服务相关	125.246411	43.999269	40000	431	220103
B0FFL3FZ32	摩托车销售	125.34052	43.893636	40100	431	220102
B0FFL3FZ5P	摩托车维修	125.31384	43.997666	40200	431	220103
B0FFL3PS97	摩托车维修	125.313247	43.873301	40200	431	220104
B0FFL3UT6H	摩托车维修	125.337899	43.920341	40200	431	220103
B0FFL4I1MA	摩托车维修	125.684616	43.750773	40200	431	220112
B0FFL4ZYEH	摩托车销售	125.478354	44.13874	40100	431	220103
B0FFL54YH9	摩托车销售	125.649861	43.81913	40100	431	220105
B0FFL5N4AG	摩托车服务相关	125.625372	44.154329	40000	431	220113
B0FFL5OMLZ	摩托车维修	125.222094	43.838027	40200	431	220106
B0FFL6I1CD	摩托车维修	125.256332	43.917518	40200	431	220106
B0FFL6I66A	摩托车维修	126.027374	44.593505	40200	431	220183
B0FFL77ZJZ	摩托车服务相关	125.847737	44.151515	40000	431	220113
B0FFL93JMV	摩托车服务相关	125.205704	43.929046	40000	431	220106
B0FFL9AEOS	摩托车销售	125.302756	43.946528	40100	431	220103
B0FFL9PY4W	摩托车服务相关	125.224292	43.778251	40000	431	220104
B0FFLA9MSM	摩托车维修	125.317192	43.933543	40200	431	220103
B0FFLAFH4O	摩托车维修	125.250525	43.817304	40200	431	220104
B0FFLAL3DF	摩托车服务相关	125.163309	43.77794	40000	431	220104
B0FFLB0VF9	摩托车服务相关	125.27165	43.872411	40000	431	220106
B0FFLEJLFG	摩托车服务相关	126.291268	44.797571	40000	431	220182
B0FFLHEMPZ	摩托车服务相关	125.316549	43.933651	40000	431	220103
B0FFLHEVY3	摩托车维修	125.697934	43.53139	40200	431	220112
B0FFLN901B	摩托车维修	125.224291	43.778209	40200	431	220104
B0FFM1FDGQ	摩托车销售	125.670089	43.525182	40100	431	220112
B0FFM260XP	摩托车维修	125.715714	43.989382	40200	431	220113
B0FFM845HA	摩托车服务相关	125.594432	43.57978	40000	431	220112
B0FFM84EMR	摩托车服务相关	125.82548	44.147288	40000	431	220113
B0FFMA760X	摩托车服务相关	125.159794	43.873707	40000	431	220106
B0FFMAOYOP	摩托车服务相关	125.316905	43.933634	40000	431	220103
B0FFMBI8A7	摩托车维修	126.3711	45.084054	40200	431	220182
B0FFMCIAN4	摩托车维修	125.22727	43.801898	40200	431	220104
B0FFMD70IE	摩托车维修	125.351796	43.854266	40200	431	220102
B0FFMDSL1L	摩托车维修	125.372046	43.830411	40200	431	220102
B0FFMENS1L	摩托车维修	125.322884	43.904639	40200	431	220103
B0FFMFCCKO	摩托车服务相关	125.372905	43.89009	40000	431	220105
B0FFMGZWJA	摩托车服务相关	125.853548	44.160095	40000	431	220113
B0FFMH9BR9	摩托车销售	125.340321	43.894475	40100	431	220102
B0G07P0BD1	摩托车服务相关	125.564985	44.594224	40000	431	220183
B0G0ANPWXR	摩托车服务相关	125.866568	44.211926	40000	431	220113
B0G0BBYI9I	摩托车服务相关	126.478059	44.606937	40000	431	220182
B0G0GUJ67I	摩托车服务相关	125.316845	43.933466	40000	431	220103
B0G0HRI5LI	摩托车服务相关	126.420372	44.262102	40000	431	220113
B0G0KPRWUN	摩托车销售	126.262635	45.092219	40100	431	220182
B0G0O9W7FB	摩托车服务相关	125.286989	43.863754	40000	431	220104
B0G0RPB0J9	摩托车销售	126.206465	44.490001	40100	431	220113
B0G107G46L	摩托车维修	126.497762	45.017471	40200	431	220182
B0G10AEEI4	摩托车维修	126.550171	44.818553	40200	431	220182
B0G10SFVNY	摩托车销售	126.440341	44.660681	40100	431	220182
B0G10ZEEXK	摩托车维修	126.333929	44.272227	40200	431	220113
B0G129LHN1	摩托车维修	125.290188	43.98791	40200	431	220103
B0G129LX0E	摩托车维修	125.365561	44.315589	40200	431	220122
B0G12AITKF	摩托车维修	125.386355	43.919836	40200	431	220105
B0G12ZJ9RQ	摩托车维修	125.469202	43.969175	40200	431	220103
B0G13R2JZV	摩托车维修	125.496288	43.914555	40200	431	220105
B0G14CDFTJ	摩托车销售	125.363097	43.896695	40100	431	220105
B0G15CP7AV	摩托车服务相关	125.384418	43.871676	40000	431	220105
B0G17PTWKB	摩托车服务相关	125.835033	44.518043	40000	431	220183
B0G17UWIJ6	摩托车服务相关	125.789993	43.468729	40000	431	220112
B0G1C5QBBB	摩托车服务相关	125.707124	44.530298	40000	431	220183
B0G1F5M1V2	摩托车维修	124.739032	43.992966	40200	431	220184
B0G1FCOPI1	摩托车维修	125.286566	43.991897	40200	431	220103
B0G1HYJFH3	摩托车服务相关	126.022519	44.749506	40000	431	220183
B0G1JC7OEX	摩托车销售	125.385133	43.825979	40100	431	220102
B0G1JG6VCK	摩托车服务相关	126.893422	44.978669	40000	431	220182
B0G1JH6D6L	摩托车维修	126.259035	45.09197	40200	431	220182
B0G1JH77GN	摩托车销售	126.259464	45.091609	40100	431	220182
B0G1JM7YDG	摩托车服务相关	126.262123	45.091952	40000	431	220182
B0G1KU26XX	摩托车维修	125.389177	43.887427	40200	431	220105
B0G1NR60DJ	摩托车销售	126.951154	44.611777	40100	431	220182
B0G1O1EZ9W	摩托车服务相关	125.736758	43.405866	40000	431	220112
B0G1O4ENO1	摩托车服务相关	125.646771	43.507931	40000	431	220112
B0G1PKHB2U	摩托车服务相关	125.255487	43.918395	40000	431	220106
B0G1S9CVYI	摩托车维修	125.28933	43.881594	40200	431	220106
B0G1SXDK02	摩托车服务相关	126.017765	44.747452	40000	431	220183
B0G1SXF1PZ	摩托车维修	126.017736	44.747544	40200	431	220183
B0G1SZ8Q3U	摩托车销售	125.363017	43.896711	40100	431	220105
B0G1TSUU60	摩托车维修	124.736052	43.992029	40200	431	220184
B0G1XCHOJM	摩托车维修	125.188696	44.055067	40200	431	220103
B0G1XKG38N	摩托车服务相关	124.67467	43.726537	40000	431	220184
B0G1YDTLFV	摩托车销售	125.340454	43.893418	40100	431	220102
B0G1Z439MR	摩托车服务相关	125.843766	44.249213	40000	431	220113
B0G1ZO6ZHK	摩托车服务相关	125.759196	44.260564	40000	431	220113
B0G22SVAKM	摩托车维修	125.186785	44.457996	40200	431	220122
B0G23XG2DU	摩托车服务相关	125.255949	43.917777	40000	431	220106
B0G24AF8BR	摩托车服务相关	126.197148	44.489916	40000	431	220113
B0G24GDGGW	摩托车销售	124.992563	43.645951	40100	431	220184
B0G257TZAB	摩托车销售	125.635134	44.379702	40100	431	220183
B0G257UCQO	摩托车销售	125.759793	44.390338	40100	431	220183
B0G257UN4C	摩托车维修	126.1087	44.608037	40200	431	220183
B0G25YR7QE	摩托车销售	125.363177	43.89668	40100	431	220105
B0G25YRD8Q	摩托车服务相关	125.234686	43.80692	40000	431	220104
B0G261PS9R	摩托车销售	125.5256	44.282434	40100	431	220183
B0G2AC6OPV	摩托车销售	125.429371	43.831212	40100	431	220102
B0G2AU4PDS	摩托车维修	125.47751	43.966028	40200	431	220103
B0G2BCA769	摩托车销售	124.42537	43.940216	40100	431	220184
B0G2BD9HE9	摩托车维修	126.685023	44.854171	40200	431	220182
B0G2CC9WA1	摩托车销售	125.319796	43.998368	40100	431	220103
B0G2F5194M	摩托车销售	125.475594	44.817538	40100	431	220122
B0G2FU19LB	摩托车维修	125.33899	43.91392	40200	431	220103
B0G2JUHIOF	摩托车服务相关	125.710949	43.687588	40000	431	220112
B0G2T191DD	摩托车销售	126.094876	44.228893	40100	431	220113
B0G2TZ4I3E	摩托车维修	125.227321	43.801932	40200	431	220104
B0G2UL5M1D	摩托车维修	126.031205	44.589443	40200	431	220183
B0G2VALV9H	摩托车销售	125.527907	44.280082	40100	431	220183
B0G2VCKAIV	摩托车维修	125.275101	43.936006	40200	431	220103
B0G2Z5FRN1	摩托车维修	125.295448	43.872334	40200	431	220104
B0G2ZRHQHD	摩托车维修	125.340438	43.897667	40200	431	220102
B0G35HWAIN	摩托车销售	126.338772	44.674332	40100	431	220182
B0G39NJWRC	摩托车销售	125.562269	44.594516	40100	431	220183
B0G3AAC56T	摩托车维修	125.6662	43.431807	40200	431	220112
B0G3AZED67	摩托车维修	125.316967	43.931913	40200	431	220103
B0G3CA4O0A	摩托车维修	125.293107	43.929649	40200	431	220103
B0G3DR3PZH	摩托车销售	125.372484	43.813767	40100	431	220102
B0G3J78AM3	摩托车销售	126.420924	45.132839	40100	431	220182
B0G3L4F0GH	摩托车销售	125.638517	44.26194	40100	431	220113
B0G3M5XUQ3	摩托车销售	125.542209	44.721894	40100	431	220122
B0G3MU0K0W	摩托车服务相关	125.801003	44.78015	40000	431	220183
B0G3OLB823	摩托车维修	124.901417	43.581703	40200	431	220184
B0G3SHXHMR	摩托车销售	125.634992	44.379751	40100	431	220183
B0G3T9RH5R	摩托车销售	124.908876	44.673421	40100	431	220122
B0G3T9S5UE	摩托车维修	126.906179	45.089645	40200	431	220182
B0G3T9SB3R	摩托车服务相关	125.296191	43.570619	40000	431	220104
B0GD9ZJX4P	摩托车销售	125.391774	43.843137	40100	431	220102
B0GDHR0Y40	摩托车服务相关	125.225654	43.859008	40000	431	220106
B0GDLDIJ03	摩托车销售	125.339965	43.897321	40100	431	220102
B0GK1C02SM	摩托车服务相关	126.497245	45.017274	40000	431	220182
B0GK1RZKFP	摩托车服务相关	126.907857	45.090115	40000	431	220182
B0GK2SI5G0	摩托车服务相关	125.53858	43.67794	40000	431	220112
B0GK6DRJ84	摩托车销售	125.352275	43.896689	40100	431	220102
B0GK6OUFXH	摩托车服务相关	126.89278	44.978487	40000	431	220182
B0GK6ZRPMO	摩托车维修	125.270811	43.889216	40200	431	220106
B0GKAA0PB4	摩托车服务相关	126.19761	44.28058	40000	431	220113
B0GKH723KD	摩托车服务相关	125.558205	44.028389	40000	431	220113
B0GKK70FGC	摩托车销售	126.352725	44.372795	40100	431	220113
B0GKKSYJIF	摩托车维修	125.426751	43.889068	40200	431	220105
B0GKPGVYC7	摩托车维修	125.303258	43.959029	40200	431	220103
B0GKRM8RGW	摩托车维修	125.338838	43.913911	40200	431	220103
B0GKVG2UUV	摩托车维修	126.301284	44.799728	40200	431	220182
B0GR1UXTAU	摩托车维修	125.441455	43.82912	40200	431	220102
B0GR2BBFF7	摩托车服务相关	124.674014	43.728828	40000	431	220184
B0GR513TFV	摩托车销售	125.166818	44.436047	40100	431	220122
B0GR5M269W	摩托车服务相关	125.72367	44.553286	40000	431	220183
B0GRAZ21Q4	摩托车维修	125.790186	43.468305	40200	431	220112
B0GRD9K86J	摩托车服务相关	125.650617	43.955309	40000	431	220113
B0GRHKMOTX	摩托车服务相关	125.684525	43.750748	40000	431	220112
B0GRHPOUZ4	摩托车服务相关	125.919643	43.422843	40000	431	220112
B0GRHPQTKW	摩托车服务相关	125.79005	43.468332	40000	431	220112
B0GRL1P3D2	摩托车服务相关	124.439675	43.938732	40000	431	220184
B0GRL1Q5X9	摩托车维修	124.439315	43.938795	40200	431	220184
B0GRLNK9DN	摩托车维修	124.555556	44.029745	40200	431	220184
B0GROA4G8Q	摩托车服务相关	125.40589	43.876893	40000	431	220105
B0GROH56WK	摩托车服务相关	125.400925	43.734025	40000	431	220102
B0GRRDK5ZI	摩托车服务相关	124.960568	43.522608	40000	431	220184
B0GRRRJSDT	摩托车销售	125.70962	44.534651	40100	431	220183
B0GRRXJM7Y	摩托车服务相关	124.738924	43.992932	40000	431	220184
B0GRU458X8	摩托车维修	125.088305	43.72029	40200	431	220184
B0GRUR7YQN	摩托车维修	125.158545	44.428008	40200	431	220122
B0GRUS6BHP	摩托车维修	124.797893	43.498386	40200	431	220184
B0GRXA7KNV	摩托车销售	125.724098	44.553947	40100	431	220183
B0GU2KCQ4I	摩托车销售	125.29641	43.570334	40100	431	220104
B0GU7CG84D	摩托车销售	125.734854	43.308482	40100	431	220112
B0GUAXEOSG	摩托车维修	125.283487	43.8545	40200	431	220104
B0GUBUM2OW	摩托车维修	125.366325	43.839159	40200	431	220102
B0GUJBPJH9	摩托车维修	125.460533	43.863833	40200	431	220105
B0GUKUE068	摩托车维修	125.701436	43.513213	40200	431	220112
B0GUOU4469	摩托车销售	124.630665	44.392886	40100	431	220122
B0H61KLCM9	摩托车销售	125.759973	44.388788	40100	431	220183
B0H67H1X8V	摩托车维修	125.288896	43.993159	40200	431	220103
B0H6CHYKZI	摩托车销售	124.779977	43.486809	40100	431	220184
B0H6CLY1MG	摩托车维修	125.272519	43.859908	40200	431	220104
B0H6FKZQK5	摩托车销售	125.479434	44.391662	40100	431	220183
B0H6GL31NB	摩托车维修	125.311427	44.457998	40200	431	220122
B0H6HSHTIJ	摩托车服务相关	126.959004	44.710635	40000	431	220182
B0H6P5Q0HE	摩托车维修	124.806215	44.546186	40200	431	220122
B0H6RA5XCP	摩托车销售	126.41498	44.267043	40100	431	220113
B0H6VYFE29	摩托车服务相关	125.288302	43.893339	40000	431	220106
B0H6YS7GKR	摩托车维修	126.088332	44.684409	40200	431	220183
B0HA2PP81E	摩托车服务相关	125.171523	43.666274	40000	431	220184
B0HA9A77HU	摩托车服务相关	125.401898	43.806289	40000	431	220102
B0HAHZHATL	摩托车销售	125.322158	43.867462	40100	431	220104
B0HAK9K1SO	摩托车服务相关	124.909318	44.673615	40000	431	220122
B0HAKKF56Z	摩托车服务相关	125.386735	43.866436	40000	431	220105
B0HALC6VHT	摩托车维修	125.237594	43.806649	40200	431	220104
B0HALN4IQH	摩托车服务相关	125.843107	44.160791	40000	431	220113
B0HAN7NGXO	摩托车服务相关	124.792732	43.397906	40000	431	220184
B0HAUXTIC6	摩托车服务相关	125.418381	43.963994	40000	431	220103
B0HAX6N67L	摩托车销售	125.28861	43.993003	40100	431	220103
B0HB6ZKM5K	摩托车维修	126.960459	44.710326	40200	431	220182
B0HBKCSXSX	摩托车服务相关	125.56315	44.031503	40000	431	220113
B0HBKRSLE1	摩托车服务相关	125.139209	44.443249	40000	431	220122
B0HBO6GX0Z	摩托车服务相关	126.368813	45.086786	40000	431	220182
B0HBR64JW9	摩托车服务相关	126.958959	44.710712	40000	431	220182
B0HBRK3RKY	摩托车服务相关	125.538454	43.677984	40000	431	220112
B0HBRS4XCS	摩托车维修	125.322497	43.904854	40200	431	220103
B0HBRX7M5V	摩托车服务相关	126.502896	45.017734	40000	431	220182
B0HBXRQPJO	摩托车服务相关	124.881451	43.497761	40000	431	220184
B0HBXUR962	摩托车服务相关	124.303985	43.877578	40000	431	220184
B0HBYOIAFE	摩托车服务相关	125.176789	44.059426	40000	431	220103
B0HDAOYUH7	摩托车销售	124.772039	43.883993	40100	431	220184
B0HDJ6TEBX	摩托车服务相关	126.264042	44.860952	40000	431	220182
B0HDMRWT26	摩托车维修	125.368395	43.836185	40200	431	220102
B0HDYRSB29	摩托车服务相关	124.80352	43.506741	40000	431	220184
B0HDZR17IV	摩托车销售	125.37236	43.934269	40100	431	220105
B0HG5RC8OM	摩托车维修	125.000335	43.99385	40200	431	220122
B0HG67EG4R	摩托车服务相关	125.917322	44.098955	40000	431	220113
B0HGJSHXR4	摩托车销售	126.74026	44.678394	40100	431	220182
B0HGK4G234	摩托车服务相关	124.807066	44.549306	40000	431	220122
B0HGKCIT73	摩托车服务相关	124.948248	44.520786	40000	431	220122
B0HGN1PQQJ	摩托车服务相关	124.991084	44.69295	40000	431	220122
B0HGTRBMVP	摩托车维修	125.926231	43.416461	40200	431	220112
B0HGVKMYOT	摩托车服务相关	124.689457	44.516091	40000	431	220122
B0HU46JC5T	摩托车服务相关	125.411501	43.868145	40000	431	220105
B0HUSSJYH3	摩托车维修|生活服务	125.388781	43.916331	040200|070000	431	220105
