# Supplementary material for: Design of Urban resilience model in emergency situations
Source: PLoS One. 2026 Jun 9;21(6):e0347588. doi: 10.1371/journal.pone.0347588 (PMC13249160; doi:10.1371/journal.pone.0347588)
Supplement: S1 File — (ZIP) [file pone.0347588.s001.zip › dataset/Appendix 3/Public facilities data.csv]

id	type	lon_gcj02	lat_gcj02	typecode	citycode	adcode
B01AF0ACIU	公用电话	125.229632	43.896445	200200	431	220106
B01AF0C34V	公共厕所	125.327378	43.690303	200300	431	220104
B01AF0CEB0	公共厕所	125.338491	43.93363	200300	431	220103
B01AF0CECW	公共厕所	125.287	43.923387	200300	431	220106
B01AF0CEFU	公共厕所	125.331167	43.876242	200300	431	220102
B01AF0CEG5	公共厕所	125.325435	43.891536	200300	431	220102
B01AF0CEM9	公共厕所	125.336048	43.893303	200300	431	220102
B01AF0CEQ2	公共厕所	125.338895	43.879653	200300	431	220102
B01AF0CEQ6	公共厕所	125.332828	43.88293	200300	431	220102
B01AF0CEQA	公共厕所	125.326892	43.881925	200300	431	220102
B01AF0CEV3	公共厕所	125.347764	43.8782	200300	431	220102
B01AF0CEV6	公共厕所	125.364174	43.865986	200300	431	220105
B01AF0CEVI	公共厕所	125.278498	43.862924	200300	431	220104
B01AF0CEWS	公共厕所	125.303095	43.870321	200300	431	220104
B01AF0CEXR	公共厕所	125.315593	43.880427	200300	431	220104
B01AF0CEYD	公共厕所	125.29768	43.878645	200300	431	220104
B01AF0CEYU	公共厕所	125.298494	43.889196	200300	431	220104
B01AF0CF27	公共厕所	125.261551	43.894317	200300	431	220106
B01AF0CF55	公共厕所	125.31908	43.886313	200300	431	220104
B01AF0CF79	公共厕所	125.271247	43.879637	200300	431	220106
B01AF0CF7S	公共厕所	125.282798	43.854131	200300	431	220104
B01AF0CF86	公共厕所	125.262339	43.849091	200300	431	220104
B01AF0CF98	公共厕所	125.293523	43.888648	200300	431	220106
B01AF0CFAE	公共厕所	125.301641	43.851063	200300	431	220104
B01AF0CFEW	公共厕所	125.394735	43.894055	200300	431	220105
B01AF0CFF8	公共厕所	125.247924	43.820753	200300	431	220104
B01AF0CFHW	公共厕所	125.658998	43.517457	200300	431	220112
B01AF0CFI8	公共厕所	125.697873	44.52114	200300	431	220183
B01AF0CFIC	公共厕所	125.696378	44.542022	200300	431	220183
B01AF0CFIQ	公共厕所	125.693954	44.533597	200300	431	220183
B01AF0CFIU	公共厕所	125.709307	44.52284	200300	431	220183
B01AF0CFIY	公共厕所	125.715102	44.533565	200300	431	220183
B01AF0CFJA	公共厕所	125.167797	44.435392	200300	431	220122
B01AF0CFJT	公用电话	125.163236	44.442766	200200	431	220122
B01AF0CFJZ	公用电话	125.173865	44.430477	200200	431	220122
B01AF0CFKA	公共厕所	125.627974	44.383255	200300	431	220183
B01AF0CFKB	公共厕所	125.220467	44.334807	200300	431	220122
B01AF0CFLA	公用电话	126.540176	44.831102	200200	431	220182
B01AF0CFLV	公共厕所	126.543404	44.821134	200300	431	220182
B01AF0CIN4	报刊亭	125.248267	43.844651	200100	431	220104
B01AF0CIQF	公共厕所	125.251923	43.868199	200300	431	220106
B01AF0CITW	报刊亭	125.325429	43.88966	200100	431	220102
B01AF0CIX0	公共厕所	125.341954	43.884771	200300	431	220102
B01AF0CIXQ	公共厕所	125.349023	43.897754	200300	431	220102
B01AF0CIXY	公共厕所	125.352765	43.903062	200300	431	220102
B01AF0CIYP	公共厕所	125.344883	43.90057	200300	431	220102
B01AF0CIZ4	公共厕所	125.34289	43.900828	200300	431	220102
B01AF0CJ23	公共厕所	125.340421	43.897267	200300	431	220102
B01AF0CJ2L	公共厕所	125.325783	43.898805	200300	431	220103
B01AF0CJ40	报刊亭	125.329258	43.888291	200100	431	220102
B01AF0CJ5N	公共厕所	125.33543	43.879574	200300	431	220102
B01AF0CJIE	公共厕所	125.280148	43.862352	200300	431	220104
B01AF0CJLO	报刊亭	125.300031	43.87156	200100	431	220104
B01AF0CJOA	公共厕所	125.300335	43.879136	200300	431	220104
B01AF0CK3I	报刊亭	125.318304	43.887176	200100	431	220104
B01AF0CK40	公共厕所	125.295307	43.870419	200300	431	220104
B01AF0CK49	报刊亭	125.320229	43.887309	200100	431	220104
B01AF0CK5T	报刊亭	125.3212	43.886266	200100	431	220104
B01AF0CK75	公共厕所	125.322582	43.88655	200300	431	220104
B01AF0CKF7	公共厕所	125.257627	43.890686	200300	431	220106
B01AF0CKJR	公共厕所	125.301826	43.775273	200300	431	220102
B01AF0CKJZ	公共厕所	125.300696	43.777688	200300	431	220102
B01AF0CKTU	公共厕所	125.632782	44.48992	200300	431	220183
B01AF0CKUY	公共厕所	125.391459	44.09095	200300	431	220103
B01AF0CKX4	公共厕所	125.318389	44.00592	200300	431	220103
B01AF0CL1B	公共厕所	125.776481	43.988683	200300	431	220113
B01AF0CLJ6	公共厕所	125.356278	43.938871	200300	431	220103
B01AF0CLJH	公用电话	125.228821	43.896099	200200	431	220106
B01AF0CLJX	公共厕所	125.34548	43.887046	200300	431	220102
B01AF0CLPQ	报刊亭	125.318461	43.888166	200100	431	220104
B01AF0CLU4	报刊亭	125.295085	43.900123	200100	431	220106
B01AF0CLZ3	公共厕所	125.310033	43.923533	200300	431	220106
B01AF0CLZ5	公用电话	125.228487	43.895972	200200	431	220106
B01AF0CM1K	报刊亭	125.320842	43.887178	200100	431	220104
B01AF0CPFI	公共厕所	125.242078	43.882359	200300	431	220106
B01AF0D0EZ	公共厕所	125.356116	43.931652	200300	431	220103
B01AF0D0F1	公共厕所	125.343521	43.818193	200300	431	220102
B01AF0D0GK	公共厕所	125.29737	43.882039	200300	431	220104
B01AF0D0HF	公共厕所	125.306866	43.891637	200300	431	220104
B01AF0D0IS	公共厕所	125.3156	43.9249	200300	431	220103
B01AF0D0IU	公共厕所	125.341867	43.882287	200300	431	220102
B01AF0D0JJ	紧急避难场所	125.255393	43.879454	200400	431	220106
B01AF0D0JW	公共厕所	125.324775	43.927363	200300	431	220103
B01AF0D0K5	公共厕所	125.333258	43.896141	200300	431	220102
B01AF0D0LS	公共厕所	125.336317	43.928424	200300	431	220103
B01AF0D0LX	公共厕所	125.263573	43.893608	200300	431	220106
B01AF0D7T1	公共厕所	125.916109	43.4251	200300	431	220112
B01AF0D7T8	公共厕所	125.41498	43.926423	200300	431	220105
B01AF0D7TT	公共厕所	125.178047	44.41917	200300	431	220122
B01AF0D7TU	公共厕所	124.971812	43.952291	200300	431	220122
B01AF0D7U0	公共厕所	125.384512	43.935677	200300	431	220105
B01AF0D7UE	公共厕所	125.150504	43.948463	200300	431	220106
B01AF0D7UT	公共厕所	125.201384	43.944551	200300	431	220106
B01AF0D7UU	公共厕所	125.233878	43.966995	200300	431	220106
B01AF0D7VA	公共厕所	125.193782	44.440577	200300	431	220122
B01AF0D7VC	公共厕所	125.191074	44.429589	200300	431	220122
B01AF0D7VM	公共厕所	125.718484	44.545361	200300	431	220183
B01AF0D7VV	公共厕所	125.665804	43.528938	200300	431	220112
B01AF0D7W5	公共厕所	125.716694	44.545076	200300	431	220183
B01AF0D7WK	公共厕所	125.723533	44.532254	200300	431	220183
B01AF0D7WL	公共厕所	125.72655	44.545123	200300	431	220183
B01AF0D7Y6	公共厕所	125.734696	43.311599	200300	431	220112
B01AF0D7YI	公共厕所	125.118037	44.670915	200300	431	220122
B01AF0D7YM	公共厕所	125.651723	43.504433	200300	431	220112
B01AF0D7YN	公共厕所	125.666069	43.520634	200300	431	220112
B01AF0D7YO	公共厕所	125.69247	44.546284	200300	431	220183
B01AF0D7Z4	公共厕所	125.683536	43.533041	200300	431	220112
B01AF0D7Z7	公共厕所	125.186886	44.426538	200300	431	220122
B01AF0D7ZB	公共厕所	125.169861	44.438848	200300	431	220122
B01AF0D7ZF	公共厕所	125.820064	44.152778	200300	431	220113
B01AF0D7ZY	公共厕所	125.84933	44.15288	200300	431	220113
B01AF0D801	公共厕所	125.856694	44.154703	200300	431	220113
B01AF0D803	公共厕所	125.863545	44.156251	200300	431	220113
B01AF0D80Y	公共厕所	126.569713	44.838488	200300	431	220182
B01AF0D81V	公共厕所	126.561113	44.83087	200300	431	220182
B01AF0D81X	公共厕所	125.30208	43.571847	200300	431	220104
B01AF0D821	公共厕所	125.89821	44.157349	200300	431	220113
B01AF0D822	公共厕所	125.897618	44.15433	200300	431	220113
B01AF0D823	公共厕所	125.899753	44.16256	200300	431	220113
B01AF0YYZ8	公共厕所	125.337633	43.908317	200300	431	220103
B01AF0YZ0T	公共厕所	125.370417	43.89345	200300	431	220105
B01AF0YZIV	公共厕所	125.289563	43.888294	200300	431	220106
B01AF0Z0Q2	公共厕所	125.240918	43.875739	200300	431	220106
B01AF0Z0QV	公共厕所	125.24818	43.872516	200300	431	220106
B01AF0Z173	公共厕所	125.343712	43.897495	200300	431	220102
B01AF0Z1A2	公共厕所	125.305159	43.880269	200300	431	220104
B01AF0Z1CD	公共厕所	125.284933	43.870896	200300	431	220104
B01AF0Z1EF	公共厕所	125.343684	43.876924	200300	431	220102
B01AF0Z282	公共厕所	125.315033	43.942789	200300	431	220103
B01AF0Z2C7	公共厕所	125.340984	43.864768	200300	431	220102
B01AF0Z2K5	公共厕所	125.29945	43.857349	200300	431	220104
B01AF0Z3VP	公共厕所	125.294159	43.85433	200300	431	220104
B01AF0Z4U7	公共厕所	125.258167	43.865943	200300	431	220106
B01AF0Z5LA	公共厕所	126.553762	44.840125	200300	431	220182
B01AF0Z5YF	公共厕所	125.709301	43.683957	200300	431	220112
B01AF0Z6H6	公共厕所	125.277389	43.89304	200300	431	220106
B01AF0Z6H7	公共厕所	125.273941	43.89478	200300	431	220106
B01AF0Z6HW	公共厕所	125.279265	43.894867	200300	431	220106
B01AF0Z6NQ	公共厕所	125.155668	44.645758	200300	431	220122
B01AF0Z6PN	公共厕所	125.686395	44.631238	200300	431	220183
B01AF0Z6R3	公共厕所	125.652699	44.381451	200300	431	220183
B01AF0Z6WT	公共厕所	125.30066	43.899818	200300	431	220106
B01AF0Z6YJ	公共厕所	125.284663	43.908257	200300	431	220106
B01AF0Z7FP	公共厕所	125.15962	44.504116	200300	431	220122
B01AF0Z7HG	公共厕所	125.835884	44.145571	200300	431	220113
B01AF0Z7SU	公共厕所	125.355278	43.892224	200300	431	220102
B01AF0Z7VN	公共厕所	125.386925	43.872688	200300	431	220105
B01AF0Z7WW	公共厕所	125.149121	43.770589	200300	431	220106
B01AF0Z7YC	公共厕所	125.573317	44.294122	200300	431	220183
B01AF0Z7Z0	公共厕所	125.635631	44.267217	200300	431	220113
B01AF0Z7Z2	公共厕所	125.755723	44.316602	200300	431	220113
B01AF0Z8RR	公共厕所	126.015679	44.744712	200300	431	220183
B01AF0Z959	公共厕所	125.330932	43.755411	200300	431	220104
B01AF0Z9EM	公共厕所	126.224997	44.634806	200300	431	220183
B01AF0Z9MT	公共厕所	125.323796	43.905759	200300	431	220103
B01AF0Z9NL	公共厕所	125.392062	43.887889	200300	431	220105
B01AF0ZA5W	公共厕所	126.235953	44.484355	200300	431	220113
B01AF0ZA7I	公共厕所	125.343263	43.881339	200300	431	220102
B01AF0ZAIA	公共厕所	125.687718	43.533944	200300	431	220112
B01AF0ZAID	公共厕所	125.660639	43.520421	200300	431	220112
B01AF0ZAJB	公共厕所	125.434921	44.007741	200300	431	220113
B01AF0ZALR	公共厕所	126.339512	44.370547	200300	431	220113
B01AF0ZAYT	公共厕所	125.645512	44.064443	200300	431	220113
B01AF0ZBCR	公共厕所	125.688201	43.532594	200300	431	220112
B01AF0ZBG3	公共厕所	125.849603	44.159372	200300	431	220113
B01AF0ZBH9	公共厕所	125.804434	44.033573	200300	431	220113
B01AF0ZBIV	公共厕所	126.08956	44.231915	200300	431	220113
B01AF0ZBXY	公共厕所	125.666212	44.535437	200300	431	220183
B01AF0ZC0G	公共厕所	125.790501	44.542974	200300	431	220183
B01AF0ZCLB	公共厕所	125.828619	44.157927	200300	431	220113
B01AF0ZCLC	公共厕所	125.86753	44.157052	200300	431	220113
B01AF0ZCLF	公共厕所	125.862626	44.162093	200300	431	220113
B01AF0ZCXO	公共厕所	125.237999	44.424877	200300	431	220122
B01AF0ZD03	公共厕所	125.831612	44.143764	200300	431	220113
B01AF0ZD7Y	公共厕所	125.595277	44.849405	200300	431	220122
B01AF0ZD8U	公共厕所	125.500657	44.802243	200300	431	220122
B01AF0ZDFU	公共厕所	124.737321	44.166529	200300	431	220122
B01AF0ZDG4	公共厕所	126.19633	45.105184	200300	431	220182
B01AF0ZDN3	公共厕所	125.285165	43.878006	200300	431	220106
B01AF0ZDOV	公共厕所	125.712986	44.484708	200300	431	220183
B01AF0ZDOW	公共厕所	125.710863	44.475671	200300	431	220183
B01AF0ZDQ2	公共厕所	126.148657	44.807797	200300	431	220182
B01AF0ZDTO	公共厕所	125.413984	43.832124	200300	431	220102
B01AF0ZE7W	公共厕所	125.850168	44.148201	200300	431	220113
B01AF0ZEHN	公共厕所	125.278956	43.902308	200300	431	220106
B01AF0ZET2	公共厕所	125.304204	43.847926	200300	431	220104
B01AF0ZEUH	公共厕所	125.388907	43.878482	200300	431	220105
B01AF0ZF3Y	公共厕所	125.31043	43.880399	200300	431	220104
B01AF0ZF4I	公共厕所	125.308774	43.91614	200300	431	220106
B01AF0ZFG6	公共厕所	125.479729	44.817969	200300	431	220122
B01AF0ZFK8	公共厕所	125.365148	43.872794	200300	431	220105
B01AF0ZFLA	公共厕所	125.259098	43.912792	200300	431	220106
B01AF0ZG1J	公共厕所	125.176171	43.778086	200300	431	220104
B01AF0ZH5T	公共厕所	125.34467	43.876704	200300	431	220102
B01AF0ZHIQ	公共厕所	125.342021	43.859655	200300	431	220102
B01AF0ZHRM	公共厕所	126.40017	45.118117	200300	431	220182
B01AF0ZI3X	公共厕所	125.302986	43.904046	200300	431	220106
B01AF0ZI5J	公共厕所	125.328709	43.894578	200300	431	220102
B01AF0ZIKW	公共厕所	125.329757	43.895383	200300	431	220102
B01AF0ZRQS	公共厕所	125.319505	43.900114	200300	431	220103
B01AF0ZRRB	公共厕所	125.311906	43.914427	200300	431	220103
B01AF0ZS1R	公共厕所	125.303318	43.894914	200300	431	220104
B01AF0ZS2F	公共厕所	125.260889	43.915335	200300	431	220106
B01AF0ZS6Y	公共厕所	125.284572	43.943582	200300	431	220103
B01AF0ZSVO	紧急避难场所	125.279705	43.901716	200400	431	220106
B01AF0ZT70	公共厕所	125.323165	43.889609	200300	431	220104
B01AF0ZTJC	公共厕所	125.25749	43.876849	200300	431	220106
B01AF0ZTKJ	公共厕所	125.320433	43.898264	200300	431	220103
B01AF0ZTMT	公共厕所	125.275171	43.891003	200300	431	220106
B01AF0ZU33	公共厕所	125.385519	43.872332	200300	431	220105
B01AF0ZUJR	公共厕所	125.309957	43.887884	200300	431	220104
B01AF0ZUQR	公共厕所	125.757092	43.967359	200300	431	220113
B01AF0ZUWC	公共厕所	125.679864	43.962514	200300	431	220113
B01AF0ZUZY	公共厕所	126.600023	44.917205	200300	431	220182
B01AF0ZV9L	公共厕所	125.394571	43.904843	200300	431	220105
B01AF0ZVAN	公共厕所	125.15081	44.24172	200300	431	220122
B01AF0ZVD0	公共厕所	125.336549	43.96443	200300	431	220103
B01AF0ZVID	公共厕所	126.322716	44.977212	200300	431	220182
B01AF0ZVUM	公共厕所	125.297789	43.773184	200300	431	220102
B01AF0ZVVO	公共厕所	125.415961	43.901644	200300	431	220105
B01AF0ZW9K	公共厕所	124.842355	44.343574	200300	431	220122
B01AF0ZWD2	公共厕所	126.827221	44.871481	200300	431	220182
B01AF0ZWHW	公共厕所	125.9294	44.537212	200300	431	220183
B01AF0ZWIO	公共厕所	125.404833	43.893546	200300	431	220105
B01AF0ZWNW	公共厕所	125.174259	43.794449	200300	431	220106
B01AF0ZWR5	公共厕所	126.095352	44.508254	200300	431	220183
B01AF0ZWUB	公共厕所	125.210286	44.062834	200300	431	220103
B01AF0ZYPQ	公共厕所	125.157188	44.442087	200300	431	220122
B01AF0ZYR6	公共厕所	126.53419	44.839019	200300	431	220182
B01AF0ZYUP	公共厕所	125.846906	44.164615	200300	431	220113
B01AF0ZYZ0	公共厕所	125.205861	44.448657	200300	431	220122
B01AF0ZYZZ	公共厕所	125.209782	44.44878	200300	431	220122
B01AF0ZZ10	公共厕所	125.737771	44.528686	200300	431	220183
B01AF0ZZ6J	公共厕所	125.829361	44.14189	200300	431	220113
B01AF0ZZ6W	公共厕所	126.520313	44.811015	200300	431	220182
B01AF0ZZD5	公共厕所	125.436501	43.968909	200300	431	220103
B01AF0ZZGJ	公共厕所	125.35914	43.988111	200300	431	220103
B01AF0ZZKV	公共厕所	125.438612	43.972669	200300	431	220103
B01AF0ZZO3	公共厕所	125.161048	44.418438	200300	431	220122
B01AF0ZZOF	公共厕所	125.829679	44.17348	200300	431	220113
B01AF0ZZON	公共厕所	125.477283	44.147591	200300	431	220103
B01AF0ZZPP	公共厕所	125.187692	44.416295	200300	431	220122
B01AF1039B	公共厕所	125.857579	44.161111	200300	431	220113
B01AF103ZP	公共厕所	125.705946	44.536327	200300	431	220183
B01AF1040C	公共厕所	125.329204	43.897598	200300	431	220103
B01AF108U1	公共厕所	125.714358	44.53455	200300	431	220183
B01AF11A4P	公共厕所	125.320702	43.865346	200300	431	220104
B01AF11HBW	公共厕所	125.380717	43.909401	200300	431	220105
B01AF11XOY	公共厕所	125.338241	43.937242	200300	431	220103
B01AF12KGI	公共厕所	126.19635	45.116549	200300	431	220182
B01AF12PPQ	公共厕所	126.518177	44.541201	200300	431	220182
B01AF14FPA	公共厕所	125.450033	43.793283	200300	431	220102
B01AF14FPG	公共厕所	125.491707	43.786417	200300	431	220102
B01AF14FPH	公共厕所	125.486561	43.780841	200300	431	220102
B01AF14FPJ	公共厕所	125.481572	43.770114	200300	431	220102
B01AF14I28	公共厕所	125.830326	44.155258	200300	431	220113
B01AF14IM6	公共厕所	125.169676	44.430176	200300	431	220122
B01AF14L3K	公共厕所	125.330661	43.864481	200300	431	220102
B01AF14L45	紧急避难场所	125.344919	43.864777	200400	431	220102
B01AF14LG8	公共厕所	125.162472	44.438791	200300	431	220122
B01AF14M1K	公共厕所	126.553912	44.818979	200300	431	220182
B01AF14N3H	公共厕所	125.69551	44.540028	200300	431	220183
B01AF14OVJ	公共厕所	125.290111	43.87125	200300	431	220104
B01AF14OYR	公共厕所	125.353978	43.88282	200300	431	220105
B01AF14P1N	紧急避难场所	125.276312	43.889838	200400	431	220106
B01AF14PVJ	公共厕所	125.287968	43.872896	200300	431	220104
B01AF14Q56	公共厕所	125.341835	43.877816	200300	431	220102
B01AF14QHN	公共厕所	125.339345	43.892289	200300	431	220102
B01AF14QII	公共厕所	125.331634	43.89263	200300	431	220102
B01AF14R7I	公共厕所	125.290427	43.874525	200300	431	220104
B01AF15UTM	公共厕所	125.348276	43.833911	200300	431	220102
B01B200TMU	公共厕所	124.815293	43.511993	200300	431	220184
B01B200TOE	公共厕所	124.826746	43.51819	200300	431	220184
B01B200TPL	公共厕所	124.10013	43.86279	200300	431	220184
B01B200TPM	公共厕所	124.598489	43.866345	200300	431	220184
B01B200TPN	公共厕所	124.612517	43.889095	200300	431	220184
B01B200TSI	公共厕所	124.147513	43.746202	200300	431	220184
B01B200TUN	公共厕所	124.851186	43.673835	200300	431	220184
B01B200TUQ	公共厕所	124.968426	43.638363	200300	431	220184
B01B200TV7	公共厕所	125.086473	43.716538	200300	431	220184
B01B200TV8	公共厕所	125.088887	43.718161	200300	431	220184
B01B200TVL	公共厕所	124.75161	43.494756	200300	431	220184
B01B200TVM	公共厕所	124.741531	43.432578	200300	431	220184
B01B200TW6	公共厕所	124.811752	43.473092	200300	431	220184
B01B200TXB	公共厕所	124.586055	43.802218	200300	431	220184
B0FFF03JP9	公共厕所	125.350356	43.912835	200300	431	220103
B0FFF05CWG	报刊亭	125.30398	43.920994	200100	431	220106
B0FFF061YD	公共厕所	125.339916	43.8679	200300	431	220102
B0FFF06ATK	公共厕所	125.358626	43.931548	200300	431	220103
B0FFF06H6A	公共厕所	125.08062	43.7206	200300	431	220184
B0FFF08UHC	公共厕所	125.124429	44.56033	200300	431	220122
B0FFF09IL0	公共厕所	125.303874	43.860109	200300	431	220104
B0FFF0AR6N	公共厕所	125.17214	44.508108	200300	431	220122
B0FFF0F8MD	公共厕所	124.810478	43.501033	200300	431	220184
B0FFF2982G	公共厕所	125.6956	44.539232	200300	431	220183
B0FFF29JUC	公共厕所	125.339803	43.86965	200300	431	220102
B0FFF2BG55	公共厕所	125.297761	43.881788	200300	431	220104
B0FFF2BGD5	公共厕所	125.447679	43.773035	200300	431	220102
B0FFF2E5CD	公共厕所	125.31881	43.85283	200300	431	220104
B0FFF2EHHQ	公共厕所	126.25984	45.05023	200300	431	220182
B0FFF2ELPG	公共厕所	125.323921	43.898672	200300	431	220103
B0FFF2FXLG	公共厕所	124.82384	43.514119	200300	431	220184
B0FFF2G1VI	公共厕所	125.348631	43.906045	200300	431	220103
B0FFF2GDOB	公共厕所	125.304651	43.853085	200300	431	220104
B0FFF2HNV2	公共厕所	124.816429	43.513679	200300	431	220184
B0FFF2J1C8	公共厕所	126.553422	44.827603	200300	431	220182
B0FFF2J6A3	公共厕所	125.305116	43.887228	200300	431	220104
B0FFF2K5AJ	公共厕所	125.388495	44.091557	200300	431	220103
B0FFF2LB7E	公共厕所	125.680704	43.525418	200300	431	220112
B0FFF2LMEQ	公共厕所	125.384322	43.919034	200300	431	220105
B0FFF2MSHE	公共厕所	125.345606	43.90547	200300	431	220103
B0FFF2NBS1	公共厕所	125.338258	43.823242	200300	431	220102
B0FFF2QEYT	公共厕所	125.069097	43.708274	200300	431	220184
B0FFF2QG3P	公共厕所	125.306781	43.862495	200300	431	220104
B0FFF2QY16	公共厕所	124.820284	43.497973	200300	431	220184
B0FFF2TZI3	公共厕所	125.33574	43.865708	200300	431	220102
B0FFF2VGM2	公共厕所	125.329532	43.865753	200300	431	220102
B0FFF2VP7X	公共厕所	125.309914	43.859998	200300	431	220104
B0FFF2W6KG	公共厕所	124.81948	43.511459	200300	431	220184
B0FFF2W8O6	公共厕所	125.338922	43.896142	200300	431	220102
B0FFF2YLJ5	公共厕所	125.30479	43.872949	200300	431	220104
B0FFF304M6	公共厕所	124.823848	43.508723	200300	431	220184
B0FFF315RV	公共厕所	126.534844	44.817509	200300	431	220182
B0FFF4AEM2	公共厕所	125.281338	43.814228	200300	431	220102
B0FFF4NNK1	公共厕所	125.30765	43.8322	200300	431	220104
B0FFF8PBQB	公共厕所	125.181413	43.892453	200300	431	220106
B0FFF8PBS4	公共厕所	125.15758	43.878933	200300	431	220106
B0FFF8PBSM	公共厕所	125.151662	43.879526	200300	431	220106
B0FFF8PIFY	公共厕所	125.167961	43.88325	200300	431	220106
B0FFF9OL7W	公共厕所	125.1332	43.942489	200300	431	220106
B0FFF9OL8E	公共厕所	125.138542	43.92582	200300	431	220106
B0FFF9OLJH	公共厕所	125.18318	43.827982	200300	431	220106
B0FFF9OLJL	紧急避难场所	125.179389	43.830773	200400	431	220106
B0FFF9OOFX	公共厕所	125.46362	43.9548	200300	431	220103
B0FFF9OPQU	公共厕所	125.339753	43.824932	200300	431	220102
B0FFF9OUW4	公共厕所	125.321962	43.914231	200300	431	220103
B0FFF9OY57	公共厕所	125.489336	43.884865	200300	431	220105
B0FFF9P3JA	公共厕所	125.420803	43.917352	200300	431	220105
B0FFF9P4SC	紧急避难场所	125.435534	43.879231	200400	431	220105
B0FFF9P6Q0	公共厕所	125.432343	43.927138	200300	431	220105
B0FFF9PE67	公共厕所	125.413198	43.902085	200300	431	220105
B0FFF9PK2B	公共厕所	125.413475	43.903866	200300	431	220105
B0FFF9PM7A	公共厕所	125.421703	43.934409	200300	431	220105
B0FFF9PNUZ	公共厕所	125.747446	44.519587	200300	431	220183
B0FFF9POC7	公共厕所	125.438697	43.871922	200300	431	220105
B0FFF9PZF2	公共厕所	125.41843	43.898281	200300	431	220105
B0FFF9Q3SQ	公共厕所	125.415771	43.910134	200300	431	220105
B0FFF9Q3UV	公共厕所	125.398206	43.903213	200300	431	220105
B0FFF9QC2P	公共厕所	125.42421	43.904362	200300	431	220105
B0FFF9QE7C	公共厕所	125.530744	44.229276	200300	431	220103
B0FFF9QFHA	公共厕所	125.888264	43.965343	200300	431	220113
B0FFF9QFRH	公共厕所	125.478605	43.740509	200300	431	220102
B0FFF9QIFL	公共厕所	125.785679	43.975063	200300	431	220113
B0FFF9QJ2O	公共厕所	125.150692	44.093998	200300	431	220103
B0FFF9QMU4	公共厕所	125.809209	44.555917	200300	431	220183
B0FFF9QOAX	公共厕所	125.960834	44.279288	200300	431	220113
B0FFF9QPH5	公共厕所	125.713198	43.845239	200300	431	220105
B0FFF9QQ8P	公共厕所	125.859821	43.866993	200300	431	220113
B0FFF9QQNZ	公共厕所	125.181808	44.058688	200300	431	220103
B0FFF9QRL0	公共厕所	125.519967	43.983487	200300	431	220113
B0FFF9QRSS	公共厕所	126.195295	44.488759	200300	431	220113
B0FFF9QRWH	公共厕所	125.866343	44.212092	200300	431	220113
B0FFF9QTNW	公共厕所	125.874015	44.213615	200300	431	220113
B0FFF9QVI7	公共厕所	125.467252	44.017585	200300	431	220113
B0FFF9QVX8	公共厕所	125.518891	43.803632	200300	431	220102
B0FFF9QVYM	公共厕所	126.291392	44.511568	200300	431	220113
B0FFF9QX1H	公共厕所	126.821956	44.588404	200300	431	220182
B0FFF9QX73	公共厕所	125.851395	43.950927	200300	431	220113
B0FFFA9R1T	公共厕所	126.565141	44.834245	200300	431	220182
B0FFFA9S6W	公共厕所	125.322498	43.89183	200300	431	220104
B0FFFA9YCY	紧急避难场所	125.2438	43.885163	200400	431	220106
B0FFFA9ZBE	公共厕所	125.354477	43.895867	200300	431	220102
B0FFFAA10Y	公共厕所	125.341071	43.890654	200300	431	220102
B0FFFAA9IC	公共厕所	125.377826	43.867722	200300	431	220105
B0FFFAA9JE	紧急避难场所	125.372637	43.879738	200400	431	220105
B0FFFAAB8U	紧急避难场所	125.348122	43.890045	200400	431	220102
B0FFFAABOV	公共厕所	125.321131	43.879429	200300	431	220104
B0FFFAABP0	公共厕所	125.323464	43.881217	200300	431	220104
B0FFFAAC0J	公共厕所	125.173373	44.432068	200300	431	220122
B0FFFAACCN	公共厕所	125.328498	43.883721	200300	431	220102
B0FFFAACCQ	公共厕所	125.327725	43.880783	200300	431	220102
B0FFFAAH07	公共厕所	125.290558	43.888755	200300	431	220106
B0FFFAAI86	公共厕所	125.371177	43.878671	200300	431	220105
B0FFFAAIPF	紧急避难场所	125.378529	43.873182	200400	431	220105
B0FFFAAVW5	公共厕所	125.300631	43.892534	200300	431	220104
B0FFFAB34E	紧急避难场所	125.31818	43.892428	200400	431	220104
B0FFFDFRP2	公共厕所	125.329133	43.896458	200300	431	220103
B0FFFDG0R5	公共厕所	125.32507	43.846896	200300	431	220104
B0FFFDGIAI	公共厕所	125.303705	43.89013	200300	431	220104
B0FFFDGU99	公共厕所	125.255828	43.8684	200300	431	220106
B0FFFDH26S	公共厕所	125.26166	43.864124	200300	431	220106
B0FFFDI4NS	公共厕所	125.33926	43.834038	200300	431	220102
B0FFFDIU5W	公共厕所	125.326017	43.93132	200300	431	220103
B0FFFDIXLL	公共厕所	125.347177	43.852039	200300	431	220102
B0FFFDJO5B	公共厕所	125.324299	43.868665	200300	431	220104
B0FFFDKG0Y	公共厕所	125.351581	43.86541	200300	431	220102
B0FFFDKIAB	公共厕所	125.277706	43.910751	200300	431	220106
B0FFFDKPFT	公共厕所	125.256918	43.820363	200300	431	220104
B0FFFDKSDO	公共厕所	125.343506	43.89961	200300	431	220102
B0FFFDKWD5	公共厕所	125.426181	43.829199	200300	431	220102
B0FFFDL113	公共厕所	125.34392	43.89912	200300	431	220102
B0FFFDNSCZ	公共厕所	125.36479	43.825375	200300	431	220102
B0FFFDOR3J	公共厕所	125.39432	43.862816	200300	431	220102
B0FFFDORA7	公共厕所	125.325669	43.857879	200300	431	220102
B0FFFDOT1Z	公共厕所	125.313221	43.848635	200300	431	220104
B0FFFDQOMN	公共厕所	125.302789	43.94208	200300	431	220103
B0FFFDQQTC	公共厕所	125.290972	43.906067	200300	431	220106
B0FFFDTSRT	公共厕所	125.325214	43.827959	200300	431	220102
B0FFFDVDRR	公共厕所	125.317403	43.887071	200300	431	220104
B0FFFDVHGP	公共厕所	125.291669	43.827497	200300	431	220104
B0FFFDVVCT	公共厕所	125.321052	43.91343	200300	431	220103
B0FFFE5PHD	公共厕所	125.346133	43.866283	200300	431	220102
B0FFFFAY5K	公共厕所	125.296227	43.883675	200300	431	220104
B0FFFFGVXD	公共厕所	125.321788	43.832294	200300	431	220102
B0FFFGZFFX	公共厕所	125.260169	43.840097	200300	431	220104
B0FFFOLVEE	公共厕所	125.422064	43.904624	200300	431	220105
B0FFFOLZRU	公共厕所	125.322498	43.908695	200300	431	220103
B0FFFOZP1M	公共厕所	125.348437	43.855581	200300	431	220102
B0FFFTNBRR	公共厕所	125.29307	43.852609	200300	431	220104
B0FFFTOMAH	公共厕所	125.328892	43.822011	200300	431	220102
B0FFFX94Y9	公共厕所	126.534172	44.838268	200300	431	220182
B0FFG0F8LR	公共厕所	125.242586	43.902829	200300	431	220106
B0FFG0P6UD	公共厕所	125.20071	43.87635	200300	431	220106
B0FFG0X8JE	公共厕所	125.296233	43.866759	200300	431	220104
B0FFG1V3GK	公共厕所	125.315204	43.888669	200300	431	220104
B0FFG1X7ZH	公共厕所	125.454735	43.801432	200300	431	220102
B0FFG20S21	公共厕所	125.319156	43.812883	200300	431	220102
B0FFG20YRM	公共厕所	125.445782	43.772265	200300	431	220102
B0FFG21X2M	公共厕所	125.461785	43.768418	200300	431	220102
B0FFG4JWNQ	公共厕所	125.837109	44.138941	200300	431	220113
B0FFG6LGTP	公共厕所	125.365773	43.840996	200300	431	220102
B0FFG6P9EA	公共厕所	125.288601	43.880743	200300	431	220106
B0FFG6TUMY	公共厕所	125.286988	43.877615	200300	431	220106
B0FFG8U4AX	公共厕所	125.102815	43.738777	200300	431	220184
B0FFG8U65L	公共厕所	124.732118	44.168262	200300	431	220122
B0FFG9HLUP	公共厕所	125.018962	43.62776	200300	431	220184
B0FFG9HZSH	紧急避难场所	125.851779	44.162198	200400	431	220113
B0FFG9I4HJ	紧急避难场所	125.298257	43.889634	200400	431	220104
B0FFGAR928	公共厕所	125.162969	44.427341	200300	431	220122
B0FFGB07EV	公共厕所	125.328341	43.94122	200300	431	220103
B0FFGD46ZI	公共厕所	124.842742	43.505375	200300	431	220184
B0FFGKIALZ	公共厕所	125.721657	44.534488	200300	431	220183
B0FFGMSY60	公共厕所	125.333073	43.825514	200300	431	220102
B0FFGN4WIR	公共厕所	125.65262	43.542697	200300	431	220112
B0FFGOU0DP	公共厕所	125.35544	43.89706	200300	431	220102
B0FFGOZG5I	公共厕所	125.260982	43.885186	200300	431	220106
B0FFGP8P97	公共厕所	125.341504	43.919042	200300	431	220103
B0FFGPRBEX	公共厕所	125.436501	43.885097	200300	431	220105
B0FFGVT4QR	公共厕所	124.839195	43.517379	200300	431	220184
B0FFGW0QG6	公共厕所	124.810104	43.511375	200300	431	220184
B0FFGW3NMQ	公共厕所	124.806022	43.507808	200300	431	220184
B0FFGW5TB3	公共厕所	124.794668	43.496251	200300	431	220184
B0FFGW61SE	公共厕所	124.837371	43.511455	200300	431	220184
B0FFGWLB3P	公共厕所	124.879933	43.522161	200300	431	220184
B0FFGXKKMW	公共厕所	125.3256	43.880544	200300	431	220102
B0FFGZIV4Z	紧急避难场所	124.835311	43.510047	200400	431	220184
B0FFH16HHB	公共厕所	125.394234	43.929943	200300	431	220105
B0FFH16JRC	公共厕所	125.470473	43.960207	200300	431	220103
B0FFH18N52	公共厕所	125.357302	43.934443	200300	431	220103
B0FFH18R4V	公共厕所	125.405583	43.901237	200300	431	220105
B0FFH18UDC	公共厕所	125.281041	43.930692	200300	431	220103
B0FFH1A0QG	公共厕所	125.421822	43.946669	200300	431	220105
B0FFH1ACOM	公共厕所	125.405942	43.89672	200300	431	220105
B0FFH1DZTN	紧急避难场所	125.297006	43.902797	200400	431	220106
B0FFH1EA7E	公共厕所	125.469542	43.966806	200300	431	220103
B0FFH1GA5D	公共厕所	125.332595	43.970857	200300	431	220103
B0FFH1GCZA	公共厕所	125.332843	43.972676	200300	431	220103
B0FFH1GHPS	公共厕所	125.335022	43.971048	200300	431	220103
B0FFH1GNO0	公共厕所	125.337922	43.969126	200300	431	220103
B0FFH1TDPW	公共厕所	125.321709	43.888195	200300	431	220104
B0FFH1TDSV	公共厕所	125.30368	43.897114	200300	431	220104
B0FFH1TFUV	公共厕所	125.359849	43.871009	200300	431	220105
B0FFH1TGQZ	公共厕所	125.328894	43.923714	200300	431	220103
B0FFH1TGS6	公共厕所	125.354522	43.934696	200300	431	220103
B0FFH1TH79	公共厕所	125.382276	43.927396	200300	431	220105
B0FFH1U1FL	公共厕所	125.350085	43.887651	200300	431	220102
B0FFH1U2AD	公共厕所	125.384044	43.887072	200300	431	220105
B0FFH1UA34	公共厕所	125.344578	43.912804	200300	431	220103
B0FFH1UA4U	公共厕所	125.347077	43.914908	200300	431	220103
B0FFH1ZO60	公共厕所	125.280886	43.867151	200300	431	220104
B0FFH1ZXI7	公共厕所	125.387946	43.891752	200300	431	220105
B0FFH20336	公共厕所	125.322494	43.941648	200300	431	220103
B0FFH203CS	公共厕所	125.334163	43.957632	200300	431	220103
B0FFH203VU	公共厕所	125.283418	43.904144	200300	431	220106
B0FFH204H3	公共厕所	125.334035	43.96865	200300	431	220103
B0FFH2078O	紧急避难场所	125.324662	43.941252	200400	431	220103
B0FFH22060	男洗手间	125.29207	43.939334	200301	431	220103
B0FFH229RY	女洗手间	125.29207	43.939365	200302	431	220103
B0FFH23U3R	公共厕所	125.322843	43.924381	200300	431	220103
B0FFH23VJI	男洗手间	125.323887	43.910372	200301	431	220103
B0FFH23X7J	男洗手间	125.327006	43.890802	200301	431	220102
B0FFH2607D	公共厕所	125.328889	43.926142	200300	431	220103
B0FFH2648Q	男洗手间	125.295839	43.867023	200301	431	220104
B0FFH27P3N	公共厕所	125.319649	43.940487	200300	431	220103
B0FFH28FXE	女洗手间	125.298059	43.870764	200302	431	220104
B0FFH28KQB	男洗手间	125.317239	43.901139	200301	431	220103
B0FFH29E06	公共厕所	125.370701	43.931585	200300	431	220105
B0FFH2AU4X	公共厕所	125.363348	43.889235	200300	431	220105
B0FFH2BP90	公共厕所	125.854474	44.163032	200300	431	220113
B0FFH2C9KN	公共厕所	125.289326	43.877645	200300	431	220104
B0FFH2CISJ	公共厕所	125.332996	43.903072	200300	431	220103
B0FFH2CJIQ	紧急避难场所	125.369067	43.938367	200400	431	220105
B0FFH2CXVK	公共厕所	125.388017	43.938881	200300	431	220105
B0FFH2DT09	公共厕所	125.345664	43.899702	200300	431	220102
B0FFH2HMKL	公共厕所	125.242777	43.9108	200300	431	220106
B0FFH2HNKE	紧急避难场所	125.275736	43.905542	200400	431	220106
B0FFH2IU13	公共厕所	125.233417	43.904175	200300	431	220106
B0FFH2J551	公共厕所	125.336823	43.877956	200300	431	220102
B0FFH2J680	公共厕所	125.658661	43.525182	200300	431	220112
B0FFH2MH4T	公共厕所	125.65859	43.530647	200300	431	220112
B0FFH2MHP6	公共厕所	125.392042	43.886557	200300	431	220105
B0FFH2OA6C	公共厕所	125.413402	43.921085	200300	431	220105
B0FFH2OS9L	公共厕所	125.380658	43.933872	200300	431	220105
B0FFH2OT6G	紧急避难场所	125.281715	43.918788	200400	431	220106
B0FFH33LZF	公共厕所	125.300017	43.885424	200300	431	220104
B0FFH35Q85	公共厕所	125.226377	43.950252	200300	431	220106
B0FFH35QEV	公共厕所	125.221453	43.95702	200300	431	220106
B0FFH37PX7	公共厕所	125.336927	43.924058	200300	431	220103
B0FFH3864E	公共厕所	125.340643	43.973324	200300	431	220103
B0FFH38QCA	公共厕所	125.378375	43.949852	200300	431	220105
B0FFH3AVVG	公共厕所	125.272552	43.903954	200300	431	220106
B0FFH3BAKO	公共厕所	125.379143	43.947206	200300	431	220105
B0FFH3GPXE	公共厕所	125.389561	43.874647	200300	431	220105
B0FFH3LYM8	公共厕所	125.274135	43.920615	200300	431	220106
B0FFH3M17O	公共厕所	125.352886	43.897794	200300	431	220102
B0FFH3M18C	公共厕所	125.383393	43.90246	200300	431	220105
B0FFH3M6B2	公共厕所	125.396862	43.906934	200300	431	220105
B0FFH3M78H	公共厕所	125.389481	43.867058	200300	431	220105
B0FFH3O2BI	紧急避难场所	125.178067	44.420129	200400	431	220122
B0FFH3P1F2	公共厕所	125.22732	43.895833	200300	431	220106
B0FFH3Q62B	公共厕所	125.299704	43.821177	200300	431	220104
B0FFH3QCSZ	公共厕所	125.423433	43.868271	200300	431	220105
B0FFH3QGWJ	紧急避难场所	125.325111	43.881643	200400	431	220102
B0FFH3QK2G	公共厕所	125.442793	43.864075	200300	431	220105
B0FFH3QKPJ	公共厕所	125.661855	43.531648	200300	431	220112
B0FFH4SLYV	公共厕所	125.682713	43.53546	200300	431	220112
B0FFH4SPUI	公共厕所	125.169929	43.775796	200300	431	220104
B0FFH4SQIZ	公共厕所	125.169087	43.777344	200300	431	220104
B0FFH4TQCQ	公共厕所	125.276635	43.85668	200300	431	220104
B0FFH4TQCS	公共厕所	125.277788	43.857474	200300	431	220104
B0FFH4TQF8	公共厕所	125.290891	43.887603	200300	431	220106
B0FFH4U3JV	公共厕所	125.334985	43.877298	200300	431	220102
B0FFH4U3W9	公共厕所	125.241173	43.905696	200300	431	220106
B0FFH4U51B	紧急避难场所	125.399134	43.83636	200400	431	220102
B0FFH4VIR4	公共厕所	125.377021	43.825882	200300	431	220102
B0FFH4VSVO	公共厕所	125.388112	43.977839	200300	431	220103
B0FFH4VT9U	公共厕所	125.236854	43.896825	200300	431	220106
B0FFH4VWBB	公共厕所	126.547496	44.836396	200300	431	220182
B0FFH4VWQ9	公共厕所	125.375803	43.891163	200300	431	220105
B0FFH4VWXQ	紧急避难场所	125.433423	43.88913	200400	431	220105
B0FFH4VX2N	公共厕所	125.714683	44.53923	200300	431	220183
B0FFH4VXCP	公共厕所	125.391585	43.862776	200300	431	220102
B0FFH4W6L7	公共厕所	125.324134	43.891791	200300	431	220104
B0FFH4WH8V	紧急避难场所	125.353593	43.908158	200400	431	220102
B0FFH4WIEW	紧急避难场所	125.255691	43.861183	200400	431	220106
B0FFH4XQX7	公共厕所	125.17902	43.782928	200300	431	220104
B0FFH4XR8T	公共厕所	125.251391	43.92812	200300	431	220106
B0FFH50XN3	公共厕所	125.173118	44.442694	200300	431	220122
B0FFH519X3	公共厕所	125.293901	43.946145	200300	431	220103
B0FFH521SQ	公共厕所	125.252337	43.925906	200300	431	220106
B0FFH523G7	公共厕所	125.715732	44.524742	200300	431	220183
B0FFH56AQY	公共厕所	125.255266	43.879046	200300	431	220106
B0FFH56UVY	紧急避难场所	125.244764	43.929736	200400	431	220106
B0FFH56V2E	公共厕所	125.252396	43.928551	200300	431	220106
B0FFH56VT7	公共厕所	125.169756	43.786445	200300	431	220106
B0FFH56VU5	公共厕所	125.293463	43.882621	200300	431	220104
B0FFH56VUQ	公共厕所	126.541584	44.83344	200300	431	220182
B0FFH56VVL	公共厕所	125.36534	43.913761	200300	431	220105
B0FFH57UAP	紧急避难场所	125.372835	43.926668	200400	431	220105
B0FFH57ULQ	公共厕所	125.719112	44.538965	200300	431	220183
B0FFH58H19	公共厕所	125.847508	44.15618	200300	431	220113
B0FFH58HSU	公共厕所	125.36554	43.828462	200300	431	220102
B0FFH58HT1	公共厕所	125.176539	44.43221	200300	431	220122
B0FFH58JQJ	公共厕所	125.230565	43.850726	200300	431	220106
B0FFH59N83	公共厕所	125.421698	43.919156	200300	431	220105
B0FFH59NOW	公共厕所	126.552081	44.806424	200300	431	220182
B0FFH59NYS	公共厕所	125.731476	44.53175	200300	431	220183
B0FFH59NZF	公共厕所	125.308732	43.782206	200300	431	220102
B0FFH59O0G	公共厕所	125.72518	44.532748	200300	431	220183
B0FFH59RHU	公共厕所	125.356269	43.897939	200300	431	220102
B0FFH5E9FS	公共厕所	125.317301	43.937859	200300	431	220103
B0FFH5E9PE	公共厕所	125.359257	43.832417	200300	431	220102
B0FFH5FJG2	公共厕所	125.344048	43.886605	200300	431	220102
B0FFH5FK3F	公共厕所	125.722611	44.52618	200300	431	220183
B0FFH5FKOO	公共厕所	125.720024	44.527237	200300	431	220183
B0FFH5FO56	公共厕所	125.299118	43.894297	200300	431	220106
B0FFH5HKNQ	公共厕所	125.28585	43.872329	200300	431	220104
B0FFH5HR8F	公共厕所	125.386298	43.983162	200300	431	220103
B0FFH5IO5R	紧急避难场所	125.401196	43.875154	200400	431	220105
B0FFH5ISVO	公共厕所	125.734805	44.512793	200300	431	220183
B0FFH5J3KE	公共厕所	125.477181	43.969843	200300	431	220103
B0FFH5J3KW	公共厕所	125.469111	43.964587	200300	431	220103
B0FFH5J3TZ	公共厕所	126.024407	44.365418	200300	431	220113
B0FFH5JITP	公共厕所	125.289335	43.894558	200300	431	220106
B0FFH5LHMV	公共厕所	125.41997	43.91951	200300	431	220105
B0FFH5LHVR	公共厕所	125.409328	43.894612	200300	431	220105
B0FFH5LI6V	公共厕所	125.418525	43.919058	200300	431	220105
B0FFH5QJAP	公共厕所	125.278734	43.81215	200300	431	220102
B0FFH5QKU7	公共厕所	125.18889	44.422182	200300	431	220122
B0FFH5QM85	公共厕所	125.16508	43.780787	200300	431	220104
B0FFH5QMNE	公共厕所	125.293901	43.812759	200300	431	220102
B0FFH5RVGD	公共厕所	126.570566	44.824153	200300	431	220182
B0FFH5RWPK	公共厕所	125.337746	43.970756	200300	431	220103
B0FFH5RWPL	公共厕所	125.339327	43.971787	200300	431	220103
B0FFH5RWQV	公共厕所	126.565805	44.825717	200300	431	220182
B0FFH5RXGC	公共厕所	125.289736	43.799554	200300	431	220102
B0FFH5RY35	公共厕所	125.293626	43.797013	200300	431	220102
B0FFH5RZF4	公共厕所	125.672886	43.527157	200300	431	220112
B0FFH5S38G	公共厕所	125.386781	43.844544	200300	431	220102
B0FFH5SLW5	紧急避难场所	125.401502	43.800031	200400	431	220102
B0FFH5SMJ8	公共厕所	125.325683	43.893022	200300	431	220102
B0FFH5SN8O	公共厕所	126.559593	44.828998	200300	431	220182
B0FFH5SO3E	公共厕所	126.568151	44.831719	200300	431	220182
B0FFH5WWXD	紧急避难场所	125.239449	43.780081	200400	431	220104
B0FFH5Z0WK	公共厕所	125.343382	43.956408	200300	431	220103
B0FFH5Z0Z1	公共厕所	125.34502	43.956343	200300	431	220103
B0FFH5Z16T	公共厕所	125.345704	43.953769	200300	431	220103
B0FFH5Z1DF	公共厕所	125.409856	43.907348	200300	431	220105
B0FFH5Z1HJ	公共厕所	125.338345	43.958423	200300	431	220103
B0FFH5Z1KQ	公共厕所	125.413478	43.905029	200300	431	220105
B0FFH5Z1KZ	公共厕所	125.189872	44.427153	200300	431	220122
B0FFH5Z3NM	公共厕所	125.353042	43.907118	200300	431	220102
B0FFH5Z50E	公共厕所	125.282188	43.919337	200300	431	220106
B0FFH5Z6VU	公共厕所	125.454527	43.887938	200300	431	220105
B0FFH5Z7F9	公共厕所	125.243785	43.892239	200300	431	220106
B0FFH5Z7OV	公共厕所	125.267718	43.928711	200300	431	220106
B0FFH5Z7PI	公共厕所	125.247069	43.892012	200300	431	220106
B0FFH5Z95L	公共厕所	125.411501	43.90817	200300	431	220105
B0FFH5Z9WG	公共厕所	125.395148	43.901476	200300	431	220105
B0FFH5ZA0U	紧急避难场所	125.427225	43.821272	200400	431	220102
B0FFH5ZA10	公共厕所	125.241702	43.894538	200300	431	220106
B0FFH5ZA13	公共厕所	125.411931	43.909441	200300	431	220105
B0FFH60OYF	公共厕所	125.380884	43.932315	200300	431	220105
B0FFH60P7J	公共厕所	125.379949	43.93857	200300	431	220105
B0FFH60P7K	公共厕所	125.167449	43.781788	200300	431	220104
B0FFH60PAV	公共厕所	125.169666	43.783738	200300	431	220104
B0FFH60PC2	公共厕所	125.213345	43.802483	200300	431	220104
B0FFH60PFD	公共厕所	125.173033	43.783157	200300	431	220104
B0FFH60PMJ	公共厕所	125.170837	43.782914	200300	431	220104
B0FFH60PP2	公共厕所	125.377132	43.917396	200300	431	220105
B0FFH60Q81	公共厕所	125.178353	43.789582	200300	431	220104
B0FFH60QEB	公共厕所	125.167593	43.782908	200300	431	220104
B0FFH60QLF	公共厕所	125.378643	43.917302	200300	431	220105
B0FFH60QN3	公共厕所	125.272974	43.859671	200300	431	220104
B0FFH60R1H	公共厕所	125.334311	43.967291	200300	431	220103
B0FFH60R2I	公共厕所	125.379539	43.940558	200300	431	220105
B0FFH61EXG	公共厕所	125.223296	43.94963	200300	431	220106
B0FFH61G2T	公共厕所	125.250241	43.931122	200300	431	220106
B0FFH62EGZ	公共厕所	126.545284	44.834408	200300	431	220182
B0FFH62HIZ	公共厕所	125.188334	44.428017	200300	431	220122
B0FFH62J4D	公共厕所	125.186781	44.433291	200300	431	220122
B0FFH62S1P	公共厕所	125.335607	43.892085	200300	431	220102
B0FFH62T00	公共厕所	125.372921	43.927368	200300	431	220105
B0FFH62T44	公共厕所	125.189122	44.425961	200300	431	220122
B0FFH62V2N	公共厕所	125.311472	43.808566	200300	431	220102
B0FFH62VTF	公共厕所	125.290024	43.844102	200300	431	220104
B0FFH67EEN	公共厕所	125.33786	43.964968	200300	431	220103
B0FFH67G3B	公共厕所	125.348794	43.883198	200300	431	220102
B0FFH67IQA	紧急避难场所	125.223727	43.854745	200400	431	220106
B0FFH67KGN	公共厕所	125.217902	43.809409	200300	431	220104
B0FFH67LJW	公共厕所	126.54247	44.803018	200300	431	220182
B0FFH67MJ6	公共厕所	125.331068	43.85089	200300	431	220102
B0FFH67MJP	公共厕所	125.256582	43.84913	200300	431	220104
B0FFH67NXD	公共厕所	125.276482	43.854152	200300	431	220104
B0FFH67P5L	公共厕所	125.692113	43.523341	200300	431	220112
B0FFH67P84	公共厕所	125.27197	43.88238	200300	431	220106
B0FFH67QPQ	公共厕所	125.294286	43.883224	200300	431	220104
B0FFH67RDM	公共厕所	125.678893	43.52161	200300	431	220112
B0FFH67SDC	公共厕所	125.678812	43.523891	200300	431	220112
B0FFH67SG0	公共厕所	125.167987	43.780589	200300	431	220104
B0FFH67T5G	公共厕所	125.166341	43.781217	200300	431	220104
B0FFH67TWM	公共厕所	125.721549	44.533198	200300	431	220183
B0FFH67UMY	公共厕所	126.541258	44.829031	200300	431	220182
B0FFH67VSG	公共厕所	125.190162	43.793073	200300	431	220104
B0FFH67W44	公共厕所	125.329953	43.888292	200300	431	220102
B0FFH67W6L	公共厕所	125.275633	43.845684	200300	431	220104
B0FFH67XNU	公共厕所	125.238078	43.951097	200300	431	220106
B0FFH67ZVQ	公共厕所	125.71854	44.525891	200300	431	220183
B0FFH681G1	公共厕所	125.263509	43.937496	200300	431	220106
B0FFH683WI	公共厕所	125.224779	43.856345	200300	431	220106
B0FFH685AT	公共厕所	125.262609	43.852851	200300	431	220104
B0FFH685CW	公共厕所	125.338879	43.894293	200300	431	220102
B0FFH685F6	公共厕所	125.384881	43.870227	200300	431	220105
B0FFH688A7	公共厕所	125.362208	43.903269	200300	431	220102
B0FFH688AQ	公共厕所	125.260714	43.916703	200300	431	220106
B0FFH688WH	公共厕所	125.166902	43.777953	200300	431	220104
B0FFH6893W	公共厕所	125.166726	43.780101	200300	431	220104
B0FFH689GW	公共厕所	125.377476	43.938824	200300	431	220105
B0FFH689JY	公共厕所	125.669555	43.523457	200300	431	220112
B0FFH68B92	公共厕所	126.535143	44.812211	200300	431	220182
B0FFH68BQA	公共厕所	125.265518	43.943227	200300	431	220106
B0FFH68BSL	公共厕所	125.368383	43.974744	200300	431	220103
B0FFH68CD9	公共厕所	125.681134	43.531008	200300	431	220112
B0FFH68CET	公共厕所	125.255264	43.918289	200300	431	220106
B0FFH68CPN	公共厕所	126.572626	44.827698	200300	431	220182
B0FFH68DE3	公共厕所	125.351231	43.911021	200300	431	220102
B0FFH68FPU	公共厕所	125.318526	43.85826	200300	431	220104
B0FFH68G31	公共厕所	125.403682	43.823204	200300	431	220102
B0FFH6CJM9	公共厕所	125.322859	43.831615	200300	431	220102
B0FFH6CJTK	公共厕所	125.183324	44.439266	200300	431	220122
B0FFH6CMUB	公共厕所	125.726073	44.529147	200300	431	220183
B0FFH6CN54	紧急避难场所	125.228955	43.794133	200400	431	220104
B0FFH6CO9J	公共厕所	125.720648	44.537395	200300	431	220183
B0FFH6CONM	公共厕所	125.72001	44.53636	200300	431	220183
B0FFH6CP4K	公共厕所	125.726246	44.531381	200300	431	220183
B0FFH6CW05	公共厕所	125.262824	43.982399	200300	431	220106
B0FFH6D6B7	公共厕所	125.165099	44.440443	200300	431	220122
B0FFH6D7OJ	公共厕所	125.34781	43.833563	200300	431	220102
B0FFH6D7PJ	公共厕所	125.166629	44.439606	200300	431	220122
B0FFH6D7QW	公共厕所	125.163808	44.441428	200300	431	220122
B0FFH6FRI0	紧急避难场所	125.307728	43.879901	200400	431	220104
B0FFH6G17S	公共厕所	125.171295	43.777677	200300	431	220104
B0FFH6G7TM	公共厕所	125.262206	43.873233	200300	431	220106
B0FFH6G8HM	公共厕所	125.376578	43.850827	200300	431	220102
B0FFH6G9D3	公共厕所	125.409339	43.906594	200300	431	220105
B0FFH6G9PJ	公共厕所	125.409449	43.909593	200300	431	220105
B0FFH6G9RP	公共厕所	125.409648	43.908277	200300	431	220105
B0FFH6G9S4	公共厕所	125.409042	43.907273	200300	431	220105
B0FFH6GMET	公共厕所	125.321249	43.887758	200300	431	220104
B0FFH6GWJH	公共厕所	125.408045	43.919764	200300	431	220105
B0FFH6H1BA	公共厕所	125.242602	43.864075	200300	431	220106
B0FFH6IFDM	公共厕所	125.175343	44.440201	200300	431	220122
B0FFH6IHY2	公共厕所	125.354324	43.894005	200300	431	220102
B0FFH6IL10	公共厕所	125.719286	44.533802	200300	431	220183
B0FFH6IPL7	公共厕所	125.287285	43.850357	200300	431	220104
B0FFH6IZFR	公共厕所	125.855849	44.162059	200300	431	220113
B0FFH6JO5E	公共厕所	125.262099	43.901974	200300	431	220106
B0FFH6JXE1	公共厕所	125.26237	43.887089	200300	431	220106
B0FFH6K854	公共厕所	125.721537	44.528151	200300	431	220183
B0FFH6KUD6	公共厕所	125.849244	44.157156	200300	431	220113
B0FFH6MKOG	公共厕所	124.674962	43.845409	200300	431	220184
B0FFH6SGP1	公共厕所	125.338174	43.886795	200300	431	220102
B0FFH6SGSF	公共厕所	125.335333	43.885924	200300	431	220102
B0FFH6WSXQ	紧急避难场所	125.328705	43.940014	200400	431	220103
B0FFH70RN7	公共厕所	125.247479	43.884446	200300	431	220106
B0FFH70S2S	公共厕所	125.223539	43.872204	200300	431	220106
B0FFH70TY3	公共厕所	125.173261	44.428676	200300	431	220122
B0FFH71C4E	公共厕所	125.335954	43.889349	200300	431	220102
B0FFH89DO3	紧急避难场所	125.283674	43.844499	200400	431	220104
B0FFH89HVZ	紧急避难场所	125.29726	43.876017	200400	431	220104
B0FFH89IFY	紧急避难场所	125.353484	43.836604	200400	431	220102
B0FFH8DGAJ	紧急避难场所	125.658355	43.52039	200400	431	220112
B0FFH8E204	紧急避难场所	125.178896	43.770687	200400	431	220104
B0FFH8E2BX	紧急避难场所	125.294984	43.796774	200400	431	220102
B0FFH8E32E	紧急避难场所	125.233544	43.789668	200400	431	220104
B0FFH8E4BY	紧急避难场所	125.434493	43.812818	200400	431	220102
B0FFH8JAGN	紧急避难场所	126.527521	44.836877	200400	431	220182
B0FFHCTI0M	公共厕所	126.541498	44.805528	200300	431	220182
B0FFHCTUAN	公共厕所	125.375572	43.911679	200300	431	220105
B0FFHDWLVW	公共厕所	126.040865	44.111891	200300	431	220113
B0FFHDWMM1	公共厕所	126.046654	44.103882	200300	431	220113
B0FFHDY8YW	公共厕所	126.041427	44.111218	200300	431	220113
B0FFHETPR9	公共厕所	124.884601	43.464012	200300	431	220184
B0FFHEYT0J	公共厕所	125.815587	43.457503	200300	431	220112
B0FFHEYVVX	公共厕所	125.144549	44.424658	200300	431	220122
B0FFHEYVWT	公共厕所	125.579385	43.634063	200300	431	220112
B0FFHEZ13N	公共厕所	125.718995	44.498076	200300	431	220183
B0FFHEZ13U	公共厕所	125.132149	44.29415	200300	431	220122
B0FFHEZ17Z	公共厕所	126.43081	44.931114	200300	431	220182
B0FFHEZ295	公共厕所	125.69492	43.790199	200300	431	220112
B0FFHEZ2AD	公共厕所	126.5179	44.732682	200300	431	220182
B0FFHEZ30D	公共厕所	125.232688	44.015659	200300	431	220103
B0FFHEZ63Z	紧急避难场所	125.463105	43.8643	200400	431	220105
B0FFHEZ6KA	公共厕所	125.182124	44.470307	200300	431	220122
B0FFHEZ99Z	公共厕所	125.196897	43.812298	200300	431	220106
B0FFHEZNCV	公共厕所	125.696996	43.551833	200300	431	220112
B0FFHFC1SV	女洗手间	125.324851	43.912023	200302	431	220103
B0FFHFC1SW	男洗手间	125.32485	43.912096	200301	431	220103
B0FFHFC1SX	女洗手间	125.323851	43.912015	200302	431	220103
B0FFHFC1T2	女洗手间	125.323886	43.910479	200302	431	220103
B0FFHFC1T3	男洗手间	125.32385	43.912089	200301	431	220103
B0FFHFM66R	男洗手间	125.353963	43.90548	200301	431	220102
B0FFHGPJWR	紧急避难场所	125.337551	43.928727	200400	431	220103
B0FFHH5O2A	公共厕所	125.177418	44.156382	200300	431	220122
B0FFHH5TGG	公共厕所	125.548978	44.010751	200300	431	220113
B0FFHH5U9T	公共厕所	125.951036	44.271509	200300	431	220113
B0FFHH5UTV	公共厕所	125.200076	43.81491	200300	431	220106
B0FFHH5UU6	公共厕所	125.133072	44.353917	200300	431	220122
B0FFHHS2XY	紧急避难场所	126.544808	44.8332	200400	431	220182
B0FFHHWGWE	男洗手间	125.319917	43.889248	200301	431	220104
B0FFHHXRKT	女洗手间	125.319609	43.889239	200302	431	220104
B0FFHIFXDZ	女洗手间	125.29308	43.940552	200302	431	220103
B0FFHIFXE0	女洗手间	125.292933	43.939414	200302	431	220103
B0FFHIFXE8	男洗手间	125.293318	43.940329	200301	431	220103
B0FFHIFXE9	男洗手间	125.292051	43.939316	200301	431	220103
B0FFHIFXEB	公共厕所	125.292961	43.939734	200300	431	220103
B0FFHIFXEE	女洗手间	125.292045	43.939362	200302	431	220103
B0FFHIFYJJ	公共厕所	125.32354	43.913034	200300	431	220103
B0FFHIFYJL	公共厕所	125.324869	43.911208	200300	431	220103
B0FFHIFYJM	公共厕所	125.323999	43.909986	200300	431	220103
B0FFHIFYJN	公共厕所	125.32548	43.913028	200300	431	220103
B0FFHIFYJP	公共厕所	125.323851	43.912006	200300	431	220103
B0FFHIFYJQ	公共厕所	125.32312	43.912294	200300	431	220103
B0FFHIG0OU	公共厕所	125.200264	43.876623	200300	431	220106
B0FFHIG9VC	男洗手间	125.293062	43.940528	200301	431	220103
B0FFHIG9VE	男洗手间	125.292081	43.939341	200301	431	220103
B0FFHIG9VQ	女洗手间	125.292081	43.939367	200302	431	220103
B0FFHIT1W8	男洗手间	125.287607	43.831368	200301	431	220104
B0FFHIT1WA	女洗手间	125.287591	43.831394	200302	431	220104
B0FFHIT1WB	女洗手间	125.288515	43.831732	200302	431	220104
B0FFHITS8I	女洗手间	125.706143	44.538085	200302	431	220183
B0FFHITS8K	女洗手间	125.707673	44.539498	200302	431	220183
B0FFHITS8L	女洗手间	125.706128	44.538056	200302	431	220183
B0FFHITS8M	男洗手间	125.706938	44.539085	200301	431	220183
B0FFHITS8O	女洗手间	125.706915	44.53905	200302	431	220183
B0FFHITS8Q	女洗手间	125.706903	44.539052	200302	431	220183
B0FFHITS8R	男洗手间	125.706138	44.538044	200301	431	220183
B0FFHITS8S	男洗手间	125.706936	44.539085	200301	431	220183
B0FFHITS93	女洗手间	125.706141	44.538085	200302	431	220183
B0FFHITS95	男洗手间	125.706151	44.538091	200301	431	220183
B0FFHITS96	男洗手间	125.706134	44.538045	200301	431	220183
B0FFHITS9A	女洗手间	125.706144	44.538084	200302	431	220183
B0FFHITS9D	男洗手间	125.707629	44.539528	200301	431	220183
B0FFHITS9E	男洗手间	125.706137	44.538043	200301	431	220183
B0FFHIU9ZJ	女洗手间	125.298064	43.870756	200302	431	220104
B0FFHJDWI6	女洗手间	125.334403	43.890944	200302	431	220102
B0FFHJDWIB	残障洗手间/无障碍洗手间	125.333253	43.890664	200303	431	220102
B0FFHJRRVS	男洗手间	125.318649	43.890513	200301	431	220104
B0FFHJRRVT	女洗手间	125.318615	43.890435	200302	431	220104
B0FFHJRRVU	女洗手间	125.320917	43.891559	200302	431	220104
B0FFHJRRVX	男洗手间	125.319603	43.891864	200301	431	220104
B0FFHJRRVY	女洗手间	125.31932	43.891545	200302	431	220104
B0FFHJRRVZ	男洗手间	125.320842	43.89155	200301	431	220104
B0FFHJRRW1	女洗手间	125.318613	43.890439	200302	431	220104
B0FFHJRRW4	男洗手间	125.320837	43.89156	200301	431	220104
B0FFHJRRW5	女洗手间	125.318661	43.890511	200302	431	220104
B0FFHJRRW6	男洗手间	125.319331	43.891565	200301	431	220104
B0FFHJRRW7	男洗手间	125.320838	43.891553	200301	431	220104
B0FFHJRRW9	男洗手间	125.319602	43.891865	200301	431	220104
B0FFHJRRWA	女洗手间	125.320917	43.891557	200302	431	220104
B0FFHJRRWC	女洗手间	125.319306	43.891525	200302	431	220104
B0FFHJRRWD	男洗手间	125.318608	43.890456	200301	431	220104
B0FFHJRRWE	男洗手间	125.319301	43.891522	200301	431	220104
B0FFHJRRWF	女洗手间	125.319534	43.891888	200302	431	220104
B0FFHJRRWM	女洗手间	125.318626	43.890483	200302	431	220104
B0FFHJRRWN	男洗手间	125.318668	43.890529	200301	431	220104
B0FFHJRRWO	男洗手间	125.320839	43.891552	200301	431	220104
B0FFHJRRWQ	女洗手间	125.318624	43.890454	200302	431	220104
B0FFHJRRWS	女洗手间	125.318635	43.89039	200302	431	220104
B0FFHJRRWU	女洗手间	125.319338	43.891559	200302	431	220104
B0FFHJRRWV	女洗手间	125.319784	43.891367	200302	431	220104
B0FFHJRRX0	男洗手间	125.31983	43.891353	200301	431	220104
B0FFHJRSPJ	男洗手间	125.29972	43.871239	200301	431	220104
B0FFHJRSPK	女洗手间	125.29898	43.871486	200302	431	220104
B0FFHJRSPL	男洗手间	125.299003	43.871469	200301	431	220104
B0FFHJRSPM	女洗手间	125.2996	43.871327	200302	431	220104
B0FFHLI6IE	女洗手间	125.320167	43.915233	200302	431	220103
B0FFHLI6IF	残障洗手间/无障碍洗手间	125.320174	43.915084	200303	431	220103
B0FFHLQNF2	公共设施|生活服务	125.322994	43.876452	200000|070000	431	220104
B0FFHLSDDD	公共厕所	125.283578	43.857633	200300	431	220104
B0FFHLSDHZ	公共厕所	125.260074	43.912854	200300	431	220106
B0FFHLSDLV	公共厕所	125.284804	43.898279	200300	431	220106
B0FFHLSDMI	公共厕所	125.282118	43.890018	200300	431	220106
B0FFHLSE20	公共厕所	125.353934	43.905495	200300	431	220102
B0FFHLSE69	公共厕所	125.341305	43.85965	200300	431	220102
B0FFHLSE75	公共厕所	125.327339	43.901458	200300	431	220103
B0FFHLSE9C	公共厕所	125.322445	43.90801	200300	431	220103
B0FFHLSEBB	公共厕所	125.293959	43.866285	200300	431	220104
B0FFHLSEDO	公共厕所	125.262727	43.876204	200300	431	220106
B0FFHLSEEG	公共厕所	125.26338	43.850539	200300	431	220104
B0FFHLSEKY	公共厕所	125.296567	43.893218	200300	431	220106
B0FFHLSESD	公共厕所	125.294177	43.840032	200300	431	220104
B0FFHLSF4G	公共厕所	125.254364	43.889348	200300	431	220106
B0FFHLSF4O	公共厕所	125.247178	43.88921	200300	431	220106
B0FFHLSFAT	公共厕所	125.282555	43.832885	200300	431	220104
B0FFHLSFB3	公共厕所	125.277805	43.83322	200300	431	220104
B0FFHLSFBE	公共厕所	125.308255	43.834444	200300	431	220104
B0FFHLSFD6	公共厕所	125.722711	44.536204	200300	431	220183
B0FFHLSFFV	公共厕所	125.700371	44.538969	200300	431	220183
B0FFHLSFKM	公共厕所	125.830751	44.097558	200300	431	220113
B0FFHLSFLM	公共厕所	126.539539	44.824447	200300	431	220182
B0FFHLSFN8	公共厕所	126.571126	44.837865	200300	431	220182
B0FFHLSQHS	公共厕所	125.241972	43.911305	200300	431	220106
B0FFHLSQSD	公共厕所	125.685269	43.529978	200300	431	220112
B0FFHLSQVD	公共厕所	125.710468	44.531448	200300	431	220183
B0FFHLSR6P	公共厕所	126.574841	44.821281	200300	431	220182
B0FFHLSR81	公共厕所	125.128325	44.663587	200300	431	220122
B0FFHLSR9S	公共厕所	126.67012	44.555611	200300	431	220182
B0FFHLT20Q	公共厕所	125.306994	43.865185	200300	431	220104
B0FFHLT221	公共厕所	125.297204	43.868726	200300	431	220104
B0FFHLT242	公共厕所	125.357344	43.882392	200300	431	220105
B0FFHLT24S	公共厕所	125.270243	43.871714	200300	431	220106
B0FFHLT2I2	公共厕所	125.182776	44.065088	200300	431	220103
B0FFHLT2JJ	公共厕所	125.802127	44.036542	200300	431	220113
B0FFHLT7YI	公共厕所	125.327091	43.888711	200300	431	220102
B0FFHLT8AH	公共厕所	125.324802	43.901126	200300	431	220103
B0FFHLTC69	公共厕所	125.664164	43.521836	200300	431	220112
B0FFHLTCBR	公共厕所	125.325468	43.926179	200300	431	220103
B0FFHLTCF2	公共厕所	125.732505	44.531527	200300	431	220183
B0FFHLTCHA	公共厕所	126.559944	44.819081	200300	431	220182
B0FFHLTCHE	公共厕所	125.205948	44.165994	200300	431	220122
B0FFHLTCHG	公共厕所	125.552049	44.026652	200300	431	220113
B0FFHLTDXW	公共厕所	125.36102	43.851166	200300	431	220102
B0FFHLTNQV	公共厕所	125.344147	43.924357	200300	431	220103
B0FFHLU952	公共厕所	125.293039	43.870249	200300	431	220104
B0FFHMEQ1Q	公共厕所	125.400291	43.800759	200300	431	220102
B0FFHMEQ1U	公共厕所	125.400953	43.804569	200300	431	220102
B0FFHMSH3N	公共厕所	125.264508	43.853803	200300	431	220104
B0FFHMSIC4	公共厕所	125.309951	43.939645	200300	431	220103
B0FFHMSIC6	公共厕所	125.736303	44.529235	200300	431	220183
B0FFHMSL8C	公共厕所	125.402655	43.790781	200300	431	220102
B0FFHMSM4T	公共厕所	125.350003	43.895443	200300	431	220102
B0FFHMSXA4	公共厕所	125.281101	43.873907	200300	431	220106
B0FFHMUQF3	公共厕所	125.277985	43.917688	200300	431	220106
B0FFHQ04C3	公共厕所	125.377799	43.834958	200300	431	220102
B0FFHROYJY	公共厕所	125.301792	43.868278	200300	431	220104
B0FFHT5L6J	男洗手间	125.324182	43.891762	200301	431	220104
B0FFHT5L6N	女洗手间	125.323409	43.891893	200302	431	220104
B0FFHT5L6O	女洗手间	125.324179	43.891725	200302	431	220104
B0FFHT5MLN	公共厕所	125.39046	43.863558	200300	431	220102
B0FFHT5MLW	公共厕所	125.392644	43.862799	200300	431	220102
B0FFHULF0T	公共厕所	125.281099	43.87383	200300	431	220106
B0FFHUX52Y	公共厕所	125.39004	43.841621	200300	431	220102
B0FFHVTXKH	男洗手间	125.334405	43.890974	200301	431	220102
B0FFHW6NTA	公共厕所	125.37089	43.916162	200300	431	220105
B0FFHWGNGL	公共厕所	125.225056	43.807687	200300	431	220104
B0FFHWJMIN	公共厕所	124.832052	43.486585	200300	431	220184
B0FFHWJPCK	公共厕所	126.557977	44.837568	200300	431	220182
B0FFHWLFP9	公共厕所	126.728291	45.14371	200300	431	220182
B0FFHWLFT9	公共厕所	125.489212	44.134975	200300	431	220103
B0FFHWLPXI	公共厕所	126.12128	44.795566	200300	431	220182
B0FFHWLRGU	公共厕所	126.057481	44.090112	200300	431	220113
B0FFHWMK1D	公共厕所	126.533022	44.755088	200300	431	220182
B0FFHWMK1K	公共厕所	125.49284	43.717538	200300	431	220102
B0FFHWMUUZ	公共厕所	125.834079	44.537342	200300	431	220183
B0FFHWN83X	公共厕所	125.284141	43.845454	200300	431	220104
B0FFHWOA89	公共厕所	125.249917	43.842336	200300	431	220104
B0FFHX4D3L	公共厕所	125.380311	43.530015	200300	431	220102
B0FFHXA1AM	公共厕所	125.568612	44.286851	200300	431	220183
B0FFHXKMS0	公共厕所	126.523344	44.831759	200300	431	220182
B0FFHXR9PT	公共厕所	124.631127	44.407443	200300	431	220122
B0FFHY6XKO	公共厕所	126.487562	44.607721	200300	431	220182
B0FFHY6XKP	公共厕所	126.475963	44.613367	200300	431	220182
B0FFHYDB8U	公共厕所	125.429778	43.822251	200300	431	220102
B0FFHYDTEX	公共厕所	125.443982	43.806373	200300	431	220102
B0FFHYEBHM	公共厕所	125.457843	43.863129	200300	431	220105
B0FFHYFMOS	公共厕所	125.328686	43.871267	200300	431	220102
B0FFHYFS23	公共厕所	125.469242	43.864832	200300	431	220105
B0FFHYFSN7	公共厕所	125.442296	43.835456	200300	431	220102
B0FFHYGC3M	公共厕所	125.184336	44.058598	200300	431	220103
B0FFHYHHGL	公共厕所	125.417168	43.825504	200300	431	220102
B0FFHYHHWC	公共厕所	125.467842	43.8317	200300	431	220102
B0FFHYI0YV	公共厕所	125.326816	43.900631	200300	431	220103
B0FFHYI14I	公共厕所	125.374034	43.874772	200300	431	220105
B0FFHYIFN3	公共厕所	125.462353	43.799279	200300	431	220102
B0FFHZTCD4	公共厕所	125.224879	43.997821	200300	431	220103
B0FFI093G3	公共厕所	125.347292	43.876267	200300	431	220102
B0FFI0IIFV	公共厕所	125.218209	43.844317	200300	431	220106
B0FFI0IKF1	公共厕所	125.237896	43.821513	200300	431	220104
B0FFI0ILXN	公共厕所	125.289938	43.983617	200300	431	220103
B0FFI0OCCU	公共厕所	125.342914	43.900879	200300	431	220102
B0FFI1B7MR	公共厕所	125.370232	43.880794	200300	431	220105
B0FFI1TSE7	公共厕所	125.350822	43.820047	200300	431	220102
B0FFI1W2IK	公共厕所	125.325885	43.905578	200300	431	220103
B0FFI2IDXX	公共厕所	125.684295	44.530465	200300	431	220183
B0FFI325DG	公共厕所	125.342892	43.851666	200300	431	220102
B0FFI32CA8	公共厕所	125.316429	43.839852	200300	431	220104
B0FFI34FWZ	公共厕所	125.338825	43.854234	200300	431	220102
B0FFI34SH3	公共厕所	125.176295	43.764779	200300	431	220104
B0FFI3G43J	公共厕所	125.289897	43.860625	200300	431	220104
B0FFI3GJCT	公共厕所	125.285333	43.867014	200300	431	220104
B0FFI4DFLP	公共厕所	125.270505	43.884659	200300	431	220106
B0FFI4G3KX	公共厕所	125.306903	43.856855	200300	431	220104
B0FFI54ZHI	公共厕所	125.354591	43.874717	200300	431	220102
B0FFI55WUE	残障洗手间/无障碍洗手间	125.101406	43.719182	200303	431	220184
B0FFI55WUU	残障洗手间/无障碍洗手间	125.101642	43.719307	200303	431	220184
B0FFI55WUW	残障洗手间/无障碍洗手间	125.101406	43.719182	200303	431	220184
B0FFI55WV3	残障洗手间/无障碍洗手间	125.101641	43.719306	200303	431	220184
B0FFI56PVX	公共厕所	125.372055	43.873122	200300	431	220105
B0FFI576ZF	公共厕所	125.250702	43.882268	200300	431	220106
B0FFI5AZFV	公共厕所	125.278756	43.928025	200300	431	220106
B0FFI5B3O1	公共厕所	125.240498	43.877921	200300	431	220106
B0FFI5B6KJ	公共厕所	125.263287	43.87179	200300	431	220106
B0FFI5D2CA	公共厕所	125.383071	43.865109	200300	431	220105
B0FFI5DAJ0	公共厕所	125.340815	43.886649	200300	431	220102
B0FFI5DAJE	公共厕所	125.343485	43.884576	200300	431	220102
B0FFI5EGUF	公共厕所	125.311513	43.922896	200300	431	220106
B0FFI5ENCZ	公共厕所	125.351044	43.886218	200300	431	220102
B0FFI5HR7E	公共厕所	125.282898	43.892219	200300	431	220106
B0FFI5IJ80	公共厕所	125.320914	43.901055	200300	431	220103
B0FFI5IJVK	公共厕所	125.322878	43.899603	200300	431	220103
B0FFI5IKE7	公共厕所	125.3154	43.898494	200300	431	220103
B0FFI5IKXH	公共厕所	125.342058	43.89595	200300	431	220102
B0FFI5IOHB	公共厕所	125.390572	43.887239	200300	431	220105
B0FFI5IPMJ	公共厕所	125.389262	43.885575	200300	431	220105
B0FFI5K9IA	公共厕所	125.327498	43.939341	200300	431	220103
B0FFI5KAQ0	公共厕所	125.318123	43.949632	200300	431	220103
B0FFI5KNYI	公共厕所	125.352536	43.896124	200300	431	220102
B0FFI5KT3M	公共厕所	125.356219	43.891826	200300	431	220102
B0FFI5MDXG	公共厕所	125.333188	43.940006	200300	431	220103
B0FFI5Q70A	公共厕所	125.352217	43.913141	200300	431	220103
B0FFI5Q87O	公共厕所	125.320493	43.892372	200300	431	220104
B0FFI5QBAV	公共厕所	125.391589	43.908578	200300	431	220105
B0FFI5QBNV	公共厕所	125.365444	43.915971	200300	431	220105
B0FFI5QWLF	公共厕所	125.32065	43.90594	200300	431	220103
B0FFI5V5SX	公共厕所	125.266196	43.91641	200300	431	220106
B0FFI5V635	公共厕所	125.389488	43.908897	200300	431	220105
B0FFI5VI0V	公共厕所	125.382452	43.865292	200300	431	220105
B0FFI5VJ88	公共厕所	125.373851	43.88018	200300	431	220105
B0FFI5WHKU	公共厕所	125.353129	43.940271	200300	431	220103
B0FFI618VY	公共厕所	125.38282	43.919495	200300	431	220105
B0FFI619DD	公共厕所	125.385601	43.917161	200300	431	220105
B0FFI628GR	公共厕所	125.257268	43.914376	200300	431	220106
B0FFI692C3	残障洗手间/无障碍洗手间	125.366412	43.846071	200303	431	220102
B0FFI6962Z	公共厕所	125.305293	43.949307	200300	431	220103
B0FFI6DSGU	女洗手间	125.328585	43.896542	200302	431	220103
B0FFI6DSGY	女洗手间	125.328585	43.896542	200302	431	220103
B0FFI6DSH0	男洗手间	125.328549	43.896559	200301	431	220103
B0FFI6DSH1	女洗手间	125.328585	43.896541	200302	431	220103
B0FFI6DSH6	男洗手间	125.328548	43.89656	200301	431	220103
B0FFI6DSIL	女洗手间	125.328584	43.896541	200302	431	220103
B0FFI6DSIM	女洗手间	125.328593	43.896548	200302	431	220103
B0FFI6DSJ5	男洗手间	125.328548	43.896558	200301	431	220103
B0FFI6GDC5	公共厕所	125.319544	44.00396	200300	431	220103
B0FFI6INXU	公共厕所	124.848885	43.507887	200300	431	220184
B0FFI6KTU2	紧急避难场所	125.345854	43.851683	200400	431	220102
B0FFI6ODQF	公共厕所	124.799316	43.49915	200300	431	220184
B0FFI6QG7M	公共厕所	125.073321	43.714105	200300	431	220184
B0FFI6SM1P	公共厕所	125.09554	43.723643	200300	431	220184
B0FFI76PR4	公共厕所	125.278895	43.92723	200300	431	220106
B0FFI7HOT7	公共厕所	125.833903	44.151267	200300	431	220113
B0FFI8HVXM	紧急避难场所	125.285389	43.908553	200400	431	220106
B0FFI8MWHJ	公共厕所	125.391574	43.862771	200300	431	220102
B0FFI8N37L	公共厕所	124.799561	43.460713	200300	431	220184
B0FFI8N385	公共厕所	124.802085	43.458316	200300	431	220184
B0FFI8NVJZ	公共厕所	125.391831	43.835101	200300	431	220102
B0FFI8O0HA	公共厕所	125.181039	43.769983	200300	431	220104
B0FFI9LB5X	公共厕所	125.074517	43.714851	200300	431	220184
B0FFI9XKH8	公共厕所	125.223042	43.942632	200300	431	220106
B0FFIA3UCE	公共厕所	125.343158	43.877167	200300	431	220102
B0FFIA9AFH	公共厕所	125.22243	43.945463	200300	431	220106
B0FFIA9CLM	公共厕所	125.215542	43.949012	200300	431	220106
B0FFIAN8U6	公共厕所	125.264421	43.9005	200300	431	220106
B0FFIANH8K	公共厕所	125.359333	43.892008	200300	431	220102
B0FFIAQF8E	公共厕所	125.29331	43.875021	200300	431	220104
B0FFIB9293	公共厕所	125.327577	43.882361	200300	431	220102
B0FFIBGKK2	公共设施	125.817638	44.133803	200000	431	220113
B0FFIBH49I	公共设施	124.83382	43.523514	200000	431	220184
B0FFIBI2KZ	公共厕所	125.244861	43.924475	200300	431	220106
B0FFIBIAOR	公共设施	124.83012	43.521855	200000	431	220184
B0FFIBIZPO	公共厕所	124.893614	44.098472	200300	431	220122
B0FFIBJ1PD	公共厕所	126.532802	44.753055	200300	431	220182
B0FFIC8CHH	公共厕所	125.73138	43.86086	200300	431	220105
B0FFICM7AK	公共厕所	125.019311	43.625512	200300	431	220184
B0FFIDR71W	公共厕所	125.687595	43.98583	200300	431	220113
B0FFIG3SLR	公共厕所	125.336426	43.870423	200300	431	220102
B0FFIG5OXQ	公共厕所	125.851184	43.951284	200300	431	220113
B0FFIIHKCH	公共厕所	125.296023	43.883734	200300	431	220104
B0FFIKHK1M	公共厕所	125.369952	43.988256	200300	431	220103
B0FFIKRT9K	公共厕所	125.887557	43.960544	200300	431	220113
B0FFILC3Y0	公共厕所	125.323809	43.905991	200300	431	220103
B0FFIMFWWO	公共厕所	124.359134	43.816934	200300	431	220184
B0FFIMOZBS	公共厕所	124.360647	43.815161	200300	431	220184
B0FFIMTPIU	公共厕所	125.635378	44.488388	200300	431	220183
B0FFIMUEOF	公共厕所	124.856804	43.8679	200300	431	220184
B0FFIMW2UP	公共厕所	124.85623	43.869836	200300	431	220184
B0FFIMW92H	公共厕所	125.778768	43.98993	200300	431	220113
B0FFIN8SW1	公共厕所	125.366669	43.978581	200300	431	220103
B0FFIPJKSP	公用电话	125.29554	43.859888	200200	431	220104
B0FFIPNRJC	公共厕所	125.275772	43.897824	200300	431	220106
B0FFIQEGKX	公共厕所	125.301997	43.902109	200300	431	220106
B0FFIT9SBJ	公共设施	125.361005	44.016523	200000	431	220103
B0FFITHY8V	公共设施	125.340404	43.851604	200000	431	220102
B0FFIV09FV	公共设施	125.726395	44.520834	200000	431	220183
B0FFIW9KLA	紧急避难场所	125.372992	43.872092	200400	431	220105
B0FFIWAVDP	紧急避难场所	125.253206	43.868517	200400	431	220106
B0FFIWN3M3	公共厕所	125.280279	43.857784	200300	431	220104
B0FFIZ5R9Z	公共厕所	125.200095	43.877957	200300	431	220106
B0FFIZ5RA0	公共厕所	125.200028	43.878007	200300	431	220106
B0FFIZ5RA1	公共厕所	125.199781	43.877137	200300	431	220106
B0FFIZ5RA2	公共厕所	125.19978	43.877138	200300	431	220106
B0FFIZ5RA3	公共厕所	125.199879	43.877092	200300	431	220106
B0FFIZ5RA4	公共厕所	125.1993	43.87753	200300	431	220106
B0FFIZ5RA5	公共厕所	125.199295	43.877583	200300	431	220106
B0FFIZ5RA6	公共厕所	125.200517	43.877556	200300	431	220106
B0FFIZ5RA7	公共厕所	125.200509	43.877554	200300	431	220106
B0FFIZ5RA8	公共厕所	125.19973	43.876922	200300	431	220106
B0FFIZ5RA9	公共厕所	125.200512	43.877461	200300	431	220106
B0FFJ0C70F	公共厕所	125.43288	43.767781	200300	431	220102
B0FFJ0FTW5	公共厕所	125.43288	43.767781	200300	431	220102
B0FFJ11S22	公共厕所	125.433282	43.768687	200300	431	220102
B0FFJ6XYQT	公共设施	125.334429	43.905674	200000	431	220103
B0FFJA02L9	公共厕所	125.314586	43.962542	200300	431	220103
B0FFJA5VLM	公共厕所	125.324957	43.891087	200300	431	220102
B0FFJCFFND	公共厕所	125.278401	43.939978	200300	431	220106
B0FFJD5EST	公共厕所	125.344964	43.90271	200300	431	220103
B0FFJDGBVF	公共厕所	125.31806	43.929674	200300	431	220103
B0FFJDGX1D	公共厕所	125.31926	43.877431	200300	431	220104
B0FFJDO3XE	公共厕所	125.339033	43.889304	200300	431	220102
B0FFJDODPD	公共厕所	125.335094	43.883461	200300	431	220102
B0FFJDPTT2	公共厕所	125.326618	43.84004	200300	431	220102
B0FFJDSCG2	公共厕所	125.305762	43.894116	200300	431	220104
B0FFJDSGGY	公共厕所	125.303789	43.893783	200300	431	220104
B0FFJDSI1Z	公共厕所	125.337287	43.852521	200300	431	220102
B0FFJDSI68	公共厕所	125.37067	43.91861	200300	431	220105
B0FFJDSIHA	公共厕所	125.322608	43.845486	200300	431	220104
B0FFJDSIHQ	公共厕所	125.34275	43.875866	200300	431	220102
B0FFJDSUWW	公共厕所	125.321805	43.891191	200300	431	220104
B0FFJDT4CF	公共厕所	125.384877	43.893733	200300	431	220105
B0FFJDVUM7	公共厕所	125.286225	43.891035	200300	431	220106
B0FFJDY5EL	公共厕所	125.262476	43.891045	200300	431	220106
B0FFJE2EGT	公共厕所	125.339437	43.877633	200300	431	220102
B0FFJE9D4Y	公共厕所	125.299673	43.875674	200300	431	220104
B0FFJEA5DO	公共厕所	125.302301	43.879986	200300	431	220104
B0FFJEATMY	公共厕所	125.325521	43.826783	200300	431	220102
B0FFJEVMOE	公共厕所	125.375933	43.851129	200300	431	220102
B0FFJF3PSF	公共厕所	125.709963	44.536867	200300	431	220183
B0FFJFSHJS	公共厕所	125.334418	43.903055	200300	431	220103
B0FFJGWPYO	公共设施	125.191861	44.437779	200000	431	220122
B0FFJH4ULU	公共设施	125.398558	43.957136	200000	431	220105
B0FFJH8NEU	公共设施	125.4175	43.972701	200000	431	220103
B0FFJHKDCH	公共厕所	125.31777	43.869695	200300	431	220104
B0FFJHSZSB	公共设施	125.466855	43.968527	200000	431	220103
B0FFJHT15V	公共设施	125.842593	44.157329	200000	431	220113
B0FFJI50L4	公共设施	125.828456	44.158115	200000	431	220113
B0FFJIFWHG	公共设施	125.684393	44.529704	200000	431	220183
B0FFJIFWHO	公共设施	125.69746	44.534206	200000	431	220183
B0FFJIGP4M	公共厕所	125.314196	43.894495	200300	431	220104
B0FFJKH8MB	公共设施	126.541565	44.833277	200000	431	220182
B0FFJKVL7I	公共设施	126.54287	44.835213	200000	431	220182
B0FFJKWNDA	公共设施	125.337423	43.888791	200000	431	220102
B0FFJL1OSO	公共设施	125.315624	43.898364	200000	431	220103
B0FFJL663S	公共设施	125.368221	43.890059	200000	431	220105
B0FFJMALIL	公共厕所	125.282711	43.909907	200300	431	220106
B0FFJN71TL	公共厕所	125.320059	43.832678	200300	431	220102
B0FFJN71U2	公共厕所	125.317943	43.828435	200300	431	220102
B0FFJN77GE	紧急避难场所	125.250596	43.908643	200400	431	220106
B0FFJN8ZZ6	公共设施	125.353564	43.921375	200000	431	220103
B0FFJNEBC3	紧急避难场所	125.290967	43.904677	200400	431	220106
B0FFJNKD5Q	公共厕所	125.354164	43.909861	200300	431	220102
B0FFJOAVM3	公共厕所	125.302171	43.790837	200300	431	220102
B0FFJOBY7O	公共设施	125.36754	43.878448	200000	431	220105
B0FFJODROY	公共厕所	125.360637	43.871267	200300	431	220105
B0FFJORFJN	公共厕所	125.164826	44.420592	200300	431	220122
B0FFJP315Q	公共厕所	125.27922	43.827567	200300	431	220104
B0FFJPSJZQ	公共设施	125.264112	43.814722	200000	431	220104
B0FFJSUJMM	公共厕所	124.793964	43.500034	200300	431	220184
B0FFJV2VVV	公共厕所	125.319743	43.889183	200300	431	220104
B0FFJV2VXI	女洗手间	125.319933	43.889279	200302	431	220104
B0FFJV2VXM	男洗手间	125.31949	43.889548	200301	431	220104
B0FFJV2VXN	男洗手间	125.319522	43.889591	200301	431	220104
B0FFJV2VZT	女洗手间	125.31989	43.889888	200302	431	220104
B0FFJV2VZU	女洗手间	125.319462	43.889504	200302	431	220104
B0FFJX0ZI0	女洗手间	125.327055	43.890766	200302	431	220102
B0FFJX5W8X	男洗手间	125.287789	43.831724	200301	431	220104
B0FFJX5W91	男洗手间	125.287942	43.830814	200301	431	220104
B0FFJX5W92	女洗手间	125.287555	43.831396	200302	431	220104
B0FFJX5W93	男洗手间	125.287608	43.831367	200301	431	220104
B0FFJX5W94	男洗手间	125.288459	43.831751	200301	431	220104
B0FFJX5W95	男洗手间	125.287555	43.831381	200301	431	220104
B0FFJX5W96	女洗手间	125.288506	43.83174	200302	431	220104
B0FFJX5W97	女洗手间	125.287702	43.831052	200302	431	220104
B0FFJX5W98	女洗手间	125.288021	43.830838	200302	431	220104
B0FFJX5W99	女洗手间	125.288511	43.83174	200302	431	220104
B0FFJX5W9B	残障洗手间/无障碍洗手间	125.287947	43.830842	200303	431	220104
B0FFJX5W9C	残障洗手间/无障碍洗手间	125.287947	43.830842	200303	431	220104
B0FFJX5W9D	男洗手间	125.288449	43.831737	200301	431	220104
B0FFJX5W9G	女洗手间	125.2876	43.831371	200302	431	220104
B0FFJX5W9H	男洗手间	125.287652	43.831047	200301	431	220104
B0FFJX5W9J	女洗手间	125.288508	43.831731	200302	431	220104
B0FFJX686R	男洗手间	125.326996	43.890756	200301	431	220102
B0FFJX686S	女洗手间	125.327064	43.890767	200302	431	220102
B0FFJX686V	男洗手间	125.327015	43.89077	200301	431	220102
B0FFJX686W	女洗手间	125.327113	43.890804	200302	431	220102
B0FFJX686X	女洗手间	125.327062	43.890757	200302	431	220102
B0FFJX686Y	男洗手间	125.327013	43.890766	200301	431	220102
B0FFJX6870	女洗手间	125.327074	43.89077	200302	431	220102
B0FFJX6HWL	女洗手间	125.295865	43.867039	200302	431	220104
B0FFJX6HWN	女洗手间	125.295908	43.8672	200302	431	220104
B0FFJX6HWO	女洗手间	125.297541	43.867011	200302	431	220104
B0FFJX6HXD	男洗手间	125.296973	43.867477	200301	431	220104
B0FFJX6HXQ	婴儿换洗间/哺乳室/母婴室	125.296959	43.867533	200304	431	220104
B0FFJX6HXU	女洗手间	125.295918	43.867193	200302	431	220104
B0FFJX6HY1	女洗手间	125.295912	43.867183	200302	431	220104
B0FFJX6HY2	女洗手间	125.296937	43.867507	200302	431	220104
B0FFJX6HY4	男洗手间	125.296963	43.867511	200301	431	220104
B0FFJX6HY7	女洗手间	125.296985	43.867494	200302	431	220104
B0FFJX6HYC	女洗手间	125.296956	43.867479	200302	431	220104
B0FFJX6HYE	女洗手间	125.296923	43.867522	200302	431	220104
B0FFJX6HYF	男洗手间	125.296969	43.867487	200301	431	220104
B0FFJX6J76	女洗手间	125.189603	43.826728	200302	431	220106
B0FFJX6J79	男洗手间	125.189567	43.826713	200301	431	220106
B0FFJX6J7C	女洗手间	125.190569	43.827425	200302	431	220106
B0FFJX6J7D	男洗手间	125.190456	43.827381	200301	431	220106
B0FFJX6J7E	女洗手间	125.191347	43.828266	200302	431	220106
B0FFJX6J7Z	男洗手间	125.188808	43.827214	200301	431	220106
B0FFJX6J81	婴儿换洗间/哺乳室/母婴室	125.191207	43.828188	200304	431	220106
B0FFJX6J83	男洗手间	125.191394	43.828221	200301	431	220106
B0FFJX6J85	残障洗手间/无障碍洗手间	125.188748	43.827233	200303	431	220106
B0FFJX6J87	女洗手间	125.188748	43.82728	200302	431	220106
B0FFJX6J89	婴儿换洗间/哺乳室/母婴室	125.191206	43.828191	200304	431	220106
B0FFJX6J8B	残障洗手间/无障碍洗手间	125.188749	43.827232	200303	431	220106
B0FFJX6J8C	女洗手间	125.191355	43.828264	200302	431	220106
B0FFJX6J8D	女洗手间	125.19136	43.828267	200302	431	220106
B0FFJX6J8E	男洗手间	125.191391	43.828216	200301	431	220106
B0FFJX6J8G	男洗手间	125.191391	43.828216	200301	431	220106
B0FFJX6J8H	残障洗手间/无障碍洗手间	125.188748	43.827234	200303	431	220106
B0FFJX6JTM	婴儿换洗间/哺乳室/母婴室	125.323185	43.915571	200304	431	220103
B0FFJX6JTO	公共厕所	125.323269	43.915296	200300	431	220103
B0FFJX6JTR	男洗手间	125.323297	43.915565	200301	431	220103
B0FFJX6JU1	婴儿换洗间/哺乳室/母婴室	125.320013	43.91506	200304	431	220103
B0FFJX6JU4	公共厕所	125.322322	43.91519	200300	431	220103
B0FFJY4GJ4	公共设施	125.843973	44.158139	200000	431	220113
B0FFJY5G6I	公共厕所	125.299153	43.885779	200300	431	220104
B0FFJZUJNZ	公共厕所	125.257656	43.917401	200300	431	220106
B0FFK52M6M	女洗手间	125.323866	43.911229	200302	431	220103
B0FFK52M6N	残障洗手间/无障碍洗手间	125.323901	43.910456	200303	431	220103
B0FFK52M6O	男洗手间	125.323874	43.911168	200301	431	220103
B0FFK7OIK9	公共厕所	125.294442	43.886338	200300	431	220104
B0FFK7OM2I	公共厕所	125.288876	43.928141	200300	431	220106
B0FFK7PKMO	公共厕所	125.426042	43.782813	200300	431	220102
B0FFK7YD18	公共厕所	125.352514	43.910062	200300	431	220102
B0FFK8EXO2	公共厕所	125.24128	43.840551	200300	431	220104
B0FFK8GUPF	公共厕所	125.392239	43.841484	200300	431	220102
B0FFK92OY9	公共设施	125.325594	43.796726	200000	431	220102
B0FFK9657D	公共厕所	125.292225	43.939364	200300	431	220103
B0FFKAS2Y0	公共厕所	125.385597	43.869651	200300	431	220105
B0FFKCS5KE	公共厕所	125.241198	43.840494	200300	431	220104
B0FFKDB9CD	公共设施	125.274672	43.862275	200000	431	220104
B0FFKDG5FX	公共设施	125.371997	43.871264	200000	431	220105
B0FFKE7AGM	公共厕所	125.298505	43.943658	200300	431	220103
B0FFKEAKWZ	公共厕所	125.326756	43.906003	200300	431	220103
B0FFKG9TQZ	公共设施	125.26642	43.875924	200000	431	220106
B0FFKHWQDI	公共厕所	125.318024	43.929688	200300	431	220103
B0FFKKQEDK	公共厕所	125.376262	43.921217	200300	431	220105
B0FFKMSO4P	公共设施	125.268391	43.857032	200000	431	220104
B0FFKNE3M1	公共设施	125.368444	43.979161	200000	431	220103
B0FFKNEJQS	公共设施	125.38329	43.992604	200000	431	220103
B0FFKP7AEK	公共设施	125.419229	43.845422	200000	431	220105
B0FFKPP6C3	公共设施	125.802574	44.024681	200000	431	220113
B0FFKQBN5M	公共设施	125.221632	43.889186	200000	431	220106
B0FFKQEUM2	公共厕所	125.293227	43.934748	200300	431	220103
B0FFKQFJF2	公共设施	125.38756	43.97451	200000	431	220103
B0FFKQMSZQ	公共厕所	125.358137	43.80752	200300	431	220102
B0FFKQN6ZI	公共厕所	125.827608	44.147682	200300	431	220113
B0FFKQPCKQ	公共厕所	126.535276	44.81787	200300	431	220182
B0FFKQSD5P	公共厕所	125.323786	43.941041	200300	431	220103
B0FFKQTYPZ	公共厕所	125.21271	43.857009	200300	431	220106
B0FFKQUT3O	公共厕所	125.257441	43.876914	200300	431	220106
B0FFKQX7WK	公共厕所	125.278971	43.902313	200300	431	220106
B0FFKQXQ2C	公共厕所	125.349373	43.899476	200300	431	220102
B0FFKR0BBQ	公共厕所	125.305311	43.936917	200300	431	220103
B0FFKR2ROK	公共厕所	124.861026	43.524361	200300	431	220184
B0FFKR3WDN	公共厕所	125.316409	43.839269	200300	431	220104
B0FFKR9AOZ	公共厕所	125.287533	43.804097	200300	431	220102
B0FFKRAL31	公共厕所	125.351031	43.881208	200300	431	220102
B0FFKRL28U	公共厕所	125.319524	43.90927	200300	431	220103
B0FFKRLS3D	公共厕所	125.326206	43.803462	200300	431	220102
B0FFKRREH2	公共厕所	125.293686	43.884256	200300	431	220104
B0FFKRS6HT	公共厕所	125.200834	43.798582	200300	431	220104
B0FFKRSHGW	公共厕所	125.26183	43.851649	200300	431	220104
B0FFKRTWVY	公共厕所	125.305521	43.898807	200300	431	220103
B0FFKRV9QE	公共厕所	125.286168	43.800295	200300	431	220102
B0FFKS50VB	公共设施	125.403705	43.991238	200000	431	220103
B0FFKTLK8U	公共厕所	125.218784	43.849448	200300	431	220106
B0FFKTPRSG	公共设施	125.287827	43.992184	200000	431	220103
B0FFKTZFPS	公共厕所	125.390881	43.897543	200300	431	220105
B0FFKV8YS5	公共设施	125.233397	43.868928	200000	431	220106
B0FFKVG77T	公共厕所	125.253581	43.865059	200300	431	220106
B0FFKW1B54	公共厕所	124.36739	43.973894	200300	431	220184
B0FFKWRQ9P	报刊亭	125.242926	43.862694	200100	431	220106
B0FFKX16II	公共设施	125.406373	43.839978	200000	431	220105
B0FFKX1U2H	公用电话	125.216953	43.801998	200200	431	220104
B0FFKXM4FE	公共设施	125.254083	43.832442	200000	431	220104
B0FFKZ4XWV	公共设施	125.24692	43.897297	200000	431	220106
B0FFKZ7UK3	公共厕所	124.369523	43.977473	200300	431	220184
B0FFKZHAUU	公共厕所	125.582409	43.869986	200300	431	220105
B0FFKZHJAX	公共厕所	125.445106	43.787977	200300	431	220102
B0FFKZHQSD	公共厕所	124.91748	43.321902	200300	431	220184
B0FFKZHV6H	公共厕所	125.378875	43.873474	200300	431	220105
B0FFKZL7R4	公共厕所	125.568903	43.699899	200300	431	220112
B0FFKZLBHA	公共厕所	125.704879	43.597388	200300	431	220112
B0FFKZLO0N	公共厕所	125.555483	43.721121	200300	431	220112
B0FFKZM0HD	公共厕所	125.543166	43.882082	200300	431	220105
B0FFKZMR1W	公共厕所	125.225763	43.806211	200300	431	220104
B0FFKZUNFT	公共厕所	125.393695	43.586638	200300	431	220102
B0FFKZUWYU	公共厕所	125.616881	43.588533	200300	431	220112
B0FFKZUXNA	公共厕所	125.380584	43.921123	200300	431	220105
B0FFKZWC97	公共厕所	124.819106	43.5025	200300	431	220184
B0FFKZWT9L	公共厕所	125.554913	43.722596	200300	431	220112
B0FFKZWVHG	公共厕所	125.386003	43.934584	200300	431	220105
B0FFKZXIWP	公共厕所	125.435794	43.923975	200300	431	220105
B0FFKZXJ70	公共厕所	125.283562	43.937797	200300	431	220103
B0FFKZXKDW	公共厕所	125.560858	43.721373	200300	431	220112
B0FFKZXO2B	公共厕所	125.390335	43.587239	200300	431	220102
B0FFL02NVW	公共厕所	125.656825	43.87229	200300	431	220105
B0FFL03480	公共厕所	126.530661	44.840152	200300	431	220182
B0FFL03DX7	公共厕所	125.118216	43.93288	200300	431	220106
B0FFL03MQ6	公共厕所	125.326899	43.906367	200300	431	220103
B0FFL03VM3	公共厕所	125.553846	43.552855	200300	431	220112
B0FFL040KE	公共厕所	125.5286	43.685855	200300	431	220112
B0FFL0432S	公共厕所	125.302282	43.830565	200300	431	220104
B0FFL04MFG	公共厕所	125.695786	43.86944	200300	431	220105
B0FFL0DUWL	公共厕所	125.327112	43.890804	200300	431	220102
B0FFL0EOQY	公共厕所	125.214592	43.989051	200300	431	220103
B0FFL0ERR2	公共厕所	125.179204	44.415075	200300	431	220122
B0FFL0F9U4	公共厕所	125.209904	43.788776	200300	431	220104
B0FFL0MN5W	公共设施	125.31308	43.81158	200000	431	220102
B0FFL0XU7U	公共厕所	126.527614	44.834053	200300	431	220182
B0FFL0XWVX	公共厕所	125.926656	43.995693	200300	431	220113
B0FFL0Y5O5	公共厕所	125.269085	43.908404	200300	431	220106
B0FFL0YJBB	公共厕所	124.815099	43.498317	200300	431	220184
B0FFL0YWLG	公共厕所	125.027939	44.283459	200300	431	220122
B0FFL0Z6DD	公共厕所	125.544738	43.88343	200300	431	220105
B0FFL17YMI	公共厕所	125.197385	44.437585	200300	431	220122
B0FFL18T5Y	公共厕所	125.426698	43.807404	200300	431	220102
B0FFL197BX	公共厕所	125.72202	43.536797	200300	431	220112
B0FFL19K7T	公共厕所	125.392092	43.588654	200300	431	220102
B0FFL1A1MF	公共厕所	125.546952	43.887092	200300	431	220105
B0FFL1ADFU	公共厕所	125.028168	44.279838	200300	431	220122
B0FFL1AJDW	公共厕所	125.350505	43.856518	200300	431	220102
B0FFL1IYA8	公共厕所	125.150706	43.919487	200300	431	220106
B0FFL1J5RV	公共厕所	125.692286	44.532384	200300	431	220183
B0FFL1J6LU	公共厕所	125.120835	43.934537	200300	431	220106
B0FFL1RG3S	公共厕所	125.387134	43.586818	200300	431	220102
B0FFL1SIEK	公共厕所	125.635919	43.535335	200300	431	220112
B0FFL1T55F	公共厕所	126.47022	44.821936	200300	431	220182
B0FFL1ZGMB	公共厕所	124.815119	43.47599	200300	431	220184
B0FFL20DU5	公共厕所	125.595942	44.849743	200300	431	220122
B0FFL21G4T	公共厕所	125.828229	44.575031	200300	431	220183
B0FFL27HCS	公共设施	125.75487	44.385969	200000	431	220183
B0FFL2HVYF	公共厕所	125.496391	43.765674	200300	431	220102
B0FFL2II65	公共厕所	125.398363	43.912681	200300	431	220105
B0FFL2IWGF	公共厕所	125.679985	44.527729	200300	431	220183
B0FFL2J18K	公共厕所	124.83806	43.509879	200300	431	220184
B0FFL2KHPW	公共厕所	125.452769	43.800178	200300	431	220102
B0FFL2KLLG	公共厕所	125.43288	43.767781	200300	431	220102
B0FFL2KTJS	公共厕所	125.205133	44.44014	200300	431	220122
B0FFL2L66B	公共厕所	125.745449	43.866218	200300	431	220105
B0FFL2LCOO	公共厕所	125.846114	44.140794	200300	431	220113
B0FFL2LL86	公共厕所	125.509629	43.772681	200300	431	220102
B0FFL2LXLZ	公共厕所	125.356457	43.857356	200300	431	220102
B0FFL2N17S	公共厕所	125.25273	43.896489	200300	431	220106
B0FFL2SKHT	公共设施	125.32458	43.939805	200000	431	220103
B0FFL2U4UO	公共厕所	125.923446	43.995817	200300	431	220113
B0FFL2V5XW	公共厕所	125.376957	43.88704	200300	431	220105
B0FFL2W1K7	公共厕所	125.658402	43.51992	200300	431	220112
B0FFL2YU02	公共厕所	125.171899	43.89272	200300	431	220106
B0FFL32O1J	公共厕所	125.345936	43.924386	200300	431	220103
B0FFL342AN	公共厕所	125.569707	43.701829	200300	431	220112
B0FFL34TGN	公共厕所	125.840679	44.148266	200300	431	220113
B0FFL34YBM	公共厕所	125.698258	43.805588	200300	431	220105
B0FFL3572A	公共厕所	125.743956	43.87196	200300	431	220105
B0FFL35ACC	公共厕所	125.290215	43.846318	200300	431	220104
B0FFL36JQ1	公共厕所	125.11583	43.914932	200300	431	220106
B0FFL36WO0	公共厕所	125.455794	43.801242	200300	431	220102
B0FFL37D6E	公共厕所	125.340381	43.929661	200300	431	220103
B0FFL3A3Q5	公共厕所	125.3509	43.890848	200300	431	220102
B0FFL3A3ZP	公共厕所	125.186002	44.057194	200300	431	220103
B0FFL3AMSR	公共厕所	125.859813	44.158265	200300	431	220113
B0FFL3DI7V	公共设施	125.280718	43.892523	200000	431	220106
B0FFL3DKO2	公共厕所	125.337614	43.926187	200300	431	220103
B0FFL3E4PK	公共厕所	125.377903	43.950377	200300	431	220105
B0FFL3EFRT	公共厕所	126.537113	44.817199	200300	431	220182
B0FFL3EURG	公共厕所	125.706598	43.59649	200300	431	220112
B0FFL3EXNX	公共厕所	125.394678	43.884068	200300	431	220105
B0FFL3FDPW	公共厕所	125.396442	43.840315	200300	431	220102
B0FFL3FZ02	公共厕所	125.336859	43.942707	200300	431	220103
B0FFL3FZN3	公共厕所	125.337848	43.900971	200300	431	220102
B0FFL3MZFB	公共厕所	125.246088	43.901898	200300	431	220106
B0FFL3N35R	公共厕所	125.302567	43.958188	200300	431	220103
B0FFL3PPZB	公共厕所	125.329485	43.852038	200300	431	220102
B0FFL3PQQX	公共厕所	125.316309	43.837598	200300	431	220104
B0FFL3PRXM	公共厕所	125.302345	43.827854	200300	431	220104
B0FFL3PTGE	公共厕所	125.311142	43.816341	200300	431	220102
B0FFL3PU72	公共厕所	125.282916	43.868802	200300	431	220104
B0FFL3PV3A	公共厕所	125.283744	43.855372	200300	431	220104
B0FFL3R2CH	公共厕所	125.302134	43.800009	200300	431	220102
B0FFL3R2DL	公共厕所	125.280972	43.866675	200300	431	220104
B0FFL3R4XS	公共厕所	125.327013	43.890803	200300	431	220102
B0FFL3RJ72	公共厕所	125.482294	43.786478	200300	431	220102
B0FFL3UPCR	公共厕所	125.38164	43.871822	200300	431	220105
B0FFL3UPVQ	公共厕所	125.307332	43.866885	200300	431	220104
B0FFL3URZQ	公共厕所	125.294907	43.79083	200300	431	220102
B0FFL3USL9	公共厕所	125.338068	43.915518	200300	431	220103
B0FFL3USVP	公共厕所	125.335718	43.914075	200300	431	220103
B0FFL3UT1Y	公共厕所	125.474408	43.962598	200300	431	220103
B0FFL3UTNJ	公共厕所	125.30497	43.809601	200300	431	220102
B0FFL3W911	公共厕所	125.339264	43.827222	200300	431	220102
B0FFL3W9ML	公共厕所	125.292382	43.803859	200300	431	220102
B0FFL3WAUD	公共厕所	125.390643	43.871437	200300	431	220105
B0FFL3X4EL	公共厕所	125.308037	43.793584	200300	431	220102
B0FFL3XT4O	公共厕所	125.251961	43.8409	200300	431	220104
B0FFL3YKG3	公共厕所	125.37367	43.864415	200300	431	220102
B0FFL3YKM2	公共厕所	125.37209	43.833282	200300	431	220102
B0FFL3Z2EX	公共厕所	125.304313	43.843378	200300	431	220104
B0FFL42GPM	女洗手间	125.366427	43.84609	200302	431	220102
B0FFL4A406	公共厕所	125.316167	43.833748	200300	431	220104
B0FFL4A4CS	公共厕所	125.421503	43.858416	200300	431	220105
B0FFL4A55F	公共厕所	125.307259	43.898454	200300	431	220103
B0FFL4D3NH	公共厕所	126.541465	44.831654	200300	431	220182
B0FFL4D97L	公共厕所	125.391518	43.903239	200300	431	220105
B0FFL4DC1F	公共厕所	125.1579	44.421095	200300	431	220122
B0FFL4E860	公共厕所	125.660028	43.539554	200300	431	220112
B0FFL4EEWC	公共厕所	125.111336	43.915295	200300	431	220106
B0FFL4EPYQ	男洗手间	125.320659	43.891952	200301	431	220104
B0FFL4FUMK	公共厕所	125.267498	43.848184	200300	431	220104
B0FFL4I4OR	公共厕所	125.26616	43.844403	200300	431	220104
B0FFL4LMMF	公共厕所	125.206931	43.791356	200300	431	220104
B0FFL4LOYC	公共厕所	125.282978	43.816057	200300	431	220104
B0FFL4MLIG	公共厕所	125.374955	43.918782	200300	431	220105
B0FFL4NG9O	公共厕所	125.820061	44.724013	200300	431	220183
B0FFL4PC1C	公共厕所	125.287175	43.845548	200300	431	220104
B0FFL4PCP4	公共厕所	125.423173	43.807871	200300	431	220102
B0FFL4PEW5	公共厕所	125.284512	43.839477	200300	431	220104
B0FFL4PJ9A	公共厕所	125.593477	43.487825	200300	431	220112
B0FFL4RDA5	公共厕所	125.287458	44.237427	200300	431	220122
B0FFL4T7DZ	公共厕所	125.323429	43.891916	200300	431	220104
B0FFL4X2IA	公共厕所	125.297074	43.925916	200300	431	220106
B0FFL4YDOD	公共厕所	125.177346	44.405055	200300	431	220122
B0FFL4Z3G0	公共厕所	125.424353	43.806598	200300	431	220102
B0FFL50P73	公共厕所	125.170456	43.891112	200300	431	220106
B0FFL52JLI	公共厕所	125.37572	43.913393	200300	431	220105
B0FFL52ZRS	公共厕所	125.301915	43.933391	200300	431	220103
B0FFL54TVE	公共厕所	125.37547	43.916783	200300	431	220105
B0FFL54UI5	公共厕所	125.688931	43.529963	200300	431	220112
B0FFL54VID	公共厕所	125.375265	43.890963	200300	431	220105
B0FFL54WRX	公共厕所	125.22458	43.795333	200300	431	220104
B0FFL56R3U	公共厕所	125.2441	43.827688	200300	431	220104
B0FFL56S9E	公共设施	125.509104	43.564239	200000	431	220112
B0FFL5A5NR	公共厕所	125.309093	43.91736	200300	431	220106
B0FFL5C72Z	公共厕所	126.143379	44.775325	200300	431	220182
B0FFL5G9EU	公共厕所	125.389169	43.893686	200300	431	220105
B0FFL5GA5A	公共厕所	125.393801	43.865171	200300	431	220105
B0FFL5KN4S	公共厕所	125.450558	43.783688	200300	431	220102
B0FFL5NDMQ	公共厕所	125.33091	43.864453	200300	431	220102
B0FFL5OMJU	公共厕所	125.425766	43.880377	200300	431	220105
B0FFL5ONII	公共厕所	125.37566	43.90313	200300	431	220105
B0FFL5QR1D	男洗手间	125.366441	43.846052	200301	431	220102
B0FFL5XGMC	公共厕所	125.348757	43.906914	200300	431	220103
B0FFL624Z1	公共厕所	125.275421	43.888827	200300	431	220106
B0FFL65KWT	公共厕所	125.176369	44.407397	200300	431	220122
B0FFL6A3FY	公共厕所	125.424447	43.81058	200300	431	220102
B0FFL6E9D2	公共厕所	125.432611	43.810791	200300	431	220102
B0FFL6FCC6	公共厕所	125.558249	43.64708	200300	431	220112
B0FFL6HDRQ	公共厕所	125.679857	44.531784	200300	431	220183
B0FFL6HFIQ	男洗手间	125.424001	43.878736	200301	431	220105
B0FFL6HGBB	公共厕所	125.680858	44.545413	200300	431	220183
B0FFL6HJ33	女洗手间	125.423942	43.878735	200302	431	220105
B0FFL6HKFP	公共厕所	125.360283	43.814037	200300	431	220102
B0FFL6HQLY	公共厕所	125.183092	44.410245	200300	431	220122
B0FFL6HXW9	公共厕所	125.361837	43.837994	200300	431	220102
B0FFL6I42I	公共厕所	125.176357	44.430374	200300	431	220122
B0FFL6I63Z	公共厕所	125.427759	43.889953	200300	431	220105
B0FFL6KHDB	公共厕所	125.923307	44.002573	200300	431	220113
B0FFL6KKU8	女洗手间	125.101368	43.719193	200302	431	220184
B0FFL6LZFV	公共厕所	125.17	43.892068	200300	431	220106
B0FFL6N6XS	公共厕所	125.21381	43.986938	200300	431	220103
B0FFL6NJG2	公共厕所	125.38239	43.923929	200300	431	220105
B0FFL6P8AZ	公共厕所	126.546168	44.820829	200300	431	220182
B0FFL6PBP3	公共厕所	125.648171	43.521851	200300	431	220112
B0FFL6PN1M	公共厕所	125.588268	43.869661	200300	431	220105
B0FFL6Q2Q9	公共厕所	125.396403	43.801168	200300	431	220102
B0FFL6QHVU	公共厕所	125.841334	44.13228	200300	431	220113
B0FFL6XEG4	公共厕所	125.239399	43.772701	200300	431	220104
B0FFL6Y4IY	公共厕所	125.216537	43.988067	200300	431	220103
B0FFL6YCZC	公共厕所	124.35929	43.979859	200300	431	220184
B0FFL6YF7K	公共厕所	125.747304	43.871518	200300	431	220105
B0FFL6Z6B8	公共厕所	125.433104	43.767805	200300	431	220102
B0FFL77LJ6	男洗手间	125.101422	43.719214	200301	431	220184
B0FFL7FDYR	公共厕所	125.348282	43.923406	200300	431	220103
B0FFL7FH9E	公共厕所	125.363031	43.801906	200300	431	220102
B0FFL7GI09	公共厕所	125.558265	43.897481	200300	431	220105
B0FFL7JZ8B	公共厕所	125.850064	43.342083	200300	431	220112
B0FFL7KAPZ	公共厕所	125.634064	43.536612	200300	431	220112
B0FFL7LG0C	公共厕所	125.392803	43.585698	200300	431	220102
B0FFL7LG75	公共厕所	125.396709	43.585788	200300	431	220102
B0FFL7NCNM	公共厕所	125.622566	43.868341	200300	431	220105
B0FFL7WUBH	公共厕所	125.247865	43.887423	200300	431	220106
B0FFL7YZQV	公共厕所	125.394975	43.837922	200300	431	220102
B0FFL7ZFGX	公共厕所	125.688675	43.872213	200300	431	220105
B0FFL815S3	公共厕所	125.467191	43.764572	200300	431	220102
B0FFL827X1	公共厕所	125.292476	43.93742	200300	431	220103
B0FFL83BYT	公共厕所	125.720837	43.358541	200300	431	220112
B0FFL841HL	公共厕所	125.214234	43.989854	200300	431	220103
B0FFL8D0EY	公共厕所	125.66431	43.54457	200300	431	220112
B0FFL8D0QQ	公共厕所	125.581432	43.49246	200300	431	220112
B0FFL8D50X	公共厕所	125.286854	44.232752	200300	431	220122
B0FFL8D8LJ	公共厕所	125.636746	43.536169	200300	431	220112
B0FFL8DKOZ	公共厕所	125.476346	43.767854	200300	431	220102
B0FFL8G58J	公共厕所	125.328949	43.689108	200300	431	220104
B0FFL8TQGL	公共设施	125.273538	43.823527	200000	431	220104
B0FFL929VC	公共厕所	125.389082	43.585234	200300	431	220102
B0FFL9372A	公共厕所	125.215194	43.990384	200300	431	220103
B0FFL93BD1	公共厕所	125.740346	43.864867	200300	431	220105
B0FFL9442A	公共厕所	125.704767	44.524926	200300	431	220183
B0FFL94FY7	公共厕所	125.326917	43.906329	200300	431	220103
B0FFL94P7Z	公共厕所	125.433104	43.767798	200300	431	220102
B0FFL95BES	公共厕所	125.392713	43.588055	200300	431	220102
B0FFL99M8U	公共厕所	125.459726	43.776693	200300	431	220102
B0FFL9B6BK	公共厕所	125.32689	43.906342	200300	431	220103
B0FFL9D4Y1	公共厕所	125.628712	44.020487	200300	431	220113
B0FFL9DY45	公共厕所	125.394694	43.589368	200300	431	220102
B0FFL9JMHS	公共厕所	125.704842	43.595906	200300	431	220112
B0FFL9JVZ8	公共厕所	125.026761	44.279951	200300	431	220122
B0FFL9KI8L	公共厕所	125.421351	43.80893	200300	431	220102
B0FFL9L32D	公共厕所	125.3911	43.585424	200300	431	220102
B0FFL9L7H9	公共厕所	124.785582	43.488385	200300	431	220184
B0FFL9LXFU	公共厕所	125.338239	43.95163	200300	431	220103
B0FFL9MW3K	残障洗手间/无障碍洗手间	125.295872	43.867023	200303	431	220104
B0FFL9MW4Z	婴儿换洗间/哺乳室/母婴室	125.294877	43.866533	200304	431	220104
B0FFL9MZHY	婴儿换洗间/哺乳室/母婴室	125.320592	43.892008	200304	431	220104
B0FFL9MZHZ	女洗手间	125.320539	43.891991	200302	431	220104
B0FFL9MZI0	残障洗手间/无障碍洗手间	125.32053	43.891956	200303	431	220104
B0FFL9MZI9	残障洗手间/无障碍洗手间	125.320855	43.891594	200303	431	220104
B0FFL9MZIB	残障洗手间/无障碍洗手间	125.320853	43.891591	200303	431	220104
B0FFL9MZIF	残障洗手间/无障碍洗手间	125.320857	43.89157	200303	431	220104
B0FFL9MZIJ	残障洗手间/无障碍洗手间	125.32086	43.891573	200303	431	220104
B0FFL9MZIK	残障洗手间/无障碍洗手间	125.320858	43.891594	200303	431	220104
B0FFL9PBPR	公共厕所	125.343297	43.868013	200300	431	220102
B0FFL9R3T8	公共厕所	125.739822	43.865844	200300	431	220105
B0FFLA7EHV	公共厕所	125.33929	43.827327	200300	431	220102
B0FFLA8SWQ	公共厕所	125.581215	43.491407	200300	431	220112
B0FFLA9WTF	公共厕所	125.21765	43.94728	200300	431	220106
B0FFLAEABZ	公共厕所	125.487726	43.777082	200300	431	220102
B0FFLAF9KW	公共厕所	125.115405	43.915704	200300	431	220106
B0FFLAGBIN	公共厕所	125.741496	43.897201	200300	431	220105
B0FFLAGMSU	公共厕所	125.279948	43.857306	200300	431	220104
B0FFLAGYHR	公共厕所	125.72636	43.53722	200300	431	220112
B0FFLAI4BM	公共厕所	125.02724	44.278803	200300	431	220122
B0FFLAIKUE	公共厕所	125.996621	44.114348	200300	431	220113
B0FFLATNBB	公共厕所	125.592757	43.488874	200300	431	220112
B0FFLATOUR	公共厕所	125.395144	43.587015	200300	431	220102
B0FFLB05KY	公共厕所	125.333652	43.937679	200300	431	220103
B0FFLB8WPI	紧急避难场所	125.377548	43.878828	200400	431	220105
B0FFLBYYVV	公共厕所	125.478893	43.773204	200300	431	220102
B0FFLC0Y25	公共厕所	125.710986	44.539605	200300	431	220183
B0FFLC3IT2	公共厕所	125.568796	43.699396	200300	431	220112
B0FFLC7LRA	公共厕所	125.687502	43.87088	200300	431	220105
B0FFLCEQ0V	公共厕所	126.53195	44.838994	200300	431	220182
B0FFLCHKPM	公共厕所	125.354581	44.802487	200300	431	220122
B0FFLCVNJX	公共厕所	125.376573	43.932036	200300	431	220105
B0FFLCVROA	公共厕所	125.281629	44.226857	200300	431	220122
B0FFLDEFIS	公共厕所	126.383117	44.888804	200300	431	220182
B0FFLDFUC2	公共厕所	125.366047	43.896913	200300	431	220105
B0FFLDG9PY	公共厕所	126.530334	44.835569	200300	431	220182
B0FFLDI5I0	公共厕所	125.443548	43.82853	200300	431	220102
B0FFLDJV68	公共厕所	125.369996	43.945177	200300	431	220105
B0FFLDJWDH	公共厕所	125.34725	43.904483	200300	431	220103
B0FFLDLCLQ	公共厕所	125.370094	43.941178	200300	431	220105
B0FFLDS8M2	公共厕所	126.479828	44.818146	200300	431	220182
B0FFLEEUI3	公共厕所	125.398489	43.912342	200300	431	220105
B0FFLFP2J5	公共厕所	125.223851	43.944135	200300	431	220106
B0FFLFQ19M	公共厕所	125.313368	43.800748	200300	431	220102
B0FFLFWTF8	公共厕所	125.367172	43.916643	200300	431	220105
B0FFLGWB46	公共厕所	125.683744	44.526384	200300	431	220183
B0FFLHIJ5G	公共设施	125.656079	43.544041	200000	431	220112
B0FFLHRBSO	公共厕所	125.390623	43.868747	200300	431	220105
B0FFLHZOO5	公共厕所	125.474151	43.77539	200300	431	220102
B0FFLI0GPB	公共厕所	125.295249	43.802185	200300	431	220102
B0FFLIDYWA	公共厕所	126.575072	44.825987	200300	431	220182
B0FFLIE4BR	公共厕所	124.795263	43.268173	200300	431	220184
B0FFLIE5KL	公共厕所	125.212602	43.949838	200300	431	220106
B0FFLJ4V1R	公共厕所	125.315994	43.934752	200300	431	220103
B0FFLJC0T3	公共设施	125.416978	43.970438	200000	431	220103
B0FFLJUE9O	公共厕所	125.288741	43.94433	200300	431	220103
B0FFLJXSZJ	公共厕所	125.373922	43.933827	200300	431	220105
B0FFLLIUT7	公共厕所	125.362879	43.893158	200300	431	220105
B0FFLMENLP	公共厕所	125.323403	43.934881	200300	431	220103
B0FFLNRDYK	公共厕所	125.479823	43.790704	200300	431	220102
B0FFLPQ89L	公共厕所	125.353265	43.907592	200300	431	220102
B0FFM0OXA9	公共厕所	125.252096	43.909716	200300	431	220106
B0FFM1FJF2	公共厕所	125.372105	43.876327	200300	431	220105
B0FFM1G57H	公共厕所	125.369203	43.879662	200300	431	220105
B0FFM1GTOI	公共厕所	125.339958	43.9176	200300	431	220103
B0FFM1YQZ5	公共厕所	125.168092	43.893779	200300	431	220106
B0FFM2311T	公共厕所	125.433104	43.767785	200300	431	220102
B0FFM397MB	公共厕所	125.330242	43.970361	200300	431	220103
B0FFM3A3KC	公共厕所	125.284856	43.918648	200300	431	220106
B0FFM3AMEG	公共厕所	125.222916	43.799604	200300	431	220104
B0FFM3VL6F	公共厕所	125.163735	44.064555	200300	431	220103
B0FFM4K77H	公共厕所	125.370106	43.923841	200300	431	220105
B0FFM59ZZS	公共厕所	125.009224	44.532534	200300	431	220122
B0FFM5HBJJ	公共厕所	125.269424	43.852642	200300	431	220104
B0FFM61Q95	公共厕所	125.214295	43.949966	200300	431	220106
B0FFM6IBWJ	公共厕所	125.372554	43.937138	200300	431	220105
B0FFM7BP0A	公共厕所	125.106001	43.925745	200300	431	220106
B0FFM7IOFP	公共厕所	125.151672	44.092587	200300	431	220103
B0FFM813ZB	公共厕所	125.385518	43.897537	200300	431	220105
B0FFM8T3B1	公共厕所	125.293352	43.964057	200300	431	220103
B0FFM95WWH	公共厕所	125.013474	44.535482	200300	431	220122
B0FFM96LYW	公共厕所	125.164901	43.895291	200300	431	220106
B0FFM9BFQM	公共厕所	125.851027	44.157979	200300	431	220113
B0FFM9HYIN	公用电话	125.347803	43.905078	200200	431	220103
B0FFM9SICZ	公共厕所	125.284215	43.943153	200300	431	220103
B0FFM9SPJM	公共厕所	125.329001	43.932795	200300	431	220103
B0FFMA5X9G	公共厕所	125.367713	43.939282	200300	431	220105
B0FFMA6BHA	公共厕所	126.77806	44.829935	200300	431	220182
B0FFMADFCV	公用电话	125.173464	44.430189	200200	431	220122
B0FFMALCWC	公共厕所	125.2951	43.886239	200300	431	220104
B0FFMBUX3A	公共厕所	125.170008	43.89529	200300	431	220106
B0FFMC7NRL	公共厕所	125.397852	43.930921	200300	431	220105
B0FFMCPZYU	公共厕所	125.383757	43.855792	200300	431	220102
B0FFMCREUA	紧急避难场所	125.352661	43.940693	200400	431	220103
B0FFMCTNE4	公共厕所	125.153599	44.092793	200300	431	220103
B0FFMCX8YY	公共厕所	125.162169	43.873673	200300	431	220106
B0FFMCXKZI	公共厕所	125.42963	43.922623	200300	431	220105
B0FFMCZ4LL	公共厕所	125.319237	43.819218	200300	431	220102
B0FFMDYZ5F	公共厕所	125.359453	43.944055	200300	431	220103
B0FFME1O67	公共厕所	125.393572	43.907968	200300	431	220105
B0FFMEB7W7	公共厕所	125.82399	43.950314	200300	431	220113
B0FFMEBB2K	公共厕所	125.165438	44.411885	200300	431	220122
B0FFMECC04	公共厕所	125.375451	43.896558	200300	431	220105
B0FFMEDSJ5	公共厕所	124.854505	44.137927	200300	431	220122
B0FFMEEYIZ	公共厕所	126.522339	44.821881	200300	431	220182
B0FFMEFNEE	公共厕所	125.325578	43.932019	200300	431	220103
B0FFMEYKZW	公共厕所	126.560895	44.849303	200300	431	220182
B0FFMGRA9X	公共厕所	125.274288	43.935631	200300	431	220106
B0FFMHHTJG	公共厕所	125.344986	43.844898	200300	431	220102
B0FFMHJFUZ	公共厕所	125.351424	43.909274	200300	431	220103
B0FFMHJQMN	公共厕所	125.273966	43.845685	200300	431	220104
B0FFMHK16O	公共厕所	125.317581	43.922638	200300	431	220103
B0G02R6428	公共厕所	124.76804	43.420538	200300	431	220184
B0G02R6YR6	公共厕所	125.389264	43.919073	200300	431	220105
B0G04B6C2S	公共厕所	125.384724	43.897834	200300	431	220105
B0G06GM8TS	公共厕所	125.993151	44.119506	200300	431	220113
B0G06GNGGC	公共厕所	125.413521	43.637933	200300	431	220102
B0G06GNOHQ	公共厕所	125.246489	43.842522	200300	431	220104
B0G0717L6R	公共厕所	125.248506	43.842463	200300	431	220104
B0G079932F	公共厕所	125.034724	44.283833	200300	431	220122
B0G07D4YEO	公共厕所	125.859714	44.15849	200300	431	220113
B0G0ANP9JG	公共厕所	125.205159	43.820216	200300	431	220106
B0G0BBZ4LA	公共厕所	125.33578	43.896385	200300	431	220102
B0G0BO5F0U	公共厕所	125.544551	43.680184	200300	431	220112
B0G0D63QX4	公共厕所	125.767469	43.339933	200300	431	220112
B0G0D64IAB	公共厕所	125.337791	43.809442	200300	431	220102
B0G0FLADXB	公共厕所	124.846357	43.505614	200300	431	220184
B0G0HKEWZR	公共厕所	125.342862	43.905228	200300	431	220103
B0G0K9U3PH	公共厕所	125.248488	43.842483	200300	431	220104
B0G0KKQABB	公共厕所	125.476119	43.776846	200300	431	220102
B0G0L9JOI9	公共厕所	124.931872	43.624144	200300	431	220184
B0G0M1O76F	公共厕所	125.433735	43.925369	200300	431	220105
B0G0NRX68W	公共厕所	125.375804	43.875563	200300	431	220105
B0G0NXXTDK	公共厕所	125.293762	43.83996	200300	431	220104
B0G0P4D38L	公共厕所	125.598597	43.880132	200300	431	220105
B0G0P7E2R5	公共厕所	125.888841	44.163269	200300	431	220113
B0G0P7FXEQ	公共厕所	125.991484	44.118976	200300	431	220113
B0G0V1NTJ3	公共厕所	125.411125	43.968693	200300	431	220103
B0G0V4I4YP	公共厕所	125.277267	43.854566	200300	431	220104
B0G0VHM4S5	公共厕所	125.217777	44.030503	200300	431	220103
B0G11LDZJ2	公共厕所	125.255805	43.914705	200300	431	220106
B0G11RE72R	公共厕所	125.182225	44.432606	200300	431	220122
B0G11SDIPB	公共厕所	125.287744	43.876184	200300	431	220104
B0G12AJ1FD	公共厕所	125.713406	44.53188	200300	431	220183
B0G12SL0WT	公共厕所	125.382043	43.935718	200300	431	220105
B0G13S1LAV	公共厕所	125.407459	43.864908	200300	431	220105
B0G17CY432	公共厕所	125.725823	44.536194	200300	431	220183
B0G17PSFIR	公共厕所	125.307421	43.970397	200300	431	220103
B0G1ADYMMR	公共厕所	125.23119	43.793163	200300	431	220104
B0G1AO1S5J	男洗手间	125.101594	43.719305	200301	431	220184
B0G1DAE4B9	公共厕所	125.271866	43.889323	200300	431	220106
B0G1DMD0HS	公共厕所	125.292078	43.891182	200300	431	220106
B0G1FSMU0W	公共厕所	125.663546	43.535513	200300	431	220112
B0G1JC6002	公共厕所	126.567863	44.83214	200300	431	220182
B0G1JC7HI8	公共厕所	125.332631	43.840192	200300	431	220102
B0G1SA9WW5	公共厕所	125.360661	43.898759	200300	431	220105
B0G1SD83SU	公共厕所	125.290713	43.928571	200300	431	220103
B0G1TCXPVR	公共厕所	125.851728	44.16254	200300	431	220113
B0G1X7HGUP	公共厕所	125.291781	43.93748	200300	431	220103
B0G1XAFXHW	公共厕所	125.323735	43.904658	200300	431	220103
B0G1XOGWJF	公共厕所	125.295895	43.867155	200300	431	220104
B0G1XZGS0C	公共厕所	125.323733	43.92922	200300	431	220103
B0G1YAREJX	公共设施	125.335645	43.906118	200000	431	220103
B0G1YSR7RQ	公共厕所	125.344113	43.892352	200300	431	220102
B0G1Z76P1X	公共厕所	125.363731	43.888663	200300	431	220105
B0G1ZS6FKD	公共厕所	125.406424	43.884086	200300	431	220105
B0G21OD3AT	公共厕所	125.295044	43.935297	200300	431	220103
B0G21S6UJD	公共厕所	125.444828	43.771477	200300	431	220102
B0G22CTWZ0	公共厕所	125.189065	43.935978	200300	431	220106
B0G25HVRNG	公共厕所	125.259446	43.842818	200300	431	220104
B0G274CJUU	女洗手间	125.31729	43.90114	200302	431	220103
B0G2AL8SK7	公共厕所	125.278286	43.901281	200300	431	220106
B0G2ALD2RP	公共厕所	125.423131	43.909639	200300	431	220105
B0G2BR95PQ	公共设施	125.228447	43.800404	200000	431	220104
B0G2F71YNO	公共厕所	125.257321	43.823951	200300	431	220104
B0G2J5HANS	公共厕所	125.392225	43.936119	200300	431	220105
B0G2JUHAZW	公共厕所	125.321863	43.975332	200300	431	220103
B0G2KSRTF7	公共厕所	125.382487	43.919096	200300	431	220105
B0G2SCJOQ4	公共设施	125.346204	43.908371	200000	431	220103
B0G2SHKA1Q	公共设施	125.335589	43.885545	200000	431	220102
B0G2U53PTQ	公共厕所	125.303806	43.948346	200300	431	220103
B0G2V5KVK4	公共厕所	125.367676	43.931593	200300	431	220105
B0G2VSL1YB	公共厕所	125.31749	43.940824	200300	431	220103
B0G2VULIQM	公共厕所	125.341534	43.919037	200300	431	220103
B0G2ZAGBJC	公共厕所	125.449409	43.92388	200300	431	220105
B0G2ZMFW72	公共厕所	125.436152	43.9268	200300	431	220105
B0G2ZUGFHU	公共厕所	125.329066	43.902408	200300	431	220103
B0G316V5EH	公共厕所	125.329133	43.896458	200300	431	220103
B0G316VDAK	公共厕所	125.258747	43.9865	200300	431	220106
B0G336SWRN	公共厕所	124.821752	43.505128	200300	431	220184
B0G336SXYR	公共厕所	124.820212	43.510111	200300	431	220184
B0G336T6Q5	公共厕所	124.819533	43.50938	200300	431	220184
B0G336TLRV	公共厕所	125.287739	44.230885	200300	431	220122
B0G336TM05	公共厕所	125.627116	44.019487	200300	431	220113
B0G33KVC2K	公共厕所	125.248515	43.842457	200300	431	220104
B0G33SX3JJ	公共厕所	125.585552	43.874431	200300	431	220105
B0G33SXXHZ	公共厕所	125.585642	43.874652	200300	431	220105
B0G33UY623	公共厕所	125.989519	44.117978	200300	431	220113
B0G391TW9H	公共厕所	125.288119	44.235152	200300	431	220122
B0G39SOO6U	公共厕所	124.771107	43.471672	200300	431	220184
B0G39SOPUF	公共厕所	125.480999	43.769366	200300	431	220102
B0G39SOX3J	公共厕所	124.931417	43.625431	200300	431	220184
B0G3A5DPHR	公共厕所	125.007843	43.872373	200300	431	220184
B0G3A5FRF6	公共厕所	125.161014	44.068829	200300	431	220103
B0G3A7I11E	公共厕所	125.35028	43.906913	200300	431	220103
B0G3AUFLTZ	公共设施	125.657097	43.529633	200000	431	220112
B0G3AXKRFC	公共厕所	125.917191	43.884029	200300	431	220113
B0G3AZC5TB	公共厕所	125.469673	43.867027	200300	431	220105
B0G3DL3Q4O	公共厕所	125.453315	43.794209	200300	431	220102
B0G3JS3KFL	公共厕所	125.470833	43.790109	200300	431	220102
B0G3JS3RY7	公共厕所	125.602786	43.872396	200300	431	220105
B0G3JS4TSC	公共厕所	125.589183	43.877212	200300	431	220105
B0G3JS4ZGK	公共厕所	125.598001	43.88057	200300	431	220105
B0G3JS515R	公共厕所	125.588226	43.873874	200300	431	220105
B0G3JS52Q0	公共厕所	125.454585	43.767644	200300	431	220102
B0G3JS58RT	公共厕所	125.598561	43.880067	200300	431	220105
B0G3JS5MFB	公共厕所	125.588723	43.876092	200300	431	220105
B0G3JS5NF4	公共厕所	126.192491	44.509923	200300	431	220113
B0G3LBCZOE	公共厕所	126.493879	44.818555	200300	431	220182
B0G3LKCK2B	公共厕所	125.330855	43.818818	200300	431	220102
B0G3LLHQ1I	公共厕所	125.508658	43.503743	200300	431	220112
B0G3LLIJTW	公共厕所	125.388922	43.891878	200300	431	220105
B0G3M70ELH	公共厕所	125.412582	43.637494	200300	431	220102
B0G3M7183O	公共厕所	125.294997	43.954746	200300	431	220103
B0G3MDX47U	公共厕所	125.86937	43.345454	200300	431	220112
B0G3MDX91H	公共厕所	125.690938	43.430575	200300	431	220112
B0G3MDY3AK	公共厕所	125.851728	43.344528	200300	431	220112
B0G3MU1E3L	公共厕所	125.369413	43.934035	200300	431	220105
B0G3SX012W	公共厕所	125.350154	43.906452	200300	431	220103
B0G3SXX7TV	公共厕所	125.349101	43.904216	200300	431	220103
B0G3SXYCX7	公共厕所	125.349092	43.904372	200300	431	220103
B0G3T9QMJU	公共厕所	124.932303	43.625539	200300	431	220184
B0G3T9QNCJ	公共厕所	124.811671	43.505311	200300	431	220184
B0G3T9R28I	公共厕所	124.807731	43.503966	200300	431	220184
B0G3T9R2MY	公共厕所	126.256974	44.812179	200300	431	220182
B0G3T9RYFX	公共厕所	126.610093	44.782046	200300	431	220182
B0GD1RNY73	公共厕所	125.368066	43.910757	200300	431	220105
B0GD5L3JKF	公共厕所	125.285787	44.847543	200300	431	220122
B0GD9ULISF	公共厕所	125.395735	43.80037	200300	431	220102
B0GDDAQRJN	公共厕所	125.401554	43.87473	200300	431	220105
B0GDDXYRJ2	公共厕所	125.343459	43.899681	200300	431	220102
B0GDRXFPKS	公共厕所	126.486889	44.819283	200300	431	220182
B0GK0MACJD	公共厕所	125.768449	43.335502	200300	431	220112
B0GK0S9DG0	公共厕所	125.465004	43.775769	200300	431	220102
B0GK0ZAMRE	公共厕所	125.304785	43.872949	200300	431	220104
B0GKAKV9SB	公共厕所	125.490586	43.720166	200300	431	220102
B0GKBPBZ32	公共厕所	125.555292	43.642093	200300	431	220112
B0GKC6PQWK	报刊亭	125.373082	43.881242	200100	431	220105
B0GKF6NF5Z	公共厕所	125.58874	43.87463	200300	431	220105
B0GKFKN1G5	公共厕所	125.591238	43.87482	200300	431	220105
B0GKH719U0	报刊亭	125.283661	43.937674	200100	431	220103
B0GKH72URM	报刊亭	125.289256	43.864573	200100	431	220104
B0GKHC19F6	报刊亭	125.28014	43.870224	200100	431	220106
B0GKHC30B1	报刊亭	125.298158	43.869517	200100	431	220104
B0GKHO72OA	公共厕所	125.244795	43.836696	200300	431	220104
B0GKJHXX6L	公共厕所	125.585579	43.874691	200300	431	220105
B0GKN45AY6	公用电话	125.838859	44.151576	200200	431	220113
B0GKPR070I	公共厕所	125.361762	43.851876	200300	431	220102
B0GKSUKQ8O	报刊亭	125.302953	43.896669	200100	431	220104
B0GKU7JE9J	报刊亭	125.2751	43.845764	200100	431	220104
B0GKU7JSEA	报刊亭	125.283798	43.845577	200100	431	220104
B0GKXLGKMB	公共厕所	125.588579	43.876048	200300	431	220105
B0GKXLHLNO	公共厕所	125.588677	43.874754	200300	431	220105
B0GR190PHQ	公共厕所	125.320979	43.914534	200300	431	220103
B0GR190PHU	残障洗手间/无障碍洗手间	125.320215	43.915267	200303	431	220103
B0GR191KBJ	公共厕所	125.32006	43.915051	200300	431	220103
B0GR19ZFYW	婴儿换洗间/哺乳室/母婴室	125.323193	43.915576	200304	431	220103
B0GR1R1AP0	公共厕所	125.697376	44.533865	200300	431	220183
B0GR1ZXPI3	公共厕所	125.702298	44.526637	200300	431	220183
B0GR1ZYRQ0	公共厕所	125.384086	43.871195	200300	431	220105
B0GR5A1242	公共厕所	125.746327	44.547051	200300	431	220183
B0GR5L2XNL	公共厕所	125.710658	44.536713	200300	431	220183
B0GRCOFXYK	公共厕所	125.323299	43.901638	200300	431	220103
B0GRH5VE0H	公共厕所	125.357415	43.895941	200300	431	220102
B0GRHUWP26	公共厕所	124.877964	44.106837	200300	431	220122
B0GROX4WIB	公共厕所	124.862949	43.52065	200300	431	220184
B0GRUM6VL0	公共厕所	124.811822	43.508081	200300	431	220184
B0GRZS805A	公共厕所	125.393728	43.878712	200300	431	220105
B0GU2ZD9S8	公共厕所	125.36017	43.93202	200300	431	220103
B0GU9HVXZN	公共厕所	125.353721	43.847752	200300	431	220102
B0GUJKM6K6	公共厕所	125.269037	43.80593	200300	431	220104
B0GUNOKU19	公共厕所	126.484863	44.819078	200300	431	220182
B0GUP6XXDN	公共厕所	125.326912	43.903771	200300	431	220103
B0GUPKYSZL	公共厕所	125.293217	43.940616	200300	431	220103
B0GUUN1AHB	女洗手间	125.10164	43.719334	200302	431	220184
B0GUZOHYYO	公共厕所	125.211917	43.808999	200300	431	220104
B0H644GLZ6	公共厕所	125.335026	43.864951	200300	431	220102
B0H644HGJD	公共厕所	125.33528	43.820904	200300	431	220102
B0H6FB0J3J	公共厕所	125.490952	43.781152	200300	431	220102
B0H6H5G814	公共厕所	125.313034	43.952282	200300	431	220103
B0H6L9K5CW	公共厕所	125.22747	43.943828	200300	431	220106
B0H6LZDD2P	公共厕所	125.77188	43.331112	200300	431	220112
B0H6PHPSGO	公共厕所	125.990476	44.120699	200300	431	220113
B0H6PNLW6C	公共厕所	125.350332	43.891157	200300	431	220102
B0H6SYXG9Z	公共厕所	125.676536	44.522625	200300	431	220183
B0H6X5VWX5	公共厕所	125.394409	43.907983	200300	431	220105
B0H6X5WIF9	报刊亭	125.301248	43.869283	200100	431	220104
B0H6YXBCSO	公共厕所	125.31362	43.975901	200300	431	220103
B0HA1CGXX6	公共厕所	125.330857	43.875288	200300	431	220102
B0HA1GE1GC	公共厕所	126.191319	44.509391	200300	431	220113
B0HA2PPUG4	公共厕所	125.33351	43.877552	200300	431	220102
B0HA2SQ6FA	公共厕所	124.861196	43.509261	200300	431	220184
B0HA2SQT7B	公共厕所	124.790117	43.486829	200300	431	220184
B0HA6LDOEM	公用电话	125.352672	43.875011	200200	431	220102
B0HA6LDXVJ	公共厕所	125.204068	43.820409	200300	431	220106
B0HA6XG5CY	公共厕所	125.175214	44.432083	200300	431	220122
B0HA7BZ5VA	公共厕所	125.366595	43.846005	200300	431	220102
B0HA91B70G	公共厕所	125.386796	43.935093	200300	431	220105
B0HA9U6N4U	公共厕所	124.818159	43.494261	200300	431	220184
B0HADSBPZ2	公共厕所	125.327022	43.822568	200300	431	220102
B0HAH9LOAM	公共厕所	125.361835	43.851895	200300	431	220102
B0HAKGHO9K	公共厕所	125.2955	43.936025	200300	431	220103
B0HAMC2P2N	公共厕所	125.418153	43.894025	200300	431	220105
B0HAPRVIPT	公共厕所	124.807606	43.508637	200300	431	220184
B0HAPZS26V	公共厕所	124.804665	43.509034	200300	431	220184
B0HARS0SZQ	公共厕所	124.815396	43.514846	200300	431	220184
B0HAV59LFZ	公共厕所	125.825917	44.150299	200300	431	220113
B0HB11HGQW	公共厕所	126.190175	44.508632	200300	431	220113
B0HB2GVHJ3	报刊亭	125.301668	43.944731	200100	431	220103
B0HB34740T	公共厕所	125.621095	44.664701	200300	431	220183
B0HB3LASXF	公共厕所	125.662354	43.833042	200300	431	220105
B0HB3P8E59	公共厕所	125.583656	43.877827	200300	431	220105
B0HB3R9QB1	公共厕所	125.464094	43.708057	200300	431	220102
B0HB4CAEPV	公共厕所	125.390149	43.841586	200300	431	220102
B0HB7X3AZ1	公共厕所	125.444873	43.700344	200300	431	220102
B0HBKSNK4Z	公共厕所	125.358931	43.988001	200300	431	220103
B0HBLCC3LW	公共厕所	125.248479	43.842497	200300	431	220104
B0HBLM8JUY	公共厕所	125.588659	43.874663	200300	431	220105
B0HBLUCPJQ	公共厕所	125.356042	43.866025	200300	431	220102
B0HBMZMY4T	报刊亭	125.370523	43.931641	200100	431	220105
B0HBRK3CAV	公共厕所	125.250797	43.814119	200300	431	220104
B0HBRK4CMB	公共厕所	125.845599	44.14625	200300	431	220113
B0HBRX66SN	公共厕所	125.363688	43.889548	200300	431	220105
B0HBT75F0V	公共厕所	125.16639	44.060748	200300	431	220103
B0HBTD3DLU	公共厕所	125.319968	43.922318	200300	431	220103
B0HBTR3Y8R	公共厕所	125.354689	44.801776	200300	431	220122
B0HBTZ2X8E	公共厕所	125.606952	43.885165	200300	431	220105
B0HBX5R1ZS	公共厕所	125.45126	43.703564	200300	431	220102
B0HBX6MAAG	公共厕所	125.242845	43.862995	200300	431	220106
B0HBXGOXY3	公共厕所	125.463312	43.70881	200300	431	220102
B0HBXOUO00	公共厕所	125.335681	44.759539	200300	431	220122
B0HBYOIBNJ	公共厕所	125.429243	43.696539	200300	431	220102
B0HDDZANF6	报刊亭	125.313294	43.825936	200100	431	220102
B0HDHGCLOE	公共厕所	125.222044	43.943355	200300	431	220106
B0HDHKAVNS	公共厕所	125.82554	44.133564	200300	431	220113
B0HDHZELKS	公共厕所	124.8341	43.527199	200300	431	220184
B0HDLSXHHO	公共厕所	124.817695	43.514652	200300	431	220184
B0HDMHVIL4	公共厕所	125.357814	43.866927	200300	431	220105
B0HG0GU7CM	公共厕所	126.191023	44.506342	200300	431	220113
B0HG0UY9S4	公共厕所	125.318713	43.860871	200300	431	220104
B0HG0UZHG1	公共厕所	125.364449	43.916818	200300	431	220105
B0HG2LZC5B	公共厕所	125.300795	43.927732	200300	431	220106
B0HG37GAMI	公共厕所	124.920316	43.32536	200300	431	220184
B0HG3GC6CW	公共厕所	125.400628	43.899598	200300	431	220105
B0HG3GCW1M	公共厕所	124.766991	43.354748	200300	431	220184
B0HG3PDAZL	公共厕所	125.408421	43.921492	200300	431	220105
B0HG57BQKX	报刊亭	125.31756	43.954951	200100	431	220103
B0HG5RBQZ1	公共厕所	125.279621	43.862865	200300	431	220104
B0HG61EA8B	公共厕所	125.858248	43.34129	200300	431	220112
B0HG67F9QH	公共厕所	125.398543	43.801332	200300	431	220102
B0HG69EI55	公共厕所	125.27604	43.809071	200300	431	220102
B0HGCAI88S	公共厕所	125.248691	43.867746	200300	431	220106
B0HGFR6LYU	公共厕所	125.333873	43.939548	200300	431	220103
B0HGJ9JNUC	公共厕所	125.989529	44.120378	200300	431	220113
B0HGJ9K9DG	公共厕所	125.989727	44.119484	200300	431	220113
B0HGJMGPQ7	公共厕所	124.768375	43.346441	200300	431	220184
B0HGK4GQZ9	公共厕所	125.345573	43.81255	200300	431	220102
B0HGKNFER4	公共厕所	125.858147	43.347342	200300	431	220112
B0HGKOIZAK	公共厕所	125.854922	44.158564	200300	431	220113
B0HGKOL15R	公共厕所	125.293728	43.79667	200300	431	220102
B0HGKZI4HO	公共厕所	125.31818	43.915796	200300	431	220103
B0HGN6KFIX	公共厕所	125.285713	43.799046	200300	431	220102
B0HGN6KU7P	公共厕所	125.360868	43.852445	200300	431	220102
B0HGNCM7PC	公共厕所	125.164981	44.411444	200300	431	220122
B0HGNCNW7P	公共厕所	125.290734	44.235596	200300	431	220122
B0HGNHLYK1	公共厕所	124.855617	44.138923	200300	431	220122
B0HGNKJE68	公共厕所	125.411214	43.639041	200300	431	220102
B0HGNMKCP7	公共厕所	124.833469	43.522442	200300	431	220184
B0HGNNJTLT	公共厕所	125.283205	44.231981	200300	431	220122
B0HGNXP48M	公共厕所	125.243062	43.843074	200300	431	220104
B0HGNYJWG6	公共厕所	124.775214	43.482748	200300	431	220184
B0HGOKTXYE	公共厕所	125.169533	43.894429	200300	431	220106
B0HGT1B20G	公共厕所	125.406622	43.883614	200300	431	220105
B0HGT79QYN	报刊亭	125.371875	43.871856	200100	431	220105
B0HGTB7D9W	报刊亭	125.272416	43.854325	200100	431	220104
B0HGUKD48S	公共厕所	126.071142	44.099213	200300	431	220113
B0HGVPMFF7	公共厕所	125.464319	43.791485	200300	431	220102
B0HGVZOHZB	公共厕所	125.554776	43.648177	200300	431	220112
B0HU4SLGJ2	公共厕所	125.273581	43.808881	200300	431	220102
B0HUB6C1BY	公共厕所	125.348844	43.831775	200300	431	220102
B0HUBYEFOQ	公共厕所	125.252283	43.911823	200300	431	220106
B0HUKG4H7K	公共厕所	125.463769	43.857901	200300	431	220105
B0HUN5ADY5	男洗手间	125.366442	43.846052	200301	431	220102
B0HUN99U23	女洗手间	125.423942	43.878735	200302	431	220105
B0HUN9A15J	女洗手间	125.366418	43.846091	200302	431	220102
B0HUN9B3JS	女洗手间	125.101639	43.719334	200302	431	220184
B0HUN9BY4Y	男洗手间	125.424945	43.879861	200301	431	220105
B0HUNCA6XW	女洗手间	125.317292	43.901139	200302	431	220103
B0HUNCAF4I	男洗手间	125.101594	43.719305	200301	431	220184
B0HUNHASO3	女洗手间	125.366426	43.84609	200302	431	220102
B0HUNHBFZP	男洗手间	125.424	43.878736	200301	431	220105
B0HUNL9LUC	女洗手间	125.424947	43.879864	200302	431	220105
B0HUNL9T93	男洗手间	125.424948	43.879783	200301	431	220105
B0HUNLAG3J	女洗手间	125.423943	43.87875	200302	431	220105
B0HUNLBQ6P	女洗手间	125.101368	43.719193	200302	431	220184
B0HUNRA7SH	男洗手间	125.424945	43.879863	200301	431	220105
B0HUNRAV8V	男洗手间	125.101593	43.719305	200301	431	220184
B0HUNRAVFW	男洗手间	125.101593	43.719304	200301	431	220184
B0HUNRBIEV	男洗手间	125.101422	43.719213	200301	431	220184
B0HUNRBQ1W	女洗手间	125.317292	43.901139	200302	431	220103
B0HUNS9IBY	女洗手间	125.10164	43.719334	200302	431	220184
B0HUNS9PRG	男洗手间	125.424001	43.878735	200301	431	220105
B0HUNUAE75	男洗手间	125.101422	43.719213	200301	431	220184
B0HUNUATS0	男洗手间	125.366441	43.846052	200301	431	220102
B0HUNUBGTN	女洗手间	125.101369	43.71919	200302	431	220184
