# Supplementary material for: Design of Urban resilience model in emergency situations
Source: PLoS One. 2026 Jun 9;21(6):e0347588. doi: 10.1371/journal.pone.0347588 (PMC13249160; doi:10.1371/journal.pone.0347588)
Supplement: S1 File — (ZIP) [file pone.0347588.s001.zip › dataset/Appendix 3/Retail service data.csv]

id	type	lon_gcj02	lat_gcj02	typecode	citycode	adcode
B01AF0002F	普通商场	125.37891	43.853165	60102	431	220102
B01AF00A06	购物相关场所	125.380745	43.920477	60000	431	220105
B01AF00A49	综合市场	125.230879	43.864357	60700	431	220106
B01AF00AD9	手机销售	125.290413	43.900818	60305	431	220106
B01AF0141A	普通商场	125.341229	43.904443	60102	431	220103
B01AF01514	综合市场	125.389809	43.887739	60700	431	220105
B01AF015CC	商场	125.317722	43.829734	60100	431	220102
B01AF01632	综合市场	125.250248	43.820483	60700	431	220104
B01AF027C1	便民商店/便利店	125.266943	43.890022	60200	431	220106
B01AF0287D	建材五金市场	125.334618	43.899949	60603	431	220102
B01AF02964	眼镜店	125.281157	43.858175	61204	431	220104
B01AF029DF	文化用品店	125.31548	43.904949	60800	431	220103
B01AF02A53	眼镜店	125.317985	43.865234	61204	431	220104
B01AF02A6A	综合市场	125.334194	43.908846	60700	431	220103
B01AF02AD7	烟酒专卖店	125.366134	43.879599	61210	431	220105
B01AF02BE5	建材五金市场	125.296605	43.892589	60603	431	220106
B01AF02BF7	便民商店/便利店	125.340002	43.887623	60200	431	220102
B01AF02CD1	便民商店/便利店	125.352925	43.869871	60200	431	220102
B01AF02CDA	珠宝首饰工艺品	125.318172	43.873206	61202	431	220104
B01AF02E33	烟酒专卖店|购物服务	125.327457	43.884379	061210|060200	431	220102
B01AF02E43	建材五金市场	125.307501	43.897179	60603	431	220103
B01AF02E93	便民商店/便利店	125.333035	43.903958	60200	431	220103
B01AF02E95	眼镜店	125.379322	43.920774	61204	431	220105
B01AF02F3B	便民商店/便利店	125.299131	43.899861	60200	431	220106
B01AF03034	果品市场	125.317244	43.942021	60704	431	220103
B01AF030E4	便民商店/便利店	125.343647	43.884482	60200	431	220102
B01AF031D2	烟酒专卖店	125.275952	43.852383	61210	431	220104
B01AF03235	超市	125.369391	43.874825	60400	431	220105
B01AF03266	烟酒专卖店	125.298323	43.882727	61210	431	220104
B01AF03311	建材五金市场	125.340497	43.901982	60603	431	220102
B01AF03372	眼镜店	125.318273	43.866071	61204	431	220104
B01AF03402	自行车专卖店	125.339989	43.898668	61208	431	220102
B01AF034A3	典当行	125.328321	43.893037	61302	431	220102
B01AF03507	眼镜店	125.328451	43.93073	61204	431	220103
B01AF03528	超市	125.341924	43.890745	60400	431	220102
B01AF03565	便民商店/便利店	125.392418	43.871445	60200	431	220105
B01AF03593	建材五金市场	125.346694	43.900335	60603	431	220102
B01AF035B1	眼镜店	125.328475	43.864502	61204	431	220102
B01AF0363E	建材五金市场	125.376664	43.915296	60603	431	220105
B01AF036C1	专营店	125.340563	43.894116	61200	431	220102
B01AF036F0	眼镜店	125.295463	43.900639	61204	431	220106
B01AF037B4	建材五金市场	125.317206	43.935945	60603	431	220103
B01AF037BA	建材五金市场	125.331972	43.898091	60603	431	220102
B01AF03986	建材五金市场	125.335669	43.892259	60603	431	220102
B01AF039AA	布艺市场	125.331791	43.894837	60605	431	220102
B01AF039E5	建材五金市场	125.380455	43.914864	60603	431	220105
B01AF039F8	农副产品市场	125.365804	43.827036	60703	431	220102
B01AF03ABE	普通商场|商务住宅	125.712389	44.535222	060102|120201	431	220183
B01AF03ADF	便民商店/便利店|购物服务	125.365547	43.834753	060200|060400	431	220102
B01AF03B11	建材五金市场|购物服务	125.335142	43.900865	060603|061200	431	220103
B01AF03B42	便民商店/便利店	125.391313	43.707689	60200	431	220102
B01AF03B64	体育用品店	125.291118	43.865139	60900	431	220104
B01AF03C0C	便民商店/便利店	125.264144	43.872279	60200	431	220106
B01AF03C40	建材五金市场	125.296425	43.884502	60603	431	220104
B01AF03E07	购物相关场所	125.343032	43.862741	60000	431	220102
B01AF03ECC	便民商店/便利店	125.34309	43.840972	60200	431	220102
B01AF0404C	果品市场|购物服务	125.330246	43.903862	060704|060200	431	220103
B01AF040F6	便民商店/便利店	125.288596	43.907771	60200	431	220106
B01AF0419A	便民商店/便利店	125.297673	43.894199	60200	431	220106
B01AF041D0	专营店	125.30584	43.866032	61200	431	220104
B01AF041DC	建材五金市场	125.263715	43.88873	60603	431	220106
B01AF04234	建材五金市场	125.335893	43.892598	60603	431	220102
B01AF042BB	书店	125.325752	43.866916	61205	431	220102
B01AF04323	烟酒专卖店	125.255165	43.887935	61210	431	220106
B01AF04418	建材五金市场	125.285603	43.892146	60603	431	220106
B01AF04451	服装鞋帽皮具店	125.332532	43.891266	61100	431	220102
B01AF0447E	服装鞋帽皮具店	125.318886	43.865732	61100	431	220104
B01AF0449A	便民商店/便利店	125.33045	43.871481	60200	431	220102
B01AF0457C	便民商店/便利店	125.285379	43.888039	60200	431	220106
B01AF04618	普通商场	125.261438	43.863767	60102	431	220106
B01AF0468A	建材五金市场|购物服务	125.317222	43.933251	060603|060700	431	220103
B01AF046D8	农副产品市场	125.289975	43.888565	60703	431	220106
B01AF04706	专营店	125.367153	43.871595	61200	431	220105
B01AF048D7	眼镜店	125.344622	43.894053	61204	431	220102
B01AF0497A	服装鞋帽皮具店	125.328352	43.878682	61100	431	220102
B01AF04A99	建材五金市场	125.352809	43.867263	60603	431	220102
B01AF04CBF	便民商店/便利店	125.21177	43.864076	60200	431	220106
B01AF04CC8	建材五金市场	125.263912	43.888736	60603	431	220106
B01AF04D16	书店	125.316015	43.907478	61205	431	220103
B01AF04D33	特色商业街	125.319836	43.908918	61000	431	220103
B01AF04EAF	购物相关场所	125.260811	43.902034	60000	431	220106
B01AF04EB1	农副产品市场	125.352906	43.869732	60703	431	220102
B01AF04EC9	建材五金市场|公司企业	125.184587	43.813217	060603|170200	431	220106
B01AF04F47	眼镜店	125.294899	43.900421	61204	431	220106
B01AF04F7A	建材五金市场	125.381818	43.916	60603	431	220105
B01AF04FF5	便民商店/便利店	125.252016	43.901769	60200	431	220106
B01AF05023	超市|生活服务	125.317855	43.866025	060400|070000	431	220104
B01AF0511A	建材五金市场|购物服务	125.34063	43.901801	060603|061200	431	220102
B01AF05124	普通商场	125.320146	43.867121	60102	431	220104
B01AF051C0	便民商店/便利店	125.434133	43.827883	60200	431	220102
B01AF05316	便民商店/便利店	125.266989	43.885312	60200	431	220106
B01AF05336	服装鞋帽皮具店	125.297886	43.895222	61100	431	220106
B01AF05363	建材五金市场	125.333675	43.899285	60603	431	220102
B01AF05364	便民商店/便利店	125.375148	43.828158	60200	431	220102
B01AF05389	农副产品市场	125.318545	43.905344	60703	431	220103
B01AF05526	花鸟鱼虫市场	125.457326	43.667444	60500	431	220102
B01AF0555D	家具城	125.361749	43.896619	60602	431	220105
B01AF05578	便民商店/便利店	125.269703	43.858428	60200	431	220104
B01AF05580	便民商店/便利店	125.313876	43.886587	60200	431	220104
B01AF055A6	便民商店/便利店	125.254992	43.893961	60200	431	220106
B01AF055DA	购物相关场所|生活服务	125.327615	43.907575	060000|070000	431	220103
B01AF05609	便民商店/便利店	125.352688	43.866886	60200	431	220102
B01AF05620	超市|购物服务	125.286956	43.908587	060400|060200	431	220106
B01AF05740	综合家电商场|公司企业	125.258976	43.919463	060301|170000	431	220106
B01AF0584C	服装鞋帽皮具店	125.318251	43.86703	61100	431	220104
B01AF058A9	建材五金市场|公司企业	125.259903	43.919552	060603|170200	431	220106
B01AF05A38	建材五金市场|生活服务	125.340558	43.901894	060603|070000	431	220102
B01AF05AA9	便民商店/便利店	125.31547	43.905152	60200	431	220103
B01AF05BF6	便民商店/便利店	125.31245	43.893378	60200	431	220104
B01AF05C73	超市|购物服务	125.312771	43.901242	060400|060200	431	220103
B01AF05D89	文化用品店	125.321049	43.864383	60800	431	220104
B01AF06060	便民商店/便利店	125.335692	43.9138	60200	431	220103
B01AF060B5	建材五金市场	125.36456	43.879045	60603	431	220105
B01AF06107	专营店	125.340923	43.891431	61200	431	220102
B01AF06113	建材五金市场	125.335646	43.892252	60603	431	220102
B01AF0613E	眼镜店	125.327655	43.864481	61204	431	220102
B01AF06162	便民商店/便利店	125.318223	43.886315	60200	431	220104
B01AF0618D	建材五金市场	125.364579	43.879256	60603	431	220105
B01AF06196	便民商店/便利店	125.292518	43.892147	60200	431	220106
B01AF061CE	便民商店/便利店	125.321606	43.892072	60200	431	220104
B01AF06292	便民商店/便利店	125.308403	43.901187	60200	431	220103
B01AF062ED	花卉市场	125.317459	43.881533	60501	431	220104
B01AF063F7	建材五金市场	125.334409	43.899781	60603	431	220102
B01AF06485	手机销售	125.300284	43.883043	60305	431	220104
B01AF064FF	便民商店/便利店	125.333079	43.886062	60200	431	220102
B01AF06518	布艺市场	125.343523	43.902836	60605	431	220103
B01AF06558	宠物用品店	125.342588	43.877387	61211	431	220102
B01AF06659	专营店	125.271957	43.870967	61200	431	220106
B01AF0666C	便民商店/便利店	125.262948	43.89601	60200	431	220106
B01AF06710	书店	125.326688	43.830512	61205	431	220102
B01AF06758	服装鞋帽皮具店	125.317855	43.865776	61100	431	220104
B01AF0675C	便民商店/便利店|购物服务	125.365496	43.836417	060200|060400	431	220102
B01AF06796	便民商店/便利店	125.37254	43.866233	60200	431	220105
B01AF067BD	建材五金市场	125.364605	43.877319	60603	431	220105
B01AF0681E	建材五金市场	125.335921	43.878118	60603	431	220102
B01AF06895	专营店|购物服务	125.329893	43.898502	061200|060200	431	220103
B01AF0689D	便民商店/便利店|购物服务	125.364521	43.880158	060200|060400	431	220105
B01AF06989	烟酒专卖店	125.292466	43.921266	61210	431	220106
B01AF0698C	便民商店/便利店	125.367525	43.840901	60200	431	220102
B01AF06A4E	建材五金市场|公司企业	125.341292	43.900954	060603|170200	431	220102
B01AF06AFD	购物中心	125.326893	43.891148	60101	431	220102
B01AF06B10	服装鞋帽皮具店	125.317694	43.87283	61100	431	220104
B01AF06B24	便民商店/便利店	125.289997	43.886221	60200	431	220106
B01AF06DLF	购物相关场所	125.348711	43.903544	60000	431	220102
B01AF06E7D	便民商店/便利店	125.240696	43.903661	60200	431	220106
B01AF06EBZ	钟表店	125.322546	43.891234	61203	431	220104
B01AF06EC8	超市|购物服务	125.266031	43.888831	060400|060200	431	220106
B01AF06FQT	花卉市场	125.33363	43.889581	60501	431	220102
B01AF06GMC	建材五金市场	125.364725	43.869529	60603	431	220105
B01AF06GMK	烟酒专卖店	125.334337	43.879406	61210	431	220102
B01AF06H8B	其它个人用品店	125.352612	43.903194	61400	431	220102
B01AF06H8Q	烟酒专卖店	125.327701	43.895445	61210	431	220102
B01AF06IHR	综合市场	125.297532	43.882828	60700	431	220104
B01AF06JCW	数码电子	125.306699	43.893822	60306	431	220104
B01AF06JJF	便民商店/便利店	125.338378	43.876849	60200	431	220102
B01AF06JOW	专营店	125.340838	43.897393	61200	431	220102
B01AF06K5N	专营店	125.340483	43.893668	61200	431	220102
B01AF06KON	综合市场	125.28587	43.918074	60700	431	220106
B01AF06L1Y	蔬菜市场	125.303399	43.890562	60705	431	220104
B01AF06L9C	综合市场	125.299406	43.944114	60700	431	220103
B01AF06M05	便民商店/便利店	125.301421	43.850189	60200	431	220104
B01AF06M0P	步行街	125.325813	43.906212	61001	431	220103
B01AF06NZP	便民商店/便利店	125.332778	43.876756	60200	431	220102
B01AF06OMY	专营店	125.345744	43.886185	61200	431	220102
B01AF06PLZ	超市|购物服务	125.307031	43.897343	060400|060200	431	220103
B01AF06R7Z	书店	125.328414	43.891272	61205	431	220102
B01AF06RX6	书店	125.317405	43.874181	61205	431	220104
B01AF06SOM	建材五金市场	125.336007	43.89264	60603	431	220102
B01AF06U7U	数码电子	125.3247	43.906352	60306	431	220103
B01AF06UT5	厨卫市场|公司企业	125.341719	43.890942	060604|170200	431	220102
B01AF06V11	购物相关场所	125.345557	43.889976	60000	431	220102
B01AF06WIO	家电电子卖场	125.336341	43.903005	60300	431	220103
B01AF06YNZ	专营店	125.339038	43.901045	61200	431	220102
B01AF06ZT1	文化用品店	125.341868	43.902638	60800	431	220103
B01AF0711V	灯具瓷器市场	125.336866	43.895185	60606	431	220102
B01AF071YG	购物中心	125.322034	43.908791	60101	431	220103
B01AF073PV	钟表店	125.328786	43.891266	61203	431	220102
B01AF074O3	便民商店/便利店	125.275109	43.875595	60200	431	220106
B01AF075GX	书店	125.329811	43.891604	61205	431	220102
B01AF076LR	布艺市场	125.31822	43.870145	60605	431	220104
B01AF076TB	烟酒专卖店|公司企业	125.338418	43.881335	061210|170200	431	220102
B01AF0779I	综合市场	125.415554	43.881433	60700	431	220105
B01AF077FT	普通商场	125.260615	43.863	60102	431	220106
B01AF077TW	专营店|生活服务	125.335227	43.903224	061200|071200	431	220103
B01AF0786O	普通商场|商务住宅	125.319635	43.867059	060102|120201	431	220104
B01AF078DG	烟酒专卖店	125.270818	43.869507	61210	431	220106
B01AF078JQ	普通商场	125.300943	43.86999	60102	431	220104
B01AF07AWJ	建材五金市场	125.368369	43.893433	60603	431	220105
B01AF07BHZ	专营店	125.342079	43.904026	61200	431	220103
B01AF07BJR	便民商店/便利店	125.347017	43.903445	60200	431	220103
B01AF07DBS	专营店	125.326285	43.89877	61200	431	220103
B01AF07HSA	建材五金市场	125.336228	43.892414	60603	431	220102
B01AF07K9G	花卉市场	125.304363	43.879339	60501	431	220104
B01AF07KRD	普通商场	125.299768	43.871149	60102	431	220104
B01AF07LOL	超市	125.258915	43.884794	60400	431	220106
B01AF07MQ0	普通商场	125.347926	43.85633	60102	431	220102
B01AF07MQ8	超市	125.25194	43.818507	60400	431	220104
B01AF07NTN	便民商店/便利店	125.386628	43.86591	60200	431	220105
B01AF07NWP	普通商场	125.260794	43.900843	60102	431	220106
B01AF07O3N	便民商店/便利店	125.318011	43.934378	60200	431	220103
B01AF07OFH	超市	125.334416	43.880118	60400	431	220102
B01AF07RPF	礼品饰品店	125.299599	43.881255	61209	431	220104
B01AF07RVU	专营店|汽车服务	125.166146	44.433842	061200|010800	431	220122
B01AF07RXK	专营店	125.345144	43.89075	61200	431	220102
B01AF07S07	专营店	125.847598	44.159492	61200	431	220113
B01AF07S4B	服装鞋帽皮具店	125.329106	43.907127	61100	431	220103
B01AF07S7M	便民商店/便利店	125.315598	43.884672	60200	431	220104
B01AF07SF9	厨卫市场	126.559876	44.824569	60604	431	220182
B01AF07SFJ	便民商店/便利店	125.212195	43.808864	60200	431	220104
B01AF07SGZ	建材五金市场	125.283	43.87768	60603	431	220106
B01AF07SIO	眼镜店	126.558501	44.823606	61204	431	220182
B01AF07SIT	农副产品市场	125.858065	44.16004	60703	431	220113
B01AF07SK0	便民商店/便利店	125.654752	43.52605	60200	431	220112
B01AF07SLF	专营店	125.339098	43.892925	61200	431	220102
B01AF07SLS	眼镜店	125.283513	43.859874	61204	431	220104
B01AF07SQ2	蔬菜市场	125.831396	44.149405	60705	431	220113
B01AF07SUL	烟酒专卖店	125.300849	43.884578	61210	431	220104
B01AF07SW3	服装鞋帽皮具店	125.320897	43.866831	61100	431	220104
B01AF07SWO	文化用品店	126.552218	44.828047	60800	431	220182
B01AF07SX4	钟表店	125.333633	43.908282	61203	431	220103
B01AF07SX5	建材五金市场	125.304716	43.898176	60603	431	220103
B01AF07SZZ	便民商店/便利店	125.301636	43.733316	60200	431	220104
B01AF07T0P	烟酒专卖店|公司企业	126.56254	44.829869	061210|170300	431	220182
B01AF07T2K	烟酒专卖店	125.349941	43.860288	61210	431	220102
B01AF07T2Y	数码电子	125.69958	44.536687	60306	431	220183
B01AF07T4L	文化用品店	125.343358	43.902816	60800	431	220103
B01AF07T6B	便民商店/便利店	125.283827	43.875473	60200	431	220106
B01AF07T6P	建材五金市场	125.320778	43.885646	60603	431	220104
B01AF07T7I	建材五金市场	125.335623	43.892245	60603	431	220102
B01AF07T7J	便民商店/便利店	125.490452	43.564899	60200	431	220112
B01AF07T7U	农副产品市场	126.552265	44.827622	60703	431	220182
B01AF07TA5	建材五金市场	125.3818	43.82862	60603	431	220102
B01AF07TA8	其它个人用品店|生活服务	125.180007	44.430713	061400|071100	431	220122
B01AF07TC8	专营店	125.272419	43.874177	61200	431	220106
B01AF07TCV	特色商业街	125.713045	44.534998	61000	431	220183
B01AF07TCW	服装鞋帽皮具店	125.713673	44.535488	61100	431	220183
B01AF07TDH	便民商店/便利店	125.346387	43.89833	60200	431	220102
B01AF07TDS	便民商店/便利店	125.333445	43.901983	60200	431	220103
B01AF07TEB	农副产品市场|购物服务	125.69374	44.527497	060703|060200	431	220183
B01AF07TF5	便民商店/便利店	125.354778	43.932265	60200	431	220103
B01AF07TFF	珠宝首饰工艺品	126.560036	44.827032	61202	431	220182
B01AF07TFJ	普通商场	126.559558	44.827018	60102	431	220182
B01AF07TG3	花卉市场	125.334608	43.908061	60501	431	220103
B01AF07TGN	服装鞋帽皮具店	125.680633	43.52885	61100	431	220112
B01AF07TH0	便民商店/便利店	125.825856	44.147976	60200	431	220113
B01AF07THQ	眼镜店	125.321356	43.831927	61204	431	220102
B01AF07TIU	专营店|汽车服务	125.272012	43.870377	061200|010000	431	220106
B01AF07TJK	建材五金市场	125.716067	44.540191	60603	431	220183
B01AF07TJX	便民商店/便利店	125.953715	44.689761	60200	431	220183
B01AF07TK7	专营店|购物服务	125.170096	44.428672	061200|061400	431	220122
B01AF07TKM	书店	125.848671	44.16009	61205	431	220113
B01AF07TL5	建材五金市场	125.649278	43.955622	60603	431	220113
B01AF07TLR	综合市场	125.333826	43.908653	60700	431	220103
B01AF07TMR	建材五金市场	125.69608	44.527776	60603	431	220183
B01AF07TMW	便民商店/便利店	125.679298	43.527742	60200	431	220112
B01AF07TNL	便民商店/便利店	125.318374	43.926911	60200	431	220103
B01AF07TP8	家具城	125.183869	44.059352	60602	431	220103
B01AF07TP9	专营店	125.713317	44.540659	61200	431	220183
B01AF07TPN	专营店	125.833834	44.149393	61200	431	220113
B01AF07TRH	购物相关场所	125.71625	44.536928	60000	431	220183
B01AF07TSE	便民商店/便利店	125.325782	43.894672	60200	431	220102
B01AF07TSQ	建材五金市场	125.373178	43.878545	60603	431	220105
B01AF07TST	体育用品店	125.699966	44.537286	60900	431	220183
B01AF07TYT	文化用品店	125.281268	43.8615	60800	431	220104
B01AF07U0T	文化用品店	125.316616	43.862483	60800	431	220104
B01AF07U2N	烟酒专卖店	125.710597	44.537461	61210	431	220183
B01AF07U51	果品市场|购物服务	125.704674	44.523695	060704|060705|060200	431	220183
B01AF07U5I	便民商店/便利店	125.165335	44.442659	60200	431	220122
B01AF07U6T	便民商店/便利店	125.311511	43.890008	60200	431	220104
B01AF07U7U	便民商店/便利店	125.319864	43.855545	60200	431	220104
B01AF07U8N	建材五金市场	125.844236	44.160204	60603	431	220113
B01AF07U8Y	数码电子|购物服务	125.377532	43.920707	060306|061206|071300	431	220105
B01AF07U9H	购物相关场所	126.558625	44.830077	60000	431	220182
B01AF07U9X	便民商店/便利店	125.663074	43.527243	60200	431	220112
B01AF07UB7	购物相关场所	125.685938	43.529275	60000	431	220112
B01AF07UBP	建材五金市场	125.852368	44.157744	60603	431	220113
B01AF07UCE	超市	125.326075	43.865827	60400	431	220102
B01AF07UCF	建材五金市场	125.306404	43.897579	60603	431	220103
B01AF07UKP	专营店|购物服务	125.321208	43.908517	061200|061400	431	220103
B01AF07ULZ	专营店|生活服务	125.699024	44.536486	061200|070000	431	220183
B01AF07UM3	农副产品市场	125.175378	44.433934	60703	431	220122
B01AF07UNA	建材五金市场	125.695241	44.5406	60603	431	220183
B01AF07UOD	便民商店/便利店	125.294303	43.900434	60200	431	220106
B01AF07UOT	其它个人用品店	125.335541	43.906597	61400	431	220103
B01AF07UQD	其它个人用品店	126.553216	44.827271	61400	431	220182
B01AF07UT7	建材五金市场	126.544036	44.830474	60603	431	220182
B01AF07UTH	建材五金市场	125.832528	44.150776	60603	431	220113
B01AF07UUM	建材五金市场	125.393457	43.867937	60603	431	220105
B01AF07UV7	建材五金市场	125.832407	44.15067	60603	431	220113
B01AF07UVY	建材五金市场	125.367996	43.881074	60603	431	220105
B01AF07UW2	建材五金市场	125.83247	44.151371	60603	431	220113
B01AF07UXE	便民商店/便利店	125.32054	43.865062	60200	431	220104
B01AF07UXL	专营店	125.705518	44.53389	61200	431	220183
B01AF07UY4	建材五金市场	125.167766	44.43605	60603	431	220122
B01AF07UYI	自行车专卖店	125.34041	43.897666	61208	431	220102
B01AF07UZE	超市	125.168966	44.434009	60400	431	220122
B01AF07UZF	便民商店/便利店	125.173795	44.432159	60200	431	220122
B01AF07V29	水产海鲜市场	125.341353	43.906442	60706	431	220103
B01AF07V2T	水产海鲜市场	126.551723	44.826068	60706	431	220182
B01AF07V43	超市|购物服务	125.281046	43.864977	060400|060200	431	220104
B01AF07V6T	建材五金市场	125.18313	44.063245	60603	431	220103
B01AF07V8I	眼镜店	125.835078	44.152209	61204	431	220113
B01AF07VAU	便民商店/便利店	125.70227	44.54078	60200	431	220183
B01AF07VBS	便民商店/便利店	125.852091	44.161756	60200	431	220113
B01AF07VD1	书店	125.657805	43.522067	61205	431	220112
B01AF07VDZ	便民商店/便利店	125.666392	43.531348	60200	431	220112
B01AF07VE1	建材五金市场	125.328669	43.87299	60603	431	220102
B01AF07VG0	文化用品店	125.325674	43.894121	60800	431	220102
B01AF07VIG	农副产品市场	125.846669	44.151049	60703	431	220113
B01AF07VPX	果品市场	125.712608	44.550031	60704	431	220183
B01AF07VQS	布艺市场	125.714578	44.534474	60605	431	220183
B01AF07VTC	农副产品市场	125.166775	44.437072	60703	431	220122
B01AF07VTP	超市	125.668562	43.526045	60400	431	220112
B01AF07VU6	便民商店/便利店	125.303799	43.882763	60200	431	220104
B01AF07W4N	便民商店/便利店	125.375823	43.876375	60200	431	220105
B01AF07W4Y	超市	125.329035	43.901084	60400	431	220103
B01AF07W9V	专营店	125.342351	43.904062	61200	431	220103
B01AF07WB1	专营店	125.345938	43.901565	61200	431	220102
B01AF07WBX	书店	125.313626	43.900888	61205	431	220103
B01AF07WCR	购物相关场所	125.341689	43.905713	60000	431	220103
B01AF07WCV	便民商店/便利店	125.318752	43.882995	60200	431	220104
B01AF07WD0	便民商店/便利店	125.394361	43.883049	60200	431	220105
B01AF07WD1	专营店	125.333481	43.904409	61200	431	220103
B01AF07WD5	便民商店/便利店	125.28299	43.893069	60200	431	220106
B01AF07WE8	建材五金市场	125.332459	43.898396	60603	431	220102
B01AF07WER	便民商店/便利店	125.846756	44.150932	60200	431	220113
B01AF07WHS	农副产品市场	125.715159	44.53831	60703	431	220183
B01AF07WLP	农副产品市场|购物服务	125.847469	44.150939	060703|060200	431	220113
B01AF07WMK	建材五金市场	125.307709	43.89711	60603	431	220103
B01AF07WMR	眼镜店	125.169065	44.420558	61204	431	220122
B01AF07WMX	便民商店/便利店	125.71443	44.536881	60200	431	220183
B01AF07WNR	家具建材综合市场	125.383277	43.899887	60601	431	220105
B01AF07WO7	农副产品市场	125.71253	44.549445	60703	431	220183
B01AF07WP8	超市|购物服务	125.363574	43.854903	060400|060200	431	220102
B01AF07WPC	农副产品市场	125.167523	44.42756	60703	431	220122
B01AF07WQ3	眼镜店	125.333882	43.889237	61204	431	220102
B01AF07WQF	便民商店/便利店	125.685625	43.530015	60200	431	220112
B01AF07WSJ	儿童用品店	125.700288	44.537783	61207	431	220183
B01AF07WT7	便民商店/便利店	125.699801	44.537029	60200	431	220183
B01AF07WT9	专营店|购物服务	125.298589	43.890074	061200|060800	431	220104
B01AF07WTW	服装鞋帽皮具店	125.180489	44.43083	61100	431	220122
B01AF07WW3	花卉市场|生活服务	125.179718	44.428904	060501|070000	431	220122
B01AF07WXW	超市	125.301282	43.880708	60400	431	220104
B01AF07WY7	建材五金市场	125.38883	43.9023	60603	431	220105
B01AF07X7X	厨卫市场	125.178799	44.428736	60604	431	220122
B01AF07XB9	建材五金市场	125.168855	44.427785	60603	431	220122
B01AF07XDQ	建材五金市场	125.157484	44.443562	60603	431	220122
B01AF07XEG	建材五金市场	125.1742	44.431768	60603	431	220122
B01AF07XEJ	购物相关场所	126.544701	44.82729	60000	431	220182
B01AF07XFB	建材五金市场	125.191171	44.441905	60603	431	220122
B01AF07XGV	建材五金市场	125.156501	44.4431	60603	431	220122
B01AF07XJI	便民商店/便利店	125.30393	43.920601	60200	431	220106
B01AF07XKK	服装鞋帽皮具店	125.329619	43.908207	61100	431	220103
B01AF07XLQ	建材五金市场	125.831707	44.150827	60603	431	220113
B01AF07XM0	专营店	126.554163	44.829248	61200	431	220182
B01AF07XM1	专营店	125.329888	43.889659	61200	431	220102
B01AF07XNP	便民商店/便利店	125.293422	43.880953	60200	431	220104
B01AF07XOX	专营店	125.322102	43.866858	61200	431	220104
B01AF07XQ9	便民商店/便利店	125.297051	43.885632	60200	431	220104
B01AF07XS8	自行车专卖店	125.714998	44.535149	61208	431	220183
B01AF07XSD	便民商店/便利店	125.366358	43.871587	60200	431	220105
B01AF07XSE	便民商店/便利店|购物服务	125.697192	44.543273	060200|060400	431	220183
B01AF07XU1	便民商店/便利店	125.336885	43.901499	60200	431	220102
B01AF07XXU	便民商店/便利店	125.298111	43.872963	60200	431	220104
B01AF07Y07	便民商店/便利店|购物服务	126.548448	44.831985	060200|060400	431	220182
B01AF07Y7H	服装鞋帽皮具店	125.295534	43.827288	61100	431	220104
B01AF07YIF	专营店	125.179412	44.43318	61200	431	220122
B01AF07YJ6	综合市场	125.184178	44.429427	60700	431	220122
B01AF07YJJ	服装鞋帽皮具店	126.558746	44.82449	61100	431	220182
B01AF07YLA	其它个人用品店	125.321133	43.908334	61400	431	220103
B01AF07YMM	专营店	125.340312	43.904893	61200	431	220103
B01AF07YMZ	农副产品市场	125.341362	43.90597	60703	431	220103
B01AF07YPM	便民商店/便利店	125.71175	44.533257	60200	431	220183
B01AF07YQS	建材五金市场	125.342884	43.897549	60603	431	220102
B01AF07YSO	专营店	125.346747	43.900328	61200	431	220102
B01AF07YTB	便民商店/便利店	126.547251	44.820104	60200	431	220182
B01AF07YTF	建材五金市场	125.298331	43.883278	60603	431	220104
B01AF07YU6	便民商店/便利店	125.83481	44.149676	60200	431	220113
B01AF07YWD	服装鞋帽皮具店	125.288816	43.862685	61100	431	220104
B01AF07YYP	厨卫市场	125.835483	44.153382	60604	431	220113
B01AF07YYS	便民商店/便利店	126.553805	44.823292	60200	431	220182
B01AF07YYW	眼镜店	125.295495	43.827294	61204	431	220104
B01AF07YZ7	服装鞋帽皮具店	125.337559	43.905912	61100	431	220103
B01AF07YZB	礼品饰品店	125.340817	43.880356	61209	431	220102
B01AF07Z0Q	建材五金市场|购物服务	125.177661	44.428496	060603|060601	431	220122
B01AF07Z3K	果品市场	125.337431	43.894157	60704	431	220102
B01AF07Z5E	购物相关场所	126.546868	44.824098	60000	431	220182
B01AF07Z65	建材五金市场	126.545422	44.824685	60603	431	220182
B01AF07Z67	专营店	125.164973	44.436386	61200	431	220122
B01AF07Z72	专营店	125.341392	43.907539	61200	431	220103
B01AF07Z79	建材五金市场	125.33586	43.90272	60603	431	220103
B01AF07ZBU	便民商店/便利店	126.540189	44.830967	60200	431	220182
B01AF07ZC3	服装鞋帽皮具店	125.18052	44.430612	61100	431	220122
B01AF07ZG0	便民商店/便利店|购物服务	125.319703	43.866197	060200|060400	431	220104
B01AF07ZG2	便民商店/便利店	125.832231	44.150575	60200	431	220113
B01AF07ZJ1	儿童用品店	125.180021	44.430916	61207	431	220122
B01AF07ZJR	便民商店/便利店	125.167123	44.442676	60200	431	220122
B01AF07ZNH	农副产品市场	125.341314	43.905851	60703	431	220103
B01AF07ZO5	农副产品市场	125.342039	43.905502	60703	431	220103
B01AF07ZOD	购物相关场所	125.300824	43.872518	60000	431	220104
B01AF07ZQL	便民商店/便利店	125.302295	43.862208	60200	431	220104
B01AF07ZRQ	建材五金市场	125.16829	44.436578	60603	431	220122
B01AF07ZST	便民商店/便利店	125.838788	44.151567	60200	431	220113
B01AF07ZTI	服装鞋帽皮具店	125.300243	43.571758	61100	431	220104
B01AF07ZUC	眼镜店	125.699952	44.538605	61204	431	220183
B01AF07ZUD	眼镜店	125.658934	43.523801	61204	431	220112
B01AF07ZVJ	便民商店/便利店	125.834433	44.152721	60200	431	220113
B01AF07ZXP	超市	125.35522	43.897025	60400	431	220102
B01AF07ZZJ	便民商店/便利店	125.702451	44.524831	60200	431	220183
B01AF07ZZP	便民商店/便利店	125.849972	44.160706	60200	431	220113
B01AF0800C	便民商店/便利店	125.34072	43.840997	60200	431	220102
B01AF08015	典当行	125.348404	43.880573	61302	431	220102
B01AF0801D	品牌服装店	125.707852	44.53604	61101	431	220183
B01AF0801Y	烟酒专卖店	125.32624	43.874263	61210	431	220102
B01AF0804A	农副产品市场	125.684484	43.531508	60703	431	220112
B01AF0804X	服装鞋帽皮具店	126.553521	44.825881	61100	431	220182
B01AF0804Z	购物相关场所	125.342028	43.90338	60000	431	220103
B01AF08050	便民商店/便利店	125.394095	43.879982	60200	431	220105
B01AF08089	便民商店/便利店	125.175795	44.434044	60200	431	220122
B01AF0808X	便民商店/便利店	126.568816	44.837932	60200	431	220182
B01AF0809D	体育用品店	126.556083	44.8214	60900	431	220182
B01AF080A8	专营店	125.665972	43.52447	61200	431	220112
B01AF080BI	建材五金市场	125.834773	44.152953	60603	431	220113
B01AF080C0	建材五金市场	126.560873	44.825548	60603	431	220182
B01AF080CI	便民商店/便利店	125.851186	44.15832	60200	431	220113
B01AF080D3	购物相关场所	125.715657	44.533754	60000	431	220183
B01AF080DV	专营店	125.833751	44.149322	61200	431	220113
B01AF080EI	便民商店/便利店	126.53671	44.825659	60200	431	220182
B01AF080EL	专营店	125.31563	43.865435	61200	431	220104
B01AF080G1	专营店	125.346558	43.904057	61200	431	220103
B01AF080HB	超市|购物服务	125.318298	43.928437	060400|060200	431	220103
B01AF080J0	建材五金市场	125.330883	43.874144	60603	431	220102
B01AF080J4	农副产品市场	125.712017	44.550262	60703	431	220183
B01AF080J5	农副产品市场	125.654777	44.067143	60703	431	220113
B01AF080JW	购物相关场所	125.267187	43.902741	60000	431	220106
B01AF080LT	家具城	125.183408	44.428735	60602	431	220122
B01AF080LW	建材五金市场	125.184437	44.42905	60603	431	220122
B01AF080NA	建材五金市场	125.671108	43.526421	60603	431	220112
B01AF080OP	便民商店/便利店	125.840213	44.154409	60200	431	220113
B01AF080OT	音像店|购物服务	125.840331	44.156109	061206|060306	431	220113
B01AF080QE	布艺市场	125.714589	44.53449	60605	431	220183
B01AF080RA	购物相关场所	125.833247	44.151863	60000	431	220113
B01AF080RB	购物相关场所	125.832845	44.153286	60000	431	220113
B01AF080RC	宠物市场	125.344432	43.877648	60502	431	220102
B01AF080RO	便民商店/便利店	126.552341	44.825573	60200	431	220182
B01AF080RV	书店	125.366365	43.87867	61205	431	220105
B01AF080VP	建材五金市场|公司企业	125.163228	44.428962	060603|170200	431	220122
B01AF080VX	便民商店/便利店	125.844267	44.160019	60200	431	220113
B01AF080Y1	服装鞋帽皮具店	126.554289	44.825436	61100	431	220182
B01AF080YV	便民商店/便利店	126.559565	44.819059	60200	431	220182
B01AF080ZK	古玩字画店	125.31835	43.863319	61201	431	220104
B01AF0811H	综合市场	125.696592	44.527198	60700	431	220183
B01AF0811J	综合市场	125.697533	44.526936	60700	431	220183
B01AF0811L	普通商场	125.297332	43.871461	60102	431	220104
B01AF0811Z	书店	125.28384	43.860107	61205	431	220104
B01AF0813Y	购物相关场所	126.551809	44.823801	60000	431	220182
B01AF08141	服装鞋帽皮具店	126.558635	44.830556	61100	431	220182
B01AF0814G	专营店	125.343742	43.904252	61200	431	220103
B01AF0814W	体育用品店	125.700171	44.537603	60900	431	220183
B01AF08184	农副产品市场	125.287375	43.845903	60703	431	220104
B01AF081CH	便民商店/便利店	125.667701	43.531951	60200	431	220112
B01AF081D1	便民商店/便利店	125.301727	43.876554	60200	431	220104
B01AF081D2	便民商店/便利店	125.317186	43.871199	60200	431	220104
B01AF081DO	建材五金市场	125.336609	43.89284	60603	431	220102
B01AF081E3	购物相关场所	126.559124	44.826545	60000	431	220182
B01AF081EL	超市	125.706023	44.530619	60400	431	220183
B01AF081EM	家具城	125.183842	44.059434	60602	431	220103
B01AF081FS	便民商店/便利店	125.372962	43.859188	60200	431	220102
B01AF081GM	购物相关场所	125.190872	44.441243	60000	431	220122
B01AF081HI	专营店	125.319907	43.868118	61200	431	220104
B01AF081JP	建材五金市场	125.175577	44.434129	60603	431	220122
B01AF081LG	普通商场	125.182292	44.429793	60102	431	220122
B01AF081MX	便民商店/便利店	125.332651	43.892651	60200	431	220102
B01AF081OL	手机销售|购物服务	126.555002	44.821167	060305|060306	431	220182
B01AF081PT	书店	125.952656	44.692872	61205	431	220183
B01AF081Q9	专营店	125.176963	44.428608	61200	431	220122
B01AF081QE	文化用品店	125.184021	44.429069	60800	431	220122
B01AF081QF	烟酒专卖店|公司企业	125.178343	44.428622	061210|170200	431	220122
B01AF081TC	数码电子	125.699569	44.536671	60306	431	220183
B01AF081UW	专营店|公司企业	125.705375	44.529775	061200|170200|070000	431	220183
B01AF081V4	便民商店/便利店	126.55226	44.820369	60200	431	220182
B01AF081V9	便民商店/便利店	125.319189	43.874256	60200	431	220104
B01AF081W9	其它个人用品店	125.658728	43.524535	61400	431	220112
B01AF081XX	书店	125.366141	43.878832	61205	431	220105
B01AF081Y7	书店	125.652043	43.954804	61205	431	220113
B01AF081YJ	农副产品市场	125.190827	44.441328	60703	431	220122
B01AF081YP	便民商店/便利店	125.702553	44.525421	60200	431	220183
B01AF0823O	烟酒专卖店	125.168102	44.427649	61210	431	220122
B01AF0823S	便民商店/便利店	125.846828	44.156865	60200	431	220113
B01AF08240	专营店	125.346837	43.900254	61200	431	220102
B01AF0824E	便民商店/便利店	125.845061	44.155835	60200	431	220113
B01AF0824F	建材五金市场	126.560091	44.824532	60603	431	220182
B01AF082HT	烟酒专卖店	125.348927	43.915974	61210	431	220103
B01AF082IJ	专营店	125.348213	43.879307	61200	431	220102
B01AF082NE	专营店|生活服务	125.320386	43.894658	061200|070000	431	220104
B01AF08336	建材五金市场	125.387076	43.905298	60603	431	220105
B01AF083L6	专营店	125.165558	44.42722	61200	431	220122
B01AF083M3	便民商店/便利店	125.18299	44.43741	60200	431	220122
B01AF083ML	购物相关场所	125.831699	44.153897	60000	431	220113
B01AF083NL	购物相关场所	125.341813	43.903296	60000	431	220103
B01AF083O8	综合家电商场	125.648554	43.819111	60301	431	220105
B01AF083OI	专营店	125.333661	43.904645	61200	431	220103
B01AF083R6	专营店	125.329891	43.887867	61200	431	220102
B01AF083SP	建材五金市场	126.54021	44.826439	60603	431	220182
B01AF083TB	专营店	125.703532	44.526552	61200	431	220183
B01AF083U2	烟酒专卖店|购物服务	125.295787	43.877524	061210|060200	431	220104
B01AF083YE	其它个人用品店	125.177877	44.428793	61400	431	220122
B01AF0841V	便民商店/便利店	125.317187	43.8591	60200	431	220104
B01AF0843S	超市|购物服务	125.321527	43.904013	060400|060200	431	220103
B01AF0844Q	眼镜店	125.367184	43.828086	61204	431	220102
B01AF0844V	便民商店/便利店	125.239653	43.861803	60200	431	220106
B01AF0844X	超市|购物服务	125.179797	44.421204	060400|060200	431	220122
B01AF08458	建材五金市场	125.833211	44.151834	60603	431	220113
B01AF0845U	服装鞋帽皮具店	125.181024	44.430513	61100	431	220122
B01AF084C3	便民商店/便利店	125.311065	43.884622	60200	431	220104
B01AF084CA	便民商店/便利店	125.378833	43.948887	60200	431	220105
B01AF084CV	特色商业街	126.553689	44.824745	61000	431	220182
B01AF084GP	眼镜店	125.315343	43.837007	61204	431	220104
B01AF084M3	专营店	125.849225	44.15809	61200	431	220113
B01AF084N3	其它个人用品店	125.680531	43.52877	61400	431	220112
B01AF084OA	便民商店/便利店	125.318114	43.857528	60200	431	220104
B01AF084OG	儿童用品店	126.554019	44.825477	61207	431	220182
B01AF084PS	便民商店/便利店	125.167591	44.435725	60200	431	220122
B01AF084QR	烟酒专卖店	125.343008	43.904453	61210	431	220103
B01AF084QW	建材五金市场|购物服务	125.165346	44.436409	060603|061200	431	220122
B01AF084QX	购物相关场所	125.337848	43.905187	60000	431	220103
B01AF084RX	便民商店/便利店	125.695301	44.526158	60200	431	220183
B01AF084SI	综合市场	125.337834	43.905621	60700	431	220103
B01AF084SK	购物相关场所	125.331618	43.90908	60000	431	220103
B01AF084T0	建材五金市场	125.32122	43.885494	60603	431	220104
B01AF084T7	便民商店/便利店	125.664605	43.521703	60200	431	220112
B01AF084TJ	购物相关场所	125.713699	44.533676	60000	431	220183
B01AF084VP	便民商店/便利店	125.712593	44.532202	60200	431	220183
B01AF084XR	建材五金市场	125.832672	44.151505	60603	431	220113
B01AF084YQ	眼镜店	125.680626	43.528084	61204	431	220112
B01AF084Z0	农副产品市场	125.699366	44.546744	60703	431	220183
B01AF084ZE	便民商店/便利店	125.266664	43.940949	60200	431	220106
B01AF084ZG	超市|购物服务	125.852647	44.161232	060400|060200	431	220113
B01AF084ZQ	品牌服装店	125.708961	44.535665	61101	431	220183
B01AF0850Z	服装鞋帽皮具店	126.559491	44.830188	61100	431	220182
B01AF0851B	农副产品市场|购物服务	125.804534	44.03237	060703|060200	431	220113
B01AF0854L	便民商店/便利店	125.174412	44.438007	60200	431	220122
B01AF0854Q	服装鞋帽皮具店	125.83912	44.152682	61100	431	220113
B01AF085A0	建材五金市场	125.691713	44.527871	60603	431	220183
B01AF085AU	便民商店/便利店	125.702565	44.526451	60200	431	220183
B01AF085BC	数码电子|公司企业	126.554294	44.818156	060306|170200	431	220182
B01AF085BK	购物相关场所	125.174202	44.429424	60000	431	220122
B01AF085CO	普通商场	125.181047	44.42918	60102	431	220122
B01AF085DP	农副产品市场	125.174863	44.427677	60703	431	220122
B01AF085EV	便民商店/便利店	125.187779	44.431266	60200	431	220122
B01AF085GR	购物相关场所	125.341275	43.903929	60000	431	220103
B01AF085SF	手机销售	125.71113	44.532433	60305	431	220183
B01AF085SJ	便民商店/便利店	125.31662	43.866097	60200	431	220104
B01AF085T7	眼镜店	125.321391	43.831928	61204	431	220102
B01AF0862Q	购物相关场所	125.836536	44.152472	60000	431	220113
B01AF0863B	综合市场	125.833487	44.151436	60700	431	220113
B01AF0863C	便民商店/便利店	125.668228	43.526776	60200	431	220112
B01AF0863U	综合家电商场	125.838038	44.150424	60301	431	220113
B01AF08643	烟酒专卖店	125.173613	44.438645	61210	431	220122
B01AF08646	烟酒专卖店	125.828154	44.149039	61210	431	220113
B01AF08658	购物相关场所	125.716203	44.53994	60000	431	220183
B01AF0865L	便民商店/便利店	125.852977	44.157553	60200	431	220113
B01AF08662	专营店	125.330023	43.889697	61200	431	220102
B01AF0867R	便民商店/便利店	125.826002	44.159839	60200	431	220113
B01AF0867V	便民商店/便利店	125.846313	44.15937	60200	431	220113
B01AF086AV	便民商店/便利店	126.553646	44.826865	60200	431	220182
B01AF086EF	礼品饰品店	125.170005	44.436642	61209	431	220122
B01AF086EX	便民商店/便利店	125.29925	43.87362	60200	431	220104
B01AF086J6	眼镜店	125.18187	44.431458	61204	431	220122
B01AF086LD	数码电子	125.667141	43.527751	60306	431	220112
B01AF086N9	便民商店/便利店	125.84952	44.161031	60200	431	220113
B01AF086NP	超市|购物服务	125.57633	43.850245	060400|060200	431	220105
B01AF086NV	便民商店/便利店	125.304829	43.735486	60200	431	220104
B01AF086Q9	服装鞋帽皮具店	126.557726	44.823052	61100	431	220182
B01AF086TL	便民商店/便利店	125.323495	43.876891	60200	431	220104
B01AF086XO	数码电子	125.329422	43.90634	60306	431	220103
B01AF086ZK	专营店	125.163254	44.439794	61200	431	220122
B01AF0872H	服装鞋帽皮具店	125.182157	44.430544	61100	431	220122
B01AF0872V	文化用品店	125.34545	43.903286	60800	431	220103
B01AF0872Y	眼镜店	125.846689	44.1596	61204	431	220113
B01AF0874S	建材五金市场	125.165114	44.427138	60603	431	220122
B01AF0876H	便民商店/便利店	125.298192	43.571424	60200	431	220104
B01AF0876T	便民商店/便利店	126.477047	44.608146	60200	431	220182
B01AF0878C	购物相关场所	125.714846	44.539772	60000	431	220183
B01AF0878R	建材五金市场	126.555541	44.82626	60603	431	220182
B01AF0879U	果品市场	125.179423	44.440954	60704	431	220122
B01AF087AD	烟酒专卖店	125.264557	43.89385	61210	431	220106
B01AF087AY	建材五金市场	125.714645	44.534571	60603	431	220183
B01AF087BL	建材五金市场	125.174167	44.431717	60603	431	220122
B01AF087BX	专营店	125.25403	43.900106	61200	431	220106
B01AF087BY	建材五金市场	125.38772	43.90162	60603	431	220105
B01AF087BZ	农副产品市场	125.34991	43.907656	60703	431	220103
B01AF087FE	专营店	125.833874	44.149432	61200	431	220113
B01AF087GG	专营店	126.551411	44.827822	61200	431	220182
B01AF087JR	便民商店/便利店	125.291181	43.889199	60200	431	220106
B01AF087LE	农副产品市场	125.855333	44.161424	60703	431	220113
B01AF087O3	果品市场|购物服务	125.187541	44.428463	060704|060200	431	220122
B01AF087TX	农副产品市场	125.703738	44.527376	60703	431	220183
B01AF087U0	古玩字画店	125.332234	43.890729	61201	431	220102
B01AF087U5	布艺市场	125.173457	44.428342	60605	431	220122
B01AF087UM	便民商店/便利店	125.385016	43.885794	60200	431	220105
B01AF087VP	便民商店/便利店	125.27587	43.850202	60200	431	220104
B01AF087VT	建材五金市场	125.714668	44.534603	60603	431	220183
B01AF087VX	农副产品市场	125.187876	44.428408	60703	431	220122
B01AF087W0	便民商店/便利店	125.318731	43.902877	60200	431	220103
B01AF087WX	手机销售	126.554824	44.821243	60305	431	220182
B01AF087XJ	农副产品市场	125.341667	43.90578	60703	431	220103
B01AF087XK	其它个人用品店	125.682721	43.529763	61400	431	220112
B01AF087YG	便民商店/便利店	125.658707	43.526313	60200	431	220112
B01AF0882L	便民商店/便利店	125.277491	43.849711	60200	431	220104
B01AF0883L	便民商店/便利店	125.364521	43.827996	60200	431	220102
B01AF0884Z	文化用品店	125.174784	44.434929	60800	431	220122
B01AF08874	便民商店/便利店	125.377506	43.920712	60200	431	220105
B01AF08876	建材五金市场	125.402429	43.744649	60603	431	220102
B01AF08878	花卉市场	125.326223	43.863775	60501	431	220102
B01AF0887K	便民商店/便利店	125.364147	43.859441	60200	431	220102
B01AF0887P	建材五金市场	125.367262	43.87119	60603	431	220105
B01AF0889T	农副产品市场	125.29267	43.870341	60703	431	220104
B01AF088DP	便民商店/便利店	125.352443	43.897939	60200	431	220102
B01AF088E8	文化用品店	125.34282	43.90295	60800	431	220103
B01AF088G4	灯具瓷器市场	125.668812	43.524546	60606	431	220112
B01AF088H6	书店	125.169658	44.436219	61205	431	220122
B01AF088ID	手机销售	125.711811	44.532568	60305	431	220183
B01AF088IJ	购物相关场所	125.681681	43.53615	60000	431	220112
B01AF088IZ	购物相关场所	125.186332	44.428921	60000	431	220122
B01AF088J7	手机销售	125.324098	43.90413	60305	431	220103
B01AF088JM	专营店	125.34725	43.900087	61200	431	220102
B01AF088K6	烟酒专卖店	125.364527	43.843136	61210	431	220102
B01AF088L0	专营店|汽车服务	125.716353	44.540564	061200|010800	431	220183
B01AF088LP	专营店	125.343069	43.904169	61200	431	220103
B01AF088M0	便民商店/便利店	125.320936	43.866845	60200	431	220104
B01AF088N5	布艺市场	125.714306	44.534623	60605	431	220183
B01AF088OW	便民商店/便利店	125.663285	43.531034	60200	431	220112
B01AF088R3	建材五金市场	125.321373	43.866391	60603	431	220104
B01AF088W4	灯具瓷器市场	125.337134	43.896057	60606	431	220102
B01AF088W6	便民商店/便利店	125.170988	44.436274	60200	431	220122
B01AF088WZ	农副产品市场	125.716249	44.540006	60703	431	220183
B01AF08910	便民商店/便利店	125.848041	44.152168	60200	431	220113
B01AF08911	家电电子卖场	125.835318	44.150589	60300	431	220113
B01AF08928	便民商店/便利店	125.953362	44.692327	60200	431	220183
B01AF0893O	专营店	125.720307	44.53734	61200	431	220183
B01AF0893T	儿童用品店	125.711351	44.534343	61207	431	220183
B01AF08944	其它个人用品店	126.552783	44.825239	61400	431	220182
B01AF089HX	眼镜店	125.175609	44.437009	61204	431	220122
B01AF089IW	便民商店/便利店	125.663982	43.529161	60200	431	220112
B01AF089J7	建材五金市场	125.169042	44.436597	60603	431	220122
B01AF089J8	眼镜店	125.658341	43.524615	61204	431	220112
B01AF089JC	眼镜店	125.31828	43.867773	61204	431	220104
B01AF089K6	烟酒专卖店	125.291756	43.869744	61210	431	220104
B01AF089K8	便民商店/便利店	125.664165	43.522377	60200	431	220112
B01AF089MC	眼镜店	125.267274	43.896335	61204	431	220106
B01AF089MV	眼镜店	125.312107	43.866721	61204	431	220104
B01AF089TF	便民商店/便利店	125.834079	44.146211	60200	431	220113
B01AF089TI	书店	126.550663	44.82813	61205	431	220182
B01AF089UK	服装鞋帽皮具店	125.838889	44.152534	61100	431	220113
B01AF089XL	蔬菜市场	126.551816	44.82643	60705	431	220182
B01AF089YS	其它个人用品店|购物服务	125.299908	43.572371	061400|061200	431	220104
B01AF089ZR	建材五金市场	125.34172	43.900352	60603	431	220102
B01AF089ZS	建材五金市场|购物服务	125.34192	43.900064	060603|060300	431	220102
B01AF08A2E	建材五金市场	125.341634	43.900476	60603	431	220102
B01AF08A6Q	服装鞋帽皮具店	125.181111	44.430715	61100	431	220122
B01AF08A7F	购物相关场所	125.696971	44.536197	60000	431	220183
B01AF08A8T	服装鞋帽皮具店	125.335536	43.906922	61100	431	220103
B01AF08A9L	便民商店/便利店	125.292882	43.896852	60200	431	220106
B01AF08AA3	烟酒专卖店	125.352061	43.914237	61210	431	220103
B01AF08AAV	数码电子	125.180297	44.43478	60306	431	220122
B01AF08ACS	便民商店/便利店|购物服务	125.180902	44.061727	060200|060600	431	220103
B01AF08ADG	专营店	125.1785	44.43674	61200	431	220122
B01AF08AEY	购物相关场所	125.167577	44.435724	60000	431	220122
B01AF08AKB	购物相关场所	125.8319	44.15208	60000	431	220113
B01AF08AOZ	便民商店/便利店	125.31689	43.888202	60200	431	220104
B01AF08ARR	便民商店/便利店	125.713924	44.538318	60200	431	220183
B01AF08ARS	书店	125.65197	43.95476	61205	431	220113
B01AF08ASN	手机销售	125.711752	44.53326	60305	431	220183
B01AF08AT2	手机销售	125.299913	43.571634	60305	431	220104
B01AF08AU4	专营店	125.34256	43.904095	61200	431	220103
B01AF08AWX	便民商店/便利店	125.30353	43.705495	60200	431	220104
B01AF08AX0	综合市场	125.851817	44.159726	60700	431	220113
B01AF08AY4	农副产品市场	125.714985	44.53812	60703	431	220183
B01AF08B1M	便民商店/便利店	125.328396	43.931282	60200	431	220103
B01AF08B4V	建材五金市场	125.271144	43.871928	60603	431	220106
B01AF08B65	专营店	125.344482	43.904641	61200	431	220103
B01AF08B8I	眼镜店	125.169187	44.436603	61204	431	220122
B01AF08B8O	果品市场	125.276345	43.852788	60704	431	220104
B01AF08BBB	建材五金市场	125.825533	44.160655	60603	431	220113
B01AF08BBM	便民商店/便利店	125.826887	44.14841	60200	431	220113
B01AF08BF1	便民商店/便利店	125.28489	43.906263	60200	431	220106
B01AF08BGC	便民商店/便利店	125.64922	43.81912	60200	431	220105
B01AF08BGX	文化用品店	125.179231	44.441788	60800	431	220122
B01AF08BKJ	农副产品市场	125.70944	44.531406	60703	431	220183
B01AF08BKW	便民商店/便利店	125.393617	43.887427	60200	431	220105
B01AF08BNJ	建材五金市场	125.346628	43.8777	60603	431	220102
B01AF08BOV	便民商店/便利店	125.391105	43.706467	60200	431	220102
B01AF08BPN	专营店	125.166084	44.436001	61200	431	220122
B01AF08BQ0	综合市场	125.645997	43.818729	60700	431	220105
B01AF08BS5	便民商店/便利店	125.847739	44.161367	60200	431	220113
B01AF08BTP	购物相关场所	125.272764	43.902136	60000	431	220106
B01AF08BU0	便民商店/便利店	125.298996	43.86623	60200	431	220104
B01AF08BWK	专营店	125.271733	43.866191	61200	431	220106
B01AF08BWY	便民商店/便利店	125.707393	44.534516	60200	431	220183
B01AF08BYE	厨卫市场	126.552048	44.825146	60604	431	220182
B01AF08BYS	便民商店/便利店	125.379666	43.887422	60200	431	220105
B01AF08BYY	建材五金市场	126.5599	44.824564	60603	431	220182
B01AF08C2I	摄影器材店	125.322987	43.903764	61212	431	220103
B01AF08C48	文化用品店	125.342469	43.902879	60800	431	220103
B01AF08C4D	建材五金市场	125.335023	43.901948	60603	431	220103
B01AF08C6V	专营店|汽车服务	125.72581	44.536567	061200|010000	431	220183
B01AF08CA8	儿童用品店	126.558515	44.8301	61207	431	220182
B01AF08CBM	手机销售	125.712611	44.53371	60305	431	220183
B01AF08CCM	手机销售	126.553796	44.821669	60305	431	220182
B01AF08CDN	便民商店/便利店	125.301175	43.883124	60200	431	220104
B01AF08CNL	便民商店/便利店	125.705305	44.534277	60200	431	220183
B01AF08CNV	建材五金市场	125.711545	44.538952	60603	431	220183
B01AF08CS9	农副产品市场	126.326644	44.977105	60703	431	220182
B01AF08CT5	专营店	125.334929	43.901924	61200	431	220103
B01AF08CTR	便民商店/便利店	125.272323	43.881143	60200	431	220106
B01AF08CTW	建材五金市场	126.55591	44.827187	60603	431	220182
B01AF08CU5	便民商店/便利店	125.173952	44.441442	60200	431	220122
B01AF08CUM	烟酒专卖店	125.842482	44.15511	61210	431	220113
B01AF08CUS	烟酒专卖店	125.343093	43.904172	61210	431	220103
B01AF08CUV	建材五金市场	125.162892	44.437747	60603	431	220122
B01AF08CUZ	便民商店/便利店	125.70142	44.541896	60200	431	220183
B01AF08CVK	果品市场	125.275873	43.853771	60704	431	220104
B01AF08CXY	便民商店/便利店	125.286886	43.91914	60200	431	220106
B01AF08CY6	专营店	125.712648	44.539624	61200	431	220183
B01AF08D1B	便民商店/便利店	125.328028	43.864732	60200	431	220102
B01AF08D2S	便民商店/便利店	125.714553	44.536951	60200	431	220183
B01AF08D7O	便民商店/便利店	125.851421	44.161434	60200	431	220113
B01AF08D9Q	普通商场	125.83852	44.150408	60102	431	220113
B01AF08DAD	烟酒专卖店	126.540288	44.832266	61210	431	220182
B01AF08DCB	眼镜店	125.331122	43.891599	61204	431	220102
B01AF08DCD	眼镜店	125.318275	43.865954	61204	431	220104
B01AF08DG8	购物相关场所	125.833878	44.151688	60000	431	220113
B01AF08DGI	便民商店/便利店	125.707691	44.532314	60200	431	220183
B01AF08DHN	购物相关场所	126.561613	44.829496	60000	431	220182
B01AF08DI2	便民商店/便利店|购物服务	125.300537	43.572271	060200|060400	431	220104
B01AF08DIM	建材五金市场	125.165111	44.436395	60603	431	220122
B01AF08DJK	服装鞋帽皮具店	125.953557	44.690172	61100	431	220183
B01AF08DLG	建材五金市场	125.667586	43.529006	60603	431	220112
B01AF08DPL	建材五金市场	125.669288	43.525055	60603	431	220112
B01AF08DPM	建材五金市场	125.669317	43.525072	60603	431	220112
B01AF08DQU	文化用品店	125.659664	43.521523	60800	431	220112
B01AF08DRI	农副产品市场	125.178924	44.440774	60703	431	220122
B01AF08DT0	专营店	125.392019	43.708756	61200	431	220102
B01AF08DUM	便民商店/便利店	125.328171	43.868271	60200	431	220102
B01AF08DVC	便民商店/便利店	125.269176	43.902098	60200	431	220106
B01AF08DVJ	专营店	126.553666	44.826906	61200	431	220182
B01AF08DVM	布艺市场	125.180614	44.429192	60605	431	220122
B01AF08DXB	便民商店/便利店	125.181388	44.437331	60200	431	220122
B01AF08DXN	专营店	125.831583	44.150812	61200	431	220113
B01AF08DZ5	便民商店/便利店	125.709349	44.531268	60200	431	220183
B01AF08E05	购物相关场所	125.344436	43.904634	60000	431	220103
B01AF08E0I	便民商店/便利店	125.294375	43.871688	60200	431	220104
B01AF08E27	超市|购物服务	125.323592	43.826648	060400|060200	431	220102
B01AF08E3O	文化用品店	125.713523	44.537857	60800	431	220183
B01AF08E41	便民商店/便利店	125.318197	43.903658	60200	431	220103
B01AF08E4K	专营店	125.3529	43.882602	61200	431	220105
B01AF08E51	农副产品市场	125.342937	43.906222	60703	431	220103
B01AF08E5Y	综合家电商场	125.835686	44.150864	60301	431	220113
B01AF08E7A	农副产品市场	125.831666	44.149881	60703	431	220113
B01AF08E7D	专营店	125.365266	43.875138	61200	431	220105
B01AF08E8G	超市	125.357743	44.018802	60400	431	220103
B01AF08E90	超市	125.292262	43.920227	60400	431	220106
B01AF08E9X	农副产品市场	125.712332	44.545343	60703	431	220183
B01AF08EA4	便民商店/便利店|购物服务	125.953168	44.692926	060200|060400	431	220183
B01AF08EED	购物相关场所	125.17251	44.428248	60000	431	220122
B01AF08EFF	服装鞋帽皮具店	125.328023	43.895068	61100	431	220102
B01AF08EI7	厨卫市场	125.176569	44.428256	60604	431	220122
B01AF08EIV	书店	125.700132	44.538343	61205	431	220183
B01AF08EKN	便民商店/便利店|购物服务	125.379011	43.878889	060200|060400	431	220105
B01AF08EOW	建材五金市场	126.556209	44.826839	60603	431	220182
B01AF08EPJ	购物相关场所	125.174642	44.435613	60000	431	220122
B01AF08EVG	专营店	125.341935	43.904005	61200	431	220103
B01AF08EX4	体育用品店	125.341562	43.902455	60900	431	220103
B01AF08EXJ	建材五金市场	125.833192	44.151817	60603	431	220113
B01AF08EXY	便民商店/便利店	125.17422	44.421207	60200	431	220122
B01AF08EYF	书店	125.299579	43.887476	61205	431	220104
B01AF08EZ6	购物相关场所	125.831496	44.154765	60000	431	220113
B01AF08EZT	建材五金市场	126.560282	44.82617	60603	431	220182
B01AF08EZU	便民商店/便利店	125.292289	43.881371	60200	431	220104
B01AF08F04	其它个人用品店	125.683222	43.530096	61400	431	220112
B01AF08F0F	体育用品店	125.178856	44.43676	60900	431	220122
B01AF08F20	文化用品店	125.370509	43.874875	60800	431	220105
B01AF08F2C	建材五金市场	125.830511	44.150132	60603	431	220113
B01AF08F5I	手机销售	125.324499	43.903311	60305	431	220103
B01AF08F7O	购物相关场所	125.341571	43.903976	60000	431	220103
B01AF08F9L	建材五金市场	125.187775	44.431128	60603	431	220122
B01AF08F9Z	体育用品店	126.554621	44.825385	60900	431	220182
B01AF08FAA	便民商店/便利店	126.55913	44.828555	60200	431	220182
B01AF08FBQ	便民商店/便利店|购物服务	126.557885	44.819696	060200|060400	431	220182
B01AF08FD2	便民商店/便利店	125.699344	44.537002	60200	431	220183
B01AF08FES	便民商店/便利店|购物服务	125.299744	43.572547	060200|060400	431	220104
B01AF08FGL	建材五金市场	126.556196	44.826502	60603	431	220182
B01AF08FHE	布艺市场	125.181573	44.429263	60605	431	220122
B01AF08FM1	布艺市场	125.17101	44.428055	60605	431	220122
B01AF08FP4	购物相关场所	126.561917	44.829819	60000	431	220182
B01AF08FPB	便民商店/便利店	125.660246	43.517558	60200	431	220112
B01AF08FRX	便民商店/便利店	125.167751	44.435011	60200	431	220122
B01AF08FTM	专营店	125.166044	44.433833	61200	431	220122
B01AF08FYA	超市|购物服务	125.843216	44.155496	060400|060200	431	220113
B01AF08FYJ	便民商店/便利店	125.318275	43.90842	60200	431	220103
B01AF08FYQ	购物相关场所	125.576433	43.850714	60000	431	220105
B01AF08G04	家电电子卖场|生活服务	125.848166	44.160365	060300|071200	431	220113
B01AF08G0P	超市	125.356392	43.894369	60400	431	220102
B01AF08G0R	便民商店/便利店	125.333561	43.930771	60200	431	220103
B01AF08G2P	便民商店/便利店	125.301583	43.878961	60200	431	220104
B01AF08G31	便民商店/便利店	125.364904	43.876633	60200	431	220105
B01AF08G40	便民商店/便利店	126.564534	44.833449	60200	431	220182
B01AF08G5E	手机销售	125.711874	44.533445	60305	431	220183
B01AF08GAU	建材五金市场	125.331856	43.898009	60603	431	220102
B01AF08GAX	专营店	125.341387	43.906204	61200	431	220103
B01AF08GCA	购物相关场所	125.692319	44.526318	60000	431	220183
B01AF08GD2	便民商店/便利店	125.178751	44.429469	60200	431	220122
B01AF08GDW	便民商店/便利店	125.341256	43.908385	60200	431	220103
B01AF08GI5	农副产品市场	125.712632	44.549835	60703	431	220183
B01AF08GKH	小商品市场	125.330741	43.908718	60701	431	220103
B01AF08GKV	其它个人用品店	125.181057	44.429268	61400	431	220122
B01AF08GL2	礼品饰品店	126.55754	44.827393	61209	431	220182
B01AF08GME	文化用品店	125.343883	43.902871	60800	431	220103
B01AF08GNM	烟酒专卖店	125.307414	43.894877	61210	431	220104
B01AF08GNY	便民商店/便利店	125.851546	44.159163	60200	431	220113
B01AF08GOD	果品市场|购物服务	125.847022	44.154569	060704|060200	431	220113
B01AF08GRC	购物相关场所	125.347136	43.90359	60000	431	220103
B01AF08GSB	建材五金市场	125.295274	43.871943	60603	431	220104
B01AF08GSR	便民商店/便利店	125.151411	44.443196	60200	431	220122
B01AF08GTJ	购物相关场所	125.262336	43.902719	60000	431	220106
B01AF08GU2	专营店	125.315643	43.865242	61200	431	220104
B01AF08GW3	农副产品市场	125.847107	44.159223	60703	431	220113
B01AF08GWR	专营店	125.191083	44.438485	61200	431	220122
B01AF08GXW	购物相关场所	125.173637	44.428366	60000	431	220122
B01AF08H0O	便民商店/便利店	125.260929	43.891064	60200	431	220106
B01AF08H32	家具城	125.832863	44.151015	60602	431	220113
B01AF08H4H	便民商店/便利店	125.344074	43.904866	60200	431	220103
B01AF08H81	建材五金市场	126.541172	44.832725	60603	431	220182
B01AF08HBW	便民商店/便利店	125.300391	43.89031	60200	431	220104
B01AF08HC2	古玩字画店	125.705904	44.534087	61201	431	220183
B01AF08HCC	便民商店/便利店	125.181792	44.431222	60200	431	220122
B01AF08HCG	便民商店/便利店	125.253219	43.89365	60200	431	220106
B01AF08HCP	农副产品市场	125.286161	43.866165	60703	431	220104
B01AF08HFL	建材五金市场	125.174219	44.431084	60603	431	220122
B01AF08HFM	服装鞋帽皮具店	125.328264	43.894754	61100	431	220102
B01AF08HGP	便民商店/便利店	125.179653	44.429151	60200	431	220122
B01AF08HI5	文化用品店	125.296358	43.901831	60800	431	220106
B01AF08HK6	书店	126.537738	44.819435	61205	431	220182
B01AF08HOS	建材五金市场	125.698118	44.525885	60603	431	220183
B01AF08HSI	礼品饰品店	126.55904	44.82999	61209	431	220182
B01AF08HWI	眼镜店	125.334668	43.888022	61204	431	220102
B01AF08HWJ	文化用品店	125.848467	44.158082	60800	431	220113
B01AF08HYM	建材五金市场	125.181941	44.428802	60603	431	220122
B01AF08I0C	文化用品店	125.850222	44.159277	60800	431	220113
B01AF08I0M	建材五金市场	126.560259	44.824059	60603	431	220182
B01AF08I0Y	便民商店/便利店	125.825422	44.160671	60200	431	220113
B01AF08I39	建材五金市场	125.176056	44.434409	60603	431	220122
B01AF08I44	便民商店/便利店	125.171603	44.428141	60200	431	220122
B01AF08I4P	家具城	125.832912	44.151047	60602	431	220113
B01AF08I4R	农副产品市场	125.709311	44.535579	60703	431	220183
B01AF08I4T	便民商店/便利店	125.311357	43.889811	60200	431	220104
B01AF08I51	便民商店/便利店	125.702131	44.525718	60200	431	220183
B01AF08I54	书店|公司企业	125.369016	43.850658	061205|170200	431	220102
B01AF08I5Q	书店|购物服务	125.838509	44.154635	061205|060800	431	220113
B01AF08I82	文化用品店	125.83259	44.15138	60800	431	220113
B01AF08I9C	儿童用品店	125.179261	44.429704	61207	431	220122
B01AF08IAQ	便民商店/便利店	126.546861	44.830582	60200	431	220182
B01AF08ICL	书店	125.701662	44.53986	61205	431	220183
B01AF08ICT	眼镜店	125.417103	43.823863	61204	431	220102
B01AF08ICV	眼镜店	125.367767	43.828093	61204	431	220102
B01AF08IDK	家具城	125.340736	43.903709	60602	431	220103
B01AF08IDU	超市	125.32603	43.893297	60400	431	220102
B01AF08IDW	超市	125.318213	43.906991	60400	431	220103
B01AF08IDY	超市|购物服务	125.334459	43.875647	060400|060200	431	220102
B01AF08IDZ	超市	125.32808	43.890686	60400	431	220102
B01AF08IE0	便民商店/便利店	125.337298	43.883146	60200	431	220102
B01AF08IE1	超市	125.336828	43.892967	60400	431	220102
B01AF08IE3	超市	125.331245	43.895687	60400	431	220102
B01AF08IE4	超市	125.297016	43.883648	60400	431	220104
B01AF08IE5	超市	125.303722	43.892213	60400	431	220104
B01AF08IKZ	烟酒专卖店	125.322165	43.905996	61210	431	220103
B01AF08ILL	便民商店/便利店	125.260381	43.891937	60200	431	220106
B01AF08INB	其它个人用品店	125.321139	43.908268	61400	431	220103
B01AF08IQM	书店	125.366174	43.879018	61205	431	220105
B01AF08IQP	建材五金市场	125.388825	43.904086	60603	431	220105
B01AF08IQW	便民商店/便利店	125.346517	43.896889	60200	431	220102
B01AF08IRB	手机销售	125.835266	44.150021	60305	431	220113
B01AF08IRJ	便民商店/便利店	125.184401	44.060026	60200	431	220103
B01AF08IRK	儿童用品店	125.338197	43.906281	61207	431	220103
B01AF08IU7	服装鞋帽皮具店	125.33696	43.907008	61100	431	220103
B01AF08IUH	专营店	125.29313	43.929917	61200	431	220103
B01AF08IV7	农副产品市场	125.709323	44.531226	60703	431	220183
B01AF08IVC	便民商店/便利店	125.653225	43.8188	60200	431	220105
B01AF08IVN	建材五金市场	125.163113	44.426806	60603	431	220122
B01AF08IW9	便民商店/便利店	126.477354	44.608268	60200	431	220182
B01AF08IWD	便民商店/便利店	125.880697	44.158489	60200	431	220113
B01AF08IY0	专营店	125.172264	44.497739	61200	431	220122
B01AF08IY3	建材五金市场	125.17234	44.427919	60603	431	220122
B01AF08IYR	布艺市场	125.343115	43.902786	60605	431	220103
B01AF08IZB	农副产品市场	126.552679	44.827556	60703	431	220182
B01AF08IZU	便民商店/便利店	126.570568	44.840297	60200	431	220182
B01AF08J1B	专营店	125.712805	44.53237	61200	431	220183
B01AF08J1T	烟酒专卖店	125.319845	43.866399	61210	431	220104
B01AF08J2L	果品市场	125.181014	44.432389	60704	431	220122
B01AF08J4B	农副产品市场	125.853984	44.154678	60703	431	220113
B01AF08J4N	购物相关场所	125.30361	43.734549	60000	431	220104
B01AF08J5L	建材五金市场	125.334007	43.904483	60603	431	220103
B01AF08J8C	便民商店/便利店	125.193747	44.447334	60200	431	220122
B01AF08J9O	便民商店/便利店	125.275786	43.854336	60200	431	220104
B01AF08JF7	布艺市场	125.709991	44.536845	60605	431	220183
B01AF08JH0	体育用品店	125.840429	44.156166	60900	431	220113
B01AF08JH7	服装鞋帽皮具店	125.328387	43.894758	61100	431	220102
B01AF08JKV	便民商店/便利店	125.316391	43.83517	60200	431	220104
B01AF08JLF	建材五金市场	125.834044	44.152398	60603	431	220113
B01AF08JML	便民商店/便利店	125.334218	43.901479	60200	431	220103
B01AF08JQL	布艺市场	125.173314	44.428331	60605	431	220122
B01AF08JUX	专营店	125.713833	44.538189	61200	431	220183
B01AF08JWE	便民商店/便利店	125.804933	44.03257	60200	431	220113
B01AF08K71	文化用品店	125.344261	43.902919	60800	431	220103
B01AF08K9F	超市	125.430463	43.817428	60400	431	220102
B01AF08KA8	建材五金市场	125.364604	43.879765	60603	431	220105
B01AF08KCK	古玩字画店	125.710972	44.536128	61201	431	220183
B01AF08KF8	服装鞋帽皮具店	125.181229	44.432735	61100	431	220122
B01AF08KFF	购物相关场所	126.559956	44.824556	60000	431	220182
B01AF08KFQ	烟酒专卖店	125.317409	43.875541	61210	431	220104
B01AF08KJZ	超市	125.266951	43.886813	60400	431	220106
B01AF08KK8	便民商店/便利店	125.433821	43.784328	60200	431	220102
B01AF08KK9	手机销售	125.712131	44.535163	60305	431	220183
B01AF08KL2	便民商店/便利店	125.36612	43.821206	60200	431	220102
B01AF08KLO	购物相关场所	125.173799	44.432392	60000	431	220122
B01AF08KPA	便民商店/便利店	125.668432	43.524249	60200	431	220112
B01AF08KQV	便民商店/便利店	125.743339	44.521274	60200	431	220183
B01AF08KRA	便民商店/便利店	125.684862	43.531149	60200	431	220112
B01AF08KS2	便民商店/便利店	125.317048	43.859918	60200	431	220104
B01AF08KSX	超市|购物服务	125.336018	43.892362	060400|060200	431	220102
B01AF08KUO	普通商场|购物服务	125.336753	43.893908	060102|060706|060703	431	220102
B01AF08KVK	便民商店/便利店	125.661014	43.529085	60200	431	220112
B01AF08KVR	专营店	125.833714	44.152563	61200	431	220113
B01AF08KXU	农副产品市场	125.831918	44.149708	60703	431	220113
B01AF08KY2	农副产品市场	125.319628	43.866196	60703	431	220104
B01AF08KYQ	便民商店/便利店	125.832939	44.153202	60200	431	220113
B01AF08KZW	便民商店/便利店	125.830132	44.156256	60200	431	220113
B01AF08L0X	建材五金市场	125.289966	43.8868	60603	431	220106
B01AF08L0Y	建材五金市场	125.316588	43.859306	60603	431	220104
B01AF08L2C	农副产品市场|购物服务	125.345705	43.904147	060703|060200	431	220103
B01AF08L47	服装鞋帽皮具店	125.328356	43.87887	61100	431	220102
B01AF08L5O	建材五金市场	125.702195	44.525054	60603	431	220183
B01AF08L6K	服装鞋帽皮具店	125.344195	43.900881	61100	431	220103
B01AF08L6P	便民商店/便利店	125.379837	43.908795	60200	431	220105
B01AF08L6T	便民商店/便利店	125.295007	43.826976	60200	431	220104
B01AF08L8X	专营店	126.551537	44.820164	61200	431	220182
B01AF08LIW	便民商店/便利店	125.163166	44.426469	60200	431	220122
B01AF08LO0	专营店	125.165912	44.173554	61200	431	220122
B01AF08LQ8	购物相关场所	125.171848	44.428169	60000	431	220122
B01AF08LQO	便民商店/便利店	125.838278	44.154456	60200	431	220113
B01AF08LQP	购物相关场所	125.164665	44.427086	60000	431	220122
B01AF08LR4	便民商店/便利店	126.548924	44.819931	60200	431	220182
B01AF08LRM	建材五金市场	125.335439	43.895742	60603	431	220102
B01AF08LUV	专营店	125.343393	43.904492	61200	431	220103
B01AF08LWB	便民商店/便利店	125.70252	44.541268	60200	431	220183
B01AF08M4M	便民商店/便利店	125.656168	44.067919	60200	431	220113
B01AF08M6E	其它个人用品店	125.712664	44.538087	61400	431	220183
B01AF08M7A	家电电子卖场	126.560167	44.823727	60300	431	220182
B01AF08MBN	便民商店/便利店	125.284419	43.855502	60200	431	220104
B01AF08MBQ	购物相关场所	125.163064	44.441685	60000	431	220122
B01AF08MBR	购物相关场所	125.832324	44.153076	60000	431	220113
B01AF08MCO	建材五金市场	126.545389	44.824646	60603	431	220182
B01AF08MCR	专营店	125.343789	43.904546	61200	431	220103
B01AF08MCZ	便民商店/便利店	125.710603	44.537689	60200	431	220183
B01AF08MDI	建材五金市场	125.270329	43.890377	60603	431	220106
B01AF08MII	农副产品市场	125.341361	43.905397	60703	431	220103
B01AF08MIX	建材五金市场	125.576735	43.8503	60603	431	220105
B01AF08MJI	服装鞋帽皮具店	125.180689	44.432976	61100	431	220122
B01AF08MKF	数码电子	125.704256	44.537049	60306	431	220183
B01AF08NBX	手机销售|公司企业	125.34832	43.855321	060305|170208	431	220102
B01AF08NCH	手机销售	125.662592	43.524777	60305	431	220112
B01AF08NDZ	手机销售	125.18028	44.436042	60305	431	220122
B01AF08NJ6	蔬菜市场	126.552234	44.825868	60705	431	220182
B01AF08NKE	建材五金市场	125.364557	43.879133	60603	431	220105
B01AF08NPC	其它个人用品店	125.835792	44.152993	61400	431	220113
B01AF08NPQ	建材五金市场	125.340557	43.901169	60603	431	220102
B01AF08NR2	专营店	125.392868	43.711471	61200	431	220102
B01AF08NSH	便民商店/便利店	125.309733	43.890388	60200	431	220104
B01AF08NTH	便民商店/便利店	126.554669	44.818603	60200	431	220182
B01AF08NU7	便民商店/便利店	125.179517	44.44051	60200	431	220122
B01AF08NUA	农副产品市场	125.341603	43.906216	60703	431	220103
B01AF08NVJ	建材五金市场	125.320461	43.885938	60603	431	220104
B01AF08NXY	便民商店/便利店	125.296829	43.570916	60200	431	220104
B01AF08NY1	购物相关场所	125.83243	44.153797	60000	431	220113
B01AF08OA8	手机销售	125.835282	44.150033	60305	431	220113
B01AF08OD9	便民商店/便利店	125.848622	44.161015	60200	431	220113
B01AF08OGF	农副产品市场	125.69944	44.536159	60703	431	220183
B01AF08OIR	便民商店/便利店	125.83521	44.150493	60200	431	220113
B01AF08OJG	农副产品市场	125.179782	44.439246	60703	431	220122
B01AF08OKU	专营店	125.320399	43.894964	61200	431	220104
B01AF08ONZ	购物相关场所	125.166906	44.427453	60000	431	220122
B01AF08OOV	厨卫市场	125.186539	44.428924	60604	431	220122
B01AF08OPC	建材五金市场	125.709654	44.539189	60603	431	220183
B01AF08OR6	便民商店/便利店	125.694357	44.540881	60200	431	220183
B01AF08OSH	厨卫市场	126.555926	44.825663	60604	431	220182
B01AF08OSM	服装鞋帽皮具店	126.561074	44.829657	61100	431	220182
B01AF08OVJ	购物相关场所	125.714012	44.537712	60000	431	220183
B01AF08OVX	专营店	125.34508	43.904389	61200	431	220103
B01AF08OW1	布艺市场	125.177425	44.428701	60605	431	220122
B01AF08OY3	专营店	125.352934	43.896369	61200	431	220102
B01AF08P2U	建材五金市场	125.833354	44.151902	60603	431	220113
B01AF08TYA	眼镜店	125.27588	43.851913	61204	431	220104
B01AF08TZC	超市	125.373209	43.913084	60400	431	220105
B01AF08U6Y	其它个人用品店	125.182421	44.435077	61400	431	220122
B01AF08U9D	体育用品店	125.680741	43.52816	60900	431	220112
B01AF08UER	便民商店/便利店	126.546641	44.826386	60200	431	220182
B01AF08UFT	品牌服装店|生活服务	125.317361	43.886077	061101|071300	431	220104
B01AF08UJ7	建材五金市场	125.186736	44.428905	60603	431	220122
B01AF08UTQ	农副产品市场	126.551944	44.826383	60703	431	220182
B01AF08UVA	服装鞋帽皮具店	125.181714	44.430735	61100	431	220122
B01AF08VMJ	布艺市场	125.369847	43.863849	60605	431	220102
B01AF08VQH	便民商店/便利店	125.321874	43.950754	60200	431	220103
B01AF08VQR	购物相关场所	125.333976	43.904498	60000	431	220103
B01AF08VX3	服装鞋帽皮具店	125.713668	44.536143	61100	431	220183
B01AF08VZL	便民商店/便利店	125.396265	44.011836	60200	431	220103
B01AF08W3X	建材五金市场	125.655018	44.066507	60603	431	220113
B01AF08W4N	购物相关场所	125.342442	43.907318	60000	431	220103
B01AF08WCV	书店	125.701258	44.538217	61205	431	220183
B01AF08WM5	便民商店/便利店	125.704845	44.534315	60200	431	220183
B01AF08WT7	蔬菜市场|购物服务	125.344953	43.902336	060705|060703	431	220103
B01AF08WV3	便民商店/便利店	125.295299	43.883791	60200	431	220104
B01AF08X42	便民商店/便利店	125.33963	43.890523	60200	431	220102
B01AF08X67	便民商店/便利店	125.183588	44.060482	60200	431	220103
B01AF08X90	便民商店/便利店	125.284247	43.892016	60200	431	220106
B01AF08XFD	超市	125.315877	43.860995	60400	431	220104
B01AF08XKB	建材五金市场	125.71798	44.539595	60603	431	220183
B01AF08Y91	便民商店/便利店	125.327073	43.902102	60200	431	220103
B01AF08Y9V	便民商店/便利店	125.302793	43.865938	60200	431	220104
B01AF08YDE	专营店	126.568934	44.820452	61200	431	220182
B01AF08YP6	专营店|汽车服务	125.724561	44.537214	061200|010000	431	220183
B01AF08YUO	烟酒专卖店	125.182253	44.430797	61210	431	220122
B01AF08Z2P	便民商店/便利店	125.715303	44.533268	60200	431	220183
B01AF08Z4O	便民商店/便利店	125.710019	44.53613	60200	431	220183
B01AF08Z6E	超市	125.342271	43.860014	60400	431	220102
B01AF08Z6N	农副产品市场	125.287577	43.898069	60703	431	220106
B01AF08ZCF	便民商店/便利店	125.172558	44.427599	60200	431	220122
B01AF08ZIO	便民商店/便利店	125.291881	43.88922	60200	431	220106
B01AF08ZLD	便民商店/便利店	125.303397	43.705661	60200	431	220104
B01AF08ZTW	便民商店/便利店	126.233897	44.989915	60200	431	220182
B01AF08ZXZ	便民商店/便利店	125.953634	44.689987	60200	431	220183
B01AF0903P	手机销售	125.32453	43.904039	60305	431	220103
B01AF0904N	便民商店/便利店	125.722813	44.536371	60200	431	220183
B01AF090C7	眼镜店	125.834979	44.153066	61204	431	220113
B01AF090EL	建材五金市场	125.708454	44.53103	60603	431	220183
B01AF090FI	农副产品市场	125.695697	43.531593	60703	431	220112
B01AF090G7	专营店	125.165127	44.17083	61200	431	220122
B01AF090JI	建材五金市场	125.184747	44.058136	60603	431	220103
B01AF090SR	购物相关场所	126.546938	44.811632	60000	431	220182
B01AF090VK	便民商店/便利店	125.335474	43.894518	60200	431	220102
B01AF090VL	便民商店/便利店	125.354321	43.896947	60200	431	220102
B01AF090VZ	书店	125.660525	43.517831	61205	431	220112
B01AF090Z3	便民商店/便利店	125.299724	43.867816	60200	431	220104
B01AF091R0	便民商店/便利店	125.713832	44.53819	60200	431	220183
B01AF0929V	服装鞋帽皮具店	125.328273	43.893046	61100	431	220102
B01AF092M5	购物相关场所	125.152804	44.577549	60000	431	220122
B01AF092P4	便民商店/便利店	125.732983	44.554582	60200	431	220183
B01AF092UJ	花卉市场|生活服务	125.273163	43.850721	060501|070000	431	220104
B01AF092XU	便民商店/便利店	125.348277	43.909106	60200	431	220103
B01AF092Y2	果品市场	125.179654	44.439921	60704	431	220122
B01AF092Y9	便民商店/便利店	125.165177	44.172785	60200	431	220122
B01AF092ZB	购物相关场所	125.191901	44.439729	60000	431	220122
B01AF092ZQ	便民商店/便利店	125.844454	44.160655	60200	431	220113
B01AF09337	建材五金市场	125.341336	43.90094	60603	431	220102
B01AF0935M	专营店	125.346087	43.902422	61200	431	220103
B01AF0937N	便民商店/便利店	125.690794	44.541542	60200	431	220183
B01AF094OT	专营店	125.407322	43.817556	61200	431	220102
B01AF094YO	烟酒专卖店	125.302239	43.869985	61210	431	220104
B01AF09519	便民商店/便利店	125.238462	43.859491	60200	431	220106
B01AF0953Q	便民商店/便利店	125.335623	43.889373	60200	431	220102
B01AF0959L	超市	125.348675	43.896592	60400	431	220102
B01AF0959O	果品市场	125.325869	43.89037	60704	431	220102
B01AF095G3	便民商店/便利店	125.174834	44.427845	60200	431	220122
B01AF095HR	烟酒专卖店	125.348176	43.854318	61210	431	220102
B01AF095JJ	购物相关场所	125.174201	44.429554	60000	431	220122
B01AF095JS	购物相关场所	125.703078	44.52467	60000	431	220183
B01AF095LC	眼镜店	125.319677	43.88971	61204	431	220104
B01AF0998D	文化用品店	125.283238	43.861089	60800	431	220104
B01AF099CZ	便民商店/便利店	125.693475	44.526736	60200	431	220183
B01AF099KJ	建材五金市场	125.185918	44.42861	60603	431	220122
B01AF099NY	服装鞋帽皮具店	125.321578	43.866209	61100	431	220104
B01AF099TR	便民商店/便利店	125.173931	44.432391	60200	431	220122
B01AF099UB	便民商店/便利店	126.55106	44.827833	60200	431	220182
B01AF099XC	便民商店/便利店	125.335054	43.89719	60200	431	220102
B01AF099XI	农副产品市场	126.552938	44.825476	60703	431	220182
B01AF099YD	便民商店/便利店	125.178477	44.438595	60200	431	220122
B01AF09A8Y	便民商店/便利店	125.302636	43.88478	60200	431	220104
B01AF09AA0	便民商店/便利店	125.335458	43.895712	60200	431	220102
B01AF09AB2	建材五金市场|购物服务	125.295595	43.481001	060603|060400	431	220104
B01AF09AFX	烟酒专卖店	125.348293	43.85705	61210	431	220102
B01AF09AOU	便民商店/便利店	125.297952	43.894702	60200	431	220106
B01AF09ATS	超市|购物服务	125.184506	43.839738	060400|060200	431	220106
B01AF09AXR	便民商店/便利店	125.744336	44.520342	60200	431	220183
B01AF09AXS	便民商店/便利店	125.214434	43.8009	60200	431	220104
B01AF09AYV	便民商店/便利店	125.179785	44.439233	60200	431	220122
B01AF09B5Z	便民商店/便利店	126.535798	44.825101	60200	431	220182
B01AF09B7N	烟酒专卖店	125.261712	43.881756	61210	431	220106
B01AF09B7S	烟酒专卖店	125.164752	44.427078	61210	431	220122
B01AF09BEG	便民商店/便利店	125.254223	43.893797	60200	431	220106
B01AF09BGT	建材五金市场	125.270119	43.888822	60603	431	220106
B01AF09BLT	便民商店/便利店	126.563711	44.822424	60200	431	220182
B01AF09BO8	专营店	125.174671	44.435334	61200	431	220122
B01AF09BW7	超市	125.698282	44.539645	60400	431	220183
B01AF09BZQ	便民商店/便利店	125.245177	43.888943	60200	431	220106
B01AF09C10	建材五金市场	126.546744	44.824149	60603	431	220182
B01AF09C1F	自行车专卖店	125.831875	44.150334	61208	431	220113
B01AF09CCH	便民商店/便利店	126.536594	44.819135	60200	431	220182
B01AF09CFA	农副产品市场	125.179283	44.441529	60703	431	220122
B01AF09CI8	购物相关场所	125.83423	44.152522	60000	431	220113
B01AF09CIP	便民商店/便利店	125.300218	43.887757	60200	431	220104
B01AF09CIX	便民商店/便利店	126.549016	44.819042	60200	431	220182
B01AF09CJK	便民商店/便利店	125.686069	43.529906	60200	431	220112
B01AF09CWE	专营店	125.272303	43.902868	61200	431	220106
B01AF09D7K	便民商店/便利店	125.259319	43.876661	60200	431	220106
B01AF09D8X	农副产品市场|购物服务	125.391948	43.70851	060703|060200	431	220102
B01AF09DAM	便民商店/便利店	125.34354	43.884298	60200	431	220102
B01AF09DDO	烟酒专卖店	125.295866	43.826981	61210	431	220104
B01AF09DLL	体育用品店	125.337621	43.889117	60900	431	220102
B01AF09DOO	服装鞋帽皮具店	126.556183	44.826465	61100	431	220182
B01AF09DPA	专营店	125.339035	43.903754	61200	431	220103
B01AF09DQO	建材五金市场	126.545123	44.824743	60603	431	220182
B01AF09DR2	果品市场	125.173958	44.441327	60704	431	220122
B01AF09DYN	便民商店/便利店	125.367732	43.879073	60200	431	220105
B01AF09E1Y	农副产品市场	125.178778	44.441138	60703	431	220122
B01AF09E8V	果品市场	125.179611	44.440148	60704	431	220122
B01AF09EAQ	便民商店/便利店	125.703602	44.527234	60200	431	220183
B01AF09EB4	文化用品店	125.834269	44.152543	60800	431	220113
B01AF09EFO	家具城|公司企业	125.402013	43.914602	060602|170200	431	220105
B01AF09EIL	建材五金市场	125.354609	43.906841	60603	431	220102
B01AF09ENN	便民商店/便利店	125.691565	44.527918	60200	431	220183
B01AF09EV5	体育用品店	126.554818	44.825355	60900	431	220182
B01AF09EWQ	建材五金市场	125.187565	44.429361	60603	431	220122
B01AF09EXN	文化用品店	125.181906	44.437366	60800	431	220122
B01AF09F6D	便民商店/便利店|购物服务	125.710175	44.532542	060200|060400	431	220183
B01AF09F9J	家电电子卖场	126.559569	44.824962	60300	431	220182
B01AF09F9N	农副产品市场	126.552719	44.827994	60703	431	220182
B01AF09FGS	购物相关场所	125.201142	44.029292	60000	431	220103
B01AF09FL5	烟酒专卖店	125.333704	43.88961	61210	431	220102
B01AF09FMR	果品市场	125.832455	44.149327	60704	431	220113
B01AF09GB2	专营店	125.307663	43.895163	61200	431	220104
B01AF09H7Q	农副产品市场	125.37241	43.878152	60703	431	220105
B01AF09H8W	建材五金市场	125.364523	43.880666	60603	431	220105
B01AF09HEY	超市|购物服务	125.381295	43.881774	060400|060200	431	220105
B01AF09HHL	烟酒专卖店|购物服务	125.381202	43.920516	061210|060200	431	220105
B01AF09HYE	便民商店/便利店	125.174997	44.421861	60200	431	220122
B01AF09HYQ	专营店	125.337525	43.903197	61200	431	220103
B01AF09I3Q	便民商店/便利店	125.321688	43.894336	60200	431	220104
B01AF09I4B	其它个人用品店|生活服务	125.690945	44.541537	061400|071100	431	220183
B01AF09I4X	便民商店/便利店	126.551937	44.828024	60200	431	220182
B01AF09I6D	购物相关场所	125.702552	44.528587	60000	431	220183
B01AF09J62	便民商店/便利店	125.33104	43.892273	60200	431	220102
B01AF09J65	农副产品市场	125.831513	44.150088	60703	431	220113
B01AF09J6N	便民商店/便利店	125.307979	43.891645	60200	431	220104
B01AF09J7L	便民商店/便利店	126.55203	44.820874	60200	431	220182
B01AF09JB7	眼镜店	125.300775	43.836339	61204	431	220104
B01AF09JPZ	花卉市场	125.841106	44.156522	60501	431	220113
B01AF09JR5	体育用品店	125.840974	44.156457	60900	431	220113
B01AF09JRC	专营店	125.16542	44.436414	61200	431	220122
B01AF09JT6	便民商店/便利店|购物服务	125.709746	44.531855	060200|060400	431	220183
B01AF09K2T	农副产品市场	125.179453	44.440835	60703	431	220122
B01AF09K8U	便民商店/便利店	125.71386	44.538252	60200	431	220183
B01AF09KGB	烟酒专卖店	125.345664	43.887537	61210	431	220102
B01AF09KLV	眼镜店	125.28734	43.827255	61204	431	220104
B01AF09KVA	便民商店/便利店	125.703606	44.53574	60200	431	220183
B01AF09L25	建材五金市场	125.333921	43.904205	60603	431	220103
B01AF09L4F	便民商店/便利店	125.345154	43.991056	60200	431	220103
B01AF09L5R	眼镜店	125.32224	43.891231	61204	431	220104
B01AF09LM7	便民商店/便利店	125.371104	43.893425	60200	431	220105
B01AF09LVF	建材五金市场|公司企业	125.803093	44.034909	060603|170300	431	220113
B01AF09LZK	便民商店/便利店	125.286874	43.910874	60200	431	220106
B01AF09M57	专营店	125.297634	43.939554	61200	431	220103
B01AF09MA4	专营店	125.711023	44.536196	61200	431	220183
B01AF09MJX	超市|购物服务	125.328451	43.90669	060400|060200	431	220103
B01AF09MW0	书店	125.699993	44.538107	61205	431	220183
B01AF09MXH	便民商店/便利店	125.295165	43.858353	60200	431	220104
B01AF09MY2	便民商店/便利店	125.834621	44.153082	60200	431	220113
B01AF09NH4	购物相关场所	125.35223	43.913084	60000	431	220103
B01AF09NJ1	便民商店/便利店	125.273182	43.854292	60200	431	220104
B01AF09NJW	服装鞋帽皮具店	125.693996	44.527905	61100	431	220183
B01AF09NOK	儿童用品店	125.838912	44.155455	61207	431	220113
B01AF09O8J	专营店	125.72512	44.53712	61200	431	220183
B01AF09O92	厨卫市场|购物服务	125.71427	44.537569	060604|061200	431	220183
B01AF09OIJ	农副产品市场	125.6605	43.517808	60703	431	220112
B01AF09OSI	便民商店/便利店	125.173968	44.44124	60200	431	220122
B01AF09OY6	李宁专卖店	125.179206	44.430497	60901	431	220122
B01AF09P0B	果品市场|餐饮服务	126.551985	44.825054	060704|050800	431	220182
B01AF09P30	便民商店/便利店	125.33568	43.913347	60200	431	220103
B01AF09P7S	便民商店/便利店	125.322251	43.854399	60200	431	220104
B01AF09PE9	便民商店/便利店	126.536099	44.828034	60200	431	220182
B01AF09PER	建材五金市场	125.668969	43.52452	60603	431	220112
B01AF09PET	便民商店/便利店	125.178974	44.437221	60200	431	220122
B01AF09PEV	专营店|汽车服务	125.724349	44.537702	061200|010000	431	220183
B01AF09PFF	便民商店/便利店	125.316313	43.908	60200	431	220103
B01AF09PI1	便民商店/便利店	126.551427	44.820001	60200	431	220182
B01AF09PIH	烟酒专卖店	125.170415	44.428485	61210	431	220122
B01AF09PIM	购物相关场所	125.714775	44.539622	60000	431	220183
B01AF09POS	便民商店/便利店	125.334874	43.902211	60200	431	220103
B01AF09PVY	便民商店/便利店	125.331856	43.895042	60200	431	220102
B01AF09PXW	便民商店/便利店|购物服务	125.402548	43.744654	060200|060400	431	220102
B01AF09PZ9	文化用品店	125.296056	43.826982	60800	431	220104
B01AF09Q20	购物相关场所	125.191837	44.43963	60000	431	220122
B01AF09Q5M	便民商店/便利店	125.184081	44.424366	60200	431	220122
B01AF09QFV	购物相关场所	125.832442	44.15312	60000	431	220113
B01AF09QG7	便民商店/便利店	125.823571	44.147264	60200	431	220113
B01AF09QSS	烟酒专卖店	125.31768	43.928079	61210	431	220103
B01AF09QTU	便民商店/便利店	125.302102	43.880985	60200	431	220104
B01AF09R4P	建材五金市场	125.252291	43.889046	60603	431	220106
B01AF09RJ0	购物相关场所	125.713036	44.532697	60000	431	220183
B01AF09RM1	烟酒专卖店	125.18073	44.43685	61210	431	220122
B01AF09RM8	典当行	125.298972	43.883495	61302	431	220104
B01AF09RP9	建材五金市场|汽车服务	125.272907	43.874282	060603|010800	431	220106
B01AF09RVR	便民商店/便利店	125.313461	43.872464	60200	431	220104
B01AF09RWP	购物相关场所	126.551421	44.82812	60000	431	220182
B01AF09SDB	服装鞋帽皮具店	125.317163	43.867407	61100	431	220104
B01AF09SDM	建材五金市场	125.190801	44.441376	60603	431	220122
B01AF09SEX	便民商店/便利店	125.884185	44.16078	60200	431	220113
B01AF09SF2	农副产品市场	125.846196	44.151231	60703	431	220113
B01AF09SHL	便民商店/便利店	126.553699	44.823148	60200	431	220182
B01AF09SKY	便民商店/便利店	125.299286	43.875607	60200	431	220104
B01AF09SM1	便民商店/便利店	125.654593	43.536702	60200	431	220112
B01AF09SQZ	便民商店/便利店	125.302584	43.627157	60200	431	220104
B01AF09STG	服装鞋帽皮具店	125.842188	44.15441	61100	431	220113
B01AF09SUM	烟酒专卖店	125.324241	43.868207	61210	431	220104
B01AF09T3M	烟酒专卖店	125.311032	43.8838	61210	431	220104
B01AF09TBZ	烟酒专卖店	125.318552	43.908761	61210	431	220103
B01AF09TLQ	建材五金市场	125.338348	43.893123	60603	431	220102
B01AF09TPK	超市	125.291802	43.874211	60400	431	220104
B01AF09TXH	便民商店/便利店	125.184379	44.058403	60200	431	220103
B01AF09TZ6	便民商店/便利店	125.185162	44.429999	60200	431	220122
B01AF09UGV	厨卫市场|购物服务	125.320741	43.890148	060604|061100	431	220104
B01AF09UI1	家具建材综合市场|购物服务	125.320502	43.88595	060601|060603	431	220104
B01AF09UI4	建材五金市场	125.697905	44.525555	60603	431	220183
B01AF09UY3	超市|购物服务	126.479702	44.604457	060400|060200	431	220182
B01AF09V00	普通商场	125.334991	43.877054	60102	431	220102
B01AF09V6C	专营店	125.341107	43.902876	61200	431	220103
B01AF09VDA	建材五金市场	125.176209	44.43437	60603	431	220122
B01AF09VMA	便民商店/便利店	125.655316	43.536486	60200	431	220112
B01AF09VND	专营店|汽车服务	125.724271	44.537767	061200|010000	431	220183
B01AF09W6X	便民商店/便利店	125.290805	43.887987	60200	431	220106
B01AF09W9M	书店	125.302072	43.846654	61205	431	220104
B01AF09WBW	综合市场	125.347659	43.879345	60700	431	220102
B01AF09WDG	便民商店/便利店	125.705319	44.540929	60200	431	220183
B01AF09WDW	厨卫市场	125.341092	43.891113	60604	431	220102
B01AF09WJV	便民商店/便利店	125.371928	43.91762	60200	431	220105
B01AF09WQY	便民商店/便利店	125.281557	43.861699	60200	431	220104
B01AF09WUP	建材五金市场	125.832507	44.153052	60603	431	220113
B01AF09X24	建材五金市场	125.178374	44.433801	60603	431	220122
B01AF09X3P	手机销售	125.300376	43.572449	60305	431	220104
B01AF09XBH	便民商店/便利店	125.182896	44.06408	60200	431	220103
B01AF09XGN	便民商店/便利店	125.275001	43.854146	60200	431	220104
B01AF09XGT	文化用品店	126.55932	44.830344	60800	431	220182
B01AF09XGV	文化用品店	125.178087	44.437116	60800	431	220122
B01AF09XHS	品牌服装店	125.296318	43.883967	61101	431	220104
B01AF09XIM	便民商店/便利店	125.348029	43.889248	60200	431	220102
B01AF09XO6	品牌服装店	126.555403	44.824006	61101	431	220182
B01AF09XO7	品牌服装店	125.18006	44.431915	61101	431	220122
B01AF09XVS	眼镜店	125.181884	44.431417	61204	431	220122
B01AF09Y88	果品市场|购物服务	125.850713	44.161082	060704|060200	431	220113
B01AF09Y91	建材五金市场	125.328676	43.872842	60603	431	220102
B01AF09YB7	农副产品市场	125.299358	43.901056	60703	431	220106
B01AF09YDK	文化用品店	125.185761	44.428623	60800	431	220122
B01AF09YHB	便民商店/便利店	125.292959	43.928399	60200	431	220106
B01AF09YN3	建材五金市场	126.540347	44.832382	60603	431	220182
B01AF09YRC	农副产品市场	125.352158	43.920945	60703	431	220103
B01AF09YT9	农副产品市场	125.381987	43.869907	60703	431	220105
B01AF09YUL	便民商店/便利店	125.192316	44.052141	60200	431	220103
B01AF09YVM	便民商店/便利店	125.31078	43.890882	60200	431	220104
B01AF09ZAA	眼镜店	125.328061	43.892129	61204	431	220102
B01AF09ZII	农副产品市场	125.699529	44.526408	60703	431	220183
B01AF09ZKH	便民商店/便利店	125.332732	43.890913	60200	431	220102
B01AF09ZO6	其它个人用品店	125.179498	44.43213	61400	431	220122
B01AF09ZR7	便民商店/便利店	125.543885	43.830463	60200	431	220105
B01AF0A04K	便民商店/便利店	125.651856	43.954818	60200	431	220113
B01AF0A0JL	农副产品市场	126.552691	44.827999	60703	431	220182
B01AF0A0N8	便民商店/便利店	125.340769	43.877759	60200	431	220102
B01AF0A0VH	手机销售	125.306228	43.86573	60305	431	220104
B01AF0A0VI	手机销售	125.179308	44.433179	60305	431	220122
B01AF0A12C	便民商店/便利店	125.344029	43.920372	60200	431	220103
B01AF0A17S	便民商店/便利店	125.313105	43.889852	60200	431	220104
B01AF0A1OD	体育用品店	125.680551	43.528065	60900	431	220112
B01AF0A20R	便民商店/便利店	126.561538	44.828494	60200	431	220182
B01AF0A26O	专营店	125.324054	43.890529	61200	431	220104
B01AF0A27S	果品市场|购物服务	125.29106	43.885336	060704|060200	431	220106
B01AF0A29P	文化用品店	125.175145	44.432303	60800	431	220122
B01AF0A2DV	便民商店/便利店	125.530233	43.533278	60200	431	220112
B01AF0A2DW	建材五金市场	125.316069	43.934901	60603	431	220103
B01AF0A2S3	果品市场|购物服务	125.303291	43.878723	060704|060400	431	220104
B01AF0A2UM	蔬菜市场	125.292654	43.87033	60705	431	220104
B01AF0A33A	便民商店/便利店	125.329526	43.893829	60200	431	220102
B01AF0A371	超市|购物服务	125.33173	43.875928	060400|060200	431	220102
B01AF0A375	品牌服装店	125.33816	43.90688	61101	431	220103
B01AF0A3EW	便民商店/便利店	125.675713	43.814255	60200	431	220105
B01AF0A3PP	便民商店/便利店	125.693825	44.528567	60200	431	220183
B01AF0A3VA	烟酒专卖店	125.697265	44.535759	61210	431	220183
B01AF0A49E	农副产品市场	125.339917	43.888412	60703	431	220102
B01AF0A4E3	超市|购物服务	125.290422	43.889749	060400|060200	431	220106
B01AF0A4H1	专营店|汽车服务	125.650424	43.545095	061200|010000	431	220112
B01AF0A4KJ	便民商店/便利店	125.348374	43.89831	60200	431	220102
B01AF0A4PG	便民商店/便利店	125.343356	43.886305	60200	431	220102
B01AF0A4TI	古玩字画店	125.316833	43.906586	61201	431	220103
B01AF0A50T	建材五金市场	125.379218	43.912142	60603	431	220105
B01AF0A5G2	便民商店/便利店|购物服务	125.710911	44.533707	060200|060400	431	220183
B01AF0A5Y7	建材五金市场	125.289698	43.864194	60603	431	220104
B01AF0A5YP	农副产品市场	125.302755	43.73417	60703	431	220104
B01AF0A63E	果品市场	125.318613	43.907039	60704	431	220103
B01AF0A63J	便民商店/便利店	125.347261	43.908209	60200	431	220103
B01AF0A6CG	便民商店/便利店	125.328551	43.864608	60200	431	220102
B01AF0A6L6	便民商店/便利店	125.366236	43.867552	60200	431	220105
B01AF0A6N8	便民商店/便利店	125.36412	43.874775	60200	431	220105
B01AF0A6WJ	便民商店/便利店	125.292862	43.890179	60200	431	220106
B01AF0A6ZO	便民商店/便利店	125.416877	43.904534	60200	431	220105
B01AF0A7BC	文化用品店|购物服务	125.173187	44.421194	060800|060200	431	220122
B01AF0A7QL	果品市场	125.179638	44.440122	60704	431	220122
B01AF0A7RJ	书店	125.369596	43.874836	61205	431	220105
B01AF0A843	便民商店/便利店	125.705784	44.528917	60200	431	220183
B01AF0A87U	服装鞋帽皮具店	125.332824	43.879978	61100	431	220102
B01AF0A8B4	服装鞋帽皮具店	125.656805	43.523517	61100	431	220112
B01AF0A8GM	家具城	125.709095	44.536086	60602	431	220183
B01AF0A8HP	书店	125.330319	43.897491	61205	431	220103
B01AF0A8JJ	农副产品市场	125.310939	43.867519	60703	431	220104
B01AF0A8PN	文化用品店	125.844999	44.15636	60800	431	220113
B01AF0A8SM	建材五金市场	126.540141	44.830899	60603	431	220182
B01AF0A8TX	便民商店/便利店	125.333658	43.880438	60200	431	220102
B01AF0A8W0	眼镜店	125.260422	43.901192	61204	431	220106
B01AF0A8YH	超市	125.338915	43.913088	60400	431	220103
B01AF0A93K	便民商店/便利店	125.436361	43.946559	60200	431	220103
B01AF0A974	便民商店/便利店	125.281793	43.860965	60200	431	220104
B01AF0A97N	便民商店/便利店	125.35218	43.864117	60200	431	220102
B01AF0A9AZ	文化用品店	125.247929	43.887795	60800	431	220106
B01AF0A9F2	便民商店/便利店	125.3002	43.883671	60200	431	220104
B01AF0A9LN	建材五金市场	125.38042	43.916256	60603	431	220105
B01AF0A9LO	建材五金市场	125.381222	43.915937	60603	431	220105
B01AF0A9OG	水产海鲜市场	125.84559	44.155242	60706	431	220113
B01AF0A9R6	便民商店/便利店	125.400589	43.732958	60200	431	220102
B01AF0A9SK	便民商店/便利店	125.296737	43.879725	60200	431	220104
B01AF0A9SL	便民商店/便利店	125.84726	44.151739	60200	431	220113
B01AF0A9TZ	专营店|汽车服务	125.39343	43.874563	061200|010000	431	220105
B01AF0A9WA	超市	125.234119	43.897698	60400	431	220106
B01AF0AA10	购物相关场所	125.320163	43.855307	60000	431	220104
B01AF0AA1G	购物相关场所	125.953488	44.690383	60000	431	220183
B01AF0AA1W	购物相关场所	125.714691	44.537909	60000	431	220183
B01AF0AA6X	果品市场	125.842367	44.154504	60704	431	220113
B01AF0AA78	农副产品市场	125.334606	43.90285	60703	431	220103
B01AF0AA9G	便民商店/便利店	125.330931	43.876444	60200	431	220102
B01AF0AAMH	便民商店/便利店	125.326405	43.874283	60200	431	220102
B01AF0AAUN	书店	125.838785	44.154788	61205	431	220113
B01AF0AAVS	书店	125.372646	43.882914	61205	431	220105
B01AF0AB2X	书店	126.559017	44.826583	61205	431	220182
B01AF0AB4A	文化用品店	125.255847	43.891601	60800	431	220106
B01AF0AB4Z	眼镜店	125.333823	43.908307	61204	431	220103
B01AF0AB56	便民商店/便利店	125.728833	44.534208	60200	431	220183
B01AF0AB6H	农副产品市场|购物服务	125.334708	43.903332	060703|061200	431	220103
B01AF0AB83	烟酒专卖店|购物服务	126.561803	44.829652	061210|060200	431	220182
B01AF0ABC2	便民商店/便利店	125.427683	43.922095	60200	431	220105
B01AF0ABD9	农副产品市场	125.165925	44.442276	60703	431	220122
B01AF0ABGD	便民商店/便利店	125.712605	44.550051	60200	431	220183
B01AF0ABGS	农副产品市场	125.372359	43.876343	60703	431	220105
B01AF0ABIT	农副产品市场	125.725177	44.54448	60703	431	220183
B01AF0ABQJ	文化用品店	125.698644	44.528121	60800	431	220183
B01AF0ABSI	便民商店/便利店	125.36857	43.879632	60200	431	220105
B01AF0ABXU	便民商店/便利店	125.346682	43.897348	60200	431	220102
B01AF0ABXW	便民商店/便利店	125.872068	44.158233	60200	431	220113
B01AF0ABXY	便民商店/便利店	125.268613	43.896333	60200	431	220106
B01AF0ABZC	蔬菜市场	125.840689	44.153347	60705	431	220113
B01AF0ACJB	农副产品市场	125.70274	44.524759	60703	431	220183
B01AF0ACK3	品牌服装店	125.837316	44.151518	61101	431	220113
B01AF0ACK7	品牌服装店	125.713686	44.536192	61101	431	220183
B01AF0ACOM	便民商店/便利店	125.279526	43.862392	60200	431	220104
B01AF0ACSH	服装鞋帽皮具店	125.317411	43.890839	61100	431	220104
B01AF0AD2H	文化用品店	125.345669	43.886271	60800	431	220102
B01AF0AD2P	便民商店/便利店	125.381204	43.887447	60200	431	220105
B01AF0AD37	便民商店/便利店	125.29649	43.886419	60200	431	220104
B01AF0AD4Z	便民商店/便利店	125.268664	43.873017	60200	431	220106
B01AF0AD7T	布艺市场|公司企业	125.348834	43.899138	060605|170300	431	220102
B01AF0ADDI	便民商店/便利店	125.303063	43.626602	60200	431	220104
B01AF0ADMG	便民商店/便利店	125.712219	44.538704	60200	431	220183
B01AF0ADPN	便民商店/便利店	125.714536	44.507008	60200	431	220183
B01AF0ADQT	蔬菜市场|购物服务	125.180306	44.435746	060705|060200	431	220122
B01AF0ADUT	超市|购物服务	125.322958	43.901818	060400|060200	431	220103
B01AF0ADVM	文化用品店	125.170827	44.436265	60800	431	220122
B01AF0AE0L	便民商店/便利店|购物服务	125.179188	44.433235	060200|060400	431	220122
B01AF0AE0N	便民商店/便利店	125.347031	43.87751	60200	431	220102
B01AF0AE5B	便民商店/便利店	125.337058	43.875322	60200	431	220102
B01AF0AEJU	便民商店/便利店	125.289424	43.90658	60200	431	220106
B01AF0AEM6	手机销售	125.231163	43.863833	60305	431	220106
B01AF0AEMR	烟酒专卖店	125.303483	43.89053	61210	431	220104
B01AF0AEOF	便民商店/便利店	125.264684	43.896288	60200	431	220106
B01AF0AEPC	便民商店/便利店	125.376403	43.745915	60200	431	220102
B01AF0AEQ5	农副产品市场	125.70669	44.533496	60703	431	220183
B01AF0AEQR	专营店	125.19155	44.43849	61200	431	220122
B01AF0AEWY	书店	125.178678	44.429344	61205	431	220122
B01AF0AEX0	书店|购物服务	125.175931	44.428512	061205|060800	431	220122
B01AF0AFA3	古玩字画店	125.332309	43.89073	61201	431	220102
B01AF0AFFU	便民商店/便利店	125.322062	43.854486	60200	431	220104
B01AF0AFGK	便民商店/便利店	125.713988	44.538448	60200	431	220183
B01AF0AFSW	建材五金市场	125.805585	44.031605	60603	431	220113
B01AF0AFUJ	果品市场	125.831519	44.149311	60704	431	220113
B01AF0AG3R	便民商店/便利店	125.3711	43.880851	60200	431	220105
B01AF0AG82	建材五金市场	125.177076	44.434164	60603	431	220122
B01AF0AG9B	便民商店/便利店	125.272067	43.878078	60200	431	220106
B01AF0AI9R	厨卫市场	125.342972	43.889847	60604	431	220102
B01AF0AIGW	便民商店/便利店	125.187202	44.430631	60200	431	220122
B01AF0AIIF	便民商店/便利店	126.537911	44.81948	60200	431	220182
B01AF0AIJT	便民商店/便利店	125.328235	43.892183	60200	431	220102
B01AF0AINA	专营店	126.538344	44.828148	61200	431	220182
B01AF0AIPB	购物相关场所	125.34049	43.901991	60000	431	220102
B01AF0AIQ2	便民商店/便利店	125.305736	43.868283	60200	431	220104
B01AF0AIVC	便民商店/便利店	125.303561	43.881029	60200	431	220104
B01AF0AJ14	果品市场	125.330011	43.88723	60704	431	220102
B01AF0AJ7M	购物相关场所	125.347809	43.883025	60000	431	220102
B01AF0AJK4	便民商店/便利店	125.333892	43.905617	60200	431	220103
B01AF0AJMW	便民商店/便利店	126.548542	44.822183	60200	431	220182
B01AF0AJVH	专营店	125.345604	43.89051	61200	431	220102
B01AF0AJWO	专营店	125.342962	43.883191	61200	431	220102
B01AF0AK0X	便民商店/便利店	125.850491	44.156322	60200	431	220113
B01AF0AKAV	便民商店/便利店	125.334524	43.871663	60200	431	220102
B01AF0AKBG	文化用品店	125.843024	44.157051	60800	431	220113
B01AF0AKGA	便民商店/便利店	126.551252	44.827794	60200	431	220182
B01AF0AKJV	便民商店/便利店	125.318452	43.89236	60200	431	220104
B01AF0AKMV	便民商店/便利店	125.690714	43.80873	60200	431	220105
B01AF0AKSV	便民商店/便利店	125.996725	44.722789	60200	431	220183
B01AF0AKVI	便民商店/便利店	125.218117	43.802741	60200	431	220104
B01AF0AKWN	便民商店/便利店	125.334944	43.902836	60200	431	220103
B01AF0AKZ0	便民商店/便利店	125.437002	43.945939	60200	431	220103
B01AF0AKZ4	便民商店/便利店	125.235628	43.904325	60200	431	220106
B01AF0AMT6	便民商店/便利店|购物服务	125.270117	43.899808	060200|060400	431	220106
B01AF0AR5R	便民商店/便利店	125.372427	43.874617	60200	431	220105
B01AF0AR60	品牌服装店	125.317346	43.885331	61101	431	220104
B01AF0AR9M	建材五金市场	125.378919	43.911651	60603	431	220105
B01AF0ARHH	便民商店/便利店	125.27479	43.857338	60200	431	220104
B01AF0ARMT	家具建材综合市场	125.379496	43.914349	60601	431	220105
B01AF0ARON	专营店	125.34067	43.894164	61200	431	220102
B01AF0ARQY	便民商店/便利店	125.170743	43.879158	60200	431	220106
B01AF0ARRD	厨卫市场	125.379368	43.903003	60604	431	220105
B01AF0ARRH	建材五金市场	125.335288	43.892399	60603	431	220102
B01AF0ARSH	便民商店/便利店	125.297623	43.876121	60200	431	220104
B01AF0ARSL	服装鞋帽皮具店	125.327764	43.907967	61100	431	220103
B01AF0ARSM	超市|购物服务	125.280307	43.866645	060400|060200	431	220104
B01AF0ART7	建材五金市场	125.37963	43.90927	60603	431	220105
B01AF0ARTM	便民商店/便利店|购物服务	125.328128	43.835249	060200|060400	431	220102
B01AF0AS61	服装鞋帽皮具店|购物服务	125.315636	43.865352	061100|061200	431	220104
B01AF0AS80	建材五金市场|购物服务	125.304291	43.898449	060603|060400|060200	431	220103
B01AF0ASAJ	建材五金市场	125.313076	43.906738	60603	431	220103
B01AF0ASCB	便民商店/便利店	125.303184	43.878614	60200	431	220104
B01AF0ASF7	书店	125.247927	43.887803	61205	431	220106
B01AF0ASFF	专营店	125.388045	43.902611	61200	431	220105
B01AF0ASFJ	建材五金市场	125.388047	43.90261	60603	431	220105
B01AF0ASGT	服装鞋帽皮具店	125.335247	43.908059	61100	431	220103
B01AF0ASGX	文化用品店	125.318732	43.902784	60800	431	220103
B01AF0ASJ5	便民商店/便利店	125.208833	43.902825	60200	431	220106
B01AF0ASP9	建材五金市场	125.364627	43.877361	60603	431	220105
B01AF0ASR5	农副产品市场	125.253263	43.896722	60703	431	220106
B01AF0ASSO	眼镜店	125.322877	43.85501	61204	431	220104
B01AF0ASVG	专营店	125.342218	43.833866	61200	431	220102
B01AF0ASX7	便民商店/便利店	125.353305	43.921028	60200	431	220103
B01AF0ASY0	农副产品市场	125.330225	43.874365	60703	431	220102
B01AF0AT0D	体育用品店	125.342761	43.902742	60900	431	220103
B01AF0AT8H	文化用品店|购物服务	125.329348	43.835499	060800|061200	431	220102
B01AF0AT8Y	便民商店/便利店	125.440292	43.830989	60200	431	220102
B01AF0AT9B	便民商店/便利店	125.369935	43.828106	60200	431	220102
B01AF0ATAK	超市	125.319358	43.866191	60400	431	220104
B01AF0ATBQ	便民商店/便利店	125.316583	43.873658	60200	431	220104
B01AF0ATCP	农副产品市场	125.343167	43.90535	60703	431	220103
B01AF0ATEE	便民商店/便利店	125.336335	43.88268	60200	431	220102
B01AF0ATEY	数码电子|生活服务	125.691324	44.528092	060306|071200	431	220183
B01AF0ATJ1	家具城	125.34533	43.896589	60602	431	220102
B01AF0ATLF	服装鞋帽皮具店	125.299907	43.881273	61100	431	220104
B01AF0ATMO	建材五金市场	125.393008	43.869577	60603	431	220105
B01AF0ATN1	便民商店/便利店	125.365942	43.876398	60200	431	220105
B01AF0ATN5	便民商店/便利店	125.29075	43.973634	60200	431	220103
B01AF0ATOL	建材五金市场	125.254947	43.848508	60603	431	220104
B01AF0ATPR	超市|购物服务	125.280819	43.86584	060400|060200	431	220104
B01AF0ATQK	烟酒专卖店|购物服务	125.296257	43.923439	061210|060200	431	220106
B01AF0ATQM	烟酒专卖店	125.268229	43.896011	61210	431	220106
B01AF0ATSV	购物相关场所	125.329053	43.889404	60000	431	220102
B01AF0ATWC	古玩字画店|科教文化服务	125.335449	43.8924	061201|141400	431	220102
B01AF0ATWZ	建材五金市场	125.3033	43.840067	60603	431	220104
B01AF0ATY1	便民商店/便利店	125.320159	43.887364	60200	431	220104
B01AF0ATY3	眼镜店	125.327281	43.906029	61204	431	220103
B01AF0ATYU	便民商店/便利店	125.14995	43.789242	60200	431	220106
B01AF0AU0T	综合家电商场	125.257663	43.918327	60301	431	220106
B01AF0AU41	体育用品店	125.341639	43.902762	60900	431	220103
B01AF0AU4M	建材五金市场	125.379629	43.915839	60603	431	220105
B01AF0AU85	便民商店/便利店	125.342599	43.860736	60200	431	220102
B01AF0AUAU	便民商店/便利店	125.320864	43.907908	60200	431	220103
B01AF0AUAY	专营店	125.315651	43.86511	61200	431	220104
B01AF0AUDC	购物相关场所	125.34004	43.900618	60000	431	220102
B01AF0AUDM	建材五金市场	125.377003	43.911844	60603	431	220105
B01AF0AUDY	超市	125.338959	43.859991	60400	431	220102
B01AF0AUF4	建材五金市场	125.371496	43.84156	60603	431	220102
B01AF0AUF7	建材五金市场	125.313631	43.906987	60603	431	220103
B01AF0AUFV	便民商店/便利店	125.242875	43.924481	60200	431	220106
B01AF0AUG3	文化用品店|购物服务	125.370798	43.874885	060800|060200	431	220105
B01AF0AUI5	烟酒专卖店	125.317408	43.859717	61210	431	220104
B01AF0AUNF	便民商店/便利店	125.122936	43.998398	60200	431	220106
B01AF0AUNU	综合家电商场	125.342371	43.901872	60301	431	220103
B01AF0AUPY	专营店|汽车服务	125.365384	43.899032	061200|010000	431	220105
B01AF0AUPZ	综合市场	125.356432	43.896367	60700	431	220102
B01AF0AUQ6	便民商店/便利店	125.385229	43.87023	60200	431	220105
B01AF0AUUJ	便民商店/便利店	125.37704	43.87259	60200	431	220105
B01AF0AUUZ	专营店	125.299693	43.884551	61200	431	220104
B01AF0AUVI	建材五金市场	125.379139	43.909689	60603	431	220105
B01AF0AUWE	专营店|公司企业	125.346922	43.902698	061200|170200	431	220102
B01AF0AUWP	建材五金市场	125.387911	43.905417	60603	431	220105
B01AF0AUX8	便民商店/便利店	125.270434	43.850685	60200	431	220104
B01AF0AUXS	专营店	125.377921	43.912244	61200	431	220105
B01AF0AUY0	便民商店/便利店	125.391618	43.936034	60200	431	220105
B01AF0AUYE	建材五金市场	125.334879	43.900112	60603	431	220102
B01AF0AUYR	便民商店/便利店	125.373913	43.872881	60200	431	220105
B01AF0AV1Y	家居建材市场	125.377772	43.914549	60600	431	220105
B01AF0AV2Q	眼镜店	125.278601	43.823302	61204	431	220104
B01AF0AV3G	建材五金市场	125.378869	43.91474	60603	431	220105
B01AF0AV5W	建材五金市场	125.37922	43.911747	60603	431	220105
B01AF0AV7A	烟酒专卖店	125.441103	43.830428	61210	431	220102
B01AF0AVA3	便民商店/便利店	125.300442	43.867291	60200	431	220104
B01AF0AVDY	便民商店/便利店	125.286725	43.865681	60200	431	220104
B01AF0AVFQ	建材五金市场	125.321093	43.885738	60603	431	220104
B01AF0AVGT	建材五金市场	125.386928	43.904896	60603	431	220105
B01AF0AVLE	花卉市场	125.301161	43.886653	60501	431	220104
B01AF0AVM3	建材五金市场	125.37752	43.913785	60603	431	220105
B01AF0AVML	便民商店/便利店	125.38572	43.828312	60200	431	220102
B01AF0AVOP	便民商店/便利店	125.329457	43.884559	60200	431	220102
B01AF0AVRS	便民商店/便利店	125.320035	43.877251	60200	431	220104
B01AF0AVSG	建材五金市场	125.32815	43.874692	60603	431	220102
B01AF0AVVV	建材五金市场	125.379505	43.913281	60603	431	220105
B01AF0AVVY	便民商店/便利店	125.342227	43.894143	60200	431	220102
B01AF0AVX2	典当行	125.301168	43.886593	61302	431	220104
B01AF0AVX6	眼镜店	125.318313	43.865064	61204	431	220104
B01AF0AW0O	服装鞋帽皮具店	125.328888	43.906571	61100	431	220103
B01AF0AW4P	服装鞋帽皮具店	125.27152	43.859312	61100	431	220104
B01AF0AW4R	服装鞋帽皮具店	125.2855	43.890821	61100	431	220106
B01AF0AXH9	建材五金市场	125.379767	43.91045	60603	431	220105
B01AF0AXJO	体育用品店	125.343221	43.902799	60900	431	220103
B01AF0AXLG	专营店	125.329275	43.889689	61200	431	220102
B01AF0AXM5	建材五金市场	125.378263	43.91171	60603	431	220105
B01AF0AXMD	便民商店/便利店	125.350198	43.907704	60200	431	220103
B01AF0AXMK	超市	125.263562	43.846878	60400	431	220104
B01AF0AXNY	书店	125.689946	44.527846	61205	431	220183
B01AF0AXPS	便民商店/便利店	125.200853	43.897334	60200	431	220106
B01AF0AXPU	农副产品市场	125.341777	43.906054	60703	431	220103
B01AF0AXQU	农副产品市场	125.349361	43.908229	60703	431	220103
B01AF0AXUQ	果品市场	125.314732	43.943805	60704	431	220103
B01AF0AXVF	专营店	125.335151	43.903624	61200	431	220103
B01AF0AXXR	购物相关场所	125.3436	43.903858	60000	431	220103
B01AF0AY05	烟酒专卖店	125.320629	43.868339	61210	431	220104
B01AF0AY1N	服装鞋帽皮具店	125.381421	43.880411	61100	431	220105
B01AF0AY6O	眼镜店	125.332832	43.893257	61204	431	220102
B01AF0AY8O	烟酒专卖店	125.304365	43.891111	61210	431	220104
B01AF0AYB7	烟酒专卖店	125.337674	43.921023	61210	431	220103
B01AF0AYBB	建材五金市场	125.37778	43.90735	60603	431	220105
B01AF0AYCQ	建材五金市场	125.387772	43.903263	60603	431	220105
B01AF0AYE8	体育用品店	125.697319	44.534695	60900	431	220183
B01AF0AYFT	建材五金市场	125.31541	43.875027	60603	431	220104
B01AF0AYGT	超市	125.384736	43.865843	60400	431	220105
B01AF0AYHY	购物相关场所	125.351108	43.908308	60000	431	220103
B01AF0AYJV	建材五金市场|购物服务	125.341926	43.902909	060603|060606	431	220103
B01AF0AYME	服装鞋帽皮具店	125.336653	43.908323	61100	431	220103
B01AF0AYMI	建材五金市场|公司企业	125.338442	43.925496	060603|170300	431	220103
B01AF0AYP6	烟酒专卖店	125.39295	43.874996	61210	431	220105
B01AF0AYPP	建材五金市场	125.385807	43.859362	60603	431	220102
B01AF0AYPY	便民商店/便利店	125.381904	43.828586	60200	431	220102
B01AF0AYRJ	建材五金市场	125.388401	43.905362	60603	431	220105
B01AF0AYRK	专营店	125.34347	43.904173	61200	431	220103
B01AF0AYUI	便民商店/便利店	125.657033	44.016693	60200	431	220113
B01AF0AYX0	农副产品市场	125.35025	43.908743	60703	431	220103
B01AF0AYXE	便民商店/便利店	125.29429	43.870399	60200	431	220104
B01AF0AYZL	农副产品市场	125.342289	43.905998	60703	431	220103
B01AF0AZ0M	烟酒专卖店	125.389623	43.88717	61210	431	220105
B01AF0AZ1I	其它个人用品店	125.320323	43.908083	61400	431	220103
B01AF0AZ1N	建材五金市场	125.378682	43.91165	60603	431	220105
B01AF0AZ2I	建材五金市场	125.266434	43.894237	60603	431	220106
B01AF0AZ2O	便民商店/便利店	125.336916	43.891172	60200	431	220102
B01AF0AZ3H	便民商店/便利店	125.370193	43.848136	60200	431	220102
B01AF0AZ3P	烟酒专卖店	125.371685	43.84156	61210	431	220102
B01AF0AZ4Z	建材五金市场	125.251058	43.911694	60603	431	220106
B01AF0AZ93	便民商店/便利店	125.368207	43.845286	60200	431	220102
B01AF0AZ9Z	便民商店/便利店	125.28773	43.893494	60200	431	220106
B01AF0AZB0	超市	125.365238	43.848229	60400	431	220102
B01AF0AZCF	服装鞋帽皮具店	125.328997	43.891267	61100	431	220102
B01AF0AZEL	便民商店/便利店|购物服务	125.274102	43.849607	060200|060400	431	220104
B01AF0AZER	购物相关场所	125.35161	43.903291	60000	431	220102
B01AF0AZIH	建材五金市场	125.378347	43.911845	60603	431	220105
B01AF0AZIW	古玩字画店	125.3361	43.890742	61201	431	220102
B01AF0AZJH	专营店	125.346169	43.898268	61200	431	220102
B01AF0AZK8	建材五金市场	125.376887	43.91456	60603	431	220105
B01AF0AZLE	专营店	125.338997	43.90376	61200	431	220103
B01AF0AZM4	便民商店/便利店	125.320434	43.87118	60200	431	220104
B01AF0AZT3	体育用品店	125.335824	43.890137	60900	431	220102
B01AF0AZXT	建材五金市场	125.387943	43.902266	60603	431	220105
B01AF0AZYR	灯具瓷器市场	125.381728	43.913183	60606	431	220105
B01AF0AZZX	建材五金市场	125.380792	43.906623	60603	431	220105
B01AF0B01F	烟酒专卖店	125.322371	43.876207	61210	431	220104
B01AF0B04S	超市	125.279307	43.827091	60400	431	220104
B01AF0B06B	购物相关场所	125.342663	43.903902	60000	431	220103
B01AF0B0F8	便民商店/便利店	125.342737	43.854778	60200	431	220102
B01AF0B0FJ	拍卖行	125.337546	43.850211	61301	431	220102
B01AF0B0PU	拍卖行	125.331781	43.877866	61301	431	220102
B01AF0B0TN	建材五金市场	125.388596	43.90269	60603	431	220105
B01AF0B0Y2	建材五金市场|公司企业	125.38863	43.906031	060603|170200	431	220105
B01AF0B14Z	烟酒专卖店|公司企业	125.342929	43.886069	061210|170200	431	220102
B01AF0B16L	拍卖行	125.281465	43.881734	61301	431	220106
B01AF0B1E0	农副产品市场	125.343938	43.90665	60703	431	220103
B01AF0B1EA	便民商店/便利店	125.26832	43.871218	60200	431	220106
B01AF0B1FT	专营店	125.342539	43.903885	61200	431	220103
B01AF0B1G3	便民商店/便利店	125.194079	43.856118	60200	431	220106
B01AF0B1GN	便民商店/便利店	125.717304	44.533553	60200	431	220183
B01AF0B1GR	建材五金市场	125.338166	43.893068	60603	431	220102
B01AF0B1GU	建材五金市场	125.387588	43.904533	60603	431	220105
B01AF0B1I6	便民商店/便利店	125.294313	43.936962	60200	431	220103
B01AF0B1J2	建材五金市场	125.377107	43.914953	60603	431	220105
B01AF0B1PT	建材五金市场	125.377614	43.913577	60603	431	220105
B01AF0B1Q0	灯具瓷器市场	125.380314	43.913215	60606	431	220105
B01AF0B1RU	眼镜店	125.329204	43.906064	61204	431	220103
B01AF0B1SL	建材五金市场	125.379034	43.911092	60603	431	220105
B01AF0B1SO	文化用品店	125.317334	43.864992	60800	431	220104
B01AF0B1TL	便民商店/便利店	125.257499	43.995431	60200	431	220103
B01AF0B1TO	农副产品市场	125.257334	43.995362	60703	431	220103
B01AF0B1UV	便民商店/便利店	125.284921	43.922622	60200	431	220106
B01AF0B1V5	便民商店/便利店	125.322825	43.854999	60200	431	220104
B01AF0B1VX	烟酒专卖店	125.323771	43.82334	61210	431	220102
B01AF0B1W4	便民商店/便利店	125.337824	43.880149	60200	431	220102
B01AF0B1X3	专营店	125.351811	43.903567	61200	431	220103
B01AF0B21F	购物相关场所	125.351684	43.903284	60000	431	220102
B01AF0B224	建材五金市场	125.378816	43.911653	60603	431	220105
B01AF0B249	其它个人用品店	125.261315	43.900051	61400	431	220106
B01AF0B24P	服装鞋帽皮具店	125.321145	43.86557	61100	431	220104
B01AF0B2BH	专营店	125.265635	43.888825	61200	431	220106
B01AF0B2DN	农副产品市场|购物服务	125.345018	43.871944	060703|060200	431	220102
B01AF0B2HR	超市|购物服务	125.184464	43.839844	060400|060200	431	220106
B01AF0B2HZ	体育用品店	125.336521	43.889582	60900	431	220102
B01AF0B2J9	购物相关场所	125.434544	43.784317	60000	431	220102
B01AF0B2QX	其它个人用品店	125.321059	43.926725	61400	431	220103
B01AF0B2RJ	烟酒专卖店|购物服务	125.334554	43.850896	061210|060200	431	220102
B01AF0B2TS	超市|购物服务	125.368768	43.837075	060400|060200	431	220102
B01AF0B2X9	服装鞋帽皮具店	125.281483	43.874078	61100	431	220106
B01AF0B2Y2	建材五金市场	125.377244	43.911822	60603	431	220105
B01AF0B2YP	便民商店/便利店	125.33981	43.859992	60200	431	220102
B01AF0B2ZR	综合市场	125.437856	43.878428	60700	431	220105
B01AF0B30H	烟酒专卖店	125.372626	43.912998	61210	431	220105
B01AF0B31L	便民商店/便利店	125.400436	43.801683	60200	431	220102
B01AF0B31W	综合市场	125.376339	43.8282	60700	431	220102
B01AF0B33R	建材五金市场	125.379128	43.911042	60603	431	220105
B01AF0B355	建材五金市场	125.386995	43.904454	60603	431	220105
B01AF0B35U	便民商店/便利店	125.294636	43.871741	60200	431	220104
B01AF0B36V	建材五金市场	125.37941	43.915649	60603	431	220105
B01AF0B36W	便民商店/便利店	125.388364	43.935356	60200	431	220105
B01AF0B37R	超市	125.333146	43.90875	60400	431	220103
B01AF0B3A3	便民商店/便利店	125.280653	43.890332	60200	431	220106
B01AF0B3BN	普通商场|购物服务	125.302839	43.889023	060102|060200	431	220104
B01AF0B3CW	便民商店/便利店	125.322383	43.867689	60200	431	220104
B01AF0B3EP	购物相关场所	125.155704	43.873921	60000	431	220106
B01AF0B3EQ	购物相关场所	125.156526	43.873581	60000	431	220106
B01AF0B3FN	布艺市场	125.332987	43.893545	60605	431	220102
B01AF0B3FR	建材五金市场	125.37857	43.912807	60603	431	220105
B01AF0B3FU	超市|购物服务	125.349087	43.838752	060400|060200	431	220102
B01AF0B3J8	家具建材综合市场	125.378428	43.913422	60601	431	220105
B01AF0B3KD	建材五金市场	125.379555	43.913992	60603	431	220105
B01AF0B3KM	便民商店/便利店	125.161278	43.873557	60200	431	220106
B01AF0B3KU	便民商店/便利店	125.34863	43.886804	60200	431	220102
B01AF0B3LX	便民商店/便利店	125.37424	43.863833	60200	431	220102
B01AF0B3LZ	超市|购物服务	125.317756	43.858417	060400|060200	431	220104
B01AF0B3NB	服装鞋帽皮具店	125.318439	43.873998	61100	431	220104
B01AF0B3Q5	便民商店/便利店	125.30432	43.880077	60200	431	220104
B01AF0B3WE	便民商店/便利店	125.333771	43.886696	60200	431	220102
B01AF0B40Y	品牌鞋店	125.698626	44.535352	61102	431	220183
B01AF0B41Q	便民商店/便利店|餐饮服务	125.319651	43.867009	060200|050000	431	220104
B01AF0B47M	建材五金市场	125.37851	43.911646	60603	431	220105
B01AF0B494	建材五金市场	125.338096	43.905227	60603	431	220103
B01AF0B49G	农副产品市场	125.341338	43.905639	60703	431	220103
B01AF0B4E4	建材五金市场	125.388576	43.901647	60603	431	220105
B01AF0B4EE	专营店	125.416713	43.823895	61200	431	220102
B01AF0B4FS	钟表店	125.333123	43.908584	61203	431	220103
B01AF0B4GS	便民商店/便利店	125.318337	43.891997	60200	431	220104
B01AF0B4IB	服装鞋帽皮具店	125.368724	43.879935	61100	431	220105
B01AF0B4IR	购物相关场所	125.352554	43.903199	60000	431	220102
B01AF0B4K9	超市|购物服务	125.280546	43.885402	060400|060200	431	220106
B01AF0B4KB	便民商店/便利店	125.315804	43.870075	60200	431	220104
B01AF0B4KL	便民商店/便利店	125.308375	43.921159	60200	431	220106
B01AF0B4M1	建材五金市场	125.286081	43.892887	60603	431	220106
B01AF0B4ML	建材五金市场	125.264851	43.88877	60603	431	220106
B01AF0B4MY	建材五金市场	125.376749	43.914414	60603	431	220105
B01AF0B4NQ	购物相关场所	125.341305	43.903928	60000	431	220103
B01AF0B4QI	建材五金市场	125.322824	43.867064	60603	431	220104
B01AF0B4QY	农副产品市场	125.28461	43.925042	60703	431	220106
B01AF0B4S7	手机销售	125.276549	43.852	60305	431	220104
B01AF0B4SX	眼镜店	125.328186	43.906081	61204	431	220103
B01AF0B4SY	超市	125.366326	43.860204	60400	431	220102
B01AF0B4UB	便民商店/便利店	125.274743	43.906935	60200	431	220106
B01AF0B4XW	便民商店/便利店	125.296233	43.952057	60200	431	220103
B01AF0B4Z5	厨卫市场	125.376886	43.901527	60604	431	220105
B01AF0B50N	书店	125.296789	43.86912	61205	431	220104
B01AF0B514	建材五金市场|购物服务	125.451596	43.808418	060603|060200	431	220102
B01AF0B516	体育用品店	125.697286	44.534707	60900	431	220183
B01AF0B532	便民商店/便利店	125.372191	43.845405	60200	431	220102
B01AF0B54K	便民商店/便利店	125.249042	43.896697	60200	431	220106
B01AF0B55W	便民商店/便利店	125.318999	43.887224	60200	431	220104
B01AF0B57G	建材五金市场	125.378245	43.914041	60603	431	220105
B01AF0B591	农副产品市场	125.337106	43.894131	60703	431	220102
B01AF0B5JU	布艺市场	125.286155	43.861633	60605	431	220104
B01AF0B5QD	便民商店/便利店	125.282089	43.862499	60200	431	220104
B01AF0B5UC	礼品饰品店	125.31789	43.862886	61209	431	220104
B01AF0B5VE	服装鞋帽皮具店	125.317824	43.885248	61100	431	220104
B01AF0B5X3	超市	125.316838	43.872773	60400	431	220104
B01AF0B5Y2	农副产品市场	125.341361	43.905448	60703	431	220103
B01AF0B5YY	烟酒专卖店	125.249284	43.888626	61210	431	220106
B01AF0B5Z0	便民商店/便利店	125.241041	43.905053	60200	431	220106
B01AF0B61J	烟酒专卖店	125.337085	43.930842	61210	431	220103
B01AF0B61K	烟酒专卖店|购物服务	125.207586	43.854565	061210|060200	431	220106
B01AF0B63E	普通商场	125.24587	43.867066	60102	431	220106
B01AF0B65O	烟酒专卖店	125.365137	43.860365	61210	431	220102
B01AF0B67R	便民商店/便利店	125.370397	43.885173	60200	431	220105
B01AF0B6DP	建材五金市场	125.340651	43.90082	60603	431	220102
B01AF0B6ER	超市	125.434036	43.828105	60400	431	220102
B01AF0B6GE	家居建材市场	125.377926	43.914841	60600	431	220105
B01AF0B6GW	便民商店/便利店	125.333923	43.835905	60200	431	220102
B01AF0B6NV	服装鞋帽皮具店	125.318803	43.863727	61100	431	220104
B01AF0B6XF	专营店	125.298083	43.881109	61200	431	220104
B01AF0B73J	便民商店/便利店	125.316814	43.832461	60200	431	220104
B01AF0B73Y	专营店	125.345657	43.904149	61200	431	220103
B01AF0B74S	便民商店/便利店	125.295598	43.935026	60200	431	220103
B01AF0B74U	便民商店/便利店	125.38258	43.873761	60200	431	220105
B01AF0B76X	便民商店/便利店	125.384815	43.934611	60200	431	220105
B01AF0B77E	文化用品店	125.298663	43.890041	60800	431	220104
B01AF0B788	建材五金市场	125.303785	43.87101	60603	431	220104
B01AF0B7BG	农副产品市场	125.349031	43.908054	60703	431	220103
B01AF0B7C0	便民商店/便利店	125.254747	43.99431	60200	431	220103
B01AF0B7EQ	建材五金市场	125.30327	43.894173	60603	431	220104
B01AF0B7G9	便民商店/便利店	125.295496	43.949493	60200	431	220103
B01AF0B7GC	便民商店/便利店	125.329074	43.90158	60200	431	220103
B01AF0B7HK	便民商店/便利店	125.847325	44.151164	60200	431	220113
B01AF0B7HU	建材五金市场	125.379607	43.909914	60603	431	220105
B01AF0B7HX	便民商店/便利店	125.31857	43.867452	60200	431	220104
B01AF0B7KL	便民商店/便利店	125.177902	43.868785	60200	431	220106
B01AF0B7M8	便民商店/便利店	125.327563	43.868466	60200	431	220102
B01AF0B7MA	便民商店/便利店	125.369758	43.848163	60200	431	220102
B01AF0B7O3	购物相关场所	125.34196	43.890093	60000	431	220102
B01AF0B7O8	建材五金市场	125.379146	43.910084	60603	431	220105
B01AF0B7PC	专营店	125.313414	43.865363	61200	431	220104
B01AF0B7Q1	便民商店/便利店	125.284324	43.905483	60200	431	220106
B01AF0B7T5	专营店	125.340361	43.894409	61200	431	220102
B01AF0B7TC	便民商店/便利店	125.315984	43.862234	60200	431	220104
B01AF0B7TD	文化用品店	125.341619	43.902463	60800	431	220103
B01AF0B7TL	专营店	125.344799	43.890315	61200	431	220102
B01AF0B7X3	小商品市场	125.33535	43.909519	60701	431	220103
B01AF0B7XN	购物相关场所	125.269517	43.902089	60000	431	220106
B01AF0B7XX	建材五金市场	125.378508	43.914348	60603	431	220105
B01AF0B7YR	便民商店/便利店	125.256368	43.994459	60200	431	220103
B01AF0B7YS	建材五金市场	125.386873	43.903944	60603	431	220105
B01AF0B7ZF	购物相关场所	125.38862	43.903117	60000	431	220105
B01AF0B7ZJ	布艺市场|购物服务	125.3421	43.903608	060605|061200	431	220103
B01AF0B7ZP	建材五金市场	125.379663	43.91069	60603	431	220105
B01AF0B800	建材五金市场	125.379124	43.910955	60603	431	220105
B01AF0B805	建材五金市场	125.37919	43.913372	60603	431	220105
B01AF0B80Q	便民商店/便利店	125.396919	43.860609	60200	431	220105
B01AF0B80R	专营店	125.321916	43.928179	61200	431	220103
B01AF0B82Q	服装鞋帽皮具店	125.329438	43.908202	61100	431	220103
B01AF0B84Z	便民商店/便利店	125.415291	43.816852	60200	431	220102
B01AF0B8BH	专营店	125.342572	43.90389	61200	431	220103
B01AF0B8DJ	购物相关场所	125.385253	43.870406	60000	431	220105
B01AF0B8FA	家居建材市场	125.314404	43.907002	60600	431	220103
B01AF0B8HJ	便民商店/便利店|购物服务	125.299959	43.872271	060200|060400	431	220104
B01AF0B8IM	其它个人用品店	125.319503	43.908067	61400	431	220103
B01AF0B8IT	眼镜店	125.2855	43.889934	61204	431	220106
B01AF0B8K5	建材五金市场	125.379496	43.914286	60603	431	220105
B01AF0B8KO	烟酒专卖店	125.297307	43.894368	61210	431	220104
B01AF0B8KY	服装鞋帽皮具店	125.321669	43.907837	61100	431	220103
B01AF0B8NN	建材五金市场	125.335558	43.90188	60603	431	220103
B01AF0B8Q3	眼镜店	125.224994	43.857261	61204	431	220106
B01AF0B8Q4	眼镜店	125.281604	43.858464	61204	431	220104
B01AF0B8RJ	专营店	125.30241	43.862184	61200	431	220104
B01AF0B8RK	建材五金市场	125.335522	43.892528	60603	431	220102
B01AF0B8VP	便民商店/便利店	125.146984	43.948842	60200	431	220106
B01AF0B8VX	水产海鲜市场	125.342603	43.905915	60706	431	220103
B01AF0B8W3	建材五金市场	125.379131	43.910311	60603	431	220105
B01AF0B92K	建材五金市场	125.250676	43.91314	60603	431	220106
B01AF0B92W	建材五金市场	125.387257	43.90497	60603	431	220105
B01AF0B92Z	超市|购物服务	125.28146	43.852263	060400|060200	431	220104
B01AF0B93I	建材五金市场	125.37783	43.913969	60603	431	220105
B01AF0B96F	建材五金市场	125.335389	43.892169	60603	431	220102
B01AF0B96H	建材五金市场	125.378638	43.913565	60603	431	220105
B01AF0B96J	建材五金市场	125.283661	43.866018	60603	431	220104
B01AF0B9AJ	专营店	125.34347	43.899472	61200	431	220102
B01AF0B9CB	建材五金市场	125.387595	43.90483	60603	431	220105
B01AF0B9CI	专营店	125.340428	43.890225	61200	431	220102
B01AF0B9CJ	购物相关场所|汽车服务	125.39421	43.898347	060000|010000	431	220105
B01AF0B9D4	便民商店/便利店	125.321678	43.928307	60200	431	220103
B01AF0B9D6	便民商店/便利店	125.286564	43.897718	60200	431	220106
B01AF0B9D7	便民商店/便利店	125.341999	43.840992	60200	431	220102
B01AF0B9DA	便民商店/便利店|购物服务	125.295385	43.949505	060200|060400	431	220103
B01AF0B9DC	便民商店/便利店	125.320329	43.933262	60200	431	220103
B01AF0B9ET	烟酒专卖店	125.30073	43.886049	61210	431	220104
B01AF0B9EY	手机销售	125.319807	43.889248	60305	431	220104
B01AF0B9HO	建材五金市场	125.378946	43.9132	60603	431	220105
B01AF0B9IB	专营店	125.344023	43.898412	61200	431	220102
B01AF0B9II	便民商店/便利店	125.282491	43.87758	60200	431	220106
B01AF0B9OC	文化用品店	125.848519	44.158107	60800	431	220113
B01AF0B9OQ	服装鞋帽皮具店	125.321828	43.907863	61100	431	220103
B01AF0B9Q3	便民商店/便利店	125.697712	44.534548	60200	431	220183
B01AF0B9RK	专营店	125.337657	43.921239	61200	431	220103
B01AF0B9UP	服装鞋帽皮具店	125.335909	43.908091	61100	431	220103
B01AF0B9WJ	便民商店/便利店	125.374086	43.845366	60200	431	220102
B01AF0B9WU	专营店	125.344409	43.90011	61200	431	220102
B01AF0B9X8	便民商店/便利店	125.338533	43.859946	60200	431	220102
B01AF0BA0H	灯具瓷器市场	125.342207	43.903106	60606	431	220103
B01AF0BA1T	便民商店/便利店	125.363688	43.843048	60200	431	220102
B01AF0BA28	专营店|生活服务	125.285084	43.891311	061200|070000	431	220106
B01AF0BA6H	其它个人用品店	125.329955	43.890725	61400	431	220102
B01AF0BA6N	购物相关场所	125.351472	43.908212	60000	431	220103
B01AF0BA7L	建材五金市场	125.332029	43.931233	60603	431	220103
B01AF0BA82	建材五金市场	125.206921	43.861243	60603	431	220106
B01AF0BA87	便民商店/便利店	125.331362	43.888533	60200	431	220102
B01AF0BA8D	建材五金市场	125.379497	43.914156	60603	431	220105
B01AF0BA99	服装鞋帽皮具店	125.336555	43.905972	61100	431	220103
B01AF0BAC0	便民商店/便利店	125.439682	43.877056	60200	431	220105
B01AF0BAHQ	专营店	125.328014	43.898064	61200	431	220103
B01AF0BAK3	建材五金市场	125.340157	43.900654	60603	431	220102
B01AF0BARP	超市	125.301356	43.875063	60400	431	220104
B01AF0BATF	建材五金市场	125.307704	43.900726	60603	431	220103
B01AF0BATK	便民商店/便利店	125.320166	43.865735	60200	431	220104
B01AF0BAU6	建材五金市场	125.277595	43.853689	60603	431	220104
B01AF0BAUG	便民商店/便利店	125.270429	43.901058	60200	431	220106
B01AF0BAYG	便民商店/便利店	125.284072	43.86175	60200	431	220104
B01AF0BAYL	超市|购物服务	125.30568	43.897845	060400|060200	431	220103
B01AF0BAYM	建材五金市场	125.277616	43.853441	60603	431	220104
B01AF0BAYO	购物相关场所	125.35031	43.903427	60000	431	220102
B01AF0BAZE	农副产品市场	125.341664	43.905863	60703	431	220103
B01AF0BB08	建材五金市场	125.379497	43.914215	60603	431	220105
B01AF0BB0I	眼镜店	125.299781	43.871051	61204	431	220104
B01AF0BB1Y	果品市场	125.318778	43.907867	60704	431	220103
B01AF0BB42	购物相关场所	125.351446	43.903307	60000	431	220102
B01AF0BB4I	体育用品店	125.242409	43.866593	60900	431	220106
B01AF0BB80	建材五金市场	125.38813	43.902175	60603	431	220105
B01AF0BB95	专营店	125.387907	43.902855	61200	431	220105
B01AF0BBB3	文化用品店	125.434175	43.879252	60800	431	220105
B01AF0BBB7	便民商店/便利店	125.327193	43.843168	60200	431	220102
B01AF0BBD0	礼品饰品店	125.295991	43.883528	61209	431	220104
B01AF0BBDL	专营店|生活服务	125.311475	43.867993	061200|070000	431	220104
B01AF0BBF6	建材五金市场	125.377469	43.913006	60603	431	220105
B01AF0BBFV	建材五金市场	125.304141	43.870494	60603	431	220104
B01AF0BBHY	服装鞋帽皮具店	125.318622	43.86373	61100	431	220104
B01AF0BBIB	超市|购物服务	125.245113	43.865852	060400|060200	431	220106
B01AF0BBNR	便民商店/便利店	125.325716	43.925926	60200	431	220103
B01AF0BBNY	便民商店/便利店	125.159556	43.873392	60200	431	220106
B01AF0BBS5	家具城	125.378384	43.902833	60602	431	220105
B01AF0BBVU	建材五金市场	125.265238	43.888761	60603	431	220106
B01AF0BBW1	便民商店/便利店	125.287994	43.883307	60200	431	220106
B01AF0BBY9	建材五金市场	125.377882	43.913779	60603	431	220105
B01AF0BBYQ	建材五金市场	125.379485	43.91489	60603	431	220105
B01AF0BBZ4	超市|购物服务	125.367815	43.862144	060400|060200	431	220102
B01AF0BBZ9	便民商店/便利店	125.343456	43.904244	60200	431	220103
B01AF0BCEV	手机销售|生活服务	125.316972	43.869858	060305|071200	431	220104
B01AF0BCK4	便民商店/便利店	125.352347	43.90322	60200	431	220102
B01AF0BCLL	便民商店/便利店	125.340253	43.842323	60200	431	220102
B01AF0BCLQ	烟酒专卖店	125.364827	43.821131	61210	431	220102
B01AF0BCMH	水产海鲜市场	125.335904	43.894384	60706	431	220102
B01AF0BCMW	服装鞋帽皮具店	125.272307	43.910744	61100	431	220106
B01AF0BCNV	便民商店/便利店	125.283296	43.898781	60200	431	220106
B01AF0BCNX	便民商店/便利店	125.208272	43.861475	60200	431	220106
B01AF0BCO1	其它个人用品店	125.321193	43.908091	61400	431	220103
B01AF0BCOI	烟酒专卖店	125.303611	43.840112	61210	431	220104
B01AF0BCSB	便民商店/便利店	125.386736	43.869094	60200	431	220105
B01AF0BCTN	便民商店/便利店	125.228556	43.942204	60200	431	220106
B01AF0BCV3	眼镜店	125.301413	43.87178	61204	431	220104
B01AF0BCVN	超市|购物服务	125.31707	43.888737	060400|060200	431	220104
B01AF0BCVV	便民商店/便利店|购物服务	125.285514	43.866652	060200|060400	431	220104
B01AF0BCVW	超市	125.381504	43.873327	60400	431	220105
B01AF0BCVY	便民商店/便利店|购物服务	125.302921	43.883065	060200|060400	431	220104
B01AF0BCW9	超市	125.266894	43.88881	60400	431	220106
B01AF0BCYC	专营店	125.339183	43.892073	61200	431	220102
B01AF0BCYP	超市|购物服务	125.341189	43.932489	060400|060200	431	220103
B01AF0BCZ1	便民商店/便利店	125.44071	43.832497	60200	431	220102
B01AF0BD1A	专营店	125.344234	43.900062	61200	431	220102
B01AF0BD1N	便民商店/便利店	125.372428	43.874485	60200	431	220105
B01AF0BD1R	便民商店/便利店	125.337788	43.890203	60200	431	220102
B01AF0BD3A	专营店	125.317295	43.85918	61200	431	220104
B01AF0BD3H	超市|购物服务	125.247685	43.889058	060400|060200	431	220106
B01AF0BD48	便民商店/便利店	125.253973	43.896723	60200	431	220106
B01AF0BD4R	文化用品店	125.33116	43.878557	60800	431	220102
B01AF0BD52	便民商店/便利店	125.295282	43.937104	60200	431	220103
B01AF0BD5K	便民商店/便利店	125.233791	43.904962	60200	431	220106
B01AF0BD5W	建材五金市场	125.386705	43.861879	60603	431	220102
B01AF0BD6H	服装鞋帽皮具店	125.333325	43.908284	61100	431	220103
B01AF0BD7E	便民商店/便利店	125.192493	43.855749	60200	431	220106
B01AF0BD9H	建材五金市场|生活服务	125.375454	43.893296	060603|071200	431	220105
B01AF0BD9L	建材五金市场	125.379076	43.914178	60603	431	220105
B01AF0BDAI	建材五金市场	125.27755	43.853671	60603	431	220104
B01AF0BDAR	农副产品市场	125.348654	43.90847	60703	431	220103
B01AF0BDC2	购物相关场所	125.350268	43.861194	60000	431	220102
B01AF0BDCP	烟酒专卖店	125.347198	43.90365	61210	431	220103
B01AF0BDI4	便民商店/便利店	125.146696	43.948756	60200	431	220106
B01AF0BDKB	眼镜店	125.328862	43.905809	61204	431	220103
B01AF0BDLF	服装鞋帽皮具店	125.315696	43.875715	61100	431	220104
B01AF0BDLY	其它个人用品店	125.379853	43.878508	61400	431	220105
B01AF0BDMJ	厨卫市场	125.376692	43.906249	60604	431	220105
B01AF0BDOM	综合市场	125.374595	43.881704	60700	431	220105
B01AF0BDR2	农副产品市场	125.342058	43.905558	60703	431	220103
B01AF0BDRJ	眼镜店	125.330105	43.90526	61204	431	220103
B01AF0BDS4	便民商店/便利店	125.444387	43.831746	60200	431	220102
B01AF0BDVO	购物相关场所	125.378651	43.91489	60000	431	220105
B01AF0BDVZ	便民商店/便利店	125.315553	43.869614	60200	431	220104
B01AF0BDXC	手机销售	125.33404	43.876776	60305	431	220102
B01AF0BE1A	手机销售	125.36952	43.862665	60305	431	220102
B01AF0BE1X	蔬菜市场	125.294392	43.86595	60705	431	220104
B01AF0BE5B	书店	125.225245	43.850677	61205	431	220106
B01AF0BEDF	建材五金市场	125.385059	43.871486	60603	431	220105
B01AF0BEMH	普通商场	125.26389	43.872669	60102	431	220106
B01AF0BEMU	农副产品市场	125.35652	43.895931	60703	431	220102
B01AF0BEO3	建材五金市场	125.379038	43.911043	60603	431	220105
B01AF0BEOF	烟酒专卖店	125.316779	43.905887	61210	431	220103
B01AF0BEQ6	便民商店/便利店	125.414071	43.782858	60200	431	220102
B01AF0BES6	便民商店/便利店	125.370687	43.891871	60200	431	220105
B01AF0BETN	烟酒专卖店	125.33695	43.896341	61210	431	220102
B01AF0BETX	建材五金市场	125.321635	43.866396	60603	431	220104
B01AF0BEU1	便民商店/便利店	125.846019	44.15647	60200	431	220113
B01AF0BEUL	建材五金市场	125.379002	43.912803	60603	431	220105
B01AF0BEUX	便民商店/便利店	125.412982	43.924441	60200	431	220105
B01AF0BEW5	专营店	125.342113	43.903229	61200	431	220103
B01AF0BEWI	便民商店/便利店	125.17293	43.940099	60200	431	220106
B01AF0BEWX	便民商店/便利店	125.296267	43.953516	60200	431	220103
B01AF0BEX1	建材五金市场	125.286104	43.861621	60603	431	220104
B01AF0BEXL	建材五金市场	125.287618	43.865703	60603	431	220104
B01AF0BEYQ	便民商店/便利店	125.656651	44.06799	60200	431	220113
B01AF0BEZB	便民商店/便利店	125.336391	43.893605	60200	431	220102
B01AF0BEZC	建材五金市场	125.304783	43.898153	60603	431	220103
B01AF0BF2Y	烟酒专卖店	125.33685	43.875321	61210	431	220102
B01AF0BF3V	专营店	125.320124	43.855353	61200	431	220104
B01AF0BF4W	水产海鲜市场	125.344342	43.907004	60706	431	220103
B01AF0BF5E	家具建材综合市场	125.377097	43.912619	60601	431	220105
B01AF0BF70	便民商店/便利店	125.342482	43.880839	60200	431	220102
B01AF0BF7I	便民商店/便利店	125.449737	43.923794	60200	431	220105
B01AF0BF8F	专营店	125.34439	43.898182	61200	431	220102
B01AF0BF9S	购物相关场所	125.350382	43.907938	60000	431	220103
B01AF0BF9T	便民商店/便利店	125.344722	43.878264	60200	431	220102
B01AF0BFBP	便民商店/便利店	125.374446	43.845295	60200	431	220102
B01AF0BFCK	便民商店/便利店	125.217352	43.901994	60200	431	220106
B01AF0BFEU	超市|购物服务	125.249961	43.821294	060400|060200	431	220104
B01AF0BFEV	超市|购物服务	125.365967	43.825433	060400|060200	431	220102
B01AF0BFEZ	超市	125.32062	43.831897	60400	431	220102
B01AF0BFFS	建材五金市场	125.377138	43.91319	60603	431	220105
B01AF0BFGW	便民商店/便利店	125.317143	43.829894	60200	431	220102
B01AF0BFHI	农副产品市场	125.341673	43.905577	60703	431	220103
B01AF0BFIS	建材五金市场	125.379043	43.910815	60603	431	220105
B01AF0BFJN	便民商店/便利店	125.319909	43.822498	60200	431	220102
B01AF0BFMW	农副产品市场	125.3422	43.906054	60703	431	220103
B01AF0BFOE	建材五金市场	125.365077	43.866494	60603	431	220105
B01AF0BFP9	购物相关场所	125.317415	43.884243	60000	431	220104
B01AF0BFRF	便民商店/便利店	125.212367	43.865511	60200	431	220106
B01AF0BFRT	建材五金市场	125.3772	43.912789	60603	431	220105
B01AF0BG18	建材五金市场	125.335108	43.87656	60603	431	220102
B01AF0BG1B	农副产品市场	125.342266	43.905663	60703	431	220103
B01AF0BG2I	服装鞋帽皮具店	125.323015	43.890808	61100	431	220104
B01AF0BG2T	建材五金市场|购物服务	125.34018	43.900661	060603|061200	431	220102
B01AF0BGNG	手机销售	125.34743	43.894395	60305	431	220102
B01AF0BGT7	手机销售	125.225733	43.901739	60305	431	220106
B01AF0BGTD	手机销售|生活服务	125.386712	43.867746	060305|070603	431	220105
B01AF0BH1H	便民商店/便利店	125.343806	43.924835	60200	431	220103
B01AF0BH20	专营店	125.846639	44.15678	61200	431	220113
B01AF0BH2U	农副产品市场	125.317807	43.891264	60703	431	220104
B01AF0BH4S	建材五金市场	125.387575	43.904186	60603	431	220105
B01AF0BH5D	厨卫市场	125.349965	43.908237	60604	431	220103
B01AF0BH5J	农副产品市场	125.265945	43.89384	60703	431	220106
B01AF0BH6U	建材五金市场	125.699783	44.525002	60603	431	220183
B01AF0BHAV	家居建材市场	125.378761	43.91186	60600	431	220105
B01AF0BHAW	家居建材市场	125.376784	43.914786	60600	431	220105
B01AF0BHBG	专营店	125.329151	43.889368	61200	431	220102
B01AF0BHEL	便民商店/便利店	125.285046	43.872093	60200	431	220104
B01AF0BHFY	便民商店/便利店	125.305633	43.903975	60200	431	220103
B01AF0BHHO	烟酒专卖店	125.84485	44.154765	61210	431	220113
B01AF0BHIZ	便民商店/便利店	125.235571	43.904645	60200	431	220106
B01AF0BHK5	眼镜店	125.37559	43.891483	61204	431	220105
B01AF0BHK7	便民商店/便利店	125.43151	43.889749	60200	431	220105
B01AF0BHNX	便民商店/便利店	125.286193	43.871375	60200	431	220104
B01AF0BHO2	综合市场	125.164278	43.891788	60700	431	220106
B01AF0BHON	服装鞋帽皮具店	125.316031	43.876354	61100	431	220104
B01AF0BHRW	农副产品市场	125.341733	43.906054	60703	431	220103
B01AF0BHST	建材五金市场	125.378549	43.915685	60603	431	220105
B01AF0BHSX	超市|购物服务	125.45099	43.808355	060400|060200	431	220102
B01AF0BHTP	便民商店/便利店	125.375809	43.87169	60200	431	220105
B01AF0BHV7	便民商店/便利店	125.238604	43.902856	60200	431	220106
B01AF0BHVN	专营店|生活服务	125.266893	43.893945	061200|071500	431	220106
B01AF0BHWF	超市	125.37415	43.910881	60400	431	220105
B01AF0BHYP	综合市场	125.34419	43.904131	60700	431	220103
B01AF0BI0I	烟酒专卖店	125.347599	43.888834	61210	431	220102
B01AF0BI0N	便民商店/便利店	125.272382	43.847539	60200	431	220104
B01AF0BI1C	建材五金市场	125.226391	43.805735	60603	431	220104
B01AF0BI1S	便民商店/便利店	125.365777	43.859387	60200	431	220102
B01AF0BI1Y	便民商店/便利店	125.187326	43.892319	60200	431	220106
B01AF0BI3L	便民商店/便利店	125.847535	44.157578	60200	431	220113
B01AF0BQBX	便民商店/便利店	125.318131	43.933175	60200	431	220103
B01AF0BQCD	音像店	125.31862	43.934206	61206	431	220103
B01AF0BQD0	烟酒专卖店	125.317943	43.935371	61210	431	220103
B01AF0BQG2	建材五金市场|公司企业	125.318717	43.92637	060603|170200	431	220103
B01AF0BQIF	烟酒专卖店	125.322331	43.92695	61210	431	220103
B01AF0BQJT	专营店	125.321928	43.928199	61200	431	220103
B01AF0BQN3	便民商店/便利店	125.330356	43.930754	60200	431	220103
B01AF0BQO7	便民商店/便利店	125.330602	43.929097	60200	431	220103
B01AF0BQQR	便民商店/便利店	125.339093	43.922206	60200	431	220103
B01AF0BQR0	便民商店/便利店	125.33955	43.922539	60200	431	220103
B01AF0BQRN	烟酒专卖店	125.340973	43.920757	61210	431	220103
[truncated: 74,445 more rows]
