# Supplementary material for: Design of Urban resilience model in emergency situations
Source: PLoS One. 2026 Jun 9;21(6):e0347588. doi: 10.1371/journal.pone.0347588 (PMC13249160; doi:10.1371/journal.pone.0347588)
Supplement: S1 File — (ZIP) [file pone.0347588.s001.zip › dataset/Appendix 3/Science, education, and culture data.csv]

id	type	lon_gcj02	lat_gcj02	typecode	citycode	adcode
B01AF00746	科研机构	125.272663	43.849784	141300	431	220104
B01AF0076A	电视台	125.304333	43.872405	141101	431	220104
B01AF007A4	科研机构	125.278202	43.850117	141300	431	220104
B01AF007E2	科研机构	125.278899	43.859797	141300	431	220104
B01AF007FE	高等院校	125.326422	43.841485	141201	431	220102
B01AF0084C	科研机构	125.365597	43.864035	141300	431	220102
B01AF00A6E	中学	125.17981	43.850319	141202	431	220106
B01AF00A9C	培训机构	125.287129	43.895706	141400	431	220106
B01AF00DAF	成人教育	125.278217	43.849986	141205	431	220104
B01AF00E13	电视台	125.320382	43.884167	141101	431	220104
B01AF010C6	中学	125.323186	43.849939	141202	431	220104
B01AF013C1	小学	125.368694	43.889759	141203	431	220105
B01AF013E4	中学	125.363414	43.876774	141202	431	220105
B01AF014BB	培训机构	125.373618	43.861348	141400	431	220102
B01AF014C3	高等院校	125.429687	43.885509	141201	431	220105
B01AF01572	高等院校	125.390213	43.881764	141201	431	220105
B01AF0157B	中学	125.407312	43.883286	141202	431	220105
B01AF015F1	高等院校	125.423881	43.784465	141201	431	220102
B01AF01669	中学	125.360209	44.774755	141202	431	220122
B01AF0166D	小学	125.293532	44.524316	141203	431	220122
B01AF02832	科研机构	125.275308	43.899769	141300	431	220106
B01AF02B34	高等院校	125.445346	43.822306	141201	431	220102
B01AF02B3A	中学	125.347968	43.804126	141202	431	220102
B01AF02BB0	传媒机构	125.320389	43.884149	141100	431	220104
B01AF02BF6	幼儿园	125.331053	43.877017	141204	431	220102
B01AF02CB8	文艺团体	125.278275	43.915146	141000	431	220106
B01AF02DBA	科研机构	125.434601	43.832423	141300	431	220102
B01AF02DD9	幼儿园	125.328105	43.876218	141204	431	220102
B01AF02EBD	培训机构	125.365181	43.859126	141400	431	220102
B01AF02EEB	高等院校	125.333232	43.898701	141201	431	220102
B01AF03087	成人教育	125.32039	43.904239	141205	431	220103
B01AF031AE	中学	125.345873	43.852259	141202	431	220102
B01AF031D9	出版社	125.292319	43.86364	141105	431	220104
B01AF0365D	科研机构	125.253321	43.874417	141300	431	220106
B01AF036CD	中学	125.349188	43.868401	141202	431	220102
B01AF0379E	中学	126.571613	44.830175	141202	431	220182
B01AF0395A	幼儿园	125.266375	43.8954	141204	431	220106
B01AF0395B	高等院校	125.333425	43.899092	141201	431	220102
B01AF03C16	学校	125.308719	43.884696	141200	431	220104
B01AF03C99	档案馆	125.284549	43.878729	140900	431	220106
B01AF03CC2	小学	125.34024	43.908642	141203	431	220103
B01AF04176	展览馆	125.277124	43.903407	140200	431	220106
B01AF04597	幼儿园	125.29925	43.880599	141204	431	220104
B01AF045EB	科研机构	125.325683	43.866404	141300	431	220102
B01AF0469E	高等院校	125.309624	43.876047	141201	431	220104
B01AF046A1	小学	125.367694	43.849043	141203	431	220102
B01AF04803	小学	125.35508	44.006927	141203	431	220103
B01AF048BB	中学	125.362281	43.853016	141202	431	220102
B01AF04A1D	小学	125.268931	43.975993	141203	431	220106
B01AF04BDE	小学	125.701374	44.537312	141203	431	220183
B01AF04FC7	幼儿园	125.219666	43.849189	141204	431	220106
B01AF05481	科研机构	125.282914	43.888265	141300	431	220106
B01AF054D8	中学	125.36311	43.886231	141202	431	220105
B01AF0563E	中学	125.328551	43.954942	141202	431	220103
B01AF05657	科研机构	125.326649	43.83453	141300	431	220102
B01AF056DD	中学	125.337057	43.928668	141202	431	220103
B01AF05ABD	小学	125.38555	43.933825	141203	431	220105
B01AF05B0F	科研机构	125.243989	43.934151	141300	431	220106
B01AF05B5A	出版社	125.324851	43.848361	141105	431	220104
B01AF05EB5	高等院校	125.296475	43.881106	141201	431	220104
B01AF05F95	中学	125.700199	44.54022	141202	431	220183
B01AF05FC7	科研机构	125.310978	43.886498	141300	431	220104
B01AF05FCD	小学	125.29809	43.889257	141203	431	220104
B01AF060FA	高等院校	125.40364	43.846639	141201	431	220105
B01AF062DE	学校	125.290864	43.835035	141200	431	220104
B01AF0655A	小学	125.297028	43.875944	141203	431	220104
B01AF066BA	成人教育	125.271896	43.894679	141205	431	220106
B01AF067F6	科研机构	125.272871	43.843183	141300	431	220104
B01AF06949	科研机构	125.298787	43.85011	141300	431	220104
B01AF06C5R	中学	125.310066	43.868582	141202	431	220104
B01AF06CBK	成人教育	125.30585	43.86938	141205	431	220104
B01AF06CF8	高等院校	125.285465	43.859327	141201	431	220104
B01AF06CRR	中学	125.253586	43.891362	141202	431	220106
B01AF06D6H	小学	125.33621	43.849775	141203	431	220102
B01AF06DCH	科研机构	125.307664	43.867298	141300	431	220104
B01AF06E9E	文化宫	125.330907	43.875554	140800	431	220102
B01AF06EZ0	培训机构	125.279866	43.883571	141400	431	220106
B01AF06F09	小学	125.342284	43.895044	141203	431	220102
B01AF06FCV	中学	125.842781	44.158397	141202	431	220113
B01AF06FM9	杂志社	125.33095	43.832502	141104	431	220102
B01AF06FS9	幼儿园	125.325894	43.90362	141204	431	220103
B01AF06G6K	科研机构	125.290779	43.828445	141300	431	220104
B01AF06G8K	文化宫	125.299564	43.882776	140800	431	220104
B01AF06GG4	科研机构	125.280697	43.895708	141300	431	220106
B01AF06GV2	小学	125.332641	43.888611	141203	431	220102
B01AF06H4M	高等院校	125.327236	43.838515	141201	431	220102
B01AF06I7J	科研机构	125.290554	43.886589	141300	431	220106
B01AF06II3	职业技术学校	125.26673	43.840065	141206	431	220104
B01AF06IKG	培训机构	125.365679	43.84056	141400	431	220102
B01AF06IKZ	科研机构	125.317548	43.87221	141300	431	220104
B01AF06IZS	科研机构	125.294539	43.832092	141300	431	220104
B01AF06JDC	中学	125.288822	43.905031	141202	431	220106
B01AF06JOS	高等院校	125.32031	43.939395	141201	431	220103
B01AF06JT1	科研机构	125.28812	43.863143	141300	431	220104
B01AF06JTQ	学校	125.321923	43.894596	141200	431	220104
B01AF06JWO	高等院校	125.267944	43.869548	141201	431	220106
B01AF06K9G	科研机构	125.278417	43.85119	141300	431	220104
B01AF06KR4	高等院校	125.369997	43.870594	141201	431	220105
B01AF06KRG	科研机构	125.307641	43.865553	141300	431	220104
B01AF06L8F	小学	125.331009	43.893858	141203	431	220102
B01AF06LKQ	科研机构	125.304391	43.832073	141300	431	220104
B01AF06LP0	杂志社	125.337675	43.891394	141104	431	220102
B01AF06MNX	小学	125.316916	43.863278	141203	431	220104
B01AF06MZP	科研机构	125.31869	43.884711	141300	431	220104
B01AF06N9Y	科研机构	125.322904	43.857446	141300	431	220104
B01AF06NWZ	科研机构	125.268278	43.850624	141300	431	220104
B01AF06O4V	幼儿园	125.321677	43.882728	141204	431	220104
B01AF06P1C	中学	125.315253	43.894066	141202	431	220104
B01AF06P7V	小学	125.321046	43.893613	141203	431	220104
B01AF06PJX	中学	125.300541	43.875675	141202	431	220104
B01AF06PS8	文化宫	125.334968	43.882458	140800	431	220102
B01AF06Q2B	中学	125.312165	43.888412	141202	431	220104
B01AF06QKT	科研机构	125.294451	43.832096	141300	431	220104
B01AF06R03	杂志社	125.33073	43.832499	141104	431	220102
B01AF06RSB	职业技术学校	125.293787	43.888536	141206	431	220106
B01AF06RYY	幼儿园	125.313701	43.864515	141204	431	220104
B01AF06SYM	小学	125.298715	43.942568	141203	431	220103
B01AF06TGF	科研机构	125.280115	43.886803	141300	431	220106
B01AF06U08	科研机构|公司企业	125.295115	43.873985	141300|170200	431	220104
B01AF06U91	科研机构	125.228904	43.773136	141300	431	220104
B01AF06UJD	杂志社	125.314187	43.885011	141104	431	220104
B01AF06V6D	幼儿园	125.3175	43.893285	141204	431	220104
B01AF06VER	幼儿园	125.293605	43.899851	141204	431	220106
B01AF06VGB	成人教育	125.337605	43.883315	141205	431	220102
B01AF06VKB	培训机构	125.290141	43.842598	141400	431	220104
B01AF06VWO	高等院校	125.283755	43.83333	141201	431	220104
B01AF06WGE	电视台	125.324848	43.848361	141101	431	220104
B01AF06WIF	科研机构	125.325514	43.874601	141300	431	220102
B01AF06WK9	中学	125.31676	43.905207	141202	431	220103
B01AF06YIN	小学	125.676377	43.526257	141203	431	220112
B01AF06ZHU	小学	125.306137	43.944777	141203	431	220103
B01AF070IN	成人教育	125.32766	43.903471	141205	431	220103
B01AF070IP	中学	125.257841	43.882703	141202	431	220106
B01AF0715R	小学	125.314224	43.877578	141203	431	220104
B01AF071IT	小学	125.333493	43.895385	141203	431	220102
B01AF071NM	科研机构	125.258988	43.873181	141300	431	220106
B01AF0729N	报社	125.278003	43.879209	141103	431	220106
B01AF072JZ	小学	125.34848	43.897322	141203	431	220102
B01AF072M9	杂志社	125.310643	43.872518	141104	431	220104
B01AF072VC	成人教育	125.32692	43.888219	141205	431	220102
B01AF0731Y	高等院校	125.303343	43.834719	141201	431	220104
B01AF07383	小学	125.255816	43.892732	141203	431	220106
B01AF073LK	科研机构	125.323027	43.860347	141300	431	220104
B01AF073OH	高等院校	125.293655	43.876903	141201	431	220104
B01AF073OP	出版社	125.317764	43.871599	141105	431	220104
B01AF073SV	科研机构	125.268228	43.850776	141300	431	220104
B01AF073YR	学校	125.296561	43.831053	141200	431	220104
B01AF07489	高等院校	125.324898	43.826001	141201	431	220102
B01AF074GA	科研机构	125.307701	43.865396	141300	431	220104
B01AF074QL	高等院校	125.286764	43.838712	141201	431	220104
B01AF074UX	幼儿园	125.322201	43.903161	141204	431	220103
B01AF075FQ	文艺团体	125.314743	43.864293	141000	431	220104
B01AF075H8	小学|科教文化服务	125.250044	43.844537	141203|141202	431	220104
B01AF075K1	科研机构	125.29313	43.83902	141300	431	220104
B01AF075PH	小学	125.314948	43.885358	141203	431	220104
B01AF075ZU	小学	125.353835	43.933381	141203	431	220103
B01AF0765X	小学	125.329663	43.878856	141203	431	220102
B01AF076OS	中学	125.318417	43.917058	141202	431	220103
B01AF076QE	文化宫	125.328769	43.880679	140800	431	220102
B01AF076SL	科研机构	125.291766	43.917884	141300	431	220106
B01AF077PJ	科研机构	125.380052	43.855153	141300	431	220102
B01AF077SV	小学	125.361971	43.860373	141203	431	220102
B01AF077W5	出版社	125.326163	43.840883	141105	431	220102
B01AF078AE	小学	125.308352	43.921762	141203	431	220106
B01AF078C3	学校	125.271135	43.931322	141200	431	220103
B01AF079G3	培训机构	125.294971	43.890207	141400	431	220106
B01AF07AAG	中学	125.681237	43.526998	141202	431	220112
B01AF07FWH	小学	125.417936	43.834814	141203	431	220102
B01AF07J72	科研机构	125.659544	43.528543	141300	431	220112
B01AF07KPE	科研机构	125.271367	43.90945	141300	431	220106
B01AF07O92	科研机构	125.34799	43.883734	141300	431	220102
B01AF07ONT	文化宫	125.367254	43.881339	140800	431	220105
B01AF07RZ7	幼儿园	125.738289	44.528875	141204	431	220183
B01AF07SQH	幼儿园	126.551456	44.839267	141204	431	220182
B01AF07SQW	小学	125.372924	43.836903	141203	431	220102
B01AF07T3T	培训机构	125.301356	43.873827	141400	431	220104
B01AF07T3X	职业技术学校	125.428439	43.783129	141206	431	220102
B01AF07TH4	会展中心	125.314051	43.888469	140300	431	220104
B01AF07TN3	小学	125.41366	43.886731	141203	431	220105
B01AF07TTV	职业技术学校	125.278337	43.86523	141206	431	220104
B01AF07TWT	中学	125.285975	43.864511	141202	431	220104
B01AF07TXX	小学	125.293196	43.709429	141203	431	220104
B01AF07TYX	中学	125.283486	43.844204	141202	431	220104
B01AF07UJV	小学	125.373641	43.883908	141203	431	220105
B01AF07UM8	幼儿园	125.281066	43.901762	141204	431	220106
B01AF07VIM	中学	125.716138	44.509427	141202	431	220183
B01AF07VJ5	中学	125.698681	44.538228	141202	431	220183
B01AF07VKY	成人教育	125.699213	44.546599	141205	431	220183
B01AF07VR9	学校	125.709615	44.532565	141200	431	220183
B01AF07VRQ	幼儿园	125.706679	44.534664	141204	431	220183
B01AF07VS9	中学	125.698745	44.532645	141202	431	220183
B01AF07VSF	职业技术学校	125.710811	44.533547	141206	431	220183
B01AF07VSI	小学	125.697348	44.54552	141203	431	220183
B01AF07VWM	幼儿园	125.188638	43.892938	141204	431	220106
B01AF07W1W	中学	125.245078	43.885381	141202	431	220106
B01AF07W1Z	中学	125.663512	43.52169	141202	431	220112
B01AF07W28	中学	125.242545	44.001075	141202	431	220103
B01AF07W2T	中学	125.244253	43.903525	141202	431	220106
B01AF07W2U	中学	125.437675	43.872014	141202	431	220105
B01AF07W33	中学	125.391479	43.87941	141202	431	220105
B01AF07W3B	中学	125.756631	43.893047	141202	431	220105
B01AF07W3Q	中学	125.236563	43.857504	141202	431	220106
B01AF07W49	中学	125.367184	43.895068	141202	431	220105
B01AF07W4B	中学	125.659546	43.522289	141202	431	220112
B01AF07W4E	中学	125.309107	43.503377	141202	431	220104
B01AF07WBK	中学	125.429594	43.823638	141202	431	220102
B01AF07WBM	中学	125.328188	43.826945	141202	431	220102
B01AF07WEG	高等院校	125.41172	43.82063	141201	431	220102
B01AF07WL1	小学	125.350873	43.875682	141203	431	220102
B01AF07WXG	幼儿园	125.869382	44.157147	141204	431	220113
B01AF07X0O	小学	125.651438	43.819176	141203	431	220105
B01AF07X1E	小学	125.759239	43.790147	141203	431	220105
B01AF07X3P	中学	125.289324	43.876159	141202	431	220104
B01AF07Y1N	科研机构	125.165942	44.172745	141300	431	220122
B01AF07Y7R	高等院校	125.318364	43.861914	141201	431	220104
B01AF07Y86	文化宫	125.702219	44.538343	140800	431	220183
B01AF07Z00	学校	125.371893	43.874383	141200	431	220105
B01AF080WE	培训机构	125.695259	44.529744	141400	431	220183
B01AF081AY	小学	125.435639	43.878628	141203	431	220105
B01AF081K7	科研机构	125.282696	43.818632	141300	431	220104
B01AF081QW	培训机构	125.299848	43.880924	141400	431	220104
B01AF0828V	科教文化场所	125.333497	43.889181	140000	431	220102
B01AF08290	高等院校	125.265934	43.910923	141201	431	220106
B01AF082BX	电视台	125.307561	43.868287	141101	431	220104
B01AF082FW	科研机构	125.498535	43.564687	141300	431	220112
B01AF082KV	科研机构	125.27483	43.860812	141300	431	220104
B01AF082L1	中学	125.301649	43.846728	141202	431	220104
B01AF082LB	科研机构	125.324224	43.869403	141300	431	220104
B01AF082MZ	科研机构	125.304459	43.877065	141300	431	220104
B01AF082N7	职业技术学校	125.269075	43.871718	141206	431	220106
B01AF082TL	科研机构	125.291193	43.83908	141300	431	220104
B01AF082UN	科研机构	125.271199	43.864583	141300	431	220106
B01AF082X2	科研机构	125.668735	44.06923	141300	431	220113
B01AF082XN	科研机构	125.272878	43.843179	141300	431	220104
B01AF0830Z	成人教育	125.696494	44.539767	141205	431	220183
B01AF0833U	幼儿园	125.299019	43.879196	141204	431	220104
B01AF0834Z	科研机构	125.324353	43.875353	141300	431	220104
B01AF0835G	科研机构	125.389466	43.823878	141300	431	220102
B01AF0836J	科研机构	125.330924	43.835072	141300	431	220102
B01AF08396	科研机构	125.332585	43.888104	141300	431	220102
B01AF083J0	职业技术学校	125.347939	43.884566	141206	431	220102
B01AF083JO	小学	125.373223	43.879734	141203	431	220105
B01AF084G8	幼儿园	125.318543	43.901378	141204	431	220103
B01AF084J9	培训机构	125.333151	43.862627	141400	431	220102
B01AF084JA	培训机构	125.333494	43.862756	141400	431	220102
B01AF085I8	幼儿园	125.263126	43.867785	141204	431	220106
B01AF085V5	中学	125.334512	43.893319	141202	431	220102
B01AF085WF	中学	125.850362	44.162185	141202	431	220113
B01AF085WI	中学	125.656217	44.063258	141202	431	220113
B01AF085X4	小学	125.849297	44.158933	141203	431	220113
B01AF0860Y	小学	125.855164	44.157403	141203	431	220113
B01AF08610	中学	125.830538	44.159315	141202	431	220113
B01AF08611	小学	125.837552	44.155619	141203	431	220113
B01AF0861I	文化宫	125.834035	44.149088	140800	431	220113
B01AF0861R	小学	125.816442	44.067084	141203	431	220113
B01AF08623	小学	125.847264	44.151741	141203	431	220113
B01AF086DS	小学	125.377064	43.926361	141203	431	220105
B01AF086MY	幼儿园	125.408231	43.885327	141204	431	220105
B01AF086W9	文化宫	125.326798	43.902543	140800	431	220103
B01AF08768	职业技术学校	125.387689	43.872279	141206	431	220105
B01AF088IO	小学	125.6735	43.847566	141203	431	220105
B01AF088SR	培训机构	125.740011	44.527511	141400	431	220183
B01AF088V4	图书馆	125.279937	43.888944	140500	431	220106
B01AF088V9	文化宫	125.279868	43.888923	140800	431	220106
B01AF088VY	幼儿园	125.256635	43.892052	141204	431	220106
B01AF0893P	科研机构	125.285348	43.862475	141300	431	220104
B01AF08A0N	小学	125.356348	43.793261	141203	431	220102
B01AF08AAQ	中学	125.172225	44.438094	141202	431	220122
B01AF08AB7	小学	125.16695	44.441339	141203	431	220122
B01AF08AB8	小学	125.173014	44.419513	141203	431	220122
B01AF08ABA	职业技术学校	125.189582	44.44113	141206	431	220122
B01AF08ABO	小学	125.191517	44.432771	141203	431	220122
B01AF08ABS	中学	125.185544	44.435545	141202	431	220122
B01AF08ACP	小学	125.183179	44.600072	141203	431	220122
B01AF08ADO	成人教育	125.170913	44.437006	141205	431	220122
B01AF08AE7	小学	125.186946	44.459481	141203	431	220122
B01AF08AG4	学校	125.172677	44.442603	141200	431	220122
B01AF08AI5	小学	125.15436	44.444109	141203	431	220122
B01AF08B3Y	小学	125.292493	43.932887	141203	431	220103
B01AF08B3Z	中学	125.218602	43.852408	141202	431	220106
B01AF08BTD	科研机构	125.299871	43.893002	141300	431	220104
B01AF08CTD	科研机构	125.280743	43.894914	141300	431	220106
B01AF08D1E	高等院校	125.395649	43.91379	141201	431	220105
B01AF08D2K	幼儿园	125.323524	43.875813	141204	431	220104
B01AF08DC1	会展中心	125.327507	43.885232	140300	431	220102
B01AF08DGQ	小学	125.328983	43.873833	141203	431	220102
B01AF08DM0	小学	125.657844	43.529825	141203	431	220112
B01AF08DNT	小学	125.49782	43.533802	141203	431	220112
B01AF08DPE	小学	125.653163	43.511095	141203	431	220112
B01AF08DQB	小学	125.640754	43.557162	141203	431	220112
B01AF08DQZ	培训机构	125.660223	43.525134	141400	431	220112
B01AF08DT8	职业技术学校	125.271135	43.886671	141206	431	220106
B01AF08EPU	培训机构	125.850039	44.158517	141400	431	220113
B01AF08ER0	职业技术学校	125.344629	43.870354	141206	431	220102
B01AF08EWI	小学	125.336986	43.919396	141203	431	220103
B01AF08EWZ	中学	125.889737	44.628465	141202	431	220183
B01AF08EYV	小学	125.326372	43.903172	141203	431	220103
B01AF08FKO	图书馆	125.319463	43.904994	140500	431	220103
B01AF08GHH	小学	125.435715	43.926816	141203	431	220105
B01AF08GTD	中学	125.463256	43.863413	141202	431	220105
B01AF08GX0	幼儿园	125.167924	43.808147	141204	431	220106
B01AF08GXQ	小学	125.337155	43.891992	141203	431	220102
B01AF08H1S	幼儿园	125.304661	43.896988	141204	431	220104
B01AF08HJH	幼儿园	125.657291	43.522105	141204	431	220112
B01AF08HK7	小学	125.326832	43.986355	141203	431	220103
B01AF08HSF	幼儿园	125.484169	43.565601	141204	431	220112
B01AF08HXD	幼儿园	125.703497	44.527017	141204	431	220183
B01AF08I2G	培训机构	125.698501	44.52811	141400	431	220183
B01AF08IDQ	小学	125.373946	43.918325	141203	431	220105
B01AF08IFD	小学	125.308359	43.502058	141203	431	220104
B01AF08IKB	小学	125.42555	44.016752	141203	431	220103
B01AF08JXY	中学	125.348235	43.890016	141202	431	220102
B01AF08JZK	幼儿园	125.233711	43.85483	141204	431	220106
B01AF08K1I	幼儿园	125.254377	43.86235	141204	431	220106
B01AF08KOB	学校	125.363956	43.853298	141200	431	220102
B01AF08KV5	职业技术学校	125.304055	43.756551	141206	431	220104
B01AF08L89	中学	126.565209	44.8182	141202	431	220182
B01AF08L8S	中学	126.5475	44.84295	141202	431	220182
B01AF08L9E	小学	126.534971	44.829235	141203	431	220182
B01AF08L9F	幼儿园	126.564366	44.821344	141204	431	220182
B01AF08L9G	中学	126.538345	44.833418	141202	431	220182
B01AF08L9J	中学	126.553076	44.828632	141202	431	220182
B01AF08L9O	小学|科教文化服务	126.550701	44.827525	141203|141400	431	220182
B01AF08L9R	中学	126.537645	44.820977	141202	431	220182
B01AF08L9S	幼儿园|科教文化服务	126.550158	44.833318	141204|141400	431	220182
B01AF08LBE	小学	126.226866	44.987925	141203	431	220182
B01AF08LBT	小学	126.72187	45.122601	141203	431	220182
B01AF08LBU	中学	126.722107	45.125522	141202	431	220182
B01AF08LBV	小学	126.481428	44.88463	141203	431	220182
B01AF08LEK	小学	126.563067	44.82347	141203	431	220182
B01AF08LEO	文化宫	126.53908	44.829241	140800	431	220182
B01AF08LF9	小学	126.551986	44.823022	141203	431	220182
B01AF08LFJ	科研机构	126.544721	44.827323	141300	431	220182
B01AF08LVQ	小学	125.373597	43.90482	141203	431	220105
B01AF08MMR	学校	125.209278	43.798463	141200	431	220104
B01AF08MMW	学校	125.709658	44.532627	141200	431	220183
B01AF08MNS	杂志社|政府机构及社会团体	125.322067	43.895271	141104|130102	431	220104
B01AF08N1I	科研机构	125.407558	43.849947	141300	431	220105
B01AF08NLI	科研机构	125.262714	43.893097	141300	431	220106
B01AF08NUV	小学	125.580947	44.307089	141203	431	220183
B01AF08O2P	中学	125.667561	43.818399	141202	431	220105
B01AF08O42	杂志社	125.322916	43.870476	141104	431	220104
B01AF08OA0	科研机构	125.348451	43.905732	141300	431	220103
B01AF08TI2	幼儿园	125.280858	43.871286	141204	431	220106
B01AF08YEL	展览馆	125.22387	43.902402	140200	431	220106
B01AF091WS	中学	125.385868	43.886311	141202	431	220105
B01AF091XG	中学	125.31729	43.90204	141202	431	220103
B01AF091Z8	中学	125.50921	43.56356	141202	431	220112
B01AF091Z9	中学	125.672361	43.536135	141202	431	220112
B01AF0927Q	培训机构	125.438373	43.789786	141400	431	220102
B01AF092E9	中学	125.314661	43.863346	141202	431	220104
B01AF093UZ	中学	125.329607	43.806343	141202	431	220102
B01AF09B9G	中学	125.185386	44.061238	141202	431	220103
B01AF09G0U	传媒机构	125.322067	43.895272	141100	431	220104
B01AF09G3A	高等院校	125.418963	43.808741	141201	431	220102
B01AF09G3D	高等院校	125.668082	43.536445	141201	431	220112
B01AF09GKE	高等院校	125.669039	43.532058	141201	431	220112
B01AF09GL4	科研机构	125.365374	43.858463	141300	431	220102
B01AF09JFR	学校	125.754263	43.891867	141200	431	220105
B01AF09MVN	培训机构	125.328811	43.891266	141400	431	220102
B01AF09R43	小学	125.250247	43.909293	141203	431	220106
B01AF09R6P	小学	125.243035	43.896318	141203	431	220106
B01AF09RGX	培训机构	125.276969	43.85005	141400	431	220104
B01AF09TWA	中学	125.172093	44.435488	141202	431	220122
B01AF09TXS	小学	125.18153	44.427158	141203	431	220122
B01AF09U0R	文化宫	125.175278	44.432203	140800	431	220122
B01AF09V95	幼儿园	125.265049	43.894179	141204	431	220106
B01AF09Z49	中学	125.418601	43.78206	141202	431	220102
B01AF09ZLY	高等院校|科教文化服务	125.268703	43.889609	141201|141205	431	220106
B01AF09ZV4	科技馆	125.660097	43.526179	140600	431	220112
B01AF0A2TL	培训机构	125.290388	43.886071	141400	431	220106
B01AF0A3B3	中学	125.314557	43.893439	141202	431	220104
B01AF0A8ZA	报社	125.326272	43.846932	141103	431	220102
B01AF0ABI1	幼儿园	125.222172	43.855551	141204	431	220106
B01AF0ACMU	职业技术学校|科教文化服务	125.833646	44.153589	141206|141400	431	220113
B01AF0AED2	中学	126.228941	44.988012	141202	431	220182
B01AF0AFY6	小学	125.316416	43.904411	141203	431	220103
B01AF0AH0H	幼儿园	125.255662	43.865231	141204	431	220106
B01AF0AHCP	科教文化场所	125.464993	43.79678	140000	431	220102
B01AF0APMY	小学	125.308355	43.838964	141203	431	220104
B01AF0APOJ	科研机构	125.318976	43.892923	141300	431	220104
B01AF0APP2	高等院校	125.316669	43.864551	141201	431	220104
B01AF0APQG	中学	125.252059	43.870261	141202	431	220106
B01AF0AR1Y	科教文化场所	125.310669	43.892285	140000	431	220104
B01AF0ARFZ	幼儿园	125.232401	43.887687	141204	431	220106
B01AF0ARWN	幼儿园	125.298442	43.88858	141204	431	220104
B01AF0AS2O	中学	125.304191	43.81564	141202	431	220102
B01AF0AS4V	科研机构	125.329751	43.966596	141300	431	220103
B01AF0ASDY	小学	125.357396	43.893319	141203	431	220102
B01AF0AT53	小学	125.304693	43.895616	141203	431	220104
B01AF0ATLH	高等院校	125.426805	43.826523	141201	431	220102
B01AF0ATOU	文化宫	125.290108	43.913946	140800	431	220106
B01AF0ATOV	培训机构	125.290108	43.913946	141400	431	220106
B01AF0ATOW	小学	125.290076	43.913711	141203	431	220106
B01AF0ATQO	幼儿园	125.25094	43.898101	141204	431	220106
B01AF0AU1D	成人教育	125.327131	43.888311	141205	431	220102
B01AF0AUH0	中学	125.298234	43.903538	141202	431	220106
B01AF0AUH6	幼儿园	125.444644	43.801045	141204	431	220102
B01AF0AUHE	中学	125.449441	43.83078	141202	431	220102
B01AF0AUI0	小学	125.363965	43.819547	141203	431	220102
B01AF0AUOQ	科研机构	125.42813	43.8266	141300	431	220102
B01AF0AUOS	科研机构	125.42813	43.8266	141300	431	220102
B01AF0AUOU	高等院校	125.331115	43.861394	141201	431	220102
B01AF0AUT0	学校	125.305024	43.82655	141200	431	220104
B01AF0AV9G	幼儿园	125.309175	43.949732	141204	431	220103
B01AF0AVCS	报社	125.322067	43.895271	141103	431	220104
B01AF0AVTU	展览馆	125.384873	43.832741	140200	431	220102
B01AF0AVZ0	培训机构	125.365465	43.838914	141400	431	220102
B01AF0AW25	小学	125.228447	43.800404	141203	431	220104
B01AF0AW5K	成人教育	125.249954	43.859165	141205	431	220106
B01AF0AW5L	培训机构	125.288829	43.857568	141400	431	220104
B01AF0AW5N	高等院校	125.291624	43.855679	141201	431	220104
B01AF0AW6G	成人教育	125.401377	43.916751	141205	431	220105
B01AF0AY4A	成人教育	125.300028	43.918785	141205	431	220106
B01AF0AYCG	小学	125.142162	43.9483	141203	431	220106
B01AF0AZH6	幼儿园	125.434845	43.878731	141204	431	220105
B01AF0AZWO	小学	125.348435	43.902301	141203	431	220102
B01AF0B00A	驾校	125.430096	43.839578	141500	431	220102
B01AF0B062	职业技术学校	125.284341	43.868833	141206	431	220104
B01AF0B07Q	科研机构	125.345686	43.850878	141300	431	220102
B01AF0B08A	高等院校	125.331279	43.855661	141201	431	220102
B01AF0B08B	科研机构	125.339924	43.856673	141300	431	220102
B01AF0B08C	学校	125.298799	43.880255	141200	431	220104
B01AF0B08I	幼儿园	125.294773	43.849367	141204	431	220104
B01AF0B08U	科研机构	125.336409	43.857533	141300	431	220102
B01AF0B08V	培训机构	125.340377	43.857657	141400	431	220102
B01AF0B090	科研机构	125.336409	43.857533	141300	431	220102
B01AF0B099	高等院校	125.280552	43.827367	141201	431	220104
B01AF0B09F	科研机构	125.333358	43.854353	141300	431	220102
B01AF0B09K	科研机构	125.336458	43.855501	141300	431	220102
B01AF0B09U	高等院校	125.272014	43.819739	141201	431	220104
B01AF0B09Y	高等院校	125.320943	43.873504	141201	431	220104
B01AF0B0A6	高等院校	125.334248	43.853129	141201	431	220102
B01AF0B0AK	高等院校	125.338678	43.855581	141201	431	220102
B01AF0B0AL	科研机构	125.338678	43.855581	141300	431	220102
B01AF0B0B7	培训机构	125.320943	43.873505	141400	431	220104
B01AF0B0BA	幼儿园	125.282228	43.830658	141204	431	220104
B01AF0B0BB	科研机构	125.333358	43.854353	141300	431	220102
B01AF0B0BE	科研机构	125.333358	43.854353	141300	431	220102
B01AF0B0BI	高等院校	125.31078	43.869178	141201	431	220104
B01AF0B0BK	科研机构	125.33517	43.854537	141300	431	220102
B01AF0B0BL	科研机构	125.333358	43.854353	141300	431	220102
B01AF0B0BN	高等院校|政府机构及社会团体	125.280552	43.827366	141201|130400	431	220104
B01AF0B0BQ	高等院校	125.320943	43.873504	141201	431	220104
B01AF0B0CT	科研机构	125.281413	43.850174	141300	431	220104
B01AF0B0CZ	电视台	125.306995	43.868657	141101	431	220104
B01AF0B0HP	高等院校	125.408318	43.815549	141201	431	220102
B01AF0B0HQ	高等院校	125.407727	43.812301	141201	431	220102
B01AF0B0HU	科研机构	125.410679	43.81291	141300	431	220102
B01AF0B0I0	高等院校	125.412748	43.807965	141201	431	220102
B01AF0B0I1	科研机构	125.410679	43.81291	141300	431	220102
B01AF0B0I6	高等院校	125.410801	43.815628	141201	431	220102
B01AF0B0I7	高等院校	125.414314	43.809944	141201	431	220102
B01AF0B0I9	高等院校	125.409046	43.814696	141201	431	220102
B01AF0B0JN	驾校	125.28997	43.959035	141500	431	220103
B01AF0B0LK	科研机构	125.318277	43.870685	141300	431	220104
B01AF0B0LW	传媒机构	125.334634	43.88259	141100	431	220102
B01AF0B0MP	展览馆	125.330863	43.884458	140200	431	220102
B01AF0B0MS	杂志社	125.250957	43.884973	141104	431	220106
B01AF0B0NO	成人教育	125.326005	43.843161	141205	431	220102
B01AF0B0RI	培训机构	125.326605	43.841725	141400	431	220102
B01AF0B0RZ	职业技术学校	125.263101	43.897693	141206	431	220106
B01AF0B0S4	科研机构	125.300416	43.888465	141300	431	220104
B01AF0B0UD	职业技术学校	125.321125	43.909778	141206	431	220103
B01AF0B0UK	职业技术学校	125.253792	43.879437	141206	431	220106
B01AF0B0UM	科研机构	125.304125	43.885151	141300	431	220104
B01AF0B0UZ	科研机构	125.321872	43.895356	141300	431	220104
B01AF0B0VL	成人教育	125.278774	43.878319	141205	431	220106
B01AF0B0WP	科教文化场所	125.281305	43.88355	140000	431	220106
B01AF0B0WQ	科教文化场所	125.318474	43.86767	140000	431	220104
B01AF0B0XQ	培训机构	125.333472	43.871223	141400	431	220102
B01AF0B0YA	科研机构	125.336409	43.857533	141300	431	220102
B01AF0B0Z0	幼儿园	125.331471	43.830309	141204	431	220102
B01AF0B10J	科研机构	125.380621	43.855112	141300	431	220102
B01AF0B10W	科研机构	125.350427	43.887003	141300	431	220102
B01AF0B13J	科研机构	125.322067	43.895272	141300	431	220104
B01AF0B14O	科研机构	125.408395	43.815674	141300	431	220102
B01AF0B158	科研机构	125.293841	43.878239	141300	431	220104
B01AF0B15J	职业技术学校	125.382355	43.871104	141206	431	220105
B01AF0B16A	科研机构	125.317121	43.874638	141300	431	220104
B01AF0B17C	科研机构	125.324031	43.895378	141300	431	220104
B01AF0B190	博物馆	125.432919	43.829554	140100	431	220102
B01AF0B193	成人教育	125.327131	43.888311	141205	431	220102
B01AF0B1A1	高等院校	125.363692	43.837325	141201	431	220102
B01AF0B1BB	高等院校	125.278299	43.852444	141201	431	220104
B01AF0B1LB	科研机构	125.277885	43.831698	141300	431	220104
B01AF0B24I	科研机构	125.426725	43.825668	141300	431	220102
B01AF0B2IR	幼儿园	125.282271	43.897596	141204	431	220106
B01AF0B2LX	幼儿园	125.286155	43.889511	141204	431	220106
B01AF0B32F	小学	125.371467	43.817415	141203	431	220102
B01AF0B35Q	小学	125.714856	44.095405	141203	431	220113
B01AF0B3IB	幼儿园	125.320691	43.927057	141204	431	220103
B01AF0B3JG	科研机构	125.318474	43.86767	141300	431	220104
B01AF0B3LS	文化宫	125.296476	43.90328	140800	431	220106
B01AF0B3V2	成人教育	125.277904	43.85011	141205	431	220104
B01AF0B4DL	培训机构	125.364546	43.8232	141400	431	220102
B01AF0B4DS	小学	125.288785	43.888003	141203	431	220106
B01AF0B5A6	小学	125.198788	43.917034	141203	431	220106
B01AF0B5A9	小学	125.220117	43.937222	141203	431	220106
B01AF0B5AD	小学	125.297672	43.902715	141203	431	220106
B01AF0B5MF	中学	125.39444	43.85302	141202	431	220102
B01AF0B5OI	科教文化场所	125.281305	43.88355	140000	431	220106
B01AF0B6HY	学校	125.176574	44.416848	141200	431	220122
B01AF0B6TQ	小学	125.341496	43.874913	141203	431	220102
B01AF0B6V1	幼儿园	125.365647	43.860214	141204	431	220102
B01AF0B6YX	小学	125.230159	43.857788	141203	431	220106
B01AF0B6Z0	中学	125.264297	43.865029	141202	431	220106
B01AF0B7X1	培训机构	125.317474	43.873447	141400	431	220104
B01AF0B7X7	培训机构	125.297732	43.883507	141400	431	220104
B01AF0B8FZ	学校	125.39385	43.914117	141200	431	220105
B01AF0B8ND	幼儿园	125.368046	43.835283	141204	431	220102
B01AF0B8PR	幼儿园	125.290382	43.893418	141204	431	220106
B01AF0B9N5	学校	125.372944	43.826603	141200	431	220102
B01AF0BABK	中学	125.366306	43.873777	141202	431	220105
B01AF0BADK	文化宫	125.319433	43.905188	140800	431	220103
B01AF0BB8N	幼儿园	125.277621	43.86126	141204	431	220104
B01AF0BBH6	小学	125.408243	43.885152	141203	431	220105
B01AF0BBLN	幼儿园	125.147205	43.948957	141204	431	220106
B01AF0BBY7	培训机构	125.272264	43.902869	141400	431	220106
B01AF0BCIX	幼儿园	125.373692	43.84021	141204	431	220102
B01AF0BCIY	幼儿园	125.342613	43.907063	141204	431	220103
B01AF0BCV5	幼儿园	125.342021	43.855202	141204	431	220102
B01AF0BDP3	职业技术学校	125.185451	43.786636	141206	431	220104
B01AF0BE71	幼儿园	125.228617	43.847315	141204	431	220106
B01AF0BE7A	中学	125.314089	43.91732	141202	431	220103
B01AF0BE8J	中学	125.340061	43.905565	141202	431	220103
B01AF0BFZ2	幼儿园	125.362192	43.854986	141204	431	220102
B01AF0BG1G	培训机构	125.416602	43.78394	141400	431	220102
B01AF0BG6R	出版社	125.325713	43.867389	141105	431	220102
B01AF0BGI7	高等院校|科教文化服务	125.37489	43.820634	141201|141300	431	220102
B01AF0BGK9	科研机构	125.255184	43.901868	141300	431	220106
B01AF0BHWW	驾校	125.17225	43.939728	141500	431	220106
B01AF0BQHM	幼儿园	125.331428	43.926253	141204	431	220103
B01AF0BQX8	幼儿园	125.306317	43.92537	141204	431	220106
B01AF0BR2P	中学	125.292521	43.931988	141202	431	220103
B01AF0BRGT	小学	125.234686	43.8567	141203	431	220106
B01AF0BRGU	成人教育	125.250263	43.867424	141205	431	220106
B01AF0BRH4	成人教育	125.25244	43.883157	141205	431	220106
B01AF0BRMD	幼儿园	125.25549	43.890365	141204	431	220106
B01AF0BTWE	高等院校	125.33712	43.855307	141201	431	220102
B01AF0BTWF	科研机构	125.337361	43.855387	141300	431	220102
B01AF0BTWG	科研机构	125.337361	43.855387	141300	431	220102
B01AF0BTX6	成人教育	125.331278	43.855662	141205	431	220102
B01AF0BTX7	高等院校	125.331279	43.855661	141201	431	220102
B01AF0BTXA	高等院校	125.331278	43.855662	141201	431	220102
B01AF0BU0G	幼儿园	125.328913	43.899989	141204	431	220103
B01AF0BUQG	培训机构	125.337165	43.881717	141400	431	220102
B01AF0BVDD	培训机构	125.37604	43.873542	141400	431	220105
B01AF0BVIV	培训机构	125.381393	43.87485	141400	431	220105
B01AF0BWE3	幼儿园	125.361294	43.866465	141204	431	220105
B01AF0BWKP	高等院校	125.282054	43.859617	141201	431	220104
B01AF0BWM1	小学	125.285058	43.857539	141203	431	220104
B01AF0BWXQ	高等院校	125.303631	43.86979	141201	431	220104
B01AF0BWZW	高等院校	125.315511	43.864315	141201	431	220104
B01AF0BX4M	中学	125.314639	43.870735	141202	431	220104
B01AF0BXB3	科研机构	125.307668	43.882563	141300	431	220104
B01AF0BXB4	高等院校	125.307668	43.882562	141201	431	220104
B01AF0BXES	博物馆	125.307679	43.882377	140100	431	220104
B01AF0BXQJ	培训机构	125.294661	43.884589	141400	431	220104
B01AF0BYMJ	科研机构	125.282515	43.892737	141300	431	220106
B01AF0BZKA	培训机构|购物服务	125.316528	43.902897	141400|061200	431	220103
B01AF0BZL4	小学	125.316292	43.908492	141203	431	220103
B01AF0BZYD	高等院校	125.304226	43.86616	141201	431	220104
B01AF0C06C	会展中心|住宿服务	125.321614	43.895229	140300|100100	431	220104
B01AF0C0BX	科研机构	125.307206	43.896127	141300	431	220104
B01AF0C0H7	培训机构	125.298389	43.896513	141400	431	220106
B01AF0C0SI	培训机构	125.289157	43.846015	141400	431	220104
B01AF0C29J	高等院校	125.272345	43.818692	141201	431	220104
B01AF0C29K	高等院校	125.272322	43.818951	141201	431	220104
B01AF0C29X	高等院校	125.278644	43.824795	141201	431	220104
B01AF0C2B6	高等院校	125.280139	43.825429	141201	431	220104
B01AF0C2B8	科研机构	125.281146	43.825916	141300	431	220104
B01AF0C2BI	科研机构	125.287046	43.826257	141300	431	220104
B01AF0C2R5	培训机构	125.332444	43.832078	141400	431	220102
B01AF0C32X	幼儿园	125.312655	43.83458	141204	431	220104
B01AF0C36K	中学	125.164921	44.422992	141202	431	220122
B01AF0C38S	小学	125.319324	43.926216	141203	431	220103
B01AF0C38V	幼儿园	125.342215	43.919242	141204	431	220103
B01AF0C39W	中学	125.295288	43.904294	141202	431	220106
B01AF0C3AS	高等院校	125.299684	43.830815	141201	431	220104
B01AF0C3H7	科教文化场所	125.346691	43.88441	140000	431	220102
B01AF0C3HG	高等院校	125.250263	43.867424	141201	431	220106
B01AF0C3MG	职业技术学校	125.244187	43.859719	141206	431	220106
B01AF0C3N9	幼儿园	125.29779	43.901829	141204	431	220106
B01AF0C3OA	幼儿园	125.279614	43.875484	141204	431	220106
B01AF0C3QQ	中学	125.30139	43.840464	141202	431	220104
B01AF0C3X1	培训机构	125.311372	43.88522	141400	431	220104
B01AF0C3ZW	成人教育	125.327131	43.888311	141205	431	220102
B01AF0C42K	小学	125.29697	43.876679	141203	431	220104
B01AF0C45T	科研机构	125.285948	43.822914	141300	431	220104
B01AF0C45U	图书馆	125.285948	43.822914	140500	431	220104
B01AF0C45X	高等院校	125.285948	43.822915	141201	431	220104
B01AF0C46C	图书馆	125.285948	43.822914	140500	431	220104
B01AF0C46F	高等院校	125.285948	43.822914	141201	431	220104
B01AF0C46H	高等院校	125.285948	43.822914	141201	431	220104
B01AF0C46I	图书馆	125.285948	43.822915	140500	431	220104
B01AF0C46J	科研机构	125.285948	43.822914	141300	431	220104
B01AF0C46L	图书馆	125.285948	43.822914	140500	431	220104
B01AF0C46Q	成人教育	125.319646	43.873829	141205	431	220104
B01AF0C46S	高等院校	125.319646	43.873829	141201	431	220104
B01AF0C46V	高等院校	125.285948	43.822914	141201	431	220104
B01AF0C472	高等院校	125.285948	43.822915	141201	431	220104
B01AF0C473	高等院校	125.285948	43.822914	141201	431	220104
B01AF0C475	高等院校	125.250263	43.867424	141201	431	220106
B01AF0C477	报社	125.285948	43.822915	141103	431	220104
B01AF0C47F	科研机构	125.284003	43.825521	141300	431	220104
B01AF0C47G	高等院校	125.284003	43.825521	141201	431	220104
B01AF0C47H	高等院校	125.285948	43.822914	141201	431	220104
B01AF0C47L	高等院校	125.285948	43.822914	141201	431	220104
B01AF0C47S	科教文化场所	125.284003	43.825521	140000	431	220104
B01AF0C47T	科研机构	125.282833	43.817762	141300	431	220104
B01AF0C47X	高等院校	125.285948	43.822914	141201	431	220104
B01AF0C480	图书馆	125.285948	43.822914	140500	431	220104
B01AF0C48B	科教文化场所	125.280071	43.817822	140000	431	220104
B01AF0C49A	出版社	125.324879	43.84832	141105	431	220104
B01AF0C49D	科研机构	125.308237	43.897974	141300	431	220103
B01AF0C4AJ	科研机构	125.373975	43.849985	141300	431	220102
B01AF0C4B2	高等院校	125.252864	43.880716	141201	431	220106
B01AF0C4CX	职业技术学校	125.289165	43.840675	141206	431	220104
B01AF0C4CZ	培训机构	125.317618	43.865418	141400	431	220104
B01AF0C4DB	科研机构	125.261695	43.890352	141300	431	220106
B01AF0C4DP	培训机构	125.324848	43.848361	141400	431	220104
B01AF0C4GR	高等院校	125.340033	43.86213	141201	431	220102
B01AF0C4MT	幼儿园	125.325506	43.925575	141204	431	220103
B01AF0C4NU	培训机构	125.297607	43.883555	141400	431	220104
B01AF0C4SM	杂志社	125.314101	43.885033	141104	431	220104
B01AF0C4VX	小学	125.273207	43.903792	141203	431	220106
B01AF0C4ZE	成人教育	125.354722	43.867164	141205	431	220102
B01AF0C5AP	培训机构	125.385097	43.886948	141400	431	220105
B01AF0C5CI	小学	125.331334	43.89411	141203	431	220102
B01AF0C5EI	高等院校	125.250263	43.867424	141201	431	220106
B01AF0C5EQ	幼儿园	125.295614	43.827783	141204	431	220104
B01AF0C5FP	培训机构	125.291628	43.831621	141400	431	220104
B01AF0C5GG	科教文化场所	125.292423	43.882612	140000	431	220104
B01AF0C5HE	培训机构	125.328467	43.879072	141400	431	220102
B01AF0C5NC	科研机构	125.318299	43.869503	141300	431	220104
B01AF0C5NL	中学	125.33032	43.946119	141202	431	220103
B01AF0C5R4	培训机构	125.317255	43.884583	141400	431	220104
B01AF0C5U0	培训机构	125.346413	43.884265	141400	431	220102
B01AF0C5V5	学校	125.354662	43.866918	141200	431	220102
B01AF0C5WD	高等院校	125.333151	43.862627	141201	431	220102
B01AF0C5XZ	科研机构	125.254164	43.896009	141300	431	220106
B01AF0C6KB	中学	124.999079	43.990085	141202	431	220122
B01AF0C6KC	小学	125.003892	43.993326	141203	431	220122
B01AF0C6KD	小学	125.015014	43.931536	141203	431	220122
B01AF0C6KE	小学	125.017516	43.962697	141203	431	220122
B01AF0C6KG	小学	125.088721	43.994711	141203	431	220103
B01AF0C6KH	中学	125.148586	43.950577	141202	431	220106
B01AF0C6KS	中学	125.273923	43.974421	141202	431	220106
B01AF0C6L1	小学	125.325084	43.929901	141203	431	220103
B01AF0C6M2	幼儿园	125.332404	43.928843	141204	431	220103
B01AF0C6M7	幼儿园	125.324771	43.926491	141204	431	220103
B01AF0C6MD	幼儿园	125.376243	43.929762	141204	431	220105
B01AF0C6MQ	小学	125.446751	43.944191	141203	431	220103
B01AF0C6OI	学校	125.436542	43.942599	141200	431	220103
B01AF0C6R0	高等院校	125.548743	43.982784	141201	431	220113
B01AF0C6RF	小学	125.615216	43.957648	141203	431	220113
B01AF0C6RH	小学	125.577424	43.976941	141203	431	220113
B01AF0C6RI	小学	125.608081	43.982509	141203	431	220113
B01AF0C6RJ	幼儿园	125.616428	43.956549	141204	431	220113
B01AF0C6RS	小学	125.651572	43.955611	141203	431	220113
B01AF0C6SG	小学	125.839588	43.977144	141203	431	220113
B01AF0C6T0	学校	125.759596	43.97105	141200	431	220113
B01AF0C6VX	高等院校	125.293309	43.847929	141201	431	220104
B01AF0C6VZ	高等院校	125.337171	43.854511	141201	431	220102
B01AF0C6WA	小学	125.26794	43.875125	141203	431	220106
B01AF0C6WD	小学	125.338039	43.884636	141203	431	220102
B01AF0C6WG	小学	125.34678	43.891686	141203	431	220102
B01AF0C6ZD	小学	125.377536	43.87932	141203	431	220105
B01AF0C709	高等院校	125.307679	43.884924	141201	431	220104
B01AF0C737	文化宫	125.389763	43.885179	140800	431	220105
B01AF0C73N	幼儿园	125.487446	43.917675	141204	431	220105
B01AF0C752	会展中心	125.426759	43.878476	140300	431	220105
B01AF0C75A	幼儿园	125.46206	43.862062	141204	431	220105
B01AF0C75O	中学	125.43942	43.87148	141202	431	220105
B01AF0C75T	幼儿园	125.437187	43.877199	141204	431	220105
B01AF0C75U	幼儿园	125.436864	43.878164	141204	431	220105
B01AF0C77N	小学	125.535868	43.857454	141203	431	220105
B01AF0C77U	小学	125.545654	43.918117	141203	431	220113
B01AF0C78W	小学	125.144734	43.791698	141203	431	220106
B01AF0C7AM	高等院校	125.277063	43.823761	141201	431	220104
B01AF0C7B0	高等院校	125.321004	43.834182	141201	431	220104
B01AF0C7BJ	高等院校	125.435344	43.818548	141201	431	220102
B01AF0C7CH	会展中心	125.395326	43.837511	140300	431	220102
B01AF0C7CZ	学校	125.420169	43.827216	141200	431	220102
B01AF0C7DP	高等院校	125.426657	43.783516	141201	431	220102
B01AF0C7DS	高等院校	125.426657	43.783516	141201	431	220102
B01AF0C7E6	高等院校	125.442311	43.816533	141201	431	220102
B01AF0C7EO	学校	125.41295	43.823747	141200	431	220102
B01AF0C7GV	小学	125.521509	43.801907	141203	431	220102
B01AF0C7HN	小学	125.339028	43.736102	141203	431	220104
B01AF0C7HQ	幼儿园	125.304859	43.735501	141204	431	220104
B01AF0C7HW	小学	125.370112	43.713931	141203	431	220102
B01AF0C7I7	中学	125.463588	43.748224	141202	431	220102
B01AF0C7I8	小学	125.45778	43.735289	141203	431	220102
B01AF0C7IL	小学	125.395375	43.718057	141203	431	220102
B01AF0C7IQ	小学	125.588884	43.687585	141203	431	220112
B01AF0C7IS	小学	125.554789	43.70195	141203	431	220112
B01AF0C7IU	小学	125.591088	43.722829	141203	431	220112
B01AF0C7J2	小学	125.747444	43.730375	141203	431	220112
B01AF0C7J4	中学	125.711317	43.685393	141202	431	220112
B01AF0C7JB	中学	125.686678	43.747954	141202	431	220112
B01AF0C7JH	小学	125.734811	43.749952	141203	431	220112
B01AF0C7JK	小学	125.825799	43.728692	141203	431	220112
B01AF0C7JM	小学	125.832549	43.68393	141203	431	220112
B01AF0C7JR	小学	125.765968	43.675994	141203	431	220112
B01AF0C7JT	小学	125.790747	43.687961	141203	431	220112
B01AF0C7JY	小学	125.302965	43.623139	141203	431	220104
B01AF0C7K0	小学	125.477269	43.597695	141203	431	220112
B01AF0C7K1	小学	125.383955	43.612846	141203	431	220102
B01AF0C7K2	小学	125.427128	43.665003	141203	431	220102
B01AF0C7K8	小学	125.61849	43.588842	141203	431	220112
B01AF0C7KD	小学	125.620312	43.640608	141203	431	220112
B01AF0C7KH	中学	125.553206	43.666028	141202	431	220112
B01AF0C7KM	小学	125.712607	43.661695	141203	431	220112
B01AF0C7KN	小学	125.709871	43.637846	141203	431	220112
B01AF0C7KO	中学	125.652979	43.586539	141202	431	220112
B01AF0C7KP	小学	125.658345	43.660833	141203	431	220112
B01AF0C7KT	小学	125.691672	43.6069	141203	431	220112
B01AF0C7KW	小学	125.810381	43.657174	141203	431	220112
B01AF0C7KY	小学	125.802304	43.598334	141203	431	220112
B01AF0C7L0	中学	125.852758	43.658634	141202	431	220112
B01AF0C7LB	中学	125.868898	43.607108	141202	431	220112
B01AF0C7LI	小学	125.294151	43.568067	141203	431	220104
B01AF0C7LK	中学	125.298752	43.569783	141202	431	220104
B01AF0C7LL	小学	125.374547	43.550645	141203	431	220102
B01AF0C7LT	小学	125.478062	43.525789	141203	431	220112
B01AF0C7LY	中学	125.595089	43.583552	141202	431	220112
B01AF0C7M2	小学	125.595754	43.548671	141203	431	220112
B01AF0C7M6	小学	125.562846	43.558791	141203	431	220112
B01AF0C7R4	小学	125.663115	43.569729	141203	431	220112
B01AF0C7RG	小学	125.715221	43.571004	141203	431	220112
B01AF0C7RI	小学	125.694269	43.56161	141203	431	220112
B01AF0C7V7	小学	125.848673	43.53763	141203	431	220112
B01AF0C7V9	小学	125.823198	43.52584	141203	431	220112
B01AF0C7VB	小学	125.362988	43.49264	141203	431	220104
B01AF0C7VE	中学	125.606355	43.483944	141202	431	220112
B01AF0C7VF	中学	125.535582	43.453681	141202	431	220112
B01AF0C7VM	小学	125.712042	43.498157	141203	431	220112
B01AF0C7VO	中学	125.706614	43.496586	141202	431	220112
B01AF0C7VQ	小学	125.678144	43.456724	141203	431	220112
B01AF0C7VR	中学	125.675133	43.44601	141202	431	220112
B01AF0C7VS	小学	125.711297	43.45785	141203	431	220112
B01AF0C7VU	小学	125.781327	43.477181	141203	431	220112
B01AF0C7VW	小学	125.835798	43.419886	141203	431	220112
B01AF0C7VZ	小学	125.814153	43.456255	141203	431	220112
B01AF0C7W1	中学	125.786998	43.468472	141202	431	220112
B01AF0C7W6	小学	125.618278	43.394873	141203	431	220112
B01AF0C7W7	小学	125.634549	43.341742	141203	431	220112
B01AF0C7WB	小学	125.740938	43.411989	141203	431	220112
B01AF0C7WC	小学	125.804387	43.336654	141203	431	220112
B01AF0C7WI	小学	125.924583	43.415492	141203	431	220112
B01AF0C7WK	小学	125.885102	43.385546	141203	431	220112
B01AF0C7WM	小学	125.968056	43.385725	141203	431	220112
B01AF0C7WN	小学	125.975495	43.371637	141203	431	220112
B01AF0C7WS	小学	125.646464	43.324211	141203	431	220112
B01AF0C7WT	中学	125.73159	43.308255	141202	431	220112
B01AF0C7WU	小学	125.730769	43.308412	141203	431	220112
B01AF0C7X0	小学	125.597513	44.849417	141203	431	220122
B01AF0C7X3	中学	125.600925	44.847758	141202	431	220122
B01AF0C7X6	小学	125.720819	44.853213	141203	431	220122
B01AF0C7X8	中学	125.719711	44.852196	141202	431	220122
B01AF0C7XO	小学	125.358353	44.773796	141203	431	220122
B01AF0C7XX	小学	125.259029	44.771383	141203	431	220122
B01AF0C7Y2	小学	125.483013	44.796448	141203	431	220122
B01AF0C7Y3	小学	125.481866	44.819375	141203	431	220122
B01AF0C7Y4	中学	125.477999	44.818934	141202	431	220122
B01AF0C7YE	学校	125.393005	44.791089	141200	431	220122
B01AF0C7YG	小学	125.432958	44.775243	141203	431	220122
B01AF0C7YK	小学	125.513873	44.782995	141203	431	220122
B01AF0C7YL	小学	125.619658	44.833668	141203	431	220122
B01AF0C7YQ	小学	125.568962	44.772591	141203	431	220122
B01AF0C7YW	小学	125.584133	44.754509	141203	431	220122
B01AF0C7Z1	中学	125.65752	44.784013	141202	431	220122
B01AF0C7Z2	小学	125.6729	44.829481	141203	431	220122
B01AF0C7Z4	小学	125.655874	44.808561	141203	431	220122
B01AF0C7Z9	小学	125.705461	44.82424	141203	431	220122
B01AF0C7ZB	小学	125.667467	44.787802	141203	431	220122
B01AF0C7ZI	中学	125.659522	44.781672	141202	431	220122
B01AF0C7ZZ	小学	125.916105	44.755765	141203	431	220183
B01AF0C80D	小学	125.02644	44.69172	141203	431	220122
B01AF0C80H	中学	125.109438	44.673636	141202	431	220122
B01AF0C80I	小学	125.11577	44.670792	141203	431	220122
B01AF0C80K	中学	125.126716	44.670391	141202	431	220122
B01AF0C80W	小学	125.14166	44.724714	141203	431	220122
B01AF0C80Z	小学	125.139679	44.733929	141203	431	220122
B01AF0C811	小学	125.351579	44.695454	141203	431	220122
B01AF0C819	中学	125.266146	44.680706	141202	431	220122
B01AF0C81A	小学	125.36664	44.693015	141203	431	220122
B01AF0C81C	小学	125.296923	44.673101	141203	431	220122
B01AF0C81E	小学	125.315259	44.712517	141203	431	220122
B01AF0C81H	小学	125.373592	44.752253	141203	431	220122
B01AF0C81P	小学	125.462594	44.684898	141203	431	220122
B01AF0C81Q	小学	125.42564	44.686587	141203	431	220122
B01AF0C81U	小学	125.505855	44.742934	141203	431	220122
B01AF0C82P	小学	125.703736	44.689788	141203	431	220183
B01AF0C82U	小学	125.662552	44.726453	141203	431	220183
B01AF0C82V	中学	125.835201	44.746582	141202	431	220183
B01AF0C82W	小学	125.823047	44.688998	141203	431	220183
B01AF0C82Y	小学	125.879316	44.671787	141203	431	220183
B01AF0C833	小学	125.951375	44.693606	141203	431	220183
B01AF0C835	中学	125.961975	44.720316	141202	431	220183
B01AF0C839	小学	124.965906	44.649306	141203	431	220122
B01AF0C83D	小学	125.037777	44.661498	141203	431	220122
B01AF0C83H	小学	125.125273	44.640079	141203	431	220122
B01AF0C83M	小学	125.238895	44.651704	141203	431	220122
B01AF0C83N	小学	125.350832	44.663489	141203	431	220122
B01AF0C83P	小学	125.340508	44.610306	141203	431	220122
B01AF0C83Q	小学	125.368369	44.620525	141203	431	220122
B01AF0C83T	中学	125.398502	44.613535	141202	431	220122
B01AF0C83W	小学	125.405275	44.6135	141203	431	220122
B01AF0C83X	小学	125.501247	44.61041	141203	431	220183
B01AF0C841	小学	125.479155	44.654666	141203	431	220122
B01AF0C843	中学	125.456266	44.654444	141202	431	220122
B01AF0C844	小学	125.44955	44.651033	141203	431	220122
B01AF0C845	小学	125.420707	44.635433	141203	431	220122
B01AF0C849	小学	125.610979	44.659036	141203	431	220183
B01AF0C84A	小学	125.517484	44.637549	141203	431	220183
B01AF0C84D	中学	125.565561	44.593004	141202	431	220183
B01AF0C84E	小学	125.56752	44.59226	141203	431	220183
B01AF0C84J	小学	125.633206	44.626059	141203	431	220183
B01AF0C84K	小学	125.661514	44.653904	141203	431	220183
B01AF0C84L	小学	125.686289	44.626529	141203	431	220183
B01AF0C84O	中学	125.693324	44.626004	141202	431	220183
B01AF0C84Q	小学	125.725035	44.609594	141203	431	220183
B01AF0C84W	中学	125.816936	44.660905	141202	431	220183
B01AF0C84Y	小学	125.773421	44.639512	141203	431	220183
B01AF0C84Z	小学	125.834182	44.621411	141203	431	220183
B01AF0C850	小学	125.889329	44.639886	141203	431	220183
B01AF0C851	小学	125.999555	44.61527	141203	431	220183
B01AF0C853	小学	124.626264	44.567106	141203	431	220122
B01AF0C855	小学	124.577466	44.525075	141203	431	220122
B01AF0C856	中学	124.609463	44.55135	141202	431	220122
B01AF0C859	小学	124.689659	44.517623	141203	431	220122
B01AF0C85D	小学	124.640088	44.538804	141203	431	220122
B01AF0C85J	中学	124.695143	44.516899	141202	431	220122
B01AF0C85L	小学	124.674218	44.567358	141203	431	220122
B01AF0C85V	中学	124.796828	44.547571	141202	431	220122
B01AF0C864	小学	124.80289	44.548861	141203	431	220122
B01AF0C86D	小学	124.920536	44.536409	141203	431	220122
B01AF0C86E	小学	124.946938	44.529682	141203	431	220122
B01AF0C86F	小学	124.928573	44.506274	141203	431	220122
B01AF0C86G	中学	124.947287	44.520062	141202	431	220122
B01AF0C86L	职业技术学校	125.124213	44.56659	141206	431	220122
B01AF0C86O	小学	125.095063	44.575741	141203	431	220122
B01AF0C86Q	小学	125.054295	44.556181	141203	431	220122
B01AF0C86T	中学	125.12471	44.567469	141202	431	220122
B01AF0C86V	小学	125.108824	44.54137	141203	431	220122
B01AF0C86W	小学	125.088772	44.524637	141203	431	220122
B01AF0C86Y	小学	125.042984	44.510618	141203	431	220122
B01AF0C87B	小学	125.214724	44.511731	141203	431	220122
B01AF0C87C	中学	125.242855	44.536969	141202	431	220122
B01AF0C87J	中学	125.248844	44.579661	141202	431	220122
B01AF0C87K	小学	125.31571	44.538306	141203	431	220122
B01AF0C87O	小学	125.264532	44.505307	141203	431	220122
B01AF0C87P	小学	125.500228	44.551183	141203	431	220183
B01AF0C87Q	小学	125.479751	44.524296	141203	431	220183
B01AF0C87V	小学	125.543222	44.580424	141203	431	220183
B01AF0C8DS	成人教育	125.703578	44.529289	141205	431	220183
B01AF0C8GG	小学	125.704516	44.583079	141203	431	220183
B01AF0C8GZ	中学	125.717198	44.518285	141202	431	220183
B01AF0C8H9	小学	125.644097	44.584311	141203	431	220183
B01AF0C8JJ	幼儿园	125.704678	44.540731	141204	431	220183
B01AF0C8PC	小学	125.844155	44.535774	141203	431	220183
B01AF0C8PH	职业技术学校	125.820883	44.54039	141206	431	220183
B01AF0C8PK	小学	125.996471	44.552677	141203	431	220183
B01AF0C8PO	小学	125.89823	44.569638	141203	431	220183
B01AF0C8PZ	小学	124.650847	44.501182	141203	431	220122
B01AF0C8Q0	小学	124.836512	44.488081	141203	431	220122
B01AF0C8Q1	小学	124.846912	44.469832	141203	431	220122
B01AF0C8Q3	小学	124.863424	44.44641	141203	431	220122
B01AF0C8Q6	小学	124.952414	44.472636	141203	431	220122
B01AF0C8Q8	学校	124.994243	44.485652	141200	431	220122
B01AF0C8Q9	小学	125.090356	44.491542	141203	431	220122
B01AF0C8QB	中学	125.088887	44.490951	141202	431	220122
B01AF0C8QC	小学	125.065228	44.444576	141203	431	220122
B01AF0C8QE	中学	125.064117	44.444157	141202	431	220122
B01AF0C8QF	小学	125.024944	44.428129	141203	431	220122
B01AF0C8QI	小学	125.09208	44.439116	141203	431	220122
B01AF0C8QK	小学	125.10218	44.47169	141203	431	220122
B01AF0C8QO	中学	125.164243	44.426172	141202	431	220122
B01AF0C8TD	成人教育	125.176962	44.433766	141205	431	220122
B01AF0C9EV	幼儿园	125.165976	44.435969	141204	431	220122
B01AF0C9IG	培训机构	125.174953	44.422205	141400	431	220122
B01AF0CA4Y	小学	125.207669	44.466823	141203	431	220122
B01AF0CA57	小学	125.134833	44.478929	141203	431	220122
B01AF0CA5I	小学	125.242708	44.493987	141203	431	220122
B01AF0CA75	小学	125.356698	44.426384	141203	431	220122
B01AF0CA7U	中学	125.532435	44.502572	141202	431	220183
B01AF0CA7V	中学	125.593211	44.427991	141202	431	220183
B01AF0CA7Z	小学	125.598143	44.428314	141203	431	220183
B01AF0CA8A	小学	125.53403	44.429231	141203	431	220183
B01AF0CA8E	小学	125.739641	44.467275	141203	431	220183
B01AF0CA8G	小学	125.740364	44.492597	141203	431	220183
B01AF0CA8H	小学	125.705189	44.431363	141203	431	220183
B01AF0CA8L	小学	125.667429	44.483794	141203	431	220183
B01AF0CA8P	小学	125.842601	44.426554	141203	431	220183
B01AF0CA8Q	中学	125.846933	44.426403	141202	431	220183
B01AF0CA8S	小学	125.858927	44.464052	141203	431	220183
B01AF0CA8T	小学	125.841434	44.47909	141203	431	220183
B01AF0CA8V	小学	125.786255	44.457837	141203	431	220183
B01AF0CA8X	小学	125.783809	44.495236	141203	431	220183
B01AF0CA8Y	小学	125.979187	44.441022	141203	431	220183
B01AF0CA91	中学	125.978909	44.495851	141202	431	220183
B01AF0CA92	小学	125.895124	44.439888	141203	431	220183
B01AF0CA94	小学	124.747311	44.392433	141203	431	220122
B01AF0CA9E	学校	124.636849	44.338276	141200	431	220122
B01AF0CAA1	中学	124.824342	44.341962	141202	431	220122
B01AF0CAA5	小学	124.836063	44.342407	141203	431	220122
B01AF0CAA7	小学	124.945837	44.409302	141203	431	220122
B01AF0CAA9	中学	124.884269	44.386659	141202	431	220122
B01AF0CAAC	小学	125.036716	44.376071	141203	431	220122
B01AF0CAAE	小学	125.084356	44.348129	141203	431	220122
B01AF0CAAI	小学	125.067537	44.397642	141203	431	220122
B01AF0CAAK	小学	125.114025	44.364939	141203	431	220122
B01AF0CAAQ	小学	125.224198	44.387152	141203	431	220122
B01AF0CAAS	小学	125.185018	44.389954	141203	431	220122
B01AF0CAAT	小学	125.210283	44.350078	141203	431	220122
B01AF0CAAU	小学	125.179307	44.357707	141203	431	220122
B01AF0CAAX	小学	125.161921	44.417449	141203	431	220122
B01AF0CAAY	小学	125.329486	44.406303	141203	431	220122
B01AF0CAAZ	中学	125.31947	44.401073	141202	431	220122
B01AF0CAB0	小学	125.297818	44.403038	141203	431	220122
B01AF0CAB1	小学	125.372547	44.375786	141203	431	220183
B01AF0CAB5	小学	125.410931	44.36183	141203	431	220183
B01AF0CAB9	传媒机构	125.480095	44.390428	141100	431	220183
B01AF0CABJ	小学	125.428895	44.345967	141203	431	220183
B01AF0CABQ	小学	125.507447	44.396985	141203	431	220183
B01AF0CABX	学校	125.511943	44.379684	141200	431	220183
B01AF0CAC7	小学	125.559511	44.392461	141203	431	220183
B01AF0CAC8	中学	125.750281	44.412746	141202	431	220183
B01AF0CAC9	小学	125.748493	44.411965	141203	431	220183
B01AF0CACA	小学	125.651574	44.34542	141203	431	220183
B01AF0CACC	小学	125.729277	44.365653	141203	431	220183
B01AF0CACS	小学	125.707631	44.40683	141203	431	220183
B01AF0CACT	小学	125.691399	44.401392	141203	431	220183
B01AF0CACV	小学	125.787879	44.418079	141203	431	220183
B01AF0CACX	小学	125.756116	44.385029	141203	431	220183
B01AF0CACY	小学	125.806427	44.370527	141203	431	220113
B01AF0CAD1	小学	125.855696	44.365302	141203	431	220183
B01AF0CAD3	小学	125.879619	44.375102	141203	431	220183
B01AF0CAD5	学校	125.973268	44.376594	141200	431	220113
B01AF0CAD6	小学	125.930555	44.367536	141203	431	220183
B01AF0CAD8	小学	125.973114	44.413255	141203	431	220183
B01AF0CADB	小学	125.904669	44.401408	141203	431	220183
B01AF0CADC	小学	124.654476	44.30845	141203	431	220122
B01AF0CADD	小学	124.660402	44.289828	141203	431	220122
B01AF0CADF	小学	124.80036	44.278855	141203	431	220122
B01AF0CADJ	小学	124.966056	44.302781	141203	431	220122
B01AF0CADL	小学	124.989824	44.274645	141203	431	220122
B01AF0CADR	小学	125.113105	44.256274	141203	431	220122
B01AF0CADX	小学	125.028893	44.27441	141203	431	220122
B01AF0CADY	小学	125.044668	44.316865	141203	431	220122
B01AF0CADZ	小学	125.205274	44.255975	141203	431	220122
B01AF0CAE6	小学	125.191506	44.303303	141203	431	220122
B01AF0CAEN	职业技术学校	125.258879	44.320256	141206	431	220122
B01AF0CAEO	小学	125.369125	44.252396	141203	431	220122
B01AF0CAEQ	小学	125.322909	44.258768	141203	431	220122
B01AF0CAER	小学	125.274325	44.264486	141203	431	220122
B01AF0CAES	中学	125.273106	44.2651	141202	431	220122
B01AF0CAET	成人教育	125.273417	44.264067	141205	431	220122
B01AF0CAF9	小学	125.367912	44.311825	141203	431	220122
B01AF0CAFD	中学	125.369391	44.315969	141202	431	220122
B01AF0CAFO	小学	125.388497	44.290845	141203	431	220122
B01AF0CAFR	小学	125.399777	44.277866	141203	431	220122
B01AF0CAFX	小学	125.432524	44.317335	141203	431	220183
B01AF0CAG2	小学	125.399794	44.322317	141203	431	220122
B01AF0CAG9	小学	125.627369	44.317035	141203	431	220113
B01AF0CAGB	小学	125.62327	44.2983	141203	431	220113
B01AF0CAGD	中学	125.528132	44.285727	141202	431	220183
B01AF0CAGH	小学	125.56154	44.316481	141203	431	220183
B01AF0CAGW	小学	125.573534	44.271248	141203	431	220183
B01AF0CAGY	小学	125.57339	44.2907	141203	431	220183
B01AF0CAH2	中学	125.748058	44.304024	141202	431	220113
B01AF0CAH6	小学	125.656247	44.301439	141203	431	220113
B01AF0CAH7	小学	125.74722	44.335374	141203	431	220113
B01AF0CAH8	小学	125.736681	44.306781	141203	431	220113
B01AF0CAHA	小学	125.748187	44.28413	141203	431	220113
B01AF0CAHE	小学	125.793175	44.331474	141203	431	220113
B01AF0CAHG	小学	125.865392	44.320932	141203	431	220113
B01AF0CAHU	小学	125.962035	44.298298	141203	431	220113
B01AF0CAHX	小学	125.890448	44.261831	141203	431	220113
B01AF0CAHY	小学	126.000774	44.326207	141203	431	220113
B01AF0CAHZ	小学	124.634055	44.217362	141203	431	220122
B01AF0CAI0	小学	124.66566	44.247948	141203	431	220122
B01AF0CAI1	中学	124.664413	44.246381	141202	431	220122
B01AF0CAI5	小学	124.70063	44.214015	141203	431	220122
B01AF0CAIB	中学	124.788846	44.237217	141202	431	220122
B01AF0CAIC	小学	124.790189	44.236489	141203	431	220122
B01AF0CAIE	小学	124.863861	44.238657	141203	431	220122
B01AF0CAIG	中学	124.864523	44.238045	141202	431	220122
B01AF0CAIJ	小学	124.937853	44.171981	141203	431	220122
B01AF0CAIQ	小学	125.115333	44.185993	141203	431	220122
B01AF0CAIT	小学	125.103933	44.219819	141203	431	220122
B01AF0CAIU	中学	125.103585	44.218958	141202	431	220122
B01AF0CAIW	小学	125.150022	44.190043	141203	431	220122
B01AF0CAIY	小学	125.238442	44.188788	141203	431	220122
B01AF0CAJ0	小学	125.232173	44.229875	141203	431	220122
B01AF0CAJ2	小学	125.245957	44.244728	141203	431	220122
B01AF0CAJ3	小学	125.163882	44.224846	141203	431	220122
B01AF0CAJC	小学	125.26684	44.220673	141203	431	220122
B01AF0CAJE	小学	125.316905	44.222817	141203	431	220122
B01AF0CAJF	小学	125.336936	44.194891	141203	431	220103
B01AF0CAJI	中学	125.288417	44.173419	141202	431	220103
B01AF0CAJJ	小学	125.287974	44.173413	141203	431	220103
B01AF0CAJL	中学	125.390352	44.194891	141202	431	220103
B01AF0CAJR	小学	125.383033	44.230794	141203	431	220122
B01AF0CAJZ	小学	125.567492	44.196975	141203	431	220103
B01AF0CAK0	中学	125.570086	44.197824	141202	431	220103
B01AF0CAK8	小学	125.535767	44.215419	141203	431	220103
B01AF0CAKC	中学	125.532016	44.225589	141202	431	220103
B01AF0CAKF	小学	125.736611	44.198017	141203	431	220113
B01AF0CAKH	小学	125.749982	44.215841	141203	431	220113
B01AF0CAKK	小学	125.6639	44.184458	141203	431	220113
B01AF0CAKL	小学	125.742125	44.17526	141203	431	220113
B01AF0CAKM	中学	125.875203	44.213478	141202	431	220113
B01AF0CAKP	小学	125.798147	44.210217	141203	431	220113
B01AF0CAKR	小学	125.783651	44.250371	141203	431	220113
B01AF0CAKX	小学	125.96307	44.226544	141203	431	220113
B01AF0CAKZ	小学	125.964214	44.190835	141203	431	220113
B01AF0CAL1	小学	125.926127	44.216868	141203	431	220113
B01AF0CAL3	小学	125.915854	44.240758	141203	431	220113
B01AF0CAL5	小学	125.956205	44.250112	141203	431	220113
B01AF0CALB	小学	124.838364	44.121229	141203	431	220122
B01AF0CALD	中学	124.86042	44.101196	141202	431	220122
B01AF0CALO	小学	124.955439	44.096222	141203	431	220122
B01AF0CAM1	小学	125.005375	44.127644	141203	431	220122
B01AF0CAM2	小学	125.004811	44.124303	141203	431	220122
B01AF0CAM4	小学	125.1243	44.132293	141203	431	220122
B01AF0CAM5	小学	125.058475	44.090976	141203	431	220103
B01AF0CAM9	小学	125.114534	44.100612	141203	431	220103
B01AF0CAMC	中学	125.197428	44.167345	141202	431	220122
B01AF0CAMF	小学	125.231422	44.092523	141203	431	220103
B01AF0CAML	小学	125.246096	44.127	141203	431	220122
B01AF0CAMM	小学	125.235007	44.142689	141203	431	220122
B01AF0CAMO	小学	125.150669	44.12431	141203	431	220122
B01AF0CAMQ	小学	125.361284	44.151002	141203	431	220103
B01AF0CAMY	小学	125.289767	44.147714	141203	431	220103
B01AF0CAN5	小学	125.269455	44.127374	141203	431	220103
B01AF0CANC	小学	125.352798	44.119148	141203	431	220103
B01AF0CANH	中学	125.358416	44.141719	141202	431	220103
B01AF0CANP	小学	125.350141	44.167176	141203	431	220103
B01AF0CANQ	小学	125.269562	44.087049	141203	431	220103
B01AF0CAO0	中学	125.47416	44.135505	141202	431	220103
B01AF0CAOC	小学	125.401207	44.161772	141203	431	220103
B01AF0CAOT	小学	125.626039	44.152271	141203	431	220113
B01AF0CAOU	小学	125.61281	44.117843	141203	431	220113
B01AF0CAP4	小学	125.753651	44.144296	141203	431	220113
B01AF0CAP8	小学	125.716419	44.145198	141203	431	220113
B01AF0CAPA	小学	125.694374	44.120456	141203	431	220113
B01AF0CAPE	小学	125.643854	44.124391	141203	431	220113
B01AF0CASL	幼儿园	125.837968	44.153724	141204	431	220113
B01AF0CBJI	幼儿园	125.835293	44.138044	141204	431	220113
B01AF0CBKE	小学	125.839742	44.143893	141203	431	220113
B01AF0CBMR	职业技术学校	125.838692	44.164924	141206	431	220113
B01AF0CBN0	小学	125.7862	44.115861	141203	431	220113
B01AF0CBNB	小学	125.956478	44.107239	141203	431	220113
B01AF0CBND	小学	125.986722	44.090494	141203	431	220113
B01AF0CBNM	小学	124.810763	44.059419	141203	431	220122
B01AF0CBNP	小学	124.986136	44.068166	141203	431	220122
B01AF0CBNX	小学	125.076453	44.019782	141203	431	220103
B01AF0CBNY	小学	125.032483	44.034426	141203	431	220122
B01AF0CBO1	小学	125.206442	44.042137	141203	431	220103
B01AF0CBOA	小学	125.177438	44.084641	141203	431	220103
B01AF0CBOF	小学	125.151373	44.085334	141203	431	220103
B01AF0CBON	小学	125.167218	44.02438	141203	431	220103
B01AF0CBOP	小学	125.220845	44.009379	141203	431	220103
B01AF0CBOT	小学	125.361063	44.069573	141203	431	220103
B01AF0CBOV	小学	125.271579	44.031385	141203	431	220103
B01AF0CBOY	学校	125.479455	44.066526	141200	431	220113
B01AF0CBP0	小学	125.434582	44.061606	141203	431	220113
B01AF0CBP2	小学	125.461436	44.036431	141203	431	220113
B01AF0CBP4	小学	125.50037	44.084007	141203	431	220113
B01AF0CBP7	学校	125.460895	44.018408	141200	431	220113
B01AF0CBPC	小学	125.614292	44.03577	141203	431	220113
B01AF0CBPF	小学	125.608303	44.023599	141203	431	220113
B01AF0CBPG	小学	125.60685	44.002639	141203	431	220113
B01AF0CBPN	小学	125.587907	44.076007	141203	431	220113
B01AF0CBPU	中学	125.555938	44.031451	141202	431	220113
B01AF0CBQ4	小学	125.689226	44.031819	141203	431	220113
B01AF0CBQ6	小学	125.67945	44.01731	141203	431	220113
B01AF0CBQ9	小学	125.646436	44.007658	141203	431	220113
B01AF0CBQJ	小学	125.850078	44.082621	141203	431	220113
B01AF0CBQK	学校	126.447121	45.185844	141200	431	220182
B01AF0CBQL	小学	126.478047	45.179884	141203	431	220182
B01AF0CBQM	小学	126.596321	45.20892	141203	431	220182
B01AF0CBQO	小学	126.622842	45.17177	141203	431	220182
B01AF0CBQR	小学	126.34209	45.119822	141203	431	220182
B01AF0CBQS	中学	126.363861	45.086801	141202	431	220182
B01AF0CBQU	小学	126.365244	45.087549	141203	431	220182
B01AF0CBR2	小学	126.331071	45.098162	141203	431	220182
B01AF0CBR3	中学	126.263134	45.093099	141202	431	220182
B01AF0CBRB	小学	126.470311	45.150724	141203	431	220182
B01AF0CBRC	小学	126.465567	45.093219	141203	431	220182
B01AF0CBRH	中学	126.552542	45.169491	141202	431	220182
B01AF0CBRI	职业技术学校	126.553084	45.168357	141206	431	220182
B01AF0CBRJ	成人教育	126.553085	45.168357	141205	431	220182
B01AF0CBRK	小学	126.558942	45.168267	141203	431	220182
B01AF0CBRW	小学	126.527921	45.11838	141203	431	220182
B01AF0CBRY	学校	126.568801	45.130496	141200	431	220182
B01AF0CBS2	小学	126.731116	45.139518	141203	431	220182
B01AF0CBSB	小学	126.663828	45.109029	141203	431	220182
B01AF0CBSD	小学	126.700499	45.09101	141203	431	220182
B01AF0CBSF	中学	126.841334	45.117834	141202	431	220182
B01AF0CBSG	小学	126.807482	45.127817	141203	431	220182
B01AF0CBSI	小学	126.204876	45.069297	141203	431	220182
B01AF0CBSL	小学	126.37181	45.042435	141203	431	220182
B01AF0CBSN	小学	126.356654	45.018744	141203	431	220182
B01AF0CBSW	小学	126.483832	45.033039	141203	431	220182
B01AF0CBSY	小学	126.5562	45.075198	141203	431	220182
B01AF0CBT0	中学	126.506686	45.016674	141202	431	220182
B01AF0CBT4	小学	126.640816	45.067729	141203	431	220182
B01AF0CBT7	小学	126.747439	45.005537	141203	431	220182
B01AF0CBT9	职业技术学校	126.645869	45.036992	141206	431	220182
B01AF0CBTA	中学	126.645915	45.037518	141202	431	220182
B01AF0CBTE	小学	126.655298	45.040719	141203	431	220182
B01AF0CBTJ	小学	126.857441	45.082271	141203	431	220182
B01AF0CBTL	小学	126.792257	45.082606	141203	431	220182
B01AF0CBTM	小学	126.822212	45.044046	141203	431	220182
B01AF0CBTO	小学	126.772708	45.030147	141203	431	220182
B01AF0CBTR	小学	126.86297	45.069304	141203	431	220182
B01AF0CBTZ	中学	126.766237	45.027303	141202	431	220182
B01AF0CBU5	小学	126.966543	45.010946	141203	431	220182
B01AF0CBU6	小学	126.92178	45.051304	141203	431	220182
B01AF0CBU8	小学	126.949822	45.075853	141203	431	220182
B01AF0CBUM	中学|科教文化服务	126.322704	44.982175	141202|141400	431	220182
B01AF0CBUN	小学	126.357888	44.991228	141203	431	220182
B01AF0CBUW	中学	126.309227	44.984645	141202	431	220182
B01AF0CBUZ	小学	126.320427	44.989587	141203	431	220182
B01AF0CBV1	小学	126.287726	44.982949	141203	431	220182
B01AF0CBV4	中学	126.423107	44.928875	141202	431	220182
B01AF0CBV5	职业技术学校	126.423771	44.928492	141206	431	220182
B01AF0CBV6	培训机构	126.423773	44.928491	141400	431	220182
B01AF0CBVA	小学	126.520035	44.979228	141203	431	220182
B01AF0CBVF	小学	126.587708	44.951715	141203	431	220182
B01AF0CBVG	小学	126.548909	44.968114	141203	431	220182
B01AF0CBVH	学校	126.587316	44.925381	141200	431	220182
B01AF0CBVI	小学	126.723245	44.973685	141203	431	220182
B01AF0CBVK	小学	126.718111	44.952605	141203	431	220182
B01AF0CBVM	小学	126.749212	44.977066	141203	431	220182
B01AF0CBVR	小学	126.81981	44.98306	141203	431	220182
B01AF0CBVS	小学	126.785072	44.959976	141203	431	220182
B01AF0CBVU	小学	126.834706	44.922297	141203	431	220182
B01AF0CBVX	中学	126.881272	44.972612	141202	431	220182
B01AF0CBVZ	小学	126.916271	44.959306	141203	431	220182
B01AF0CBW0	小学	126.883811	44.971371	141203	431	220182
B01AF0CBW3	小学	126.965138	44.964377	141203	431	220182
B01AF0CBW5	小学	126.986164	44.932061	141203	431	220182
B01AF0CBWG	小学	126.113707	44.876948	141203	431	220182
B01AF0CBWK	中学	126.249547	44.908702	141202	431	220182
B01AF0CBWL	小学	126.224965	44.848602	141203	431	220182
B01AF0CBWV	学校	126.265077	44.85954	141200	431	220182
B01AF0CBWW	小学	126.357725	44.917593	141203	431	220182
B01AF0CBWX	小学	126.311532	44.893368	141203	431	220182
B01AF0CBX1	小学	126.383879	44.87549	141203	431	220182
B01AF0CBZ9	小学	126.508019	44.846721	141203	431	220182
B01AF0CC0Y	小学	126.598949	44.848829	141203	431	220182
B01AF0CC15	中学|科教文化服务	126.523106	44.879109	141202|141204	431	220182
B01AF0CC16	小学	126.518875	44.879432	141203	431	220182
B01AF0CC1P	中学	126.692533	44.853414	141202	431	220182
B01AF0CC1S	小学	126.691876	44.850924	141203	431	220182
B01AF0CC1Z	中学	126.761918	44.857568	141202	431	220182
B01AF0CC24	小学	126.883959	44.9053	141203	431	220182
B01AF0CC25	小学	126.883956	44.905306	141203	431	220182
B01AF0CC26	小学	126.886214	44.844046	141203	431	220182
B01AF0CC2K	小学	126.900086	44.867333	141203	431	220182
B01AF0CC2M	职业技术学校	126.902077	44.867799	141206	431	220182
B01AF0CC2Q	小学	126.995403	44.899347	141203	431	220182
B01AF0CC2Z	小学	126.112687	44.793051	141203	431	220182
B01AF0CC31	中学	126.034633	44.753665	141202	431	220183
B01AF0CC35	小学	126.179603	44.83485	141203	431	220182
B01AF0CC3R	小学	126.156702	44.785048	141203	431	220182
B01AF0CC3T	中学	126.164653	44.800195	141202	431	220182
B01AF0CC3U	幼儿园	126.153601	44.794478	141204	431	220182
B01AF0CC43	中学	126.295061	44.799599	141202	431	220182
B01AF0CC45	小学	126.291939	44.798161	141203	431	220182
B01AF0CC4A	中学	126.420509	44.782901	141202	431	220182
B01AF0CC4B	小学	126.419286	44.781726	141203	431	220182
B01AF0CC4F	小学	126.502695	44.809934	141203	431	220182
B01AF0CCAM	科研机构	126.545016	44.827735	141300	431	220182
B01AF0CCI4	培训机构	126.542482	44.825239	141400	431	220182
B01AF0CD72	小学	126.57249	44.768371	141203	431	220182
B01AF0CD73	小学	126.60989	44.775555	141203	431	220182
B01AF0CD7I	小学	126.69441	44.813109	141203	431	220182
B01AF0CD7K	小学	126.70841	44.772854	141203	431	220182
B01AF0CD7Q	中学	126.776735	44.769187	141202	431	220182
B01AF0CD7R	小学	126.771005	44.768315	141203	431	220182
B01AF0CD7V	小学	126.757386	44.826475	141203	431	220182
B01AF0CD7W	小学	126.858119	44.815282	141203	431	220182
B01AF0CD7Y	小学	126.772705	44.753277	141203	431	220182
B01AF0CD81	小学	126.024251	44.749457	141203	431	220183
B01AF0CD83	小学	126.071771	44.750719	141203	431	220183
B01AF0CD86	小学	126.088852	44.722801	141203	431	220183
B01AF0CD87	小学	126.217555	44.736888	141203	431	220182
B01AF0CD89	中学	126.343283	44.67484	141202	431	220182
B01AF0CD8A	中学	126.281787	44.743076	141202	431	220182
B01AF0CD8D	小学	126.302851	44.708474	141203	431	220182
B01AF0CD8G	小学	126.461461	44.743882	141203	431	220182
B01AF0CD8H	小学	126.390406	44.669624	141203	431	220182
B01AF0CD8J	学校	126.604748	44.674813	141200	431	220182
B01AF0CD8L	小学	126.541241	44.718356	141203	431	220182
B01AF0CD8O	中学	126.565415	44.741471	141202	431	220182
B01AF0CD8S	中学	126.738646	44.677983	141202	431	220182
B01AF0CD8Y	小学	126.712266	44.712939	141203	431	220182
B01AF0CD90	中学	126.729385	44.682145	141202	431	220182
B01AF0CD91	职业技术学校	126.729646	44.681226	141206	431	220182
B01AF0CD93	成人教育	126.729652	44.681121	141205	431	220182
B01AF0CD9A	小学	126.808578	44.747918	141203	431	220182
B01AF0CD9B	小学	126.79387	44.670665	141203	431	220182
B01AF0CD9D	中学	126.873833	44.694495	141202	431	220182
B01AF0CD9V	小学	126.099558	44.655599	141203	431	220183
B01AF0CDA2	小学	126.09114	44.601074	141203	431	220183
B01AF0CDA4	小学	126.076401	44.629701	141203	431	220183
B01AF0CDAF	小学	126.234565	44.627974	141203	431	220183
B01AF0CDAG	小学	126.226237	44.58845	141203	431	220183
B01AF0CDAH	小学	126.22556	44.588336	141203	431	220183
B01AF0CDAI	小学	126.29568	44.597471	141203	431	220183
B01AF0CDAK	小学	126.259722	44.628224	141203	431	220183
B01AF0CDAM	小学	126.446812	44.631339	141203	431	220182
B01AF0CDAW	中学	126.47415	44.606724	141202	431	220182
B01AF0CDAZ	小学	126.4865	44.607236	141203	431	220182
B01AF0CDB2	小学	126.469411	44.650358	141203	431	220182
B01AF0CDB6	小学	126.491532	44.636802	141203	431	220182
B01AF0CDB8	小学	126.442965	44.661382	141203	431	220182
B01AF0CDBG	中学	126.431523	44.662908	141202	431	220182
B01AF0CDBL	小学	126.607974	44.626172	141203	431	220182
B01AF0CDBO	中学	126.599362	44.628113	141202	431	220182
B01AF0CDBP	小学	126.705157	44.630674	141203	431	220182
B01AF0CDBS	小学	126.726534	44.647528	141203	431	220182
B01AF0CDBT	小学	126.999951	44.645257	141203	431	220182
B01AF0CDBX	小学	126.95238	44.656049	141203	431	220182
B01AF0CDBZ	小学	126.898806	44.635824	141203	431	220182
B01AF0CDC0	小学	126.900409	44.657424	141203	431	220182
B01AF0CDC8	小学	126.099924	44.509809	141203	431	220183
B01AF0CDCB	中学	126.096622	44.510567	141202	431	220183
B01AF0CDCE	小学	126.249338	44.508018	141203	431	220113
B01AF0CDCO	小学	126.380851	44.503309	141203	431	220113
B01AF0CDCQ	小学	126.262213	44.575775	141203	431	220183
B01AF0CDCS	小学	126.291876	44.531147	141203	431	220183
B01AF0CDCU	小学	126.345253	44.543861	141203	431	220183
B01AF0CDCW	中学	126.316563	44.57943	141202	431	220183
B01AF0CDCY	小学	126.474134	44.576597	141203	431	220182
B01AF0CDD0	小学	126.520114	44.565046	141203	431	220182
B01AF0CDD1	小学	126.707385	44.577885	141203	431	220182
B01AF0CDD2	小学	126.674062	44.554411	141203	431	220182
B01AF0CDDE	小学	126.762356	44.553947	141203	431	220182
B01AF0CDDH	小学	126.844262	44.550922	141203	431	220182
B01AF0CDDI	小学	126.811445	44.54794	141203	431	220182
B01AF0CDDN	小学	126.955454	44.556975	141203	431	220182
B01AF0CDDR	小学	126.896674	44.567486	141203	431	220182
B01AF0CDDT	小学	126.025947	44.468987	141203	431	220183
B01AF0CDDU	小学	126.070998	44.474371	141203	431	220113
B01AF0CDDV	小学	126.052751	44.435244	141203	431	220113
B01AF0CDDX	小学	126.08546	44.435428	141203	431	220113
B01AF0CDE1	小学	126.167348	44.456318	141203	431	220113
B01AF0CDE4	小学	126.167787	44.477789	141203	431	220113
B01AF0CDE6	小学	126.233279	44.444559	141203	431	220113
B01AF0CDEE	小学	126.193413	44.49209	141203	431	220113
B01AF0CDEH	小学	126.335938	44.497019	141203	431	220113
B01AF0CDEJ	小学	126.281767	44.49876	141203	431	220113
B01AF0CDEL	小学	126.276739	44.461153	141203	431	220113
B01AF0CDEN	小学	126.301029	44.465325	141203	431	220113
B01AF0CDEQ	小学	126.351825	44.445199	141203	431	220113
B01AF0CDER	小学	126.351306	44.424489	141203	431	220113
B01AF0CDET	学校	126.411557	44.439145	141200	431	220113
B01AF0CDEV	小学	126.006034	44.363639	141203	431	220113
B01AF0CDEY	小学	126.076726	44.359452	141203	431	220113
B01AF0CDF0	中学	126.090021	44.400242	141202	431	220113
B01AF0CDF3	小学	126.056961	44.390908	141203	431	220113
B01AF0CDF6	小学	126.13722	44.382013	141203	431	220113
B01AF0CDF9	学校	126.199052	44.394746	141200	431	220113
B01AF0CDFB	学校	126.23339	44.370014	141200	431	220113
B01AF0CDFE	小学	126.330752	44.408943	141203	431	220113
B01AF0CDFH	小学	126.311137	44.374904	141203	431	220113
B01AF0CDFK	小学	126.285677	44.38681	141203	431	220113
B01AF0CDFR	小学	126.379657	44.399982	141203	431	220113
B01AF0CDFT	小学	126.401794	44.360017	141203	431	220113
B01AF0CDFV	小学	126.443851	44.410806	141203	431	220113
B01AF0CDFX	中学	126.428145	44.377833	141202	431	220113
B01AF0CDFZ	小学	126.400044	44.416375	141203	431	220113
B01AF0CDG0	小学	126.055532	44.30461	141203	431	220113
B01AF0CDG1	学校	126.110774	44.319944	141200	431	220113
B01AF0CDG3	小学	126.072387	44.323018	141203	431	220113
B01AF0CDG7	中学	126.19334	44.283214	141202	431	220113
B01AF0CDG9	小学	126.139802	44.297149	141203	431	220113
B01AF0CDGB	小学	126.264918	44.260369	141203	431	220113
B01AF0CDGD	小学	126.361614	44.301836	141203	431	220113
B01AF0CDGF	小学	126.373951	44.28152	141203	431	220113
B01AF0CDGG	小学	126.279709	44.285174	141203	431	220113
B01AF0CDGI	小学	126.353554	44.334783	141203	431	220113
B01AF0CDGK	学校	126.333896	44.272778	141200	431	220113
B01AF0CDGQ	小学	126.31652	44.311959	141203	431	220113
B01AF0CDGU	中学	126.411279	44.264338	141202	431	220113
B01AF0CDGV	小学	126.444951	44.283237	141203	431	220113
B01AF0CDGY	小学	126.398215	44.306505	141203	431	220113
B01AF0CDH2	小学	126.274168	44.205475	141203	431	220113
B01AF0CDH9	小学	126.256237	45.092675	141203	431	220182
B01AF0CDHA	小学	126.215903	45.114874	141203	431	220182
B01AF0CDHC	小学	126.934191	45.091451	141203	431	220182
B01AF0CDHE	中学	126.910047	45.092072	141202	431	220182
B01AF0CDHG	中学	126.924709	45.118543	141202	431	220182
B01AF0CDHL	小学	126.907836	45.087613	141203	431	220182
B01AF0CDHM	小学	126.894956	45.109852	141203	431	220182
B01AF0CDHO	展览馆	127.035361	44.612863	140200	431	220182
B01AF0CDHW	中学	125.579786	43.848792	141202	431	220105
B01AF0CDIF	小学	125.24136	44.425696	141203	431	220122
B01AF0CDIG	中学	125.236849	44.423459	141202	431	220122
B01AF0CDIJ	小学	126.180704	44.636178	141203	431	220183
B01AF0CDIN	小学	125.314083	43.737726	141203	431	220104
B01AF0CDIO	高等院校	125.305827	43.869423	141201	431	220104
B01AF0CDIU	小学	125.819372	44.660101	141203	431	220183
B01AF0CDJ2	小学	126.341053	44.6745	141203	431	220182
B01AF0CDJ6	中学	125.348039	44.09059	141202	431	220103
B01AF0CDJ9	小学	125.84378	44.747075	141203	431	220183
B01AF0CDJB	中学	125.482768	44.392234	141202	431	220183
B01AF0CDJC	中学	125.639036	44.379176	141202	431	220183
B01AF0CDJP	传媒机构	126.02738	44.591692	141100	431	220183
B01AF0CDJY	中学	125.290316	43.890776	141202	431	220106
B01AF0CDK2	中学	125.658074	43.528804	141202	431	220112
B01AF0CDK3	中学	125.978366	43.375626	141202	431	220112
B01AF0CDK4	中学	125.659483	43.518843	141202	431	220112
B01AF0CDL3	高等院校	125.324471	43.847551	141201	431	220104
B01AF0CDLP	高等院校	125.429926	43.836209	141201	431	220102
B01AF0CDM0	中学	125.185886	44.05454	141202	431	220103
B01AF0CDM4	职业技术学校	126.689724	44.557671	141206	431	220182
B01AF0CDM5	成人教育	126.689724	44.557671	141205	431	220182
B01AF0CDN3	科研机构	125.43581	43.832739	141300	431	220102
B01AF0CDN9	高等院校	125.669033	43.533092	141201	431	220112
B01AF0CDNI	科研机构	125.850626	44.163337	141300	431	220113
B01AF0CDP1	小学	125.483483	43.638926	141203	431	220102
B01AF0CDP9	中学	125.996257	43.985502	141202	431	220113
B01AF0CDPD	中学	125.81997	44.147465	141202	431	220113
B01AF0CDPX	小学	125.516799	44.036799	141203	431	220113
B01AF0CDQS	小学	126.139369	44.246225	141203	431	220113
B01AF0CDRO	小学	124.938727	44.14062	141203	431	220122
B01AF0CDRT	小学	125.088903	43.964549	141203	431	220106
B01AF0CDSB	中学	125.098123	44.068685	141202	431	220103
B01AF0CDSC	小学	125.14877	44.295704	141203	431	220122
B01AF0CDSD	中学	124.942699	44.138208	141202	431	220122
B01AF0CDSV	小学	125.24842	44.540476	141203	431	220122
B01AF0CDT1	高等院校	125.250263	43.867424	141201	431	220106
B01AF0CDU1	小学	125.602461	43.727582	141203	431	220112
B01AF0CDU5	小学	125.86502	43.604514	141203	431	220112
B01AF0CDVW	小学	126.930574	44.724202	141203	431	220182
B01AF0CDWI	小学	126.760442	44.857485	141203	431	220182
B01AF0CDX0	中学	126.690437	44.557738	141202	431	220182
B01AF0CDX6	小学	126.415949	45.133048	141203	431	220182
B01AF0CDX7	幼儿园	126.416741	45.133332	141204	431	220182
B01AF0CDXG	中学	126.963562	44.712427	141202	431	220182
B01AF0CDXI	成人教育	126.829819	44.584512	141205	431	220182
B01AF0CDXJ	中学|科教文化服务	126.829819	44.584512	141202|141206	431	220182
B01AF0CDXR	中学	126.569525	44.819637	141202	431	220182
B01AF0CDZV	培训机构	125.704219	44.537781	141400	431	220183
B01AF0CE5A	高等院校	125.434106	43.87689	141201	431	220105
B01AF0CI8X	高等院校	125.283712	43.853802	141201	431	220104
B01AF0CI8Y	高等院校	125.428176	43.781855	141201	431	220102
B01AF0CI95	高等院校	125.261804	43.820487	141201	431	220104
B01AF0CI9T	高等院校	125.250263	43.867424	141201	431	220106
B01AF0CIAA	高等院校	125.368668	43.830708	141201	431	220102
B01AF0CIB1	小学	125.271055	43.951941	141203	431	220106
B01AF0CIB4	小学	125.178789	43.891371	141203	431	220106
B01AF0CIBL	小学	125.28318	43.479179	141203	431	220104
B01AF0CIBM	小学	125.279278	43.453495	141203	431	220104
B01AF0CIBP	幼儿园	125.309296	44.456949	141204	431	220122
B01AF0CIBQ	小学	125.307192	44.487787	141203	431	220122
B01AF0CIBV	小学	125.410557	44.20145	141203	431	220103
B01AF0CIC3	小学	125.187782	44.282498	141203	431	220122
B01AF0CIC7	小学	125.954423	44.144755	141203	431	220113
B01AF0CICL	中学	125.835415	43.323506	141202	431	220112
B01AF0CICM	小学	125.883032	43.451862	141203	431	220112
B01AF0CICX	小学	125.12577	43.810152	141203	431	220106
B01AF0CILY	小学	125.208012	43.85355	141203	431	220106
B01AF0CIMQ	中学	125.217946	43.858052	141202	431	220106
B01AF0CJ2X	高等院校	125.334112	43.85591	141201	431	220102
B01AF0CK6G	小学	125.317321	43.892266	141203	431	220104
B01AF0CKOZ	小学	125.790127	43.73627	141203	431	220112
B01AF0CKQM	科教文化场所	125.688194	44.540526	140000	431	220183
B01AF0CKSU	小学	125.279161	44.456527	141203	431	220122
B01AF0CKVG	小学	125.03867	44.199218	141203	431	220122
B01AF0CKVW	小学	125.414664	44.492394	141203	431	220183
B01AF0CKWX	小学	125.904146	44.160149	141203	431	220113
B01AF0CKY4	小学	126.532224	44.854136	141203	431	220182
B01AF0CKZA	学校	126.525655	44.833581	141200	431	220182
B01AF0CKZP	中学	126.956818	44.614576	141202	431	220182
B01AF0CKZQ	幼儿园	126.958404	44.613309	141204	431	220182
B01AF0CL0M	小学	125.231676	44.768943	141203	431	220122
B01AF0CL0N	小学	125.169629	44.767399	141203	431	220122
B01AF0CL0P	小学	125.881531	43.4199	141203	431	220112
B01AF0CLDO	幼儿园	125.337667	43.900868	141204	431	220102
B01AF0CLN9	中学	125.460361	44.478321	141202	431	220183
B01AF0CLV2	小学	125.466355	44.480319	141203	431	220183
B01AF0CLVC	小学	126.731195	44.735328	141203	431	220182
B01AF0CLYY	幼儿园	126.737736	44.678851	141204	431	220182
B01AF0CM2W	小学	126.562032	44.815835	141203	431	220182
B01AF0CM69	小学	125.34434	44.475184	141203	431	220122
B01AF0CM95	高等院校	125.324571	43.848308	141201	431	220104
B01AF0CMAC	中学	125.330052	43.924789	141202	431	220103
B01AF0CMB3	中学	125.34626	43.873829	141202	431	220102
B01AF0CMFL	中学	125.299101	43.886855	141202	431	220104
B01AF0CMFS	幼儿园	125.319921	43.876508	141204	431	220104
B01AF0CMGO	文化宫	125.326	43.888386	140800	431	220102
B01AF0CP7N	小学	125.16526	43.874196	141203	431	220106
B01AF0CPK6	高等院校	125.31092	43.870124	141201	431	220104
B01AF0CPNS	高等院校	125.225989	43.834978	141201	431	220106
B01AF0CWD8	高等院校	125.326055	43.872255	141201	431	220102
B01AF0CY8F	幼儿园	125.37191	43.919	141204	431	220105
B01AF0CYCB	幼儿园	125.306251	43.947412	141204	431	220103
B01AF0CYCO	高等院校|科教文化服务	125.324369	43.847327	141201|141300	431	220104
B01AF0CYEY	培训机构	125.248031	43.860908	141400	431	220106
B01AF0CYOP	科研机构	125.285955	43.825268	141300	431	220104
B01AF0CYQN	幼儿园	125.363026	43.828095	141204	431	220102
B01AF0CYSC	科研机构	125.275628	43.845178	141300	431	220104
B01AF0CYT1	幼儿园	125.283308	43.865906	141204	431	220104
B01AF0CZCK	培训机构	125.273827	43.853816	141400	431	220104
B01AF0CZJF	文化宫	125.302554	43.883056	140800	431	220104
B01AF0CZNG	幼儿园	125.303933	43.842144	141204	431	220104
B01AF0CZQA	幼儿园	126.55094	44.819345	141204	431	220182
B01AF0CZWI	幼儿园	125.368148	43.848057	141204	431	220102
B01AF0CZYU	幼儿园	125.826195	44.159678	141204	431	220113
B01AF0D01A	出版社	125.435196	43.829083	141105	431	220102
B01AF0D01T	幼儿园	125.653563	43.528587	141204	431	220112
B01AF0D09E	幼儿园	126.531663	44.823935	141204	431	220182
B01AF0D0AP	幼儿园	125.836678	44.157539	141204	431	220113
B01AF0D0AU	幼儿园	125.701097	44.532374	141204	431	220183
B01AF0D0C1	幼儿园	125.344917	43.902636	141204	431	220103
B01AF0D0CV	幼儿园	125.707146	44.532903	141204	431	220183
B01AF0D0EN	培训机构	125.364824	43.823923	141400	431	220102
B01AF0D0QZ	职业技术学校	125.262944	43.817199	141206	431	220104
B01AF0D0TP	小学	125.339352	43.830493	141203	431	220102
B01AF0D0TQ	幼儿园	125.33899	43.831146	141204	431	220102
B01AF0D13B	小学	125.298388	43.891469	141203	431	220104
B01AF0D1KK	幼儿园	125.372982	43.907403	141204	431	220105
B01AF0D1ST	幼儿园	125.303927	43.826486	141204	431	220104
B01AF0D1VU	培训机构	125.323896	43.893573	141400	431	220104
B01AF0D1VX	培训机构	125.321901	43.894921	141400	431	220104
B01AF0D29A	电视台	125.313444	43.831535	141101	431	220104
B01AF0D2CA	幼儿园	125.38217	43.878914	141204	431	220105
B01AF0D2F4	会展中心	125.400284	43.839337	140300	431	220102
B01AF0D3FY	科研机构	125.376906	43.825446	141300	431	220102
B01AF0D3IP	科研机构	125.28262	43.887703	141300	431	220106
B01AF0D3L7	幼儿园	125.351387	43.874955	141204	431	220102
B01AF0D3M5	培训机构	125.276243	43.859537	141400	431	220104
B01AF0D3QH	培训机构	125.318049	43.888833	141400	431	220104
B01AF0D3WF	培训机构	125.366247	43.822731	141400	431	220102
B01AF0D4AG	培训机构	125.283774	43.870312	141400	431	220104
B01AF0D4BO	幼儿园	125.343171	43.933352	141204	431	220103
B01AF0D4TV	幼儿园	125.338067	43.888768	141204	431	220102
B01AF0D4VG	幼儿园	125.346947	43.887846	141204	431	220102
B01AF0D50B	培训机构	125.324275	43.844321	141400	431	220104
B01AF0D50D	培训机构	125.323862	43.844337	141400	431	220104
B01AF0D52T	科研机构	125.248443	43.834414	141300	431	220104
B01AF0D55O	文艺团体	125.330279	43.906288	141000	431	220103
B01AF0D55Y	杂志社	125.281367	43.872529	141104	431	220106
B01AF0D5J1	培训机构	125.370945	43.846713	141400	431	220102
B01AF0D5QN	幼儿园	125.266611	43.845433	141204	431	220104
B01AF0D62I	电视台	125.320499	43.884148	141101	431	220104
B01AF0D66E	幼儿园	125.339099	43.835578	141204	431	220102
B01AF0D6IQ	展览馆	125.351554	43.906535	140200	431	220103
B01AF0D6KF	培训机构	125.337165	43.833572	141400	431	220102
B01AF0D6NJ	高等院校	125.353475	43.88283	141201	431	220105
B01AF0D6NW	文化宫	125.328208	43.938935	140800	431	220103
B01AF0D6NY	图书馆	125.324896	43.93946	140500	431	220103
B01AF0D6T5	报社	125.265153	43.892069	141103	431	220106
B01AF0D70F	培训机构	125.255397	43.89414	141400	431	220106
B01AF0D73O	职业技术学校	125.354103	43.914032	141206	431	220103
B01AF0D7BX	幼儿园	125.298535	43.838058	141204	431	220104
B01AF0D7CI	职业技术学校	125.296414	43.83094	141206	431	220104
B01AF0D7F7	高等院校	125.325771	43.859716	141201	431	220102
B01AF0D7O3	幼儿园	125.307618	43.91952	141204	431	220106
B01AF0D866	传媒机构	125.665953	43.524732	141100	431	220112
B01AF0D872	幼儿园	125.662598	43.520717	141204	431	220112
B01AF0D87T	职业技术学校	125.44574	43.946144	141206	431	220103
B01AF0D88F	成人教育	125.659265	43.525342	141205	431	220112
B01AF0D8AZ	展览馆	125.429924	43.810518	140200	431	220102
B01AF0D8B9	培训机构	125.44094	43.7935	141400	431	220102
B01AF0D8D0	小学	125.42182	43.940751	141203	431	220105
B01AF0D8GZ	小学	124.981763	43.922926	141203	431	220122
B01AF0D8H4	科研机构	125.075211	43.985833	141300	431	220103
B01AF0D8P9	高等院校	125.520605	43.690341	141201	431	220112
B01AF0D8PX	培训机构	125.657114	43.527856	141400	431	220112
B01AF0D8RK	小学	125.674123	43.963768	141203	431	220113
B01AF0D8TV	小学	125.714491	43.704692	141203	431	220112
B01AF0D8WS	小学	125.737706	43.973659	141203	431	220113
B01AF0D8ZG	幼儿园	125.653955	43.530017	141204	431	220112
B01AF0D93C	幼儿园	125.659284	43.530585	141204	431	220112
B01AF0D98A	文化宫	125.660685	43.524608	140800	431	220112
B01AF0D9KC	成人教育	125.562037	43.855058	141205	431	220105
B01AF0D9KG	图书馆	125.561746	43.855393	140500	431	220105
B01AF0D9LB	小学	125.763054	43.46961	141203	431	220112
B01AF0D9LJ	小学	125.822649	43.456241	141203	431	220112
B01AF0D9LN	小学	125.709716	43.354619	141203	431	220112
B01AF0D9PP	成人教育	125.730067	43.410429	141205	431	220112
B01AF0D9Q8	小学	124.991773	44.692983	141203	431	220122
B01AF0DA15	职业技术学校	125.819058	44.12701	141206	431	220113
B01AF0DA5N	科研机构	126.576092	44.823178	141300	431	220182
B01AF0DA7R	驾校	125.856993	44.139697	141500	431	220113
B01AF0DAAN	驾校	125.865202	44.155945	141500	431	220113
B01AF0DAB5	幼儿园	125.35881	44.004823	141204	431	220103
B01AF0DAD5	高等院校	125.177046	44.415943	141201	431	220122
B01AF0DAFY	培训机构|购物服务	126.553391	44.823645	141400|060000	431	220182
B01AF0DANR	小学	126.591397	44.867405	141203	431	220182
B01AF0DANW	小学	126.569812	44.838326	141203	431	220182
B01AF0DAS7	幼儿园	125.838467	44.140064	141204	431	220113
B01AF0DATP	科研机构	125.243467	43.793522	141300	431	220104
B01AF0DAUG	科研机构	125.833991	44.146358	141300	431	220113
B01AF0DAUR	幼儿园	125.85102	44.15985	141204	431	220113
B01AF0DAV8	驾校	126.152027	44.809151	141500	431	220182
B01AF0DAVH	驾校	126.488669	44.819706	141500	431	220182
B01AF0DAZ1	科研机构	125.253895	43.79092	141300	431	220104
B01AF0DB16	职业技术学校|科教文化服务	125.840294	44.151713	141206|141400	431	220113
B01AF0DB4T	科研机构	125.601711	43.48076	141300	431	220112
B01AF0DB4X	幼儿园	125.534421	43.453703	141204	431	220112
B01AF0DB78	培训机构	125.318314	43.868787	141400	431	220104
B01AF0DBES	中学	125.70425	44.529081	141202	431	220183
B01AF0DBGF	幼儿园	125.2881	43.913608	141204	431	220106
B01AF0DERL	培训机构	125.318474	43.86767	141400	431	220104
B01AF0DG7T	高等院校	125.420161	43.829799	141201	431	220102
B01AF0DG7Y	培训机构	125.300601	43.867885	141400	431	220104
B01AF0DG9X	科技馆	125.433266	43.767901	140600	431	220102
B01AF0DGA3	幼儿园	125.300587	43.800492	141204	431	220102
B01AF0DGAG	培训机构	125.302206	43.801027	141400	431	220102
B01AF0DGB5	学校	125.570659	44.285942	141200	431	220183
B01AF0DGBR	幼儿园	125.2979	43.800524	141204	431	220102
B01AF0DGCQ	幼儿园	125.301272	43.800499	141204	431	220102
B01AF0DGCY	幼儿园	125.301912	43.800499	141204	431	220102
B01AF0DGH7	高等院校	125.407891	43.795219	141201	431	220102
B01AF0DHWC	中学	125.687578	44.526647	141202	431	220183
B01AF0YZ09	幼儿园	125.366784	43.892851	141204	431	220105
B01AF0YZ7V	高等院校	125.463725	43.965389	141201	431	220103
B01AF0YZFQ	图书馆	125.319181	43.871893	140500	431	220104
B01AF0Z02E	小学	125.333172	43.897532	141203	431	220102
B01AF0Z0DQ	小学	125.340265	43.888755	141203	431	220102
B01AF0Z0T9	幼儿园	125.333901	43.881012	141204	431	220102
B01AF0Z107	小学	125.235913	43.902516	141203	431	220106
B01AF0Z11W	培训机构	125.232715	43.860374	141400	431	220106
B01AF0Z1EH	高等院校	125.281038	43.9449	141201	431	220106
B01AF0Z1FB	幼儿园	125.203216	43.852443	141204	431	220106
B01AF0Z1GX	科研机构	125.162554	43.890173	141300	431	220106
B01AF0Z1GY	高等院校	125.15087	43.993208	141201	431	220103
B01AF0Z1IO	小学	125.134442	43.894233	141203	431	220106
B01AF0Z1UT	成人教育	125.252759	43.868784	141205	431	220106
B01AF0Z2CS	科研机构	125.337989	43.85523	141300	431	220102
B01AF0Z2NL	幼儿园	125.288932	43.919122	141204	431	220106
B01AF0Z2P0	学校|科教文化服务	125.292968	43.936117	141200|141400	431	220103
B01AF0Z2YC	小学	125.281074	43.860588	141203	431	220104
B01AF0Z34L	学校	125.298919	43.934585	141200	431	220103
B01AF0Z34T	培训机构	125.300277	43.941075	141400	431	220103
B01AF0Z3H0	小学	125.315277	43.872995	141203	431	220104
B01AF0Z3O2	幼儿园	125.332292	43.940487	141204	431	220103
B01AF0Z3VT	高等院校	125.290089	43.853912	141201	431	220104
B01AF0Z4GT	培训机构	125.285457	43.906316	141400	431	220106
B01AF0Z4HE	幼儿园	125.378243	43.923999	141204	431	220105
B01AF0Z4TX	幼儿园	125.280913	43.912539	141204	431	220106
B01AF0Z5FV	幼儿园	124.988966	44.695006	141204	431	220122
B01AF0Z5FX	小学	124.914241	44.676656	141203	431	220122
B01AF0Z5GJ	中学	124.90193	44.671891	141202	431	220122
B01AF0Z5NR	幼儿园	126.763554	44.859349	141204	431	220182
B01AF0Z5SC	科研机构	125.377625	43.857587	141300	431	220102
B01AF0Z5TR	幼儿园	125.262192	43.845048	141204	431	220104
B01AF0Z5XU	幼儿园	125.547022	43.67861	141204	431	220112
B01AF0Z5YH	培训机构	125.711447	43.687668	141400	431	220112
B01AF0Z5ZH	小学	125.267728	44.679009	141203	431	220122
B01AF0Z60K	中学	125.836487	44.741275	141202	431	220183
B01AF0Z60M	幼儿园	125.952239	44.694508	141204	431	220183
B01AF0Z60P	幼儿园	125.952522	44.693591	141204	431	220183
B01AF0Z625	驾校	124.642658	44.40567	141500	431	220122
B01AF0Z62U	幼儿园	124.833821	44.34087	141204	431	220122
B01AF0Z63I	小学	126.068229	44.801718	141203	431	220182
B01AF0Z687	幼儿园	126.540317	44.820599	141204	431	220182
B01AF0Z68Z	培训机构	126.551483	44.821985	141400	431	220182
B01AF0Z69B	幼儿园	126.562459	44.819127	141204	431	220182
B01AF0Z69F	培训机构	126.537165	44.827613	141400	431	220182
B01AF0Z6HB	幼儿园	125.286786	43.894256	141204	431	220106
B01AF0Z6N7	小学	124.816708	44.614711	141203	431	220122
B01AF0Z6ON	高等院校	125.406811	44.614505	141201	431	220122
B01AF0Z6QK	小学	125.328726	44.362545	141203	431	220122
B01AF0Z6RT	幼儿园	126.431324	44.781992	141204	431	220182
B01AF0Z6WA	科研机构	126.545459	44.827314	141300	431	220182
B01AF0Z703	培训机构	125.288038	43.91213	141400	431	220106
B01AF0Z77T	中学|科教文化服务	125.254083	43.832442	141202|141203	431	220104
B01AF0Z77U	幼儿园	125.226598	43.83946	141204	431	220106
B01AF0Z787	高等院校	125.145808	43.82941	141201	431	220106
B01AF0Z78Y	中学	125.161879	43.770487	141202	431	220104
B01AF0Z790	小学	125.176114	43.77667	141203	431	220104
B01AF0Z7BO	幼儿园	125.233432	43.802188	141204	431	220104
B01AF0Z7DR	传媒机构	125.818768	44.664013	141100	431	220183
B01AF0Z7E0	幼儿园	125.892484	44.630123	141204	431	220183
B01AF0Z7GD	小学	125.11876	44.329512	141203	431	220122
B01AF0Z7M9	幼儿园	126.564739	44.822682	141204	431	220182
B01AF0Z7MG	培训机构	125.290845	43.910197	141400	431	220106
B01AF0Z7MZ	成人教育|科教文化服务	125.291004	43.917509	141205|141206	431	220106
B01AF0Z7NP	学校	125.278591	43.912562	141200	431	220106
B01AF0Z7QN	幼儿园	125.372917	43.885668	141204	431	220105
B01AF0Z7R7	科教文化场所	125.264509	43.904305	140000	431	220106
B01AF0Z7X1	传媒机构	125.245146	43.822873	141100	431	220104
B01AF0Z7XO	杂志社	125.33093	43.832502	141104	431	220102
B01AF0Z82A	传媒机构	126.559866	44.821205	141100	431	220182
B01AF0Z82X	培训机构	126.555992	44.825885	141400	431	220182
B01AF0Z83E	幼儿园	126.552028	44.828482	141204	431	220182
B01AF0Z83V	幼儿园	126.554788	44.830611	141204	431	220182
B01AF0Z87L	幼儿园	125.331717	43.898518	141204	431	220103
B01AF0Z87T	培训机构	125.32939	43.931672	141400	431	220103
B01AF0Z8AE	科研机构	125.323225	43.894783	141300	431	220104
B01AF0Z8AF	科研机构	125.323422	43.894885	141300	431	220104
B01AF0Z8C0	培训机构	125.37267	43.845702	141400	431	220102
B01AF0Z8IW	幼儿园	125.3645	43.820914	141204	431	220102
B01AF0Z8KQ	小学	125.702171	44.242993	141203	431	220113
B01AF0Z8M2	学校|科教文化服务	125.830568	44.150212	141200|141400	431	220113
B01AF0Z8VN	科研机构	125.312587	43.871177	141300	431	220104
B01AF0Z93P	培训机构	125.293909	43.832844	141400	431	220104
B01AF0Z98A	幼儿园	125.338779	44.086147	141204	431	220103
B01AF0Z98S	幼儿园	125.81945	44.162154	141204	431	220113
B01AF0Z9AS	培训机构	125.849813	44.158408	141400	431	220113
B01AF0Z9GM	培训机构	125.293589	43.86146	141400	431	220104
B01AF0Z9SZ	培训机构	125.347914	43.859821	141400	431	220102
B01AF0Z9U3	幼儿园	125.362535	43.840769	141204	431	220102
B01AF0Z9V2	幼儿园	125.34578	43.840182	141204	431	220102
B01AF0ZA39	幼儿园	125.195164	44.050034	141204	431	220103
B01AF0ZA44	小学	126.374646	44.532521	141203	431	220183
B01AF0ZA61	幼儿园	126.197275	44.488356	141204	431	220113
B01AF0ZA6R	传媒机构	125.3493	43.851032	141100	431	220102
B01AF0ZA92	幼儿园	125.339365	43.885424	141204	431	220102
B01AF0ZA9Y	培训机构	125.332927	43.879041	141400	431	220102
B01AF0ZAAH	科研机构	125.338401	43.879616	141300	431	220102
B01AF0ZADI	培训机构	125.317541	43.865777	141400	431	220104
B01AF0ZAJ3	小学	125.303399	44.013334	141203	431	220103
B01AF0ZAOA	幼儿园	125.357968	43.902107	141204	431	220102
B01AF0ZAOH	小学	125.342258	43.914541	141203	431	220103
B01AF0ZAZ7	幼儿园	126.350046	44.378221	141204	431	220113
B01AF0ZAZF	小学	126.458005	44.390267	141203	431	220113
B01AF0ZB12	小学	126.206109	44.28442	141203	431	220113
B01AF0ZB7K	幼儿园	125.395486	43.854607	141204	431	220102
B01AF0ZB8W	小学	125.400644	43.875894	141203	431	220105
B01AF0ZBAR	幼儿园	125.396305	43.87327	141204	431	220105
B01AF0ZBDR	职业技术学校|科教文化服务	125.698991	44.528022	141206|141400	431	220183
B01AF0ZBFJ	驾校	125.689477	44.528941	141500	431	220183
B01AF0ZBFT	传媒机构	125.695701	44.540014	141100	431	220183
B01AF0ZBG1	中学	125.846395	44.163031	141202	431	220113
B01AF0ZBJU	小学	126.447907	44.201168	141203	431	220113
B01AF0ZBKT	成人教育	125.371571	43.872254	141205	431	220105
B01AF0ZBPH	职业技术学校	125.408085	43.883001	141206	431	220105
B01AF0ZBTN	幼儿园	125.44318	43.831519	141204	431	220102
B01AF0ZBTX	幼儿园	125.439272	43.832036	141204	431	220102
B01AF0ZBXU	培训机构	125.691913	44.534943	141400	431	220183
B01AF0ZBZD	培训机构	125.693816	44.538238	141400	431	220183
B01AF0ZC1K	小学	126.258938	45.050049	141203	431	220182
B01AF0ZC28	幼儿园	126.509056	45.018131	141204	431	220182
B01AF0ZC72	小学	125.329398	43.903402	141203	431	220103
B01AF0ZC8U	职业技术学校	125.514402	43.867366	141206	431	220105
B01AF0ZCBB	幼儿园	125.463458	43.808312	141204	431	220102
B01AF0ZCCA	高等院校	125.413444	43.788141	141201	431	220102
B01AF0ZCDS	高等院校	125.41395	43.826351	141201	431	220102
B01AF0ZCF6	学校	125.659324	43.529776	141200	431	220112
B01AF0ZCFN	传媒机构|生活服务	125.66656	43.524773	141100|070000	431	220112
B01AF0ZCH6	幼儿园	125.649655	43.524713	141204	431	220112
B01AF0ZCHW	培训机构	125.673638	43.526155	141400	431	220112
B01AF0ZCJS	科研机构	125.972888	44.536139	141300	431	220183
B01AF0ZCK0	幼儿园	125.932063	44.537887	141204	431	220183
B01AF0ZCN1	小学	126.643783	44.936316	141203	431	220182
B01AF0ZCPS	科研机构	125.27116	43.893468	141300	431	220106
B01AF0ZCTR	幼儿园	125.439025	43.810326	141204	431	220102
B01AF0ZCTS	中学	125.440438	43.811053	141202	431	220102
B01AF0ZCUC	小学	125.425872	43.765285	141203	431	220102
B01AF0ZCWJ	幼儿园	125.735848	43.401803	141204	431	220112
B01AF0ZCY0	幼儿园	125.154921	44.443407	141204	431	220122
B01AF0ZD13	传媒机构	126.113142	44.87775	141100	431	220182
B01AF0ZD17	小学	126.464889	44.878665	141203	431	220182
B01AF0ZD34	培训机构	125.291193	43.83908	141400	431	220104
B01AF0ZD5E	成人教育	125.289897	43.890092	141205	431	220106
B01AF0ZD7Z	小学	125.596973	44.849894	141203	431	220122
B01AF0ZDAC	小学	125.649866	44.777021	141203	431	220122
B01AF0ZDBB	培训机构	125.175518	44.437003	141400	431	220122
B01AF0ZDCH	培训机构	125.174924	44.424512	141400	431	220122
B01AF0ZDCO	传媒机构|生活服务	125.174943	44.423168	141100|070000	431	220122
B01AF0ZDFH	小学	126.562258	44.834578	141203	431	220182
B01AF0ZDNI	幼儿园	125.551659	43.679849	141204	431	220112
B01AF0ZDNS	驾校	125.709335	43.682186	141500	431	220112
B01AF0ZDOI	中学	125.541205	44.72209	141202	431	220122
B01AF0ZDZB	幼儿园	125.316401	43.891949	141204	431	220104
B01AF0ZE2W	成人教育	126.565113	44.820392	141205	431	220182
B01AF0ZE3X	培训机构	126.552696	44.82157	141400	431	220182
B01AF0ZE68	幼儿园	125.29916	43.859622	141204	431	220104
B01AF0ZE7A	幼儿园	125.938643	44.539779	141204	431	220183
B01AF0ZE8I	培训机构	126.319947	44.983414	141400	431	220182
B01AF0ZE8L	幼儿园	126.320046	44.983	141204	431	220182
B01AF0ZE8N	幼儿园	126.884707	44.972755	141204	431	220182
B01AF0ZE98	科研机构	125.293776	43.878455	141300	431	220104
B01AF0ZELE	科研机构	125.274191	43.90194	141300	431	220106
B01AF0ZELT	幼儿园	125.267419	43.90138	141204	431	220106
B01AF0ZEQ3	幼儿园	125.186228	43.85408	141204	431	220106
B01AF0ZEWJ	小学	125.473796	44.60265	141203	431	220183
B01AF0ZF1F	中学	126.114215	44.876593	141202	431	220182
B01AF0ZFFE	学校	125.640477	43.821001	141200	431	220105
B01AF0ZFFR	幼儿园	125.363468	44.774226	141204	431	220122
B01AF0ZFP2	幼儿园|科教文化服务	125.265111	43.875066	141204|141400	431	220106
B01AF0ZFSB	培训机构	125.175478	44.437001	141400	431	220122
B01AF0ZFSZ	学校|科教文化服务	125.174978	44.428104	141200|141400	431	220122
B01AF0ZFU1	图书馆	125.834219	44.149228	140500	431	220113
B01AF0ZG5O	驾校	125.349118	44.075284	141500	431	220103
B01AF0ZG70	培训机构	125.242758	43.861852	141400	431	220106
B01AF0ZG78	幼儿园	125.231196	43.863725	141204	431	220106
B01AF0ZGDC	小学	125.158431	44.526585	141203	431	220122
B01AF0ZGDL	幼儿园	125.845343	44.417878	141204	431	220183
B01AF0ZGDM	小学	125.973827	44.358844	141203	431	220113
B01AF0ZGFB	文艺团体	126.009115	44.362726	141000	431	220113
B01AF0ZGG5	幼儿园	126.356719	44.365497	141204	431	220113
B01AF0ZGOH	幼儿园	126.554403	44.819094	141204	431	220182
B01AF0ZGUF	幼儿园	125.19342	43.8593	141204	431	220106
B01AF0ZGV0	幼儿园	125.232169	43.856755	141204	431	220106
B01AF0ZGZQ	传媒机构|生活服务	125.37023	43.893042	141100|070000	431	220105
B01AF0ZGZX	幼儿园	125.354388	43.887554	141204	431	220102
B01AF0ZH2Q	小学	126.429599	44.377767	141203	431	220113
B01AF0ZHD2	幼儿园	126.555063	44.827729	141204	431	220182
B01AF0ZHE2	传媒机构	125.37252	43.863912	141100	431	220102
B01AF0ZHG7	成人教育	125.402273	43.836999	141205	431	220102
B01AF0ZHOT	幼儿园	125.371964	43.840585	141204	431	220102
B01AF0ZHY6	科研机构	125.376509	43.849463	141300	431	220102
B01AF0ZI3K	高等院校	125.408447	43.837723	141201	431	220105
B01AF0ZI7O	幼儿园	125.336046	43.920896	141204	431	220103
B01AF0ZIB7	学校	124.913316	44.675428	141200	431	220122
B01AF0ZICZ	小学	125.867091	44.213207	141203	431	220113
B01AF0ZIFE	幼儿园	126.711497	44.76266	141204	431	220182
B01AF0ZIGO	幼儿园	125.4408	43.833041	141204	431	220102
B01AF0ZIQG	小学	126.696913	44.836964	141203	431	220182
B01AF0ZIUU	职业技术学校	126.723116	45.125363	141206	431	220182
B01AF0ZIVK	幼儿园	126.64384	45.036001	141204	431	220182
B01AF0ZIX8	小学	125.51246	43.948998	141203	431	220103
B01AF0ZJ24	培训机构	125.331798	43.850723	141400	431	220102
B01AF0ZJ33	培训机构	125.276267	43.859559	141400	431	220104
B01AF0ZJ3A	图书馆	125.282447	43.854913	140500	431	220104
B01AF0ZJEP	小学	127.046328	44.929544	141203	431	220182
B01AF0ZO4D	幼儿园	125.248813	43.902556	141204	431	220106
B01AF0ZO4R	科研机构	125.31046	43.869458	141300	431	220104
B01AF0ZQKF	中学	125.246284	43.819158	141202	431	220104
B01AF0ZQVP	中学	125.312597	43.878734	141202	431	220104
B01AF0ZQXW	幼儿园	125.242132	43.903482	141204	431	220106
B01AF0ZR2R	培训机构	125.318556	43.904675	141400	431	220103
B01AF0ZR76	培训机构	125.3659	43.837689	141400	431	220102
B01AF0ZRE5	幼儿园	125.340473	43.924999	141204	431	220103
B01AF0ZRM6	科研机构	125.300623	43.882758	141300	431	220104
B01AF0ZRM8	幼儿园	125.385478	43.875859	141204	431	220105
B01AF0ZRMU	幼儿园	125.313999	43.914235	141204	431	220103
B01AF0ZRRD	幼儿园	125.286376	43.907674	141204	431	220106
B01AF0ZRWI	培训机构	125.317834	43.866109	141400	431	220104
B01AF0ZRZG	小学	125.275896	43.854745	141203	431	220104
B01AF0ZS6K	中学	125.307195	43.937022	141202	431	220103
B01AF0ZS78	培训机构	125.435198	43.827119	141400	431	220102
B01AF0ZS7G	成人教育	125.306977	43.899534	141205	431	220103
B01AF0ZS7H	幼儿园	125.305596	43.940293	141204	431	220103
B01AF0ZSC2	幼儿园	125.32588	43.932838	141204	431	220103
B01AF0ZSDC	幼儿园	125.247018	43.88622	141204	431	220106
B01AF0ZSDH	幼儿园	125.283981	43.936854	141204	431	220103
B01AF0ZSFP	幼儿园	125.229905	43.865109	141204	431	220106
B01AF0ZSHZ	培训机构	125.317541	43.865777	141400	431	220104
B01AF0ZSIS	职业技术学校	125.295193	43.889444	141206	431	220106
B01AF0ZSMV	科研机构	125.31031	43.884589	141300	431	220104
B01AF0ZSOP	幼儿园	125.341539	43.950408	141204	431	220103
B01AF0ZSPS	幼儿园	125.36397	43.846908	141204	431	220102
B01AF0ZSU1	幼儿园	125.348283	43.92118	141204	431	220103
B01AF0ZSUZ	幼儿园	125.293872	43.88774	141204	431	220106
B01AF0ZSWG	职业技术学校	125.37529	43.846665	141206	431	220102
B01AF0ZSYZ	培训机构	125.387689	43.875452	141400	431	220105
B01AF0ZT11	幼儿园	125.297146	43.938891	141204	431	220103
B01AF0ZT1C	幼儿园	125.29832	43.897551	141204	431	220106
B01AF0ZT3E	幼儿园	125.292927	43.883572	141204	431	220104
B01AF0ZT5H	成人教育	125.41016	43.85439	141205	431	220105
B01AF0ZT6K	档案馆	125.325788	43.889982	140900	431	220102
B01AF0ZT7I	小学	125.297037	43.902138	141203	431	220106
B01AF0ZT86	小学	125.325524	43.928096	141203	431	220103
B01AF0ZTAM	科研机构	125.306965	43.896089	141300	431	220104
B01AF0ZTC5	培训机构	125.365463	43.844799	141400	431	220102
B01AF0ZTCP	科研机构	125.267336	43.909543	141300	431	220106
B01AF0ZTDM	幼儿园	125.362945	43.870718	141204	431	220105
B01AF0ZTG3	科研机构	125.295651	43.891976	141300	431	220106
B01AF0ZTO2	驾校	125.328191	43.923819	141500	431	220103
B01AF0ZTSW	幼儿园	125.309158	43.932711	141204	431	220103
B01AF0ZTSY	幼儿园	125.306468	43.946529	141204	431	220103
B01AF0ZTWD	幼儿园	125.320559	43.829277	141204	431	220102
B01AF0ZTYU	高等院校	125.387734	43.872341	141201	431	220105
B01AF0ZTYV	幼儿园	125.354508	43.927717	141204	431	220103
B01AF0ZU1F	幼儿园	125.264843	43.906445	141204	431	220106
B01AF0ZU2A	幼儿园	125.211186	43.856011	141204	431	220106
B01AF0ZU2B	培训机构	125.207051	43.852961	141400	431	220106
B01AF0ZU2N	幼儿园	125.323951	43.84273	141204	431	220104
B01AF0ZU8A	传媒机构	125.287499	43.874133	141100	431	220104
B01AF0ZU9V	幼儿园	125.372436	43.84101	141204	431	220102
B01AF0ZUD1	科教文化场所	125.31672	43.880647	140000	431	220104
B01AF0ZUGD	展览馆|餐饮服务	125.394328	43.894427	140200|050600	431	220105
B01AF0ZUIU	培训机构	125.365784	43.836834	141400	431	220102
B01AF0ZUL2	小学	125.274627	43.90888	141203	431	220106
B01AF0ZUPL	博物馆	125.432517	43.768589	140100	431	220102
B01AF0ZUQ1	幼儿园	125.662194	43.958365	141204	431	220113
B01AF0ZUS0	幼儿园	125.444398	43.833476	141204	431	220102
B01AF0ZUSR	科研机构	125.419188	43.774779	141300	431	220102
B01AF0ZUU7	幼儿园	125.220451	43.870147	141204	431	220106
B01AF0ZUV5	科技馆	125.434404	43.768131	140600	431	220102
B01AF0ZUVG	驾校	125.426048	43.804618	141500	431	220102
B01AF0ZUW4	培训机构	125.174107	43.780268	141400	431	220104
B01AF0ZUW5	职业技术学校	125.212679	43.774979	141206	431	220104
B01AF0ZUW6	幼儿园	125.166331	44.442984	141204	431	220122
B01AF0ZUWG	幼儿园	125.192327	44.059219	141204	431	220103
B01AF0ZUYC	幼儿园	125.83688	44.131212	141204	431	220113
B01AF0ZV1U	传媒机构	126.236152	44.989821	141100	431	220182
B01AF0ZV56	学校	125.423531	43.847338	141200	431	220105
B01AF0ZV73	幼儿园	125.359794	43.812992	141204	431	220102
B01AF0ZV9E	小学	125.466998	43.96894	141203	431	220103
B01AF0ZVB6	高等院校	125.178401	44.072637	141201	431	220103
B01AF0ZVCQ	幼儿园	125.836947	44.134502	141204	431	220113
B01AF0ZVF4	职业技术学校	125.667735	43.542551	141206	431	220112
B01AF0ZVIS	小学	125.589454	44.535924	141203	431	220183
B01AF0ZVMF	高等院校	125.394673	43.914024	141201	431	220105
B01AF0ZVMX	小学	125.404435	43.740003	141203	431	220102
B01AF0ZVQ6	高等院校	125.394673	43.914024	141201	431	220105
B01AF0ZVQ9	高等院校	125.407814	43.838488	141201	431	220105
B01AF0ZVRZ	幼儿园	125.432772	43.8879	141204	431	220105
B01AF0ZVS8	职业技术学校	125.220803	44.026185	141206	431	220103
B01AF0ZVU5	中学	125.417013	43.971617	141202	431	220103
B01AF0ZVV3	成人教育	125.819527	44.146603	141205	431	220113
B01AF0ZVVH	培训机构	125.311354	43.899542	141400	431	220103
B01AF0ZVVM	小学	125.434146	43.88895	141203	431	220105
B01AF0ZVWV	幼儿园	125.29385	43.961287	141204	431	220103
B01AF0ZVXS	小学	125.577458	44.236606	141203	431	220183
B01AF0ZW0Z	幼儿园	125.222557	43.828375	141204	431	220106
B01AF0ZW4F	高等院校	125.265275	43.81034	141201	431	220104
B01AF0ZW4U	幼儿园	125.21739	43.832748	141204	431	220106
B01AF0ZW5V	学校	125.243386	43.899765	141200	431	220106
B01AF0ZW99	科研机构	125.667571	43.536044	141300	431	220112
B01AF0ZWCV	培训机构	125.282262	43.9433	141400	431	220106
B01AF0ZWDH	幼儿园	125.660129	43.53718	141204	431	220112
B01AF0ZWL9	幼儿园	125.871127	44.213187	141204	431	220113
B01AF0ZWOS	高等院校	125.428749	43.883314	141201	431	220105
B01AF0ZWOU	高等院校	125.394673	43.914024	141201	431	220105
B01AF0ZWPC	小学	124.931976	44.34348	141203	431	220122
B01AF0ZWRN	培训机构	125.266255	44.007785	141400	431	220103
B01AF0ZWSD	小学	125.59378	44.570941	141203	431	220183
B01AF0ZWU9	幼儿园	125.48409	44.134105	141204	431	220103
B01AF0ZYIE	小学	125.192471	43.859454	141203	431	220106
B01AF0ZYIX	驾校	125.201623	43.885621	141500	431	220106
B01AF0ZYJ5	幼儿园	125.204057	43.858986	141204	431	220106
B01AF0ZYK1	幼儿园	125.73459	44.530599	141204	431	220183
B01AF0ZYK2	科研机构	125.155469	44.443453	141300	431	220122
B01AF0ZYKB	小学	126.517178	44.838172	141203	431	220182
B01AF0ZYKD	博物馆	126.527867	44.834427	140100	431	220182
B01AF0ZYPJ	学校	125.835181	44.127642	141200	431	220113
B01AF0ZYPM	幼儿园	126.535712	44.843472	141204	431	220182
B01AF0ZYRO	档案馆	125.836729	44.134523	140900	431	220113
B01AF0ZYXI	幼儿园	125.834549	44.137468	141204	431	220113
B01AF0ZYXW	文化宫	125.1866	44.458495	140800	431	220122
B01AF0ZYY7	文化宫	126.52769	44.834038	140800	431	220182
B01AF0ZYZ6	培训机构	125.166662	44.419714	141400	431	220122
B01AF0ZZ03	传媒机构|生活服务	126.531018	44.839682	141100|070000	431	220182
B01AF0ZZ3B	幼儿园	125.27072	43.881206	141204	431	220106
B01AF0ZZ3H	幼儿园	125.83335	44.132222	141204	431	220113
B01AF0ZZ58	幼儿园	125.821475	44.150433	141204	431	220113
B01AF0ZZ5D	幼儿园	125.825006	44.131841	141204	431	220113
B01AF0ZZ70	培训机构	125.324142	43.839866	141400	431	220104
B01AF0ZZ8W	幼儿园	125.653851	43.520858	141204	431	220112
B01AF0ZZ9M	科研机构	125.403364	44.001076	141300	431	220103
B01AF0ZZ9Z	培训机构	125.657484	43.521048	141400	431	220112
B01AF0ZZCS	培训机构	125.425573	43.972118	141400	431	220103
B01AF0ZZDC	小学	125.652816	43.517621	141203	431	220112
B01AF0ZZDF	科研机构	125.245905	43.807853	141300	431	220104
B01AF0ZZF6	科教文化场所	125.369851	43.815684	140000	431	220102
B01AF0ZZFH	幼儿园	125.472405	43.959759	141204	431	220103
B01AF0ZZGE	幼儿园	125.656086	43.517762	141204	431	220112
B01AF0ZZH5	幼儿园	125.42981	43.871469	141204	431	220105
B01AF0ZZIF	图书馆	125.665579	43.540875	140500	431	220112
B01AF0ZZL1	小学	125.688684	43.531127	141203	431	220112
B01AF0ZZLP	培训机构	125.472792	43.96145	141400	431	220103
B01AF0ZZLV	高等院校	125.665756	43.540713	141201	431	220112
B01AF0ZZLZ	幼儿园	125.256429	43.846125	141204	431	220104
B01AF0ZZN1	驾校	125.689525	43.539924	141500	431	220112
B01AF0ZZO5	培训机构	125.210621	44.044891	141400	431	220103
B01AF0ZZOB	科研机构	125.667571	43.536044	141300	431	220112
B01AF0ZZY1	幼儿园	125.699108	44.535727	141204	431	220183
B01AF1005Z	幼儿园|科教文化服务	125.705462	44.529911	141204|141206|141400	431	220183
B01AF1007M	幼儿园	126.547702	44.82918	141204	431	220182
B01AF100HL	科研机构	125.173807	44.434785	141300	431	220122
B01AF100LT	培训机构	126.53839	44.829192	141400	431	220182
B01AF100RI	幼儿园	125.699037	44.525174	141204	431	220183
B01AF100UP	科研机构	125.703629	44.530783	141300	431	220183
B01AF100WJ	幼儿园	126.534774	44.823878	141204	431	220182
B01AF100XY	职业技术学校|科教文化服务	125.700998	44.538268	141206|141400	431	220183
B01AF10114	培训机构	125.180151	44.426514	141400	431	220122
B01AF10175	高等院校	125.330902	43.889337	141201	431	220102
B01AF101DT	电视台	126.541987	44.834911	141101	431	220182
B01AF101IY	培训机构	125.696592	44.534967	141400	431	220183
B01AF101KA	培训机构	125.330742	43.893212	141400	431	220102
B01AF101KH	科研机构	125.700608	44.523436	141300	431	220183
B01AF101NY	学校	125.327131	43.888311	141200	431	220102
B01AF101OQ	幼儿园	125.177406	44.426925	141204	431	220122
B01AF1022T	幼儿园	126.536628	44.829816	141204	431	220182
B01AF1023W	培训机构	125.348669	43.883709	141400	431	220102
B01AF102A7	幼儿园|科教文化服务	125.846415	44.160354	141204|141400	431	220113
B01AF102C7	培训机构	125.840406	44.157787	141400	431	220113
B01AF102HD	培训机构	125.848586	44.156172	141400	431	220113
B01AF1030F	传媒机构|生活服务	125.18499	44.437127	141100|070000	431	220122
B01AF1039L	成人教育	125.702445	44.538232	141205	431	220183
B01AF103G9	幼儿园	125.85258	44.156108	141204	431	220113
B01AF103R4	中学	125.330018	43.899523	141202	431	220103
B01AF103S2	培训机构	125.714889	44.537435	141400	431	220183
B01AF103XN	培训机构	125.697837	44.543613	141400	431	220183
B01AF103ZV	培训机构|生活服务	125.708043	44.53529	141400|070000	431	220183
B01AF103ZW	培训机构	125.693802	44.540479	141400	431	220183
B01AF1040G	培训机构	125.702677	44.537046	141400	431	220183
B01AF1041F	培训机构	125.715898	44.540763	141400	431	220183
B01AF1043L	培训机构	125.702762	44.536529	141400	431	220183
B01AF1047N	科研机构	125.695729	44.546852	141300	431	220183
B01AF107PB	培训机构	126.540615	44.824272	141400	431	220182
B01AF107X3	幼儿园	126.54427	44.821568	141204	431	220182
B01AF10860	幼儿园	126.557487	44.828646	141204	431	220182
B01AF1088E	幼儿园	125.1693	44.422257	141204	431	220122
B01AF10895	科研机构	125.33258	43.894078	141300	431	220102
B01AF108CI	文艺团体	125.33484	43.882638	141000	431	220102
B01AF108F1	培训机构	125.171117	44.430448	141400	431	220122
B01AF108IM	幼儿园	125.170702	44.432957	141204	431	220122
B01AF108NK	传媒机构|生活服务	125.839579	44.15448	141100|070000	431	220113
B01AF108WC	幼儿园	125.695439	44.538398	141204	431	220183
B01AF108WK	传媒机构	125.695964	44.539937	141100	431	220183
B01AF10Y44	科研机构	125.366029	43.819521	141300	431	220102
B01AF110VA	博物馆	125.377848	43.857746	140100	431	220102
B01AF11CMX	培训机构	125.205881	43.85407	141400	431	220106
B01AF11FNH	培训机构	125.37604	43.873557	141400	431	220105
B01AF11GBG	幼儿园	125.290733	43.935369	141204	431	220103
B01AF11JOK	图书馆	125.326988	43.902646	140500	431	220103
B01AF11JUP	小学	126.53088	44.819972	141203	431	220182
B01AF11Q26	幼儿园	125.123107	44.566992	141204	431	220122
B01AF11Q2O	科教文化场所	125.618477	43.315497	140000	431	220112
B01AF11Q31	中学	124.637247	44.406492	141202	431	220122
B01AF11Q3P	科教文化场所	125.896644	44.069855	140000	431	220113
B01AF11Q3X	科教文化场所	126.308032	44.846094	140000	431	220182
B01AF11Q4L	小学	125.385394	44.573335	141203	431	220122
B01AF11Q6F	科教文化场所	125.220854	43.997563	140000	431	220103
B01AF11Q6Q	中学	125.808164	44.033538	141202	431	220113
B01AF11Q72	科教文化场所	125.729678	43.607814	140000	431	220112
B01AF11Q81	科教文化场所	126.267264	44.912139	140000	431	220182
B01AF11Q8T	科教文化场所	125.7855	44.527149	140000	431	220183
B01AF11Q9J	中学	125.457596	44.285496	141202	431	220183
B01AF11QAH	科教文化场所	125.934363	44.02235	140000	431	220113
B01AF11QB1	幼儿园	125.395538	43.845814	141204	431	220102
B01AF11QB4	幼儿园	125.25491	43.84414	141204	431	220104
B01AF11QBL	科教文化场所	125.018239	44.755708	140000	431	220122
B01AF11QBQ	科教文化场所	126.764615	45.154951	140000	431	220182
B01AF11QBT	科教文化场所	126.367239	44.805909	140000	431	220182
B01AF11QC1	幼儿园	125.353285	43.900679	141204	431	220102
B01AF11QC3	科教文化场所	126.889674	44.617655	140000	431	220182
B01AF11QC5	科教文化场所	125.33962	43.825511	140000	431	220102
B01AF11QC6	科教文化场所	125.6653	43.42857	140000	431	220112
B01AF11QCD	科教文化场所	125.741094	43.3346	140000	431	220112
B01AF11QD2	中学	125.777613	43.822194	141202	431	220105
B01AF11QDY	小学	126.591621	44.802865	141203	431	220182
B01AF11QEH	中学|科教文化服务	125.919384	44.089476	141202|141203	431	220113
B01AF11QEP	小学	125.710882	44.048708	141203	431	220113
B01AF11QFC	小学	126.427584	44.888599	141203	431	220182
B01AF11QFV	科教文化场所	126.421316	44.781024	140000	431	220182
B01AF11QH0	科教文化场所	125.879431	44.41582	140000	431	220183
B01AF11QH2	中学	125.93887	44.570391	141202	431	220183
B01AF11QH7	科教文化场所	125.44675	43.773293	140000	431	220102
B01AF11QJE	科教文化场所	126.179651	44.636185	140000	431	220183
B01AF11QJQ	幼儿园	125.369016	43.837931	141204	431	220102
B01AF11QKA	科教文化场所	124.864645	44.630334	140000	431	220122
B01AF11QMF	幼儿园	124.80555	44.548964	141204	431	220122
B01AF11QN4	科教文化场所	125.896143	44.119286	140000	431	220113
B01AF11QOA	小学	125.641023	43.753216	141203	431	220112
B01AF11QOC	科教文化场所	126.854863	44.676285	140000	431	220182
B01AF11QOL	科教文化场所	125.676573	43.749221	140000	431	220112
B01AF11QOR	科教文化场所	126.388313	44.643501	140000	431	220182
B01AF11QP7	科教文化场所	124.983434	44.73827	140000	431	220122
B01AF11QQM	科研机构	125.306008	43.867378	141300	431	220104
B01AF11QQR	幼儿园	125.242499	43.822532	141204	431	220104
B01AF11QQT	科教文化场所	126.132929	44.527317	140000	431	220183
B01AF11QRA	科教文化场所	126.905598	44.867666	140000	431	220182
B01AF11QRD	科教文化场所	125.61733	43.315078	140000	431	220112
B01AF11QRX	小学	126.541919	44.908896	141203	431	220182
B01AF11QS2	科教文化场所	126.195928	44.547906	140000	431	220183
B01AF11QSC	小学	125.282755	43.863801	141203	431	220104
B01AF11QUY	会展中心	125.391389	43.840761	140300	431	220102
B01AF11QW4	会展中心	125.391421	43.838694	140300	431	220102
B01AF11QWN	展览馆	125.327654	43.822283	140200	431	220102
B01AF11QXA	博物馆	125.48106	43.769676	140100	431	220102
B01AF11QXD	科教文化场所	125.325049	43.891131	140000	431	220102
B01AF11QXE	会展中心	125.39612	43.836185	140300	431	220102
B01AF11QYM	科教文化场所	125.395129	43.836836	140000	431	220102
B01AF11QYQ	科教文化场所	125.395451	43.836463	140000	431	220102
B01AF11UZ4	科研机构	125.295533	43.883477	141300	431	220104
B01AF1240Y	幼儿园	125.238817	43.820984	141204	431	220104
B01AF12425	培训机构	125.249873	43.820421	141400	431	220104
B01AF124TL	中学	125.428111	43.767516	141202	431	220102
B01AF124VA	培训机构	125.24341	43.822987	141400	431	220104
B01AF124VC	幼儿园	125.430975	43.779129	141204	431	220102
B01AF124VK	培训机构	125.192663	43.851608	141400	431	220106
B01AF125D5	美术馆	125.374257	43.908731	140400	431	220105
B01AF126AG	科教文化场所	125.304207	43.861953	140000	431	220104
B01AF1284C	培训机构	125.312968	43.891445	141400	431	220104
B01AF1284Q	科教文化场所	125.587808	43.943658	140000	431	220113
B01AF1284Z	学校|科教文化服务	125.319537	43.871172	141200|141400	431	220104
B01AF12857	小学	125.337221	43.903706	141203	431	220103
B01AF1285E	培训机构	125.296765	43.94393	141400	431	220103
B01AF12861	科教文化场所	125.318624	43.87107	140000	431	220104
[truncated: 13,732 more rows]
