# Supplementary material for: Design of Urban resilience model in emergency situations
Source: PLoS One. 2026 Jun 9;21(6):e0347588. doi: 10.1371/journal.pone.0347588 (PMC13249160; doi:10.1371/journal.pone.0347588)
Supplement: S1 File — (ZIP) [file pone.0347588.s001.zip › dataset/Appendix 3/Transportation facilities data.csv]

id	type	lon_gcj02	lat_gcj02	typecode	citycode	adcode
B01AF004AF	路边停车场|公司企业	125.308121	43.818654	150906|170300	431	220102
B01AF00782	公共停车场	125.309349	43.848188	150904	431	220104
B01AF00899	公共停车场	125.326653	43.824063	150904	431	220102
B01AF008AD	公共停车场	125.452167	43.801177	150904	431	220102
B01AF027D4	长途汽车站	125.325762	43.906741	150400	431	220103
B01AF0679C	货运火车站	125.258987	43.850944	150210	431	220104
B01AF06916	长途汽车站	125.324887	43.828009	150400	431	220102
B01AF07TGV	货运火车站	125.349007	43.960199	150210	431	220103
B01AF07TGY	货运火车站	125.371932	43.898863	150210	431	220105
B01AF07VIR	长途汽车站	125.714281	44.532755	150400	431	220183
B01AF081NF	长途汽车站	126.726223	45.137116	150400	431	220182
B01AF085VB	长途汽车站	125.836393	44.154735	150400	431	220113
B01AF08639	火车站	125.83867	44.149756	150200	431	220113
B01AF08AI2	火车站	125.161025	44.435975	150200	431	220122
B01AF08DLD	长途汽车站	125.66923	43.528857	150400	431	220112
B01AF08DNB	长途汽车站	125.685068	43.529861	150400	431	220112
B01AF08L8K	长途汽车站	126.554318	44.820539	150400	431	220182
B01AF08LB9	长途汽车站	126.56637	44.834324	150400	431	220182
B01AF08LI1	火车站	126.534603	44.817196	150200	431	220182
B01AF095NL	专用停车场	125.283891	43.846625	150905	431	220104
B01AF0A3MG	公共停车场	125.478939	43.775492	150904	431	220102
B01AF0A5NF	公共停车场	125.301464	43.883428	150904	431	220104
B01AF0A8F9	专用停车场	125.329648	43.898267	150905	431	220103
B01AF0AC7O	路边停车场	125.2336	43.850976	150906	431	220106
B01AF0AE9U	长途汽车站	126.545013	44.825486	150400	431	220182
B01AF0APMN	火车站	125.716944	44.533777	150200	431	220183
B01AF0ASOC	公共停车场	125.213848	43.853477	150904	431	220106
B01AF0ATIG	交通服务相关	125.323468	43.909391	150000	431	220103
B01AF0ATIV	交通服务相关	125.316811	43.86552	150000	431	220104
B01AF0AUGT	公共停车场	125.324985	43.816137	150904	431	220102
B01AF0AWOQ	公共停车场	125.204534	43.842679	150904	431	220106
B01AF0B31R	公共停车场	125.422671	43.781686	150904	431	220102
B01AF0B5U2	公共停车场	125.348127	43.884247	150904	431	220102
B01AF0B917	公共停车场	125.431593	43.822079	150904	431	220102
B01AF0BDOP	公共停车场	125.327603	43.890712	150904	431	220102
B01AF0BG26	公共停车场	125.204687	43.846023	150904	431	220106
B01AF0BHH6	专用停车场	125.371671	43.836525	150905	431	220102
B01AF0BRPT	公共停车场	125.343351	43.868068	150904	431	220102
B01AF0BRS4	专用停车场	125.34243	43.871756	150905	431	220102
B01AF0BVAG	专用停车场	125.367904	43.857568	150905	431	220102
B01AF0BVEW	公共停车场	125.367461	43.864993	150904	431	220105
B01AF0BYYU	公共停车场	125.30925	43.876685	150904	431	220104
B01AF0BZA4	长途汽车站	125.320508	43.91298	150400	431	220103
B01AF0C0EU	公共停车场	125.30797	43.898064	150904	431	220103
B01AF0C0OM	公共停车场	125.275286	43.853751	150904	431	220104
B01AF0C2J0	专用停车场	125.324277	43.82127	150905	431	220102
B01AF0C2MM	公共停车场	125.32558	43.828207	150904	431	220102
B01AF0C2UN	公共停车场	125.365106	43.82913	150904	431	220102
B01AF0C315	公共停车场	125.285794	43.834379	150904	431	220104
B01AF0C3R5	公共停车场	125.346747	43.884962	150904	431	220102
B01AF0C6LW	专用停车场	125.327838	43.943907	150905	431	220103
B01AF0C6OR	货运火车站	125.474389	43.958976	150210	431	220103
B01AF0C6TO	公共停车场	125.213088	43.852589	150904	431	220106
B01AF0C787	长途汽车站	125.888487	43.895965	150400	431	220113
B01AF0C79E	火车站	125.164162	43.78034	150200	431	220104
B01AF0C7BB	公共停车场	125.317183	43.808223	150904	431	220102
B01AF0C7BL	公共停车场	125.448695	43.77124	150904	431	220102
B01AF0C7BV	公共停车场	125.502434	43.766027	150904	431	220102
B01AF0C7F1	专用停车场	125.418143	43.819666	150905	431	220102
B01AF0C7GO	公共停车场	125.382761	43.831886	150904	431	220102
B01AF0C7L9	长途汽车站	125.863156	43.603524	150400	431	220112
B01AF0C7Y8	长途汽车站	125.469491	44.815836	150400	431	220122
B01AF0C80G	火车站	125.088283	44.67479	150200	431	220122
B01AF0C8OU	公共停车场	125.709853	44.560088	150904	431	220183
B01AF0C8PR	长途汽车站	125.935925	44.564231	150400	431	220183
B01AF0CA9M	长途汽车站	124.644943	44.397045	150400	431	220122
B01AF0CAA4	长途汽车站	124.832576	44.343087	150400	431	220122
B01AF0CAME	火车站	125.205183	44.166592	150200	431	220122
B01AF0CANU	火车站	125.4771	44.147787	150200	431	220103
B01AF0CAXC	公共停车场	125.825644	44.105328	150904	431	220113
B01AF0CBRV	长途汽车站	126.556048	45.164065	150400	431	220182
B01AF0CBTW	长途汽车站	126.766655	45.026177	150400	431	220182
B01AF0CBV2	长途汽车站	126.431389	44.931435	150400	431	220182
B01AF0CC2F	长途汽车站	126.895318	44.868119	150400	431	220182
B01AF0CC2T	长途汽车站	126.996871	44.898894	150400	431	220182
B01AF0CC3W	火车站	126.159982	44.800926	150200	431	220182
B01AF0CD9J	长途汽车站	126.874524	44.698178	150400	431	220182
B01AF0CD9T	长途汽车站	126.954137	44.710784	150400	431	220182
B01AF0CDAE	人渡口	126.207134	44.666476	150303	431	220183
B01AF0CDAP	长途汽车站	126.437342	44.660873	150400	431	220182
B01AF0CDB4	长途汽车站	126.479986	44.603251	150400	431	220182
B01AF0CDD4	长途汽车站	126.685482	44.551047	150400	431	220182
B01AF0CDEC	长途汽车站	126.197933	44.490104	150400	431	220113
B01AF0CDH3	人渡口	126.465165	44.246281	150303	431	220113
B01AF0CDOO	公共停车场	125.187106	44.437093	150904	431	220122
B01AF0CDP2	公共停车场	125.492667	43.758285	150904	431	220102
B01AF0CDVB	交通服务相关	126.160299	44.800886	150000	431	220182
B01AF0CEDR	公共停车场	125.200655	43.852671	150904	431	220106
B01AF0CEY7	公共停车场	125.304439	43.882207	150904	431	220104
B01AF0CFF9	公共停车场	125.312802	43.820406	150904	431	220102
B01AF0CFH4	专用停车场	125.453143	43.778957	150905	431	220102
B01AF0CFHG	专用停车场	125.487526	43.788736	150905	431	220102
B01AF0CFHH	专用停车场	125.488337	43.79094	150905	431	220102
B01AF0CFHI	公共停车场	125.487702	43.776727	150904	431	220102
B01AF0CFHM	公共停车场	125.478499	43.790653	150904	431	220102
B01AF0CFHO	公共停车场	125.328365	43.687722	150904	431	220104
B01AF0CIMS	专用停车场	125.32598	43.944071	150905	431	220103
B01AF0CKD5	专用停车场	125.348347	43.840472	150905	431	220102
B01AF0CKJX	公共停车场	125.301393	43.776664	150904	431	220102
B01AF0CKPR	长途汽车站	124.690203	44.516706	150400	431	220122
B01AF0CKUR	公共停车场	125.633944	44.490126	150904	431	220183
B01AF0CKUZ	公共停车场	125.389954	44.089851	150904	431	220103
B01AF0CKZZ	公共停车场	126.556741	44.831338	150904	431	220182
B01AF0CL0Q	公共停车场	125.912234	43.325964	150904	431	220112
B01AF0CL89	公共停车场	125.285772	43.888895	150904	431	220106
B01AF0CLSW	停车场相关	125.317455	43.887072	150900	431	220104
B01AF0CPCC	飞机场	125.694951	43.997004	150104	431	220113
B01AF0CPHR	公共停车场	125.207563	43.84233	150904	431	220106
B01AF0CPJJ	公共停车场	125.324625	43.872764	150904	431	220104
B01AF0CPMD	公共停车场	125.42583	43.879332	150904	431	220105
B01AF0CPNH	公共停车场	125.240177	43.831461	150904	431	220104
B01AF0CWB8	停车场出入口|餐饮服务	125.362436	43.864395	150909|050100	431	220105
B01AF0CY4F	公共停车场	125.318969	43.871162	150904	431	220104
B01AF0CY5B	公共停车场	125.330522	43.884932	150904	431	220102
B01AF0CYVI	公共停车场	125.338806	43.83365	150904	431	220102
B01AF0D0I5	专用停车场	125.299394	43.876379	150905	431	220104
B01AF0D0I6	公共停车场	125.29771	43.877216	150904	431	220104
B01AF0D0IL	公共停车场	125.318696	43.840285	150904	431	220104
B01AF0D0MA	公共停车场	125.394947	43.890965	150904	431	220105
B01AF0D690	港口码头	125.371289	43.898957	150300	431	220105
B01AF0D7IM	公共停车场	125.38223	43.852123	150904	431	220102
B01AF0D7UL	公共停车场	125.510228	43.699008	150904	431	220112
B01AF0D7UV	公共停车场	125.643231	43.954987	150904	431	220113
B01AF0D81Q	公共停车场	125.255277	43.78171	150904	431	220104
B01AF0D87W	公共停车场	125.328049	43.690565	150904	431	220104
B01AF0D87Y	公共停车场	125.328941	43.689826	150904	431	220104
B01AF0D8P7	公共停车场	125.519115	43.691065	150904	431	220112
B01AF0DASI	长途汽车站	126.760718	44.858713	150400	431	220182
B01AF0DENC	公共停车场	125.412963	43.881191	150904	431	220105
B01AF0DG5A	公共停车场	125.150385	44.242479	150904	431	220122
B01AF0DG7Q	火车站	125.412371	43.919683	150200	431	220105
B01AF0YYT2	公共停车场	125.264232	43.8895	150904	431	220106
B01AF0YYVR	公共停车场	125.296917	43.937617	150904	431	220103
B01AF0YZ1T	公共停车场	125.319806	43.864173	150904	431	220104
B01AF0YZ6U	公共停车场	125.383045	43.92739	150904	431	220105
B01AF0Z0DO	公共停车场	125.339279	43.888739	150904	431	220102
B01AF0Z0M8	班车站	125.197042	43.848243	150800	431	220106
B01AF0Z0MA	班车站	125.195312	43.846699	150800	431	220106
B01AF0Z0MR	专用停车场	125.24771	43.861299	150905	431	220106
B01AF0Z0YX	专用停车场	125.264511	43.889919	150905	431	220106
B01AF0Z1TP	公共停车场	125.206017	43.841928	150904	431	220106
B01AF0Z1UH	专用停车场	125.24406	43.865817	150905	431	220106
B01AF0Z1UR	公共停车场	125.228866	43.843263	150904	431	220106
B01AF0Z2CZ	班车站	125.325703	43.855565	150800	431	220102
B01AF0Z2LP	公共停车场	125.319708	43.888378	150904	431	220104
B01AF0Z328	公共停车场	125.324043	43.863465	150904	431	220104
B01AF0Z3HX	路边停车场	125.316396	43.890944	150906	431	220104
B01AF0Z3PC	班车站	125.252154	43.859863	150800	431	220106
B01AF0Z3YP	路边停车场	125.318332	43.89062	150906	431	220104
B01AF0Z4UV	班车站	125.264188	43.86598	150800	431	220106
B01AF0Z4XH	公共停车场	125.330354	43.891333	150904	431	220102
B01AF0Z5O6	公共停车场	125.324567	43.848537	150904	431	220104
B01AF0Z65H	长途汽车站	126.154242	44.794068	150400	431	220182
B01AF0Z6JD	路边停车场	125.38206	43.867447	150906	431	220105
B01AF0Z6KK	公共停车场	125.182963	43.827598	150904	431	220106
B01AF0Z6ND	公共停车场	125.128823	44.666359	150904	431	220122
B01AF0Z6PU	长途汽车站	125.164461	44.436896	150400	431	220122
B01AF0Z71T	公共停车场	125.261372	43.888839	150904	431	220106
B01AF0Z7DN	长途汽车站	125.821327	44.664161	150400	431	220183
B01AF0Z7NN	专用停车场	125.280417	43.91266	150905	431	220106
B01AF0Z7QA	专用停车场	125.36622	43.886845	150905	431	220105
B01AF0Z7R8	公共停车场	125.267766	43.907275	150904	431	220106
B01AF0Z7UI	路边停车场	125.311215	43.890636	150906	431	220104
B01AF0Z8BM	公共停车场	125.371508	43.841127	150904	431	220102
B01AF0Z8CD	公共停车场	125.370913	43.84441	150904	431	220102
B01AF0Z8CE	公共停车场	125.371203	43.844928	150904	431	220102
B01AF0Z8CF	专用停车场	125.372834	43.844891	150905	431	220102
B01AF0Z8CG	公共停车场	125.375712	43.843818	150904	431	220102
B01AF0Z8CH	公共停车场	125.375336	43.842911	150904	431	220102
B01AF0Z8CM	公共停车场	125.36623	43.844134	150904	431	220102
B01AF0Z8FE	公共停车场	125.276821	43.810123	150904	431	220102
B01AF0Z8FT	公共停车场	125.328464	43.833326	150904	431	220102
B01AF0Z8JO	公共停车场	125.372901	43.81938	150904	431	220102
B01AF0Z8KG	公共停车场	125.152971	44.24092	150904	431	220122
B01AF0Z8L1	长途汽车站	125.872999	44.213547	150400	431	220113
B01AF0Z8U8	公共停车场	125.322527	43.863534	150904	431	220104
B01AF0Z94X	公共停车场	125.381137	43.822944	150904	431	220102
B01AF0Z94Y	公共停车场	125.378534	43.824033	150904	431	220102
B01AF0Z96B	专用停车场	125.372414	43.829843	150905	431	220102
B01AF0Z9K7	公共停车场	125.295417	43.878654	150904	431	220104
B01AF0Z9NY	公共停车场	125.289585	43.827699	150904	431	220104
B01AF0Z9NZ	公共停车场	125.355561	43.82654	150904	431	220102
B01AF0Z9QD	长途汽车站	126.955723	44.612911	150400	431	220182
B01AF0Z9TN	公共停车场	125.36176	43.864198	150904	431	220102
B01AF0Z9Z1	专用停车场	125.331762	43.899035	150905	431	220103
B01AF0Z9Z5	专用停车场	125.331696	43.839458	150905	431	220102
B01AF0Z9ZZ	公共停车场	125.324618	43.86863	150904	431	220104
B01AF0ZA31	长途汽车站	125.185569	44.057077	150400	431	220103
B01AF0ZA8P	公共停车场	125.335363	43.890028	150904	431	220102
B01AF0ZAK0	长途汽车站	126.019748	44.364643	150400	431	220113
B01AF0ZAVP	公共停车场	125.393735	43.862731	150904	431	220102
B01AF0ZAVW	公共停车场	125.39356	43.855943	150904	431	220102
B01AF0ZAZN	长途汽车站	126.198793	44.281059	150400	431	220113
B01AF0ZB2Q	长途汽车站	126.416303	44.265878	150400	431	220113
B01AF0ZBHZ	长途汽车站	126.262532	45.091934	150400	431	220182
B01AF0ZBI6	长途汽车站	126.41742	45.131788	150400	431	220182
B01AF0ZBK9	专用停车场	125.375444	43.867621	150905	431	220105
B01AF0ZBMX	公共停车场	125.37643	43.914214	150904	431	220105
B01AF0ZBNS	专用停车场	125.309674	43.900931	150905	431	220103
B01AF0ZBNX	公共停车场	125.312812	43.900051	150904	431	220103
B01AF0ZBPE	公共停车场	125.427973	43.878556	150904	431	220105
B01AF0ZBSS	公共停车场	125.408518	43.796214	150904	431	220102
B01AF0ZBST	公共停车场	125.409204	43.794677	150904	431	220102
B01AF0ZBVD	公共停车场	125.676813	43.530177	150904	431	220112
B01AF0ZC2N	长途汽车站	126.647487	45.037884	150400	431	220182
B01AF0ZCB4	专用停车场	125.382037	43.8249	150905	431	220102
B01AF0ZCQP	专用停车场	125.26958	43.899554	150905	431	220106
B01AF0ZCTL	公共停车场	125.448942	43.801187	150904	431	220102
B01AF0ZCVS	公共停车场	125.451903	43.768279	150904	431	220102
B01AF0ZDGG	长途汽车站	126.910874	45.091407	150400	431	220182
B01AF0ZDGL	火车站	125.324783	43.911534	150200	431	220103
B01AF0ZDUD	公共停车场	125.424947	43.782616	150904	431	220102
B01AF0ZDX8	公共停车场	125.279607	43.885389	150904	431	220106
B01AF0ZE84	长途汽车站	126.230446	44.988854	150400	431	220182
B01AF0ZEFO	路边停车场	125.325532	43.874879	150906	431	220102
B01AF0ZEOM	公共停车场	125.310695	43.906417	150904	431	220103
B01AF0ZEZH	公共停车场	125.261998	43.882433	150904	431	220106
B01AF0ZFH5	班车站	125.196898	43.848783	150800	431	220106
B01AF0ZFH6	班车站	125.2064	43.843043	150800	431	220106
B01AF0ZFHS	专用停车场	125.252769	43.892195	150905	431	220106
B01AF0ZFPH	长途汽车站	126.826292	44.581715	150400	431	220182
B01AF0ZFQ3	公共停车场	125.344561	43.880732	150904	431	220102
B01AF0ZG15	公共停车场	125.178646	43.833609	150904	431	220106
B01AF0ZG2O	公共停车场	125.357954	43.827574	150904	431	220102
B01AF0ZGFK	长途汽车站	126.350576	44.370278	150400	431	220113
B01AF0ZGOV	专用停车场	125.292278	43.918733	150905	431	220106
B01AF0ZGS7	公共停车场	125.394285	43.862813	150904	431	220102
B01AF0ZHAX	班车站	125.329482	43.8933	150800	431	220102
B01AF0ZHPE	公共停车场	125.372891	43.842466	150904	431	220102
B01AF0ZI2I	公共停车场	125.312208	43.894246	150904	431	220104
B01AF0ZI5S	公共停车场	125.325078	43.892165	150904	431	220102
B01AF0ZIB1	公共停车场	125.404875	43.715237	150904	431	220102
B01AF0ZINX	公共停车场	125.299085	43.857192	150904	431	220104
B01AF0ZIQT	公共停车场	125.325036	43.844393	150904	431	220104
B01AF0ZIRO	公共停车场	125.315147	43.859967	150904	431	220104
B01AF0ZISH	公共停车场	125.315447	43.87027	150904	431	220104
B01AF0ZJ4L	专用停车场	125.308649	43.89054	150905	431	220104
B01AF0ZJ74	专用停车场	125.378668	43.823	150905	431	220102
B01AF0ZJAK	公共停车场	125.382019	43.823646	150904	431	220102
B01AF0ZR8R	路边停车场	125.36863	43.879652	150906	431	220105
B01AF0ZR94	公共停车场	125.282757	43.87313	150904	431	220106
B01AF0ZRGD	专用停车场	125.341358	43.922862	150905	431	220103
B01AF0ZRGJ	公共停车场	125.33731	43.907363	150904	431	220103
B01AF0ZRGM	公共停车场	125.324301	43.891747	150904	431	220104
B01AF0ZRKY	公共停车场	125.317388	43.912746	150904	431	220103
B01AF0ZRPS	专用停车场	125.280318	43.879891	150905	431	220106
B01AF0ZRQ3	专用停车场	125.341509	43.921351	150905	431	220103
B01AF0ZRT0	专用停车场	125.346456	43.935315	150905	431	220103
B01AF0ZRTZ	公共停车场	125.316656	43.914879	150904	431	220103
B01AF0ZRU0	公共停车场	125.275221	43.877874	150904	431	220106
B01AF0ZRVD	公共停车场	125.336302	43.945728	150904	431	220103
B01AF0ZRXQ	公共停车场	125.266481	43.902568	150904	431	220106
B01AF0ZS2Z	路边停车场	125.344312	43.907793	150906	431	220103
B01AF0ZS3F	专用停车场	125.289091	43.860123	150905	431	220104
B01AF0ZS5Q	专用停车场	125.341003	43.922846	150905	431	220103
B01AF0ZS8J	公共停车场	125.316942	43.893865	150904	431	220104
B01AF0ZSDZ	公共停车场	125.363074	43.896782	150904	431	220105
B01AF0ZSGP	专用停车场	125.273459	43.863718	150905	431	220106
B01AF0ZSHL	公共停车场	125.341623	43.901617	150904	431	220103
B01AF0ZSQW	专用停车场	125.341037	43.920983	150905	431	220103
B01AF0ZSQX	公共停车场	125.318489	43.888349	150904	431	220104
B01AF0ZSVR	公共停车场	125.291243	43.910023	150904	431	220106
B01AF0ZT49	专用停车场	125.340998	43.92251	150905	431	220103
B01AF0ZTA7	公共停车场	125.348837	43.905034	150904	431	220103
B01AF0ZTD5	专用停车场	125.340575	43.837004	150905	431	220102
B01AF0ZTFN	公共停车场	125.322514	43.888068	150904	431	220104
B01AF0ZTFP	公共停车场	125.319125	43.891476	150904	431	220104
B01AF0ZTMM	公共停车场	125.316555	43.897802	150904	431	220103
B01AF0ZTS1	公共停车场	125.267609	43.883791	150904	431	220106
B01AF0ZTS8	专用停车场	125.275493	43.871766	150905	431	220106
B01AF0ZTW1	专用停车场	125.354642	43.853181	150905	431	220102
B01AF0ZU2L	公共停车场	125.315568	43.88856	150904	431	220104
B01AF0ZU8S	路边停车场	125.333637	43.902888	150906	431	220103
B01AF0ZU9O	公共停车场	125.369778	43.881417	150904	431	220105
B01AF0ZUB1	公共停车场	125.337485	43.920543	150904	431	220103
B01AF0ZUBT	公共停车场	125.306948	43.876072	150904	431	220104
B01AF0ZUBY	专用停车场	125.366995	43.849687	150905	431	220102
B01AF0ZUEV	公共停车场	125.26531	43.883805	150904	431	220106
B01AF0ZUFB	公共停车场	125.318587	43.890678	150904	431	220104
B01AF0ZUPE	长途汽车站	125.648009	43.954497	150400	431	220113
B01AF0ZUSG	火车站	125.70023	43.992555	150200	431	220113
B01AF0ZUWV	公共停车场	125.418295	43.826738	150904	431	220102
B01AF0ZV8H	公共停车场	125.39834	43.76142	150904	431	220102
B01AF0ZVI5	公共停车场	125.270134	43.869333	150904	431	220106
B01AF0ZVIB	公共停车场	125.431093	43.782965	150904	431	220102
B01AF0ZVSC	公共停车场	125.317215	43.883888	150904	431	220104
B01AF0ZVUO	公共停车场	125.4358	43.788659	150904	431	220102
B01AF0ZVYX	公共停车场	125.685378	44.538063	150904	431	220183
B01AF0ZW4J	专用停车场	125.291477	43.955081	150905	431	220103
B01AF0ZWBX	公共停车场	125.267496	43.928702	150904	431	220106
B01AF0ZWCI	公共停车场	125.440256	43.791238	150904	431	220102
B01AF0ZWHC	公共停车场	125.440045	43.804242	150904	431	220102
B01AF0ZWMY	专用停车场	125.444022	43.802162	150905	431	220102
B01AF0ZWTL	公共停车场	125.428573	43.885867	150904	431	220105
B01AF0ZWUH	公共停车场	125.171593	44.508545	150904	431	220122
B01AF0ZXOB	交通服务相关	125.700349	44.537878	150000	431	220183
B01AF0ZY4H	机场出发/到达	125.696583	43.99452	150105	431	220113
B01AF0ZY4I	机场出发/到达	125.696661	43.994559	150105	431	220113
B01AF0ZYJP	火车站	125.200889	43.876654	150200	431	220106
B01AF0ZYK4	火车站	125.676202	44.545479	150200	431	220183
B01AF0ZYK8	公共停车场	125.837919	44.131822	150904	431	220113
B01AF0ZYQW	公共停车场	125.732508	44.534996	150904	431	220183
B01AF0ZYWC	路边停车场	125.307592	43.873831	150906	431	220104
B01AF0ZYYV	公共停车场	125.676651	44.544607	150904	431	220183
B01AF0ZZ9J	公共停车场	125.369996	43.988003	150904	431	220103
B01AF0ZZBB	专用停车场	125.202483	43.876995	150905	431	220106
B01AF0ZZFV	公共停车场	125.155337	43.841888	150904	431	220106
B01AF0ZZHC	公共停车场	125.414259	43.976636	150904	431	220103
B01AF0ZZIB	专用停车场	125.543443	43.980576	150905	431	220113
B01AF0ZZIO	公共停车场	125.732243	43.847011	150904	431	220105
B01AF0ZZKN	公共停车场	125.36835	43.977639	150904	431	220103
B01AF0ZZL2	公共停车场	125.414592	43.977454	150904	431	220103
B01AF0ZZLL	公共停车场	125.372848	43.926421	150904	431	220105
B01AF0ZZU0	公共停车场	125.333994	43.890098	150904	431	220102
B01AF0ZZUS	公共停车场	125.32487	43.890974	150904	431	220102
B01AF1009I	公共停车场	125.331658	43.890875	150904	431	220102
B01AF100FB	公共停车场	125.332184	43.89035	150904	431	220102
B01AF100HF	公共停车场	125.697091	44.535794	150904	431	220183
B01AF100MA	公共停车场	126.539022	44.826867	150904	431	220182
B01AF100RE	专用停车场	125.32695	43.888818	150905	431	220102
B01AF100WY	公共停车场	126.556598	44.825021	150904	431	220182
B01AF101AA	路边停车场	125.328878	43.890574	150906	431	220102
B01AF101I9	公共停车场	125.69941	44.528249	150904	431	220183
B01AF101NP	路边停车场	125.330407	43.889907	150906	431	220102
B01AF1023S	公共停车场	125.329118	43.898288	150904	431	220103
B01AF1028E	公共停车场	125.331679	43.887992	150904	431	220102
B01AF102EW	公共停车场	125.694547	44.540844	150904	431	220183
B01AF102NS	路边停车场	125.339455	43.893602	150906	431	220102
B01AF107VR	公共停车场	126.557502	44.830867	150904	431	220182
B01AF10852	公共停车场	125.33737	43.901918	150904	431	220102
B01AF108HH	路边停车场	125.342876	43.902794	150906	431	220103
B01AF108V1	路边停车场	125.70173	44.538201	150906	431	220183
B01AF108Y3	路边停车场	125.710983	44.535391	150906	431	220183
B01AF10Y3H	公共停车场	125.339662	43.881262	150904	431	220102
B01AF110WE	长途汽车站	125.36695	44.316438	150400	431	220122
B01AF110X7	长途汽车站	124.949381	44.519736	150400	431	220122
B01AF11E3R	长途汽车站	125.662298	43.95835	150400	431	220113
B01AF11QJ7	港口码头	125.45947	43.792435	150300	431	220102
B01AF1242W	专用停车场	125.44269	43.766935	150905	431	220102
B01AF1244M	火车站	125.822019	44.658377	150200	431	220183
B01AF124R5	公共停车场	125.231617	43.823579	150904	431	220104
B01AF124TC	出站口	125.32405	43.909686	150203	431	220103
B01AF124WS	公共停车场	125.432115	43.770641	150904	431	220102
B01AF12CRQ	交通服务相关	125.31091	43.9352	150000	431	220103
B01AF12NVY	路边停车场	125.436281	43.809103	150906	431	220102
B01AF12NWD	专用停车场	125.280479	43.83284	150905	431	220104
B01AF12NWG	公共停车场	125.333874	43.863497	150904	431	220102
B01AF12NWI	公共停车场	125.352275	43.814504	150904	431	220102
B01AF12NWJ	公共停车场	125.322758	43.812624	150904	431	220102
B01AF12NWT	火车站	126.049883	44.105233	150200	431	220113
B01AF12NWZ	火车站	125.556036	44.022361	150200	431	220113
B01AF12NXG	路边停车场	125.341981	43.870815	150906	431	220102
B01AF12NXJ	公共停车场	125.329939	43.831358	150904	431	220102
B01AF12NXL	公共停车场	125.436989	43.813011	150904	431	220102
B01AF12NZ6	公共停车场	125.305329	43.876072	150904	431	220104
B01AF12NZD	长途汽车站	125.744593	44.310963	150400	431	220113
B01AF12NZE	公共停车场	126.551652	44.806307	150904	431	220182
B01AF12NZG	公共停车场	125.179502	44.427613	150904	431	220122
B01AF12NZI	公共停车场	125.421731	43.827983	150904	431	220102
B01AF12NZJ	公共停车场	125.361203	43.979506	150904	431	220103
B01AF12NZO	专用停车场	125.386357	43.881495	150905	431	220105
B01AF12NZQ	公共停车场	125.319994	43.909768	150904	431	220103
B01AF12O00	路边停车场	125.346369	43.871945	150906	431	220102
B01AF139I7	货运火车站	126.308171	44.802857	150210	431	220182
B01AF13LTS	专用停车场	125.278893	43.859621	150905	431	220104
B01AF13MX6	火车站	125.531895	44.229487	150200	431	220103
B01AF13MX7	货运火车站	125.359143	44.002304	150210	431	220103
B01AF13NMG	公共停车场	125.320281	43.913606	150904	431	220103
B01AF13NMP	公共停车场	125.428053	43.878049	150904	431	220105
B01AF13NMY	专用停车场	125.38686	43.879727	150905	431	220105
B01AF13NN3	专用停车场	125.279874	43.907546	150905	431	220106
B01AF13NO8	公共停车场	125.294272	43.936262	150904	431	220103
B01AF13NOG	公共停车场	125.311908	43.938323	150904	431	220103
B01AF13NPB	专用停车场	125.207315	43.842287	150905	431	220106
B01AF13NPT	公共停车场	125.326247	43.856386	150904	431	220102
B01AF13O2U	火车站	125.811038	44.02273	150200	431	220113
B01AF1478H	货运火车站	125.917681	44.140588	150210	431	220113
B01AF1478Y	公共停车场	125.372718	43.984232	150904	431	220103
B01AF1479C	专用停车场	125.29679	43.923039	150905	431	220106
B01AF1479D	公共停车场	125.305945	43.947492	150904	431	220103
B01AF14AC5	公共停车场	125.365196	43.84384	150904	431	220102
B01AF14GVG	公共停车场	125.317184	43.828987	150904	431	220102
B01AF14HF4	专用停车场	125.266709	43.85496	150905	431	220104
B01AF14I9L	专用停车场	125.351693	43.835369	150905	431	220102
B01AF14IAS	专用停车场	125.351059	43.895029	150905	431	220102
B01AF14IES	公共停车场	125.350181	43.891123	150904	431	220102
B01AF14IKA	公共停车场	125.329705	43.886292	150904	431	220102
B01AF14IO6	公共停车场	125.16331	44.425694	150904	431	220122
B01AF14IQQ	公共停车场	125.172934	44.421038	150904	431	220122
B01AF14J0E	公共停车场	125.364755	43.832059	150904	431	220102
B01AF14J6I	公共停车场	125.389109	43.847126	150904	431	220102
B01AF14J6J	公共停车场	125.388765	43.847068	150904	431	220102
B01AF14JCM	公共停车场	125.373037	43.913216	150904	431	220105
B01AF14JDF	专用停车场	125.373047	43.909388	150905	431	220105
B01AF14JJF	公共停车场	125.36527	43.819538	150904	431	220102
B01AF14JKD	公共停车场	125.36654	43.820944	150904	431	220102
B01AF14KRX	专用停车场	125.30339	43.86175	150905	431	220104
B01AF14KSF	公共停车场	125.299409	43.861435	150904	431	220104
B01AF14L6U	公共停车场	125.354581	43.864763	150904	431	220102
B01AF14LC0	公共停车场	125.34917	43.889232	150904	431	220102
B01AF14LO5	专用停车场	125.26463	43.879408	150905	431	220106
B01AF14LQG	专用停车场	125.239753	43.886258	150905	431	220106
B01AF14M7V	公共停车场	125.400008	43.882297	150904	431	220105
B01AF14M8B	专用停车场	125.406695	43.876384	150905	431	220105
B01AF14NX4	专用停车场	125.369904	43.867626	150905	431	220105
B01AF14OJH	公共停车场	125.451078	43.806465	150904	431	220102
B01AF14OM3	公共停车场	125.36537	43.842959	150904	431	220102
B01AF14OM5	公共停车场	125.368175	43.844743	150904	431	220102
B01AF14OPM	路边停车场	125.332162	43.826543	150906	431	220102
B01AF14OPQ	公共停车场	125.325101	43.848156	150904	431	220104
B01AF14ORE	路边停车场	125.338924	43.890808	150906	431	220102
B01AF14OSX	公共停车场	125.182327	44.431512	150904	431	220122
B01AF14OTM	公共停车场	125.366555	43.828197	150904	431	220102
B01AF14OTP	公共停车场	125.371015	43.828254	150904	431	220102
B01AF14OTS	公共停车场	125.372976	43.828423	150904	431	220102
B01AF14OUL	路边停车场	125.365296	43.836997	150906	431	220102
B01AF14OUM	公共停车场	125.365374	43.835269	150904	431	220102
B01AF14OW2	路边停车场	125.363849	43.868405	150906	431	220105
B01AF14OZ7	公共停车场	125.217483	43.843012	150904	431	220106
B01AF14OZH	公共停车场	125.291856	43.829007	150904	431	220104
B01AF14P6J	停车场出入口	125.316552	43.886834	150909	431	220104
B01AF14P72	公共停车场	125.299713	43.88285	150904	431	220104
B01AF14P8O	公共停车场	125.33259	43.833897	150904	431	220102
B01AF14P8P	专用停车场	125.333224	43.834685	150905	431	220102
B01AF14P96	公共停车场	125.325234	43.846364	150904	431	220104
B01AF14PB9	公共停车场	125.355804	43.893824	150904	431	220102
B01AF14PD7	公共停车场	125.332486	43.887984	150904	431	220102
B01AF14PFW	路边停车场	125.371473	43.84604	150906	431	220102
B01AF14PGL	公共停车场	125.349703	43.876749	150904	431	220102
B01AF14PM5	公共停车场	125.279747	43.889097	150904	431	220106
B01AF14PR5	路边停车场	125.299971	43.889397	150906	431	220104
B01AF14PSY	公共停车场	125.182335	44.432341	150904	431	220122
B01AF14PT9	公共停车场	125.373204	43.828271	150904	431	220102
B01AF14PW4	公共停车场	125.344738	43.869816	150904	431	220102
B01AF14PZ1	公共停车场	125.292323	43.868225	150904	431	220104
B01AF14Q21	公共停车场	125.367317	43.862506	150904	431	220102
B01AF14Q29	公共停车场	125.370351	43.860933	150904	431	220102
B01AF14Q2C	公共停车场	125.373406	43.858279	150904	431	220102
B01AF14Q2N	公共停车场	125.363092	43.857385	150904	431	220102
B01AF14Q2R	公共停车场	125.363689	43.855048	150904	431	220102
B01AF14Q2V	公共停车场	125.364678	43.853737	150904	431	220102
B01AF14Q2W	公共停车场	125.364597	43.853497	150904	431	220102
B01AF14Q32	公共停车场	125.364369	43.852614	150904	431	220102
B01AF14Q5S	公共停车场	125.397051	43.874917	150904	431	220105
B01AF14Q6C	路边停车场	125.332998	43.903336	150906	431	220103
B01AF14Q85	公共停车场	125.372541	43.862256	150904	431	220102
B01AF14Q8A	公共停车场	125.37358	43.859829	150904	431	220102
B01AF14Q8D	公共停车场	125.376341	43.860016	150904	431	220102
B01AF14Q8F	公共停车场	125.376266	43.862859	150904	431	220102
B01AF14Q95	公共停车场	125.367882	43.852047	150904	431	220102
B01AF14Q97	公共停车场	125.37073	43.857116	150904	431	220102
B01AF14Q9G	公共停车场	125.375613	43.852269	150904	431	220102
B01AF14Q9N	公共停车场	125.37654	43.857078	150904	431	220102
B01AF14QF7	专用停车场	125.298058	43.861144	150905	431	220104
B01AF14QGI	公共停车场	125.318869	43.864187	150904	431	220104
B01AF14QLM	公共停车场	125.339156	43.913498	150904	431	220103
B01AF14QP0	专用停车场	125.261606	43.886229	150905	431	220106
B01AF14QPP	路边停车场	125.33081	43.89069	150906	431	220102
B01AF14QPS	公共停车场	125.329474	43.888803	150904	431	220102
B01AF14QT0	公共停车场	125.370039	43.867692	150904	431	220105
B01AF14QVW	公共停车场	125.36953	43.844817	150904	431	220102
B01AF14QZ0	公共停车场	125.364159	43.887141	150904	431	220105
B01AF14QZX	公共停车场	125.365716	43.849717	150904	431	220102
B01AF14R01	公共停车场|交通设施服务	125.364107	43.846411	150904|150906	431	220102
B01AF14R2D	公共停车场	125.327544	43.863196	150904	431	220102
B01AF14R30	路边停车场	125.340853	43.877816	150906	431	220102
B01AF14R3Q	公共停车场	125.324574	43.906694	150904	431	220103
B01AF14R56	公共停车场	125.454577	43.801662	150904	431	220102
B01AF14R5K	公共停车场	125.364858	43.843061	150904	431	220102
B01AF14R5L	公共停车场	125.364843	43.842478	150904	431	220102
B01AF14R5Q	公共停车场	125.366348	43.844996	150904	431	220102
B01AF14R88	公共停车场	125.229127	43.851406	150904	431	220106
B01AF14R8T	公共停车场	125.348194	43.852272	150904	431	220102
B01AF14RD8	公共停车场	125.294898	43.940798	150904	431	220103
B01AF14REG	公共停车场	125.328002	43.832527	150904	431	220102
B01AF14RN3	专用停车场	125.377408	43.878495	150905	431	220105
B01AF14RPV	专用停车场	125.280914	43.908562	150905	431	220106
B01AF14RTA	公共停车场	125.36557	43.824906	150904	431	220102
B01AF14RVP	公共停车场	126.530165	44.839486	150904	431	220182
B01AF14RX0	路边停车场	125.391907	43.867281	150906	431	220105
B01AF150LS	公共停车场	125.737873	43.864464	150904	431	220105
B01AF150NY	专用停车场	125.318915	43.875925	150905	431	220104
B01AF150YA	公共停车场	125.423268	43.827522	150904	431	220102
B01AF150YI	路边停车场	125.42619	43.82867	150906	431	220102
B01AF1517A	停车场相关	125.288736	43.838801	150900	431	220104
B01AF151K7	交通服务相关	125.395385	43.859364	150000	431	220102
B01AF15284	专用停车场	125.280613	43.901576	150905	431	220106
B01AF1528U	公共停车场	125.391943	43.834558	150904	431	220102
B01AF15293	公共停车场	125.398343	43.836046	150904	431	220102
B01AF152IC	交通服务相关	125.422204	43.783559	150000	431	220102
B01B200AOX	火车站	124.811305	43.509062	150200	431	220184
B01B200P35	长途汽车站	124.807484	43.304555	150400	431	220184
B01B200TNK	公共停车场	124.813591	43.51838	150904	431	220184
B01B200TP0	公共停车场	125.070775	43.719125	150904	431	220184
B01B200UIV	公共停车场	124.83629	43.499698	150904	431	220184
B01B200UPZ	长途汽车站	124.441507	43.938693	150400	431	220184
B01B200V6V	长途汽车站	124.815127	43.498294	150400	431	220184
B01B200VJP	长途汽车站	124.788274	43.398756	150400	431	220184
B01B200W5Y	长途汽车站	124.900165	43.58142	150400	431	220184
B01B200WR3	长途汽车站	124.766297	43.883694	150400	431	220184
B01B200WVM	长途汽车站	124.826223	43.548748	150400	431	220184
B01B200YAV	长途汽车站	124.988615	43.654949	150400	431	220184
B01B200YLH	长途汽车站	124.234706	43.787627	150400	431	220184
B01B200YWU	长途汽车站	124.431547	43.808856	150400	431	220184
B01B200ZP1	长途汽车站	125.076841	43.713707	150400	431	220184
B01B200ZPC	火车站	125.074574	43.713604	150200	431	220184
B01B20MY8P	火车站	124.815149	43.473605	150200	431	220184
B01B20MYBD	长途汽车站	125.1724	43.66601	150400	431	220184
B01B20N7HS	火车站	124.988976	43.645951	150200	431	220184
B01B20NDXS	货运火车站	124.815406	43.510334	150210	431	220184
B0FFF0510V	路边停车场	125.252794	43.859491	150906	431	220106
B0FFF0815L	停车场相关	125.394904	43.852307	150900	431	220102
B0FFF08WFL	公共停车场	125.264683	43.879725	150904	431	220106
B0FFF2ITP0	专用停车场	125.26629	43.862123	150905	431	220106
B0FFF2JN7F	专用停车场	125.200584	43.874601	150905	431	220106
B0FFF2LIBM	公共停车场	125.276722	43.889432	150904	431	220106
B0FFF2OMNB	长途汽车站	125.660049	44.059528	150400	431	220113
B0FFF2T9IG	专用停车场	125.260661	43.8489	150905	431	220104
B0FFF2WME2	专用停车场	125.389747	43.85732	150905	431	220102
B0FFF2YPN1	专用停车场	125.267372	43.900547	150905	431	220106
B0FFF2ZIL6	长途汽车站	125.57428	44.59213	150400	431	220183
B0FFF300M0	停车场相关	125.240806	43.87988	150900	431	220106
B0FFF306X5	公共停车场	125.21635	43.8533	150904	431	220106
B0FFF326ZQ	公共停车场	125.307152	43.844998	150904	431	220104
B0FFF3ND4U	公共停车场	125.249761	43.882807	150904	431	220106
B0FFF3ND7D	公共停车场	125.243187	43.881188	150904	431	220106
B0FFF3NDJX	公共停车场	125.239311	43.882069	150904	431	220106
B0FFF3VL23	公共停车场	125.341544	43.834223	150904	431	220102
B0FFF41GLW	路边停车场	125.321947	43.89249	150906	431	220104
B0FFF4HPNN	火车站	125.628059	44.383074	150200	431	220183
B0FFF4HYD8	公共停车场	125.317096	43.813206	150904	431	220102
B0FFF4NLU2	公共停车场	125.377054	43.891249	150904	431	220105
B0FFF4XTJ1	长途汽车站	125.833516	44.133844	150400	431	220113
B0FFF54H8J	公共停车场	125.287979	43.822884	150904	431	220104
B0FFF5BKH4	公共停车场	125.313313	43.833323	150904	431	220104
B0FFF5VBSL	公共停车场	125.426394	43.827634	150904	431	220102
B0FFF5VGMN	公共停车场	125.249853	43.883618	150904	431	220106
B0FFF6YJBM	公共停车场	125.854296	43.344596	150904	431	220112
B0FFF8PB80	公共停车场	125.237699	43.881618	150904	431	220106
B0FFF9OO3N	公共停车场	125.267679	43.796185	150904	431	220104
B0FFF9OO9H	公共停车场	125.430385	43.903482	150904	431	220105
B0FFF9OOBA	停车场相关	125.424807	43.871364	150900	431	220105
B0FFF9OP21	公共停车场	126.543686	44.809703	150904	431	220182
B0FFF9OPPK	公共停车场	125.376171	43.814347	150904	431	220102
B0FFF9ORBH	公共停车场	125.430374	43.877638	150904	431	220105
B0FFF9ORDK	专用停车场	125.423633	43.869855	150905	431	220105
B0FFF9OS6B	公共停车场	125.476257	43.871824	150904	431	220105
B0FFF9OS76	公共停车场	125.475729	43.872147	150904	431	220105
B0FFF9OUQU	专用停车场	125.423609	43.869987	150905	431	220105
B0FFF9OUZN	公共停车场	125.436615	43.879717	150904	431	220105
B0FFF9OVI8	公共停车场	125.18813	43.832151	150904	431	220106
B0FFF9OYYG	公共停车场	125.29797	43.799903	150904	431	220102
B0FFF9P4S5	公共停车场	125.431881	43.876525	150904	431	220105
B0FFF9P4WW	公共停车场	125.380435	43.802628	150904	431	220102
B0FFF9P87S	专用停车场	125.377204	43.923324	150905	431	220105
B0FFF9PATQ	专用停车场	125.303413	43.802074	150905	431	220102
B0FFF9PAYX	专用停车场	125.729739	44.521962	150905	431	220183
B0FFF9PE3D	公共停车场	125.43481	43.882646	150904	431	220105
B0FFF9PE6D	公共停车场	125.418881	43.895432	150904	431	220105
B0FFF9PHI0	公共停车场	125.238708	43.815223	150904	431	220104
B0FFF9PK4T	公共停车场	125.196237	43.807999	150904	431	220106
B0FFF9POEO	公共停车场	125.418307	43.896745	150904	431	220105
B0FFF9PRVG	公共停车场	125.171436	43.804436	150904	431	220106
B0FFF9PRVL	公共停车场	125.169379	43.804797	150904	431	220106
B0FFF9PRVO	公共停车场	125.158237	43.807123	150904	431	220106
B0FFF9PU64	出站口	125.323238	43.912646	150203	431	220103
B0FFF9Q09K	公共停车场	125.248033	43.802859	150904	431	220104
B0FFF9Q0FR	长途汽车站	125.677771	44.547235	150400	431	220183
B0FFF9Q237	路边停车场	125.685997	44.512153	150906	431	220183
B0FFF9Q32O	公共停车场	125.147735	43.823663	150904	431	220106
B0FFF9Q3SI	公共停车场	125.418227	43.897424	150904	431	220105
B0FFF9Q5NH	公共停车场	125.425223	43.875003	150904	431	220105
B0FFF9QAQH	公共停车场	125.449604	43.829618	150904	431	220102
B0FFF9QBOQ	火车站	126.727603	44.693412	150200	431	220182
B0FFF9QEKV	公共停车场	125.426519	43.829243	150904	431	220102
B0FFF9QFFE	长途汽车站	126.746748	44.682549	150400	431	220182
B0FFF9QIO8	公共停车场	125.372621	43.972829	150904	431	220103
B0FFF9QO6L	公共停车场	125.431778	43.768633	150904	431	220102
B0FFF9QOLI	公共停车场	125.69638	43.99205	150904	431	220113
B0FFF9QPR6	公共停车场	125.699316	43.805361	150904	431	220105
B0FFF9QSI2	公共停车场	125.414622	43.822368	150904	431	220102
B0FFF9QTOE	货运火车站	126.813393	44.568384	150210	431	220182
B0FFF9QTSB	公共停车场	125.445988	43.81483	150904	431	220102
B0FFF9QTU1	公共停车场	125.437798	43.833373	150904	431	220102
B0FFF9QTUE	公共停车场	125.416956	43.825514	150904	431	220102
B0FFF9QUZQ	公共停车场	125.544594	43.870934	150904	431	220105
B0FFF9S6W1	停车场相关	125.285805	43.878307	150900	431	220106
B0FFFA1NMK	交通服务相关	125.322189	43.912955	150000	431	220103
B0FFFA32UQ	火车站	125.147348	44.290508	150200	431	220122
B0FFFA6VMX	进站口/检票口	125.324237	43.909731	150202	431	220103
B0FFFA9Q17	公共停车场	125.326367	43.829422	150904	431	220102
B0FFFA9T56	路边停车场	125.321107	43.828855	150906	431	220102
B0FFFA9T5B	专用停车场	125.321372	43.828948	150905	431	220102
B0FFFA9T60	公共停车场	125.344915	43.893577	150904	431	220102
B0FFFA9T6O	公共停车场	125.314918	43.826781	150904	431	220102
B0FFFA9TB0	公共停车场	125.33621	43.837268	150904	431	220102
B0FFFA9W54	路边停车场	125.365994	43.881298	150906	431	220105
B0FFFA9WFK	公共停车场	125.321795	43.88912	150904	431	220104
B0FFFA9YWW	公共停车场	125.326314	43.831034	150904	431	220102
B0FFFAA092	公共停车场	125.254931	43.891146	150904	431	220106
B0FFFAA0TF	公共停车场	125.324587	43.873609	150904	431	220104
B0FFFAA0XT	公共停车场	125.262803	43.864825	150904	431	220106
B0FFFAA15Q	公共停车场	125.227253	43.853894	150904	431	220106
B0FFFAA54G	专用停车场	125.381952	43.87608	150905	431	220105
B0FFFAA628	公共停车场	125.168544	44.421026	150904	431	220122
B0FFFAA66Y	公共停车场	125.262336	43.901965	150904	431	220106
B0FFFAA6VN	公共停车场	125.243312	43.855578	150904	431	220106
B0FFFAA7EH	公共停车场	125.340557	43.899029	150904	431	220102
B0FFFAA7I9	公共停车场	125.258142	43.863071	150904	431	220106
B0FFFAA7YJ	公共停车场	125.234709	43.8547	150904	431	220106
B0FFFAA8UF	公共停车场	125.270054	43.900978	150904	431	220106
B0FFFAA8X8	专用停车场	125.378248	43.868095	150905	431	220105
B0FFFAA9BS	公共停车场	125.378267	43.865396	150904	431	220105
B0FFFAABBE	公共停车场	125.327925	43.871378	150904	431	220102
B0FFFAABL1	公共停车场	125.301759	43.836698	150904	431	220104
B0FFFAACO0	专用停车场	125.369819	43.86944	150905	431	220105
B0FFFAAD12	公共停车场	125.174429	44.4227	150904	431	220122
B0FFFAAD5W	公共停车场	125.284214	43.877204	150904	431	220106
B0FFFAAER8	公共停车场	125.364928	43.887378	150904	431	220105
B0FFFAAEZL	公共停车场	125.342319	43.906223	150904	431	220103
B0FFFAAH1C	专用停车场	125.30896	43.937487	150905	431	220103
B0FFFAAH53	公共停车场	125.324323	43.831421	150904	431	220102
B0FFFAAH5D	公共停车场	125.325271	43.830158	150904	431	220102
B0FFFAAH5T	公共停车场	125.324882	43.826414	150904	431	220102
B0FFFAAH69	路边停车场	125.260632	43.892872	150906	431	220106
B0FFFAAHGS	公共停车场	125.255414	43.821782	150904	431	220104
B0FFFAAHPG	公共停车场	125.332988	43.830642	150904	431	220102
B0FFFAAHQO	公共停车场	125.28298	43.857236	150904	431	220104
B0FFFAAHW2	公共停车场	125.32909	43.935722	150904	431	220103
B0FFFAAI4D	公共停车场	125.394326	43.872112	150904	431	220105
B0FFFAAI4E	公共停车场	125.261822	43.893843	150904	431	220106
B0FFFAAILF	公共停车场	125.32711	43.929397	150904	431	220103
B0FFFAAITT	公共停车场	125.333577	43.829347	150904	431	220102
B0FFFAAIZ0	公共停车场	125.332643	43.889721	150904	431	220102
B0FFFAAJ8B	公共停车场	125.337822	43.842568	150904	431	220102
B0FFFAAQ7H	专用停车场	125.280105	43.861594	150905	431	220104
B0FFFAAQDN	公共停车场	125.274809	43.872993	150904	431	220106
B0FFFAAQPZ	专用停车场	125.36934	43.848666	150905	431	220102
B0FFFAAQUQ	公共停车场	125.348162	43.855819	150904	431	220102
B0FFFAARKY	公共停车场	125.295507	43.89683	150904	431	220106
B0FFFAARKZ	公共停车场	125.294306	43.8973	150904	431	220106
B0FFFAASCF	路边停车场	125.296446	43.901293	150906	431	220106
B0FFFAASWS	公共停车场	125.847245	44.1594	150904	431	220113
B0FFFAATAP	公共停车场	125.314096	43.891665	150904	431	220104
B0FFFAATBL	公共停车场	125.315336	43.907554	150904	431	220103
B0FFFAATM6	公共停车场	126.54379	44.836987	150904	431	220182
B0FFFAATRA	专用停车场	125.288901	43.895293	150905	431	220106
B0FFFAATRH	公共停车场	125.290275	43.891749	150904	431	220106
B0FFFAATVQ	公共停车场	125.266644	43.854608	150904	431	220104
B0FFFAAUDK	公共停车场	125.327712	43.898156	150904	431	220103
B0FFFAAUEX	公共停车场	125.296562	43.903533	150904	431	220106
B0FFFAAUNG	公共停车场	126.548725	44.819204	150904	431	220182
B0FFFAAWOE	公共停车场	125.33179	43.903792	150904	431	220103
B0FFFAAX2K	公共停车场	125.286659	43.887915	150904	431	220106
B0FFFAAZR4	路边停车场	125.330012	43.903482	150906	431	220103
B0FFFAAZWS	公共停车场	125.367902	43.84616	150904	431	220102
B0FFFAB0WD	公共停车场	125.317799	43.908942	150904	431	220103
B0FFFAB24I	公共停车场	125.840356	44.156077	150904	431	220113
B0FFFAB2EN	路边停车场	125.317128	43.869788	150906	431	220104
B0FFFAB2FT	公共停车场	125.330665	43.89531	150904	431	220102
B0FFFAB3IL	专用停车场	125.3745	43.913421	150905	431	220105
B0FFFAB48U	公共停车场	125.308672	43.866455	150904	431	220104
B0FFFAB8ZE	路边停车场	125.346378	43.842426	150906	431	220102
B0FFFABC78	公共停车场	125.325168	43.908039	150904	431	220103
B0FFFACLKI	专用停车场	125.373073	43.908389	150905	431	220105
B0FFFACOT3	公共停车场	125.279437	43.830924	150904	431	220104
B0FFFACXY4	专用停车场	125.180154	44.427939	150905	431	220122
B0FFFAD1RI	公共停车场	125.30956	43.901429	150904	431	220103
B0FFFAD3KA	公共停车场	125.332169	43.889556	150904	431	220102
B0FFFAJAHJ	公共停车场	125.291955	43.827147	150904	431	220104
B0FFFAJAHS	公共停车场	125.32501	43.843822	150904	431	220104
B0FFFAJDK8	公共停车场	125.309921	43.871304	150904	431	220104
B0FFFAJDKT	公共停车场	125.398937	43.763933	150904	431	220102
B0FFFAJDL9	公共停车场	125.304717	43.891647	150904	431	220104
B0FFFDLAK7	长途汽车站	125.9138	44.14457	150400	431	220113
B0FFFDLFQK	交通服务相关	125.35713	43.90004	150000	431	220102
B0FFFDMF9D	交通服务相关	125.36428	43.864185	150000	431	220102
B0FFFDUAY7	交通服务相关	125.363918	43.881644	150000	431	220105
B0FFFE8IKX	公共停车场	125.372082	43.937361	150904	431	220105
B0FFFEPPSL	公共停车场	125.275616	43.843228	150904	431	220104
B0FFFETLZD	公共停车场	125.370639	43.940509	150904	431	220105
B0FFFF6DM2	公共停车场	125.292816	43.90494	150904	431	220106
B0FFFF7D0V	公共停车场	125.287011	43.825892	150904	431	220104
B0FFFF9ME8	公共停车场	125.373341	43.93796	150904	431	220105
B0FFFF9NH1	公共停车场	125.3986	43.852456	150904	431	220102
B0FFFFAGQG	公共停车场	125.28241	43.81501	150904	431	220102
B0FFFFKWLQ	公共停车场	125.303825	43.865875	150904	431	220104
B0FFFFRS42	公共停车场	125.286483	43.825862	150904	431	220104
B0FFFFZRWE	公共停车场|交通设施服务	125.307625	43.87177	150904|150906	431	220104
B0FFFH5C3S	路边停车场	125.315302	43.881884	150906	431	220104
B0FFFH8AG8	路边停车场	125.316849	43.888367	150906	431	220104
B0FFFH94MQ	公共停车场	125.34128	43.918989	150904	431	220103
B0FFFKGEZR	公共停车场	125.317876	43.93607	150904	431	220103
B0FFFM0OOW	专用停车场	125.390353	43.85533	150905	431	220102
B0FFFO5M4W	公共停车场	125.322247	43.877672	150904	431	220104
B0FFFP9OMK	专用停车场	125.265126	43.884725	150905	431	220106
B0FFFPCA75	专用停车场	125.423538	43.870781	150905	431	220105
B0FFFPLH7K	专用停车场	125.703099	43.7976	150905	431	220112
B0FFFQ3NYC	公共停车场	125.432126	43.835479	150904	431	220102
B0FFFQ9XP6	专用停车场	125.282269	43.845732	150905	431	220104
B0FFFRSSW2	公共停车场	125.274572	43.84407	150904	431	220104
B0FFFRSW11	港口码头	125.266799	43.926929	150300	431	220106
B0FFFSBGBQ	路边停车场	125.183772	44.421033	150906	431	220122
B0FFFSCLKC	公共停车场	125.22081	43.94655	150904	431	220106
B0FFFT548T	路边停车场	125.310078	43.868048	150906	431	220104
B0FFFT549F	路边停车场	125.30857	43.890609	150906	431	220104
B0FFFT549K	公共停车场	125.345013	43.877973	150904	431	220102
B0FFFT54A6	路边停车场	125.329992	43.904293	150906	431	220103
B0FFFT5VZA	候车室	125.32399	43.910257	150201	431	220103
B0FFFT82TX	交通服务相关	125.178276	43.819801	150000	431	220106
B0FFFT8D6S	公共停车场	125.187877	44.055686	150904	431	220103
B0FFFTBKDH	公共停车场	125.325761	43.901145	150904	431	220103
B0FFFTFJXI	公共停车场	125.37694	43.906961	150904	431	220105
B0FFFTLFFC	停车场相关	125.207011	43.8422	150900	431	220106
B0FFFTM6M5	停车场相关	125.23881	43.852479	150900	431	220106
B0FFFTW3AP	停车场出入口	125.445318	43.791226	150909	431	220102
B0FFFTWVP1	公共停车场	125.479153	43.775468	150904	431	220102
B0FFFVAR30	公共停车场	125.426719	43.909005	150904	431	220105
B0FFFVITFC	长途汽车站	124.613817	43.89178	150400	431	220184
B0FFFWVN59	专用停车场	125.258072	43.818826	150905	431	220104
B0FFFX2TDU	公共停车场	125.293094	43.850404	150904	431	220104
B0FFFXZPIN	专用停车场	125.44286	43.77672	150905	431	220102
B0FFFY0J81	公共停车场	125.018712	43.625939	150904	431	220184
B0FFFY0JBA	公共停车场	124.85862	43.869459	150904	431	220184
B0FFFY0JGL	公共停车场	124.856099	43.868102	150904	431	220184
B0FFFZF3SD	公共停车场	125.255814	43.873806	150904	431	220106
B0FFFZWM88	停车场相关	125.287761	43.854899	150900	431	220104
B0FFG09T6E	路边停车场	125.364681	43.845462	150906	431	220102
B0FFG09T6M	专用停车场	125.367118	43.838657	150905	431	220102
B0FFG09T6N	路边停车场	125.364744	43.844549	150906	431	220102
B0FFG09T6V	公共停车场	125.234455	43.903394	150904	431	220106
B0FFG0CQNS	长途汽车站	125.20232	43.875174	150400	431	220106
B0FFG0CUX5	路边停车场	125.31101	43.808211	150906	431	220102
B0FFG0MN6D	公共停车场	125.27612	43.862331	150904	431	220104
B0FFG0R0FE	长途汽车站	125.179143	44.415129	150400	431	220122
B0FFG1UKG7	交通服务相关	125.375129	44.091046	150000	431	220103
B0FFG1X76Q	交通服务相关	125.466659	43.763554	150000	431	220102
B0FFG1X8XX	交通服务相关	125.454889	43.800112	150000	431	220102
B0FFG2B7DR	停车场相关	125.464748	43.75716	150900	431	220102
B0FFG2R2NM	长途汽车站	124.91657	44.67583	150400	431	220122
B0FFG2Y2WS	路边停车场	125.32858	43.892302	150906	431	220102
B0FFG2YDYG	路边停车场	125.340726	43.899153	150906	431	220102
B0FFG2YQCO	公共停车场	125.342039	43.908179	150904	431	220103
B0FFG34A2U	公共停车场	125.332157	43.839511	150904	431	220102
B0FFG358KA	公共停车场	125.289455	43.890458	150904	431	220106
B0FFG3CWIG	公共停车场	125.275363	43.901875	150904	431	220106
B0FFG3D009	路边停车场	125.27013	43.900201	150906	431	220106
B0FFG3NI8X	路边停车场	125.330566	43.923887	150906	431	220103
B0FFG3UEKZ	公共停车场	125.291589	43.87202	150904	431	220104
B0FFG4K4EX	专用停车场	125.169511	44.42104	150905	431	220122
B0FFG4TPJB	公共停车场	125.363217	43.828296	150904	431	220102
B0FFG4W48G	公共停车场	125.411435	43.789438	150904	431	220102
B0FFG50MVT	路边停车场	125.313223	43.867591	150906	431	220104
B0FFG5178R	路边停车场	125.28911	43.863713	150906	431	220104
B0FFG518RT	公共停车场	125.27791	43.864148	150904	431	220104
B0FFG61JCG	公共停车场	125.349232	43.900119	150904	431	220102
B0FFG62IGJ	路边停车场	125.328031	43.945037	150906	431	220103
B0FFG6JRCU	公共停车场	125.286513	43.873973	150904	431	220104
B0FFG6L88M	公共停车场	125.273907	43.865497	150904	431	220106
B0FFG6P5Z3	路边停车场	125.325076	43.904837	150906	431	220103
B0FFG6P5ZH	公共停车场	125.322326	43.895391	150904	431	220104
B0FFG6P7DY	公共停车场	125.364961	43.854233	150904	431	220102
B0FFG6P8HR	公共停车场	125.294677	43.877228	150904	431	220104
B0FFG6P9L4	专用停车场	125.368765	43.854744	150905	431	220102
B0FFG6RWU1	公共停车场	125.257151	43.889026	150904	431	220106
B0FFG6SCOY	公共停车场	125.375889	43.892297	150904	431	220105
B0FFG6SFXW	公共停车场	125.300956	43.839321	150904	431	220104
B0FFG6SJJR	公共停车场	125.339674	43.937348	150904	431	220103
B0FFG6SR7O	专用停车场	125.377488	43.886963	150905	431	220105
B0FFG6STIL	公共停车场	125.231757	43.859448	150904	431	220106
B0FFG6TM38	公共停车场	125.242927	43.861881	150904	431	220106
B0FFG71YEX	专用停车场	125.27354	43.87273	150905	431	220106
B0FFG76C05	路边停车场	125.333087	43.828268	150906	431	220102
B0FFG76C07	公共停车场	125.322904	43.823692	150904	431	220102
B0FFG76C08	路边停车场	125.322674	43.822884	150906	431	220102
B0FFG76C0A	路边停车场	125.319324	43.822939	150906	431	220102
B0FFG76C0C	路边停车场	125.325173	43.830573	150906	431	220102
B0FFG76C0E	路边停车场	125.322599	43.82874	150906	431	220102
B0FFG76C0F	路边停车场	125.322063	43.827873	150906	431	220102
B0FFG76C0P	公共停车场	125.316057	43.829125	150904	431	220102
B0FFG76EBU	公共停车场	125.32508	43.820467	150904	431	220102
B0FFG76FZH	公共停车场	125.280128	43.823409	150904	431	220104
B0FFG76FZS	公共停车场	125.286347	43.834606	150904	431	220104
B0FFG76G1J	专用停车场	125.373004	43.834468	150905	431	220102
B0FFG76G20	公共停车场	125.376069	43.828471	150904	431	220102
B0FFG76G25	公共停车场	125.365452	43.829099	150904	431	220102
B0FFG76G26	公共停车场	125.365466	43.829767	150904	431	220102
B0FFG76G27	公共停车场	125.365064	43.829715	150904	431	220102
B0FFG76G28	公共停车场	125.361303	43.828133	150904	431	220102
B0FFG76G2A	公共停车场	125.365131	43.827054	150904	431	220102
B0FFG76G2M	公共停车场	125.286505	43.825748	150904	431	220104
B0FFG76G2V	公共停车场	125.288494	43.821488	150904	431	220104
B0FFG76G2Z	公共停车场	125.272237	43.81996	150904	431	220104
B0FFG76GDW	路边停车场	125.323445	43.818281	150906	431	220102
B0FFG76GE1	路边停车场	125.292253	43.800965	150906	431	220102
B0FFG7BT37	公共停车场|交通设施服务	125.390611	43.882315	150904|150909	431	220105
B0FFG7BT3A	路边停车场	125.391838	43.873536	150906	431	220105
B0FFG7BUB5	公共停车场	125.38366	43.882486	150904	431	220105
B0FFG7BUPJ	公共停车场	125.395476	43.848112	150904	431	220102
B0FFG7BUPQ	公共停车场	125.38531	43.845477	150904	431	220102
B0FFG7BUPU	公共停车场	125.389025	43.865291	150904	431	220105
B0FFG7BUQ3	公共停车场	125.390196	43.882155	150904	431	220105
B0FFG7BUW4	路边停车场	125.429385	43.871702	150906	431	220105
B0FFG7BUW8	公共停车场	125.426256	43.876672	150904	431	220105
B0FFG7BUWC	专用停车场	125.424789	43.871223	150905	431	220105
B0FFG7BUWE	路边停车场	125.394409	43.890621	150906	431	220105
B0FFG7C4CX	公共停车场	125.328334	43.906649	150904	431	220103
B0FFG7GV46	专用停车场	125.308252	43.892086	150905	431	220104
B0FFG7HKFS	公共停车场	125.349847	43.882795	150904	431	220102
B0FFG7HMFL	公共停车场	125.29442	43.874274	150904	431	220104
B0FFG7I2YM	公共停车场	125.261556	43.883562	150904	431	220106
B0FFG7I2ZN	公共停车场	125.334062	43.899032	150904	431	220102
B0FFG7I317	公共停车场	125.470785	43.779849	150904	431	220102
B0FFG7I8ZS	公共停车场	125.339643	43.889597	150904	431	220102
B0FFG7LTXJ	公共停车场	125.365222	43.857451	150904	431	220102
B0FFG7TWH4	公共停车场	125.29388	43.933933	150904	431	220103
B0FFG88F8Y	公共停车场	126.349469	44.379279	150904	431	220113
B0FFG8BSQM	路边停车场	126.537161	44.838083	150906	431	220182
B0FFG8BYS3	专用停车场	125.389052	43.832518	150905	431	220102
B0FFG8BYS4	专用停车场	125.389497	43.83168	150905	431	220102
B0FFG8BYSE	公共停车场	125.436784	43.789733	150904	431	220102
B0FFG8BYSG	公共停车场	125.421836	43.778571	150904	431	220102
B0FFG8BYSJ	公共停车场	125.448981	43.80252	150904	431	220102
B0FFG8BYSN	公共停车场	125.439019	43.80642	150904	431	220102
B0FFG8BYSR	路边停车场	125.450551	43.807084	150906	431	220102
B0FFG8BYSX	公共停车场	125.446773	43.816746	150904	431	220102
B0FFG8BYTD	公共停车场	125.414743	43.821413	150904	431	220102
B0FFG8BYTE	公共停车场	125.437551	43.806215	150904	431	220102
B0FFG8BYTQ	公共停车场	126.532307	44.83874	150904	431	220182
B0FFG8BYTW	公共停车场	126.538051	44.836949	150904	431	220182
B0FFG8BYWG	专用停车场	125.448176	43.791245	150905	431	220102
B0FFG8BYWK	公共停车场	125.440389	43.776854	150904	431	220102
B0FFG8BYWU	路边停车场	125.452785	43.807654	150906	431	220102
B0FFG8BYWW	路边停车场	125.455348	43.802706	150906	431	220102
B0FFG8BYX7	公共停车场	125.428286	43.78238	150904	431	220102
B0FFG8GK4T	公共停车场	125.243325	43.815543	150904	431	220104
B0FFG8GL7J	公共停车场	125.241416	43.817452	150904	431	220104
B0FFG8JJ50	停车场相关	126.295054	44.798552	150900	431	220182
B0FFG8OE9Y	停车场入口	125.701784	43.994486	150907	431	220113
B0FFG8QYTW	飞机场	125.696414	43.995152	150104	431	220113
B0FFG8SAHS	公共停车场	126.556426	44.831211	150904	431	220182
B0FFG8SAHU	公共停车场	126.535874	44.835605	150904	431	220182
B0FFG8SAHZ	公共停车场	126.553635	44.81849	150904	431	220182
B0FFG8SCUJ	公共停车场	125.38022	43.710597	150904	431	220102
B0FFG8SCV6	公共停车场	125.733929	43.536759	150904	431	220112
B0FFG8SCYZ	公共停车场	126.55883	44.821966	150904	431	220182
B0FFG8SD1N	公共停车场	126.553806	44.818076	150904	431	220182
B0FFG8SDBL	公共停车场	125.142483	43.95125	150904	431	220106
B0FFG8SDCN	公共停车场	125.701742	43.806004	150904	431	220105
B0FFG8U3F0	公共停车场	124.607309	43.804553	150904	431	220184
B0FFG8U4B1	停车场出入口	124.175333	43.751402	150909	431	220184
B0FFG8U4DE	公共停车场	125.079146	43.722748	150904	431	220184
B0FFG8U4KU	公共停车场	124.937842	43.61521	150904	431	220184
B0FFG8U4OI	公共停车场	125.093147	43.731475	150904	431	220184
B0FFG8U4UC	公共停车场	125.005597	43.67724	150904	431	220184
B0FFG8V644	公共停车场	125.186128	43.856482	150904	431	220106
B0FFG90MNM	公共停车场	125.299267	43.847925	150904	431	220104
B0FFG90PT4	路边停车场	125.355557	43.885163	150906	431	220105
B0FFG90QY0	公共停车场	125.283664	43.875828	150904	431	220106
B0FFG90RE4	路边停车场	125.227577	43.867572	150906	431	220106
B0FFG90X9P	专用停车场	125.446567	43.770547	150905	431	220102
B0FFG915IB	公共停车场	125.275118	43.818063	150904	431	220104
B0FFG94AQP	公共停车场	125.077	43.721056	150904	431	220184
B0FFG94AR2	公共停车场	125.072758	43.717703	150904	431	220184
B0FFG94ATM	公共停车场	125.082308	43.713264	150904	431	220184
B0FFG94AUH	公共停车场	124.995651	43.868944	150904	431	220184
B0FFG97T14	公共停车场	125.31677	43.920274	150904	431	220103
B0FFG97T1B	公共停车场	125.309677	43.922749	150904	431	220106
B0FFG97T1D	公共停车场	125.266728	43.927121	150904	431	220106
B0FFG97T1E	专用停车场	125.368123	43.987067	150905	431	220103
B0FFG97T1F	公共停车场	125.350266	43.927404	150904	431	220103
B0FFG97T1G	公共停车场	125.350507	43.927598	150904	431	220103
B0FFG97T1H	公共停车场	125.339502	43.930876	150904	431	220103
B0FFG97T1L	专用停车场	125.307916	43.934628	150905	431	220103
B0FFG97T1Q	公共停车场	125.372139	43.97987	150904	431	220103
B0FFG97VBP	公共停车场	125.75883	43.964217	150904	431	220113
B0FFG9HLWL	公共停车场	125.019264	43.627394	150904	431	220184
B0FFG9HUIU	公共停车场	125.321449	43.867544	150904	431	220104
B0FFG9HUJJ	路边停车场	125.320518	43.867912	150906	431	220104
B0FFG9HUK4	路边停车场	125.322527	43.86824	150906	431	220104
B0FFG9HULV	公共停车场	125.390867	43.874138	150904	431	220105
B0FFG9HUM2	公共停车场	125.391486	43.87291	150904	431	220105
B0FFG9HUVF	公共停车场	125.353549	43.877116	150904	431	220102
B0FFG9HUVO	路边停车场	125.372229	43.878408	150906	431	220105
B0FFG9HV20	公共停车场	125.372193	43.868708	150904	431	220105
B0FFG9HV2N	专用停车场	125.372627	43.86846	150905	431	220105
B0FFG9HV3L	专用停车场	125.373504	43.874508	150905	431	220105
B0FFG9HV81	公共停车场	125.327895	43.870911	150904	431	220102
B0FFG9HVEU	路边停车场	125.320565	43.86458	150906	431	220104
B0FFG9HVJ7	路边停车场	125.337925	43.839238	150906	431	220102
B0FFG9HVKK	路边停车场	125.333288	43.837933	150906	431	220102
B0FFG9HVLY	路边停车场	125.337299	43.838239	150906	431	220102
B0FFG9HVQW	路边停车场	125.311747	43.875531	150906	431	220104
B0FFG9HVWJ	公共停车场	125.365877	43.857568	150904	431	220102
B0FFG9HVXP	公共停车场	125.368024	43.857779	150904	431	220102
B0FFG9HW2S	路边停车场	125.325264	43.846874	150906	431	220104
B0FFG9HW48	公共停车场	125.337512	43.842702	150904	431	220102
B0FFG9HW8Z	公共停车场	125.24608	43.886413	150904	431	220106
B0FFG9HW9N	公共停车场	125.240671	43.889658	150904	431	220106
B0FFG9HWLX	公共停车场	125.27841	43.831994	150904	431	220104
B0FFG9HWSW	路边停车场	125.712365	44.536582	150906	431	220183
B0FFG9HWVA	路边停车场	125.284339	43.874304	150906	431	220106
B0FFG9HWXH	路边停车场	125.291325	43.875929	150906	431	220104
B0FFG9HWYZ	公共停车场	125.225926	43.853579	150904	431	220106
B0FFG9HX1U	公共停车场	125.232101	43.86254	150904	431	220106
B0FFG9HX2S	公共停车场	125.296325	43.86855	150904	431	220104
B0FFG9HX59	路边停车场	125.292994	43.866298	150906	431	220104
B0FFG9HXE1	公共停车场	125.163894	44.433101	150904	431	220122
B0FFG9HXG7	公共停车场	125.291583	43.863519	150904	431	220104
B0FFG9HXOC	路边停车场	125.316336	43.903666	150906	431	220103
B0FFG9HXT4	路边停车场	125.315816	43.867231	150906	431	220104
B0FFG9HXW2	公共停车场	125.371408	43.847943	150904	431	220102
B0FFG9HXX1	公共停车场	125.334221	43.892249	150904	431	220102
B0FFG9HXXY	公共停车场	125.844917	44.158164	150904	431	220113
B0FFG9HY9U	专用停车场	125.326823	43.856611	150905	431	220102
B0FFG9HYE9	公共停车场	125.179651	44.429598	150904	431	220122
B0FFG9HYTB	公共停车场	125.292773	43.897855	150904	431	220106
B0FFG9HYU6	公共停车场	125.293134	43.889085	150904	431	220106
B0FFG9HYUY	公共停车场	125.292726	43.896189	150904	431	220106
B0FFG9HYWA	公共停车场	125.290188	43.8863	150904	431	220106
B0FFG9HYWR	公共停车场	125.288877	43.885173	150904	431	220106
B0FFG9HYX2	公共停车场	125.289932	43.88585	150904	431	220106
B0FFG9HZ2X	公共停车场	125.315984	43.862843	150904	431	220104
B0FFG9HZ3G	公共停车场	125.322764	43.859416	150904	431	220104
B0FFG9HZ6T	公共停车场	125.294944	43.875051	150904	431	220104
B0FFG9HZAS	公共停车场	125.301573	43.877196	150904	431	220104
B0FFG9HZEH	公共停车场	125.825914	44.147926	150904	431	220113
B0FFG9HZJZ	公共停车场	125.332917	43.908697	150904	431	220103
B0FFG9HZSQ	公共停车场	125.853304	44.162499	150904	431	220113
B0FFG9I0Y5	公共停车场	125.304088	43.890676	150904	431	220104
B0FFG9I199	路边停车场	125.327219	43.900955	150906	431	220103
B0FFG9I1E1	公共停车场	125.253947	43.819962	150904	431	220104
B0FFG9I22N	公共停车场	125.392666	43.865265	150904	431	220105
B0FFG9I45G	公共停车场	125.297449	43.856482	150904	431	220104
B0FFG9I4H6	公共停车场	125.33897	43.899936	150904	431	220102
B0FFG9I4HC	公共停车场	125.254219	43.899293	150904	431	220106
B0FFG9I4IP	公共停车场	125.273087	43.896702	150904	431	220106
B0FFG9I4IS	公共停车场	125.291204	43.847267	150904	431	220104
B0FFG9I4JB	公共停车场	125.28083	43.866534	150904	431	220104
B0FFG9I4KK	公共停车场	125.278854	43.854736	150904	431	220104
B0FFG9I4ND	路边停车场	125.320791	43.905552	150906	431	220103
B0FFG9I4NG	路边停车场	125.300259	43.873292	150906	431	220104
B0FFG9I4QO	公共停车场	125.281989	43.866366	150904	431	220104
B0FFG9I4T5	专用停车场	125.24704	43.823777	150905	431	220104
B0FFG9I4TO	公共停车场	125.397194	43.882304	150904	431	220105
B0FFG9I4TS	公共停车场	125.270284	43.850535	150904	431	220104
B0FFG9I4VK	公共停车场	125.279101	43.855913	150904	431	220104
B0FFG9I4VP	路边停车场	125.187264	44.430678	150906	431	220122
B0FFG9I4Z2	公共停车场	125.277132	43.863548	150904	431	220104
B0FFG9I50X	公共停车场	125.285099	43.880123	150904	431	220106
B0FFG9I513	路边停车场	125.326066	43.890965	150906	431	220102
B0FFG9I51D	专用停车场	125.289908	43.861122	150905	431	220104
B0FFG9I52I	路边停车场	125.327799	43.900328	150906	431	220103
B0FFG9I53B	专用停车场	125.327586	43.9133	150905	431	220103
B0FFG9I562	公共停车场	125.393531	43.865283	150904	431	220105
B0FFG9I57V	公共停车场	125.324767	43.898182	150904	431	220103
B0FFG9I59B	专用停车场	125.246788	43.827036	150905	431	220104
B0FFG9I5BS	专用停车场	125.292367	43.861371	150905	431	220104
B0FFG9I5DE	公共停车场	125.262456	43.863563	150904	431	220106
B0FFG9I5Y8	公共停车场	125.330507	43.850856	150904	431	220102
B0FFG9I5YF	公共停车场	125.311174	43.906652	150904	431	220103
B0FFG9I5YP	路边停车场	125.317649	43.890463	150906	431	220104
B0FFG9I5ZT	专用停车场	125.283269	43.849926	150905	431	220104
B0FFG9I5ZU	公共停车场	125.349393	43.854079	150904	431	220102
B0FFG9I601	公共停车场	125.297766	43.85787	150904	431	220104
B0FFG9I60V	公共停车场	125.34735	43.866765	150904	431	220102
B0FFG9I613	公共停车场	125.332349	43.852149	150904	431	220102
B0FFG9I619	路边停车场	125.327073	43.865658	150906	431	220102
B0FFG9I61I	公共停车场	125.313463	43.906717	150904	431	220103
B0FFG9I61N	停车场出入口	125.316151	43.859304	150909	431	220104
B0FFG9I61R	公共停车场	125.293018	43.861689	150904	431	220104
B0FFG9I61T	路边停车场	125.299958	43.868228	150906	431	220104
B0FFG9I61V	公共停车场	125.302032	43.866482	150904	431	220104
B0FFG9I61Y	公共停车场	125.326735	43.887	150904	431	220102
B0FFG9I63L	公共停车场	125.37906	43.901017	150904	431	220105
B0FFG9I645	路边停车场	125.373596	43.880716	150906	431	220105
B0FFG9I646	公共停车场	125.30685	43.877304	150904	431	220104
B0FFG9I648	公共停车场	125.269126	43.899605	150904	431	220106
B0FFG9I649	公共停车场	125.267379	43.88916	150904	431	220106
B0FFG9I64C	公共停车场	125.310499	43.886409	150904	431	220104
B0FFG9I64D	公共停车场	125.351135	43.887903	150904	431	220102
B0FFG9I64F	路边停车场	125.35219	43.897886	150906	431	220102
B0FFG9I64G	路边停车场	125.349729	43.897055	150906	431	220102
B0FFG9I662	公共停车场	125.318296	43.890088	150904	431	220104
B0FFG9I663	公共停车场	125.318276	43.889869	150904	431	220104
B0FFG9I66L	公共停车场	125.277395	43.910474	150904	431	220106
B0FFG9I66N	公共停车场	125.276732	43.909424	150904	431	220106
B0FFG9I66P	公共停车场	125.276577	43.904477	150904	431	220106
B0FFG9I66T	路边停车场	125.276005	43.85235	150906	431	220104
B0FFG9I674	公共停车场	125.340014	43.892319	150904	431	220102
B0FFG9I67A	公共停车场	125.327964	43.893635	150904	431	220102
B0FFG9I68B	公共停车场	125.324978	43.88898	150904	431	220102
B0FFG9I68O	路边停车场	125.315312	43.887885	150906	431	220104
B0FFG9I690	路边停车场	125.299998	43.878824	150906	431	220104
B0FFG9I692	公共停车场	125.300521	43.878132	150904	431	220104
B0FFG9I698	公共停车场	125.326036	43.842106	150904	431	220102
B0FFG9I69A	公共停车场	125.331902	43.851026	150904	431	220102
B0FFG9I69D	专用停车场	125.344693	43.838565	150905	431	220102
B0FFG9I69F	专用停车场	125.347767	43.837877	150905	431	220102
B0FFG9I69G	公共停车场	125.358707	43.890451	150904	431	220102
B0FFG9I69N	公共停车场	125.367258	43.836352	150904	431	220102
B0FFG9I69P	公共停车场	125.366565	43.839166	150904	431	220102
B0FFG9I69S	公共停车场	125.365313	43.836455	150904	431	220102
B0FFG9I69V	公共停车场	125.375201	43.84053	150904	431	220102
B0FFG9I69X	公共停车场	125.370142	43.864531	150904	431	220102
B0FFG9I6B1	公共停车场	125.364297	43.861084	150904	431	220102
B0FFG9I6B6	公共停车场	125.375187	43.913259	150904	431	220105
B0FFG9I6BB	公共停车场	125.364687	43.8503	150904	431	220102
B0FFG9I6BE	公共停车场	125.364466	43.842884	150904	431	220102
B0FFG9I6BG	公共停车场	125.365133	43.850023	150904	431	220102
B0FFG9I6BR	公共停车场	125.369694	43.844138	150904	431	220102
B0FFG9I6BS	公共停车场	125.364419	43.857408	150904	431	220102
B0FFG9I6BU	公共停车场	125.364417	43.855284	150904	431	220102
B0FFG9I6BV	公共停车场	125.364352	43.854841	150904	431	220102
B0FFG9I6C1	公共停车场	125.364937	43.856323	150904	431	220102
B0FFG9I6C2	专用停车场	125.370352	43.852657	150905	431	220102
B0FFG9I6DC	公共停车场	125.313173	43.867884	150904	431	220104
B0FFG9I6DP	公共停车场	125.34658	43.871016	150904	431	220102
B0FFG9I6DV	公共停车场	125.34856	43.881406	150904	431	220102
B0FFG9I6DW	路边停车场	125.342208	43.877685	150906	431	220102
B0FFG9I6E4	公共停车场	125.269499	43.884846	150904	431	220106
B0FFG9I6E8	公共停车场	125.266748	43.882108	150904	431	220106
B0FFG9I6EF	公共停车场	125.255832	43.890235	150904	431	220106
B0FFG9I6FF	路边停车场	125.326487	43.876338	150906	431	220102
B0FFG9I6FM	路边停车场	125.338861	43.877376	150906	431	220102
B0FFG9I6FR	路边停车场	125.335	43.876758	150906	431	220102
B0FFG9I6GO	公共停车场	125.329207	43.904004	150904	431	220103
B0FFG9I6GT	公共停车场	125.300663	43.91857	150904	431	220106
B0FFG9I6GU	专用停车场	125.300886	43.919199	150905	431	220106
B0FFG9I6GX	路边停车场	125.364588	43.876015	150906	431	220105
B0FFG9I6GY	公共停车场	125.375575	43.874989	150904	431	220105
B0FFG9I6GZ	路边停车场	125.370354	43.867011	150906	431	220105
B0FFG9I6H0	公共停车场	125.370056	43.867827	150904	431	220105
B0FFG9I6H7	公共停车场	125.372369	43.882098	150904	431	220105
B0FFG9I6I0	公共停车场	125.32473	43.867279	150904	431	220104
B0FFG9I6I1	路边停车场	125.324112	43.867032	150906	431	220104
B0FFG9I6I3	公共停车场	125.30738	43.876329	150904	431	220104
B0FFG9I6I4	路边停车场|交通设施服务	125.258561	43.876644	150906|150905	431	220106
B0FFG9I6I9	公共停车场	125.27519	43.874305	150904	431	220106
B0FFG9I6ID	路边停车场	125.261579	43.877833	150906	431	220106
B0FFG9I6IJ	公共停车场	125.250182	43.812646	150904	431	220104
B0FFG9I6IM	公共停车场	125.255411	43.820523	150904	431	220104
B0FFG9I6IN	公共停车场	125.253614	43.821968	150904	431	220104
B0FFG9I6IR	公共停车场	125.26448	43.912058	150904	431	220106
B0FFG9I6IW	公共停车场	125.245383	43.835068	150904	431	220104
B0FFG9I6IY	公共停车场	125.420205	43.788655	150904	431	220102
B0FFG9I6JX	公共停车场	125.246618	43.858042	150904	431	220106
B0FFG9I6KC	公共停车场	125.247059	43.886603	150904	431	220106
B0FFG9I6KF	专用停车场	125.242091	43.884913	150905	431	220106
B0FFG9I6KK	公共停车场	125.242348	43.860725	150904	431	220106
B0FFG9I6KM	公共停车场	125.229798	43.85013	150904	431	220106
B0FFG9I6LE	专用停车场	125.241623	43.885283	150905	431	220106
B0FFG9I6LF	路边停车场	125.247767	43.867165	150906	431	220106
B0FFG9I6LP	路边停车场	125.160573	43.83947	150906	431	220106
B0FFG9I6LV	公共停车场	125.391937	43.864632	150904	431	220102
B0FFG9I6M4	公共停车场	125.390564	43.848746	150904	431	220102
B0FFG9I6MC	公共停车场	125.326596	43.832209	150904	431	220102
B0FFG9I6MD	公共停车场	125.337265	43.83335	150904	431	220102
B0FFG9I6ME	公共停车场	125.325349	43.823303	150904	431	220102
B0FFG9I6NF	公共停车场	125.365336	43.83757	150904	431	220102
B0FFG9I6NI	公共停车场|交通设施服务	125.284908	43.826847	150904|150906	431	220104
B0FFG9I6NM	公共停车场	125.274029	43.816007	150904	431	220104
B0FFG9I6NO	公共停车场	125.33945	43.834882	150904	431	220102
B0FFG9I6O1	公共停车场	125.251545	43.812772	150904	431	220104
B0FFG9I6QC	路边停车场	125.224727	43.840701	150906	431	220106
B0FFG9I6RI	路边停车场	125.7118	44.535723	150906	431	220183
B0FFG9I6SD	公共停车场	125.705175	44.535827	150904	431	220183
B0FFG9I6SE	路边停车场	125.698878	44.536307	150906	431	220183
B0FFG9I6SG	路边停车场	125.70694	44.536489	150906	431	220183
B0FFG9I6SM	路边停车场	125.708156	44.536302	150906	431	220183
B0FFG9I6SN	路边停车场	125.703985	44.537697	150906	431	220183
B0FFG9I6SO	路边停车场	125.702566	44.538154	150906	431	220183
B0FFG9I6UQ	路边停车场	125.181304	44.432357	150906	431	220122
B0FFG9I6VW	公共停车场	125.170049	44.421043	150904	431	220122
B0FFG9I6W2	公共停车场	125.175414	44.435363	150904	431	220122
B0FFG9I6WA	公共停车场	125.859497	44.159102	150904	431	220113
B0FFG9I6WB	公共停车场	125.840327	44.151823	150904	431	220113
B0FFG9ICZ9	公共停车场	124.175337	43.751611	150904	431	220184
B0FFG9ILQX	公共停车场	125.082937	43.712186	150904	431	220184
B0FFGA1D4X	停车场出入口	125.314318	43.891137	150909	431	220104
B0FFGA1MXI	停车场相关	125.359278	43.841165	150900	431	220102
B0FFGA4DYZ	候车室	125.201177	43.877281	150201	431	220106
B0FFGA6R0T	停车场相关	125.345494	43.838647	150900	431	220102
B0FFGA80QH	专用停车场	125.260533	43.806699	150905	431	220104
B0FFGA902K	公共停车场	125.2194	43.865677	150904	431	220106
B0FFGACCIF	公共停车场	125.36951	43.86445	150904	431	220102
B0FFGACDPP	停车场相关	125.413089	43.872114	150900	431	220105
B0FFGADRHG	停车场相关	125.219562	43.866347	150900	431	220106
B0FFGAF1ZM	公共停车场	125.331376	43.909494	150904	431	220103
B0FFGAGA2N	公共停车场	125.21875	43.86612	150904	431	220106
B0FFGAHU75	公共停车场	125.313993	43.890431	150904	431	220104
B0FFGAI1CS	公共停车场	125.320635	43.846312	150904	431	220104
B0FFGAKY5T	公共停车场	125.3781	43.850185	150904	431	220102
B0FFGANS5F	公共停车场	126.556994	44.830781	150904	431	220182
B0FFGANS5I	路边停车场	125.710734	44.537744	150906	431	220183
B0FFGANTB0	公共停车场	126.545363	44.834733	150904	431	220182
B0FFGANU0A	公共停车场	126.539777	44.842037	150904	431	220182
B0FFGANUI0	公共停车场	125.333348	43.937276	150904	431	220103
B0FFGANVNC	公共停车场	125.249731	43.882125	150904	431	220106
B0FFGANVNF	路边停车场	125.695103	44.530259	150906	431	220183
B0FFGANVNG	公共停车场	125.729026	44.520841	150904	431	220183
B0FFGANVNL	路边停车场	125.186596	44.430731	150906	431	220122
B0FFGANVNY	公共停车场	126.548274	44.840377	150904	431	220182
B0FFGAPI9T	公共停车场	125.07506	43.719631	150904	431	220184
B0FFGAPM5M	公共停车场	124.815701	43.501962	150904	431	220184
B0FFGAQIUO	专用停车场	125.341838	43.93315	150905	431	220103
B0FFGAQK2Z	路边停车场	125.339206	43.932267	150906	431	220103
B0FFGAUICU	路边停车场	125.320235	43.828605	150906	431	220102
B0FFGAUIEW	公共停车场	125.270779	43.88373	150904	431	220106
B0FFGAUIFE	路边停车场	125.28752	43.827066	150906	431	220104
B0FFGAUIFI	公共停车场	125.279866	43.832061	150904	431	220104
B0FFGAUIGI	公共停车场	125.263371	43.901163	150904	431	220106
B0FFGAUIGQ	路边停车场	125.292167	43.865713	150906	431	220104
B0FFGAUIGW	路边停车场	125.290597	43.864821	150906	431	220104
B0FFGAULX4	路边停车场	125.325793	43.904692	150906	431	220103
B0FFGAUYQ3	公共停车场	125.296309	43.872083	150904	431	220104
B0FFGAVGOU	公共停车场	125.333426	43.874424	150904	431	220102
B0FFGAVGSJ	公共停车场	125.273048	43.847949	150904	431	220104
B0FFGAVGTY	公共停车场	125.347204	43.869324	150904	431	220102
B0FFGAVGUC	公共停车场	125.300242	43.86818	150904	431	220104
B0FFGAVGW3	公共停车场	125.289998	43.863511	150904	431	220104
B0FFGAVGZH	公共停车场	125.277515	43.871073	150904	431	220106
B0FFGAVH19	公共停车场	125.320591	43.902514	150904	431	220103
B0FFGAVH5H	公共停车场	125.37222	43.864192	150904	431	220102
B0FFGAVH7Y	公共停车场	125.289915	43.903733	150904	431	220106
B0FFGAVH87	公共停车场	125.325577	43.867275	150904	431	220102
B0FFGAVHFN	公共停车场	125.279423	43.824577	150904	431	220104
B0FFGAVHH1	公共停车场	125.296605	43.79931	150904	431	220102
B0FFGB2785	公共停车场	125.360848	43.882478	150904	431	220105
B0FFGB278B	路边停车场	125.345527	43.883126	150906	431	220102
B0FFGB278I	路边停车场	125.334527	43.83837	150906	431	220102
B0FFGB278J	路边停车场	125.309736	43.875465	150906	431	220104
B0FFGB278U	公共停车场	125.251149	43.893592	150904	431	220106
B0FFGB2792	公共停车场	125.283701	43.873006	150904	431	220106
B0FFGB2793	公共停车场	125.28547	43.871907	150904	431	220104
B0FFGB279K	公共停车场	125.308908	43.897661	150904	431	220103
B0FFGB279M	公共停车场	125.327612	43.888636	150904	431	220102
B0FFGB279P	路边停车场	125.328108	43.900914	150906	431	220103
B0FFGB279Q	公共停车场	125.29981	43.897801	150904	431	220106
B0FFGB27B3	公共停车场	125.242412	43.889425	150904	431	220106
B0FFGB28AV	公共停车场	125.278819	43.865336	150904	431	220104
B0FFGB28I1	公共停车场	125.282332	43.87404	150904	431	220106
B0FFGB2A77	公共停车场	125.232528	43.859714	150904	431	220106
B0FFGB2BZ5	公共停车场	125.325228	43.844717	150904	431	220104
B0FFGB2BZA	公共停车场	125.327149	43.869963	150904	431	220102
B0FFGB2BZD	公共停车场	125.314047	43.906992	150904	431	220103
B0FFGB2BZF	公共停车场	125.378445	43.902971	150904	431	220105
B0FFGB2BZV	路边停车场	125.336429	43.896501	150906	431	220102
B0FFGB2BZW	公共停车场|交通设施服务	125.335435	43.896242	150904|150906	431	220102
B0FFGB2BZY	公共停车场	125.280329	43.902263	150904	431	220106
B0FFGB2C05	路边停车场	125.344508	43.895236	150906	431	220102
B0FFGB2C0E	公共停车场	125.310621	43.884385	150904	431	220104
B0FFGB2C0S	公共停车场	125.365045	43.8607	150904	431	220102
B0FFGB2C1A	路边停车场	125.334988	43.896503	150906	431	220102
B0FFGB2C1D	路边停车场	125.332895	43.876582	150906	431	220102
B0FFGB2C1F	路边停车场	125.339989	43.877486	150906	431	220102
B0FFGB2C1G	路边停车场	125.341201	43.877279	150906	431	220102
B0FFGB2C1J	路边停车场	125.331378	43.880781	150906	431	220102
B0FFGB2C1M	路边停车场	125.334151	43.900295	150906	431	220103
B0FFGB2C1N	公共停车场	125.335561	43.906332	150904	431	220103
B0FFGB2C1W	公共停车场	125.263119	43.879088	150904	431	220106
B0FFGB2C21	公共停车场	125.22751	43.840474	150904	431	220106
B0FFGB2C2A	公共停车场	125.239179	43.859126	150904	431	220106
B0FFGB2C2C	公共停车场	125.242378	43.884403	150904	431	220106
B0FFGB2C2D	公共停车场	125.255014	43.86909	150904	431	220106
B0FFGB6RGN	专用停车场	125.320399	43.887827	150905	431	220104
B0FFGBALBT	公共停车场	125.326243	43.856517	150904	431	220102
B0FFGBEY0A	公共停车场	125.081767	43.725263	150904	431	220184
B0FFGC3V4K	路边停车场	125.253994	43.81718	150906	431	220104
B0FFGC43TB	公共停车场	125.367103	43.839495	150904	431	220102
B0FFGC48GX	停车场相关	125.2919	43.8438	150900	431	220104
B0FFGC48H2	公共停车场	125.376973	43.873202	150904	431	220105
B0FFGCCWVM	公共停车场	125.364284	43.865358	150904	431	220105
B0FFGCCWVN	公共停车场	125.376196	43.867417	150904	431	220105
B0FFGCCWVQ	路边停车场	125.369605	43.873602	150906	431	220105
B0FFGCCWVS	公共停车场	125.377434	43.86831	150904	431	220105
B0FFGCCWVU	路边停车场	125.379933	43.86718	150906	431	220105
B0FFGCCWVW	路边停车场	125.385573	43.867221	150906	431	220105
B0FFGCCWVX	路边停车场	125.386742	43.868708	150906	431	220105
B0FFGCCWW0	专用停车场|交通设施服务	125.334889	43.839583	150905|150906	431	220102
B0FFGCCWW2	公共停车场	125.310928	43.886923	150904	431	220104
B0FFGCCWW3	公共停车场	125.262196	43.895528	150904	431	220106
B0FFGCCWW6	公共停车场	125.272289	43.865279	150904	431	220106
B0FFGCCWW8	公共停车场	125.290678	43.876476	150904	431	220104
B0FFGCCWWA	公共停车场	125.266513	43.902166	150904	431	220106
B0FFGCCWWC	公共停车场	125.294372	43.867365	150904	431	220104
B0FFGCCWWD	路边停车场	125.181939	44.431223	150906	431	220122
B0FFGCCWWE	公共停车场	125.301758	43.862785	150904	431	220104
B0FFGCCWWG	公共停车场	125.265198	43.844454	150904	431	220104
B0FFGCCWXO	公共停车场	125.311646	43.899398	150904	431	220103
B0FFGCCWXT	公共停车场	125.309318	43.898913	150904	431	220103
B0FFGCCWYA	公共停车场	125.845663	44.158595	150904	431	220113
B0FFGCCWYF	路边停车场	125.287414	43.862193	150906	431	220104
B0FFGCCWYN	公共停车场	126.546959	44.833817	150904	431	220182
B0FFGCCWYQ	公共停车场	125.348043	43.837437	150904	431	220102
B0FFGCCWYS	公共停车场	125.841086	44.156137	150904	431	220113
B0FFGCCWYZ	路边停车场|交通设施服务	125.327479	43.904717	150906|150904	431	220103
B0FFGCCZ60	公共停车场	125.329671	43.888483	150904	431	220102
B0FFGCCZ92	路边停车场	125.329215	43.898911	150906	431	220103
B0FFGCCZ9V	路边停车场	125.329849	43.907383	150906	431	220103
B0FFGCCZG2	路边停车场	126.536683	44.832621	150906	431	220182
B0FFGCCZHS	公共停车场	125.289638	43.862176	150904	431	220104
B0FFGCCZJY	公共停车场	125.286846	43.873844	150904	431	220104
B0FFGCCZJZ	公共停车场	125.386788	43.867527	150904	431	220105
B0FFGCCZS9	公共停车场	125.322957	43.877895	150904	431	220104
B0FFGCD07H	路边停车场	125.327916	43.907376	150906	431	220103
B0FFGCD0GN	路边停车场	126.538089	44.839501	150906	431	220182
B0FFGCD0ZF	公共停车场	125.273048	43.864906	150904	431	220106
B0FFGCD1BU	公共停车场	125.254466	43.888333	150904	431	220106
B0FFGCD1CC	路边停车场	125.386642	43.871008	150906	431	220105
B0FFGCD1E8	路边停车场	125.255037	43.885666	150906	431	220106
B0FFGCD1EM	公共停车场	125.273815	43.821035	150904	431	220104
B0FFGCD2MH	路边停车场	125.316312	43.86557	150906	431	220104
B0FFGCD2NH	公共停车场	125.376418	43.915165	150904	431	220105
B0FFGCD2NI	路边停车场	125.345017	43.904638	150906	431	220103
B0FFGCD2NQ	公共停车场	125.379853	43.902309	150904	431	220105
B0FFGCD2NR	公共停车场	125.292072	43.907901	150904	431	220106
B0FFGCD2NX	路边停车场	125.332912	43.877417	150906	431	220102
B0FFGCD2NZ	路边停车场	125.340187	43.906019	150906	431	220103
B0FFGCD2O1	公共停车场	125.324563	43.901101	150904	431	220103
B0FFGCD2O3	路边停车场	125.331828	43.906059	150906	431	220103
B0FFGCD2O6	公共停车场	125.273724	43.896848	150904	431	220106
B0FFGCD2O7	公共停车场	125.265011	43.872214	150904	431	220106
B0FFGCD2OA	公共停车场	125.278495	43.910816	150904	431	220106
B0FFGCD2OC	公共停车场	125.317719	43.901362	150904	431	220103
B0FFGCD2OH	公共停车场	125.297222	43.888979	150904	431	220104
B0FFGCD2OJ	公共停车场	125.36744	43.836337	150904	431	220102
B0FFGCD2OL	公共停车场	125.365242	43.839022	150904	431	220102
B0FFGCD2OM	公共停车场	125.368347	43.864528	150904	431	220102
B0FFGCD2OO	公共停车场	125.370659	43.862693	150904	431	220102
B0FFGCD2OR	公共停车场	125.364696	43.848816	150904	431	220102
B0FFGCD2OS	公共停车场	125.364503	43.847925	150904	431	220102
B0FFGCD2OT	路边停车场	125.363253	43.847702	150906	431	220102
B0FFGCD2OW	路边停车场	125.364105	43.880254	150906	431	220105
B0FFGCD2OZ	公共停车场	125.267428	43.884643	150904	431	220106
B0FFGCD2P0	路边停车场	125.324168	43.867529	150906	431	220104
B0FFGCD2PK	公共停车场	125.329258	43.859751	150904	431	220102
B0FFGCD2Q3	路边停车场	125.33139	43.879276	150906	431	220102
B0FFGCD2Q4	路边停车场	125.331437	43.880184	150906	431	220102
B0FFGCD2Q7	公共停车场	125.331037	43.90388	150904	431	220103
B0FFGCD2Q9	路边停车场	125.325756	43.903735	150906	431	220103
B0FFGCD2QB	路边停车场	125.364717	43.866701	150906	431	220105
B0FFGCD2QE	公共停车场	125.272177	43.86622	150904	431	220106
B0FFGCD2QF	路边停车场	125.255705	43.880302	150906	431	220106
B0FFGCD2QH	路边停车场	125.384035	43.893363	150906	431	220105
B0FFGCD2QI	公共停车场	125.256106	43.837461	150904	431	220104
B0FFGCD2QK	公共停车场	125.247112	43.828885	150904	431	220104
B0FFGCD2QM	公共停车场	125.239275	43.820413	150904	431	220104
B0FFGCD2QN	公共停车场	125.246795	43.834076	150904	431	220104
B0FFGCD2QR	公共停车场	125.423263	43.814675	150904	431	220102
B0FFGCD2QX	公共停车场	125.244486	43.900719	150904	431	220106
B0FFGCD2R0	公共停车场	125.249406	43.883789	150904	431	220106
B0FFGCD2R3	公共停车场	125.381354	43.887293	150904	431	220105
B0FFGCD2R4	公共停车场	125.39324	43.841211	150904	431	220102
B0FFGCD2R6	公共停车场	125.396012	43.864739	150904	431	220105
B0FFGCD2R8	公共停车场	125.391315	43.837259	150904	431	220102
B0FFGCD2R9	公共停车场	125.408544	43.881123	150904	431	220105
B0FFGCD2RD	公共停车场	125.392112	43.849683	150904	431	220102
B0FFGCD2RF	路边停车场	125.383584	43.878792	150906	431	220105
B0FFGCD2RG	公共停车场	125.381586	43.874426	150904	431	220105
B0FFGCD2RH	专用停车场	125.424378	43.875959	150905	431	220105
B0FFGCD2RJ	公共停车场	125.326485	43.834934	150904	431	220102
B0FFGCD2RN	路边停车场	125.70996	44.535721	150906	431	220183
B0FFGCD2RO	路边停车场	125.183373	44.43132	150906	431	220122
B0FFGCD2RQ	路边停车场	125.178785	44.433622	150906	431	220122
B0FFGCD2S4	公共停车场	126.5347	44.839984	150904	431	220182
B0FFGCDS5V	公共停车场	125.706349	44.539564	150904	431	220183
B0FFGCDSHC	公共停车场	125.246932	43.82301	150904	431	220104
B0FFGCDTRU	专用停车场	125.380839	43.878541	150905	431	220105
B0FFGCDTRY	公共停车场	125.326435	43.827846	150904	431	220102
B0FFGCDYYZ	公共停车场	125.369192	43.882385	150904	431	220105
B0FFGCDYZ0	公共停车场	125.314612	43.825996	150904	431	220102
B0FFGCDYZ2	公共停车场	125.238293	43.886871	150904	431	220106
B0FFGCDYZ4	公共停车场	125.700301	44.529526	150904	431	220183
B0FFGCDYZ5	路边停车场	125.706244	44.536957	150906	431	220183
B0FFGCDYZ6	路边停车场	125.712185	44.535907	150906	431	220183
B0FFGCDYZ7	路边停车场	125.294486	43.827164	150906	431	220104
B0FFGCDYZ8	公共停车场	125.84822	44.159921	150904	431	220113
B0FFGCDYZA	公共停车场	125.33238	43.928678	150904	431	220103
B0FFGCDYZD	公共停车场	125.84591	44.159042	150904	431	220113
B0FFGCE0LA	路边停车场	125.169543	44.434156	150906	431	220122
B0FFGCE0NF	公共停车场	125.301934	43.933807	150904	431	220103
B0FFGCE0ZZ	路边停车场	125.174679	44.427138	150906	431	220122
B0FFGCE12J	公共停车场	125.301995	43.935782	150904	431	220103
B0FFGCE2W9	公共停车场	125.369693	43.840836	150904	431	220102
B0FFGCE2WA	公共停车场	125.329725	43.840307	150904	431	220102
B0FFGCE2WB	公共停车场	125.32736	43.85378	150904	431	220102
B0FFGCE2WD	公共停车场	125.36907	43.862379	150904	431	220102
B0FFGCE2WF	公共停车场	125.364838	43.843401	150904	431	220102
B0FFGCE2WG	公共停车场	125.364477	43.842754	150904	431	220102
B0FFGCE2WI	公共停车场	125.365131	43.845149	150904	431	220102
B0FFGCE2WJ	公共停车场	125.36376	43.857514	150904	431	220102
B0FFGCE2WN	公共停车场	125.238291	43.808155	150904	431	220104
B0FFGCE2WU	公共停车场	125.449478	43.809829	150904	431	220102
B0FFGCE2WZ	公共停车场	125.367646	43.975255	150904	431	220103
B0FFGCE2X1	公共停车场	125.332705	43.92836	150904	431	220103
B0FFGCE2X2	公共停车场	125.303156	43.94493	150904	431	220103
B0FFGCE2X3	公共停车场	125.479369	43.967383	150904	431	220103
B0FFGCE2X4	公共停车场	125.775918	43.989082	150904	431	220113
B0FFGCE2X6	公共停车场	125.759254	43.974217	150904	431	220113
B0FFGCE2XB	公共停车场	125.387396	43.845361	150904	431	220102
B0FFGCE2XF	公共停车场	125.325705	43.82187	150904	431	220102
B0FFGCE2XI	路边停车场	125.259077	43.819987	150906	431	220104
B0FFGCE2XN	公共停车场	125.325677	43.823758	150904	431	220102
B0FFGCE2XO	路边停车场	125.328396	43.826542	150906	431	220102
B0FFGCE2XP	公共停车场	125.376218	43.828312	150904	431	220102
B0FFGCE2XQ	公共停车场	125.377152	43.826708	150904	431	220102
B0FFGCE2XR	公共停车场	125.374444	43.828274	150904	431	220102
B0FFGCE2XS	公共停车场	125.281515	43.821291	150904	431	220104
B0FFGCE2XW	路边停车场	125.289723	43.820935	150906	431	220104
B0FFGCE2XX	公共停车场	125.289449	43.821175	150904	431	220104
B0FFGCE2Y1	路边停车场	125.713625	44.538542	150906	431	220183
B0FFGCE2Y2	路边停车场	125.714034	44.538643	150906	431	220183
B0FFGCE2Y3	路边停车场	125.713644	44.534521	150906	431	220183
B0FFGCE2Y7	路边停车场	125.171851	44.423885	150906	431	220122
B0FFGCE2Y8	路边停车场	125.176364	44.434023	150906	431	220122
B0FFGCE2YB	公共停车场	125.821338	44.138112	150904	431	220113
B0FFGCE2YC	公共停车场	125.821769	44.138034	150904	431	220113
B0FFGCE2YH	路边停车场	126.534377	44.828526	150906	431	220182
B0FFGCE2YM	公共停车场	125.128815	44.667238	150904	431	220122
B0FFGCE2YP	公共停车场	125.388918	44.09143	150904	431	220103
B0FFGCE2YR	公共停车场	126.531388	44.837944	150904	431	220182
B0FFGCHDZ3	公共停车场	125.302136	43.775632	150904	431	220102
B0FFGCIDEA	路边停车场|交通设施服务	126.548373	44.833018	150906|150904	431	220182
B0FFGCIGAS	公共停车场	125.294158	43.91842	150904	431	220106
B0FFGD1Y7H	公共停车场	125.389779	43.880231	150904	431	220105
B0FFGD3G4F	公共停车场	125.394562	43.588611	150904	431	220102
B0FFGD67B0	公共停车场	125.289427	43.828186	150904	431	220104
B0FFGD69J8	停车场相关	125.349087	43.851007	150900	431	220102
B0FFGD6HAX	路边停车场	125.431155	43.831314	150906	431	220102
B0FFGD6YDX	公共停车场	125.706891	43.59537	150904	431	220112
B0FFGD7C74	公共停车场	125.260497	43.861868	150904	431	220106
B0FFGD7GIX	公共停车场	125.376646	43.888692	150904	431	220105
B0FFGD7JKC	公共停车场	125.303533	43.889891	150904	431	220104
B0FFGD829Z	路边停车场	125.405717	43.835578	150906	431	220102
B0FFGD8AZX	停车场相关	125.266637	43.843317	150900	431	220104
B0FFGD8JYM	公共停车场	125.290304	43.823134	150904	431	220104
B0FFGD8Q5Z	公共停车场	125.315286	43.890401	150904	431	220104
B0FFGD8WJR	路边停车场	125.32152	43.895804	150906	431	220103
B0FFGD9KU8	公共停车场	125.311874	43.868188	150904	431	220104
B0FFGD9X2Y	公共停车场	125.240628	43.883579	150904	431	220106
B0FFGDBNZ0	停车场相关	125.32632	43.85706	150900	431	220102
B0FFGDCN57	路边停车场	125.239144	43.856226	150906	431	220106
B0FFGDDXTD	公共停车场	125.365103	43.822224	150904	431	220102
B0FFGDFIQ1	停车场相关	125.222019	43.852269	150900	431	220106
B0FFGDTGN4	公共停车场	125.316059	43.838009	150904	431	220104
B0FFGES6ON	公共停车场	125.325736	43.858025	150904	431	220102
B0FFGEU82O	公共停车场	125.307206	43.870006	150904	431	220104
B0FFGEXWS3	公共停车场	125.304986	43.869767	150904	431	220104
B0FFGF0HGG	交通服务相关	125.740894	43.864156	150000	431	220105
B0FFGF9V63	公共停车场	124.359561	43.817169	150904	431	220184
B0FFGF9V6J	公共停车场	124.358657	43.815059	150904	431	220184
B0FFGHFORB	公共停车场	125.265598	43.818559	150904	431	220104
B0FFGIEPT6	公共停车场	125.26117	43.877486	150904	431	220106
B0FFGIGZV6	专用停车场	125.298099	43.861052	150905	431	220104
B0FFGIKXGT	公共停车场	125.373608	43.882112	150904	431	220105
B0FFGIM4IQ	专用停车场	125.300007	43.939861	150905	431	220103
B0FFGJWL9H	公共停车场	125.262814	43.886373	150904	431	220106
B0FFGJWS0F	路边停车场	125.24797	43.879667	150906	431	220106
B0FFGJXB75	公共停车场	125.251509	43.888813	150904	431	220106
B0FFGJXFBG	路边停车场	125.371927	43.820239	150906	431	220102
B0FFGM42X0	长途汽车站	125.559649	44.03302	150400	431	220113
B0FFGMN6JW	路边停车场	125.377401	43.920544	150906	431	220105
B0FFGMN7I0	公共停车场	125.324622	43.852586	150904	431	220104
B0FFGMN9HE	公共停车场	125.364955	43.835019	150904	431	220102
B0FFGMNDCP	公共停车场	125.273087	43.836446	150904	431	220104
B0FFGMNEMH	公共停车场	125.309918	43.892316	150904	431	220104
B0FFGMNPS0	路边停车场	125.383487	43.855839	150906	431	220102
B0FFGMO0JU	公共停车场	125.376502	43.910481	150904	431	220105
B0FFGMO5A4	路边停车场	125.386514	43.852133	150906	431	220102
B0FFGMOBJ1	公共停车场	125.260132	43.862434	150904	431	220106
B0FFGMOF96	公共停车场	125.261474	43.888512	150904	431	220106
B0FFGMOL50	停车场相关	125.387681	43.864566	150900	431	220102
B0FFGMOS2H	路边停车场	125.3895	43.892659	150906	431	220105
B0FFGMOXX8	交通服务相关	125.344205	43.88006	150000	431	220102
B0FFGMP19Q	路边停车场	125.368907	43.833748	150906	431	220102
B0FFGMP26F	路边停车场	125.373332	43.83649	150906	431	220102
B0FFGMPARD	路边停车场	125.24766	43.880947	150906	431	220106
B0FFGMPOJE	公共停车场	125.326559	43.889854	150904	431	220102
B0FFGMPPD6	路边停车场	125.324965	43.889475	150906	431	220102
B0FFGMPTKV	公共停车场	125.248809	43.888868	150904	431	220106
B0FFGMPU9X	公共停车场	125.329254	43.893288	150904	431	220102
B0FFGMQ1XA	路边停车场	125.328032	43.871422	150906	431	220102
B0FFGMQ30E	停车场相关	125.293066	43.887521	150900	431	220106
B0FFGMQ7I5	公共停车场	125.282041	43.880782	150904	431	220106
B0FFGMQ941	路边停车场	125.345156	43.913931	150906	431	220103
B0FFGMQB4Q	公共停车场	125.295757	43.90115	150904	431	220106
B0FFGMQFZK	路边停车场	125.371857	43.824182	150906	431	220102
B0FFGMQHQ7	公共停车场	125.261574	43.862607	150904	431	220106
B0FFGMQK3E	停车场相关	125.432408	43.828776	150900	431	220102
B0FFGMQKZN	路边停车场	125.433613	43.828234	150906	431	220102
B0FFGMQPL6	路边停车场	125.366107	43.823404	150906	431	220102
B0FFGMQRAO	公共停车场	125.324571	43.861135	150904	431	220104
B0FFGMR1JU	路边停车场	125.298216	43.857853	150906	431	220104
B0FFGMTD6S	专用停车场	125.323875	43.87084	150905	431	220104
B0FFGNLDEO	公共停车场	125.289187	43.836969	150904	431	220104
B0FFGNLDEP	公共停车场	125.288054	43.836395	150904	431	220104
B0FFGNMMH1	专用停车场	125.261675	43.786632	150905	431	220102
B0FFGNMMH2	路边停车场|交通设施服务	125.255511	43.786672	150906|150904	431	220102
B0FFGNMMH3	专用停车场	125.255961	43.78516	150905	431	220102
B0FFGNMTYX	专用停车场	125.222859	43.784222	150905	431	220104
B0FFGNTOO4	专用停车场	125.207417	43.855699	150905	431	220106
B0FFGO11G9	公共停车场	125.375147	43.928082	150904	431	220105
B0FFGO11GB	公共停车场	125.375303	43.930159	150904	431	220105
B0FFGO1HD8	公共停车场	125.213761	43.809239	150904	431	220104
B0FFGO6YKB	公共停车场	125.254319	43.880923	150904	431	220106
B0FFGOU5SU	路边停车场|交通设施服务	125.253841	43.824714	150906|150904	431	220104
B0FFGOV5GE	路边停车场	125.389858	43.870144	150906	431	220105
B0FFGOX2HO	公共停车场	125.212374	43.86172	150904	431	220106
B0FFGOXJSK	公共停车场	125.239193	43.879311	150904	431	220106
B0FFGOXRMO	公共停车场	125.246343	43.883671	150904	431	220106
B0FFGOY1CL	公共停车场	125.296017	43.88678	150904	431	220104
B0FFGOYB1C	公共停车场	125.347709	43.876695	150904	431	220102
B0FFGOYOAN	停车场相关	125.325579	43.86633	150900	431	220102
B0FFGOZ6UC	公共停车场	125.370216	43.834247	150904	431	220102
B0FFGOZAFP	公共停车场	125.376882	43.837902	150904	431	220102
B0FFGP8B7C	公共停车场	125.289155	43.864538	150904	431	220104
B0FFGPZL0J	公共停车场	125.274817	43.876404	150904	431	220106
B0FFGSX1LV	交通服务相关	125.274478	43.862238	150000	431	220104
B0FFGSX8NB	停车场相关	125.325983	43.870567	150900	431	220102
B0FFGSYLRY	停车场相关	125.381924	43.858222	150900	431	220102
B0FFGSYQFM	公共停车场	125.27114	43.850313	150904	431	220104
B0FFGSYV23	公共停车场	125.275695	43.839567	150904	431	220104
B0FFGSZ64H	公共停车场	125.386657	43.886136	150904	431	220105
B0FFGSZXQ4	公共停车场	125.363319	43.89842	150904	431	220105
B0FFGT05KL	专用停车场	125.378651	43.878506	150905	431	220105
B0FFGT7AVR	公共停车场	125.28221	43.885645	150904	431	220106
B0FFGT7TO5	公共停车场	125.328083	43.871594	150904	431	220102
B0FFGT9DN4	路边停车场	125.246579	43.876666	150906	431	220106
B0FFGTAWIB	路边停车场	125.242154	43.889533	150906	431	220106
B0FFGTB6E7	路边停车场	125.288798	43.830375	150906	431	220104
B0FFGTBFY0	公共停车场	125.281234	43.878485	150904	431	220106
B0FFGTBO9W	公共停车场	125.324879	43.864426	150904	431	220104
B0FFGTBRQT	路边停车场	125.203904	43.859899	150906	431	220106
B0FFGTCJY2	路边停车场	125.338928	43.893601	150906	431	220102
B0FFGTCRVU	公共停车场	125.305039	43.866466	150904	431	220104
B0FFGTDIG3	公共停车场	125.242139	43.817996	150904	431	220104
B0FFGTHNQ1	公共停车场	125.259705	43.825618	150904	431	220104
B0FFGU89F1	公共停车场	125.293339	43.919767	150904	431	220106
B0FFGVG41E	路边停车场	124.827957	43.50399	150906	431	220184
B0FFGVGAH1	路边停车场	124.821807	43.502502	150906	431	220184
B0FFGVGAIG	公共停车场	124.812973	43.511295	150904	431	220184
B0FFGVGBE3	公共停车场	124.82357	43.510681	150904	431	220184
B0FFGVGEC4	路边停车场	124.821235	43.505313	150906	431	220184
B0FFGVT33B	公共停车场	124.820377	43.5089	150904	431	220184
B0FFGVU810	路边停车场	124.826805	43.510486	150906	431	220184
B0FFGVV7QX	公共停车场	124.817131	43.503547	150904	431	220184
B0FFGVWKER	公共停车场	124.819946	43.509311	150904	431	220184
B0FFGW00OO	公共停车场	124.816047	43.500106	150904	431	220184
B0FFGW0DSA	路边停车场	124.815277	43.504749	150906	431	220184
B0FFGW0FRP	公共停车场	124.826202	43.510524	150904	431	220184
B0FFGW48DT	公共停车场	124.806137	43.501796	150904	431	220184
B0FFGW4I86	路边停车场	124.8302	43.51025	150906	431	220184
B0FFGW5LX2	路边停车场	124.825558	43.507459	150906	431	220184
B0FFGW5Z3Q	公共停车场	124.822026	43.506276	150904	431	220184
B0FFGW61G0	路边停车场	124.824722	43.510147	150906	431	220184
B0FFGW61UE	公共停车场	124.810127	43.504638	150904	431	220184
B0FFGW6R5Q	路边停车场	124.821472	43.505241	150906	431	220184
B0FFGW81DC	公共停车场	124.82656	43.502735	150904	431	220184
B0FFGW8GRY	公共停车场	124.815559	43.504901	150904	431	220184
B0FFGW8JK4	路边停车场	124.822357	43.499618	150906	431	220184
B0FFGWW27J	公共停车场	125.376937	43.876678	150904	431	220105
B0FFGXDBG1	停车场相关	125.283928	43.859967	150900	431	220104
B0FFGXT08Y	专用停车场	125.371402	43.908753	150905	431	220105
B0FFH0TDE3	公共停车场	125.464552	43.792245	150904	431	220102
B0FFH15WI2	公共停车场	125.35264	43.870921	150904	431	220102
B0FFH15X0T	路边停车场	125.350215	43.870355	150906	431	220102
B0FFH15X4D	公共停车场	125.390587	43.875316	150904	431	220105
B0FFH15XTR	公共停车场	125.394061	43.879226	150904	431	220105
B0FFH15Z7R	路边停车场	125.386257	43.87529	150906	431	220105
B0FFH1612Y	路边停车场	125.276557	43.908995	150906	431	220106
B0FFH1616A	公共停车场	125.350504	43.869948	150904	431	220102
B0FFH16179	路边停车场	125.276521	43.904281	150906	431	220106
B0FFH1627T	路边停车场	125.335573	43.91447	150906	431	220103
B0FFH162LB	公共停车场	125.35039	43.864811	150904	431	220102
B0FFH163D6	路边停车场	125.425186	43.970772	150906	431	220103
B0FFH1641T	公共停车场	125.425252	43.971606	150904	431	220103
B0FFH1664P	公共停车场	125.316303	43.917661	150904	431	220103
B0FFH166BN	专用停车场	125.303294	43.922698	150905	431	220106
B0FFH166C9	公共停车场	125.281667	43.930273	150904	431	220103
B0FFH166NI	路边停车场	125.424886	43.971551	150906	431	220103
B0FFH167B6	停车场出入口	125.39416	43.887428	150909	431	220105
B0FFH167CS	公共停车场	125.321353	43.963219	150904	431	220103
B0FFH167QE	公共停车场	125.322353	43.963729	150904	431	220103
B0FFH167WK	路边停车场	125.394457	43.971646	150906	431	220103
B0FFH169P4	公共停车场	125.391408	43.880849	150904	431	220105
B0FFH169ZK	公共停车场	125.39344	43.879004	150904	431	220105
B0FFH16CR6	公共停车场	125.352545	43.869956	150904	431	220102
B0FFH16E0R	公共停车场	125.415172	43.964658	150904	431	220103
B0FFH16E9S	公共停车场	125.394345	43.881601	150904	431	220105
B0FFH16EMN	路边停车场	125.388974	43.875332	150906	431	220105
B0FFH16GAK	停车场出入口	125.318252	43.913581	150909	431	220103
B0FFH16H4K	路边停车场	125.337197	43.912845	150906	431	220103
B0FFH16HKY	路边停车场	125.332426	43.913749	150906	431	220103
B0FFH16HTA	专用停车场	125.338132	43.912589	150905	431	220103
B0FFH16IZ6	专用停车场	125.394118	43.972224	150905	431	220103
B0FFH16L1A	公共停车场	125.276871	43.917399	150904	431	220106
B0FFH16L4I	路边停车场	125.329097	43.901637	150906	431	220103
B0FFH16L9O	专用停车场	125.388766	43.972201	150905	431	220103
B0FFH16M4U	公共停车场	125.39383	43.96754	150904	431	220103
B0FFH16M8T	路边停车场	125.394521	43.968398	150906	431	220103
B0FFH16MZQ	公共停车场	125.300119	43.924168	150904	431	220106
B0FFH17QOT	公共停车场	125.277947	43.902781	150904	431	220106
B0FFH17QRP	公共停车场	125.31603	43.921466	150904	431	220103
B0FFH17TN6	公共停车场	125.288012	43.90269	150904	431	220106
B0FFH17U82	专用停车场	125.350929	43.91768	150905	431	220103
B0FFH17ULO	公共停车场	125.288481	43.900101	150904	431	220106
B0FFH17URP	公共停车场	125.357407	43.941466	150904	431	220103
B0FFH17UZF	路边停车场	125.354108	43.919646	150906	431	220103
B0FFH188DO	路边停车场	125.368183	43.878566	150906	431	220105
B0FFH188I8	路边停车场	125.262531	43.912757	150906	431	220106
B0FFH188J2	专用停车场	125.318293	43.915811	150905	431	220103
B0FFH18AV2	路边停车场	125.366836	43.846482	150906	431	220102
B0FFH18B4H	路边停车场	125.394182	43.969756	150906	431	220103
B0FFH18B9O	专用停车场	125.389381	43.970091	150905	431	220103
B0FFH18CM9	路边停车场	125.388536	43.96845	150906	431	220103
B0FFH18D1B	路边停车场	125.39335	43.97013	150906	431	220103
B0FFH18E9W	公共停车场	125.390919	43.913803	150904	431	220105
B0FFH18EDZ	专用停车场	125.36955	43.867033	150905	431	220105
B0FFH18ENT	专用停车场	125.39293	43.97312	150905	431	220103
B0FFH18F2F	路边停车场	125.394449	43.973267	150906	431	220103
B0FFH18FDS	公共停车场	125.318754	43.954632	150904	431	220103
B0FFH18FJU	路边停车场	125.342939	43.897939	150906	431	220102
B0FFH18FN5	路边停车场	125.329287	43.922965	150906	431	220103
B0FFH18FZU	路边停车场	125.343458	43.89763	150906	431	220102
B0FFH18GM1	停车场出入口	125.391425	43.916415	150909	431	220105
B0FFH18GY7	路边停车场	125.394215	43.974733	150906	431	220103
B0FFH18HEZ	路边停车场	125.388267	43.9721	150906	431	220103
B0FFH18HXO	公共停车场	125.279307	43.923211	150904	431	220106
B0FFH18IAX	路边停车场	125.329107	43.928327	150906	431	220103
B0FFH18IFZ	公共停车场	125.329229	43.923059	150904	431	220103
B0FFH18IRI	公共停车场	125.327118	43.901405	150904	431	220103
B0FFH18IRZ	停车场出入口	125.32855	43.898254	150909	431	220103
B0FFH18IZF	路边停车场	125.32786	43.898536	150906	431	220103
B0FFH18J9K	停车场出入口	125.32715	43.901006	150909	431	220103
B0FFH18JA7	专用停车场	125.370589	43.867086	150905	431	220105
B0FFH18JCT	停车场出入口	125.328359	43.898752	150909	431	220103
B0FFH18JE7	路边停车场	125.325557	43.900702	150906	431	220103
B0FFH18JF7	公共停车场	125.328517	43.922016	150904	431	220103
B0FFH18JJC	路边停车场	125.329324	43.919566	150906	431	220103
B0FFH18JJY	公共停车场	125.329143	43.927016	150904	431	220103
B0FFH18JKC	路边停车场	125.375269	43.84963	150906	431	220102
B0FFH18JKU	路边停车场	125.333688	43.945117	150906	431	220103
B0FFH18JUD	路边停车场	125.374373	43.845351	150906	431	220102
B0FFH18K2G	路边停车场	125.330985	43.942679	150906	431	220103
B0FFH18K6T	公共停车场	125.337081	43.944753	150904	431	220103
B0FFH18K7O	公共停车场	125.372534	43.84798	150904	431	220102
B0FFH18K8C	路边停车场	125.329318	43.920769	150906	431	220103
B0FFH18KCY	路边停车场	125.329017	43.929306	150906	431	220103
B0FFH18L1Z	公共停车场	125.342531	43.897149	150904	431	220102
B0FFH18L94	公共停车场	125.345356	43.894978	150904	431	220102
B0FFH18L9U	公共停车场	125.342657	43.895236	150904	431	220102
B0FFH18LB2	公共停车场	125.343415	43.895077	150904	431	220102
B0FFH18LHC	公共停车场	125.373486	43.869501	150904	431	220105
B0FFH18LZX	路边停车场	125.337205	43.941519	150906	431	220103
B0FFH18M39	路边停车场	125.335401	43.944998	150906	431	220103
B0FFH18N91	公共停车场	125.374742	43.869502	150904	431	220105
B0FFH18NNV	专用停车场	125.39186	43.913847	150905	431	220105
B0FFH18P29	停车场出入口	125.37998	43.919064	150909	431	220105
B0FFH18PBC	路边停车场	125.331107	43.944936	150906	431	220103
B0FFH18PLI	路边停车场	125.281218	43.910052	150906	431	220106
B0FFH18PLW	路边停车场	125.369743	43.846273	150906	431	220102
B0FFH18PR3	公共停车场	125.372754	43.850064	150904	431	220102
B0FFH18PR7	公共停车场	125.375785	43.849823	150904	431	220102
B0FFH18PT8	路边停车场	125.35854	43.880817	150906	431	220105
B0FFH18PVY	路边停车场	125.373953	43.879634	150906	431	220105
B0FFH18Q85	公共停车场	125.36145	43.88195	150904	431	220105
B0FFH18QI4	公共停车场	125.395337	43.897801	150904	431	220105
B0FFH18QJJ	公共停车场	125.396891	43.897909	150904	431	220105
B0FFH18QMK	公共停车场	125.368132	43.882009	150904	431	220105
B0FFH18QNV	路边停车场	125.370902	43.847096	150906	431	220102
B0FFH18QNY	路边停车场	125.358344	43.88106	150906	431	220105
B0FFH18QWF	路边停车场	125.370597	43.88086	150906	431	220105
B0FFH18QX9	路边停车场	125.370534	43.851049	150906	431	220102
B0FFH18QZD	路边停车场	125.3956	43.897898	150906	431	220105
B0FFH18R5U	路边停车场	125.369327	43.879199	150906	431	220105
B0FFH18R6V	专用停车场	125.37064	43.868746	150905	431	220105
B0FFH18RI7	路边停车场	125.374246	43.879358	150906	431	220105
B0FFH18RKB	路边停车场	125.375294	43.845771	150906	431	220102
B0FFH18S2T	路边停车场	125.371956	43.845421	150906	431	220102
B0FFH18SAL	专用停车场	125.279028	43.910467	150905	431	220106
B0FFH18SJX	公共停车场	125.373155	43.87098	150904	431	220105
B0FFH18SMG	专用停车场	125.372986	43.86933	150905	431	220105
B0FFH18SRP	路边停车场	125.364721	43.878462	150906	431	220105
B0FFH18SYN	公共停车场	125.309412	43.898277	150904	431	220103
B0FFH18T2Q	路边停车场	125.366373	43.87851	150906	431	220105
B0FFH18TH3	路边停车场	125.369778	43.843159	150906	431	220102
B0FFH18TOI	专用停车场	125.369442	43.868586	150905	431	220105
B0FFH18TWV	路边停车场	125.393404	43.97305	150906	431	220103
B0FFH18U82	公共停车场	125.327133	43.901003	150904	431	220103
B0FFH18UDQ	公共停车场	125.329234	43.921611	150904	431	220103
B0FFH18UWQ	路边停车场	125.387131	43.970398	150906	431	220103
B0FFH19TAU	路边停车场	125.327343	43.897603	150906	431	220103
B0FFH19TC2	停车场出入口	125.327087	43.896952	150909	431	220103
B0FFH19TC6	路边停车场	125.326929	43.898184	150906	431	220103
B0FFH19TSG	公共停车场	125.321965	43.903689	150904	431	220103
B0FFH19U1D	路边停车场	125.321555	43.903114	150906	431	220103
B0FFH19W0G	路边停车场	125.318948	43.926961	150906	431	220103
B0FFH19W74	公共停车场	125.325288	43.899109	150904	431	220103
B0FFH19WBN	公共停车场	125.328134	43.897055	150904	431	220103
B0FFH19WEA	路边停车场	125.327832	43.924018	150906	431	220103
B0FFH19WK4	路边停车场	125.325165	43.898469	150906	431	220103
B0FFH19WK9	公共停车场	125.328503	43.924132	150904	431	220103
B0FFH19WYK	公共停车场	125.345447	43.935363	150904	431	220103
B0FFH19XMX	公共停车场	125.319523	43.927224	150904	431	220103
B0FFH19XUT	公共停车场	125.325138	43.899646	150904	431	220103
B0FFH19Y11	路边停车场	125.323811	43.904232	150906	431	220103
B0FFH19YDJ	路边停车场	125.320143	43.926576	150906	431	220103
B0FFH19YJP	路边停车场	125.327671	43.897218	150906	431	220103
B0FFH19YO6	路边停车场	125.325774	43.898293	150906	431	220103
B0FFH19Z07	路边停车场	125.327025	43.924999	150906	431	220103
B0FFH19ZEI	公共停车场	125.369808	43.872689	150904	431	220105
B0FFH1A2ZH	公共停车场	125.321243	43.926651	150904	431	220103
B0FFH1A3PR	专用停车场	125.280991	43.910782	150905	431	220106
B0FFH1A91E	路边停车场	125.323431	43.902128	150906	431	220103
B0FFH1AA7K	路边停车场	125.288882	43.941431	150906	431	220103
B0FFH1ADG1	公共停车场	125.327566	43.924304	150904	431	220103
B0FFH1ADPY	公共停车场	125.328405	43.864314	150904	431	220102
B0FFH1AEFX	公共停车场	125.377095	43.911221	150904	431	220105
B0FFH1AFAF	公共停车场	125.368147	43.873366	150904	431	220105
B0FFH1AGPT	公共停车场	125.375982	43.871398	150904	431	220105
B0FFH1AHKY	公共停车场	125.368088	43.871964	150904	431	220105
B0FFH1AHYO	路边停车场	125.319496	43.904654	150906	431	220103
B0FFH1AIHN	公共停车场	125.279775	43.910798	150904	431	220106
B0FFH1AK4A	公共停车场	125.279965	43.915027	150904	431	220106
B0FFH1AMLU	公共停车场	125.284323	43.870242	150904	431	220104
B0FFH1BU8F	专用停车场	125.384669	43.897779	150905	431	220105
B0FFH1BWLA	路边停车场	125.390781	43.897748	150906	431	220105
B0FFH1BXSS	公共停车场	125.315925	43.908949	150904	431	220103
B0FFH1CK5F	路边停车场	125.296966	43.899514	150906	431	220106
B0FFH1CKRH	公共停车场	125.297801	43.899614	150904	431	220106
B0FFH1CL1Q	路边停车场	125.297301	43.898835	150906	431	220106
B0FFH1CL6Z	路边停车场	125.295136	43.898337	150906	431	220106
B0FFH1CL9O	公共停车场	125.298618	43.899752	150904	431	220106
B0FFH1CLIR	公共停车场	125.296038	43.899271	150904	431	220106
B0FFH1CMTL	公共停车场	125.296494	43.897903	150904	431	220106
B0FFH1DJAO	公共停车场	125.321787	43.926093	150904	431	220103
B0FFH1DLWD	公共停车场	125.368775	43.917818	150904	431	220105
B0FFH1DN3Q	公共停车场	125.370299	43.917508	150904	431	220105
B0FFH1DNJC	路边停车场	125.372654	43.866466	150906	431	220105
B0FFH1DOI5	公共停车场	125.368481	43.9177	150904	431	220105
B0FFH1DSQM	路边停车场	125.322024	43.890429	150906	431	220104
B0FFH1DUAA	公共停车场	125.320825	43.889513	150904	431	220104
B0FFH1DX18	公共停车场	125.309601	43.893255	150904	431	220104
B0FFH1DX3O	公共停车场	125.312283	43.893708	150904	431	220104
B0FFH1DXRR	路边停车场	125.311928	43.894453	150906	431	220104
B0FFH1DY48	公共停车场	125.311677	43.894822	150904	431	220104
B0FFH1DYRB	路边停车场	125.311082	43.892824	150906	431	220104
B0FFH1DZAH	路边停车场	125.293581	43.900512	150906	431	220106
B0FFH1DZHW	公共停车场	125.292012	43.902074	150904	431	220106
B0FFH1E012	公共停车场	125.292684	43.898483	150904	431	220106
B0FFH1E0RS	路边停车场	125.297371	43.903848	150906	431	220106
B0FFH1E0VA	路边停车场	125.292742	43.90098	150906	431	220106
B0FFH1E0WR	路边停车场	125.293392	43.900739	150906	431	220106
B0FFH1E1C8	路边停车场	125.295173	43.900598	150906	431	220106
B0FFH1E1GZ	路边停车场	125.295577	43.901246	150906	431	220106
B0FFH1E1IZ	路边停车场	125.294184	43.899166	150906	431	220106
B0FFH1E21N	路边停车场	125.295954	43.90178	150906	431	220106
B0FFH1E23L	公共停车场	125.293237	43.901669	150904	431	220106
B0FFH1E6NN	路边停车场	125.336007	43.920552	150906	431	220103
B0FFH1E87N	公共停车场	125.337937	43.920035	150904	431	220103
B0FFH1E8FW	公共停车场	125.329333	43.929645	150904	431	220103
B0FFH1E8Q1	公共停车场	125.329176	43.930303	150904	431	220103
B0FFH1E8VA	公共停车场	125.336829	43.920566	150904	431	220103
B0FFH1E8ZU	公共停车场	125.334367	43.923768	150904	431	220103
B0FFH1E94J	路边停车场	125.330828	43.930831	150906	431	220103
B0FFH1E97J	路边停车场	125.333945	43.92102	150906	431	220103
B0FFH1E9SF	路边停车场	125.321486	43.90639	150906	431	220103
B0FFH1EA1W	路边停车场	125.32239	43.906867	150906	431	220103
B0FFH1EA28	公共停车场	125.351409	43.891008	150904	431	220102
B0FFH1EBC9	路边停车场	125.322946	43.907081	150906	431	220103
B0FFH1EBCZ	路边停车场	125.3221	43.930902	150906	431	220103
B0FFH1EBGL	路边停车场	125.322094	43.905828	150906	431	220103
B0FFH1EBNK	公共停车场	125.356338	43.894154	150904	431	220102
B0FFH1EBRQ	公共停车场	125.356211	43.895137	150904	431	220102
B0FFH1EBSJ	公共停车场	125.32063	43.909023	150904	431	220103
B0FFH1EBT3	公共停车场	125.377374	43.885404	150904	431	220105
B0FFH1EBY6	公共停车场	125.31908	43.908969	150904	431	220103
B0FFH1ECVC	路边停车场	125.319385	43.930912	150906	431	220103
B0FFH1ED11	路边停车场	125.390601	43.878679	150906	431	220105
B0FFH1ED4W	公共停车场	125.32009	43.928664	150904	431	220103
B0FFH1EDG6	公共停车场	125.33492	43.920544	150904	431	220103
B0FFH1EDIN	公共停车场	125.342708	43.899139	150904	431	220102
B0FFH1EDLT	路边停车场	125.389463	43.879146	150906	431	220105
B0FFH1EDSL	路边停车场	125.337527	43.902112	150906	431	220102
B0FFH1EDXC	公共停车场	125.340093	43.899899	150904	431	220102
B0FFH1EE5G	公共停车场	125.318317	43.929376	150904	431	220103
B0FFH1EF6C	路边停车场	125.318611	43.929479	150906	431	220103
B0FFH1EFBP	路边停车场	125.339747	43.902095	150906	431	220102
B0FFH1EFU0	路边停车场	125.318837	43.930233	150906	431	220103
B0FFH1EG57	路边停车场	125.318746	43.928818	150906	431	220103
B0FFH1EGA9	公共停车场	125.32037	43.938365	150904	431	220103
B0FFH1EGZQ	路边停车场	125.333245	43.930848	150906	431	220103
B0FFH1EIE4	公共停车场|交通设施服务	125.327033	43.904628	150904|150906	431	220103
B0FFH1EKVS	公共停车场	125.37333	43.920805	150904	431	220105
B0FFH1EMPC	公共停车场	125.374458	43.920478	150904	431	220105
B0FFH1EXAE	公共停车场	125.348349	43.873509	150904	431	220102
B0FFH1EXDE	路边停车场	125.33165	43.86438	150906	431	220102
B0FFH1EXNT	路边停车场	125.354733	43.942898	150906	431	220103
B0FFH1EXOS	公共停车场	125.356905	43.941271	150904	431	220103
B0FFH1EYQM	公共停车场	125.328805	43.868773	150904	431	220102
B0FFH1EYVI	公共停车场	125.339603	43.87281	150904	431	220102
B0FFH1EYVV	路边停车场	125.352948	43.939149	150906	431	220103
B0FFH1EZA9	公共停车场	125.348756	43.878048	150904	431	220102
B0FFH1EZBD	路边停车场	125.338876	43.872429	150906	431	220102
B0FFH1EZHV	公共停车场	125.349834	43.873818	150904	431	220102
B0FFH1FASC	路边停车场	125.341631	43.872248	150906	431	220102
B0FFH1FD23	公共停车场	125.341569	43.871328	150904	431	220102
B0FFH1FFU5	公共停车场	125.380296	43.922171	150904	431	220105
B0FFH1FGZO	专用停车场	125.359276	43.929645	150905	431	220103
B0FFH1FH6R	公共停车场	125.320112	43.903385	150904	431	220103
B0FFH1FHG8	公共停车场	125.320877	43.90287	150904	431	220103
B0FFH1FINN	公共停车场	125.317349	43.905524	150904	431	220103
B0FFH1FJ2P	路边停车场	125.327807	43.904747	150906	431	220103
B0FFH1FK99	公共停车场	125.295503	43.899834	150904	431	220106
B0FFH1FNMJ	公共停车场	125.330005	43.908526	150904	431	220103
B0FFH1FPCK	路边停车场	125.331481	43.908915	150906	431	220103
B0FFH1FQ5T	路边停车场	125.332428	43.908213	150906	431	220103
B0FFH1G4KN	专用停车场	125.380068	43.894723	150905	431	220105
B0FFH1G4VH	路边停车场	125.379011	43.89491	150906	431	220105
B0FFH1G58I	路边停车场	125.338983	43.910041	150906	431	220103
B0FFH1G6WF	停车场出入口	125.380029	43.894905	150909	431	220105
B0FFH1G7L7	专用停车场	125.377027	43.925812	150905	431	220105
B0FFH1G82Y	路边停车场	125.305304	43.900524	150906	431	220103
B0FFH1G8TT	路边停车场	125.347754	43.912871	150906	431	220103
B0FFH1G9J1	专用停车场	125.327905	43.935223	150905	431	220103
B0FFH1G9OJ	公共停车场	125.288865	43.852222	150904	431	220104
B0FFH1G9PU	交通服务相关	125.338981	43.912432	150000	431	220103
B0FFH1G9YR	公共停车场	125.285417	43.856711	150904	431	220104
B0FFH1GA3L	专用停车场	125.325465	43.935468	150905	431	220103
B0FFH1GACV	路边停车场	125.338139	43.951573	150906	431	220103
B0FFH1GAEG	路边停车场	125.346963	43.91284	150906	431	220103
B0FFH1GAF3	路边停车场	125.304394	43.898508	150906	431	220103
B0FFH1GAR0	公共停车场	125.304142	43.898356	150904	431	220103
B0FFH1GAYM	路边停车场	125.332987	43.875772	150906	431	220102
B0FFH1GB1O	路边停车场	125.328906	43.934883	150906	431	220103
B0FFH1GB20	路边停车场	125.347442	43.91314	150906	431	220103
B0FFH1GB31	公共停车场	125.286888	43.859881	150904	431	220104
B0FFH1GBSW	路边停车场	125.332198	43.87672	150906	431	220102
B0FFH1GBSY	公共停车场	125.286676	43.855657	150904	431	220104
B0FFH1GC0S	公共停车场	125.331505	43.876203	150904	431	220102
B0FFH1GC8Y	公共停车场	125.283419	43.857585	150904	431	220104
B0FFH1GCUF	路边停车场	125.291607	43.856399	150906	431	220104
B0FFH1GDB2	公共停车场	125.290429	43.857267	150904	431	220104
B0FFH1GDL3	路边停车场	125.331494	43.87704	150906	431	220102
B0FFH1GDU1	公共停车场	125.281947	43.85802	150904	431	220104
B0FFH1GE1T	路边停车场	125.324976	43.906334	150906	431	220103
B0FFH1GE5S	路边停车场	125.333552	43.876747	150906	431	220102
B0FFH1GEN3	路边停车场	125.305261	43.899801	150906	431	220103
B0FFH1GFLW	路边停车场	125.304544	43.8994	150906	431	220103
B0FFH1GJ23	路边停车场	125.304801	43.899098	150906	431	220103
B0FFH1GLMJ	公共停车场	125.303832	43.897375	150904	431	220104
B0FFH1GME6	路边停车场	125.367285	43.88145	150906	431	220105
B0FFH1GN1F	公共停车场	125.287344	43.937323	150904	431	220103
B0FFH1GNCP	路边停车场	125.368983	43.880001	150906	431	220105
B0FFH1GNQI	路边停车场	125.293057	43.93734	150906	431	220103
B0FFH1GNTR	路边停车场	125.284387	43.936998	150906	431	220103
B0FFH1GNY4	路边停车场	125.332149	43.937271	150906	431	220103
B0FFH1GO81	停车场出入口	125.332619	43.937263	150909	431	220103
B0FFH1GOO3	公共停车场	125.370516	43.880381	150904	431	220105
B0FFH1GORA	路边停车场	125.335633	43.93759	150906	431	220103
B0FFH1GOX4	公共停车场	125.369492	43.880344	150904	431	220105
B0FFH1GP1Z	路边停车场	125.329209	43.933333	150906	431	220103
B0FFH1GP28	路边停车场	125.283536	43.937777	150906	431	220103
B0FFH1GTDL	公共停车场	125.366163	43.879394	150904	431	220105
B0FFH1GU2N	公共停车场	125.191411	44.439421	150904	431	220122
B0FFH1GV9G	路边停车场	125.18798	44.431476	150906	431	220122
B0FFH1GVE6	公共停车场	125.313267	43.891594	150904	431	220104
B0FFH1GVI1	路边停车场	125.321731	43.928531	150906	431	220103
B0FFH1GWY2	路边停车场	125.188671	44.433148	150906	431	220122
B0FFH1GY6G	公共停车场	125.322447	43.927164	150904	431	220103
B0FFH1GY70	路边停车场	125.328886	43.9419	150906	431	220103
B0FFH1GY80	公共停车场	125.321116	43.928702	150904	431	220103
B0FFH1GY9S	路边停车场	125.320827	43.928814	150906	431	220103
B0FFH1GYOG	路边停车场	125.321881	43.927767	150906	431	220103
B0FFH1GYRP	公共停车场	125.319364	43.906859	150904	431	220103
B0FFH1GZ90	路边停车场	125.318547	43.90748	150906	431	220103
B0FFH1GZA4	路边停车场	125.328788	43.945486	150906	431	220103
B0FFH1GZI8	公共停车场	125.319536	43.905869	150904	431	220103
B0FFH1GZM8	停车场出入口	125.32041	43.905852	150909	431	220103
B0FFH1GZSU	公共停车场	125.393747	43.89742	150904	431	220105
B0FFH1GZWG	公共停车场	125.394417	43.895414	150904	431	220105
B0FFH1H0B3	路边停车场	125.328944	43.940627	150906	431	220103
B0FFH1H0G3	公共停车场	125.394186	43.895364	150904	431	220105
B0FFH1H0IM	公共停车场	125.318733	43.906863	150904	431	220103
B0FFH1H0KE	路边停车场	125.315027	43.891314	150906	431	220104
B0FFH1H3WX	路边停车场	125.189298	44.434218	150906	431	220122
B0FFH1H42Y	路边停车场	125.190315	44.436208	150906	431	220122
B0FFH1H7W8	路边停车场	125.326999	43.873499	150906	431	220102
B0FFH1HBAD	公共停车场	125.293419	43.860383	150904	431	220104
B0FFH1HDSE	公共停车场	125.37732	43.887042	150904	431	220105
B0FFH1HDSK	路边停车场	125.292378	43.85648	150906	431	220104
B0FFH1HGVM	路边停车场	125.347271	43.871883	150906	431	220102
B0FFH1HHIE	公共停车场	125.286834	43.874359	150904	431	220104
B0FFH1HIID	公共停车场	125.291395	43.858892	150904	431	220104
B0FFH1HIU4	专用停车场	125.293295	43.86036	150905	431	220104
B0FFH1HJ55	公共停车场	125.288569	43.860164	150904	431	220104
B0FFH1HJ82	公共停车场	125.2836	43.934235	150904	431	220103
B0FFH1HJDJ	公共停车场	125.365727	43.871311	150904	431	220105
B0FFH1HK6I	路边停车场	125.288629	43.932228	150906	431	220103
B0FFH1HXDL	公共停车场	125.344366	43.895398	150904	431	220102
B0FFH1IAMY	路边停车场	125.348739	43.898508	150906	431	220102
B0FFH1IC8H	路边停车场	125.347193	43.897422	150906	431	220102
B0FFH1IDBB	路边停车场	125.346372	43.897737	150906	431	220102
B0FFH1LXAS	公共停车场	125.329225	43.924377	150904	431	220103
B0FFH1MTLK	路边停车场	125.369607	43.880131	150906	431	220105
B0FFH1OQWT	公共停车场	125.327156	43.924906	150904	431	220103
B0FFH1TEZD	公共停车场	125.323914	43.889289	150904	431	220104
B0FFH1TF45	公共停车场	125.279474	43.910501	150904	431	220106
B0FFH1TF8E	路边停车场	125.327174	43.899342	150906	431	220103
B0FFH1WJW2	路边停车场	125.328564	43.922031	150906	431	220103
B0FFH1ZB2E	公共停车场	125.340556	43.900876	150904	431	220102
B0FFH1ZO1B	公共停车场	125.283286	43.87588	150904	431	220106
B0FFH1ZRLK	路边停车场	125.414089	43.887308	150906	431	220105
B0FFH1ZSMS	公共停车场	125.350635	43.88067	150904	431	220102
B0FFH1ZSOD	路边停车场	125.350791	43.88134	150906	431	220102
B0FFH1ZSQ3	停车场出入口	125.35011	43.880634	150909	431	220102
B0FFH1ZSQB	路边停车场	125.350123	43.880152	150906	431	220102
B0FFH1ZSQH	路边停车场	125.382275	43.909049	150906	431	220105
B0FFH1ZTTL	公共停车场	125.34953	43.878507	150904	431	220102
B0FFH1ZTU1	公共停车场	125.350089	43.880636	150904	431	220102
B0FFH1ZTU4	路边停车场	125.351352	43.880308	150906	431	220102
B0FFH1ZTUB	公共停车场	125.349046	43.878995	150904	431	220102
B0FFH1ZTVH	专用停车场	125.33581	43.909316	150905	431	220103
B0FFH1ZUYI	公共停车场	125.351326	43.879586	150904	431	220102
B0FFH1ZXE8	路边停车场	125.350276	43.880829	150906	431	220102
B0FFH202SK	路边停车场	125.317569	43.918712	150906	431	220103
B0FFH202TX	公共停车场	125.317761	43.907333	150904	431	220103
B0FFH202U4	公共停车场	125.704717	44.544019	150904	431	220183
B0FFH202V2	路边停车场	125.336582	43.900766	150906	431	220102
B0FFH2033W	公共停车场	125.367953	43.889838	150904	431	220105
B0FFH2034H	专用停车场	125.332955	43.958325	150905	431	220103
B0FFH203IP	路边停车场	125.335607	43.901218	150906	431	220103
B0FFH2048K	公共停车场	125.704086	44.543688	150904	431	220183
B0FFH204AO	路边停车场	125.318396	43.908248	150906	431	220103
B0FFH204GN	公共停车场	125.266956	43.909301	150904	431	220106
B0FFH205L3	公共停车场	125.373892	43.885252	150904	431	220105
B0FFH205PO	公共停车场	125.308941	43.919009	150904	431	220106
B0FFH205Q7	停车场出口	125.308851	43.91379	150908	431	220106
B0FFH205SF	公共停车场	125.311634	43.901471	150904	431	220103
B0FFH205SL	停车场入口	125.309007	43.91336	150907	431	220106
B0FFH205SQ	公共停车场	125.310419	43.901446	150904	431	220103
B0FFH205XW	公共停车场	125.372895	43.88486	150904	431	220105
B0FFH205YB	路边停车场	125.305909	43.916609	150906	431	220106
B0FFH205ZR	公共停车场	125.373535	43.885575	150904	431	220105
B0FFH2063B	公共停车场	125.30284	43.917947	150904	431	220106
B0FFH2063Z	公共停车场	125.330936	43.90619	150904	431	220103
B0FFH2068X	路边停车场	125.331718	43.905316	150906	431	220103
B0FFH206BC	公共停车场	125.37189	43.882392	150904	431	220105
B0FFH206BM	公共停车场	125.356651	43.894771	150904	431	220102
B0FFH206P1	公共停车场	125.389482	43.894918	150904	431	220105
B0FFH207EU	路边停车场	125.295467	43.942725	150906	431	220103
B0FFH207P5	路边停车场	125.317829	43.942634	150906	431	220103
B0FFH207WH	公共停车场	125.328033	43.909425	150904	431	220103
B0FFH207YP	专用停车场	125.388006	43.893683	150905	431	220105
B0FFH2080Z	路边停车场	125.324033	43.939207	150906	431	220103
B0FFH20AXY	路边停车场	125.369438	43.887134	150906	431	220105
B0FFH20B0Z	专用停车场	125.367911	43.888679	150905	431	220105
B0FFH20CBG	公共停车场	125.368639	43.887179	150904	431	220105
B0FFH20CGV	公共停车场	125.350489	43.898648	150904	431	220102
B0FFH20ETD	路边停车场	125.364678	43.868037	150906	431	220105
B0FFH20F2L	公共停车场	125.365826	43.866184	150904	431	220105
B0FFH20FT9	路边停车场	125.364713	43.866987	150906	431	220105
B0FFH20FWH	路边停车场	125.342442	43.876148	150906	431	220102
B0FFH20HX7	公共停车场	125.337816	43.942419	150904	431	220103
B0FFH20I49	公共停车场	125.298936	43.940926	150904	431	220103
B0FFH20J0X	公共停车场	125.373467	43.882429	150904	431	220105
B0FFH20JC9	停车场出入口	125.337832	43.941991	150909	431	220103
B0FFH20JCO	公共停车场	125.339975	43.941985	150904	431	220103
B0FFH20JCX	公共停车场	125.306587	43.936515	150904	431	220103
B0FFH20KQG	路边停车场	125.369677	43.889392	150906	431	220105
B0FFH20NQM	专用停车场	125.32912	43.936617	150905	431	220103
B0FFH21ZSQ	路边停车场	125.326071	43.93536	150906	431	220103
B0FFH22E25	公共停车场	125.332366	43.899564	150904	431	220103
B0FFH22EB9	路边停车场	125.339755	43.842467	150906	431	220102
B0FFH22ETB	公共停车场	125.393989	43.873976	150904	431	220105
B0FFH22GHW	路边停车场	125.318434	43.92297	150906	431	220103
B0FFH22IEJ	公共停车场	125.342056	43.904138	150904	431	220103
B0FFH22KPD	公共停车场	125.352898	43.882685	150904	431	220105
B0FFH22NY4	路边停车场	125.362479	43.841121	150906	431	220102
B0FFH22XF0	公共停车场	125.341403	43.85107	150904	431	220102
B0FFH237CN	公共停车场	125.348092	43.848508	150904	431	220102
B0FFH2392O	停车场出入口	125.324283	43.890563	150909	431	220104
B0FFH23B19	停车场出入口	125.347116	43.895068	150909	431	220102
B0FFH23BG1	公共停车场	125.283284	43.932133	150904	431	220103
B0FFH23FV8	公共停车场	125.394207	43.875848	150904	431	220105
B0FFH23HSX	公共停车场	125.319677	43.925276	150904	431	220103
B0FFH23LPT	停车场入口	125.318354	43.890146	150907	431	220104
B0FFH23REV	公共停车场	125.323365	43.901063	150904	431	220103
B0FFH23U91	路边停车场	125.319708	43.926564	150906	431	220103
B0FFH241OY	公共停车场	125.376123	43.879021	150904	431	220105
B0FFH244RK	公共停车场	125.340446	43.924153	150904	431	220103
B0FFH248GK	专用停车场	125.394381	43.890341	150905	431	220105
B0FFH24A91	路边停车场	125.346924	43.946816	150906	431	220103
B0FFH24CP3	公共停车场	125.337969	43.93821	150904	431	220103
B0FFH24CQM	路边停车场	125.364655	43.873317	150906	431	220105
B0FFH24DU2	专用停车场	125.340062	43.937654	150905	431	220103
B0FFH24F7R	路边停车场	125.28364	43.934868	150906	431	220103
B0FFH24FJ9	公共停车场	125.381097	43.8855	150904	431	220105
B0FFH24GR9	公共停车场	126.551455	44.816449	150904	431	220182
B0FFH24HQ2	公共停车场	125.287434	43.912205	150904	431	220106
B0FFH24L6E	路边停车场	125.343412	43.931289	150906	431	220103
B0FFH24NH2	路边停车场	125.288876	43.910387	150906	431	220106
B0FFH24ULN	公共停车场	125.374161	43.876048	150904	431	220105
B0FFH24V38	公共停车场	125.364822	43.871484	150904	431	220105
B0FFH24VS1	公共停车场	125.348447	43.951921	150904	431	220103
B0FFH24WLP	路边停车场	125.372549	43.881046	150906	431	220105
B0FFH24X1I	路边停车场	125.365395	43.874877	150906	431	220105
B0FFH24XDM	路边停车场	125.282742	43.941041	150906	431	220103
B0FFH24ZRM	路边停车场	125.345227	43.94834	150906	431	220103
B0FFH2502Y	公共停车场	125.373015	43.881865	150904	431	220105
B0FFH2506X	路边停车场	125.371137	43.871537	150906	431	220105
B0FFH25097	公共停车场	125.344963	43.937691	150904	431	220103
B0FFH2535Q	公共停车场	125.364623	43.872184	150904	431	220105
B0FFH25427	公共停车场	125.374217	43.88111	150904	431	220105
B0FFH2544W	路边停车场	125.344214	43.944291	150906	431	220103
B0FFH25538	路边停车场	125.28877	43.944252	150906	431	220103
B0FFH258RZ	路边停车场	125.305608	43.939016	150906	431	220103
B0FFH2592K	公共停车场	125.287219	43.920557	150904	431	220106
B0FFH2594A	路边停车场	125.305659	43.939108	150906	431	220103
B0FFH25BQ5	公共停车场	125.29499	43.943187	150904	431	220103
B0FFH25BUQ	公共停车场	125.301654	43.942515	150904	431	220103
B0FFH25BX2	路边停车场	125.849862	44.160795	150906	431	220113
B0FFH25C6R	路边停车场	125.306585	43.938059	150906	431	220103
B0FFH25CDY	公共停车场	125.307734	43.939939	150904	431	220103
B0FFH25KD4	路边停车场	125.287773	43.933209	150906	431	220103
B0FFH25LL2	路边停车场	125.843644	44.157493	150906	431	220113
B0FFH25OK8	路边停车场	125.360213	43.88766	150906	431	220105
B0FFH25SNP	路边停车场	125.334606	43.931031	150906	431	220103
B0FFH25V1J	公共停车场	125.307769	43.915284	150904	431	220106
B0FFH25V50	公共停车场	125.426224	43.970113	150904	431	220103
B0FFH25VX3	公共停车场	125.343554	43.904299	150904	431	220103
B0FFH25W4I	公共停车场	125.345695	43.850484	150904	431	220102
B0FFH25WBG	路边停车场	125.321712	43.892721	150906	431	220104
B0FFH25WJI	专用停车场	125.349324	43.843279	150905	431	220102
B0FFH25XU8	路边停车场	125.325774	43.929729	150906	431	220103
B0FFH2614Y	停车场相关	125.226798	43.863749	150900	431	220106
B0FFH262PK	公共停车场	125.326379	43.864861	150904	431	220102
B0FFH263W2	公共停车场	125.332881	43.899481	150904	431	220103
B0FFH264WS	路边停车场	125.320281	43.925674	150906	431	220103
B0FFH265HV	公共停车场	125.342254	43.923891	150904	431	220103
B0FFH267FH	停车场出入口	125.331711	43.899019	150909	431	220103
B0FFH269OJ	路边停车场	125.326102	43.866776	150906	431	220102
B0FFH26BF1	路边停车场	125.389583	43.889038	150906	431	220105
B0FFH26BN9	公共停车场	125.328455	43.904133	150904	431	220103
B0FFH26C6I	公共停车场	125.322504	43.904229	150904	431	220103
B0FFH26DF2	公共停车场	125.327806	43.866215	150904	431	220102
B0FFH26IP8	公共停车场	125.389253	43.892878	150904	431	220105
B0FFH26J6S	路边停车场	125.372634	43.878569	150906	431	220105
B0FFH26J8H	路边停车场	125.328326	43.866349	150906	431	220102
B0FFH26M5S	路边停车场	125.374285	43.877849	150906	431	220105
B0FFH26MTR	公共停车场	125.328466	43.864626	150904	431	220102
B0FFH26O0D	公共停车场	125.31596	43.922039	150904	431	220103
B0FFH26P6X	公共停车场	125.323403	43.893047	150904	431	220104
B0FFH26TCU	公共停车场	125.3975	43.920008	150904	431	220105
B0FFH26VBT	路边停车场	125.321337	43.902398	150906	431	220103
B0FFH26VNG	公共停车场	125.325709	43.866962	150904	431	220102
B0FFH26VTC	公共停车场	125.402057	43.919567	150904	431	220105
B0FFH26VVI	路边停车场	125.325931	43.865767	150906	431	220102
B0FFH26YS7	路边停车场	125.373491	43.875412	150906	431	220105
B0FFH26YXH	公共停车场	125.335067	43.903398	150904	431	220103
B0FFH27269	路边停车场	125.276864	43.911303	150906	431	220106
B0FFH272OO	停车场入口	125.316992	43.890221	150907	431	220104
B0FFH273AU	公共停车场	125.390013	43.887081	150904	431	220105
B0FFH27AVF	路边停车场	125.324456	43.928532	150906	431	220103
B0FFH27BT2	路边停车场	125.320704	43.925932	150906	431	220103
B0FFH27LPC	路边停车场	125.324508	43.93024	150906	431	220103
B0FFH27LS3	公共停车场	125.318215	43.889377	150904	431	220104
B0FFH27M2F	公共停车场	125.321484	43.892151	150904	431	220104
B0FFH27M6U	路边停车场	125.316789	43.926487	150906	431	220103
B0FFH27MB4	公共停车场	125.327291	43.898456	150904	431	220103
B0FFH27MCQ	公共停车场	125.348819	43.931432	150904	431	220103
B0FFH27OC9	路边停车场	125.322208	43.922911	150906	431	220103
B0FFH27OHJ	公共停车场	125.365759	43.841214	150904	431	220102
B0FFH27OSU	公共停车场	125.288488	43.910171	150904	431	220106
B0FFH27OUF	公共停车场	125.381087	43.896889	150904	431	220105
B0FFH27POP	路边停车场	125.318232	43.928225	150906	431	220103
B0FFH27S3U	路边停车场	125.388583	43.893427	150906	431	220105
B0FFH27XY5	公共停车场	125.345443	43.931359	150904	431	220103
B0FFH281BF	路边停车场	125.389618	43.885827	150906	431	220105
B0FFH284PL	路边停车场	125.340229	43.915036	150906	431	220103
B0FFH28580	路边停车场	125.341493	43.913916	150906	431	220103
B0FFH2859R	公共停车场	125.345648	43.91512	150904	431	220103
B0FFH28881	路边停车场	125.347475	43.915626	150906	431	220103
B0FFH28BOJ	公共停车场	125.336971	43.908502	150904	431	220103
B0FFH28CBT	路边停车场	125.334696	43.939997	150906	431	220103
B0FFH28FUU	路边停车场	125.34256	43.923928	150906	431	220103
B0FFH28G95	公共停车场	125.31546	43.898381	150904	431	220103
B0FFH28H8A	路边停车场	125.336419	43.9081	150906	431	220103
B0FFH28NZP	专用停车场	125.389201	43.952153	150905	431	220105
B0FFH28OIZ	路边停车场	125.353746	43.891961	150906	431	220102
B0FFH28OP7	公共停车场	125.376742	43.886472	150904	431	220105
B0FFH28QVR	公共停车场	125.309126	43.920765	150904	431	220106
B0FFH28RIP	停车场出口	125.317136	43.89039	150908	431	220104
B0FFH28RWN	公共停车场	125.35215	43.886459	150904	431	220102
B0FFH28S02	公共停车场	125.376977	43.880917	150904	431	220105
B0FFH28SBQ	公共停车场	125.381669	43.896788	150904	431	220105
B0FFH28XRI	公共停车场	125.247436	43.902652	150904	431	220106
B0FFH28Z7G	公共停车场	125.3199	43.902348	150904	431	220103
[truncated: 12,503 more rows]
