# Supplementary material for: Design of Urban resilience model in emergency situations
Source: PLoS One. 2026 Jun 9;21(6):e0347588. doi: 10.1371/journal.pone.0347588 (PMC13249160; doi:10.1371/journal.pone.0347588)
Supplement: S1 File — (ZIP) [file pone.0347588.s001.zip › dataset/Appendix 4/Accommodation service data.csv]

id	type	lon_gcj02	lat_gcj02	typecode	citycode	adcode
B0FFKQO0XR	×¡ËÞ·þÎñÏà¹Ø	111.4499	39.64813	100000	471	150124
B0FFG9C83K	ÂÃ¹ÝÕÐ´ýËù	111.44956	39.648007	100200	471	150124
B0FFKWWIRA	ÂÃ¹ÝÕÐ´ýËù	111.448395	39.647583	100200	471	150124
B0HAVM9PM1	×¡ËÞ·þÎñÏà¹Ø	111.453192	39.651035	100000	471	150124
B01D70002A	±ö¹Ý¾Æµê	111.450999	41.099063	100100	471	150125
B0FFFXM3MH	±ö¹Ý¾Æµê	111.448672	41.099711	100100	471	150125
B0G0HHIPYC	±ö¹Ý¾Æµê	111.454068	41.100863	100100	471	150125
B0FFH6TMOB	±ö¹Ý¾Æµê	111.450501	41.09704	100100	471	150125
B0G0P9HKRJ	±ö¹Ý¾Æµê	111.448611	41.101672	100100	471	150125
B0G2U6ZKE0	±ö¹Ý¾Æµê	111.450491	41.096941	100100	471	150125
B0G2CM768O	ÂÃ¹ÝÕÐ´ýËù	111.454003	41.100668	100200	471	150125
B0FFKM4UYS	×¡ËÞ·þÎñÏà¹Ø	111.639636	40.758961	100000	471	150104
B0GDDUV4BX	ÂÃ¹ÝÕÐ´ýËù	111.550893	40.868508	100200	471	150103
B0FFKG9U7P	×¡ËÞ·þÎñÏà¹Ø	111.733602	40.780581	100000	471	150105
B01D70QNFT	±ö¹Ý¾Æµê	111.734435	40.779081	100100	471	150105
B0FFF6ZWH2	±ö¹Ý¾Æµê	111.734427	40.777455	100100	471	150105
B0HBKKPIOC	±ö¹Ý¾Æµê	111.734468	40.779333	100100	471	150105
B0G1X9HABA	×¡ËÞ·þÎñÏà¹Ø	111.727755	40.778703	100000	471	150105
B0FFFHAWD1	×¡ËÞ·þÎñÏà¹Ø	111.665316	40.829123	100000	471	150102
B0FFFO7MD4	×¡ËÞ·þÎñÏà¹Ø	111.665428	40.82815	100000	471	150102
B0FFFPIKRL	ÂÃ¹ÝÕÐ´ýËù	111.665038	40.82884	100200	471	150102
B0FFFH94D5	±ö¹Ý¾Æµê	111.66504	40.828845	100100	471	150102
B0GRZY85WG	×¡ËÞ·þÎñÏà¹Ø	111.665036	40.829014	100000	471	150102
B0FFFQ24BP	×¡ËÞ·þÎñÏà¹Ø	111.664981	40.828909	100000	471	150102
B0FFLK6L3K	×¡ËÞ·þÎñÏà¹Ø	111.662149	40.83146	100000	471	150102
B0FFI8OQ7T	±ö¹Ý¾Æµê	111.664439	40.829175	100100	471	150102
B0FFFHUE97	×¡ËÞ·þÎñÏà¹Ø	111.665318	40.829101	100000	471	150102
B0FFFPM52U	×¡ËÞ·þÎñÏà¹Ø	111.665027	40.828893	100000	471	150102
B0FFFPYH7Y	ËÄÐÇ¼¶±ö¹Ý	111.248457	40.270123	100103	471	150122
B0FFFA0NB5	¾­¼ÃÐÍÁ¬Ëø¾Æµê	111.664341	40.829261	100105	471	150102
B01D702T8S	ÈýÐÇ¼¶±ö¹Ý	111.662895	40.82745	100104	471	150102
B01D70QH6M	±ö¹Ý¾Æµê	111.659443	40.829447	100100	471	150102
B0FFGSFVJ2	±ö¹Ý¾Æµê	111.66286	40.82824	100100	471	150102
B0FFFADKXG	¾­¼ÃÐÍÁ¬Ëø¾Æµê	111.663834	40.82928	100105	471	150102
B0FFHEJ18V	±ö¹Ý¾Æµê	111.66182	40.829246	100100	471	150102
B0FFGQDXG1	¾­¼ÃÐÍÁ¬Ëø¾Æµê	111.666737	40.827076	100105	471	150102
B0FFGY3AP7	¾­¼ÃÐÍÁ¬Ëø¾Æµê	111.660567	40.829875	100105	471	150102
B0FFFNX12J	±ö¹Ý¾Æµê	111.665345	40.828257	100100	471	150102
B0FFI6DS4B	±ö¹Ý¾Æµê	111.663854	40.826897	100100	471	150102
B0FFI9UEBR	±ö¹Ý¾Æµê	111.661668	40.829365	100100	471	150102
B01D703CZY	±ö¹Ý¾Æµê	111.665405	40.827727	100100	471	150102
B0FFF5ZTX4	±ö¹Ý¾Æµê|×¡ËÞ·þÎñ	111.663277	40.828676	100100|100200	471	150102
B0FFF6WAYT	ÂÃ¹ÝÕÐ´ýËù	111.666158	40.828125	100200	471	150102
B0FFKDA8UQ	×¡ËÞ·þÎñÏà¹Ø	111.659284	40.829475	100000	471	150102
B0FFFVLMU1	×¡ËÞ·þÎñÏà¹Ø	111.664971	40.828865	100000	471	150102
B0FFFHU7ED	×¡ËÞ·þÎñÏà¹Ø	111.665101	40.82902	100000	471	150102
B0FFKFDU2E	×¡ËÞ·þÎñÏà¹Ø	111.665045	40.828933	100000	471	150102
B0FFHCI6SG	×¡ËÞ·þÎñÏà¹Ø	111.665061	40.828854	100000	471	150102
B0FFFVFKH1	×¡ËÞ·þÎñÏà¹Ø	111.665008	40.828841	100000	471	150102
B0FFFH93XW	×¡ËÞ·þÎñÏà¹Ø	111.664989	40.828996	100000	471	150102
B0FFLJFENE	ÂÃ¹ÝÕÐ´ýËù	111.665224	40.828032	100200	471	150102
B0FFJD4W80	×¡ËÞ·þÎñÏà¹Ø	111.665037	40.829007	100000	471	150102
B0FFFPIKSX	×¡ËÞ·þÎñÏà¹Ø	111.665047	40.828991	100000	471	150102
B0GUJBOCJF	±ö¹Ý¾Æµê	111.662427	40.828338	100100	471	150102
B0FFKRRZE8	×¡ËÞ·þÎñÏà¹Ø	111.664697	40.829158	100000	471	150102
B0FFF65UWO	×¡ËÞ·þÎñÏà¹Ø	111.66383	40.828828	100000	471	150102
B0FFH999QR	×¡ËÞ·þÎñÏà¹Ø	111.662146	40.829912	100000	471	150102
B0FFMBOMJ5	±ö¹Ý¾Æµê	111.664795	40.828169	100100	471	150102
B0FFFQ3JRD	±ö¹Ý¾Æµê	111.665115	40.828919	100100	471	150102
B0FFLAQM1M	±ö¹Ý¾Æµê	111.665167	40.828	100100	471	150102
B0FFFR7KQ7	×¡ËÞ·þÎñÏà¹Ø	111.664965	40.82893	100000	471	150102
B01D703CJE	ËÄÐÇ¼¶±ö¹Ý	111.662135	40.829888	100103	471	150102
B01D702YN2	ÂÃ¹ÝÕÐ´ýËù	111.664707	40.830494	100200	471	150102
B0HA6A7E41	¾­¼ÃÐÍÁ¬Ëø¾Æµê	111.662284	40.82942	100105	471	150102
B0FFFF9JET	±ö¹Ý¾Æµê	111.664874	40.828968	100100	471	150102
B0FFFOOH55	±ö¹Ý¾Æµê	111.664115	40.828437	100100	471	150102
B0H6R789JZ	×¡ËÞ·þÎñÏà¹Ø	111.663911	40.828667	100000	471	150102
B0G2UU4BFQ	±ö¹Ý¾Æµê	111.6642	40.829252	100100	471	150102
B0G261OOTW	±ö¹Ý¾Æµê	111.663905	40.828692	100100	471	150102
B0FFLMP1T5	±ö¹Ý¾Æµê	111.665476	40.828259	100100	471	150102
B0HUAAZ6RH	±ö¹Ý¾Æµê	111.666767	40.827084	100100	471	150102
B0FFGDATW7	±ö¹Ý¾Æµê	111.664982	40.828913	100100	471	150102
B0FFIZGMYD	±ö¹Ý¾Æµê	111.663238	40.836269	100100	471	150102
B0FFJ6ZLP1	±ö¹Ý¾Æµê	111.657376	40.779949	100100	471	150104
B01D7020I9	ÎåÐÇ¼¶±ö¹Ý|²ÍÒû·þÎñ	111.672482	40.810198	100102|050000	471	150103
B01D70PIQQ	±ö¹Ý¾Æµê	111.635091	40.781012	100100	471	150104
B0FFIS1B1X	±ö¹Ý¾Æµê	111.635598	40.781415	100100	471	150104
B0FFMDY8TQ	±ö¹Ý¾Æµê	111.634766	40.780665	100100	471	150104
B0H6RA7RV2	×¡ËÞ·þÎñÏà¹Ø	111.840754	40.373763	100000	471	150123
B0FFM3ZFRY	ÂÃ¹ÝÕÐ´ýËù	111.839596	40.375282	100200	471	150123
B0G0MCMGHI	±ö¹Ý¾Æµê	111.840505	40.373875	100100	471	150123
B0FFFRSM12	±ö¹Ý¾Æµê	111.8137	40.38774	100100	471	150123
B0FFK4XR6A	±ö¹Ý¾Æµê|×¡ËÞ·þÎñ	111.551503	40.783788	100100|100200	471	150121
B0H6OXT1RN	±ö¹Ý¾Æµê	111.554136	40.78505	100100	471	150121
B0G26MJG84	±ö¹Ý¾Æµê	111.551685	40.783848	100100	471	150121
B0FFKG27LI	±ö¹Ý¾Æµê	111.551287	40.783698	100100	471	150121
B0FFKG24T7	ÂÃ¹ÝÕÐ´ýËù	111.553727	40.784994	100200	471	150121
B0FFF6W668	±ö¹Ý¾Æµê	111.604767	40.845102	100100	471	150103
B01D702X7G	¾­¼ÃÐÍÁ¬Ëø¾Æµê	111.697361	40.82622	100105	471	150102
B0FFKOWVZA	±ö¹Ý¾Æµê	111.703756	40.820426	100100	471	150105
B01D70QQ9R	±ö¹Ý¾Æµê	111.702197	40.823733	100100	471	150105
B0FFF622HB	±ö¹Ý¾Æµê	111.697844	40.825518	100100	471	150102
B0FFHL0YQ5	±ö¹Ý¾Æµê	111.704508	40.822456	100100	471	150105
B0FFI0BTBC	±ö¹Ý¾Æµê	111.700293	40.82076	100100	471	150105
B01D70P4L7	±ö¹Ý¾Æµê	111.700094	40.820592	100100	471	150105
B0FFK0JGB8	×¡ËÞ·þÎñÏà¹Ø	111.705238	40.822391	100000	471	150105
B0GR35JFAG	±ö¹Ý¾Æµê	111.697639	40.819471	100100	471	150105
B0G3H77CBI	±ö¹Ý¾Æµê	111.696947	40.818978	100100	471	150105
B0GURUPJHI	±ö¹Ý¾Æµê	111.703606	40.820846	100100	471	150105
B0GKKSWZLU	±ö¹Ý¾Æµê	111.70057	40.825912	100100	471	150102
B01D70P5QV	ËÄÐÇ¼¶±ö¹Ý	111.700158	40.82647	100103	471	150102
B0FFL64Q4C	±ö¹Ý¾Æµê	111.69957	40.821526	100100	471	150102
B0FFKP5V2Q	±ö¹Ý¾Æµê	111.70454	40.822182	100100	471	150105
B0FFHFL5NQ	¾­¼ÃÐÍÁ¬Ëø¾Æµê	111.697318	40.826264	100105	471	150102
B0GDR9BRKF	±ö¹Ý¾Æµê	111.705388	40.816899	100100	471	150105
B0FFFH92E8	±ö¹Ý¾Æµê	111.69901	40.822119	100100	471	150102
B0FFGXSORB	¾­¼ÃÐÍÁ¬Ëø¾Æµê	111.706592	40.822306	100105	471	150105
B0G3ZOVBOO	±ö¹Ý¾Æµê	111.706523	40.818912	100100	471	150105
B0FFKH9U1V	×¡ËÞ·þÎñÏà¹Ø	111.699235	40.817154	100000	471	150105
B0FFIA02NH	±ö¹Ý¾Æµê	111.704788	40.81812	100100	471	150105
B0FFG8QMU5	±ö¹Ý¾Æµê	111.38149	40.256252	100100	471	150122
B01D700F06	ËÄÐÇ¼¶±ö¹Ý|²ÍÒû·þÎñ	111.688828	40.82864	100103|050000	471	150102
B0FFKI2TGT	×¡ËÞ·þÎñÏà¹Ø|Éú»î·þÎñ	111.686181	40.802221	100000|070000	471	150105
B0FFK862ZO	×¡ËÞ·þÎñÏà¹Ø	111.776407	40.490264	100000	471	150123
B0FFJHLGEL	±ö¹Ý¾Æµê	111.850467	40.861033	100100	471	150105
B0FFKRY6H0	±ö¹Ý¾Æµê	111.849975	40.861853	100100	471	150105
B0FFIR63CS	ÂÃ¹ÝÕÐ´ýËù	111.853449	40.866142	100200	471	150105
B0FFH1JK9K	±ö¹Ý¾Æµê	111.851518	40.860535	100100	471	150105
B0GUS7MA3F	±ö¹Ý¾Æµê	111.848772	40.861195	100100	471	150105
B0FFK6L24J	±ö¹Ý¾Æµê	111.508636	40.780479	100100	471	150121
B0FFMHHOYX	±ö¹Ý¾Æµê	111.706471	40.76457	100100	471	150105
B0FFLE5RXK	ÂÃ¹ÝÕÐ´ýËù	111.697556	40.75703	100200	471	150105
B0HRFS30Q4	±ö¹Ý¾Æµê	111.705632	40.764844	100100	471	150105
B0G3VPCS2M	×¡ËÞ·þÎñÏà¹Ø	111.436414	41.117066	100000	471	150125
B0FFFFSBCS	±ö¹Ý¾Æµê	111.788647	40.48379	100100	471	150123
B0G2JSHH61	±ö¹Ý¾Æµê	111.788697	40.483799	100100	471	150123
B0FFK4JUWR	ÂÃ¹ÝÕÐ´ýËù	111.479691	40.757046	100200	471	150121
B0FFFOUSI4	¾­¼ÃÐÍÁ¬Ëø¾Æµê	111.670506	40.818531	100105	471	150102
B01D701G72	ÈýÐÇ¼¶±ö¹Ý	111.668499	40.822331	100104	471	150102
B01D7001C2	ÈýÐÇ¼¶±ö¹Ý	111.669124	40.819826	100104	471	150102
B0FFGSJ1PB	¾­¼ÃÐÍÁ¬Ëø¾Æµê	111.67498	40.819967	100105	471	150102
B0FFG2T4UW	ÈýÐÇ¼¶±ö¹Ý	111.670501	40.817515	100104	471	150102
B01D703EW1	ËÄÐÇ¼¶±ö¹Ý	111.669671	40.818916	100103	471	150102
B0FFKV9D2Y	±ö¹Ý¾Æµê	111.673456	40.817726	100100	471	150102
B0FFKSJJRT	×¡ËÞ·þÎñÏà¹Ø	111.672428	40.821191	100000	471	150102
B0FFIV68C8	×¡ËÞ·þÎñÏà¹Ø	111.670613	40.81763	100000	471	150102
B0FFFDDY4D	±ö¹Ý¾Æµê	111.671433	40.824108	100100	471	150102
B01D701HMJ	ÈýÐÇ¼¶±ö¹Ý	111.675915	40.821639	100104	471	150102
B0FFMCLYUM	±ö¹Ý¾Æµê	111.673649	40.819675	100100	471	150102
B0GRKM22ZS	×¡ËÞ·þÎñÏà¹Ø	111.669623	40.818947	100000	471	150102
B01D70R2LQ	±ö¹Ý¾Æµê	111.676373	40.824158	100100	471	150102
B01D702RI8	ÎåÐÇ¼¶±ö¹Ý|²ÍÒû·þÎñ	111.669744	40.825652	100102|050000	471	150102
B0G3M93CEX	±ö¹Ý¾Æµê	111.671456	40.824241	100100	471	150102
B0HRC4KNQL	×¡ËÞ·þÎñÏà¹Ø	111.673479	40.817737	100000	471	150102
B0FFM7UF07	×¡ËÞ·þÎñÏà¹Ø	111.671921	40.817001	100000	471	150102
B0G2XYKMUA	×¡ËÞ·þÎñÏà¹Ø	111.671543	40.816902	100000	471	150102
B0FFIRA3HI	×¡ËÞ·þÎñÏà¹Ø	111.671714	40.816923	100000	471	150102
B01D702O4Y	±ö¹Ý¾Æµê	111.675662	40.826326	100100	471	150102
B0FFHPN363	±ö¹Ý¾Æµê	111.669929	40.819677	100100	471	150102
B0FFHHBVN7	±ö¹Ý¾Æµê	111.672331	40.818921	100100	471	150102
B0FFMG1KBF	×¡ËÞ·þÎñÏà¹Ø	111.670388	40.819235	100000	471	150102
B0FFGJV46W	±ö¹Ý¾Æµê	111.66872	40.820457	100100	471	150102
B0HRU4CKLD	×¡ËÞ·þÎñÏà¹Ø	111.669928	40.81896	100000	471	150102
B01D7000AF	ÂÃ¹ÝÕÐ´ýËù	111.667653	40.823866	100200	471	150102
B0HRMBI9KB	ÂÃ¹ÝÕÐ´ýËù	111.672389	40.825093	100200	471	150102
B0HD3KN0PZ	±ö¹Ý¾Æµê	111.67042	40.819211	100100	471	150102
B0FFHFTXM2	±ö¹Ý¾Æµê	111.640287	40.843296	100100	471	150103
B0FFL33B5M	±ö¹Ý¾Æµê	111.640446	40.843063	100100	471	150103
B0FFJ1YTK0	±ö¹Ý¾Æµê	111.639445	40.844838	100100	471	150103
B01D70QNFW	±ö¹Ý¾Æµê	111.639725	40.844858	100100	471	150103
B0FFF63RBP	±ö¹Ý¾Æµê	111.640281	40.843427	100100	471	150103
B0G0ZUXF8E	±ö¹Ý¾Æµê	111.640282	40.843425	100100	471	150103
B0FFFH93V5	±ö¹Ý¾Æµê|Éú»î·þÎñ	111.673932	40.754548	100100|071400	471	150104
B0FFG9DKVA	±ö¹Ý¾Æµê	111.797487	40.488576	100100	471	150123
B0FFG7Z8QP	±ö¹Ý¾Æµê	111.797369	40.489442	100100	471	150123
B0FFI1DWU1	±ö¹Ý¾Æµê	111.796988	40.49204	100100	471	150123
B0FFJ03M0Y	±ö¹Ý¾Æµê	111.796994	40.49063	100100	471	150123
B0HA7HZO3Q	±ö¹Ý¾Æµê	111.707021	40.878757	100100	471	150102
B0FFFEFDO6	±ö¹Ý¾Æµê	111.665757	40.863715	100100	471	150102
B0G3JU6QA6	±ö¹Ý¾Æµê	111.665702	40.863757	100100	471	150102
B0HDJGRMHL	ÂÃ¹ÝÕÐ´ýËù	111.387753	40.584902	100200	471	150121
B0FFLD8KBZ	±ö¹Ý¾Æµê	111.387781	40.584915	100100	471	150121
B0FFILDBCV	×¡ËÞ·þÎñÏà¹Ø	111.211231	40.289777	100000	471	150122
B01D700070	±ö¹Ý¾Æµê|²ÍÒû·þÎñ	111.676549	40.803414	100100|050100	471	150104
B0FFGPPXG3	±ö¹Ý¾Æµê	111.801295	40.871579	100100	471	150102
B0FFLI71O3	±ö¹Ý¾Æµê	111.623593	40.800851	100100	471	150103
B0HUSUK72A	±ö¹Ý¾Æµê	111.62116	40.797371	100100	471	150103
B0G07R60XY	±ö¹Ý¾Æµê	111.619401	40.799168	100100	471	150103
B0FFJM2ZUF	×¡ËÞ·þÎñÏà¹Ø	111.620365	40.79861	100000	471	150103
B0FFKKMDI5	×¡ËÞ·þÎñÏà¹Ø	111.622373	40.798451	100000	471	150103
B0H1SLK3HI	±ö¹Ý¾Æµê	111.620391	40.798254	100100	471	150103
B0FFKK8M2L	×¡ËÞ·þÎñÏà¹Ø	111.711703	40.777055	100000	471	150105
B0FFJ04LJ6	±ö¹Ý¾Æµê	111.714564	40.784461	100100	471	150105
B0FFJQPXUY	×¡ËÞ·þÎñÏà¹Ø	111.708585	40.783177	100000	471	150105
B0FFF0A4Z6	±ö¹Ý¾Æµê	111.710132	40.783566	100100	471	150105
B0HG0BU3OZ	×¡ËÞ·þÎñÏà¹Ø	111.708418	40.78383	100000	471	150105
B0FFKRYWTJ	×¡ËÞ·þÎñÏà¹Ø	111.707937	40.784068	100000	471	150105
B0FFI0CAPQ	±ö¹Ý¾Æµê	111.71496	40.783482	100100	471	150105
B0G2UP32D1	±ö¹Ý¾Æµê	111.712409	40.777148	100100	471	150105
B0FFHGS3AE	±ö¹Ý¾Æµê	111.708297	40.784083	100100	471	150105
B0G2C599VH	±ö¹Ý¾Æµê	111.71001	40.783531	100100	471	150105
B0FFLGUI3X	±ö¹Ý¾Æµê	111.715203	40.784943	100100	471	150105
B0FFJ01LLA	ÂÃ¹ÝÕÐ´ýËù	111.713125	40.785124	100200	471	150105
B01D701JUU	ÈýÐÇ¼¶±ö¹Ý	111.68028	40.838291	100104	471	150102
B0FFGQZH9C	±ö¹Ý¾Æµê	111.680364	40.843993	100100	471	150102
B0H6MKE02Z	ËÄÐÇ¼¶±ö¹Ý|²ÍÒû·þÎñ	111.682669	40.839874	100103|050000	471	150102
B0GR04VEC3	±ö¹Ý¾Æµê	111.721586	40.846696	100100	471	150102
B0GK7R23DP	ÂÃ¹ÝÕÐ´ýËù	111.297288	40.613652	100200	471	150121
B0FFH6NJ8O	×¡ËÞ·þÎñÏà¹Ø	111.784706	40.923683	100000	471	150102
B0FFGD3GVJ	±ö¹Ý¾Æµê	111.705361	40.813742	100100	471	150105
B0FFMDV0X5	±ö¹Ý¾Æµê	111.697003	40.808513	100100	471	150105
B0FFHRIKFJ	±ö¹Ý¾Æµê	111.690687	40.821985	100100	471	150102
B0G2P4HTF8	ÂÃ¹ÝÕÐ´ýËù	111.695964	40.819139	100200	471	150105
B0G2P4HTF5	×¡ËÞ·þÎñÏà¹Ø	111.696324	40.819231	100000	471	150105
B01D70P7M2	¾­¼ÃÐÍÁ¬Ëø¾Æµê	111.688805	40.82416	100105	471	150102
B0FFJ90IQN	±ö¹Ý¾Æµê	111.693376	40.822161	100100	471	150102
B01D70P571	ËÄÐÇ¼¶±ö¹Ý	111.694716	40.820129	100103	471	150102
B01D703D16	¾­¼ÃÐÍÁ¬Ëø¾Æµê	111.694053	40.826305	100105	471	150102
B0FFH7C36J	ËÄÐÇ¼¶±ö¹Ý	111.687704	40.818086	100103	471	150102
B0FFHYD1F2	±ö¹Ý¾Æµê	111.689306	40.825061	100100	471	150102
B0HR6B7KXT	±ö¹Ý¾Æµê	111.689514	40.825184	100100	471	150102
B0G2AM4LBB	±ö¹Ý¾Æµê	111.688986	40.823886	100100	471	150102
B0FFKVZEI7	±ö¹Ý¾Æµê	111.689888	40.825999	100100	471	150102
B01D70PFGU	±ö¹Ý¾Æµê	111.689254	40.822067	100100	471	150102
B0H12Z7A69	×¡ËÞ·þÎñÏà¹Ø	111.689275	40.825038	100000	471	150102
B01D702QK0	±ö¹Ý¾Æµê	111.69108	40.82397	100100	471	150102
B01D702RLB	ÈýÐÇ¼¶±ö¹Ý	111.689183	40.823136	100104	471	150102
B0FFKTZJJR	×¡ËÞ·þÎñÏà¹Ø	111.692481	40.819322	100000	471	150102
B01D70P3L6	ÈýÐÇ¼¶±ö¹Ý	111.694639	40.825545	100104	471	150102
B0FFKRYWUK	×¡ËÞ·þÎñÏà¹Ø	111.694562	40.822624	100000	471	150102
B0FFJZTL6Y	±ö¹Ý¾Æµê	111.696041	40.820078	100100	471	150102
B0H61MNNO0	±ö¹Ý¾Æµê	111.691421	40.824082	100100	471	150102
B0HDGXNCSS	±ö¹Ý¾Æµê	111.689343	40.82504	100100	471	150102
B0G1PPI48E	±ö¹Ý¾Æµê	111.689908	40.826008	100100	471	150102
B0FFGY2Y1G	×¡ËÞ·þÎñÏà¹Ø	111.623394	40.869584	100000	471	150103
B0FFIHI461	ÂÃ¹ÝÕÐ´ýËù	112.029106	40.89095	100200	471	150105
B0FFF2T7EE	±ö¹Ý¾Æµê	111.68003	39.912028	100100	471	150124
B0FFKQDUZF	×¡ËÞ·þÎñÏà¹Ø	111.678983	39.908941	100000	471	150124
B0FFFS5NAK	±ö¹Ý¾Æµê	111.6817	39.910187	100100	471	150124
B0FFG019S7	±ö¹Ý¾Æµê	111.682382	39.909084	100100	471	150124
B0HAJA69C1	±ö¹Ý¾Æµê	111.684903	39.908719	100100	471	150124
B0G1VG9SEB	±ö¹Ý¾Æµê	111.681991	39.908589	100100	471	150124
B01D70QG6H	±ö¹Ý¾Æµê	111.679467	39.911145	100100	471	150124
B0FFH46BZ0	ÂÃ¹ÝÕÐ´ýËù|×¡ËÞ·þÎñ	111.778022	40.723515	100200|100100	471	150105
B0GRJROTV1	ÂÃ¹ÝÕÐ´ýËù	111.779918	40.726282	100200	471	150105
B0FFKY94Z4	ÂÃ¹ÝÕÐ´ýËù	111.759102	40.882252	100200	471	150102
B0HA61FNQB	±ö¹Ý¾Æµê	111.611792	40.026822	100100	471	150124
B0FFIZ4V8A	±ö¹Ý¾Æµê	111.65581	40.813987	100100	471	150103
B0FFHF97TJ	¾­¼ÃÐÍÁ¬Ëø¾Æµê	111.654613	40.811519	100105	471	150103
B0FFKK8GQI	ÂÃ¹ÝÕÐ´ýËù	111.655085	40.816748	100200	471	150103
B0FFKGCD7M	ÂÃ¹ÝÕÐ´ýËù	111.653113	40.808662	100200	471	150104
B0FFG8OTD4	¾­¼ÃÐÍÁ¬Ëø¾Æµê	111.654613	40.811519	100105	471	150103
B0FFK45MIN	±ö¹Ý¾Æµê	111.20817	40.276442	100100	471	150122
B0FFFP9RF5	×¡ËÞ·þÎñÏà¹Ø	111.210626	40.271232	100000	471	150122
B01D70PDI3	ÂÃ¹ÝÕÐ´ýËù	111.654784	40.81594	100200	471	150103
B0FFJW78R4	×¡ËÞ·þÎñÏà¹Ø	111.654989	40.815276	100000	471	150103
B0FFI5LAQ0	±ö¹Ý¾Æµê	111.656023	40.815019	100100	471	150103
B0FFJ1RIGL	×¡ËÞ·þÎñÏà¹Ø	111.654357	40.809806	100000	471	150103
B0FFKHLEXJ	±ö¹Ý¾Æµê	111.655757	40.815708	100100	471	150103
B0FFL2B5OG	×¡ËÞ·þÎñÏà¹Ø	111.654322	40.806987	100000	471	150104
B0FFGS81D4	±ö¹Ý¾Æµê	111.654166	40.807945	100100	471	150104
B0FFM0REM5	±ö¹Ý¾Æµê	111.654176	40.806936	100100	471	150104
B0FFKL65IR	±ö¹Ý¾Æµê	111.6546	40.811181	100100	471	150103
B01D70PDU7	±ö¹Ý¾Æµê	111.650656	40.812844	100100	471	150103
B0HUNLBINQ	±ö¹Ý¾Æµê	111.65019	40.812591	100100	471	150103
B0G0L9JHA2	±ö¹Ý¾Æµê	111.65603	40.814971	100100	471	150103
B01D700063	ÈýÐÇ¼¶±ö¹Ý	111.653998	40.80962	100104	471	150103
B01D703CUP	¾­¼ÃÐÍÁ¬Ëø¾Æµê	111.655593	40.808296	100105	471	150104
B01D703FAR	±ö¹Ý¾Æµê	111.655811	40.816231	100100	471	150103
B01D70QN5L	ÈýÐÇ¼¶±ö¹Ý	111.653702	40.807858	100104	471	150104
B01D702E8P	ÎåÐÇ¼¶±ö¹Ý	111.656864	40.808435	100102	471	150104
B0FFKVYEHC	±ö¹Ý¾Æµê	111.654547	40.811161	100100	471	150103
B01D701SJK	ÂÃ¹ÝÕÐ´ýËù	111.655898	40.811066	100200	471	150103
B0FFF4LXHB	×¡ËÞ·þÎñÏà¹Ø	111.650582	40.812763	100000	471	150103
B0H1MPWZKU	±ö¹Ý¾Æµê	111.655724	40.815851	100100	471	150103
B0FFKV45BM	×¡ËÞ·þÎñÏà¹Ø	111.653933	40.80756	100000	471	150104
B01D702CE1	ÂÃ¹ÝÕÐ´ýËù	111.656215	40.811924	100200	471	150103
B0FFJ8O53Q	ÂÃ¹ÝÕÐ´ýËù	111.896425	40.621129	100200	471	150123
B0H6UDTMW2	±ö¹Ý¾Æµê	111.557283	40.669356	100100	471	150121
B01D70P91B	±ö¹Ý¾Æµê	111.566817	40.671936	100100	471	150121
B0FFK87QUY	±ö¹Ý¾Æµê	111.565665	40.671512	100100	471	150121
B0FFG6G962	±ö¹Ý¾Æµê	111.821126	40.372963	100100	471	150123
B0H1SAH0X0	±ö¹Ý¾Æµê	111.822798	40.373703	100100	471	150123
B0FFKPD3EB	±ö¹Ý¾Æµê	111.823101	40.374864	100100	471	150123
B0FFI9PD0X	±ö¹Ý¾Æµê	111.785409	40.83663	100100	471	150105
B0FFLEMUZ5	±ö¹Ý¾Æµê	111.776883	40.833041	100100	471	150105
B0FFGMCQ03	±ö¹Ý¾Æµê|²ÍÒû·þÎñ	111.783266	40.835577	100100|050100	471	150105
B0FFL43MT5	×¡ËÞ·þÎñÏà¹Ø	111.777518	40.833302	100000	471	150105
B0FFIPBPYL	×¡ËÞ·þÎñÏà¹Ø	111.784123	40.834917	100000	471	150105
B0HRRLWFAG	±ö¹Ý¾Æµê	111.783638	40.835817	100100	471	150105
B0FFJT1IYA	¾­¼ÃÐÍÁ¬Ëø¾Æµê	111.684782	40.859048	100105	471	150102
B0FFM1KK1W	±ö¹Ý¾Æµê	111.686333	40.861171	100100	471	150102
B0H1P7SIIF	¾­¼ÃÐÍÁ¬Ëø¾Æµê	111.684957	40.859103	100105	471	150102
B0FFH1UW9V	±ö¹Ý¾Æµê	111.654294	39.921577	100100	471	150124
B0FFFLVF6P	±ö¹Ý¾Æµê	111.655657	39.919271	100100	471	150124
B0FFM448OF	±ö¹Ý¾Æµê	111.655157	39.919929	100100	471	150124
B0H63S83BS	±ö¹Ý¾Æµê	111.098159	40.533075	100100	471	150121
B0FFL7CPEX	±ö¹Ý¾Æµê	111.378074	40.256815	100100	471	150122
B0FFJI1DV6	×¡ËÞ·þÎñÏà¹Ø	111.3804	40.256867	100000	471	150122
B0HGVBMM8W	¾­¼ÃÐÍÁ¬Ëø¾Æµê	111.260382	40.25797	100105	471	150122
B0HG2S15Z4	±ö¹Ý¾Æµê	111.260236	40.258275	100100	471	150122
B0FFK5M93R	±ö¹Ý¾Æµê	111.261544	40.264399	100100	471	150122
B0FFLP2ET8	±ö¹Ý¾Æµê	111.261567	40.264508	100100	471	150122
B0G06GNVXO	ÂÃ¹ÝÕÐ´ýËù	111.995338	40.130093	100200	471	150123
B0FFKOYM4C	±ö¹Ý¾Æµê	111.670785	40.766247	100100	471	150104
B01D70PB44	±ö¹Ý¾Æµê	111.786175	40.847975	100100	471	150105
B0G3777P58	ÂÃ¹ÝÕÐ´ýËù	111.766533	40.904755	100200	471	150102
B01D70R9SS	ÈýÐÇ¼¶±ö¹Ý	111.730965	40.769876	100104	471	150105
B0FFGO6PNA	±ö¹Ý¾Æµê	111.730374	40.776232	100100	471	150105
B0FFI8OAD0	×¡ËÞ·þÎñÏà¹Ø	111.733806	40.771822	100000	471	150105
B0FFK9SYT5	×¡ËÞ·þÎñÏà¹Ø	111.734513	40.776172	100000	471	150105
B0HUJSZCZB	±ö¹Ý¾Æµê	111.735832	40.771419	100100	471	150105
B0FFM97UNC	±ö¹Ý¾Æµê	111.73542	40.773083	100100	471	150105
B0FFHICY4K	±ö¹Ý¾Æµê	111.787192	40.793707	100100	471	150105
B0FFFQ1HZK	ÈýÐÇ¼¶±ö¹Ý	111.835874	40.89843	100104	471	150105
B0FFKBLOYK	±ö¹Ý¾Æµê	111.615104	40.793756	100100	471	150103
B01D702BOK	±ö¹Ý¾Æµê	111.610732	40.789879	100100	471	150104
B0GU2KD560	±ö¹Ý¾Æµê	111.615284	40.793831	100100	471	150103
B0FFM4F6GC	±ö¹Ý¾Æµê	111.610698	40.789976	100100	471	150104
B0G0P9I8Y6	±ö¹Ý¾Æµê	111.615148	40.793754	100100	471	150103
B0FFKEYSYV	±ö¹Ý¾Æµê	111.608404	40.790912	100100	471	150104
B0G0SL30JG	ÂÃ¹ÝÕÐ´ýËù	111.80397	40.752104	100200	471	150105
B01D70OWXP	±ö¹Ý¾Æµê	111.469408	40.48861	100100	471	150122
B0FFMB35HG	±ö¹Ý¾Æµê	111.652192	40.773911	100100	471	150104
B01D70QG4J	ÂÃ¹ÝÕÐ´ýËù	111.65205	40.773906	100200	471	150104
B0G24OGI7P	×¡ËÞ·þÎñÏà¹Ø	111.655948	40.774354	100000	471	150104
B0FFKVXUIS	±ö¹Ý¾Æµê	111.818986	40.545383	100100	471	150123
B0GKCNPEPL	±ö¹Ý¾Æµê	111.821904	40.54461	100100	471	150123
B0G3CB58EH	±ö¹Ý¾Æµê	111.82219	40.544774	100100	471	150123
B01D70RAK3	±ö¹Ý¾Æµê	111.459789	40.745718	100100	471	150121
B01D70QG5R	±ö¹Ý¾Æµê	111.134612	40.401045	100100	471	150122
B0GRLUO9EQ	ÂÃ¹ÝÕÐ´ýËù	111.460958	41.088139	100200	471	150125
B01D70P93B	ÂÃ¹ÝÕÐ´ýËù	111.459602	41.08968	100200	471	150125
B0FFG3PY3B	ÂÃ¹ÝÕÐ´ýËù	111.460446	41.088038	100200	471	150125
B0FFKVZDKI	ÂÃ¹ÝÕÐ´ýËù	111.459935	41.093748	100200	471	150125
B0G3YSUAN6	ÂÃ¹ÝÕÐ´ýËù	111.458703	41.094025	100200	471	150125
B0FFJWXFC8	±ö¹Ý¾Æµê	111.460479	41.092333	100100	471	150125
B01D70QG7M	±ö¹Ý¾Æµê	111.460944	41.088257	100100	471	150125
B01D70R9V4	±ö¹Ý¾Æµê	111.461433	41.09195	100100	471	150125
B01D70QH37	±ö¹Ý¾Æµê	111.460671	41.094311	100100	471	150125
B01D701HMM	±ö¹Ý¾Æµê	111.459899	41.09588	100100	471	150125
B0HGUOGMCC	±ö¹Ý¾Æµê	111.461765	41.095936	100100	471	150125
B01D70RB1Z	±ö¹Ý¾Æµê|×¡ËÞ·þÎñ	111.459982	41.096602	100100|100200	471	150125
B01D70PAKU	ÂÃ¹ÝÕÐ´ýËù	111.457438	41.095913	100200	471	150125
B0FFFOOBYQ	±ö¹Ý¾Æµê	111.458265	41.093908	100100	471	150125
B0GR9BQTRE	±ö¹Ý¾Æµê	111.459151	41.095792	100100	471	150125
B0FFFXZ0MM	ÂÃ¹ÝÕÐ´ýËù	111.460086	41.093736	100200	471	150125
B01D70RA0V	ÂÃ¹ÝÕÐ´ýËù	111.459964	41.096774	100200	471	150125
B0G2U6Z3TR	±ö¹Ý¾Æµê	111.458733	41.094027	100100	471	150125
B0FFL3EQK9	±ö¹Ý¾Æµê	111.459371	41.095293	100100	471	150125
B01D70QH3B	ÂÃ¹ÝÕÐ´ýËù	111.460481	41.089765	100200	471	150125
B0FFF340QW	±ö¹Ý¾Æµê	111.460591	41.095849	100100	471	150125
B0FFMEAG7I	±ö¹Ý¾Æµê	111.460697	41.089756	100100	471	150125
B0G3UY0IF3	±ö¹Ý¾Æµê	111.46304	41.090297	100100	471	150125
B0FFJD8U3M	×¡ËÞ·þÎñÏà¹Ø	111.460406	41.088034	100000	471	150125
B0G3PZS6FJ	ÂÃ¹ÝÕÐ´ýËù	111.553283	40.802148	100200	471	150103
B01D702ZAC	±ö¹Ý¾Æµê|×¡ËÞ·þÎñ	111.553439	40.801912	100100|100200	471	150103
B0FFL2UXZD	×¡ËÞ·þÎñÏà¹Ø	111.549517	40.799551	100000	471	150121
B0GK6GPQMY	×¡ËÞ·þÎñÏà¹Ø	111.549165	40.799124	100000	471	150121
B01D70QG5V	ÂÃ¹ÝÕÐ´ýËù	111.548838	40.797144	100200	471	150121
B01D703968	ÂÃ¹ÝÕÐ´ýËù	111.549477	40.799616	100200	471	150121
B0FFKX5K3L	ÂÃ¹ÝÕÐ´ýËù	111.549805	40.799706	100200	471	150121
B0HD3RPVJN	±ö¹Ý¾Æµê	111.548763	40.799239	100100	471	150121
B0FFJIT5NM	±ö¹Ý¾Æµê	111.553439	40.801926	100100	471	150103
B0FFMEQYE4	×¡ËÞ·þÎñÏà¹Ø	111.54897	40.797194	100000	471	150121
B0FFIIUBQS	±ö¹Ý¾Æµê	111.554753	40.802533	100100	471	150103
B0G2JCJDV1	±ö¹Ý¾Æµê	111.555077	40.802702	100100	471	150103
B0G34ZQR71	±ö¹Ý¾Æµê	111.553479	40.802111	100100	471	150103
B0H1BU3IT6	±ö¹Ý¾Æµê	111.741684	40.458969	100100	471	150123
B0FFF6PWOL	ÈýÐÇ¼¶±ö¹Ý|²ÍÒû·þÎñ	111.351701	40.177112	100104|050000	471	150122
B0FFFQ7III	×¡ËÞ·þÎñÏà¹Ø	111.353179	40.186238	100000	471	150122
B0FFKYTG3J	±ö¹Ý¾Æµê	111.352494	40.177916	100100	471	150122
B0FFKHGTEP	±ö¹Ý¾Æµê	111.743122	40.850517	100100	471	150102
B0FFIHJ6JW	±ö¹Ý¾Æµê	111.599359	40.853361	100100	471	150103
B01D70PGXN	±ö¹Ý¾Æµê	111.702974	40.833398	100100	471	150102
B0FFI2QR5D	±ö¹Ý¾Æµê	111.697695	40.828805	100100	471	150102
B01D70RGDJ	±ö¹Ý¾Æµê	111.699238	40.832504	100100	471	150102
B0FFHRW8M6	±ö¹Ý¾Æµê	111.702471	40.829895	100100	471	150102
B01D70PF2X	±ö¹Ý¾Æµê	111.704231	40.833293	100100	471	150102
B01D702UUQ	ËÄÐÇ¼¶±ö¹Ý	111.705014	40.829532	100103	471	150105
B01D70RCUR	ËÄÐÇ¼¶±ö¹Ý	111.70132	40.828799	100103	471	150105
B0FFFP6MM2	±ö¹Ý¾Æµê	111.6985	40.830579	100100	471	150102
B0FFI9PDA0	ÂÃ¹ÝÕÐ´ýËù	111.698268	40.83269	100200	471	150102
B0G2B9C8B4	¾­¼ÃÐÍÁ¬Ëø¾Æµê	111.698344	40.83076	100105	471	150102
B0FFMFKVDH	±ö¹Ý¾Æµê	111.698463	40.832283	100100	471	150102
B0G1CPR31D	±ö¹Ý¾Æµê	111.702715	40.830037	100100	471	150102
B0G2B9C15W	±ö¹Ý¾Æµê	111.698366	40.831008	100100	471	150102
B0G27ME9N3	±ö¹Ý¾Æµê	111.705075	40.829523	100100	471	150105
B0G154OOYO	×¡ËÞ·þÎñÏà¹Ø	111.702675	40.830047	100000	471	150102
B0FFFGFSU8	±ö¹Ý¾Æµê	111.705347	40.829381	100100	471	150105
B0FFGF0WCF	×¡ËÞ·þÎñÏà¹Ø	111.69976	40.82767	100000	471	150102
B0HR14BNKT	×¡ËÞ·þÎñÏà¹Ø	111.701827	40.828993	100000	471	150105
B0FFKV2WLL	×¡ËÞ·þÎñÏà¹Ø	111.705168	40.829318	100000	471	150105
B0FFIY1KNC	×¡ËÞ·þÎñÏà¹Ø	111.701827	40.828993	100000	471	150105
B0FFGG1I76	×¡ËÞ·þÎñÏà¹Ø	111.698385	40.829051	100000	471	150102
B0FFKVSRED	×¡ËÞ·þÎñÏà¹Ø	111.698419	40.82897	100000	471	150102
B0GUNZIO43	±ö¹Ý¾Æµê	111.699695	40.833853	100100	471	150102
B0FFMEHYMG	±ö¹Ý¾Æµê	111.698357	40.830963	100100	471	150102
B0G26YL3BR	ÂÃ¹ÝÕÐ´ýËù	111.702849	40.83334	100200	471	150102
B0FFG63JIS	±ö¹Ý¾Æµê|¹ºÎï·þÎñ	111.69835	40.830982	100100|060200	471	150102
B0H1N58VUQ	×¡ËÞ·þÎñÏà¹Ø	111.704108	40.833716	100000	471	150102
B0GK0H9TIL	×¡ËÞ·þÎñÏà¹Ø	111.697536	40.834432	100000	471	150102
B01D701H68	ËÄÐÇ¼¶±ö¹Ý|²ÍÒû·þÎñ	111.699602	40.803047	100103|050000	471	150105
B01D70PU58	±ö¹Ý¾Æµê	111.702392	40.802237	100100	471	150105
B01D70PIQP	¾­¼ÃÐÍÁ¬Ëø¾Æµê	111.701898	40.802313	100105	471	150105
B0FFI2499V	±ö¹Ý¾Æµê	111.700146	40.803304	100100	471	150105
B0FFF35NSQ	±ö¹Ý¾Æµê	111.699433	40.800509	100100	471	150105
B0FFILET2B	ÂÃ¹ÝÕÐ´ýËù	111.700844	40.801983	100200	471	150105
B0FFKK78LU	×¡ËÞ·þÎñÏà¹Ø	111.706015	40.802191	100000	471	150105
B0G11KCJ58	±ö¹Ý¾Æµê	111.701156	40.797195	100100	471	150105
B0FFK2AEJV	×¡ËÞ·þÎñÏà¹Ø	111.106155	40.730705	100000	471	150121
B0FFLB1C7Q	±ö¹Ý¾Æµê	111.586053	40.590415	100100	471	150121
B0FFFWRR5Q	±ö¹Ý¾Æµê	111.673803	40.754543	100100	471	150104
B0GK0490PJ	×¡ËÞ·þÎñÏà¹Ø	111.673869	40.754715	100000	471	150104
B0FFJ1ZGKI	±ö¹Ý¾Æµê	111.67576	40.753762	100100	471	150104
B0FFL0FFCX	±ö¹Ý¾Æµê	111.673763	40.754624	100100	471	150104
B0G0DM5K59	×¡ËÞ·þÎñÏà¹Ø	111.63758	40.876325	100000	471	150102
B01D70389C	±ö¹Ý¾Æµê|×¡ËÞ·þÎñ	111.824193	40.382892	100100|100200	471	150123
B0FFIZYP1H	±ö¹Ý¾Æµê	111.82027	40.382536	100100	471	150123
B01D7037U6	ÂÃ¹ÝÕÐ´ýËù	111.826767	40.381577	100200	471	150123
B01D70QG7W	±ö¹Ý¾Æµê	111.826452	40.382017	100100	471	150123
B0GKRD9TLK	±ö¹Ý¾Æµê	111.817431	40.383509	100100	471	150123
B0FFFY9DW5	ÂÃ¹ÝÕÐ´ýËù	111.820067	40.383069	100200	471	150123
B0FFFY4VYL	ÂÃ¹ÝÕÐ´ýËù	111.819869	40.383097	100200	471	150123
B01D70OXDF	±ö¹Ý¾Æµê	111.823705	40.382721	100100	471	150123
B0FFL3DOW2	±ö¹Ý¾Æµê	111.823883	40.377952	100100	471	150123
B0FFKPHBZF	±ö¹Ý¾Æµê	111.826447	40.382015	100100	471	150123
B0FFL12B9M	ÂÃ¹ÝÕÐ´ýËù	111.820185	40.383052	100200	471	150123
B0G0GCJ6T5	±ö¹Ý¾Æµê	111.920741	40.886922	100100	471	150105
B0FFIG8E1J	±ö¹Ý¾Æµê	111.753027	40.678459	100100	471	150105
B0FFFRVT0W	±ö¹Ý¾Æµê	111.386389	40.076694	100100	471	150124
B0FFKQUP1L	±ö¹Ý¾Æµê	112.04445	40.88065	100100	471	150105
B0FFKQNFN9	±ö¹Ý¾Æµê	111.970792	40.755709	100100	471	150105
B01D7000AD	ÂÃ¹ÝÕÐ´ýËù	111.970837	40.753327	100200	471	150105
B0FFKPCCUQ	±ö¹Ý¾Æµê	111.970773	40.75675	100100	471	150105
B0FFKH7ZGY	ÂÃ¹ÝÕÐ´ýËù	111.970552	40.75336	100200	471	150105
B0FFFKTBZN	±ö¹Ý¾Æµê	111.115789	40.720383	100100	471	150121
B0FFM3GPHZ	×¡ËÞ·þÎñÏà¹Ø	111.116635	40.720613	100000	471	150121
B0G0YSKPYD	ÂÃ¹ÝÕÐ´ýËù	111.560817	40.858594	100200	471	150103
B01D702Y2Y	ËÄÐÇ¼¶±ö¹Ý|²ÍÒû·þÎñ	111.661306	40.810474	100103|050000	471	150103
B0HDJKRXS7	×¡ËÞ·þÎñÏà¹Ø	111.160724	40.727197	100000	471	150121
B0FFK4Z5AR	×¡ËÞ·þÎñÏà¹Ø	111.905536	40.886553	100000	471	150105
B0G1BOC8HU	ÂÃ¹ÝÕÐ´ýËù	111.566077	40.811868	100200	471	150103
B0FFFNXYSN	±ö¹Ý¾Æµê|²ÍÒû·þÎñ	111.797303	40.878286	100100|050100	471	150102
B01D70PU6N	ËÄÐÇ¼¶±ö¹Ý	111.67129	40.773299	100103	471	150104
B0FFJEK5X5	×¡ËÞ·þÎñÏà¹Ø	111.83959	40.902637	100000	471	150105
B0G2VMJRYW	×¡ËÞ·þÎñÏà¹Ø	111.839545	40.902357	100000	471	150105
B01D70QG40	×¡ËÞ·þÎñÏà¹Ø	111.839858	40.903048	100000	471	150105
B0FFJ2H37U	±ö¹Ý¾Æµê	111.839207	40.901757	100100	471	150105
B01D70PU6M	±ö¹Ý¾Æµê	111.839132	40.902379	100100	471	150105
B0FFFIRZ6B	±ö¹Ý¾Æµê	111.840183	40.902528	100100	471	150105
B0FFJ24FRN	±ö¹Ý¾Æµê	111.841005	40.901993	100100	471	150105
B0FFHRY3RE	×¡ËÞ·þÎñÏà¹Ø	111.840037	40.902305	100000	471	150105
B0FFJ1G1JT	×¡ËÞ·þÎñÏà¹Ø	111.839283	40.902991	100000	471	150105
B0FFGF1C5V	×¡ËÞ·þÎñÏà¹Ø	111.840016	40.902286	100000	471	150105
B0FFFWJHXD	±ö¹Ý¾Æµê	111.84046	40.903137	100100	471	150105
B0FFF02LVL	×¡ËÞ·þÎñÏà¹Ø	111.840325	40.903123	100000	471	150105
B0FFKLVO6S	×¡ËÞ·þÎñÏà¹Ø	111.839567	40.902487	100000	471	150105
B0FFF6Y9X2	ÂÃ¹ÝÕÐ´ýËù	111.839491	40.902186	100200	471	150105
B0FFIR6JBK	×¡ËÞ·þÎñÏà¹Ø	111.840071	40.901885	100000	471	150105
B0FFIS5I4C	ÂÃ¹ÝÕÐ´ýËù	111.840045	40.902163	100200	471	150105
B0FFHYKW2E	×¡ËÞ·þÎñÏà¹Ø	111.839882	40.902221	100000	471	150105
B0G11CDA04	±ö¹Ý¾Æµê	111.840013	40.90303	100100	471	150105
B0FFG06N8Q	±ö¹Ý¾Æµê	111.839983	40.903012	100100	471	150105
B0GR7PFK8O	×¡ËÞ·þÎñÏà¹Ø	111.840578	40.903032	100000	471	150105
B0G346QXEZ	ÂÃ¹ÝÕÐ´ýËù	111.83947	40.902225	100200	471	150105
B0FFLCVSZS	×¡ËÞ·þÎñÏà¹Ø	111.841472	40.903163	100000	471	150105
B0FFKMSPY1	±ö¹Ý¾Æµê	111.8405	40.901987	100100	471	150105
B0FFGJQYLB	×¡ËÞ·þÎñÏà¹Ø	111.839634	40.902936	100000	471	150105
B0H61KMF6R	±ö¹Ý¾Æµê	111.839734	40.903066	100100	471	150105
B0G36ULNAX	×¡ËÞ·þÎñÏà¹Ø	111.840851	40.90295	100000	471	150105
B0FFJKLR8G	×¡ËÞ·þÎñÏà¹Ø	111.839137	40.901709	100000	471	150105
B0FFKTAK78	×¡ËÞ·þÎñÏà¹Ø	111.84032	40.902729	100000	471	150105
B0FFHTTNEF	×¡ËÞ·þÎñÏà¹Ø	111.838644	40.902388	100000	471	150105
B0FFK3PJWD	×¡ËÞ·þÎñÏà¹Ø	111.838495	40.902024	100000	471	150105
B0H6PAMOE4	×¡ËÞ·þÎñÏà¹Ø	111.838448	40.901997	100000	471	150105
B0FFFZVMMD	×¡ËÞ·þÎñÏà¹Ø	111.838988	40.902099	100000	471	150105
B0FFG8NZQZ	×¡ËÞ·þÎñÏà¹Ø	111.839681	40.902425	100000	471	150105
B0FFJVFB28	×¡ËÞ·þÎñÏà¹Ø	111.839052	40.901722	100000	471	150105
B0FFF2TLNG	×¡ËÞ·þÎñÏà¹Ø	111.8397	40.901821	100000	471	150105
B0FFKTDLB0	±ö¹Ý¾Æµê	111.839841	40.903148	100100	471	150105
B0FFFKANUO	×¡ËÞ·þÎñÏà¹Ø	111.839621	40.903035	100000	471	150105
B0FFJJ428I	±ö¹Ý¾Æµê	111.842637	40.902241	100100	471	150105
B0FFIEJUWT	×¡ËÞ·þÎñÏà¹Ø	111.842752	40.898437	100000	471	150105
B0HAJ166XE	×¡ËÞ·þÎñÏà¹Ø	111.838792	40.902246	100000	471	150105
B01D70QG6X	×¡ËÞ·þÎñÏà¹Ø	111.839647	40.903038	100000	471	150105
B0FFFDT5DC	±ö¹Ý¾Æµê	111.840581	40.903073	100100	471	150105
B0FFKVZK9V	±ö¹Ý¾Æµê	111.839546	40.902344	100100	471	150105
B0FFFVJYTO	±ö¹Ý¾Æµê	111.83997	40.90282	100100	471	150105
B0FFHGQ9DP	×¡ËÞ·þÎñÏà¹Ø	111.839361	40.902181	100000	471	150105
B0GULZSSG3	±ö¹Ý¾Æµê	111.843947	40.902475	100100	471	150105
B0FFI5GG67	×¡ËÞ·þÎñÏà¹Ø	111.359161	40.22017	100000	471	150122
B0FFFRDHI5	±ö¹Ý¾Æµê	111.359116	40.220266	100100	471	150122
B0FFKKMDJ3	×¡ËÞ·þÎñÏà¹Ø	111.739067	40.796478	100000	471	150105
B0FFM6S803	±ö¹Ý¾Æµê	111.7407	40.787281	100100	471	150105
B0G1DLJ4AO	±ö¹Ý¾Æµê	111.550529	40.675155	100100	471	150121
B0FFJRIHPM	±ö¹Ý¾Æµê	111.549102	40.669207	100100	471	150121
B0FFKVTBBZ	ÂÃ¹ÝÕÐ´ýËù	111.554679	40.669406	100200	471	150121
B0FFKNONQ1	±ö¹Ý¾Æµê	111.227743	40.271064	100100	471	150122
B0G3LRIIZR	±ö¹Ý¾Æµê	111.230471	40.276343	100100	471	150122
B0G1R938B8	×¡ËÞ·þÎñÏà¹Ø	111.230314	40.275993	100000	471	150122
B0FFGZU78W	ÈýÐÇ¼¶±ö¹Ý	111.227844	40.271206	100104	471	150122
B0FFL16LW1	±ö¹Ý¾Æµê	111.236769	40.271719	100100	471	150122
B0FFG8PK48	±ö¹Ý¾Æµê	111.227401	40.271192	100100	471	150122
B0G1VK9XOO	ÂÃ¹ÝÕÐ´ýËù	111.096603	40.539319	100200	471	150121
B0FFL2V4TO	±ö¹Ý¾Æµê	111.53552	40.78333	100100	471	150121
B0FFIMAHWC	±ö¹Ý¾Æµê	111.535616	40.78339	100100	471	150121
B0FFJ016GO	±ö¹Ý¾Æµê	111.683151	40.854343	100100	471	150102
B01D70PD9O	±ö¹Ý¾Æµê	111.678778	40.848844	100100	471	150102
B0G2J5HQ8X	×¡ËÞ·þÎñÏà¹Ø	111.67984	40.852184	100000	471	150102
B0FFJGSEHC	×¡ËÞ·þÎñÏà¹Ø	111.679664	40.85254	100000	471	150102
B0HR14BNKR	×¡ËÞ·þÎñÏà¹Ø	111.678792	40.84889	100000	471	150102
B0FFI0BTZA	×¡ËÞ·þÎñÏà¹Ø	111.679173	40.84806	100000	471	150102
B0FFLGKZYB	±ö¹Ý¾Æµê	111.678821	40.848622	100100	471	150102
B0FFJ1RLUD	×¡ËÞ·þÎñÏà¹Ø	111.679249	40.847219	100000	471	150102
B0FFFFWLSW	×¡ËÞ·þÎñÏà¹Ø	111.67875	40.848851	100000	471	150102
B0FFKD0Q8N	×¡ËÞ·þÎñÏà¹Ø	111.679132	40.847242	100000	471	150102
B0FFKYLJ3K	±ö¹Ý¾Æµê	111.683995	40.854445	100100	471	150102
B0FFJIKULN	ÂÃ¹ÝÕÐ´ýËù	111.679499	40.847086	100200	471	150102
B0FFKKMDHM	×¡ËÞ·þÎñÏà¹Ø	111.679233	40.847147	100000	471	150102
B0FFFOXQA0	ÂÃ¹ÝÕÐ´ýËù	111.67901	40.848002	100200	471	150102
B0HRP60KWR	×¡ËÞ·þÎñÏà¹Ø	111.677767	40.851796	100000	471	150102
B0H6SU13NL	±ö¹Ý¾Æµê	111.682033	40.854271	100100	471	150102
B0FFIAHI9T	×¡ËÞ·þÎñÏà¹Ø	111.679063	40.847104	100000	471	150102
B0FFKIZ0BG	ÂÃ¹ÝÕÐ´ýËù|Éú»î·þÎñ	111.673644	40.805939	100200|070000	471	150103
B0FFK698OS	×¡ËÞ·þÎñÏà¹Ø	111.82293	40.54752	100000	471	150123
B0G259W1IR	×¡ËÞ·þÎñÏà¹Ø	111.825213	40.550555	100000	471	150123
B0G3FLM8QZ	±ö¹Ý¾Æµê	111.825037	40.550289	100100	471	150123
B0GD5H370L	±ö¹Ý¾Æµê	111.825241	40.548318	100100	471	150123
B0FFKL5HCE	ÂÃ¹ÝÕÐ´ýËù	111.631801	40.829723	100200	471	150103
B01D7039QQ	±ö¹Ý¾Æµê	111.693545	40.884585	100100	471	150102
B01D7020SD	±ö¹Ý¾Æµê	111.780453	40.476868	100100	471	150123
B0FFMEZQXP	±ö¹Ý¾Æµê	111.778771	40.482654	100100	471	150123
B0FFIMXJBS	×¡ËÞ·þÎñÏà¹Ø	111.053844	40.681431	100000	471	150121
B0FFGAQBXE	ÂÃ¹ÝÕÐ´ýËù	111.887136	40.887477	100200	471	150105
B0FFHDPRA3	±ö¹Ý¾Æµê	111.819387	40.397493	100100	471	150123
B0FFFYQU6Y	±ö¹Ý¾Æµê	111.197662	40.280814	100100	471	150122
B0FFFRVVSZ	±ö¹Ý¾Æµê	111.198544	40.281441	100100	471	150122
B01D70OWKW	ÂÃ¹ÝÕÐ´ýËù	111.202319	40.281566	100200	471	150122
B01D70OWJL	±ö¹Ý¾Æµê	111.203687	40.27708	100100	471	150122
B0GRH4OTM8	±ö¹Ý¾Æµê	111.200456	40.281421	100100	471	150122
B01D70OWKK	±ö¹Ý¾Æµê	111.201319	40.277921	100100	471	150122
B01D7039B3	ÂÃ¹ÝÕÐ´ýËù	111.201812	40.28108	100200	471	150122
B0FFF2ZITA	±ö¹Ý¾Æµê	111.201018	40.278487	100100	471	150122
B0FFF2A3G0	±ö¹Ý¾Æµê	111.201385	40.278118	100100	471	150122
B01D7039AZ	±ö¹Ý¾Æµê	111.201611	40.281073	100100	471	150122
B01D70OWJF	±ö¹Ý¾Æµê	111.198958	40.280976	100100	471	150122
B0FFF6008A	±ö¹Ý¾Æµê	111.199041	40.280994	100100	471	150122
B0FFGM4LSM	×¡ËÞ·þÎñÏà¹Ø	111.200212	40.27707	100000	471	150122
B01D7020WM	±ö¹Ý¾Æµê	111.200261	40.27727	100100	471	150122
B0FFL0LSO5	±ö¹Ý¾Æµê	111.203112	40.280087	100100	471	150122
B0FFL6ZG9Z	±ö¹Ý¾Æµê	111.198895	40.280973	100100	471	150122
B0FFF31227	±ö¹Ý¾Æµê	111.20124	40.281547	100100	471	150122
B0FFJ1FYWI	±ö¹Ý¾Æµê	111.876438	40.850889	100100	471	150105
B0FFHEYVE0	ËÄÐÇ¼¶±ö¹Ý	111.589457	40.814146	100103	471	150103
B0GRGPMX7K	±ö¹Ý¾Æµê	111.587033	40.810828	100100	471	150103
B0FFF4AZDL	±ö¹Ý¾Æµê	111.595345	40.814428	100100	471	150103
B0FFIJUHSZ	ÈýÐÇ¼¶±ö¹Ý	111.588289	40.811082	100104	471	150103
B0FFKU5P2I	±ö¹Ý¾Æµê	111.593577	40.815768	100100	471	150103
B0FFJ8RBDK	±ö¹Ý¾Æµê	111.442096	41.099326	100100	471	150125
B0FFG7DFNV	±ö¹Ý¾Æµê	111.442192	41.098373	100100	471	150125
B0FFG9B9RA	±ö¹Ý¾Æµê	111.667594	39.917103	100100	471	150124
B01D70P9VN	±ö¹Ý¾Æµê	111.543986	40.710395	100100	471	150104
B01D70QQH2	±ö¹Ý¾Æµê	111.542283	40.70723	100100	471	150104
B0FFLAKRSP	±ö¹Ý¾Æµê	111.54309	40.708294	100100	471	150104
B0FFIQA9HH	×¡ËÞ·þÎñÏà¹Ø	111.544155	40.710644	100000	471	150104
B01D70RAM9	ÂÃ¹ÝÕÐ´ýËù	111.543666	40.710205	100200	471	150104
B0FFL3308X	ÂÃ¹ÝÕÐ´ýËù	111.544038	40.710388	100200	471	150104
B0FFGAQCZ0	±ö¹Ý¾Æµê	111.798541	40.373122	100100	471	150123
B0GDLUH4ZV	±ö¹Ý¾Æµê	111.801626	40.374808	100100	471	150123
B0FFH90MCG	±ö¹Ý¾Æµê|²ÍÒû·þÎñ	111.664229	40.774581	100100|050100	471	150104
B0HU77XMC7	±ö¹Ý¾Æµê	111.646888	39.914257	100100	471	150124
B0FFFPW6UA	±ö¹Ý¾Æµê	111.794853	40.380013	100100	471	150123
B0G3XHENIW	±ö¹Ý¾Æµê	111.794892	40.380051	100100	471	150123
B0HU6D42TD	×¡ËÞ·þÎñÏà¹Ø	111.534377	40.694592	100000	471	150104
B0H1Z58KRG	±ö¹Ý¾Æµê	111.655429	39.916455	100100	471	150124
B0FFKPBR60	±ö¹Ý¾Æµê	111.219641	40.276064	100100	471	150122
B0FFF2EZSV	×¡ËÞ·þÎñÏà¹Ø	111.226366	40.270597	100000	471	150122
B01D70394T	±ö¹Ý¾Æµê	111.226844	40.270539	100100	471	150122
B0FFKNY37W	±ö¹Ý¾Æµê	111.225732	40.271129	100100	471	150122
B0FFKAZ0RU	±ö¹Ý¾Æµê	111.226798	40.270553	100100	471	150122
B0FFFEMGQ4	ÂÃ¹ÝÕÐ´ýËù	111.1605	40.726218	100200	471	150121
B0G26PJTIL	×¡ËÞ·þÎñÏà¹Ø	111.161097	40.724284	100000	471	150121
B0FFIC6UK0	±ö¹Ý¾Æµê	111.157795	40.725902	100100	471	150121
B0FFFEMQ44	±ö¹Ý¾Æµê	111.161071	40.724286	100100	471	150121
B0FFJ3YDVF	±ö¹Ý¾Æµê	111.15792	40.725881	100100	471	150121
B0G3LBENXB	±ö¹Ý¾Æµê	111.799633	40.797936	100100	471	150105
B0FFFWGU21	×¡ËÞ·þÎñÏà¹Ø	110.723857	41.361474	100000	471	150125
B0G3XMCN10	±ö¹Ý¾Æµê	110.725271	41.361292	100100	471	150125
B0FFH537Z3	×¡ËÞ·þÎñÏà¹Ø	111.16853	40.276012	100000	471	150122
B0G3XAF8HM	±ö¹Ý¾Æµê	111.170155	40.275721	100100	471	150122
B0G36UNDUQ	±ö¹Ý¾Æµê	111.16985	40.275758	100100	471	150122
B0FFKU3Y4F	ÂÃ¹ÝÕÐ´ýËù	111.343268	41.262742	100200	471	150125
B0FFF4AIVL	¾­¼ÃÐÍÁ¬Ëø¾Æµê	111.693668	40.8432	100105	471	150102
B01D70RE4O	±ö¹Ý¾Æµê	111.691825	40.845513	100100	471	150102
B01D70PE7M	×¡ËÞ·þÎñÏà¹Ø	111.68743	40.840087	100000	471	150102
B0FFFRJG0X	±ö¹Ý¾Æµê	111.694842	40.840918	100100	471	150102
B0FFF2CHS9	±ö¹Ý¾Æµê	111.690704	40.837315	100100	471	150102
B0FFIXK5GT	±ö¹Ý¾Æµê	111.691191	40.839648	100100	471	150102
B0FFI9PCTN	ÂÃ¹ÝÕÐ´ýËù	111.689977	40.8395	100200	471	150102
B0FFIZH41N	±ö¹Ý¾Æµê	111.693193	40.844186	100100	471	150102
B0FFFAG09V	±ö¹Ý¾Æµê	111.688363	40.839224	100100	471	150102
B0FFJAWAWH	±ö¹Ý¾Æµê	111.693893	40.842643	100100	471	150102
B0FFJC8U7R	×¡ËÞ·þÎñÏà¹Ø	111.690615	40.840509	100000	471	150102
B0G3AOKOOL	±ö¹Ý¾Æµê	111.695596	40.839118	100100	471	150102
B0FFI9N6YR	×¡ËÞ·þÎñÏà¹Ø	111.690661	40.839534	100000	471	150102
B0FFLPFM7O	±ö¹Ý¾Æµê	111.693985	40.837361	100100	471	150102
B0FFJ2HAFF	×¡ËÞ·þÎñÏà¹Ø	111.693837	40.837169	100000	471	150102
B0FFIA3668	×¡ËÞ·þÎñÏà¹Ø	111.693486	40.843655	100000	471	150102
B0FFI7B2I1	±ö¹Ý¾Æµê	111.69463	40.84101	100100	471	150102
B0H14CTBP5	ÂÃ¹ÝÕÐ´ýËù	111.690571	40.841523	100200	471	150102
B0HUAH2GV6	±ö¹Ý¾Æµê	111.693212	40.84418	100100	471	150102
B0H12S8I16	±ö¹Ý¾Æµê	111.688315	40.839191	100100	471	150102
B0GKJZVXI6	±ö¹Ý¾Æµê	111.660171	40.837234	100100	471	150102
B0HU6A2E7D	ÂÃ¹ÝÕÐ´ýËù	111.498451	40.768778	100200	471	150121
B0FFM1OCUG	ÂÃ¹ÝÕÐ´ýËù	111.498798	40.775694	100200	471	150121
B0G2PKGJ0U	×¡ËÞ·þÎñÏà¹Ø|Éú»î·þÎñ	111.667258	40.866748	100000|070000	471	150102
B0FFH4AALR	ÂÃ¹ÝÕÐ´ýËù	111.751167	40.899524	100200	471	150102
B0HDHUDGCZ	ÂÃ¹ÝÕÐ´ýËù	112.105552	40.241535	100200	471	150123
B0G3O7BE42	±ö¹Ý¾Æµê	111.107969	40.729788	100100	471	150121
B01D70208C	ÎåÐÇ¼¶±ö¹Ý|²ÍÒû·þÎñ	111.680854	40.818645	100102|050000	471	150102
B0GRKP45Z6	ÇàÄêÂÃÉá	111.935988	40.627353	100201	471	150123
B0FFGX6F4E	±ö¹Ý¾Æµê	111.719838	40.804047	100100	471	150105
B01D70P5ZY	±ö¹Ý¾Æµê	111.721052	40.804226	100100	471	150105
B0FFH2ZJII	±ö¹Ý¾Æµê	111.721373	40.799744	100100	471	150105
B0FFIVCL6P	×¡ËÞ·þÎñÏà¹Ø	111.720376	40.80372	100000	471	150105
B0FFK25MYQ	×¡ËÞ·þÎñÏà¹Ø	111.724988	40.804815	100000	471	150105
B0FFFT2MUZ	±ö¹Ý¾Æµê	111.721	40.8044	100100	471	150105
B0FFKTR2W6	×¡ËÞ·þÎñÏà¹Ø	111.725131	40.80485	100000	471	150105
B0GD362LVC	×¡ËÞ·þÎñÏà¹Ø	111.719968	40.804073	100000	471	150105
B0FFFV3SP9	×¡ËÞ·þÎñÏà¹Ø	111.719828	40.804046	100000	471	150105
B0FFISEI6I	×¡ËÞ·þÎñÏà¹Ø	111.7204	40.797025	100000	471	150105
B0FFIXXJU6	ÂÃ¹ÝÕÐ´ýËù	111.719701	40.80421	100200	471	150105
B0FFISKU2Q	±ö¹Ý¾Æµê	111.721894	40.802806	100100	471	150105
B0FFLIAVO9	×¡ËÞ·þÎñÏà¹Ø	111.725006	40.80472	100000	471	150105
B0FFK65QYQ	×¡ËÞ·þÎñÏà¹Ø	111.720937	40.804231	100000	471	150105
B0FFIEBZTS	×¡ËÞ·þÎñÏà¹Ø	111.719316	40.803603	100000	471	150105
B0HUARGQ74	±ö¹Ý¾Æµê	111.720985	40.804238	100100	471	150105
B0FFGEOLVJ	±ö¹Ý¾Æµê	111.71972	40.803842	100100	471	150105
B0FFGXZ752	×¡ËÞ·þÎñÏà¹Ø	111.720985	40.804238	100000	471	150105
B0FFL50FE6	ÂÃ¹ÝÕÐ´ýËù	111.589475	40.76782	100200	471	150104
B0G24RFZEG	ÂÃ¹ÝÕÐ´ýËù|Éú»î·þÎñ	111.713587	40.817344	100200|070000	471	150105
B0FFKRY3FL	ÂÃ¹ÝÕÐ´ýËù|Éú»î·þÎñ	111.737266	40.784517	100200|070000	471	150105
B0FFF62GD3	±ö¹Ý¾Æµê	111.65401	40.82797	100100	471	150103
B0FFLDLYSD	±ö¹Ý¾Æµê	111.655877	40.830103	100100	471	150102
B0G0446CSO	×¡ËÞ·þÎñÏà¹Ø	111.65401	40.82797	100000	471	150103
B0FFF0LGDB	ÂÃ¹ÝÕÐ´ýËù	111.656536	40.829683	100200	471	150102
B01D70P5CL	±ö¹Ý¾Æµê	111.652447	40.835309	100100	471	150103
B0FFLOLF0J	±ö¹Ý¾Æµê	111.655611	40.83013	100100	471	150102
B0FFIB5C7U	×¡ËÞ·þÎñÏà¹Ø	111.651175	40.835193	100000	471	150103
B0FFK6O6KY	×¡ËÞ·þÎñÏà¹Ø	111.653854	40.827859	100000	471	150103
B0GDR1DH1G	±ö¹Ý¾Æµê	111.648165	40.834846	100100	471	150103
B0FFF01TNK	¾­¼ÃÐÍÁ¬Ëø¾Æµê	111.653168	40.830697	100105	471	150103
B0G02R6CZZ	±ö¹Ý¾Æµê	111.647907	40.834924	100100	471	150103
B01D70R4Q9	±ö¹Ý¾Æµê	111.648024	40.834838	100100	471	150103
B0FFH53QQQ	±ö¹Ý¾Æµê	111.882116	40.848267	100100	471	150105
B0HBKZOLT4	×¡ËÞ·þÎñÏà¹Ø	111.62594	40.769073	100000	471	150104
B0FFI1UKVM	±ö¹Ý¾Æµê	111.62587	40.768523	100100	471	150104
B0FFJA0IHW	±ö¹Ý¾Æµê	111.594432	40.827058	100100	471	150103
B0FFKKMDIC	×¡ËÞ·þÎñÏà¹Ø	111.589369	40.830939	100000	471	150103
B0GUNRGPQ4	±ö¹Ý¾Æµê	111.58814	40.830904	100100	471	150103
B0G0BC2G5N	×¡ËÞ·þÎñÏà¹Ø	111.596023	40.83297	100000	471	150103
B0HAUKPDIF	±ö¹Ý¾Æµê	111.594206	40.826967	100100	471	150103
B0FFJZYIKG	×¡ËÞ·þÎñÏà¹Ø	111.594377	40.826977	100000	471	150103
B0FFF2MNO9	×¡ËÞ·þÎñÏà¹Ø	111.938333	40.625779	100000	471	150123
B0HDTPL2KW	×¡ËÞ·þÎñÏà¹Ø	111.630462	40.771281	100000	471	150104
B0FFL0RNAJ	×¡ËÞ·þÎñÏà¹Ø	111.730414	40.799346	100000	471	150105
B0GU91VDIX	×¡ËÞ·þÎñÏà¹Ø|Éú»î·þÎñ	111.727588	40.797762	100000|070000	471	150105
B0FFHQRE17	±ö¹Ý¾Æµê	111.865303	40.868687	100100	471	150105
B0HD31SQ1B	ÂÃ¹ÝÕÐ´ýËù	111.352386	40.17627	100200	471	150122
B0G2BLB5NQ	±ö¹Ý¾Æµê	111.35325	40.176285	100100	471	150122
B0FFKZ297A	±ö¹Ý¾Æµê	111.352224	40.174969	100100	471	150122
B0FFHTOO6N	±ö¹Ý¾Æµê	111.758041	40.846803	100100	471	150102
B0FFHWPSWZ	±ö¹Ý¾Æµê	111.757179	40.851762	100100	471	150102
B0GKAM25E5	ÂÃ¹ÝÕÐ´ýËù	111.760337	40.847288	100200	471	150102
B01D70QEKS	ÈýÐÇ¼¶±ö¹Ý	111.674691	40.865769	100104	471	150102
B0FFKA54ER	×¡ËÞ·þÎñÏà¹Ø	111.669351	40.859116	100000	471	150102
B0FFL1HRGP	×¡ËÞ·þÎñÏà¹Ø	111.669909	40.859263	100000	471	150102
B0G0P7EVP3	±ö¹Ý¾Æµê	111.905159	40.895547	100100	471	150102
B0G0XNWXVY	×¡ËÞ·þÎñÏà¹Ø	111.288944	40.739426	100000	471	150121
B0FFKT9M1X	±ö¹Ý¾Æµê	111.296548	40.73892	100100	471	150121
B0G33UY63D	ÂÃ¹ÝÕÐ´ýËù	111.288381	40.739436	100200	471	150121
B0FFLKQTET	±ö¹Ý¾Æµê	111.227371	40.26536	100100	471	150122
B0FFKLZVWJ	ÂÃ¹ÝÕÐ´ýËù	111.580452	40.789064	100200	471	150104
B0G2BCA6LZ	ÂÃ¹ÝÕÐ´ýËù	111.577991	40.789508	100200	471	150103
B0FFIR6717	×¡ËÞ·þÎñÏà¹Ø	111.814687	40.913485	100000	471	150102
B0FFHU2TEO	±ö¹Ý¾Æµê	111.815243	40.912705	100100	471	150102
B0FFGKMOKA	±ö¹Ý¾Æµê	111.770662	40.507542	100100	471	150121
B0G2U60SAM	×¡ËÞ·þÎñÏà¹Ø	111.770875	40.507924	100000	471	150121
B0FFJ884DP	×¡ËÞ·þÎñÏà¹Ø	111.571324	40.798046	100000	471	150121
B0FFLGLO5M	×¡ËÞ·þÎñÏà¹Ø	111.570136	40.796983	100000	471	150121
B0HU2AT8MG	±ö¹Ý¾Æµê	111.567839	40.799053	100100	471	150121
B0FFKG2AKX	ÂÃ¹ÝÕÐ´ýËù	111.573365	40.799873	100200	471	150121
B01D70RBQ4	ÂÃ¹ÝÕÐ´ýËù	111.741606	40.753502	100200	471	150105
B0FFIIU2OO	±ö¹Ý¾Æµê	111.741934	40.75327	100100	471	150105
B01D70RBKO	±ö¹Ý¾Æµê	111.742751	40.752009	100100	471	150105
B0FFHSH4VJ	±ö¹Ý¾Æµê	111.742452	40.752513	100100	471	150105
B0FFK6ODGS	±ö¹Ý¾Æµê	111.741954	40.753229	100100	471	150105
B0FFJ08CNT	×¡ËÞ·þÎñÏà¹Ø	111.743981	40.75133	100000	471	150105
B0G04L8US9	±ö¹Ý¾Æµê	111.742881	40.751856	100100	471	150105
B0FFIZC77K	±ö¹Ý¾Æµê	111.743002	40.751632	100100	471	150105
B0G3LPECA1	±ö¹Ý¾Æµê	111.382941	40.587665	100100	471	150121
B0FFL2IYSA	±ö¹Ý¾Æµê	111.382986	40.587433	100100	471	150121
B0GUS7MFFG	±ö¹Ý¾Æµê	111.572889	40.517038	100100	471	150123
B01D70QG4C	±ö¹Ý¾Æµê	111.35136	40.195683	100100	471	150122
B0FFF2AWJG	±ö¹Ý¾Æµê	111.349514	40.196178	100100	471	150122
B01D70QG6T	±ö¹Ý¾Æµê	111.351711	40.195621	100100	471	150122
B0FFFS5NAI	×¡ËÞ·þÎñÏà¹Ø	111.352715	40.189255	100000	471	150122
B01D70P9RM	±ö¹Ý¾Æµê	111.353464	40.191394	100100	471	150122
B0HR5OCF0D	ÂÃ¹ÝÕÐ´ýËù	111.351798	40.195882	100200	471	150122
B0HU9C81PX	±ö¹Ý¾Æµê	111.352902	40.191409	100100	471	150122
B01D70P9PZ	ÂÃ¹ÝÕÐ´ýËù	111.353224	40.194896	100200	471	150122
B0FFLILVD8	±ö¹Ý¾Æµê	111.353259	40.187357	100100	471	150122
B01D70OWR5	±ö¹Ý¾Æµê	111.353509	40.191987	100100	471	150122
B0FFG9GJFN	±ö¹Ý¾Æµê	111.352911	40.191608	100100	471	150122
B0G2CS7FOG	ÂÃ¹ÝÕÐ´ýËù	111.349522	40.196436	100200	471	150122
B0GDR7CY5X	±ö¹Ý¾Æµê	111.352888	40.190605	100100	471	150122
B0G0MOOVZ6	±ö¹Ý¾Æµê	111.353302	40.187966	100100	471	150122
B0FFLFEGUB	±ö¹Ý¾Æµê	111.351625	40.195681	100100	471	150122
B0FFGETOJM	ÂÃ¹ÝÕÐ´ýËù	111.442452	40.522484	100200	471	150122
B0FFJACDL0	×¡ËÞ·þÎñÏà¹Ø	111.741515	40.709267	100000	471	150104
B0FFFV22L4	ÂÃ¹ÝÕÐ´ýËù	111.742153	40.709148	100200	471	150104
B0FFJRS72G	×¡ËÞ·þÎñÏà¹Ø	111.741512	40.709887	100000	471	150104
B0FFH5EKWJ	ÂÃ¹ÝÕÐ´ýËù	111.741513	40.709711	100200	471	150104
B01D70RCSA	ÂÃ¹ÝÕÐ´ýËù	111.742262	40.712443	100200	471	150104
B01D701G6Z	ËÄÐÇ¼¶±ö¹Ý|²ÍÒû·þÎñ	111.71132	40.803808	100103|050000	471	150105
B0HBK6NEJA	ÂÃ¹ÝÕÐ´ýËù	112.035666	40.880721	100200	471	150105
B0HA2RQZ3C	ÂÃ¹ÝÕÐ´ýËù	112.03535	40.88095	100200	471	150105
B0GKSDK44F	×¡ËÞ·þÎñÏà¹Ø	112.035215	40.880918	100000	471	150105
B0FFLD0N3G	ÂÃ¹ÝÕÐ´ýËù	112.035274	40.881013	100200	471	150105
B0G1B1A436	±ö¹Ý¾Æµê	112.036403	40.881057	100100	471	150105
B0FFK56DZB	±ö¹Ý¾Æµê	111.787956	40.845112	100100	471	150105
B0FFHU405K	±ö¹Ý¾Æµê	111.794853	40.836925	100100	471	150105
B0FFFD6SRO	±ö¹Ý¾Æµê	111.790293	40.837951	100100	471	150105
B0G14XGRUG	ÂÃ¹ÝÕÐ´ýËù	111.790015	40.837605	100200	471	150105
B0FFHSEZC3	±ö¹Ý¾Æµê|²ÍÒû·þÎñ	111.790579	40.837472	100100|050000	471	150105
B0G02U73AG	ÂÃ¹ÝÕÐ´ýËù	111.651782	40.85968	100200	471	150102
B0HG59DIJY	×¡ËÞ·þÎñÏà¹Ø	111.149127	40.399602	100000	471	150122
B0G30GICLE	ÂÃ¹ÝÕÐ´ýËù	111.148975	40.400285	100200	471	150122
B0FFH1E28K	±ö¹Ý¾Æµê	110.957142	41.101005	100100	471	150125
B0FFLGKZYS	×¡ËÞ·þÎñÏà¹Ø	111.770186	40.860942	100000	471	150102
B01D7020KH	±ö¹Ý¾Æµê	111.12626	40.72292	100100	471	150121
B01D70390A	ÂÃ¹ÝÕÐ´ýËù	111.123696	40.722317	100200	471	150121
B0FFKQ1TAF	±ö¹Ý¾Æµê	111.12625	40.7228	100100	471	150121
B0FFHNNMJI	±ö¹Ý¾Æµê	111.125712	40.722573	100100	471	150121
B01D70P6DG	ËÄÐÇ¼¶±ö¹Ý	111.763348	40.827377	100103	471	150105
B0FFFSXM75	×¡ËÞ·þÎñÏà¹Ø	111.75906	40.827855	100000	471	150105
B0FFKWX7RO	×¡ËÞ·þÎñÏà¹Ø	111.757025	40.833868	100000	471	150105
B0FFKJEO46	×¡ËÞ·þÎñÏà¹Ø	111.68089	40.747043	100000	471	150104
B0HDJKTMAV	×¡ËÞ·þÎñÏà¹Ø	111.679185	40.754132	100000	471	150104
B0HDYCR5Y0	×¡ËÞ·þÎñÏà¹Ø	111.810975	39.763509	100000	471	150124
B0FFKQXQCE	×¡ËÞ·þÎñÏà¹Ø	111.825197	40.948472	100000	471	150102
B0FFKQAYX8	×¡ËÞ·þÎñÏà¹Ø	111.611865	40.811781	100000	471	150103
B0FFKXLWIU	×¡ËÞ·þÎñÏà¹Ø	111.615042	40.811166	100000	471	150103
B0FFKTCRY9	±ö¹Ý¾Æµê	111.60792	40.810743	100100	471	150103
B0FFKRV3A0	ÂÃ¹ÝÕÐ´ýËù	111.87461	40.639001	100200	471	150123
B01D70PF84	¾­¼ÃÐÍÁ¬Ëø¾Æµê	111.651118	40.850093	100105	471	150102
B0FFIY2998	±ö¹Ý¾Æµê	111.648946	40.849934	100100	471	150102
B0G1PPIZ99	ÂÃ¹ÝÕÐ´ýËù	111.549823	40.66645	100200	471	150121
B0FFKP7CKX	×¡ËÞ·þÎñÏà¹Ø	111.690689	40.778412	100000	471	150105
B0FFKVYZWW	×¡ËÞ·þÎñÏà¹Ø	111.692365	40.77889	100000	471	150105
B0FFF4U9GD	±ö¹Ý¾Æµê	111.680198	39.906252	100100	471	150124
B01D70PDC1	ËÄÐÇ¼¶±ö¹Ý	111.737528	40.82161	100103	471	150105
B0FFG7FE3A	ËÄÐÇ¼¶±ö¹Ý	111.737351	40.82607	100103	471	150105
B0HANGLEJ1	±ö¹Ý¾Æµê	111.741694	40.817814	100100	471	150105
B0H1NA8MXG	±ö¹Ý¾Æµê	111.737763	40.821623	100100	471	150105
B0FFM141WH	±ö¹Ý¾Æµê	111.607455	40.801543	100100	471	150103
B0FFI8R276	ÂÃ¹ÝÕÐ´ýËù	111.613747	40.803035	100200	471	150103
B0FFHRQYB5	×¡ËÞ·þÎñÏà¹Ø	111.217979	40.187787	100000	471	150122
B0FFI65UIR	×¡ËÞ·þÎñÏà¹Ø	111.22403	40.187203	100000	471	150122
B01D70PANP	±ö¹Ý¾Æµê|Éú»î·þÎñ	111.462827	41.078605	100100|071400	471	150125
B0FFFSF4O0	±ö¹Ý¾Æµê	111.688288	39.908254	100100	471	150124
B0FFKP296G	±ö¹Ý¾Æµê	111.793389	40.805303	100100	471	150105
B0HUXRLP57	±ö¹Ý¾Æµê	111.238438	41.237993	100100	471	150125
B0FFGPK5ZQ	±ö¹Ý¾Æµê	111.586236	40.815872	100100	471	150103
B0FFII9RY7	×¡ËÞ·þÎñÏà¹Ø	111.802533	40.71931	100000	471	150105
B0FFKCW8SH	×¡ËÞ·þÎñÏà¹Ø	111.687122	40.723837	100000	471	150104
B0FFF61ZBP	±ö¹Ý¾Æµê	111.442808	41.116638	100100	471	150125
B0H1ZU7T6U	±ö¹Ý¾Æµê	111.44053	41.114012	100100	471	150125
B0FFKQHLP0	¾­¼ÃÐÍÁ¬Ëø¾Æµê	111.445911	41.115968	100105	471	150125
B0FFFRUYGA	±ö¹Ý¾Æµê	111.446267	41.115782	100100	471	150125
B0G3VPBI19	ÂÃ¹ÝÕÐ´ýËù	111.44671	41.116053	100200	471	150125
B0FFKYBBFQ	ÂÃ¹ÝÕÐ´ýËù	111.446661	41.116025	100200	471	150125
B0FFH8EPAD	±ö¹Ý¾Æµê	111.973972	41.012758	100100	471	150102
B0FFFORZ0U	×¡ËÞ·þÎñÏà¹Ø	111.669651	39.915359	100000	471	150124
B0FFG05OBM	±ö¹Ý¾Æµê	111.668787	39.912887	100100	471	150124
B0HA2MO7EY	±ö¹Ý¾Æµê	111.66842	39.91577	100100	471	150124
B0G24CGE7M	±ö¹Ý¾Æµê	111.668808	39.916377	100100	471	150124
B0FFFPVNME	±ö¹Ý¾Æµê	111.67585	39.91209	100100	471	150124
B0FFG06UB1	ÂÃ¹ÝÕÐ´ýËù	111.668998	39.916376	100200	471	150124
B0G2BXDRMD	±ö¹Ý¾Æµê	111.669711	39.915912	100100	471	150124
B0FFG01GUD	ÂÃ¹ÝÕÐ´ýËù	111.668816	39.915231	100200	471	150124
B01D70RA3R	±ö¹Ý¾Æµê	111.46137	41.084852	100100	471	150125
B0FFFEMQOI	±ö¹Ý¾Æµê	111.461226	41.085908	100100	471	150125
B0FFFEMFAH	±ö¹Ý¾Æµê	111.461291	41.085789	100100	471	150125
B01D70RA1G	ÂÃ¹ÝÕÐ´ýËù	111.461286	41.085825	100200	471	150125
B0FFLOLCF0	×¡ËÞ·þÎñÏà¹Ø	111.462719	41.078749	100000	471	150125
B0FFFEMELK	±ö¹Ý¾Æµê	111.461327	41.085466	100100	471	150125
B0FFH4MD4Y	×¡ËÞ·þÎñÏà¹Ø	111.46215	41.082347	100000	471	150125
B01D70PARY	ÈýÐÇ¼¶±ö¹Ý	111.461865	41.079105	100104	471	150125
B0FFG3PG1U	ÂÃ¹ÝÕÐ´ýËù	111.461317	41.085561	100200	471	150125
B0G0XMYLHO	±ö¹Ý¾Æµê	111.462707	41.078638	100100	471	150125
B01D703C6C	±ö¹Ý¾Æµê	111.461896	41.08444	100100	471	150125
B0FFKQEMNX	±ö¹Ý¾Æµê	111.461332	41.085425	100100	471	150125
B01D7038D6	±ö¹Ý¾Æµê	111.462329	41.081116	100100	471	150125
B0FFGYF6AI	±ö¹Ý¾Æµê	111.462154	41.082567	100100	471	150125
B0FFM8IFFD	±ö¹Ý¾Æµê	111.46127	41.085969	100100	471	150125
B0FFMA287S	ÂÃ¹ÝÕÐ´ýËù	111.461317	41.085561	100200	471	150125
B01D70OVYH	±ö¹Ý¾Æµê	111.461689	41.082033	100100	471	150125
B01D70QQ9P	±ö¹Ý¾Æµê	111.711188	40.799636	100100	471	150105
B0FFL0LFC8	×¡ËÞ·þÎñÏà¹Ø	111.712314	40.797898	100000	471	150105
B0G2UP28BY	ÂÃ¹ÝÕÐ´ýËù	111.985203	40.623335	100200	471	150123
B01D70QQM2	×¡ËÞ·þÎñÏà¹Ø	111.897728	40.610494	100000	471	150123
B0G2R9J7QS	±ö¹Ý¾Æµê	111.897724	40.610087	100100	471	150123
B0FFKRVXEC	±ö¹Ý¾Æµê	111.897727	40.610068	100100	471	150123
B0G07NYHKK	ÂÃ¹ÝÕÐ´ýËù	111.897714	40.610177	100200	471	150123
B0FFLAZB1F	ÂÃ¹ÝÕÐ´ýËù	111.897553	40.611762	100200	471	150123
B01D70RBCE	±ö¹Ý¾Æµê	111.551864	40.791354	100100	471	150121
B0FFGMTQWC	±ö¹Ý¾Æµê	111.139557	40.716771	100100	471	150121
B0FFFORD26	±ö¹Ý¾Æµê	111.137499	40.714356	100100	471	150121
B0FFGPKGQ8	±ö¹Ý¾Æµê	111.139448	40.716144	100100	471	150121
B0FFKXUK8T	ÂÃ¹ÝÕÐ´ýËù	111.551257	40.677871	100200	471	150121
B0FFKZGCEN	ÂÃ¹ÝÕÐ´ýËù	111.55135	40.678218	100200	471	150121
B0FFIT8JZR	×¡ËÞ·þÎñÏà¹Ø	111.625474	40.8378	100000	471	150103
B0FFG9G4KJ	×¡ËÞ·þÎñÏà¹Ø	111.213031	40.231403	100000	471	150122
B0HUCCUJ6G	±ö¹Ý¾Æµê	111.212656	40.232009	100100	471	150122
B0FFJACDLM	×¡ËÞ·þÎñÏà¹Ø	111.211228	40.234336	100000	471	150122
B0FFGPNTIM	±ö¹Ý¾Æµê	111.212706	40.231929	100100	471	150122
B0G0CPS6HL	ÂÃ¹ÝÕÐ´ýËù	111.889007	40.738586	100200	471	150105
B01D7022EH	ÂÃ¹ÝÕÐ´ýËù	110.982282	40.692835	100200	471	150121
B0HRXCRIC5	×¡ËÞ·þÎñÏà¹Ø	111.753479	40.919993	100000	471	150102
B0FFGW0O8R	±ö¹Ý¾Æµê	111.561791	40.782588	100100	471	150121
B0FFL0Q92P	×¡ËÞ·þÎñÏà¹Ø	111.846576	40.889585	100000	471	150105
B01D70PB01	±ö¹Ý¾Æµê	111.799194	40.879334	100100	471	150102
B0FFLPFIXN	±ö¹Ý¾Æµê	111.799427	40.880477	100100	471	150102
B0G2BXBVGV	±ö¹Ý¾Æµê	111.636677	40.062124	100100	471	150124
B01D70PIY8	±ö¹Ý¾Æµê	111.653814	40.803313	100100	471	150104
B0FFIC5MG6	×¡ËÞ·þÎñÏà¹Ø	111.64828	40.799539	100000	471	150104
B01D70RGG2	±ö¹Ý¾Æµê	111.65359	40.798253	100100	471	150104
B0GRUH5QXR	±ö¹Ý¾Æµê	111.654423	40.805707	100100	471	150104
B0FFKRYWUE	×¡ËÞ·þÎñÏà¹Ø	111.648696	40.799494	100000	471	150104
B0FFL0LFCC	×¡ËÞ·þÎñÏà¹Ø	111.653256	40.802774	100000	471	150104
B0FFLGO1CD	×¡ËÞ·þÎñÏà¹Ø	111.64998	40.80373	100000	471	150104
B0FFKUZZ4V	×¡ËÞ·þÎñÏà¹Ø	111.656609	40.804415	100000	471	150104
B01D70006E	±ö¹Ý¾Æµê	111.655916	40.803211	100100	471	150104
B0FFJKR6O4	×¡ËÞ·þÎñÏà¹Ø	111.655898	40.802043	100000	471	150104
B0FFL0JCAM	×¡ËÞ·þÎñÏà¹Ø	111.651963	40.800702	100000	471	150104
B0FFIRHVID	×¡ËÞ·þÎñÏà¹Ø	111.252317	40.264581	100000	471	150122
B0G2K1X1UA	×¡ËÞ·þÎñÏà¹Ø	111.251495	40.265192	100000	471	150122
B0FFLGT92O	×¡ËÞ·þÎñÏà¹Ø	111.600126	40.83045	100000	471	150103
B0FFJ4UNW0	±ö¹Ý¾Æµê	111.650925	40.804339	100100	471	150104
B0FFIY02O1	×¡ËÞ·þÎñÏà¹Ø	111.654221	40.805923	100000	471	150104
B0FFIZYK05	±ö¹Ý¾Æµê	111.655286	40.798481	100100	471	150104
B01D70P4MJ	±ö¹Ý¾Æµê	111.655264	40.805966	100100	471	150104
B0FFKRYWU9	×¡ËÞ·þÎñÏà¹Ø	111.648257	40.799121	100000	471	150104
B0FFJGSEH1	±ö¹Ý¾Æµê	111.653423	40.802315	100100	471	150104
B0FFFH9464	×¡ËÞ·þÎñÏà¹Ø	111.653307	40.80363	100000	471	150104
B0FFJ22W3F	×¡ËÞ·þÎñÏà¹Ø	111.653206	40.802765	100000	471	150104
B0G2US2J0N	ÂÃ¹ÝÕÐ´ýËù	111.653673	40.803137	100200	471	150104
B0G2US2QB3	±ö¹Ý¾Æµê	111.653237	40.804135	100100	471	150104
B0G255VS3B	±ö¹Ý¾Æµê	111.653461	40.80334	100100	471	150104
B0FFKV3DC2	±ö¹Ý¾Æµê	111.65339	40.803219	100100	471	150104
B0G3VPDEEG	ÂÃ¹ÝÕÐ´ýËù	111.654783	40.87553	100200	471	150102
B0FFLAV8H3	±ö¹Ý¾Æµê	111.758254	40.820574	100100	471	150105
B0FFI8P75V	±ö¹Ý¾Æµê	111.684708	40.774181	100100	471	150104
B0FFHBXQB0	ÂÃ¹ÝÕÐ´ýËù	111.684982	40.773319	100200	471	150104
B0FFMBNGP3	±ö¹Ý¾Æµê	111.67872	40.770481	100100	471	150104
B0FFI9FIU2	±ö¹Ý¾Æµê	111.677882	40.773067	100100	471	150104
B0FFLM7DKK	±ö¹Ý¾Æµê	111.684043	40.773067	100100	471	150104
B0FFH90JYM	±ö¹Ý¾Æµê	111.677712	40.773434	100100	471	150104
B0FFMBUQNZ	±ö¹Ý¾Æµê	111.680396	40.772367	100100	471	150104
B0FFLI8FDW	×¡ËÞ·þÎñÏà¹Ø	111.678028	40.768612	100000	471	150104
B0FFLMP1V4	×¡ËÞ·þÎñÏà¹Ø	111.68578	40.776042	100000	471	150104
B0FFKSIE3Q	×¡ËÞ·þÎñÏà¹Ø	111.677839	40.773116	100000	471	150104
B0FFIQ896G	×¡ËÞ·þÎñÏà¹Ø	111.684859	40.77289	100000	471	150104
B0FFMCKNGO	×¡ËÞ·þÎñÏà¹Ø	111.683467	40.771615	100000	471	150104
B0FFKNY66L	±ö¹Ý¾Æµê	111.678673	40.770601	100100	471	150104
B0FFHEDXIC	±ö¹Ý¾Æµê	111.684941	40.774927	100100	471	150104
B0H6PNK549	ÂÃ¹ÝÕÐ´ýËù	111.682464	40.76763	100200	471	150104
B0HR0STZCI	±ö¹Ý¾Æµê	111.67849	40.771578	100100	471	150104
B0FFILDAHK	±ö¹Ý¾Æµê	111.434526	40.73855	100100	471	150121
B0FFHQPO6C	×¡ËÞ·þÎñÏà¹Ø	111.427267	40.745518	100000	471	150121
B0FFKBIJBZ	×¡ËÞ·þÎñÏà¹Ø	111.434767	40.737931	100000	471	150121
B0FFM83737	±ö¹Ý¾Æµê	111.427435	40.744812	100100	471	150121
B01D70P9FK	±ö¹Ý¾Æµê|×¡ËÞ·þÎñ	111.434069	40.740736	100100|100200	471	150121
B0FFKHHGGY	±ö¹Ý¾Æµê	111.434381	40.739526	100100	471	150121
B0FFK6OKNG	×¡ËÞ·þÎñÏà¹Ø	111.430399	40.741882	100000	471	150121
B0FFKVZF49	±ö¹Ý¾Æµê	111.433586	40.741199	100100	471	150121
B01D70RAJU	±ö¹Ý¾Æµê	111.432652	40.742054	100100	471	150121
B0FFL8VRLJ	ÂÃ¹ÝÕÐ´ýËù	111.434399	40.739037	100200	471	150121
B0HDJBSLRF	ÂÃ¹ÝÕÐ´ýËù	111.432041	40.742017	100200	471	150121
B01D70P9TX	±ö¹Ý¾Æµê	111.433943	40.741186	100100	471	150121
B0FFKQYPCX	±ö¹Ý¾Æµê	111.434241	40.740068	100100	471	150121
B01D70RAJW	±ö¹Ý¾Æµê	111.433229	40.742089	100100	471	150121
B01D70P6IC	ËÄÐÇ¼¶±ö¹Ý	111.748366	40.839197	100103	471	150105
B0G3XCF452	ÂÃ¹ÝÕÐ´ýËù	111.750352	40.846598	100200	471	150102
B0FFL3A05O	±ö¹Ý¾Æµê	111.29741	40.738649	100100	471	150121
B0G33UYDY6	ÂÃ¹ÝÕÐ´ýËù	111.298008	40.738849	100200	471	150121
B0FFIW49VR	×¡ËÞ·þÎñÏà¹Ø	111.740584	40.798681	100000	471	150105
B0FFJ5Q15W	×¡ËÞ·þÎñÏà¹Ø	111.740876	40.798786	100000	471	150105
B0FFI9KGIZ	±ö¹Ý¾Æµê	111.739839	40.801297	100100	471	150105
B0FFJ3GCIC	×¡ËÞ·þÎñÏà¹Ø	111.740949	40.798613	100000	471	150105
B0FFLI7BMS	±ö¹Ý¾Æµê	111.73973	40.801283	100100	471	150105
B0FFG2XHML	ËÄÐÇ¼¶±ö¹Ý	111.744726	40.804144	100103	471	150105
B0FFKJMXUL	×¡ËÞ·þÎñÏà¹Ø	111.740299	40.79988	100000	471	150105
B0FFJRJ9FR	×¡ËÞ·þÎñÏà¹Ø	111.740806	40.798724	100000	471	150105
B0FFIKZLX6	±ö¹Ý¾Æµê	111.738906	40.802859	100100	471	150105
B0FFKUW2PY	×¡ËÞ·þÎñÏà¹Ø	111.740322	40.799797	100000	471	150105
B0FFKEKVAU	×¡ËÞ·þÎñÏà¹Ø	111.740448	40.798571	100000	471	150105
B0FFF746UK	±ö¹Ý¾Æµê	111.738998	40.806249	100100	471	150105
B0FFMDAA0J	±ö¹Ý¾Æµê	111.739725	40.801202	100100	471	150105
B0G3XOEQ9T	×¡ËÞ·þÎñÏà¹Ø	111.740299	40.799881	100000	471	150105
B0G2O7IHFY	±ö¹Ý¾Æµê	111.739031	40.80615	100100	471	150105
B0FFIDA970	×¡ËÞ·þÎñÏà¹Ø	111.738992	40.806193	100000	471	150105
B01D70RC2B	±ö¹Ý¾Æµê	111.614819	40.752899	100100	471	150104
B0FFKOXLFI	±ö¹Ý¾Æµê	111.91413	40.789426	100100	471	150105
B01D70QG76	×¡ËÞ·þÎñÏà¹Ø	111.38865	40.07523	100000	471	150124
B01D70QQHT	ÂÃ¹ÝÕÐ´ýËù	111.388372	40.07484	100200	471	150124
B0FFKO8P9B	±ö¹Ý¾Æµê	111.388386	40.074827	100100	471	150124
B0FFHM7766	ÂÃ¹ÝÕÐ´ýËù	111.392743	40.076286	100200	471	150124
B0FFKRYWSO	×¡ËÞ·þÎñÏà¹Ø	111.727831	40.846868	100000	471	150102
B01D70QQ9F	ÈýÐÇ¼¶±ö¹Ý	111.734743	40.854311	100104	471	150102
B0HD1A43A7	±ö¹Ý¾Æµê	111.735235	40.854334	100100	471	150102
B0FFKNLXOJ	±ö¹Ý¾Æµê	111.735172	40.854321	100100	471	150102
B0FFIPBX0L	±ö¹Ý¾Æµê	111.700325	40.8795	100100	471	150102
B0FFJFE2LX	×¡ËÞ·þÎñÏà¹Ø	111.706223	40.878782	100000	471	150102
B0FFGDVRKY	±ö¹Ý¾Æµê	111.699996	40.877956	100100	471	150102
B0FFG2T4VJ	±ö¹Ý¾Æµê	111.699134	40.876923	100100	471	150102
B0FFKIU8HW	±ö¹Ý¾Æµê	111.705991	40.879188	100100	471	150102
B0FFF62Q6R	±ö¹Ý¾Æµê	111.705068	40.878328	100100	471	150102
B0FFL7DKY3	±ö¹Ý¾Æµê	111.70562	40.878518	100100	471	150102
B01D70R9CE	±ö¹Ý¾Æµê	111.699985	40.87793	100100	471	150102
B0G2ZRISGC	×¡ËÞ·þÎñÏà¹Ø	111.218979	41.000454	100000	471	150125
B0GKJBX1DO	±ö¹Ý¾Æµê	111.474532	40.763989	100100	471	150121
B0FFKDWVON	ÂÃ¹ÝÕÐ´ýËù	111.473648	40.758263	100200	471	150121
B0G24NBPLS	ÂÃ¹ÝÕÐ´ýËù	111.474344	40.763904	100200	471	150121
B0FFLCPCS0	ÂÃ¹ÝÕÐ´ýËù	111.302943	40.265385	100200	471	150122
B0FFIIQ7F2	±ö¹Ý¾Æµê	111.682606	41.227763	100100	471	150125
B0FFJGDBHS	×¡ËÞ·þÎñÏà¹Ø	111.463093	40.758983	100000	471	150121
B0FFJ4G8HZ	±ö¹Ý¾Æµê	111.463324	40.758997	100100	471	150121
B01D70QG7H	±ö¹Ý¾Æµê	111.531941	40.791347	100100	471	150121
B0FFKQQWM4	±ö¹Ý¾Æµê	111.534626	40.792607	100100	471	150121
B0FFFS0CTU	±ö¹Ý¾Æµê	111.534186	40.792936	100100	471	150121
B0HAXMN8ZH	±ö¹Ý¾Æµê	111.535614	40.793243	100100	471	150121
B0HAHAH1ZH	±ö¹Ý¾Æµê	111.534728	40.792655	100100	471	150121
B0FFIGT843	×¡ËÞ·þÎñÏà¹Ø	111.839389	40.863065	100000	471	150105
B0FFF3W78D	±ö¹Ý¾Æµê	111.839268	40.863077	100100	471	150105
B0GRAC4KFL	±ö¹Ý¾Æµê	111.838806	40.86361	100100	471	150105
B0FFKOLIEN	ÂÃ¹ÝÕÐ´ýËù	111.838757	40.863787	100200	471	150105
B0FFI7AFW0	±ö¹Ý¾Æµê	111.570852	40.789549	100100	471	150121
B0FFF89941	±ö¹Ý¾Æµê	111.624702	40.851841	100100	471	150103
B0FFFHU7NM	×¡ËÞ·þÎñÏà¹Ø	111.624463	40.852429	100000	471	150103
B01D70PAEJ	ÂÃ¹ÝÕÐ´ýËù	111.625164	40.851939	100200	471	150103
B0FFFIT8LA	×¡ËÞ·þÎñÏà¹Ø	111.625991	40.851857	100000	471	150103
B0FFFHU8N1	±ö¹Ý¾Æµê	111.624521	40.851939	100100	471	150103
B0FFFHU7H0	×¡ËÞ·þÎñÏà¹Ø	111.624795	40.852904	100000	471	150103
B0FFFNGNG7	±ö¹Ý¾Æµê	111.624765	40.852665	100100	471	150103
B0FFI8QTY0	ÂÃ¹ÝÕÐ´ýËù	111.62535	40.852495	100200	471	150103
B0GUP7YI7Q	±ö¹Ý¾Æµê	111.625062	40.852754	100100	471	150103
B01D70PA7E	±ö¹Ý¾Æµê	111.625539	40.852444	100100	471	150103
B0FFJDOB3V	×¡ËÞ·þÎñÏà¹Ø	111.624915	40.85249	100000	471	150103
B0FFFHU7OK	±ö¹Ý¾Æµê	111.625133	40.852851	100100	471	150103
B0G2ZZF2KT	×¡ËÞ·þÎñÏà¹Ø|Éú»î·þÎñ	111.621953	40.853455	100000|070000	471	150103
B0FFL16R1W	×¡ËÞ·þÎñÏà¹Ø	111.90262	40.622104	100000	471	150123
B0FFJ8M7LV	×¡ËÞ·þÎñÏà¹Ø	111.897477	40.61696	100000	471	150123
B0GK96KKPA	±ö¹Ý¾Æµê	111.901226	40.620655	100100	471	150123
B0FFKRYWUG	×¡ËÞ·þÎñÏà¹Ø	111.743609	40.765868	100000	471	150105
B0FFKPWV01	±ö¹Ý¾Æµê	111.743873	40.760595	100100	471	150105
B0FFHMLVV6	±ö¹Ý¾Æµê	111.751168	40.854869	100100	471	150102
B0FFJOQ00C	±ö¹Ý¾Æµê	111.74787	40.854171	100100	471	150102
B0HUCZVK6S	±ö¹Ý¾Æµê	111.752812	40.853912	100100	471	150102
B0G25O0BHU	×¡ËÞ·þÎñÏà¹Ø	111.748154	40.854061	100000	471	150102
B0FFI9PFQR	±ö¹Ý¾Æµê	111.753652	40.847284	100100	471	150102
B0FFHRKBWC	×¡ËÞ·þÎñÏà¹Ø	111.753931	40.847265	100000	471	150102
B0FFL0LFCG	×¡ËÞ·þÎñÏà¹Ø	111.748871	40.855521	100000	471	150102
B0HBXSQLHM	±ö¹Ý¾Æµê	111.756775	40.852313	100100	471	150102
B0FFIZH2DU	ÂÃ¹ÝÕÐ´ýËù|Éú»î·þÎñ	111.697898	40.813321	100200|070000	471	150105
B01D703FBK	ÈýÐÇ¼¶±ö¹Ý	111.677171	40.813096	100104	471	150105
B01D703FAS	¾­¼ÃÐÍÁ¬Ëø¾Æµê	111.68331	40.808021	100105	471	150105
B01D702R7E	ËÄÐÇ¼¶±ö¹Ý	111.680095	40.81488	100103	471	150102
B0FFMA6NKQ	±ö¹Ý¾Æµê	111.681001	40.813161	100100	471	150105
B0FFIKG83U	×¡ËÞ·þÎñÏà¹Ø	111.684878	40.807138	100000	471	150105
B0HURH3AZ6	±ö¹Ý¾Æµê	111.678759	40.813828	100100	471	150105
B0FFKT9AX6	×¡ËÞ·þÎñÏà¹Ø	111.684502	40.808037	100000	471	150105
B0FFL3XBZL	×¡ËÞ·þÎñÏà¹Ø	111.684344	40.808062	100000	471	150105
B0FFG1EL8T	ÂÃ¹ÝÕÐ´ýËù	111.67711	40.812251	100200	471	150105
B0FFJNEMRH	×¡ËÞ·þÎñÏà¹Ø	111.684779	40.807147	100000	471	150105
B0FFHRIJXI	×¡ËÞ·þÎñÏà¹Ø	111.680101	40.81399	100000	471	150105
B0FFG3NG4H	±ö¹Ý¾Æµê	111.680956	40.807983	100100	471	150105
B0FFLGKZZ1	×¡ËÞ·þÎñÏà¹Ø	111.684839	40.808218	100000	471	150105
B0FFLJOLNN	×¡ËÞ·þÎñÏà¹Ø	111.684814	40.80806	100000	471	150105
B0FFJGSEHW	×¡ËÞ·þÎñÏà¹Ø	111.684819	40.808043	100000	471	150105
B0FFLGQ6VA	×¡ËÞ·þÎñÏà¹Ø	111.67983	40.813831	100000	471	150105
B0FFG04MVJ	×¡ËÞ·þÎñÏà¹Ø	111.68174	40.814133	100000	471	150105
B0FFKV2WMI	×¡ËÞ·þÎñÏà¹Ø	111.680107	40.813324	100000	471	150105
B0G24SEMXE	±ö¹Ý¾Æµê	111.684473	40.807965	100100	471	150105
B0FFIQ89EW	×¡ËÞ·þÎñÏà¹Ø	111.680101	40.81399	100000	471	150105
B0FFKKSPIS	ÂÃ¹ÝÕÐ´ýËù	111.684336	40.816508	100200	471	150105
B0FFFY00TR	×¡ËÞ·þÎñÏà¹Ø	111.677886	40.811884	100000	471	150105
B0HB1AFPPH	±ö¹Ý¾Æµê	111.678798	40.813898	100100	471	150105
B0FFFHASCX	¾­¼ÃÐÍÁ¬Ëø¾Æµê	111.191644	40.280621	100105	471	150122
B0FFF9P7L6	±ö¹Ý¾Æµê	111.192076	40.282338	100100	471	150122
B01D70OZGT	±ö¹Ý¾Æµê	111.196443	40.280579	100100	471	150122
B0H6KSCDQW	±ö¹Ý¾Æµê	111.192451	40.28072	100100	471	150122
B01D70P7OA	±ö¹Ý¾Æµê	111.193836	40.279016	100100	471	150122
B01D701A6Q	±ö¹Ý¾Æµê|²ÍÒû·þÎñ	111.195276	40.277075	100100|050100	471	150122
B0FFG8QXLI	×¡ËÞ·þÎñÏà¹Ø	111.191368	40.27792	100000	471	150122
B0FFF2W9QZ	×¡ËÞ·þÎñÏà¹Ø	111.192168	40.281175	100000	471	150122
B0FFHW50TO	±ö¹Ý¾Æµê	111.193773	40.279061	100100	471	150122
B0FFF31I6O	×¡ËÞ·þÎñÏà¹Ø	111.190297	40.277118	100000	471	150122
B0H1DDM9Y3	±ö¹Ý¾Æµê	111.192451	40.28072	100100	471	150122
B0G3UZ0M5F	±ö¹Ý¾Æµê	111.192801	40.277275	100100	471	150122
B0FFH1CN2I	±ö¹Ý¾Æµê	111.192251	40.281177	100100	471	150122
B01D703DGR	±ö¹Ý¾Æµê|×¡ËÞ·þÎñ	111.190185	40.277266	100100|100200	471	150122
B0FFKV4DV6	±ö¹Ý¾Æµê	111.191382	40.2778	100100	471	150122
B0GRHMRIRM	±ö¹Ý¾Æµê	111.196502	40.280908	100100	471	150122
B01D703943	±ö¹Ý¾Æµê	111.191244	40.284672	100100	471	150122
B0FFH8B4PG	±ö¹Ý¾Æµê	111.207448	40.277032	100100	471	150122
B0G25CUC61	±ö¹Ý¾Æµê	111.208358	40.276926	100100	471	150122
B0FFG8R4Z3	±ö¹Ý¾Æµê	111.208378	40.27693	100100	471	150122
B0FFKOMV69	×¡ËÞ·þÎñÏà¹Ø	111.698586	40.754917	100000	471	150104
B0FFFV52BG	ÈýÐÇ¼¶±ö¹Ý	111.642427	40.823706	100104	471	150103
B01D70P3LB	ËÄÐÇ¼¶±ö¹Ý	111.64365	40.824069	100103	471	150103
B0GKSNCU8D	×¡ËÞ·þÎñÏà¹Ø	111.644172	40.817108	100000	471	150103
B0FFH30IQF	±ö¹Ý¾Æµê	111.639444	40.820742	100100	471	150103
B0FFJAXELB	×¡ËÞ·þÎñÏà¹Ø	111.644268	40.824775	100000	471	150103
B0FFKL8H7Z	±ö¹Ý¾Æµê	111.639861	40.822903	100100	471	150103
B01D70P6CE	±ö¹Ý¾Æµê	111.639886	40.822893	100100	471	150103
B0FFF6WBS6	ÂÃ¹ÝÕÐ´ýËù	111.64125	40.820465	100200	471	150103
B0G3X5FIEX	±ö¹Ý¾Æµê	111.642353	40.823836	100100	471	150103
B0FFJ8L67H	±ö¹Ý¾Æµê	111.639794	40.822856	100100	471	150103
B01D70P5AW	±ö¹Ý¾Æµê	111.641295	40.820407	100100	471	150103
B01D702NSS	ÂÃ¹ÝÕÐ´ýËù	111.645299	40.819015	100200	471	150103
B0FFJ05RKY	±ö¹Ý¾Æµê	111.643078	40.823753	100100	471	150103
B0HD2MCAE7	±ö¹Ý¾Æµê	111.643644	40.823552	100100	471	150103
B0H145T99X	±ö¹Ý¾Æµê	111.644132	40.824747	100100	471	150103
B0FFJ5G55E	×¡ËÞ·þÎñÏà¹Ø	111.639767	40.822843	100000	471	150103
B0FFLGKZYN	×¡ËÞ·þÎñÏà¹Ø	111.681909	40.782107	100000	471	150104
B0FFKV2WPA	×¡ËÞ·þÎñÏà¹Ø	111.683337	40.780159	100000	471	150104
B0FFLEVYE7	±ö¹Ý¾Æµê	111.681928	40.781298	100100	471	150104
B0FFKV2WQ9	×¡ËÞ·þÎñÏà¹Ø	111.682441	40.781659	100000	471	150104
B01D70QH56	ÂÃ¹ÝÕÐ´ýËù	111.681516	40.784406	100200	471	150104
B0GKXYDJ7B	±ö¹Ý¾Æµê	111.682563	40.781276	100100	471	150104
B0G0DM7ATD	±ö¹Ý¾Æµê	111.682259	40.781425	100100	471	150104
B0G0HKFXQ2	±ö¹Ý¾Æµê	111.677189	40.780913	100100	471	150104
B0FFKRAICV	±ö¹Ý¾Æµê	111.682079	40.781433	100100	471	150104
B0FFLGKZX9	×¡ËÞ·þÎñÏà¹Ø	111.682298	40.781446	100000	471	150104
B0FFKVSREH	×¡ËÞ·þÎñÏà¹Ø	111.678053	40.779018	100000	471	150104
B0G24NDTCN	×¡ËÞ·þÎñÏà¹Ø	111.681808	40.784135	100000	471	150104
B01D7039R6	±ö¹Ý¾Æµê	111.677074	40.778997	100100	471	150104
B0FFKYREFW	×¡ËÞ·þÎñÏà¹Ø	111.682195	40.781363	100000	471	150104
B0FFL03Q2B	±ö¹Ý¾Æµê	111.682202	40.781478	100100	471	150104
B0FFKAUV9P	×¡ËÞ·þÎñÏà¹Ø	111.680953	40.785586	100000	471	150104
B0HBANMFR4	×¡ËÞ·þÎñÏà¹Ø	111.682233	40.781326	100000	471	150104
B0FFLGO1CC	×¡ËÞ·þÎñÏà¹Ø	111.681168	40.781152	100000	471	150104
B0FFKVSREL	×¡ËÞ·þÎñÏà¹Ø	111.680816	40.781948	100000	471	150104
B0FFLNHNCX	±ö¹Ý¾Æµê	111.681798	40.781347	100100	471	150104
B0GDRPAX1U	×¡ËÞ·þÎñÏà¹Ø	111.678361	40.779335	100000	471	150104
B0FFKV2WOY	×¡ËÞ·þÎñÏà¹Ø	111.681864	40.781412	100000	471	150104
B0FFKV2WK3	×¡ËÞ·þÎñÏà¹Ø	111.678297	40.779418	100000	471	150104
B0FFKV2WLD	×¡ËÞ·þÎñÏà¹Ø	111.681972	40.781838	100000	471	150104
B0FFKV2WPC	×¡ËÞ·þÎñÏà¹Ø	111.678288	40.779514	100000	471	150104
B0G3DR449Y	±ö¹Ý¾Æµê	111.623799	41.108371	100100	471	150125
B0FFKXFGKH	×¡ËÞ·þÎñÏà¹Ø	111.804921	40.715344	100000	471	150105
B0FFKPM73T	×¡ËÞ·þÎñÏà¹Ø	111.974104	40.743517	100000	471	150105
B0FFL3HQYE	×¡ËÞ·þÎñÏà¹Ø	111.671866	40.871087	100000	471	150102
B01D701IQX	ËÄÐÇ¼¶±ö¹Ý|²ÍÒû·þÎñ	111.71082	40.832255	100103|050000	471	150102
B0FFGEXJD0	±ö¹Ý¾Æµê	111.759078	40.846266	100100	471	150102
B0HRO7N8AZ	×¡ËÞ·þÎñÏà¹Ø	111.758042	40.836916	100000	471	150105
B0FFJ3EF0R	±ö¹Ý¾Æµê	111.761555	40.838854	100100	471	150105
B01D702OEJ	ÎåÐÇ¼¶±ö¹Ý	111.702211	40.796583	100102	471	150105
B0HDKRD6NF	×¡ËÞ·þÎñÏà¹Ø	111.570221	40.847714	100000	471	150103
B0G2MKUH2I	±ö¹Ý¾Æµê	111.766518	40.774231	100100	471	150105
B0FFM33MKZ	±ö¹Ý¾Æµê	111.078638	40.533638	100100	471	150121
B0HGVZPC7Y	×¡ËÞ·þÎñÏà¹Ø	111.616537	40.776591	100000	471	150104
B0FFHWOJPY	ÂÃ¹ÝÕÐ´ýËù|×¡ËÞ·þÎñ	111.827756	40.864443	100200|100100|050100	471	150105
B0FFIZX66N	±ö¹Ý¾Æµê	111.581421	40.771874	100100	471	150121
B0FFLD2BRJ	±ö¹Ý¾Æµê	111.580278	40.768071	100100	471	150121
B0FFKNOMBU	ÂÃ¹ÝÕÐ´ýËù	111.58027	40.767798	100200	471	150121
B01D70OZ73	±ö¹Ý¾Æµê	111.441808	41.094196	100100	471	150125
B0FFFP9OD9	ÂÃ¹ÝÕÐ´ýËù	111.444594	41.09609	100200	471	150125
B01D70R9YW	ÈýÐÇ¼¶±ö¹Ý	111.444147	41.089287	100104	471	150125
B0FFKR2HB7	ÂÃ¹ÝÕÐ´ýËù	111.444695	41.095793	100200	471	150125
B0H1ZU78TR	±ö¹Ý¾Æµê	111.440377	41.094453	100100	471	150125
B01D70R9V1	±ö¹Ý¾Æµê	111.440211	41.094259	100100	471	150125
B0FFJ3XX70	±ö¹Ý¾Æµê	111.444112	41.089162	100100	471	150125
B0FFJ3XX8A	±ö¹Ý¾Æµê	111.444112	41.089162	100100	471	150125
B0G06GMMWA	ÂÃ¹ÝÕÐ´ýËù	111.441752	41.094269	100200	471	150125
B0FFJC3GZM	×¡ËÞ·þÎñÏà¹Ø	111.842415	40.552432	100000	471	150123
B0FFJ2GBE6	±ö¹Ý¾Æµê	111.777581	40.868854	100100	471	150102
B0FFKRK8EC	±ö¹Ý¾Æµê	111.721122	40.796512	100100	471	150105
B0FFGF13KK	±ö¹Ý¾Æµê	111.780423	40.490443	100100	471	150123
B0G3TZPB9C	ÂÃ¹ÝÕÐ´ýËù	111.682901	40.706289	100200	471	150104
B01D702JPC	±ö¹Ý¾Æµê	111.691311	40.814819	100100	471	150105
B0H19MK8MF	±ö¹Ý¾Æµê	111.803484	40.497632	100100	471	150123
B0HRYAFWEE	×¡ËÞ·þÎñÏà¹Ø	111.801844	40.501772	100000	471	150123
B0FFFVHW97	¾­¼ÃÐÍÁ¬Ëø¾Æµê	111.692416	40.816392	100105	471	150105
B01D701K4W	±ö¹Ý¾Æµê	111.688796	40.809401	100100	471	150105
B0FFGMC6XI	±ö¹Ý¾Æµê	111.692423	40.816374	100100	471	150105
B01D70PJ67	±ö¹Ý¾Æµê	111.692721	40.815875	100100	471	150105
B0FFKNPZ6Z	×¡ËÞ·þÎñÏà¹Ø	111.695233	40.809042	100000	471	150105
B0FFG63CQU	±ö¹Ý¾Æµê	111.696072	40.81528	100100	471	150105
B0FFF60DJE	±ö¹Ý¾Æµê	111.69446	40.814376	100100	471	150105
B0FFFRUF5O	±ö¹Ý¾Æµê	111.695186	40.808937	100100	471	150105
B0FFK0SRZP	×¡ËÞ·þÎñÏà¹Ø	111.6958	40.808956	100000	471	150105
B01D70PCE4	±ö¹Ý¾Æµê	111.6942	40.814866	100100	471	150105
B0FFJ6QS85	×¡ËÞ·þÎñÏà¹Ø	111.694739	40.814719	100000	471	150105
B0FFKORKWQ	±ö¹Ý¾Æµê	111.694061	40.814458	100100	471	150105
B0FFG89DHW	×¡ËÞ·þÎñÏà¹Ø	111.695856	40.808947	100000	471	150105
B01D70PJ3A	±ö¹Ý¾Æµê	111.695253	40.815079	100100	471	150105
B0FFIXMZEW	×¡ËÞ·þÎñÏà¹Ø	111.695276	40.809065	100000	471	150105
B0FFIINH5S	ÂÃ¹ÝÕÐ´ýËù	111.696717	40.815437	100200	471	150105
B0GK1L30LH	×¡ËÞ·þÎñÏà¹Ø	111.695036	40.810674	100000	471	150105
B0GK5D9SN1	×¡ËÞ·þÎñÏà¹Ø	111.691082	40.814717	100000	471	150105
B0HDPZILVL	×¡ËÞ·þÎñÏà¹Ø	111.69325	40.810455	100000	471	150105
B0FFMDJBUT	±ö¹Ý¾Æµê	111.695298	40.815108	100100	471	150105
B0FFMHFNSX	±ö¹Ý¾Æµê	111.69529	40.808881	100100	471	150105
B01D701SGI	ÈýÐÇ¼¶±ö¹Ý	111.694999	40.812967	100104	471	150105
B0FFIS5GTG	×¡ËÞ·þÎñÏà¹Ø	111.694305	40.810296	100000	471	150105
B0FFKQOELD	±ö¹Ý¾Æµê	111.692942	40.815359	100100	471	150105
B0FFHK9IJ0	×¡ËÞ·þÎñÏà¹Ø	111.696848	40.808414	100000	471	150105
B0FFHWIQBF	×¡ËÞ·þÎñÏà¹Ø	111.695391	40.8089	100000	471	150105
B0FFLPXAZJ	×¡ËÞ·þÎñÏà¹Ø	111.695053	40.809266	100000	471	150105
B0G1R717W0	×¡ËÞ·þÎñÏà¹Ø	111.695859	40.808754	100000	471	150105
B0FFKA8BWH	×¡ËÞ·þÎñÏà¹Ø	111.695454	40.808995	100000	471	150105
B0HA372QK1	±ö¹Ý¾Æµê	111.696135	40.810136	100100	471	150105
B0FFGJ2S2P	×¡ËÞ·þÎñÏà¹Ø	111.694592	40.814234	100000	471	150105
B0FFJ3I4F8	±ö¹Ý¾Æµê	111.696103	40.81021	100100	471	150105
B01D702VHN	±ö¹Ý¾Æµê	111.694165	40.814864	100100	471	150105
B0GUPPYLTY	×¡ËÞ·þÎñÏà¹Ø	111.694619	40.808798	100000	471	150105
B0FFJ8HLLP	±ö¹Ý¾Æµê	111.695407	40.810195	100100	471	150105
B0GUUR0EYQ	±ö¹Ý¾Æµê	111.692997	40.810314	100100	471	150105
B0FFIY9SIJ	±ö¹Ý¾Æµê	111.695237	40.809046	100100	471	150105
B01D70QJ3Z	±ö¹Ý¾Æµê	111.731779	40.84638	100100	471	150102
B0FFMCXF5V	ÈýÐÇ¼¶±ö¹Ý	111.734525	40.841522	100104	471	150102
B0HDKSD56P	±ö¹Ý¾Æµê	111.688888	40.873047	100100	471	150102
B0FFKMA5LT	ÂÃ¹ÝÕÐ´ýËù	111.69496	40.86805	100200	471	150102
B0H1H4R6G0	×¡ËÞ·þÎñÏà¹Ø	111.708116	40.765023	100000	471	150105
B0FFJ58PUP	×¡ËÞ·þÎñÏà¹Ø	111.71546	40.761356	100000	471	150105
B01D701IPT	ËÄÐÇ¼¶±ö¹Ý	111.678833	40.720016	100103	471	150104
B0FFKITOA4	×¡ËÞ·þÎñÏà¹Ø	111.495728	40.773412	100000	471	150121
B0FFIQCBP9	×¡ËÞ·þÎñÏà¹Ø	111.63302	40.848191	100000	471	150103
B01D70RBPM	ÂÃ¹ÝÕÐ´ýËù	111.633402	40.849676	100200	471	150103
B0FFKSY46V	×¡ËÞ·þÎñÏà¹Ø	111.63342	40.850903	100000	471	150103
B0GURYMO86	×¡ËÞ·þÎñÏà¹Ø	111.627537	40.848685	100000	471	150103
B0HAPMS8WS	±ö¹Ý¾Æµê	111.63329	40.851175	100100	471	150103
B0FFKG3A8V	±ö¹Ý¾Æµê	111.633724	40.848898	100100	471	150103
B0FFFVLXD6	×¡ËÞ·þÎñÏà¹Ø	111.630037	40.847087	100000	471	150103
B0FFI0A57N	±ö¹Ý¾Æµê	111.633876	40.849583	100100	471	150103
B0FFM51AAL	×¡ËÞ·þÎñÏà¹Ø	111.630828	40.849487	100000	471	150103
B0HA342CX8	±ö¹Ý¾Æµê	111.633429	40.850889	100100	471	150103
B0FFKWX7V0	×¡ËÞ·þÎñÏà¹Ø	111.628684	40.850605	100000	471	150103
B0FFK8Y4ZQ	±ö¹Ý¾Æµê	111.633616	40.849198	100100	471	150103
B0G0JLJBBV	×¡ËÞ·þÎñÏà¹Ø	111.724274	40.850381	100000	471	150102
B0FFIHI3PY	ÂÃ¹ÝÕÐ´ýËù	112.025573	40.891617	100200	471	150105
B0GKS4GJDX	±ö¹Ý¾Æµê	112.022151	40.891654	100100	471	150105
B01D70QNHF	ÂÃ¹ÝÕÐ´ýËù	111.683731	40.83578	100200	471	150102
B0FFGODOXQ	×¡ËÞ·þÎñÏà¹Ø	111.686141	40.832249	100000	471	150102
B01D703CFE	±ö¹Ý¾Æµê	111.686132	40.832264	100100	471	150102
B01D702KVQ	±ö¹Ý¾Æµê	111.686718	40.834342	100100	471	150102
B0H1N58CGJ	ÂÃ¹ÝÕÐ´ýËù	111.680191	40.830675	100200	471	150102
B0FFLGE0K1	×¡ËÞ·þÎñÏà¹Ø	111.679727	40.831009	100000	471	150102
B01D702LMI	±ö¹Ý¾Æµê	111.685976	40.834153	100100	471	150102
B0HDH4D70M	×¡ËÞ·þÎñÏà¹Ø	111.679235	40.828887	100000	471	150102
B0HRYOHE9J	±ö¹Ý¾Æµê	111.796348	40.4896	100100	471	150123
B0FFJDFHPX	×¡ËÞ·þÎñÏà¹Ø	111.690969	40.865239	100000	471	150102
B0FFIZ1XJL	±ö¹Ý¾Æµê	111.69246	40.864667	100100	471	150102
B0FFITUK37	×¡ËÞ·þÎñÏà¹Ø	111.692502	40.864798	100000	471	150102
B0FFKBGZ78	±ö¹Ý¾Æµê	111.69209	40.863768	100100	471	150102
B01D70PB6S	ÎåÐÇ¼¶±ö¹Ý	111.689472	40.858547	100102	471	150102
B0FFKMCHWH	×¡ËÞ·þÎñÏà¹Ø	111.692529	40.864774	100000	471	150102
B0FFK93XSH	×¡ËÞ·þÎñÏà¹Ø	111.691814	40.864869	100000	471	150102
B0GKTYPBL7	×¡ËÞ·þÎñÏà¹Ø	111.689869	40.862678	100000	471	150102
B0FFJWFQ0D	×¡ËÞ·þÎñÏà¹Ø	111.69168	40.864898	100000	471	150102
B0FFJ1XAM5	×¡ËÞ·þÎñÏà¹Ø	111.692411	40.864762	100000	471	150102
B0FFK2J55Q	×¡ËÞ·þÎñÏà¹Ø	111.691677	40.864861	100000	471	150102
B0FFLKUEPP	×¡ËÞ·þÎñÏà¹Ø	111.692438	40.864851	100000	471	150102
B0FFIZ1XJH	×¡ËÞ·þÎñÏà¹Ø	111.692209	40.864737	100000	471	150102
B0FFIY1KNH	¾­¼ÃÐÍÁ¬Ëø¾Æµê	111.692917	40.864006	100105	471	150102
B0FFKV2WL9	×¡ËÞ·þÎñÏà¹Ø	111.691682	40.864898	100000	471	150102
B0FFKRBBTG	×¡ËÞ·þÎñÏà¹Ø	111.691948	40.864529	100000	471	150102
B0FFKV2WL6	×¡ËÞ·þÎñÏà¹Ø	111.689833	40.86285	100000	471	150102
B0FFKMQLU0	±ö¹Ý¾Æµê	111.691742	40.864876	100100	471	150102
B0FFI8RV9F	±ö¹Ý¾Æµê	111.692629	40.864975	100100	471	150102
B0FFJ1RKHR	±ö¹Ý¾Æµê	111.692746	40.864176	100100	471	150102
B0FFG9BIDR	±ö¹Ý¾Æµê	111.68694	40.862926	100100	471	150102
B0FFKV2WL5	ÂÃ¹ÝÕÐ´ýËù	111.687027	40.860204	100200	471	150102
B0FFIY1B2J	±ö¹Ý¾Æµê	111.69224	40.864799	100100	471	150102
B01D70R9XS	±ö¹Ý¾Æµê	111.641505	39.917977	100100	471	150124
B0FFLAD8F7	±ö¹Ý¾Æµê	111.641788	39.918047	100100	471	150124
B0G2OLHVBT	±ö¹Ý¾Æµê	111.938371	40.906558	100100	471	150102
B0FFJP3ABL	±ö¹Ý¾Æµê	111.805832	40.852771	100100	471	150105
B0FFF48DWB	±ö¹Ý¾Æµê	111.633686	40.820274	100100	471	150103
B0FFHBQ41X	±ö¹Ý¾Æµê	111.672526	40.800862	100100	471	150104
B0FFKVRB9Y	±ö¹Ý¾Æµê	111.668996	40.797248	100100	471	150104
B0FFLH5PEK	±ö¹Ý¾Æµê	111.669645	40.799918	100100	471	150104
B0FFL3WKAJ	±ö¹Ý¾Æµê	111.674342	40.801306	100100	471	150104
B0FFHIQYDR	±ö¹Ý¾Æµê	111.676577	40.798899	100100	471	150104
B0GKZN54P1	×¡ËÞ·þÎñÏà¹Ø	111.676848	40.805659	100000	471	150105
B0FFLB8QQ5	±ö¹Ý¾Æµê	111.671486	40.80197	100100	471	150104
B0FFKVSREB	×¡ËÞ·þÎñÏà¹Ø	111.668032	40.80206	100000	471	150104
B0FFKT5X8J	×¡ËÞ·þÎñÏà¹Ø	111.67684	40.805645	100000	471	150105
B0FFKT2TDM	×¡ËÞ·þÎñÏà¹Ø	111.67684	40.805659	100000	471	150105
B0HR2ZSI1E	±ö¹Ý¾Æµê	111.670145	40.800475	100100	471	150104
B0FFLO05N1	±ö¹Ý¾Æµê	111.700313	40.842051	100100	471	150102
B0G175VFUX	ÂÃ¹ÝÕÐ´ýËù	111.99737	40.129534	100200	471	150123
B0G2MBVGC4	±ö¹Ý¾Æµê	111.749345	40.726748	100100	471	150105
B0HU1RDJX1	±ö¹Ý¾Æµê	111.619916	40.82554	100100	471	150103
B0HRGN8MFH	×¡ËÞ·þÎñÏà¹Ø	111.6201	40.825616	100000	471	150103
B01D701ZVZ	±ö¹Ý¾Æµê	111.580991	40.850596	100100	471	150103
B0FFIXKGNB	±ö¹Ý¾Æµê	111.731753	40.815306	100100	471	150105
B01D70QLU1	±ö¹Ý¾Æµê	111.732312	40.815518	100100	471	150105
B0FFJO7V9U	±ö¹Ý¾Æµê	111.730967	40.81515	100100	471	150105
B0FFKK6BG4	±ö¹Ý¾Æµê	111.731907	40.815342	100100	471	150105
B0H6OXUA5L	±ö¹Ý¾Æµê	111.727731	40.755993	100100	471	150105
B0H1BU3V22	±ö¹Ý¾Æµê	111.729279	40.753151	100100	471	150105
B0FFJ2GIZP	ÂÃ¹ÝÕÐ´ýËù	111.733552	40.754077	100200	471	150105
B0FFIJXXOR	±ö¹Ý¾Æµê	111.735917	40.748418	100100	471	150105
B0G3JS3SN5	×¡ËÞ·þÎñÏà¹Ø	111.727463	40.756155	100000	471	150105
B0FFKW3TE7	±ö¹Ý¾Æµê	111.639461	40.850731	100100	471	150103
B0FFLBZIVV	×¡ËÞ·þÎñÏà¹Ø	111.641828	40.851743	100000	471	150103
B0FFKMID8R	±ö¹Ý¾Æµê	111.757851	40.79644	100100	471	150105
B0FFHCW8T1	±ö¹Ý¾Æµê	111.813576	40.565717	100100	471	150123
B01D70OX13	±ö¹Ý¾Æµê	111.79614	40.492935	100100	471	150123
B0FFKEE4IA	×¡ËÞ·þÎñÏà¹Ø	111.796786	40.492583	100000	471	150123
B0FFIDENQI	±ö¹Ý¾Æµê	111.796069	40.493037	100100	471	150123
B0FFFEC53C	±ö¹Ý¾Æµê	111.795766	40.49403	100100	471	150123
B01D70OX1K	±ö¹Ý¾Æµê	111.795094	40.496113	100100	471	150123
B01D70OZOX	±ö¹Ý¾Æµê	111.795191	40.495793	100100	471	150123
B01D70OZOT	±ö¹Ý¾Æµê	111.795844	40.493707	100100	471	150123
B0G241G0MP	±ö¹Ý¾Æµê	111.796709	40.491764	100100	471	150123
B0FFFRU85B	±ö¹Ý¾Æµê	111.79677	40.491783	100100	471	150123
B01D70RBSE	±ö¹Ý¾Æµê	111.794004	40.496032	100100	471	150123
B0GDLAHOQ3	±ö¹Ý¾Æµê	111.795078	40.496167	100100	471	150123
B0FFHDO8OA	×¡ËÞ·þÎñÏà¹Ø	111.795213	40.495686	100000	471	150123
B01D70P9WX	ÂÃ¹ÝÕÐ´ýËù	111.795414	40.495061	100200	471	150123
B01D70RCWF	±ö¹Ý¾Æµê	111.796371	40.489531	100100	471	150123
B0FFFH0KHY	±ö¹Ý¾Æµê	111.796124	40.492377	100100	471	150123
B01D70PB4V	±ö¹Ý¾Æµê	111.796448	40.489284	100100	471	150123
B01D70PAXO	±ö¹Ý¾Æµê	111.796055	40.490524	100100	471	150123
B0FFFPITX8	±ö¹Ý¾Æµê	111.795072	40.496187	100100	471	150123
B0FFI9PFR8	±ö¹Ý¾Æµê	111.794953	40.496581	100100	471	150123
B01D70RBSG	ÂÃ¹ÝÕÐ´ýËù	111.795048	40.493738	100200	471	150123
B0FFKPCOR0	±ö¹Ý¾Æµê	111.795094	40.496113	100100	471	150123
B0G1ZO5ABW	±ö¹Ý¾Æµê	111.796031	40.49302	100100	471	150123
B0G36UO0EN	±ö¹Ý¾Æµê	111.79598	40.493386	100100	471	150123
B0FFKQB8Z4	±ö¹Ý¾Æµê	111.796799	40.491637	100100	471	150123
B0FFKOZ4IW	±ö¹Ý¾Æµê	111.796738	40.492671	100100	471	150123
B0FFI9PDA1	±ö¹Ý¾Æµê	111.796401	40.489435	100100	471	150123
B0G2UU3QHE	±ö¹Ý¾Æµê	111.795584	40.494575	100100	471	150123
B0G24OEZ2Q	±ö¹Ý¾Æµê	111.794898	40.496768	100100	471	150123
B0FFLOLBEU	±ö¹Ý¾Æµê	111.795161	40.495892	100100	471	150123
B0FFF2WB07	±ö¹Ý¾Æµê	110.966677	41.117595	100100	471	150125
B0FFKOU5HO	×¡ËÞ·þÎñÏà¹Ø|Éú»î·þÎñ	111.759826	40.823143	100000|070000	471	150105
B0H1Z56TMY	±ö¹Ý¾Æµê	111.641203	40.07235	100100	471	150124
B0G0FU9JU8	×¡ËÞ·þÎñÏà¹Ø	111.237019	40.272661	100000	471	150122
B0FFKQ3J0J	±ö¹Ý¾Æµê	111.246297	40.267832	100100	471	150122
B0FFMGQ1CX	ÂÃ¹ÝÕÐ´ýËù	111.739586	40.557583	100200	471	150121
B0GKU7JA40	±ö¹Ý¾Æµê	111.737961	40.561924	100100	471	150121
B0FFIW5MFK	×¡ËÞ·þÎñÏà¹Ø	111.738505	40.559942	100000	471	150121
B0FFKQERUP	±ö¹Ý¾Æµê	111.740576	40.557489	100100	471	150121
B0FFKQ3IHR	±ö¹Ý¾Æµê	111.740803	40.557101	100100	471	150121
B0G15DNG8W	±ö¹Ý¾Æµê	111.741333	40.557016	100100	471	150121
B0FFHQPPDV	ÂÃ¹ÝÕÐ´ýËù|ÌåÓýÐÝÏÐ·þÎñ	111.684044	40.802791	100200|080000	471	150105
B0G246CQ1I	ÂÃ¹ÝÕÐ´ýËù	111.438829	39.815975	100200	471	150124
B0HGBSPE4F	×¡ËÞ·þÎñÏà¹Ø	111.737239	40.84663	100000	471	150102
B0FFGQZTPH	×¡ËÞ·þÎñÏà¹Ø	110.992957	40.624698	100000	471	150121
B0FFKZFWL8	±ö¹Ý¾Æµê	111.048153	40.583915	100100	471	150121
B0GD17NQXB	±ö¹Ý¾Æµê	111.492517	39.709484	100100	471	150124
B0GDVA6XFG	×¡ËÞ·þÎñÏà¹Ø	111.579159	40.902692	100000	471	150103
B0G0O9W7DW	±ö¹Ý¾Æµê	111.756645	40.826411	100100	471	150105
B0FFLJE2P4	×¡ËÞ·þÎñÏà¹Ø	111.747994	40.817847	100000	471	150105
B0FFFY4O51	±ö¹Ý¾Æµê	111.75625	40.824854	100100	471	150105
B0FFLJSM71	±ö¹Ý¾Æµê	111.753337	40.825805	100100	471	150105
B0FFK3N1WK	×¡ËÞ·þÎñÏà¹Ø	111.752413	40.824406	100000	471	150105
B0FFL4WYUO	×¡ËÞ·þÎñÏà¹Ø	111.752982	40.825784	100000	471	150105
B0G2R9I6ZI	×¡ËÞ·þÎñÏà¹Ø	111.747075	40.824403	100000	471	150105
B0G0457OEO	±ö¹Ý¾Æµê	111.75454	40.826129	100100	471	150105
B0FFF5S05S	±ö¹Ý¾Æµê	111.753528	40.822814	100100	471	150105
B01D70RB4U	¾­¼ÃÐÍÁ¬Ëø¾Æµê	111.752817	40.823545	100105	471	150105
B01D70RB4Q	ÂÃ¹ÝÕÐ´ýËù	111.753436	40.823222	100200	471	150105
B0FFIRA309	±ö¹Ý¾Æµê	111.751155	40.82664	100100	471	150105
B0FFHN017C	±ö¹Ý¾Æµê	111.753107	40.825819	100100	471	150105
B0FFF9OAQK	±ö¹Ý¾Æµê	111.755961	40.825015	100100	471	150105
B0FFFGQ831	±ö¹Ý¾Æµê	111.755454	40.826285	100100	471	150105
B0FFFH942E	ËÄÐÇ¼¶±ö¹Ý	111.748246	40.818563	100103	471	150105
B0FFHRI6F6	±ö¹Ý¾Æµê	111.756133	40.823817	100100	471	150105
B0FFF5PBSS	±ö¹Ý¾Æµê	111.755936	40.825667	100100	471	150105
B0FFKEGEIE	±ö¹Ý¾Æµê	111.747883	40.817678	100100	471	150105
B01D70RB4L	±ö¹Ý¾Æµê	111.755617	40.823704	100100	471	150105
B0FFFC3YDJ	±ö¹Ý¾Æµê	111.756219	40.823838	100100	471	150105
B0FFLJP6H7	±ö¹Ý¾Æµê	111.75223	40.824678	100100	471	150105
B0FFFA6OE3	±ö¹Ý¾Æµê	111.755852	40.825884	100100	471	150105
B0FFL7EPD7	×¡ËÞ·þÎñÏà¹Ø	111.755607	40.825919	100000	471	150105
B0FFKG4OMS	×¡ËÞ·þÎñÏà¹Ø	111.756223	40.824917	100000	471	150105
B0FFGBNRVR	±ö¹Ý¾Æµê	111.756645	40.826411	100100	471	150105
B0FFK3K1RF	±ö¹Ý¾Æµê	111.752379	40.824343	100100	471	150105
B0HDHPB3LD	±ö¹Ý¾Æµê	111.751911	40.825519	100100	471	150105
B0HAGUWM5B	±ö¹Ý¾Æµê	111.747926	40.817029	100100	471	150105
B0G02U4QZO	±ö¹Ý¾Æµê	111.756005	40.826294	100100	471	150105
B0FFLMQ7ZX	±ö¹Ý¾Æµê	111.755519	40.817039	100100	471	150105
B01D70R55L	¾­¼ÃÐÍÁ¬Ëø¾Æµê	111.756032	40.823773	100105	471	150105
B0G1919N2M	ÂÃ¹ÝÕÐ´ýËù	111.753314	40.822699	100200	471	150105
B0FFGR31KE	¾­¼ÃÐÍÁ¬Ëø¾Æµê	111.64025	40.815223	100105	471	150103
B0GRJ5N21S	±ö¹Ý¾Æµê	111.741137	40.723434	100100	471	150105
B0FFIPC9FT	×¡ËÞ·þÎñÏà¹Ø	111.740495	40.72577	100000	471	150105
B0GKO46GHU	×¡ËÞ·þÎñÏà¹Ø	111.785778	40.809163	100000	471	150105
B0FFL2FDRV	ÂÃ¹ÝÕÐ´ýËù	111.577795	40.518013	100200	471	150123
B0FFF2EAS2	ËÄÐÇ¼¶±ö¹Ý	111.657325	39.919057	100103	471	150124
B0FFFORZ0O	±ö¹Ý¾Æµê	111.661708	39.917578	100100	471	150124
B0FFF300NU	±ö¹Ý¾Æµê	111.65793	39.920889	100100	471	150124
B0FFF07EHR	±ö¹Ý¾Æµê	111.663009	39.918863	100100	471	150124
B0FFF29KBW	±ö¹Ý¾Æµê	111.661282	39.919648	100100	471	150124
B0FFIFXY2O	±ö¹Ý¾Æµê	111.660392	39.926289	100100	471	150124
B0FFLFSHAJ	×¡ËÞ·þÎñÏà¹Ø	110.698437	40.975345	100000	471	150125
B01D70399Z	±ö¹Ý¾Æµê	111.808634	40.378062	100100	471	150123
B0FFF622B7	±ö¹Ý¾Æµê	111.815951	40.378717	100100	471	150123
B0FFF2HEY8	×¡ËÞ·þÎñÏà¹Ø	111.807701	40.37877	100000	471	150123
B0FFF622BC	±ö¹Ý¾Æµê	111.809122	40.378463	100100	471	150123
B0FFF61Z98	ÂÃ¹ÝÕÐ´ýËù	111.807402	40.378828	100200	471	150123
B0FFF4XMV3	±ö¹Ý¾Æµê	111.811303	40.378556	100100	471	150123
B01D7039HB	±ö¹Ý¾Æµê	111.815389	40.378658	100100	471	150123
B0FFIDF3HT	ÂÃ¹ÝÕÐ´ýËù	111.812451	40.378697	100200	471	150123
B0G3XDF9OH	±ö¹Ý¾Æµê	111.807702	40.37877	100100	471	150123
B0FFKVZ7QU	ÂÃ¹ÝÕÐ´ýËù	111.811088	40.377426	100200	471	150123
B0FFI8QQCO	×¡ËÞ·þÎñÏà¹Ø	111.770595	40.802157	100000	471	150105
B0FFHBXZL0	±ö¹Ý¾Æµê	111.770609	40.802296	100100	471	150105
B0HUZAIXIV	±ö¹Ý¾Æµê	111.770892	40.801656	100100	471	150105
B0H14ST0CA	±ö¹Ý¾Æµê	111.770323	40.802176	100100	471	150105
B0FFJHTX2T	±ö¹Ý¾Æµê	111.769288	40.889324	100100	471	150102
B0FFL2CP4O	×¡ËÞ·þÎñÏà¹Ø	111.662959	40.810297	100000	471	150103
B0G1SLCVEE	±ö¹Ý¾Æµê	111.661707	40.808014	100100	471	150103
B0FFIZAZTT	ÂÃ¹ÝÕÐ´ýËù	111.663974	40.813512	100200	471	150103
B0FFG7XTA8	ÂÃ¹ÝÕÐ´ýËù	111.66471	40.813407	100200	471	150103
B0H62GZDQT	±ö¹Ý¾Æµê	111.544379	40.798548	100100	471	150121
B0FFIYN6S1	±ö¹Ý¾Æµê	111.54459	40.798636	100100	471	150121
B0FFF2R51K	ÂÃ¹ÝÕÐ´ýËù	111.5467	40.796985	100200	471	150121
B01D702DVN	ÈýÐÇ¼¶±ö¹Ý	111.662343	40.81072	100104	471	150103
B01D70PD0O	¾­¼ÃÐÍÁ¬Ëø¾Æµê	111.664151	40.814573	100105	471	150103
B01D70PDKR	¾­¼ÃÐÍÁ¬Ëø¾Æµê	111.664084	40.8128	100105	471	150103
B01D70PDTH	¾­¼ÃÐÍÁ¬Ëø¾Æµê	111.663083	40.816654	100105	471	150103
B0FFJ1HTU2	±ö¹Ý¾Æµê	111.660396	40.810602	100100	471	150103
B01D70RPHW	ËÄÐÇ¼¶±ö¹Ý	111.665108	40.813018	100103	471	150103
B0FFKU6MTC	±ö¹Ý¾Æµê	111.665777	40.816095	100100	471	150103
B0FFKIVGD5	±ö¹Ý¾Æµê	111.66404	40.810914	100100	471	150103
B01D70PD5O	¾­¼ÃÐÍÁ¬Ëø¾Æµê	111.663912	40.814275	100105	471	150103
B01D701IQW	ÈýÐÇ¼¶±ö¹Ý	111.665737	40.811478	100104	471	150103
B0FFGWO2BI	±ö¹Ý¾Æµê	111.665656	40.812138	100100	471	150103
B01D70P4H4	ÂÃ¹ÝÕÐ´ýËù	111.659935	40.811457	100200	471	150103
B0FFMGAFTO	±ö¹Ý¾Æµê	111.664185	40.811045	100100	471	150103
B0FFIBADAH	±ö¹Ý¾Æµê	111.666502	40.815039	100100	471	150103
B01D70PDGQ	±ö¹Ý¾Æµê	111.664525	40.812774	100100	471	150103
B0FFHZUBN6	±ö¹Ý¾Æµê	111.661098	40.815846	100100	471	150103
B0FFKOTV9K	±ö¹Ý¾Æµê	111.663025	40.812168	100100	471	150103
B0G36YKYSN	×¡ËÞ·þÎñÏà¹Ø	111.66291	40.810112	100000	471	150103
B0FFFTMQ5F	±ö¹Ý¾Æµê	111.658109	40.808612	100100	471	150103
B0FFICZUQC	±ö¹Ý¾Æµê	111.659965	40.813889	100100	471	150103
B0FFIRYQI7	×¡ËÞ·þÎñÏà¹Ø	111.664005	40.813791	100000	471	150103
B0FFF6NL6H	±ö¹Ý¾Æµê	111.66005	40.815389	100100	471	150103
B0FFFXF4ON	×¡ËÞ·þÎñÏà¹Ø	111.666747	40.813156	100000	471	150103
B0H6KNBAWH	±ö¹Ý¾Æµê	111.663884	40.814853	100100	471	150103
B0FFG1EELQ	±ö¹Ý¾Æµê|×¡ËÞ·þÎñ	111.663433	40.814775	100100|100200	471	150103
B0G295OW3Q	±ö¹Ý¾Æµê	111.663657	40.81589	100100	471	150103
B01D702D2Q	±ö¹Ý¾Æµê	111.663023	40.812126	100100	471	150103
B0FFFAK6VE	±ö¹Ý¾Æµê	111.660125	40.815379	100100	471	150103
B01D7024J7	ÎåÐÇ¼¶±ö¹Ý	111.66746	40.855367	100102	471	150102
B01D700EF7	ËÄÐÇ¼¶±ö¹Ý	111.670556	40.850392	100103	471	150102
B0FFLGKZZ0	×¡ËÞ·þÎñÏà¹Ø	111.668331	40.856291	100000	471	150102
B0FFKKMDIJ	×¡ËÞ·þÎñÏà¹Ø	111.676705	40.853082	100000	471	150102
B0FFGJQVIN	×¡ËÞ·þÎñÏà¹Ø	111.837399	40.922501	100000	471	150102
B0G255UAM1	±ö¹Ý¾Æµê	111.67513	40.782479	100100	471	150104
B0FFI8MYAH	±ö¹Ý¾Æµê	111.668566	40.852883	100100	471	150102
B0FFKTSYT2	×¡ËÞ·þÎñÏà¹Ø	111.653194	40.818872	100000	471	150103
B0FFL0ZKPX	±ö¹Ý¾Æµê	111.654596	40.823298	100100	471	150103
B0H61PONTO	×¡ËÞ·þÎñÏà¹Ø	111.655001	40.820979	100000	471	150103
B0GUPZWZ4L	±ö¹Ý¾Æµê	111.655328	40.823699	100100	471	150103
B0FFKFDU19	±ö¹Ý¾Æµê	111.654363	40.823293	100100	471	150103
B0FFIT8JZD	×¡ËÞ·þÎñÏà¹Ø	111.655487	40.824985	100000	471	150103
B0G1TYUCY7	×¡ËÞ·þÎñÏà¹Ø	111.655423	40.824849	100000	471	150103
B0FFKED6F0	×¡ËÞ·þÎñÏà¹Ø	111.655352	40.824466	100000	471	150103
B0FFG2R0YZ	ÂÃ¹ÝÕÐ´ýËù	111.65541	40.82523	100200	471	150103
B01D702TD8	±ö¹Ý¾Æµê	111.654726	40.82171	100100	471	150103
B0FFF2P4NC	ÂÃ¹ÝÕÐ´ýËù	111.653744	40.820756	100200	471	150103
B0FFF70GHO	±ö¹Ý¾Æµê	111.654792	40.820801	100100	471	150103
B01D701OVR	±ö¹Ý¾Æµê	111.656037	40.824393	100100	471	150103
B0FFFWH6GL	±ö¹Ý¾Æµê	111.656179	40.818305	100100	471	150103
B01D70RH08	ÂÃ¹ÝÕÐ´ýËù	111.654672	40.820765	100200	471	150103
B0FFKAUA9U	±ö¹Ý¾Æµê	111.656363	40.825945	100100	471	150102
B01D70QRS0	±ö¹Ý¾Æµê	111.652035	40.817228	100100	471	150103
B01D702YKF	ËÄÐÇ¼¶±ö¹Ý	111.65073	40.821362	100103	471	150103
B0FFF6ZKEE	±ö¹Ý¾Æµê	111.655889	40.81682	100100	471	150103
B0FFK41457	×¡ËÞ·þÎñÏà¹Ø	111.654842	40.821939	100000	471	150103
B0FFK528BV	±ö¹Ý¾Æµê	111.651188	40.825513	100100	471	150103
B0FFGRNRZ3	±ö¹Ý¾Æµê	111.654778	40.82285	100100	471	150103
B01D702QVR	±ö¹Ý¾Æµê	111.655505	40.82289	100100	471	150103
B0HGUBDSKC	±ö¹Ý¾Æµê	111.654409	40.823058	100100	471	150103
B0FFKSZEVC	±ö¹Ý¾Æµê	111.655404	40.825267	100100	471	150103
B0HRD7YK1E	ÂÃ¹ÝÕÐ´ýËù	111.653999	40.821013	100200	471	150103
B01D70P63O	±ö¹Ý¾Æµê	111.653263	40.818983	100100	471	150103
B0FFKKMDHY	×¡ËÞ·þÎñÏà¹Ø	111.655353	40.824466	100000	471	150103
B0FFFNRE9C	ÈýÐÇ¼¶±ö¹Ý	111.824715	40.859079	100104	471	150105
B0G1DGDUDR	±ö¹Ý¾Æµê	111.826519	40.862732	100100	471	150105
B0FFKOZ37D	ÂÃ¹ÝÕÐ´ýËù	111.826792	40.862512	100200	471	150105
B0G0OXV76C	ÂÃ¹ÝÕÐ´ýËù	111.82654	40.862747	100200	471	150105
B0FFKKMDID	×¡ËÞ·þÎñÏà¹Ø	111.655353	40.824466	100000	471	150103
B0FFGWMLJQ	×¡ËÞ·þÎñÏà¹Ø	111.65535	40.824582	100000	471	150103
B01D701NOL	ËÄÐÇ¼¶±ö¹Ý	111.65389	40.824956	100103	471	150103
B0HRY4H5TR	×¡ËÞ·þÎñÏà¹Ø	111.65521	40.818128	100000	471	150103
B01D702SOM	±ö¹Ý¾Æµê	111.6548	40.821488	100100	471	150103
B0HAR4ZSJ9	×¡ËÞ·þÎñÏà¹Ø	111.655292	40.82493	100000	471	150103
B0G3YHVCMD	±ö¹Ý¾Æµê	111.654752	40.822827	100100	471	150103
B01D701LQF	×¡ËÞ·þÎñÏà¹Ø	111.65372	40.825599	100000	471	150103
B0FFF63WZ0	ÂÃ¹ÝÕÐ´ýËù	111.65342	40.823006	100200	471	150103
B0FFF2I9LD	±ö¹Ý¾Æµê	111.654788	40.82101	100100	471	150103
B0FFKKMDJK	ÂÃ¹ÝÕÐ´ýËù	111.655379	40.824944	100200	471	150103
B0FFFAGOCX	ÂÃ¹ÝÕÐ´ýËù	111.654027	40.820671	100200	471	150103
B0G3F7LCFW	ÂÃ¹ÝÕÐ´ýËù	111.651893	40.822266	100200	471	150103
B0FFLOLN7N	±ö¹Ý¾Æµê	111.65465	40.823351	100100	471	150103
B0FFF3JMD0	±ö¹Ý¾Æµê	111.654644	40.82341	100100	471	150103
B0HBRX8KP0	±ö¹Ý¾Æµê	111.653775	40.820562	100100	471	150103
B0H1F6DPFD	±ö¹Ý¾Æµê	111.654618	40.82101	100100	471	150103
B0GRPYKEIX	±ö¹Ý¾Æµê	111.655352	40.824473	100100	471	150103
B0FFHLKN44	±ö¹Ý¾Æµê	111.654291	40.825126	100100	471	150103
B0FFFWY7LE	×¡ËÞ·þÎñÏà¹Ø	111.655488	40.82474	100000	471	150103
B0FFMBOFWB	×¡ËÞ·þÎñÏà¹Ø	111.651613	40.819947	100000	471	150103
B0FFGRVV5T	±ö¹Ý¾Æµê	111.606643	40.808922	100100	471	150103
B0H6M4E26D	×¡ËÞ·þÎñÏà¹Ø	111.603957	40.807834	100000	471	150103
B0FFJ2WRDP	±ö¹Ý¾Æµê	111.3843	40.58494	100100	471	150121
B01D70385T	ÂÃ¹ÝÕÐ´ýËù	111.446975	41.114044	100200	471	150125
B01D70395D	ÂÃ¹ÝÕÐ´ýËù	111.446992	41.116201	100200	471	150125
B0FFM7L2ZN	×¡ËÞ·þÎñÏà¹Ø	111.448296	41.116314	100000	471	150125
B0FFKF8ZEE	±ö¹Ý¾Æµê	111.647596	40.77749	100100	471	150104
B0FFM3AEV6	±ö¹Ý¾Æµê	111.649618	40.782158	100100	471	150104
B0FFF740AP	¾­¼ÃÐÍÁ¬Ëø¾Æµê	111.730904	40.82759	100105	471	150105
B01D70R2LV	±ö¹Ý¾Æµê	111.735684	40.836067	100100	471	150105
B0FFG4LZEG	±ö¹Ý¾Æµê	111.735636	40.836258	100100	471	150105
B0FFF5Y5FO	ÂÃ¹ÝÕÐ´ýËù	111.7357	40.836391	100200	471	150105
B0HR1UD06O	×¡ËÞ·þÎñÏà¹Ø	111.732509	40.834878	100000	471	150105
B0FFGXI97D	±ö¹Ý¾Æµê	111.73246	40.834672	100100	471	150105
B0FFH9F4DC	×¡ËÞ·þÎñÏà¹Ø	111.735665	40.836255	100000	471	150105
B0FFKD9EPW	×¡ËÞ·þÎñÏà¹Ø	111.731642	40.834469	100000	471	150105
B01D701T16	ÂÃ¹ÝÕÐ´ýËù	111.73037	40.827284	100200	471	150105
B0FFGJBUTY	±ö¹Ý¾Æµê	111.732453	40.8347	100100	471	150105
B01D701NW4	±ö¹Ý¾Æµê	111.727624	40.827417	100100	471	150105
B0FFH0QNHA	ÂÃ¹ÝÕÐ´ýËù	111.732552	40.83479	100200	471	150105
B0FFI9NYAY	±ö¹Ý¾Æµê	111.727391	40.835914	100100	471	150102
B0FFHTTOGO	×¡ËÞ·þÎñÏà¹Ø	111.732394	40.834711	100000	471	150105
B01D7028VI	±ö¹Ý¾Æµê	111.728404	40.835707	100100	471	150102
B0FFJFS185	×¡ËÞ·þÎñÏà¹Ø	111.734948	40.829275	100000	471	150105
B0FFGXLOWJ	×¡ËÞ·þÎñÏà¹Ø	111.732527	40.834702	100000	471	150105
B0FFGG3WLW	×¡ËÞ·þÎñÏà¹Ø	111.735684	40.836296	100000	471	150105
B0FFHQEDSN	×¡ËÞ·þÎñÏà¹Ø	111.735827	40.836323	100000	471	150105
B0FFK0CRRN	±ö¹Ý¾Æµê	111.735666	40.836582	100100	471	150105
B0FFIKW2TP	×¡ËÞ·þÎñÏà¹Ø	111.731577	40.834407	100000	471	150105
B0FFI8033Z	×¡ËÞ·þÎñÏà¹Ø	111.732401	40.834903	100000	471	150105
B0FFGX9DVJ	×¡ËÞ·þÎñÏà¹Ø	111.732334	40.834798	100000	471	150105
B0FFKV2WN5	×¡ËÞ·þÎñÏà¹Ø	111.734789	40.835889	100000	471	150105
B0FFIINYRN	×¡ËÞ·þÎñÏà¹Ø	111.732496	40.834765	100000	471	150105
B0FFLOL69G	±ö¹Ý¾Æµê	111.731689	40.833745	100100	471	150105
B0HUM4TNVK	×¡ËÞ·þÎñÏà¹Ø	111.730835	40.828152	100000	471	150105
B0FFI1MYOY	±ö¹Ý¾Æµê	111.732412	40.834915	100100	471	150105
B0HUMHUX5R	±ö¹Ý¾Æµê	111.729293	40.831538	100100	471	150105
B0H1NCAI4W	±ö¹Ý¾Æµê	111.732383	40.834653	100100	471	150105
B0H1FUFCWI	±ö¹Ý¾Æµê	111.735309	40.828981	100100	471	150105
B0G2CD7UX0	×¡ËÞ·þÎñÏà¹Ø	111.729714	40.827886	100000	471	150105
B01D70R3IZ	ÂÃ¹ÝÕÐ´ýËù	111.735656	40.836148	100200	471	150105
B0HAM40MKJ	×¡ËÞ·þÎñÏà¹Ø	111.735795	40.834646	100000	471	150105
B0HDLKVQAT	×¡ËÞ·þÎñÏà¹Ø	111.730654	40.828258	100000	471	150105
B0H1O5RYYZ	×¡ËÞ·þÎñÏà¹Ø	111.732508	40.834882	100000	471	150105
B0FFIR4SU0	×¡ËÞ·þÎñÏà¹Ø	111.735684	40.836384	100000	471	150105
B0HAB4OB93	×¡ËÞ·þÎñÏà¹Ø	111.732394	40.83474	100000	471	150105
B0FFL0LFC6	×¡ËÞ·þÎñÏà¹Ø	111.732124	40.835306	100000	471	150105
B0FFL2U9WA	×¡ËÞ·þÎñÏà¹Ø	111.73222	40.835402	100000	471	150105
B0FFGX6555	±ö¹Ý¾Æµê	111.732476	40.834676	100100	471	150105
B0FFI6AP7N	±ö¹Ý¾Æµê	111.732527	40.834702	100100	471	150105
B01D70RGF9	×¡ËÞ·þÎñÏà¹Ø	111.735659	40.836207	100000	471	150105
B0FFMDPMLA	×¡ËÞ·þÎñÏà¹Ø	111.732212	40.835402	100000	471	150105
B0G12PILZW	×¡ËÞ·þÎñÏà¹Ø	111.733087	40.835393	100000	471	150105
B0G3KYN1X0	×¡ËÞ·þÎñÏà¹Ø	111.73222	40.835403	100000	471	150105
B0GDRYAPS8	×¡ËÞ·þÎñÏà¹Ø	111.735281	40.834926	100000	471	150105
B0G36YKYSL	×¡ËÞ·þÎñÏà¹Ø	111.73249	40.834811	100000	471	150105
B0FFKXLWJN	×¡ËÞ·þÎñÏà¹Ø	111.73468	40.835647	100000	471	150105
B0FFLGQ6V2	×¡ËÞ·þÎñÏà¹Ø	111.733146	40.834477	100000	471	150105
B0FFLCLP3L	×¡ËÞ·þÎñÏà¹Ø	111.7361	40.836572	100000	471	150105
B0FFGYXQMD	×¡ËÞ·þÎñÏà¹Ø	111.732572	40.834741	100000	471	150105
B0FFFV35O7	×¡ËÞ·þÎñÏà¹Ø	111.731235	40.834399	100000	471	150105
B0FFIL59J8	×¡ËÞ·þÎñÏà¹Ø	111.736041	40.836205	100000	471	150105
B0GRGKO609	±ö¹Ý¾Æµê	111.729317	40.831623	100100	471	150105
B0FFKHM7VC	×¡ËÞ·þÎñÏà¹Ø	111.732192	40.835384	100000	471	150105
B0FFFS7V65	×¡ËÞ·þÎñÏà¹Ø	111.736354	40.833644	100000	471	150105
B0G3A48N4Z	±ö¹Ý¾Æµê	111.735535	40.836281	100100	471	150105
B0FFIQFJ2P	×¡ËÞ·þÎñÏà¹Ø	111.732116	40.835436	100000	471	150105
B0GKO45A36	×¡ËÞ·þÎñÏà¹Ø	111.735706	40.836377	100000	471	150105
B0FFLHL5M3	×¡ËÞ·þÎñÏà¹Ø	111.735636	40.836593	100000	471	150105
B01D70R3J1	±ö¹Ý¾Æµê	111.729131	40.832179	100100	471	150105
B0FFIYZD3L	×¡ËÞ·þÎñÏà¹Ø	111.735589	40.836297	100000	471	150105
B0FFGPKHFO	ÂÃ¹ÝÕÐ´ýËù	111.728232	40.833021	100200	471	150105
B0FFM6V23Y	±ö¹Ý¾Æµê	111.72762	40.827416	100100	471	150105
B0FFKVZ8JM	±ö¹Ý¾Æµê	111.729705	40.828801	100100	471	150105
B0HR9M5UJI	×¡ËÞ·þÎñÏà¹Ø	111.735513	40.831484	100000	471	150105
B0FFLGQ6UV	×¡ËÞ·þÎñÏà¹Ø	111.735586	40.836308	100000	471	150105
B0FFKIQ1S9	×¡ËÞ·þÎñÏà¹Ø	111.735745	40.833485	100000	471	150105
B0FFFDQH3I	ËÄÐÇ¼¶±ö¹Ý	111.713207	40.820334	100103	471	150105
B0FFHEKMOD	±ö¹Ý¾Æµê	111.711599	40.823871	100100	471	150105
B01D703FAO	ËÄÐÇ¼¶±ö¹Ý	111.712359	40.823433	100103	471	150105
B0FFF45LQ3	±ö¹Ý¾Æµê	111.711673	40.825251	100100	471	150105
B01D70PEW3	±ö¹Ý¾Æµê	111.707172	40.824279	100100	471	150105
B0FFK89UXC	±ö¹Ý¾Æµê	111.711229	40.824955	100100	471	150105
B0G23SDRGD	±ö¹Ý¾Æµê	111.710033	40.826684	100100	471	150105
B0HRJ4LPI0	×¡ËÞ·þÎñÏà¹Ø	111.714352	40.824495	100000	471	150105
B01D70P3WD	ËÄÐÇ¼¶±ö¹Ý	111.707191	40.822229	100103	471	150105
B0FFG9BL87	±ö¹Ý¾Æµê	111.71134	40.825005	100100	471	150105
B0FFKV2WKV	×¡ËÞ·þÎñÏà¹Ø	111.707554	40.823308	100000	471	150105
B01D70PJ4O	ÈýÐÇ¼¶±ö¹Ý	111.707768	40.82235	100104	471	150105
B0FFM4EKF8	×¡ËÞ·þÎñÏà¹Ø	111.711599	40.823871	100000	471	150105
B0GR0RYY4S	±ö¹Ý¾Æµê	111.706887	40.822183	100100	471	150105
B0G3FCMS53	±ö¹Ý¾Æµê	111.711339	40.824992	100100	471	150105
B0HG0BVCJA	±ö¹Ý¾Æµê	111.707235	40.824282	100100	471	150105
B0H1OUS6S7	±ö¹Ý¾Æµê	111.707324	40.822382	100100	471	150105
B0G2JZJ4AD	±ö¹Ý¾Æµê	111.710023	40.826709	100100	471	150105
B01D70P94Q	±ö¹Ý¾Æµê	111.510094	40.555644	100100	471	150121
B0FFKQ5DST	ÂÃ¹ÝÕÐ´ýËù	111.898455	40.848165	100200	471	150105
B01D702W24	±ö¹Ý¾Æµê	111.729509	40.819072	100100	471	150105
B01D702V55	ËÄÐÇ¼¶±ö¹Ý	111.727328	40.82606	100103	471	150105
B0FFKKJ83W	±ö¹Ý¾Æµê	111.730964	40.820049	100100	471	150105
B01D70QNGE	±ö¹Ý¾Æµê	111.731809	40.817964	100100	471	150105
B0FFHQ9LPZ	±ö¹Ý¾Æµê	111.731674	40.818356	100100	471	150105
B0FFJA71OM	±ö¹Ý¾Æµê	111.731083	40.825545	100100	471	150105
B0HDLBVJOK	×¡ËÞ·þÎñÏà¹Ø	111.731757	40.818202	100000	471	150105
B0FFKG54OU	±ö¹Ý¾Æµê	111.7315	40.82444	100100	471	150105
B0FFHZYD4K	ÈýÐÇ¼¶±ö¹Ý	111.732743	40.820343	100104	471	150105
B01D701JFH	ÂÃ¹ÝÕÐ´ýËù	111.730606	40.826649	100200	471	150105
B01D70PD53	ÂÃ¹ÝÕÐ´ýËù	111.731408	40.824598	100200	471	150105
B0HD1629CU	ÈýÐÇ¼¶±ö¹Ý	111.732703	40.820294	100104	471	150105
B0HDLXYK9R	×¡ËÞ·þÎñÏà¹Ø	111.731556	40.822146	100000	471	150105
B0FFMEQU8M	×¡ËÞ·þÎñÏà¹Ø	111.730705	40.819073	100000	471	150105
B0FFHRKEUY	×¡ËÞ·þÎñÏà¹Ø	111.729351	40.82073	100000	471	150105
B01D70PCPU	ÂÃ¹ÝÕÐ´ýËù	111.730099	40.821564	100200	471	150105
B0G2CH8U6X	ÂÃ¹ÝÕÐ´ýËù	111.730092	40.821491	100200	471	150105
B0FFHEYNDJ	±ö¹Ý¾Æµê	111.778532	40.802418	100100	471	150105
B0FFGB1UW3	±ö¹Ý¾Æµê	111.784249	40.799664	100100	471	150105
B0FFJ2U9N1	ÂÃ¹ÝÕÐ´ýËù	111.576254	40.766843	100200	471	150121
B0GD0HA3AM	×¡ËÞ·þÎñÏà¹Ø	111.656117	40.028222	100000	471	150124
B0FFLGQ6UY	×¡ËÞ·þÎñÏà¹Ø	111.638757	40.778219	100000	471	150104
B0FFKRYWTV	×¡ËÞ·þÎñÏà¹Ø	111.637168	40.784823	100000	471	150104
B0FFFS5NAJ	±ö¹Ý¾Æµê	111.374397	40.257232	100100	471	150122
B0FFG8QLN5	ÂÃ¹ÝÕÐ´ýËù	111.374663	40.258538	100200	471	150122
B0FFG8QLQU	ÂÃ¹ÝÕÐ´ýËù	111.375065	40.257712	100200	471	150122
B0FFG8QQP6	ÂÃ¹ÝÕÐ´ýËù	111.37558	40.257237	100200	471	150122
B0FFKNY8S7	ÂÃ¹ÝÕÐ´ýËù	111.374869	40.257338	100200	471	150122
B0FFLKGZD0	±ö¹Ý¾Æµê	111.742971	40.811058	100100	471	150105
B0FFKQVBQN	×¡ËÞ·þÎñÏà¹Ø	111.737336	40.813549	100000	471	150105
B01D70RGV4	±ö¹Ý¾Æµê	111.699847	40.784864	100100	471	150105
B0G14LFV1J	±ö¹Ý¾Æµê	111.696882	40.777386	100100	471	150105
B0G35UVWMT	±ö¹Ý¾Æµê	111.706797	40.783778	100100	471	150105
B0FFFEC3NK	±ö¹Ý¾Æµê	111.704506	40.781839	100100	471	150105
B01D703DO4	±ö¹Ý¾Æµê	111.689939	40.848544	100100	471	150102
B01D70P3RN	±ö¹Ý¾Æµê	111.690647	40.855338	100100	471	150102
B0FFIZHXGG	±ö¹Ý¾Æµê	111.691944	40.848089	100100	471	150102
B01D70PDA7	ÂÃ¹ÝÕÐ´ýËù	111.69025	40.848862	100200	471	150102
B0GRDZGCBX	±ö¹Ý¾Æµê	111.691001	40.847388	100100	471	150102
B0FFL0RNB3	×¡ËÞ·þÎñÏà¹Ø	111.68781	40.856261	100000	471	150102
B0FFHJL5UW	±ö¹Ý¾Æµê	111.689142	40.855522	100100	471	150102
B0HGAZ1KV9	±ö¹Ý¾Æµê	111.69064	40.855327	100100	471	150102
B0FFI89Z0Q	±ö¹Ý¾Æµê	111.689768	40.856533	100100	471	150102
B01D70234Q	ÈýÐÇ¼¶±ö¹Ý	111.689139	40.853447	100104	471	150102
B0FFINC4G5	ÂÃ¹ÝÕÐ´ýËù	111.690118	40.84863	100200	471	150102
B01D70RFJD	±ö¹Ý¾Æµê	111.689154	40.853434	100100	471	150102
B0HD9AYNQP	±ö¹Ý¾Æµê	111.688484	40.856177	100100	471	150102
B0FFJKT839	×¡ËÞ·þÎñÏà¹Ø	111.690553	40.850777	100000	471	150102
B01D7024GT	±ö¹Ý¾Æµê	111.694348	40.856327	100100	471	150102
B0G2CL9T1W	±ö¹Ý¾Æµê	111.689184	40.855552	100100	471	150102
B0FFFQ11AJ	ÈýÐÇ¼¶±ö¹Ý	111.694147	40.855776	100104	471	150102
B0FFKFETXD	¾­¼ÃÐÍÁ¬Ëø¾Æµê	111.691691	40.84795	100105	471	150102
B0FFJ560AM	×¡ËÞ·þÎñÏà¹Ø	111.690346	40.853632	100000	471	150102
B0GRPMLNWW	±ö¹Ý¾Æµê	111.693668	40.855968	100100	471	150102
B0FFF0DQNM	±ö¹Ý¾Æµê	111.6851	40.826533	100100	471	150102
B0FFK3ZW4G	±ö¹Ý¾Æµê	111.68597	40.825856	100100	471	150102
B0FFLMCWCG	±ö¹Ý¾Æµê	111.683138	40.825172	100100	471	150102
B01D7000B8	ÎåÐÇ¼¶±ö¹Ý|²ÍÒû·þÎñ	111.683192	40.817445	100102|050000	471	150102
B0FFLG120I	±ö¹Ý¾Æµê	111.685487	40.825678	100100	471	150102
B01D701CFB	±ö¹Ý¾Æµê	111.686376	40.824304	100100	471	150102
B01D701LTG	±ö¹Ý¾Æµê	111.683407	40.819645	100100	471	150102
B0FFFYP7AX	×¡ËÞ·þÎñÏà¹Ø	111.67867	40.82237	100000	471	150102
B0FFFE9HP7	±ö¹Ý¾Æµê	111.678814	40.822395	100100	471	150102
B0G04X9XEQ	×¡ËÞ·þÎñÏà¹Ø	111.677229	40.824874	100000	471	150102
B01D702O5H	±ö¹Ý¾Æµê	111.686154	40.82629	100100	471	150102
B0G3ODANJJ	×¡ËÞ·þÎñÏà¹Ø	111.683836	40.821247	100000	471	150102
B01D70PJ0O	ÈýÐÇ¼¶±ö¹Ý	111.678379	40.825024	100104	471	150102
B01D70PG32	±ö¹Ý¾Æµê	111.676991	40.825596	100100	471	150102
B0FFH0OHVH	±ö¹Ý¾Æµê	111.681615	40.822799	100100	471	150102
B0FFG3PFR3	±ö¹Ý¾Æµê	111.682278	40.824921	100100	471	150102
B01D70P3J0	¾­¼ÃÐÍÁ¬Ëø¾Æµê	111.681526	40.823697	100105	471	150102
B01D702MCE	¾­¼ÃÐÍÁ¬Ëø¾Æµê	111.678128	40.824204	100105	471	150102
B01D70PF1D	±ö¹Ý¾Æµê	111.683385	40.825709	100100	471	150102
B0FFIT3H9V	×¡ËÞ·þÎñÏà¹Ø	111.683435	40.819408	100000	471	150102
B0FFJ5VA5N	×¡ËÞ·þÎñÏà¹Ø	111.684289	40.822615	100000	471	150102
B01D701ND5	±ö¹Ý¾Æµê	111.682708	40.82009	100100	471	150102
B0G06GNPPM	ÂÃ¹ÝÕÐ´ýËù	111.679075	40.822173	100200	471	150102
B0FFL6XZ0A	×¡ËÞ·þÎñÏà¹Ø	111.679356	40.822483	100000	471	150102
B0HUS5L1BN	±ö¹Ý¾Æµê	111.679041	40.822174	100100	471	150102
B0FFHBCEJN	ÂÃ¹ÝÕÐ´ýËù	111.682691	40.822416	100200	471	150102
B01D700BEE	×¡ËÞ·þÎñÏà¹Ø	111.684204	40.822669	100000	471	150102
B0FFFA0NGG	ÂÃ¹ÝÕÐ´ýËù	111.684391	40.817734	100200	471	150102
B0G2U54I4M	×¡ËÞ·þÎñÏà¹Ø	111.688681	40.852479	100000	471	150102
B0FFKXBKXL	±ö¹Ý¾Æµê	111.723994	40.830458	100100	471	150105
B01D70P4TW	ÈýÐÇ¼¶±ö¹Ý	111.719844	40.833886	100104	471	150102
B01D702TZD	±ö¹Ý¾Æµê	111.721362	40.830337	100100	471	150105
B0FFFA0L73	¾­¼ÃÐÍÁ¬Ëø¾Æµê	111.722157	40.834921	100105	471	150102
B0FFKOO5OC	×¡ËÞ·þÎñÏà¹Ø	111.72256	40.833567	100000	471	150105
B0HR4ZY61A	±ö¹Ý¾Æµê	111.726218	40.834347	100100	471	150105
B0FFJDF7TK	×¡ËÞ·þÎñÏà¹Ø	111.722013	40.827117	100000	471	150105
B0FFIY1KNI	×¡ËÞ·þÎñÏà¹Ø	111.722085	40.826878	100000	471	150105
B0H6Z4P09A	×¡ËÞ·þÎñÏà¹Ø	111.720118	40.833815	100000	471	150102
B0FFKJID8F	±ö¹Ý¾Æµê	111.722008	40.827118	100100	471	150105
B0FFIJXW4N	×¡ËÞ·þÎñÏà¹Ø	111.723835	40.830309	100000	471	150105
B0FFKV2WM5	×¡ËÞ·þÎñÏà¹Ø	111.721923	40.827096	100000	471	150105
B0FFLJSVGX	×¡ËÞ·þÎñÏà¹Ø	111.722013	40.82711	100000	471	150105
B0GKUOM0N4	×¡ËÞ·þÎñÏà¹Ø	111.722008	40.827175	100000	471	150105
B0FFLCZ0PU	ÂÃ¹ÝÕÐ´ýËù	111.72199	40.827214	100200	471	150105
B0FFI88W9S	±ö¹Ý¾Æµê	111.72138	40.830374	100100	471	150105
B0G3ZBN2MU	±ö¹Ý¾Æµê	111.640334	40.774728	100100	471	150104
B0FFHBQMIP	±ö¹Ý¾Æµê	111.773253	40.833711	100100	471	150105
B01D70RCRR	±ö¹Ý¾Æµê	111.561122	40.796592	100100	471	150121
B01D70PAB1	±ö¹Ý¾Æµê	111.561388	40.795823	100100	471	150121
B0FFL0MAP6	×¡ËÞ·þÎñÏà¹Ø	111.562011	40.795463	100000	471	150121
B0GDRPCFTD	×¡ËÞ·þÎñÏà¹Ø	111.678384	40.796289	100000	471	150104
B0FFICHJK7	×¡ËÞ·þÎñÏà¹Ø	111.679205	40.796414	100000	471	150104
B0FFKH9U03	±ö¹Ý¾Æµê	111.67933	40.796292	100100	471	150104
B0FFIYF92H	×¡ËÞ·þÎñÏà¹Ø	111.679489	40.796108	100000	471	150104
B0H61KMF6A	ÂÃ¹ÝÕÐ´ýËù	111.679359	40.7957	100200	471	150104
B0FFKT0T3Z	×¡ËÞ·þÎñÏà¹Ø	111.679718	40.796368	100000	471	150104
B0H61YO2DC	±ö¹Ý¾Æµê	111.679253	40.795933	100100	471	150104
B0FFL7D3XB	±ö¹Ý¾Æµê	111.679367	40.796322	100100	471	150104
B0FFK3PJXN	×¡ËÞ·þÎñÏà¹Ø	111.678424	40.796256	100000	471	150104
B0FFJ5J7OZ	×¡ËÞ·þÎñÏà¹Ø	111.67935	40.795784	100000	471	150104
B01D70QH4B	ÂÃ¹ÝÕÐ´ýËù	111.679677	40.793519	100200	471	150104
B0FFM5F9XX	×¡ËÞ·þÎñÏà¹Ø	111.679241	40.796468	100000	471	150104
B0FFF43SAT	±ö¹Ý¾Æµê	111.680413	40.792408	100100	471	150105
B0FFKRYWSX	×¡ËÞ·þÎñÏà¹Ø	111.6867	40.792559	100000	471	150105
B0FFKV2WJH	×¡ËÞ·þÎñÏà¹Ø	111.686402	40.792461	100000	471	150105
B0FFJF78HF	×¡ËÞ·þÎñÏà¹Ø	111.679586	40.792684	100000	471	150104
B0FFKV2WLI	×¡ËÞ·þÎñÏà¹Ø	111.686691	40.792559	100000	471	150105
B01D701LQG	ÂÃ¹ÝÕÐ´ýËù	111.680278	40.790873	100200	471	150105
B0HU5UMVB5	×¡ËÞ·þÎñÏà¹Ø	111.684006	40.788046	100000	471	150105
B01D703C0M	±ö¹Ý¾Æµê	111.679512	40.792158	100100	471	150104
B01D702HIC	±ö¹Ý¾Æµê	111.680391	40.792937	100100	471	150105
B0GD3Z1SS5	±ö¹Ý¾Æµê	111.677279	40.791709	100100	471	150104
B0FFIS1SVN	×¡ËÞ·þÎñÏà¹Ø	111.678384	40.796296	100000	471	150104
B0FFIN84NK	×¡ËÞ·þÎñÏà¹Ø	111.679359	40.796411	100000	471	150104
B0FFKGR3I9	¾­¼ÃÐÍÁ¬Ëø¾Æµê	111.679605	40.796353	100105	471	150104
B0HDU4HR1G	×¡ËÞ·þÎñÏà¹Ø	111.679263	40.795765	100000	471	150104
B0FFI58VIX	×¡ËÞ·þÎñÏà¹Ø	111.679354	40.795671	100000	471	150104
B0FFK9EVMY	±ö¹Ý¾Æµê	111.679408	40.796332	100100	471	150104
B0HRZ4MLNV	×¡ËÞ·þÎñÏà¹Ø	111.679269	40.79637	100000	471	150104
B0HAH4H03L	×¡ËÞ·þÎñÏà¹Ø	111.679269	40.79637	100000	471	150104
B0HRJ4MRGR	×¡ËÞ·þÎñÏà¹Ø	111.678374	40.796076	100000	471	150104
B0FFI3DJ7N	±ö¹Ý¾Æµê	111.679473	40.79573	100100	471	150104
B0FFK2XK4R	×¡ËÞ·þÎñÏà¹Ø	111.679396	40.796185	100000	471	150104
B0FFM1KPSX	×¡ËÞ·þÎñÏà¹Ø	111.680669	40.793402	100000	471	150105
B0FFIXL2DX	×¡ËÞ·þÎñÏà¹Ø	111.679581	40.796112	100000	471	150104
B0FFIG7NED	×¡ËÞ·þÎñÏà¹Ø	111.67926	40.795764	100000	471	150104
B0GUYA1OQU	±ö¹Ý¾Æµê	111.679433	40.796332	100100	471	150104
B0FFJ4VSJJ	±ö¹Ý¾Æµê	111.67942	40.795696	100100	471	150104
B01D70QG49	±ö¹Ý¾Æµê|×¡ËÞ·þÎñ	111.679602	40.79328	100100|100200	471	150104
B01D70RAD0	±ö¹Ý¾Æµê	111.590384	40.799383	100100	471	150103
B0FFGKY109	×¡ËÞ·þÎñÏà¹Ø	111.669562	40.82847	100000	471	150102
B0FFF35NSS	±ö¹Ý¾Æµê	111.827828	40.381806	100100	471	150123
B0FFF6PVON	±ö¹Ý¾Æµê	111.833938	40.376837	100100	471	150123
B01D701M45	ÈýÐÇ¼¶±ö¹Ý	111.833208	40.381581	100104	471	150123
B0FFFH8TA7	±ö¹Ý¾Æµê	111.832566	40.376822	100100	471	150123
B0FFF0F6F3	±ö¹Ý¾Æµê	111.831978	40.380044	100100	471	150123
B0FFF61Z8P	±ö¹Ý¾Æµê	111.833503	40.379804	100100	471	150123
B0FFFH10D0	±ö¹Ý¾Æµê	111.831441	40.378836	100100	471	150123
B0FFF2QYSG	×¡ËÞ·þÎñÏà¹Ø	111.830627	40.377673	100000	471	150123
B01D703A5X	±ö¹Ý¾Æµê	111.832313	40.379857	100100	471	150123
B0FFLKVT6L	ÂÃ¹ÝÕÐ´ýËù	111.830721	40.378079	100200	471	150123
B0FFFVNNVZ	±ö¹Ý¾Æµê	111.83265	40.376983	100100	471	150123
B0FFHM277Z	±ö¹Ý¾Æµê	111.833724	40.376948	100100	471	150123
B0G04S7017	±ö¹Ý¾Æµê	111.827664	40.381911	100100	471	150123
B0FFIN49U0	×¡ËÞ·þÎñÏà¹Ø	111.666971	40.827099	100000	471	150102
B0FFG7PU8D	±ö¹Ý¾Æµê	111.453261	41.089983	100100	471	150125
B01D70OVV0	±ö¹Ý¾Æµê	111.453311	41.095456	100100	471	150125
B0FFFA5T6Q	±ö¹Ý¾Æµê	111.453672	41.087643	100100	471	150125
B0FFF06DDP	±ö¹Ý¾Æµê	111.456225	41.095255	100100	471	150125
B0G1ZB2B79	±ö¹Ý¾Æµê	111.453061	41.095513	100100	471	150125
B01D70P9DX	±ö¹Ý¾Æµê	111.452078	41.093114	100100	471	150125
B0FFHQO93E	±ö¹Ý¾Æµê	111.452457	41.090678	100100	471	150125
B0FFJGEZT6	±ö¹Ý¾Æµê	111.45547	41.095247	100100	471	150125
B01D701ZSB	±ö¹Ý¾Æµê|²ÍÒû·þÎñ	111.456452	41.095661	100100|050101	471	150125
B0FFFGFROG	±ö¹Ý¾Æµê	111.454711	41.095204	100100	471	150125
B0FFM7LJOA	±ö¹Ý¾Æµê	111.454711	41.095204	100100	471	150125
B01D701RVC	±ö¹Ý¾Æµê	111.670628	40.829299	100100	471	150102
B01D702QVE	¾­¼ÃÐÍÁ¬Ëø¾Æµê	111.673409	40.828705	100105	471	150102
B01D70R55P	¾­¼ÃÐÍÁ¬Ëø¾Æµê	111.676251	40.828381	100105	471	150102
B01D702KXH	±ö¹Ý¾Æµê	111.675131	40.82884	100100	471	150102
B01D701OWU	±ö¹Ý¾Æµê	111.6688	40.829397	100100	471	150102
B01D701TS5	ÈýÐÇ¼¶±ö¹Ý	111.673642	40.834749	100104	471	150102
B0HUN4AQM6	×¡ËÞ·þÎñÏà¹Ø	111.66881	40.828409	100000	471	150102
B0FFGF13FI	±ö¹Ý¾Æµê	111.668739	40.828733	100100	471	150102
B01D702S8L	×¡ËÞ·þÎñÏà¹Ø	111.672758	40.829568	100000	471	150102
B0HDTMLIXY	±ö¹Ý¾Æµê	111.67283	40.835873	100100	471	150102
B0FFIR7YUR	±ö¹Ý¾Æµê	111.668183	40.828959	100100	471	150102
B01D70P6DQ	±ö¹Ý¾Æµê	111.67349	40.832714	100100	471	150102
B01D7029CY	±ö¹Ý¾Æµê	111.672881	40.835871	100100	471	150102
B0HGT5BDOK	×¡ËÞ·þÎñÏà¹Ø	111.67022	40.828529	100000	471	150102
B01D701ROY	±ö¹Ý¾Æµê	111.668374	40.829414	100100	471	150102
B0FFF026W4	±ö¹Ý¾Æµê	111.67344	40.834672	100100	471	150102
B01D70PDLH	ÂÃ¹ÝÕÐ´ýËù|×¡ËÞ·þÎñ	111.669043	40.830918	100200|100100	471	150102
B0H1RD9558	×¡ËÞ·þÎñÏà¹Ø	111.6734	40.828728	100000	471	150102
B0G3X5E17F	±ö¹Ý¾Æµê	111.668801	40.829391	100100	471	150102
B0G2J7HRD7	±ö¹Ý¾Æµê	111.675025	40.828861	100100	471	150102
B01D70QH32	ÂÃ¹ÝÕÐ´ýËù	111.693769	40.79729	100200	471	150105
B01D703CW2	ËÄÐÇ¼¶±ö¹Ý	111.68918	40.797427	100103	471	150105
B0FFFAN20S	±ö¹Ý¾Æµê	111.687319	40.799178	100100	471	150105
B0FFKH9WPU	×¡ËÞ·þÎñÏà¹Ø	111.688298	40.798858	100000	471	150105
B0G3X7DNZZ	×¡ËÞ·þÎñÏà¹Ø	111.68772	40.798112	100000	471	150105
B01D701PRN	±ö¹Ý¾Æµê	111.693923	40.806025	100100	471	150105
B01D703E26	±ö¹Ý¾Æµê	111.691631	40.800994	100100	471	150105
B01D70PCB3	ËÄÐÇ¼¶±ö¹Ý	111.692866	40.801245	100103	471	150105
B0FFKJ1Y3C	×¡ËÞ·þÎñÏà¹Ø|Éú»î·þÎñ	111.689593	40.806062	100000|070000	471	150105
B0FFFXXUS6	ÂÃ¹ÝÕÐ´ýËù	111.692924	40.797522	100200	471	150105
B0FFGHPZZ9	±ö¹Ý¾Æµê	111.692812	40.801228	100100	471	150105
B0FFLMP1VX	×¡ËÞ·þÎñÏà¹Ø	111.653549	40.761867	100000	471	150104
B0FFKWX7YJ	×¡ËÞ·þÎñÏà¹Ø	111.656358	40.763218	100000	471	150104
B0FFLJ15VO	×¡ËÞ·þÎñÏà¹Ø	111.656212	40.762024	100000	471	150104
B0H1ORV5Y6	ÂÃ¹ÝÕÐ´ýËù	111.6541	40.76393	100200	471	150104
B0G24XFTVW	±ö¹Ý¾Æµê	111.653702	40.763859	100100	471	150104
B0FFJM7BT8	±ö¹Ý¾Æµê	111.729609	40.789387	100100	471	150105
B0FFMB2A1R	×¡ËÞ·þÎñÏà¹Ø	111.733408	40.793753	100000	471	150105
B01D702TMD	±ö¹Ý¾Æµê	111.636225	40.805808	100100	471	150103
B0FFJJ639T	ÂÃ¹ÝÕÐ´ýËù	111.628984	40.806366	100200	471	150103
B0FFG1DSJL	±ö¹Ý¾Æµê	111.632904	40.800076	100100	471	150103
B0G2MHW2P6	±ö¹Ý¾Æµê	111.633162	40.799878	100100	471	150103
B0HDYHRBJ8	±ö¹Ý¾Æµê	111.636381	40.805727	100100	471	150103
B0FFHLYYF9	±ö¹Ý¾Æµê	111.63108	40.798441	100100	471	150103
B0FFKY88TQ	±ö¹Ý¾Æµê	111.632826	40.800143	100100	471	150103
B0FFHQZ3FX	±ö¹Ý¾Æµê	111.69634	40.889382	100100	471	150102
B0HGG4V5F8	×¡ËÞ·þÎñÏà¹Ø	111.583011	40.821945	100000	471	150103
B0HUGZQ2O6	±ö¹Ý¾Æµê	110.867503	40.639853	100100	471	150121
B0FFFPJ3LU	±ö¹Ý¾Æµê	111.794397	40.453683	100100	471	150123
B0FFGRP02E	±ö¹Ý¾Æµê	111.834839	40.376313	100100	471	150123
B0FFFY4WXH	±ö¹Ý¾Æµê	111.830947	40.374993	100100	471	150123
B0FFJRHNXK	×¡ËÞ·þÎñÏà¹Ø	111.830349	40.374169	100000	471	150123
B0FFFY9IGF	±ö¹Ý¾Æµê	111.830275	40.373188	100100	471	150123
B0FFF2ZZ1I	±ö¹Ý¾Æµê	111.83039	40.374931	100100	471	150123
B01D703CZ5	±ö¹Ý¾Æµê	111.834362	40.374355	100100	471	150123
B0FFFHAVKJ	×¡ËÞ·þÎñÏà¹Ø	111.830404	40.374855	100000	471	150123
B0FFJM2V57	±ö¹Ý¾Æµê	111.834677	40.374023	100100	471	150123
B01D70RCWD	±ö¹Ý¾Æµê	111.793858	40.496938	100100	471	150123
B0FFG9H5DW	±ö¹Ý¾Æµê	111.794876	40.49685	100100	471	150123
B0HU652GQC	±ö¹Ý¾Æµê	111.794836	40.498657	100100	471	150123
B01D70RCWC	±ö¹Ý¾Æµê	111.793855	40.496961	100100	471	150123
B0FFKPHTOJ	±ö¹Ý¾Æµê	111.792834	40.498221	100100	471	150123
B0FFI9QYB1	±ö¹Ý¾Æµê	111.793863	40.496923	100100	471	150123
B01D70P9EU	±ö¹Ý¾Æµê	111.794058	40.496848	100100	471	150123
B0FFHB4P6Q	±ö¹Ý¾Æµê	111.792703	40.498443	100100	471	150123
B01D70P8Y1	±ö¹Ý¾Æµê	111.793568	40.497753	100100	471	150123
B01D70OX1R	±ö¹Ý¾Æµê	111.794747	40.496828	100100	471	150123
B0FFIBWTNF	×¡ËÞ·þÎñÏà¹Ø	111.79283	40.498882	100000	471	150123
B01D70PAVO	±ö¹Ý¾Æµê	111.794749	40.499125	100100	471	150123
B0G3DR3PJ1	×¡ËÞ·þÎñÏà¹Ø	111.792817	40.498833	100000	471	150123
B0HURA3HJD	±ö¹Ý¾Æµê	111.793586	40.497727	100100	471	150123
B0HULU5T37	±ö¹Ý¾Æµê	111.795094	40.499266	100100	471	150123
B0H6BYFA1Y	±ö¹Ý¾Æµê	111.793827	40.497049	100100	471	150123
B0FFK8XEJF	±ö¹Ý¾Æµê	111.793805	40.497094	100100	471	150123
B0FFID08L4	±ö¹Ý¾Æµê	111.794681	40.497511	100100	471	150123
B0FFI9PG0O	±ö¹Ý¾Æµê	111.796519	40.498935	100100	471	150123
B0FFIZYILW	±ö¹Ý¾Æµê	111.792252	40.498194	100100	471	150123
B0FFHE5Q7H	±ö¹Ý¾Æµê	111.796687	40.498967	100100	471	150123
B01D70QH2Y	±ö¹Ý¾Æµê	111.794727	40.497351	100100	471	150123
B01D70P8Y2	±ö¹Ý¾Æµê	111.793653	40.497532	100100	471	150123
B01D70P9JM	±ö¹Ý¾Æµê	111.419471	40.381295	100100	471	150122
B0FFKNHZGG	±ö¹Ý¾Æµê	111.624602	40.765806	100100	471	150104
B01D70PAE8	±ö¹Ý¾Æµê	111.624561	40.766213	100100	471	150104
B0GKPYV0IC	×¡ËÞ·þÎñÏà¹Ø	111.618914	40.757621	100000	471	150104
B0FFKUN6A4	×¡ËÞ·þÎñÏà¹Ø	111.449517	41.084473	100000	471	150125
B0FFHRDUZE	±ö¹Ý¾Æµê	111.452565	41.077332	100100	471	150125
B0H19MJMIG	×¡ËÞ·þÎñÏà¹Ø	111.848964	40.909577	100000	471	150105
B0FFKP5WQ4	±ö¹Ý¾Æµê	111.713212	40.791988	100100	471	150105
B0FFKJID8G	×¡ËÞ·þÎñÏà¹Ø	111.711853	40.79258	100000	471	150105
B0FFHW33ZH	ÂÃ¹ÝÕÐ´ýËù	111.707323	40.79028	100200	471	150105
B0FFKWX7R6	×¡ËÞ·þÎñÏà¹Ø	111.777189	40.862749	100000	471	150102
B0FFJGSEJ8	×¡ËÞ·þÎñÏà¹Ø	111.65807	40.848805	100000	471	150102
B0FFK4B9ZK	×¡ËÞ·þÎñÏà¹Ø	111.912526	40.88871	100000	471	150105
B0FFIR5CUP	±ö¹Ý¾Æµê	111.72101	40.786658	100100	471	150105
B0FFHULV3L	±ö¹Ý¾Æµê	110.99334	40.626934	100100	471	150121
B0G1XSGSL1	±ö¹Ý¾Æµê	111.232845	40.209825	100100	471	150122
B01D70OZ1U	±ö¹Ý¾Æµê	111.823287	40.839468	100100	471	150105
B01D70R9UM	±ö¹Ý¾Æµê	111.132936	40.719902	100100	471	150121
B01D7038E2	±ö¹Ý¾Æµê	111.127407	40.723091	100100	471	150121
B0FFGS1WNZ	±ö¹Ý¾Æµê	111.134825	40.722884	100100	471	150121
B0FFI23WLA	±ö¹Ý¾Æµê	111.134253	40.724086	100100	471	150121
B01D70R9UG	±ö¹Ý¾Æµê	111.131258	40.723223	100100	471	150121
B0FFFYASV8	±ö¹Ý¾Æµê	111.128583	40.717866	100100	471	150121
B01D70R9UK	±ö¹Ý¾Æµê	111.129102	40.718164	100100	471	150121
B0FFF2C2X4	±ö¹Ý¾Æµê	111.129162	40.723062	100100	471	150121
B0H1BU3HD8	×¡ËÞ·þÎñÏà¹Ø	111.130839	40.723181	100000	471	150121
B0FFFPRL0V	ÂÃ¹ÝÕÐ´ýËù	111.130948	40.723101	100200	471	150121
B0GKUCHZA5	×¡ËÞ·þÎñÏà¹Ø	111.134358	40.724233	100000	471	150121
B0FFKSJ9FL	×¡ËÞ·þÎñÏà¹Ø	111.130954	40.72318	100000	471	150121
B0FFF03TLB	±ö¹Ý¾Æµê	111.134326	40.724132	100100	471	150121
B0FFFEMHZI	±ö¹Ý¾Æµê	111.128632	40.719836	100100	471	150121
B0FFFC4EBK	±ö¹Ý¾Æµê	111.131246	40.723221	100100	471	150121
B0FFH0HDMO	ÂÃ¹ÝÕÐ´ýËù	111.128389	40.720213	100200	471	150121
B0FFH0HDHF	ÂÃ¹ÝÕÐ´ýËù	111.127457	40.72296	100200	471	150121
B0FFFRV45B	ÂÃ¹ÝÕÐ´ýËù	111.132721	40.717513	100200	471	150121
B01D70R9UH	±ö¹Ý¾Æµê	111.130849	40.722018	100100	471	150121
B0FFI8P9SA	±ö¹Ý¾Æµê	111.631198	40.811458	100100	471	150103
B01D70008B	ÂÃ¹ÝÕÐ´ýËù	110.966978	41.11886	100200	471	150125
B01D7039C7	±ö¹Ý¾Æµê	111.186528	40.275777	100100	471	150122
B0FFG63VR2	±ö¹Ý¾Æµê	111.181503	40.275671	100100	471	150122
B0G3CS53JR	±ö¹Ý¾Æµê	111.186542	40.275602	100100	471	150122
B0HG6BB7W6	×¡ËÞ·þÎñÏà¹Ø	111.683859	40.745082	100000	471	150104
B0FFLEJOBV	×¡ËÞ·þÎñÏà¹Ø	111.686892	40.775634	100000	471	150104
B0HGTN7ZMR	×¡ËÞ·þÎñÏà¹Ø	111.689406	40.768399	100000	471	150104
B0FFJUXKQZ	±ö¹Ý¾Æµê	111.686271	40.715933	100100	471	150104
B0FFG0HM19	±ö¹Ý¾Æµê	111.750496	40.82802	100100	471	150105
B0FFJ0Z1TQ	×¡ËÞ·þÎñÏà¹Ø	111.749754	40.8273	100000	471	150105
B0FFGWEA6T	ÂÃ¹ÝÕÐ´ýËù	111.393692	40.754635	100200	471	150121
B0GKHX7I4I	×¡ËÞ·þÎñÏà¹Ø	111.666436	40.772422	100000	471	150104
B0FFL7D6RC	×¡ËÞ·þÎñÏà¹Ø	111.666495	40.772324	100000	471	150104
B0G3TMNRCH	±ö¹Ý¾Æµê	111.661799	40.776712	100100	471	150104
B0FFHTF61F	±ö¹Ý¾Æµê	111.666201	40.774817	100100	471	150104
B0G2AODM8T	±ö¹Ý¾Æµê	111.721336	40.826736	100100	471	150105
B0FFM18LIE	×¡ËÞ·þÎñÏà¹Ø	111.718087	40.826441	100000	471	150105
B0FFJ89QWU	×¡ËÞ·þÎñÏà¹Ø	111.72155	40.826725	100000	471	150105
B0FFM7RSWO	×¡ËÞ·þÎñÏà¹Ø	111.720381	40.821382	100000	471	150105
B01D70QJ40	±ö¹Ý¾Æµê	111.725802	40.820922	100100	471	150105
B01D70RGV0	±ö¹Ý¾Æµê	111.724102	40.825958	100100	471	150105
B01D70PA1B	±ö¹Ý¾Æµê	111.740842	40.553436	100100	471	150121
B01D70RAXL	±ö¹Ý¾Æµê	111.742862	40.55191	100100	471	150121
B01D70OWXA	±ö¹Ý¾Æµê	111.740932	40.553258	100100	471	150121
B0FFJ4VNK2	±ö¹Ý¾Æµê	111.742331	40.551465	100100	471	150121
B0FFJ4VNKH	±ö¹Ý¾Æµê	111.742841	40.550649	100100	471	150121
B0FFL2VZS7	±ö¹Ý¾Æµê	111.740742	40.553785	100100	471	150121
B0G2UP28CP	ÂÃ¹ÝÕÐ´ýËù	111.742767	40.550915	100200	471	150121
B0FFH3MXKY	¾­¼ÃÐÍÁ¬Ëø¾Æµê	111.721643	40.818331	100105	471	150105
B01D702U0E	±ö¹Ý¾Æµê	111.719828	40.823062	100100	471	150105
B0FFHRJE1T	×¡ËÞ·þÎñÏà¹Ø	111.723881	40.825899	100000	471	150105
B0FFJJ4ID7	±ö¹Ý¾Æµê	111.719101	40.822333	100100	471	150105
B0FFL8G2U4	×¡ËÞ·þÎñÏà¹Ø	111.721313	40.826686	100000	471	150105
B0FFKTZJJS	×¡ËÞ·þÎñÏà¹Ø	111.723991	40.82594	100000	471	150105
B01D70PD9H	±ö¹Ý¾Æµê	111.725078	40.819734	100100	471	150105
B0GR5PZS1Y	×¡ËÞ·þÎñÏà¹Ø	111.722046	40.826711	100000	471	150105
B0FFK3601F	×¡ËÞ·þÎñÏà¹Ø	111.72052	40.821804	100000	471	150105
B0FFLP4527	±ö¹Ý¾Æµê	111.719556	40.82129	100100	471	150105
B0FFJCCX6L	×¡ËÞ·þÎñÏà¹Ø	111.723991	40.82594	100000	471	150105
B0HRG6915F	×¡ËÞ·þÎñÏà¹Ø	111.719078	40.822402	100000	471	150105
B0FFM8PVGY	×¡ËÞ·þÎñÏà¹Ø	111.721367	40.826774	100000	471	150105
B0FFLM7UZL	±ö¹Ý¾Æµê	111.718993	40.817282	100100	471	150105
B0FFLIP7ZC	±ö¹Ý¾Æµê	111.721346	40.826653	100100	471	150105
B01D70R2LR	ÈýÐÇ¼¶±ö¹Ý	111.71821	40.823916	100104	471	150105
B0FFKGWMCG	×¡ËÞ·þÎñÏà¹Ø	111.723991	40.825933	100000	471	150105
B0FFHW33ZM	×¡ËÞ·þÎñÏà¹Ø	111.72445	40.82375	100000	471	150105
B0FFMAS9KD	×¡ËÞ·þÎñÏà¹Ø	111.724001	40.82594	100000	471	150105
B01D702WBM	±ö¹Ý¾Æµê	111.723602	40.817511	100100	471	150105
B0FFLCA3F2	×¡ËÞ·þÎñÏà¹Ø	111.722046	40.82671	100000	471	150105
B0FFL0RNBV	×¡ËÞ·þÎñÏà¹Ø	111.722246	40.826543	100000	471	150105
B0FFG08RBP	¾­¼ÃÐÍÁ¬Ëø¾Æµê	111.720807	40.819081	100105	471	150105
B01D70PGRF	±ö¹Ý¾Æµê	111.719085	40.817303	100100	471	150105
B0G13GZCM8	±ö¹Ý¾Æµê	111.722099	40.827076	100100	471	150105
B0FFJGXART	±ö¹Ý¾Æµê	111.723844	40.817807	100100	471	150105
B0FFK8HAG6	±ö¹Ý¾Æµê	111.725048	40.819574	100100	471	150105
B0H1K74ZC6	×¡ËÞ·þÎñÏà¹Ø	111.723829	40.826577	100000	471	150105
B0H16DZNLK	±ö¹Ý¾Æµê	111.721779	40.826247	100100	471	150105
B0FFFYVCET	±ö¹Ý¾Æµê	111.725126	40.819509	100100	471	150105
B0GRDOKPW9	×¡ËÞ·þÎñÏà¹Ø	111.720041	40.823111	100000	471	150105
B01D70QQ9K	±ö¹Ý¾Æµê	111.623881	40.796046	100100	471	150103
B0HAP5U8PD	±ö¹Ý¾Æµê	111.774586	40.482192	100100	471	150123
B0FFLJAXC4	×¡ËÞ·þÎñÏà¹Ø	111.59411	40.826771	100000	471	150103
B0FFJO7LSB	×¡ËÞ·þÎñÏà¹Ø	111.590891	40.81938	100000	471	150103
B0G3O7AZNG	ÂÃ¹ÝÕÐ´ýËù	110.924727	40.661822	100200	471	150121
B0HB94DPXU	±ö¹Ý¾Æµê	111.680257	40.761372	100100	471	150104
B0FFFP9RF1	×¡ËÞ·þÎñÏà¹Ø	111.641182	40.880472	100000	471	150102
B0FFFVS1IF	×¡ËÞ·þÎñÏà¹Ø	111.627047	40.866759	100000	471	150103
B0FFF60DGG	±ö¹Ý¾Æµê	111.460542	41.099781	100100	471	150125
B01D70OVUT	±ö¹Ý¾Æµê	111.459474	41.100041	100100	471	150125
B0FFG63D9N	ÂÃ¹ÝÕÐ´ýËù	111.457779	41.097738	100200	471	150125
B01D70RCQX	±ö¹Ý¾Æµê	111.459927	41.097109	100100	471	150125
B0FFG63C9J	±ö¹Ý¾Æµê	111.457061	41.098689	100100	471	150125
B0FFF2G4MA	±ö¹Ý¾Æµê	111.459546	41.099765	100100	471	150125
B0FFJWKI4O	±ö¹Ý¾Æµê	111.460097	41.100406	100100	471	150125
B0FFFNY5R3	ÂÃ¹ÝÕÐ´ýËù	111.459942	41.096977	100200	471	150125
B0HD3CQ1NQ	±ö¹Ý¾Æµê	111.4616	41.098694	100100	471	150125
B0FFMCB1P3	±ö¹Ý¾Æµê	111.459748	41.09849	100100	471	150125
B01D70QSWT	±ö¹Ý¾Æµê	111.460435	41.096935	100100	471	150125
B0FFFY3GBE	±ö¹Ý¾Æµê	111.459394	41.100396	100100	471	150125
B0FFJ10FAV	±ö¹Ý¾Æµê	111.4616	41.098694	100100	471	150125
B01D70QH4X	±ö¹Ý¾Æµê	111.459577	41.099719	100100	471	150125
B0FFFXYWL2	ÂÃ¹ÝÕÐ´ýËù	111.457171	41.09756	100200	471	150125
B0FFG3PJKW	ÂÃ¹ÝÕÐ´ýËù	111.457137	41.096794	100200	471	150125
B01D70P96Y	±ö¹Ý¾Æµê|×¡ËÞ·þÎñ	111.459949	41.09691	100100|100200	471	150125
B0FFF54T5M	ÂÃ¹ÝÕÐ´ýËù	111.45719	41.097363	100200	471	150125
B0FFGT4P6Q	±ö¹Ý¾Æµê	111.68354	40.592003	100100	471	150121
B0FFIV6KBL	±ö¹Ý¾Æµê	111.793874	40.881239	100100	471	150102
B0FFG6EUCO	±ö¹Ý¾Æµê	111.793948	40.880809	100100	471	150102
B0FFF9XI5H	±ö¹Ý¾Æµê	111.657856	40.800487	100100	471	150104
B0FFF01TNJ	¾­¼ÃÐÍÁ¬Ëø¾Æµê	111.659909	40.800171	100105	471	150104
B0FFG1J3FM	±ö¹Ý¾Æµê	111.660135	40.799671	100100	471	150104
B0FFF6Y3T9	±ö¹Ý¾Æµê	111.665788	40.800129	100100	471	150104
B0FFFIR2IH	±ö¹Ý¾Æµê	111.666456	40.799808	100100	471	150104
B01D702EO1	±ö¹Ý¾Æµê	111.66175	40.804895	100100	471	150104
B0HG0CZHZI	±ö¹Ý¾Æµê	111.663777	40.798302	100100	471	150104
B01D70PCP8	±ö¹Ý¾Æµê	111.662959	40.805594	100100	471	150103
B0FFKV2WKI	×¡ËÞ·þÎñÏà¹Ø	111.657687	40.798006	100000	471	150104
B0FFKBKTKP	±ö¹Ý¾Æµê	111.660032	40.803719	100100	471	150104
B0HR4U02DI	±ö¹Ý¾Æµê	111.658964	40.800742	100100	471	150104
B0H19SJ8UV	±ö¹Ý¾Æµê	111.665734	40.800153	100100	471	150104
B0G26YJ7Y5	×¡ËÞ·þÎñÏà¹Ø	111.660029	40.799752	100000	471	150104
B0G2VMJZ6Q	×¡ËÞ·þÎñÏà¹Ø	111.65791	40.806702	100000	471	150104
B0FFJGSEIN	×¡ËÞ·þÎñÏà¹Ø	111.663256	40.803409	100000	471	150104
B01D702DWP	±ö¹Ý¾Æµê	111.66412	40.798299	100100	471	150104
B0G25CTHOX	±ö¹Ý¾Æµê	111.662973	40.805556	100100	471	150103
B01D70QRRS	±ö¹Ý¾Æµê	111.664434	40.803798	100100	471	150103
B0H1P4ETL7	×¡ËÞ·þÎñÏà¹Ø	111.663266	40.80341	100000	471	150104
B01D70QNGG	×¡ËÞ·þÎñÏà¹Ø	111.661233	40.800569	100000	471	150104
B0FFLKE5N8	×¡ËÞ·þÎñÏà¹Ø	111.663296	40.803719	100000	471	150104
B0FFKV2WKD	×¡ËÞ·þÎñÏà¹Ø	111.663495	40.803462	100000	471	150104
B0FFGKZAZN	±ö¹Ý¾Æµê	111.665637	40.802533	100100	471	150104
B0FFF44J6M	±ö¹Ý¾Æµê	111.666694	40.799486	100100	471	150104
B0FFKWAIT7	×¡ËÞ·þÎñÏà¹Ø	111.663593	40.803326	100000	471	150104
B0FFFSCS22	±ö¹Ý¾Æµê	111.372322	40.250455	100100	471	150122
B0FFF0815R	±ö¹Ý¾Æµê	111.801209	40.379139	100100	471	150123
B01D70QG6C	±ö¹Ý¾Æµê	111.799297	40.379224	100100	471	150123
B0FFFRV7MV	±ö¹Ý¾Æµê	111.798004	40.379552	100100	471	150123
B0GR6NXHJT	±ö¹Ý¾Æµê	111.802106	40.379532	100100	471	150123
B01D70397Z	ÂÃ¹ÝÕÐ´ýËù	111.133916	40.714946	100200	471	150121
B0FFIZK2T3	±ö¹Ý¾Æµê	111.134503	40.71237	100100	471	150121
B01D7039SR	ÂÃ¹ÝÕÐ´ýËù	111.13343	40.715169	100200	471	150121
B0FFFYARHW	±ö¹Ý¾Æµê	111.132219	40.714784	100100	471	150121
B01D70398B	ÂÃ¹ÝÕÐ´ýËù|×¡ËÞ·þÎñ	111.134636	40.712032	100200|100100	471	150121
B0FFKPCHYA	ÂÃ¹ÝÕÐ´ýËù	111.136085	40.715617	100200	471	150121
B01D70PA9K	ÂÃ¹ÝÕÐ´ýËù	111.135574	40.715562	100200	471	150121
B0FFI94SYS	ÂÃ¹ÝÕÐ´ýËù	111.13316	40.716508	100200	471	150121
B0G0GHJQKD	±ö¹Ý¾Æµê	111.379333	39.774295	100100	471	150124
B0FFKV2WNA	×¡ËÞ·þÎñÏà¹Ø	111.630781	40.763143	100000	471	150104
B0FFK6GDUY	±ö¹Ý¾Æµê	111.630849	40.764903	100100	471	150104
B0FFKV2WL0	×¡ËÞ·þÎñÏà¹Ø	111.627165	40.763224	100000	471	150104
B0GKO46GHS	±ö¹Ý¾Æµê	111.632966	40.762204	100100	471	150104
B0HACCXBUK	×¡ËÞ·þÎñÏà¹Ø	111.634232	40.757567	100000	471	150104
B0FFH5XCL3	±ö¹Ý¾Æµê	111.628775	40.763348	100100	471	150104
B0GRYUV6O4	±ö¹Ý¾Æµê	111.632903	40.762124	100100	471	150104
B01D702N53	¾­¼ÃÐÍÁ¬Ëø¾Æµê	111.709471	40.831555	100105	471	150102
B0FFK97EGW	±ö¹Ý¾Æµê	111.708072	40.834225	100100	471	150102
B0FFF3QX5H	¾­¼ÃÐÍÁ¬Ëø¾Æµê	111.709889	40.828823	100105	471	150105
B0FFLIWH8H	×¡ËÞ·þÎñÏà¹Ø	111.756705	40.813558	100000	471	150105
B0FFLIZE3J	×¡ËÞ·þÎñÏà¹Ø	111.755878	40.807071	100000	471	150105
B0FFGID6CJ	×¡ËÞ·þÎñÏà¹Ø	111.756276	40.813878	100000	471	150105
B0FFLA3RHK	×¡ËÞ·þÎñÏà¹Ø	111.756806	40.812537	100000	471	150105
B0FFF021LB	ÂÃ¹ÝÕÐ´ýËù	111.854961	40.902701	100200	471	150105
B01D70RBGT	±ö¹Ý¾Æµê	111.68516	40.870126	100100	471	150102
B01D70RBHE	±ö¹Ý¾Æµê	111.686307	40.868692	100100	471	150102
B0FFKHMJTH	±ö¹Ý¾Æµê	111.685502	40.867292	100100	471	150102
B0FFJSIX3N	×¡ËÞ·þÎñÏà¹Ø	111.684319	40.870265	100000	471	150102
B0FFIAZADF	±ö¹Ý¾Æµê	111.685178	40.870126	100100	471	150102
B0FFJE394S	×¡ËÞ·þÎñÏà¹Ø	111.68574	40.867851	100000	471	150102
B01D70RCP8	ËÄÐÇ¼¶±ö¹Ý	111.685207	40.867433	100103	471	150102
B0FFKMA45F	±ö¹Ý¾Æµê	111.685163	40.870126	100100	471	150102
B01D70QQ9L	¾­¼ÃÐÍÁ¬Ëø¾Æµê	111.714026	40.831466	100105	471	150105
B0FFHS377L	±ö¹Ý¾Æµê	111.709244	40.827883	100100	471	150105
B0FFGYGF3M	×¡ËÞ·þÎñÏà¹Ø	111.707884	40.829819	100000	471	150105
B01D70QQ8K	ËÄÐÇ¼¶±ö¹Ý	111.713873	40.832702	100103	471	150102
B0FFFT569S	×¡ËÞ·þÎñÏà¹Ø	111.709762	40.829249	100000	471	150105
B01D70ROTH	±ö¹Ý¾Æµê	111.710723	40.829435	100100	471	150105
B01D702YKE	ËÄÐÇ¼¶±ö¹Ý	111.709265	40.82788	100103	471	150105
B0FFM8HH1G	¾­¼ÃÐÍÁ¬Ëø¾Æµê	111.710228	40.829391	100105	471	150105
B0FFG2R0ZL	×¡ËÞ·þÎñÏà¹Ø	111.714174	40.831121	100000	471	150105
B0FFH5XGAA	×¡ËÞ·þÎñÏà¹Ø	111.712112	40.830636	100000	471	150105
B0FFJDM3DY	×¡ËÞ·þÎñÏà¹Ø	111.709986	40.829452	100000	471	150105
B0FFH5285C	×¡ËÞ·þÎñÏà¹Ø	111.710284	40.829401	100000	471	150105
B0FFKUAHU9	×¡ËÞ·þÎñÏà¹Ø	111.714391	40.831427	100000	471	150105
B0HUR42M04	×¡ËÞ·þÎñÏà¹Ø	111.711641	40.830166	100000	471	150105
B0FFIRVWI1	×¡ËÞ·þÎñÏà¹Ø	111.711492	40.831061	100000	471	150105
B0FFFDHTNM	±ö¹Ý¾Æµê	111.71149	40.830486	100100	471	150105
B0HRJ4MRGS	×¡ËÞ·þÎñÏà¹Ø	111.707116	40.829925	100000	471	150105
B0FFMCCBJJ	×¡ËÞ·þÎñÏà¹Ø	111.711491	40.831078	100000	471	150105
B0FFKKMDIF	×¡ËÞ·þÎñÏà¹Ø	111.710207	40.829505	100000	471	150105
B0FFL0LFCE	×¡ËÞ·þÎñÏà¹Ø	111.711338	40.830969	100000	471	150105
B0FFKV2WKB	×¡ËÞ·þÎñÏà¹Ø	111.711501	40.831105	100000	471	150105
B0FFF44OVJ	±ö¹Ý¾Æµê	111.707364	40.827737	100100	471	150105
B0FFIWFBRC	×¡ËÞ·þÎñÏà¹Ø	111.714409	40.831018	100000	471	150105
B0FFFT1ALB	×¡ËÞ·þÎñÏà¹Ø	111.712158	40.832417	100000	471	150102
B0GKZC8Y0O	±ö¹Ý¾Æµê	111.709678	40.835049	100100	471	150102
B01D70R2LX	±ö¹Ý¾Æµê	111.714582	40.830512	100100	471	150105
B0FFJGSEH5	×¡ËÞ·þÎñÏà¹Ø	111.7144	40.830966	100000	471	150105
B0FFJ5KM6L	×¡ËÞ·þÎñÏà¹Ø	111.712277	40.833349	100000	471	150102
B0FFGJ2S3H	×¡ËÞ·þÎñÏà¹Ø	111.714218	40.830963	100000	471	150105
B0FFGF1A35	×¡ËÞ·þÎñÏà¹Ø	111.71024	40.829179	100000	471	150105
B0FFGC3W37	×¡ËÞ·þÎñÏà¹Ø	111.70958	40.829279	100000	471	150105
B0FFJ090L6	×¡ËÞ·þÎñÏà¹Ø	111.711512	40.830697	100000	471	150105
B0G1FLQ5WQ	×¡ËÞ·þÎñÏà¹Ø	111.710287	40.829404	100000	471	150105
B0FFLMP1UT	×¡ËÞ·þÎñÏà¹Ø	111.710699	40.829505	100000	471	150105
B0FFMB8RP7	±ö¹Ý¾Æµê	111.716294	40.830845	100100	471	150105
B0HRV4QS4V	×¡ËÞ·þÎñÏà¹Ø	111.710699	40.829505	100000	471	150105
B0HRG49337	×¡ËÞ·þÎñÏà¹Ø	111.712359	40.833505	100000	471	150102
B0FFFS1LW2	×¡ËÞ·þÎñÏà¹Ø	111.714585	40.830503	100000	471	150105
B0FFL0RNAR	×¡ËÞ·þÎñÏà¹Ø	111.710699	40.829505	100000	471	150105
B0FFLMGLX6	×¡ËÞ·þÎñÏà¹Ø	111.713725	40.834951	100000	471	150102
B0FFKTZJJV	×¡ËÞ·þÎñÏà¹Ø	111.710148	40.829592	100000	471	150105
B0FFIT8JZL	×¡ËÞ·þÎñÏà¹Ø	111.710288	40.8294	100000	471	150105
B0FFIBRBQ3	×¡ËÞ·þÎñÏà¹Ø	111.712374	40.833343	100000	471	150102
B0FFFTLOEZ	×¡ËÞ·þÎñÏà¹Ø	111.71013	40.828046	100000	471	150105
B0FFF9MXFA	×¡ËÞ·þÎñÏà¹Ø	111.709581	40.829279	100000	471	150105
B0FFIDJZCN	×¡ËÞ·þÎñÏà¹Ø	111.712173	40.830652	100000	471	150105
B0FFL0LFCD	×¡ËÞ·þÎñÏà¹Ø	111.710699	40.829505	100000	471	150105
B0FFL0LFCF	×¡ËÞ·þÎñÏà¹Ø	111.710699	40.829505	100000	471	150105
B0FFL0LFCM	×¡ËÞ·þÎñÏà¹Ø	111.710699	40.829505	100000	471	150105
B0FFHF03HW	×¡ËÞ·þÎñÏà¹Ø	111.71055	40.83098	100000	471	150105
[truncated: 458 more rows]
