# Supplementary material for: Design of Urban resilience model in emergency situations
Source: PLoS One. 2026 Jun 9;21(6):e0347588. doi: 10.1371/journal.pone.0347588 (PMC13249160; doi:10.1371/journal.pone.0347588)
Supplement: S1 File — (ZIP) [file pone.0347588.s001.zip › dataset/Appendix 4/Business-residential data.csv]

id	type	lon_gcj02	lat_gcj02	typecode	citycode	adcode
B01D7025OX	×¡Õ¬Ð¡Çø	111.692398	40.848777	120302	471	150102
B01D7026IA	×¡Õ¬Ð¡Çø	111.693533	40.848318	120302	471	150102
B0H1NC9IY7	×¡Õ¬Ð¡Çø	111.696807	40.849678	120302	471	150102
B01D701PL5	×¡Õ¬Ð¡Çø	111.694675	40.847336	120302	471	150102
B0G2U54I4N	ÉÌÎñ×¡Õ¬Ïà¹Ø	111.690072	40.849594	120000	471	150102
B0FFIWNT16	×¡Õ¬Ð¡Çø	111.687751	40.854333	120302	471	150102
B01D70266M	×¡Õ¬Ð¡Çø	111.691137	40.853588	120302	471	150102
B01D703ED9	×¡Õ¬Ð¡Çø	111.692019	40.847714	120302	471	150102
B01D7026IB	×¡Õ¬Ð¡Çø	111.692768	40.848086	120302	471	150102
B01D7025P9	×¡Õ¬Ð¡Çø	111.69669	40.848355	120302	471	150102
B01D7024VZ	×¡Õ¬Ð¡Çø	111.691536	40.850426	120302	471	150102
B01D7024HJ	×¡Õ¬Ð¡Çø	111.691344	40.855306	120302	471	150102
B01D70QENR	×¡Õ¬Ð¡Çø	111.695681	40.847273	120302	471	150102
B01D7024WF	×¡Õ¬Ð¡Çø	111.691666	40.849335	120302	471	150102
B0FFG2SZJW	ËÞÉá	111.692216	40.847303	120303	471	150102
B01D7026IH	×¡Õ¬Ð¡Çø	111.692074	40.847382	120302	471	150102
B0FFFKUIQC	×¡Õ¬Ð¡Çø	111.601262	40.833117	120302	471	150103
B01D70QDLE	×¡Õ¬Ð¡Çø	111.604322	40.834212	120302	471	150103
B0HR1HBPJF	×¡Õ¬Ð¡Çø	111.606184	40.83294	120302	471	150103
B01D70P8NQ	×¡Õ¬Ð¡Çø	111.60672	40.835378	120302	471	150103
B0G3T7NYU5	ÉÌÎñ×¡Õ¬Ïà¹Ø	111.603766	40.830679	120000	471	150103
B01D70RA80	×¡Õ¬Ð¡Çø	111.603462	40.835597	120302	471	150103
B0FFHFO1EB	×¡Õ¬Ð¡Çø	111.605523	40.830972	120302	471	150103
B0GKRSASXY	×¡Õ¬Ð¡Çø	111.597309	40.835068	120302	471	150103
B0FFHZQ43K	ÉÌÎñ×¡Õ¬Ïà¹Ø	111.605365	40.829608	120000	471	150103
B0GK0D8JOI	×¡Õ¬Çø	111.604077	40.836768	120300	471	150103
B01D70R98O	×¡Õ¬Ð¡Çø	111.604167	40.827437	120302	471	150103
B01D700EF5	ÉÌÎñÐ´×ÖÂ¥	111.691325	40.848483	120201	471	150102
B01D70Q621	ËÞÉá	111.692229	40.856703	120303	471	150102
B01D702632	×¡Õ¬Ð¡Çø	111.68963	40.854331	120302	471	150102
B01D7025GS	×¡Õ¬Ð¡Çø	111.693643	40.846918	120302	471	150102
B0FFG9HJX9	ÉÌÎñÐ´×ÖÂ¥	111.691858	40.848066	120201	471	150102
B01D703DUP	×¡Õ¬Ð¡Çø	111.692204	40.85519	120302	471	150102
B0FFG3GWUZ	ÉÌ×¡Á½ÓÃÂ¥Óî|Õþ¸®»ú¹¹¼°Éç»áÍÅÌå	111.717848	40.824707	120203|130100	471	150105
B0FFGZTTLZ	×¡Õ¬Ð¡Çø	111.56187	40.783577	120302	471	150121
B01D70QFZD	×¡Õ¬Ð¡Çø	111.564292	40.786536	120302	471	150121
B0FFI69X4Z	×¡Õ¬Ð¡Çø	111.560023	40.785755	120302	471	150121
B0FFF0LCWA	ÉÌÎñ×¡Õ¬Ïà¹Ø	111.556555	40.785025	120000	471	150121
B0H17R7861	²úÒµÔ°Çø	111.876544	40.912258	120100	471	150102
B0G2AXBRBC	ÉÌÎñ×¡Õ¬Ïà¹Ø	111.926356	40.89327	120000	471	150102
B0GU1LZG4D	²úÒµÔ°Çø	111.575066	40.798856	120100	471	150121
B01D70OYZ6	²úÒµÔ°Çø	111.528708	40.775033	120100	471	150121
B0FFH1WST6	×¡Õ¬Ð¡Çø	111.530045	40.772787	120302	471	150121
B0HD7ZO58Z	×¡Õ¬Ð¡Çø	111.536118	40.770263	120302	471	150121
B0FFIRW82X	ÉÌÎñ×¡Õ¬Ïà¹Ø	111.53369	40.767817	120000	471	150121
B0FFGAOYV9	×¡Õ¬Ð¡Çø	111.860648	40.891006	120302	471	150105
B01D70P8O7	×¡Õ¬Ð¡Çø	111.677866	40.752833	120302	471	150104
B01D70QJ60	×¡Õ¬Ð¡Çø	111.68081	40.750662	120302	471	150104
B0HA14FH21	ÉÌÎñ×¡Õ¬Ïà¹Ø	111.680801	40.75068	120000	471	150104
B01D70QJ68	×¡Õ¬Ð¡Çø	111.684685	40.748468	120302	471	150104
B0FFJ2VSJL	×¡Õ¬Ð¡Çø	111.676932	40.754544	120302	471	150104
B0FFFWQX1Y	×¡Õ¬Ð¡Çø	111.682157	40.746994	120302	471	150104
B0FFIB8SC2	ÉÌÎñ×¡Õ¬Ïà¹Ø	111.680895	40.755484	120000	471	150104
B0G3ORBN8M	Â¥ÓîÏà¹Ø	111.639898	40.88248	120200	471	150102
B0FFIR4EYS	ÉÌÎñ×¡Õ¬Ïà¹Ø	111.64161	40.877787	120000	471	150102
B0FFI9OWO9	²úÒµÔ°Çø	111.445425	40.605206	120100	471	150121
B0FFL30JHD	²úÒµÔ°Çø	111.499821	40.729446	120100	471	150121
B0FFHW10XP	×¡Õ¬Ð¡Çø|¿Æ½ÌÎÄ»¯·þÎñ	111.706061	40.83273	120302|141204	471	150102
B0FFLJJJ0O	ÉÌÎñ×¡Õ¬Ïà¹Ø	111.811535	40.601128	120000	471	150123
B0FFKY0RZL	×¡Õ¬Ð¡Çø	111.159089	40.725915	120302	471	150121
B01D703AU2	×¡Õ¬Ð¡Çø	111.157331	40.725767	120302	471	150121
B0G335Y2WG	×¡Õ¬Çø	111.158381	40.725964	120300	471	150121
B0G241G0IR	ÉÌÎñ×¡Õ¬Ïà¹Ø	111.160194	40.725534	120000	471	150121
B0HU6N05PY	ÉÌÎñ×¡Õ¬Ïà¹Ø	111.157388	40.725786	120000	471	150121
B0HD09Z25B	ÉÌÎñ×¡Õ¬Ïà¹Ø	111.156965	40.725523	120000	471	150121
B0FFI9BSN3	ÉÌÎñ×¡Õ¬Ïà¹Ø|Éú»î·þÎñ	111.680869	40.79813	120000|070000	471	150105
B0FFH1M8AR	×¡Õ¬Ð¡Çø|²ÍÒû·þÎñ	111.718064	40.816579	120302|050100	471	150105
B01D702IJH	×¡Õ¬Ð¡Çø	111.63163	40.781237	120302	471	150104
B01D70OY5T	×¡Õ¬Ð¡Çø	111.634353	40.781712	120302	471	150104
B0FFHBOEKB	ÉÌÎñÐ´×ÖÂ¥	111.635271	40.778386	120201	471	150104
B0G3RKA3RJ	×¡Õ¬Ð¡Çø	111.627551	40.785425	120302	471	150104
B0FFG72EF2	×¡Õ¬Ð¡Çø	111.636107	40.7856	120302	471	150104
B01D702F6R	×¡Õ¬Ð¡Çø	111.633456	40.776829	120302	471	150104
B0FFIYZW2S	ÉÌÎñ×¡Õ¬Ïà¹Ø	111.633557	40.778031	120000	471	150104
B0FFHWB5Y8	ÉÌÎñ×¡Õ¬Ïà¹Ø	111.630461	40.776855	120000	471	150104
B0FFI8RPY8	²úÒµÔ°Çø	111.687201	40.882135	120100	471	150102
B01D7039QF	×¡Õ¬Ð¡Çø	111.695811	40.87883	120302	471	150102
B01D70RB2C	²úÒµÔ°Çø	111.692944	40.876848	120100	471	150102
B01D70QFQU	×¡Õ¬Ð¡Çø	111.688008	40.880563	120302	471	150102
B01D702VE4	ÉÌÎñÐ´×ÖÂ¥	111.694173	40.814306	120201	471	150105
B01D702HCC	×¡Õ¬Ð¡Çø	111.693434	40.810526	120302	471	150105
B01D701IO6	×¡Õ¬Ð¡Çø	111.694924	40.807984	120302	471	150105
B0FFG4ZAJG	ÉÌÎñÐ´×ÖÂ¥	111.688887	40.809363	120201	471	150105
B0FFILATPP	ÉÌÎñÐ´×ÖÂ¥	111.693217	40.813509	120201	471	150105
B0FFIN9900	×¡Õ¬Çø	111.693026	40.815348	120300	471	150105
B01D702IFM	ËÞÉá	111.694673	40.807831	120303	471	150105
B01D701LKN	×¡Õ¬Ð¡Çø	111.694181	40.810777	120302	471	150105
B0FFIW8O4U	×¡Õ¬Ð¡Çø	111.693607	40.810255	120302	471	150105
B0FFKFVK9L	×¡Õ¬Ð¡Çø	111.693338	40.81447	120302	471	150105
B01D702H8G	ËÞÉá	111.694381	40.809388	120303	471	150105
B01D70P65E	×¡Õ¬Ð¡Çø	111.696466	40.812424	120302	471	150105
B01D702IE0	×¡Õ¬Ð¡Çø	111.695896	40.80791	120302	471	150105
B01D70P6UM	×¡Õ¬Ð¡Çø	111.696442	40.814884	120302	471	150105
B0FFKQF8MJ	ÉÌÎñ×¡Õ¬Ïà¹Ø	111.690084	40.810583	120000	471	150105
B0G26GIZMY	×¡Õ¬Ð¡Çø	111.694623	40.807808	120302	471	150105
B0FFIOU85H	ËÞÉá	111.692034	40.814563	120303	471	150105
B0FFIN4ZQQ	ÉÌÎñ×¡Õ¬Ïà¹Ø	111.695195	40.81019	120000	471	150105
B01D70P3X9	×¡Õ¬Ð¡Çø	111.696252	40.813477	120302	471	150105
B0FFH1PSGC	×¡Õ¬Ð¡Çø	111.694046	40.808559	120302	471	150105
B0FFKERVKT	×¡Õ¬Ð¡Çø	111.687861	40.806953	120302	471	150105
B01D702H8L	×¡Õ¬Ð¡Çø	111.694119	40.808615	120302	471	150105
B01D702DAD	×¡Õ¬Ð¡Çø	111.689361	40.808223	120302	471	150105
B0FFG9DL2B	×¡Õ¬Çø	111.687016	40.809131	120300	471	150105
B0FFGUCYDR	ËÞÉá	111.688478	40.810336	120303	471	150105
B0FFGTM0F9	ËÞÉá	111.687923	40.810169	120303	471	150105
B0FFH09YFJ	ËÞÉá	111.692631	40.808062	120303	471	150105
B01D702D9Q	×¡Õ¬Ð¡Çø	111.689961	40.807438	120302	471	150105
B01D70P65G	ËÞÉá	111.696061	40.813901	120303	471	150105
B01D702GZH	×¡Õ¬Ð¡Çø	111.692547	40.815563	120302	471	150105
B0FFI8P038	×¡Õ¬Ð¡Çø	111.588611	40.831788	120302	471	150103
B0GKY5HYNS	×¡Õ¬Ð¡Çø	111.59545	40.830415	120302	471	150103
B0FFKCMQ5P	ÉÌÎñ×¡Õ¬Ïà¹Ø	111.781814	40.851183	120000	471	150102
B0FFLGK61N	ÉÌÎñ×¡Õ¬Ïà¹Ø	111.777946	40.851694	120000	471	150102
B0FFJ2P2CW	ÉÌÎñ×¡Õ¬Ïà¹Ø	111.777633	40.849081	120000	471	150102
B0FFIL5D8N	×¡Õ¬Ð¡Çø	111.664253	40.794939	120302	471	150104
B01D702FHS	ËÞÉá	111.659036	40.793475	120303	471	150104
B0FFI9F7M7	ËÞÉá	111.658592	40.792716	120303	471	150104
B01D702G0N	×¡Õ¬Ð¡Çø	111.666703	40.795095	120302	471	150104
B01D702FSV	×¡Õ¬Ð¡Çø	111.665669	40.795982	120302	471	150104
B0FFH18X5G	×¡Õ¬Ð¡Çø	111.665074	40.794955	120302	471	150104
B0GD0A6FAX	×¡Õ¬Ð¡Çø	111.666048	40.788749	120302	471	150104
B0FFI0XOMZ	×¡Õ¬Ð¡Çø	111.666705	40.789408	120302	471	150104
B0FFIG4W0Y	ÉÌÎñ×¡Õ¬Ïà¹Ø	111.663323	40.789385	120000	471	150104
B0FFIN5BN9	×¡Õ¬Ð¡Çø	111.660021	40.795104	120302	471	150104
B01D702FIJ	ËÞÉá	111.658972	40.793839	120303	471	150104
B01D70QXCM	±ðÊû	111.73118	40.868657	120301	471	150102
B0GKU9N7CC	×¡Õ¬Ð¡Çø	111.735767	40.875204	120302	471	150102
B0FFLA6GMU	ÉÌÎñ×¡Õ¬Ïà¹Ø	111.727693	40.87562	120000	471	150102
B01D701CVK	ÉÌÎñÐ´×ÖÂ¥	111.659779	40.791604	120201	471	150104
B01D702MEE	×¡Õ¬Ð¡Çø	111.66041	40.790015	120302	471	150104
B01D701OPM	ÉÌÎñÐ´×ÖÂ¥	111.663365	40.793677	120201	471	150104
B01D702NCW	×¡Õ¬Ð¡Çø	111.665397	40.787112	120302	471	150104
B01D70P4YX	×¡Õ¬Ð¡Çø	111.662444	40.792537	120302	471	150104
B01D702GR3	×¡Õ¬Ð¡Çø	111.658311	40.793954	120302	471	150104
B0FFI9FIHP	×¡Õ¬Ð¡Çø	111.662016	40.791258	120302	471	150104
B01D702IQ9	ÉÌÎñÐ´×ÖÂ¥	111.660188	40.792755	120201	471	150104
B01D702EUZ	×¡Õ¬Ð¡Çø	111.664105	40.7945	120302	471	150104
B01D702L30	×¡Õ¬Ð¡Çø	111.664454	40.791812	120302	471	150104
B0FFG08WQ4	×¡Õ¬Ð¡Çø	111.662865	40.792081	120302	471	150104
B01D702GFO	×¡Õ¬Ð¡Çø	111.664769	40.794552	120302	471	150104
B01D702HW7	×¡Õ¬Ð¡Çø	111.658018	40.795857	120302	471	150104
B01D702K10	×¡Õ¬Ð¡Çø	111.666334	40.792494	120302	471	150104
B0FFK84MJW	×¡Õ¬Ð¡Çø	111.660245	40.789713	120302	471	150104
B01D702FZW	×¡Õ¬Ð¡Çø	111.6593	40.794945	120302	471	150104
B0FFIZWNLW	×¡Õ¬Ð¡Çø	111.663066	40.788863	120302	471	150104
B0FFHKG1IN	×¡Õ¬Ð¡Çø	111.665517	40.790201	120302	471	150104
B01D702ESC	×¡Õ¬Ð¡Çø	111.661404	40.795239	120302	471	150104
B0FFL76JJ3	×¡Õ¬Ð¡Çø	111.665131	40.794479	120302	471	150104
B0FFJ2ZQRB	×¡Õ¬Çø	111.659522	40.793644	120300	471	150104
B01D702FMZ	×¡Õ¬Ð¡Çø	111.66686	40.796174	120302	471	150104
B01D702GAC	×¡Õ¬Ð¡Çø	111.659296	40.795942	120302	471	150104
B0FFJZBGCH	×¡Õ¬Ð¡Çø	111.660646	40.794434	120302	471	150104
B01D702JNX	×¡Õ¬Ð¡Çø	111.66606	40.795093	120302	471	150104
B0H6RS677B	×¡Õ¬Ð¡Çø	111.666853	40.793499	120302	471	150104
B01D703CQ1	×¡Õ¬Ð¡Çø	111.657402	40.794287	120302	471	150104
B0FFJ10N4V	×¡Õ¬Ð¡Çø	111.666643	40.793872	120302	471	150104
B0FFIMZ6UH	×¡Õ¬Ð¡Çø	111.6643	40.793341	120302	471	150104
B01D702GDU	×¡Õ¬Ð¡Çø	111.659962	40.795363	120302	471	150104
B0G257VMZG	×¡Õ¬Ð¡Çø	111.658577	40.795448	120302	471	150104
B0FFJRUWHN	×¡Õ¬Ð¡Çø	111.657291	40.788922	120302	471	150104
B01D702G9Q	×¡Õ¬Ð¡Çø	111.660938	40.796161	120302	471	150104
B0FFIJXO9D	ÉÌÎñ×¡Õ¬Ïà¹Ø	111.659764	40.791581	120000	471	150104
B01D702L27	×¡Õ¬Ð¡Çø	111.665489	40.790381	120302	471	150104
B0FFG90H3U	×¡Õ¬Ð¡Çø	111.664074	40.794984	120302	471	150104
B0FFJ2UXD2	×¡Õ¬Çø	111.662352	40.795488	120300	471	150104
B0FFIPWSAG	ÉÌÎñ×¡Õ¬Ïà¹Ø	111.664311	40.793343	120000	471	150104
B0FFKPCQ17	×¡Õ¬Ð¡Çø	111.658497	40.788971	120302	471	150104
B0FFI9FEH8	×¡Õ¬Ð¡Çø|ÉÌÎñ×¡Õ¬	111.665515	40.78695	120302|120303	471	150104
B0FFIRVVFZ	×¡Õ¬Çø	111.658263	40.787959	120300	471	150104
B01D702FSL	×¡Õ¬Ð¡Çø	111.663423	40.795736	120302	471	150104
B0FFFVFTBP	ËÞÉá	111.663994	40.794867	120303	471	150104
B0FFKHNIOR	ÉÌÎñ×¡Õ¬Ïà¹Ø	111.665287	40.788609	120000	471	150104
B01D702FT3	×¡Õ¬Ð¡Çø	111.664316	40.79597	120302	471	150104
B0G2K7UHBH	ÉÌÎñ×¡Õ¬Ïà¹Ø	111.665623	40.795407	120000	471	150104
B01D702HUU	×¡Õ¬Ð¡Çø	111.657171	40.795404	120302	471	150104
B01D702ERI	ËÞÉá	111.662645	40.795505	120303	471	150104
B0FFMDSUK3	ÉÌÎñ×¡Õ¬Ïà¹Ø	111.657802	40.79281	120000	471	150104
B01D70P3JI	×¡Õ¬Ð¡Çø	111.657251	40.788877	120302	471	150104
B01D702KQV	ËÞÉá	111.665984	40.791605	120303	471	150104
B01D702FT5	×¡Õ¬Ð¡Çø	111.664753	40.796599	120302	471	150104
B01D702FTC	×¡Õ¬Ð¡Çø	111.66457	40.796352	120302	471	150104
B0G24OFTGS	ÉçÇøÖÐÐÄ	111.66386	40.788161	120304	471	150104
B0G2U54IB6	ÉçÇøÖÐÐÄ	111.665257	40.788488	120304	471	150104
B0FFHPF3IF	ÉçÇøÖÐÐÄ	111.661434	40.796642	120304	471	150104
B01D702GQQ	×¡Õ¬Ð¡Çø	111.657991	40.795449	120302	471	150104
B01D702NEP	×¡Õ¬Ð¡Çø	111.666399	40.787364	120302	471	150104
B0FFGXKJOV	×¡Õ¬Ð¡Çø	111.727659	40.866792	120302	471	150102
B0FFKW9OB7	²úÒµÔ°Çø	111.849721	40.55787	120100	471	150123
B0FFJ35CEO	ÉÌÎñ×¡Õ¬Ïà¹Ø	111.81915	40.545802	120000	471	150123
B0FFID8XXY	²úÒµÔ°Çø	111.824504	40.546471	120100	471	150123
B01D70OWAR	×¡Õ¬Ð¡Çø	111.685518	40.871135	120302	471	150102
B01D70OZDD	×¡Õ¬Ð¡Çø	111.684489	40.869392	120302	471	150102
B01D70OWCW	×¡Õ¬Ð¡Çø	111.679579	40.868694	120302	471	150102
B01D70Q5ZG	ÉÌÎñÐ´×ÖÂ¥	111.684133	40.867414	120201	471	150102
B0FFKMA49F	×¡Õ¬Ð¡Çø	111.679511	40.867548	120302	471	150102
B01D70266J	×¡Õ¬Ð¡Çø	111.674552	40.851697	120302	471	150102
B01D703C42	ÉÌÎñÐ´×ÖÂ¥	111.668995	40.847128	120201	471	150102
B0FFH1LVVM	ÉçÇøÖÐÐÄ	111.671177	40.853249	120304	471	150102
B01D70267B	×¡Õ¬Ð¡Çø	111.670369	40.84701	120302	471	150102
B01D70OVXR	×¡Õ¬Ð¡Çø	111.443866	41.095715	120302	471	150125
B01D7039V9	×¡Õ¬Ð¡Çø	111.445113	41.096727	120302	471	150125
B01D70OZ7D	×¡Õ¬Ð¡Çø	111.44572	41.095751	120302	471	150125
B01D70OZ69	×¡Õ¬Ð¡Çø	111.44687	41.091529	120302	471	150125
B01D70R9YY	×¡Õ¬Ð¡Çø	111.444608	41.090759	120302	471	150125
B01D70OVXQ	×¡Õ¬Ð¡Çø	111.446059	41.094012	120302	471	150125
B0FFF2NWQ8	×¡Õ¬Ð¡Çø	111.443901	41.093559	120302	471	150125
B01D70R9YX	×¡Õ¬Ð¡Çø	111.445244	41.087031	120302	471	150125
B0G3SSX1KX	ÉÌÎñ×¡Õ¬Ïà¹Ø	111.444642	41.095678	120000	471	150125
B01D7039VC	×¡Õ¬Ð¡Çø	111.446569	41.09436	120302	471	150125
B01D7026YL	×¡Õ¬Ð¡Çø	111.649526	40.850793	120302	471	150102
B01D7026YB	×¡Õ¬Ð¡Çø	111.650796	40.851176	120302	471	150102
B01D70257B	×¡Õ¬Ð¡Çø	111.648601	40.854869	120302	471	150102
B01D702572	×¡Õ¬Ð¡Çø	111.65621	40.856697	120302	471	150102
B01D70257A	×¡Õ¬Ð¡Çø	111.652477	40.854622	120302	471	150102
B0FFGZIAQD	ÉÌÎñÐ´×ÖÂ¥	111.648633	40.848731	120201	471	150102
B0G3X5DMCN	×¡Õ¬Ð¡Çø	111.650283	40.855574	120302	471	150102
B0FFI8QRB0	×¡Õ¬Ð¡Çø	111.653043	40.848209	120302	471	150102
B0FFI8P0Q9	×¡Õ¬Ð¡Çø	111.654138	40.846956	120302	471	150102
B01D70QNXY	×¡Õ¬Ð¡Çø	111.653126	40.847915	120302	471	150102
B0FFFVLXVS	×¡Õ¬Ð¡Çø	111.652162	40.856032	120302	471	150102
B0FFIARR4G	ÉÌÎñ×¡Õ¬Ïà¹Ø	111.647662	40.848575	120000	471	150102
B0FFK80C7U	²úÒµÔ°Çø	111.648658	40.848733	120100	471	150102
B0GDR5BAKG	ÉÌÎñ×¡Õ¬Ïà¹Ø	111.655223	40.848769	120000	471	150102
B0FFKJ4S2L	×¡Õ¬Ð¡Çø	111.804022	40.601547	120302	471	150123
B0FFJ84NNS	ÉÌÎñ×¡Õ¬Ïà¹Ø	111.817314	40.855442	120000	471	150105
B0H1A747IE	²úÒµÔ°Çø	111.768363	40.895892	120100	471	150102
B0FFIBRI25	ÉÌÎñ×¡Õ¬Ïà¹Ø	111.755417	40.783982	120000	471	150105
B01D7020JX	×¡Õ¬Ð¡Çø	111.129113	40.728841	120302	471	150121
B0FFHLTGXQ	×¡Õ¬Ð¡Çø	111.584871	40.835959	120302	471	150103
B0FFFZHUXC	×¡Õ¬Ð¡Çø	111.586575	40.828212	120302	471	150103
B0H1HARMPV	×¡Õ¬Ð¡Çø	111.806688	40.553635	120302	471	150123
B0GU5ATWKJ	²úÒµÔ°Çø	111.813359	40.88156	120100	471	150105
B01D70OVL4	²úÒµÔ°Çø	111.807359	40.884338	120100	471	150102
B01D70OVL6	²úÒµÔ°Çø	111.807159	40.88066	120100	471	150102
B01D70P9IH	²úÒµÔ°Çø	111.445911	41.115968	120100	471	150125
B0G13H1EDZ	²úÒµÔ°Çø	111.439791	41.113568	120100	471	150125
B0FFL2WEJ9	ÉÌÎñ×¡Õ¬Ïà¹Ø	111.44094	41.113925	120000	471	150125
B0GDH7ZZEO	²úÒµÔ°Çø	111.442617	41.116719	120100	471	150125
B0FFFFL4YQ	ÉÌÎñÐ´×ÖÂ¥|Éú»î·þÎñ	111.720094	40.819858	120201|070701	471	150105
B01D70RAJI	²úÒµÔ°Çø	111.456287	40.711879	120100	471	150121
B01D7025OI	×¡Õ¬Ð¡Çø	111.662309	40.840979	120302	471	150102
B01D7024FM	×¡Õ¬Ð¡Çø	111.66634	40.843608	120302	471	150102
B01D70PGPZ	×¡Õ¬Ð¡Çø	111.665447	40.842032	120302	471	150102
B01D7024IQ	×¡Õ¬Ð¡Çø	111.662241	40.844774	120302	471	150102
B01D702598	×¡Õ¬Ð¡Çø	111.665865	40.839781	120302	471	150102
B01D70QNG6	×¡Õ¬Ð¡Çø	111.660485	40.840947	120302	471	150102
B01D7024I8	ÉÌÎñÐ´×ÖÂ¥	111.664248	40.839377	120201	471	150102
B01D70251T	×¡Õ¬Ð¡Çø	111.660523	40.84043	120302	471	150102
B01D7025YV	×¡Õ¬Ð¡Çø	111.658399	40.841508	120302	471	150102
B0FFGAWJOK	×¡Õ¬Ð¡Çø	111.664313	40.839557	120302	471	150102
B0FFGXSOQU	×¡Õ¬Ð¡Çø	111.66314	40.842796	120302	471	150102
B0FFK8TSWM	×¡Õ¬Çø	111.659301	40.844652	120300	471	150102
B0FFFPZU55	×¡Õ¬Ð¡Çø	111.660257	40.838747	120302	471	150102
B0FFHMUW09	×¡Õ¬Ð¡Çø	111.659856	40.83699	120302	471	150102
B0FFG2TL8S	×¡Õ¬Ð¡Çø	111.658765	40.846672	120302	471	150102
B0FFIPKLB7	×¡Õ¬Çø	111.657016	40.838431	120300	471	150102
B01D7026GV	×¡Õ¬Ð¡Çø	111.660663	40.839784	120302	471	150102
B0FFGPXYVY	×¡Õ¬Ð¡Çø	111.666487	40.840192	120302	471	150102
B0FFK714AF	ÉÌÎñ×¡Õ¬Ïà¹Ø	111.666339	40.845952	120000	471	150102
B01D7024J1	×¡Õ¬Ð¡Çø	111.658593	40.844512	120302	471	150102
B01D7024IM	ËÞÉá	111.660702	40.84432	120303	471	150102
B0FFI8MLP1	ÉçÇøÖÐÐÄ	111.657085	40.838382	120304	471	150102
B01D70P9QA	×¡Õ¬Ð¡Çø	111.559173	40.800606	120302	471	150103
B0FFGCZSH7	×¡Õ¬Ð¡Çø	111.559048	40.800665	120302	471	150103
B0FFH2H184	ÉÌÎñÐ´×ÖÂ¥	111.565381	40.800695	120201	471	150121
B01D700BD5	ËÞÉá	111.564527	40.801483	120303	471	150121
B01D70PANB	×¡Õ¬Ð¡Çø	111.561273	40.797267	120302	471	150121
B01D70PAW6	²úÒµÔ°Çø	111.558253	40.803291	120100	471	150103
B0H6VZGI84	²úÒµÔ°Çø	111.565738	40.800247	120100	471	150121
B0FFGJCMTN	²úÒµÔ°Çø	111.566016	40.800761	120100	471	150121
B0FFFQ0IHY	×¡Õ¬Ð¡Çø|Éú»î·þÎñ	111.749363	40.861484	120302|070000	471	150102
B0FFK3K2GX	×¡Õ¬Ð¡Çø	111.754882	40.8604	120302	471	150102
B0GUVMTXOQ	×¡Õ¬Ð¡Çø	111.75142	40.866614	120302	471	150102
B0G14NBAX0	ÉÌÎñ×¡Õ¬Ïà¹Ø	111.750522	40.860888	120000	471	150102
B0FFFFY50Q	ÉÌÎñ×¡Õ¬Ïà¹Ø	111.756299	40.861579	120000	471	150102
B01D703BJG	×¡Õ¬Ð¡Çø	111.198496	40.273973	120302	471	150122
B0FFGECRC0	×¡Õ¬Ð¡Çø	111.199774	40.272513	120302	471	150122
B0GKK167ZD	ÉÌÎñÐ´×ÖÂ¥	111.19722	40.27415	120201	471	150122
B0FFJ4SINI	ÉÌÎñ×¡Õ¬Ïà¹Ø	111.199843	40.273124	120000	471	150122
B01D703CTZ	×¡Õ¬Ð¡Çø	111.197554	40.272003	120302	471	150122
B01D70OWJ4	×¡Õ¬Ð¡Çø	111.197966	40.273924	120302	471	150122
B0FFIG6IAB	ÉÌÎñ×¡Õ¬Ïà¹Ø	111.439312	40.746831	120000	471	150121
B0FFHC513T	²úÒµÔ°Çø	111.792083	40.875449	120100	471	150102
B01D703ATP	×¡Õ¬Ð¡Çø	111.142895	40.722603	120302	471	150121
B01D703B9B	×¡Õ¬Ð¡Çø	111.140681	40.725024	120302	471	150121
B0FFG9D8VZ	×¡Õ¬Çø	111.142582	40.7239	120300	471	150121
B01D70OZIR	×¡Õ¬Ð¡Çø	111.145913	40.725118	120302	471	150121
B0FFJKM1D2	×¡Õ¬Ð¡Çø	111.142577	40.726765	120302	471	150121
B01D7020NX	×¡Õ¬Ð¡Çø	111.139332	40.719351	120302	471	150121
B0HAOHIWME	×¡Õ¬Çø	111.566347	40.855277	120300	471	150103
B0FFGCEY7O	×¡Õ¬Ð¡Çø	111.726601	40.869747	120302	471	150102
B0G3DYYPSH	×¡Õ¬Ð¡Çø	111.718722	40.874456	120302	471	150102
B0HDD7B6KK	×¡Õ¬Ð¡Çø	111.725668	40.876518	120302	471	150102
B0HDL7XKIU	×¡Õ¬Çø	111.724063	40.876423	120300	471	150102
B01D70RBAQ	×¡Õ¬Ð¡Çø	111.724432	40.867598	120302	471	150102
B0FFKOQQ7U	ÉÌÎñ×¡Õ¬Ïà¹Ø	111.717415	40.86718	120000	471	150102
B0FFG1MHS8	×¡Õ¬Ð¡Çø	111.611416	40.81267	120302	471	150103
B0FFG3B6BJ	×¡Õ¬Ð¡Çø	111.612566	40.814101	120302	471	150103
B01D7026WG	×¡Õ¬Ð¡Çø	111.611086	40.815181	120302	471	150103
B01D702AW4	×¡Õ¬Ð¡Çø	111.614818	40.813966	120302	471	150103
B0FFFWJJ7R	×¡Õ¬Çø	111.615069	40.811131	120300	471	150103
B0FFGE20N1	×¡Õ¬Ð¡Çø	111.616268	40.809317	120302	471	150103
B01D7038KL	²úÒµÔ°Çø	110.978807	41.114655	120100	471	150125
B01D703BHY	×¡Õ¬Ð¡Çø	111.222421	40.273607	120302	471	150122
B0FFMBU10P	×¡Õ¬Ð¡Çø	111.217389	40.272184	120302	471	150122
B01D7020XV	×¡Õ¬Ð¡Çø	111.220729	40.270046	120302	471	150122
B0FFG8QZWB	×¡Õ¬Ð¡Çø	111.226609	40.272322	120302	471	150122
B01D70PIR8	ËÞÉá	111.643235	40.809494	120303	471	150103
B01D70P7O9	×¡Õ¬Ð¡Çø	111.644566	40.808809	120302	471	150103
B01D70P8NN	×¡Õ¬Ð¡Çø	111.645871	40.814527	120302	471	150103
B0FFFNS4WZ	×¡Õ¬Ð¡Çø	111.638843	40.813066	120302	471	150103
B0G1G7NIIX	×¡Õ¬Ð¡Çø	111.644241	40.809885	120302	471	150103
B0FFGMHIJX	ËÞÉá|ÉÌÎñ×¡Õ¬	111.640564	40.813147	120303|120302	471	150103
B0FFILCFYU	×¡Õ¬Ð¡Çø	111.638011	40.814708	120302	471	150103
B01D70P4I8	×¡Õ¬Ð¡Çø	111.642696	40.807095	120302	471	150103
B01D70302C	×¡Õ¬Ð¡Çø	111.636942	40.811282	120302	471	150103
B0FFHRUKGV	×¡Õ¬Ð¡Çø	111.639917	40.816591	120302	471	150103
B01D70QFRA	×¡Õ¬Ð¡Çø	111.642409	40.808216	120302	471	150103
B0FFGH2E1M	×¡Õ¬Ð¡Çø	111.646403	40.813114	120302	471	150103
B0FFGXKJP3	×¡Õ¬Ð¡Çø	111.645427	40.815765	120302	471	150103
B0FFG9ETHJ	×¡Õ¬Ð¡Çø	111.646094	40.814406	120302	471	150103
B0FFH1GP2G	×¡Õ¬Ð¡Çø	111.638207	40.815221	120302	471	150103
B01D702QLZ	ÉÌÎñÐ´×ÖÂ¥	111.640722	40.815566	120201	471	150103
B0FFIEV7CO	ÉÌÎñ×¡Õ¬Ïà¹Ø	111.641473	40.808886	120000	471	150103
B0FFJDNS8H	ÉÌÎñ×¡Õ¬Ïà¹Ø	111.645637	40.815191	120000	471	150103
B0FFKHVG8Z	ÉÌÎñ×¡Õ¬Ïà¹Ø	111.645757	40.808429	120000	471	150103
B01D70PCHF	×¡Õ¬Ð¡Çø	111.645427	40.815765	120302	471	150103
B01D70QQ9S	×¡Õ¬Ð¡Çø	111.638291	40.816503	120302	471	150103
B01D70OX3U	×¡Õ¬Ð¡Çø	111.731163	40.77889	120302	471	150105
B0FFKOY6H8	×¡Õ¬Ð¡Çø	111.734145	40.779884	120302	471	150105
B01D70R9T5	×¡Õ¬Ð¡Çø	111.73642	40.781298	120302	471	150105
B0G1SS9ZKE	ÉÌÎñ×¡Õ¬Ïà¹Ø	111.727513	40.785374	120000	471	150105
B0FFLHSA0V	×¡Õ¬Çø	111.289864	40.73937	120300	471	150121
B01D70OZ9P	×¡Õ¬Ð¡Çø	111.62363	40.849266	120302	471	150103
B0FFKJR27P	ÉÌÎñ×¡Õ¬Ïà¹Ø	111.624774	40.854763	120000	471	150103
B0FFL9IYOF	ÉÌÎñ×¡Õ¬Ïà¹Ø	111.6247	40.848502	120000	471	150103
B01D702VZ2	×¡Õ¬Ð¡Çø	111.722382	40.82347	120302	471	150105
B01D70OX6C	×¡Õ¬Ð¡Çø	111.724589	40.823728	120302	471	150105
B01D703CHZ	×¡Õ¬Ð¡Çø	111.723004	40.821571	120302	471	150105
B01D702U0G	×¡Õ¬Ð¡Çø	111.720645	40.82287	120302	471	150105
B01D70PCCE	×¡Õ¬Ð¡Çø	111.71938	40.823596	120302	471	150105
B01D702VLV	ÉÌÎñÐ´×ÖÂ¥	111.721273	40.818094	120201	471	150105
B01D702USL	×¡Õ¬Ð¡Çø	111.719086	40.818645	120302	471	150105
B01D70OX8Z	×¡Õ¬Ð¡Çø	111.721173	40.8211	120302	471	150105
B0FFKTPFU9	ÉÌÎñÐ´×ÖÂ¥	111.719174	40.822438	120201	471	150105
B0FFJ2XHFT	×¡Õ¬Ð¡Çø	111.721341	40.823165	120302	471	150105
B01D70P8V0	×¡Õ¬Ð¡Çø	111.721668	40.819129	120302	471	150105
B01D703CI2	×¡Õ¬Ð¡Çø	111.72261	40.822592	120302	471	150105
B0FFHNO6B0	×¡Õ¬Ð¡Çø	111.724232	40.822878	120302	471	150105
B01D703021	×¡Õ¬Ð¡Çø	111.723934	40.825881	120302	471	150105
B0FFH0310W	×¡Õ¬Ð¡Çø	111.721227	40.825223	120302	471	150105
B01D70PCMK	×¡Õ¬Ð¡Çø	111.719702	40.823886	120302	471	150105
B01D702WAE	±ðÊû	111.725189	40.817582	120301	471	150105
B01D702C7V	×¡Õ¬Ð¡Çø	111.592208	40.791625	120302	471	150103
B01D702C7O	×¡Õ¬Ð¡Çø	111.592015	40.793783	120302	471	150103
B0FFH6JBXG	×¡Õ¬Ð¡Çø	111.593677	40.79376	120302	471	150103
B01D703CI6	×¡Õ¬Ð¡Çø	111.722052	40.824594	120302	471	150105
B01D70PIYR	ÉÌÎñÐ´×ÖÂ¥	111.720945	40.817691	120201	471	150105
B01D702WB7	×¡Õ¬Ð¡Çø	111.719704	40.816827	120302	471	150105
B01D703024	×¡Õ¬Ð¡Çø	111.725128	40.825597	120302	471	150105
B0G2UH3WEP	×¡Õ¬Ð¡Çø	111.71869	40.820954	120302	471	150105
B01D701M9H	×¡Õ¬Ð¡Çø	111.717336	40.826014	120302	471	150105
B0FFLCDWBW	×¡Õ¬Çø	111.72265	40.8252	120300	471	150105
B0FFIPMV4O	×¡Õ¬Ð¡Çø	111.719537	40.817453	120302	471	150105
B01D70QEMW	×¡Õ¬Ð¡Çø	111.724514	40.821021	120302	471	150105
B01D702V6D	ËÞÉá	111.718492	40.823368	120303	471	150105
B0FFLFBYC1	ÉÌÎñ×¡Õ¬Ïà¹Ø	111.719609	40.819807	120000	471	150105
B0FFF2CIM4	×¡Õ¬Ð¡Çø	111.725465	40.822243	120302	471	150105
B0FFIK70ND	×¡Õ¬Ð¡Çø	111.726527	40.817028	120302	471	150105
B0FFG9C6X9	×¡Õ¬Ð¡Çø	111.717992	40.825663	120302	471	150105
B0FFK2YJTR	ËÞÉá	111.717295	40.822933	120303	471	150105
B0FFKAUZTC	ÉÌÎñ×¡Õ¬Ïà¹Ø	111.718008	40.821117	120000	471	150105
B0FFH7QO92	×¡Õ¬Ð¡Çø	111.72649	40.816915	120302	471	150105
B01D70QEO4	×¡Õ¬Ð¡Çø	111.718948	40.817851	120302	471	150105
B01D70PGOG	×¡Õ¬Ð¡Çø	111.718579	40.823001	120302	471	150105
B01D702V3Y	ËÞÉá	111.718889	40.81742	120303	471	150105
B0FFH030VO	×¡Õ¬Ð¡Çø	111.725524	40.824751	120302	471	150105
B0FFHKG1ED	×¡Õ¬Ð¡Çø	111.718981	40.823738	120302	471	150105
B0FFIZ0153	ÉÌÎñÐ´×ÖÂ¥	111.720451	40.818121	120201	471	150105
B0FFFY4G3T	×¡Õ¬Ð¡Çø	111.718639	40.820908	120302	471	150105
B0FFJNE6WH	×¡Õ¬Ð¡Çø	111.722038	40.824579	120302	471	150105
B0FFIZY0KB	×¡Õ¬Ð¡Çø	111.721491	40.825207	120302	471	150105
B0FFKFDB2Z	ÉÌÎñÐ´×ÖÂ¥	111.722225	40.826352	120201	471	150105
B0FFHP74SJ	×¡Õ¬Ð¡Çø	111.718901	40.824489	120302	471	150105
B0FFIN3U9U	ÉÌÎñ×¡Õ¬Ïà¹Ø	111.725621	40.822974	120000	471	150105
B0GUCH6GVW	ÉÌÎñÐ´×ÖÂ¥	111.717836	40.825187	120201	471	150105
B0HGTS9CWC	ÉÌÎñÐ´×ÖÂ¥	111.717854	40.825199	120201	471	150105
B0FFIZULYH	ÉÌÎñÐ´×ÖÂ¥	111.721344	40.826647	120201	471	150105
B0FFFY4JKZ	×¡Õ¬Ð¡Çø	111.726033	40.820329	120302	471	150105
B0G0PCEF84	²úÒµÔ°Çø	111.912451	40.890188	120100	471	150105
B01D70QJ78	×¡Õ¬Ð¡Çø	111.654582	40.76244	120302	471	150104
B01D70RA8U	×¡Õ¬Ð¡Çø	111.649349	40.765211	120302	471	150104
B01D703EEQ	×¡Õ¬Ð¡Çø	111.790505	40.461204	120302	471	150123
B01D70RBRG	±ðÊû	111.794289	40.461903	120301	471	150123
B0HUNCB221	×¡Õ¬Ð¡Çø	111.791106	40.46077	120302	471	150123
B01D70RBRR	×¡Õ¬Ð¡Çø	111.793132	40.45727	120302	471	150123
B01D7037Z3	²úÒµÔ°Çø	111.806265	40.877471	120100	471	150102
B0FFKXRST9	×¡Õ¬Ð¡Çø	111.800502	40.875319	120302	471	150102
B0FFKWFR1A	ÉÌÎñ×¡Õ¬Ïà¹Ø	111.797731	40.880803	120000	471	150102
B0G1HSJOUD	²úÒµÔ°Çø	111.803255	40.877455	120100	471	150102
B01D703BIK	×¡Õ¬Ð¡Çø	111.701863	40.825115	120302	471	150105
B01D702UYN	ÉÌÎñÐ´×ÖÂ¥	111.699266	40.821102	120201	471	150102
B01D70OX8X	×¡Õ¬Ð¡Çø	111.704288	40.823932	120302	471	150105
B01D702VX1	×¡Õ¬Ð¡Çø	111.70567	40.819986	120302	471	150105
B01D702VSN	×¡Õ¬Ð¡Çø	111.704938	40.82109	120302	471	150105
B01D702UIA	×¡Õ¬Ð¡Çø	111.700116	40.821985	120302	471	150102
B01D702WS8	×¡Õ¬Ð¡Çø	111.700963	40.81747	120302	471	150105
B01D702UF5	×¡Õ¬Ð¡Çø	111.70052	40.8188	120302	471	150105
B01D702VR5	×¡Õ¬Ð¡Çø	111.697408	40.821948	120302	471	150102
B01D702UXD	×¡Õ¬Ð¡Çø	111.706835	40.825406	120302	471	150105
B01D702V2U	×¡Õ¬Ð¡Çø	111.699024	40.82156	120302	471	150102
B0FFJ2V3LC	×¡Õ¬Ð¡Çø	111.702311	40.822008	120302	471	150102
B0G29HNXYR	×¡Õ¬Ð¡Çø	111.701848	40.821622	120302	471	150102
B0FFFY4OXW	×¡Õ¬Ð¡Çø	111.701932	40.822396	120302	471	150102
B01D70P7MU	×¡Õ¬Ð¡Çø	111.698779	40.826176	120302	471	150102
B0FFHKG162	×¡Õ¬Ð¡Çø	111.70123	40.821023	120302	471	150105
B0FFH030K6	×¡Õ¬Çø	111.703477	40.819468	120300	471	150105
B01D703DDE	ÉÌÎñÐ´×ÖÂ¥	111.70011	40.826374	120201	471	150102
B0HDOC77RK	×¡Õ¬Ð¡Çø	111.700532	40.824227	120302	471	150102
B0FFIN8BKV	×¡Õ¬Ð¡Çø	111.699437	40.823261	120302	471	150102
B01D70OY9Z	×¡Õ¬Ð¡Çø	111.698818	40.826184	120302	471	150102
B0FFG2U0MQ	×¡Õ¬Ð¡Çø	111.700315	40.824451	120302	471	150102
B0FFH0350Y	×¡Õ¬Çø	111.698114	40.817384	120300	471	150105
B0FFG98GNT	ÉÌÎñ×¡Õ¬Ïà¹Ø	111.702726	40.822705	120000	471	150105
B0FFKU6RNK	ÉÌÎñ×¡Õ¬Ïà¹Ø	111.702782	40.821031	120000	471	150105
B0FFFVOOHO	×¡Õ¬Ð¡Çø	111.70087	40.824869	120302	471	150102
B0FFFE73XJ	×¡Õ¬Ð¡Çø	111.703663	40.821511	120302	471	150105
B01D70PFI0	×¡Õ¬Ð¡Çø	111.705825	40.818303	120302	471	150105
B0FFGY1SLB	×¡Õ¬Ð¡Çø	111.704932	40.821533	120302	471	150105
B0FFK59M8R	ÉÌÎñ×¡Õ¬Ïà¹Ø	111.700525	40.820707	120000	471	150105
B01D70P5PP	×¡Õ¬Ð¡Çø	111.703668	40.822866	120302	471	150105
B01D70P5OK	×¡Õ¬Ð¡Çø	111.704965	40.82311	120302	471	150105
B0FFJWVNEG	ÉÌÎñ×¡Õ¬Ïà¹Ø	111.700622	40.820771	120000	471	150105
B0FFH1KW6F	×¡Õ¬Ð¡Çø	111.705841	40.821745	120302	471	150105
B0FFHOIH57	×¡Õ¬Ð¡Çø	111.699923	40.818488	120302	471	150105
B0G3F5JLTG	×¡Õ¬Ð¡Çø	111.700019	40.818456	120302	471	150105
B01D70P691	×¡Õ¬Ð¡Çø	111.705214	40.823015	120302	471	150105
B01D702S6M	ÉÌÎñÐ´×ÖÂ¥	111.704787	40.822349	120201	471	150105
B01D70PFV5	ÉÌÎñÐ´×ÖÂ¥	111.697172	40.819312	120201	471	150105
B01D70P4LF	×¡Õ¬Ð¡Çø	111.706593	40.824349	120302	471	150105
B01D701PMS	×¡Õ¬Ð¡Çø	111.702045	40.824849	120302	471	150105
B0FFG9C76A	×¡Õ¬Ð¡Çø	111.699456	40.824143	120302	471	150102
B01D702WCU	×¡Õ¬Ð¡Çø	111.69822	40.823397	120302	471	150102
B01D70PJ2L	×¡Õ¬Ð¡Çø	111.702149	40.824622	120302	471	150105
B01D702UIF	×¡Õ¬Ð¡Çø	111.700072	40.822413	120302	471	150102
B01D703EF0	×¡Õ¬Ð¡Çø	111.706356	40.823295	120302	471	150105
B01D70OYAC	×¡Õ¬Ð¡Çø	111.702972	40.822698	120302	471	150105
B0FFMEN9RP	×¡Õ¬Çø	111.697423	40.826176	120300	471	150102
B0FFJ9OYJF	ÉÌÎñ×¡Õ¬Ïà¹Ø	111.705681	40.824473	120000	471	150105
B0FFI1B414	ÉÌÎñ×¡Õ¬Ïà¹Ø	111.697924	40.826104	120000	471	150102
B01D702UHK	×¡Õ¬Ð¡Çø	111.701265	40.826611	120302	471	150105
B0FFGK8OEB	×¡Õ¬Ð¡Çø	111.697182	40.826673	120302	471	150102
B01D702UGO	×¡Õ¬Ð¡Çø	111.699634	40.8232	120302	471	150102
B0FFK2SI2N	ÉÌÎñ×¡Õ¬Ïà¹Ø	111.696934	40.817638	120000	471	150105
B01D702UGX	×¡Õ¬Ð¡Çø	111.699569	40.824065	120302	471	150102
B0FFH5R2JM	ËÞÉá	111.696951	40.826264	120303	471	150102
B01D70RACX	×¡Õ¬Ð¡Çø	111.772375	40.830662	120302	471	150105
B01D7020IP	×¡Õ¬Ð¡Çø	111.771803	40.82857	120302	471	150105
B01D703EEH	×¡Õ¬Ð¡Çø	111.771027	40.834028	120302	471	150105
B01D70QG4I	ÉÌÎñÐ´×ÖÂ¥	111.773019	40.833965	120201	471	150105
B01D70QELF	ÉÌÎñÐ´×ÖÂ¥	111.771139	40.833171	120201	471	150105
B0FFIZL8J2	×¡Õ¬Ð¡Çø	111.775063	40.829854	120302	471	150105
B0FFJ102WC	ÉÌÎñÐ´×ÖÂ¥	111.776378	40.835441	120201	471	150105
B01D70RAGG	ÉÌÎñÐ´×ÖÂ¥	111.776616	40.834647	120201	471	150105
B0HG7ZL272	ÉÌÎñÐ´×ÖÂ¥	111.776768	40.835437	120201	471	150105
B0H1NA98O9	×¡Õ¬Ð¡Çø	111.769142	40.834923	120302	471	150105
B0G0KZT2NU	×¡Õ¬Ð¡Çø	111.7706	40.835651	120302	471	150105
B0H1KZZBZZ	×¡Õ¬Ð¡Çø	111.768387	40.835059	120302	471	150105
B01D70R9VU	×¡Õ¬Ð¡Çø	111.767153	40.834444	120302	471	150105
B0FFIAHGR5	×¡Õ¬Ð¡Çø	111.775007	40.836775	120302	471	150105
B0FFJ303Y1	ÉÌÎñÐ´×ÖÂ¥	111.776454	40.834328	120201	471	150105
B0FFIND29N	ÉÌÎñÐ´×ÖÂ¥	111.77576	40.835288	120201	471	150105
B0FFKUW9WI	×¡Õ¬Ð¡Çø	111.555256	40.670801	120302	471	150121
B0FFKNWP91	×¡Õ¬Ð¡Çø	111.556227	40.672142	120302	471	150121
B01D702VZK	ÉÌÎñÐ´×ÖÂ¥	111.714096	40.810482	120201	471	150105
B01D702108	×¡Õ¬Ð¡Çø	111.394403	40.060609	120302	471	150124
B01D702V5Q	ÉÌ×¡Á½ÓÃÂ¥Óî	111.711758	40.809648	120203	471	150105
B01D70P4WC	×¡Õ¬Ð¡Çø	111.714375	40.81029	120302	471	150105
B01D702WCZ	×¡Õ¬Ð¡Çø	111.708399	40.816616	120302	471	150105
B01D700BE1	×¡Õ¬Ð¡Çø	111.712557	40.815356	120302	471	150105
B01D70PFIY	×¡Õ¬Ð¡Çø	111.709554	40.815458	120302	471	150105
B01D702V5U	×¡Õ¬Ð¡Çø	111.709409	40.809176	120302	471	150105
B01D702HHZ	×¡Õ¬Ð¡Çø	111.707164	40.810058	120302	471	150105
B01D703CR2	×¡Õ¬Ð¡Çø	111.715885	40.816651	120302	471	150105
B01D702U1H	ËÞÉá	111.713161	40.811012	120303	471	150105
B0HD9X1FEE	ÉÌÎñ×¡Õ¬Ïà¹Ø	111.714033	40.810918	120000	471	150105
B0FFJQ246M	ÉÌÎñ×¡Õ¬Ïà¹Ø	111.709356	40.811411	120000	471	150105
B0FFLA7IQE	×¡Õ¬Çø	111.712181	40.815305	120300	471	150105
B0FFJ2UQ87	×¡Õ¬Çø	111.708525	40.810689	120300	471	150105
B0FFGMH9T1	×¡Õ¬Çø	111.711973	40.816171	120300	471	150105
B0FFG9HIZB	×¡Õ¬Çø	111.714069	40.815264	120300	471	150105
B0FFFGX1UK	ËÞÉá	111.711845	40.814075	120303	471	150105
B0FFM5PZS2	×¡Õ¬Çø	111.716419	40.816235	120300	471	150105
B0FFIW7BN9	ËÞÉá	111.707253	40.815831	120303	471	150105
B0FFIOX0LZ	ÉÌÎñ×¡Õ¬Ïà¹Ø	111.707036	40.814568	120000	471	150105
B0FFG9BOP1	×¡Õ¬Ð¡Çø	111.709024	40.806891	120302	471	150105
B0G246BVQI	×¡Õ¬Ð¡Çø	111.642364	39.920598	120302	471	150124
B0FFLDUCFW	×¡Õ¬Çø	111.638961	39.923455	120300	471	150124
B01D70R9XP	²úÒµÔ°Çø	111.639777	39.917876	120100	471	150124
B0FFGY5ETZ	×¡Õ¬Ð¡Çø	111.6417	39.920657	120302	471	150124
B0HA7CY8KL	×¡Õ¬Ð¡Çø	111.77551	40.490926	120302	471	150123
B0HD3XTDQG	ÉÌÎñ×¡Õ¬Ïà¹Ø	111.775013	40.494145	120000	471	150123
B01D70RBQU	×¡Õ¬Ð¡Çø	111.775993	40.48756	120302	471	150123
B0FFG9GN33	×¡Õ¬Ð¡Çø	111.651164	40.767232	120302	471	150104
B0HD2XFCJZ	ÉÌÎñ×¡Õ¬Ïà¹Ø	111.651877	40.775361	120000	471	150104
B01D70RCRA	×¡Õ¬Ð¡Çø	111.656301	40.77541	120302	471	150104
B0FFILU2VE	ÉÌÎñ×¡Õ¬Ïà¹Ø	111.651166	40.776391	120000	471	150104
B01D703DVC	×¡Õ¬Ð¡Çø	111.653727	40.774176	120302	471	150104
B01D70301K	×¡Õ¬Ð¡Çø	111.799516	40.870833	120302	471	150102
B01D701EBL	²úÒµÔ°Çø	111.804967	40.875019	120100	471	150102
B0FFK26WAE	ÉÌÎñ×¡Õ¬Ïà¹Ø	111.801279	40.873801	120000	471	150102
B01D70R9VI	²úÒµÔ°Çø	111.803229	40.876452	120100	471	150102
B0FFK723UV	ÉÌÎñ×¡Õ¬Ïà¹Ø	111.806542	40.870552	120000	471	150105
B0FFI9RDWA	ÉÌ×¡Á½ÓÃÂ¥Óî	111.759525	40.853915	120203	471	150102
B0FFI6RQD2	ÉÌÎñÐ´×ÖÂ¥	111.762283	40.847111	120201	471	150102
B0FFI0O04E	×¡Õ¬Ð¡Çø	111.760013	40.854477	120302	471	150102
B0FFI5Q72L	ÉÌÎñ×¡Õ¬Ïà¹Ø	111.757859	40.847216	120000	471	150102
B0G24DFADE	×¡Õ¬Ð¡Çø	111.581994	40.774758	120302	471	150121
B01D70RC4G	×¡Õ¬Ð¡Çø	111.577567	40.768517	120302	471	150121
B01D70RC0O	×¡Õ¬Ð¡Çø	111.577709	40.76824	120302	471	150121
B0FFJ7LREK	ÉÌÎñ×¡Õ¬Ïà¹Ø	111.579469	40.772998	120000	471	150121
B0FFJ8UD03	ÉÌÎñ×¡Õ¬Ïà¹Ø	111.57856	40.76977	120000	471	150121
B01D70QX0E	×¡Õ¬Ð¡Çø	111.578515	40.766827	120302	471	150121
B0FFMEN568	×¡Õ¬Ð¡Çø	111.811447	40.725911	120302	471	150105
B0FFHJD907	ÉÌÎñ×¡Õ¬Ïà¹Ø	111.808248	40.722255	120000	471	150105
B01D703D9E	×¡Õ¬Ð¡Çø	111.704595	40.847374	120302	471	150102
B0FFG0H9M1	×¡Õ¬Ð¡Çø	111.703916	40.852023	120302	471	150102
B0FFFH9CCC	×¡Õ¬Ð¡Çø	111.704012	40.848387	120302	471	150102
B0FFHMB2QO	×¡Õ¬Ð¡Çø	111.706737	40.850695	120302	471	150102
B01D7025P8	×¡Õ¬Ð¡Çø	111.697209	40.84989	120302	471	150102
B01D702650	×¡Õ¬Ð¡Çø	111.706779	40.847263	120302	471	150102
B0H1S7J81W	×¡Õ¬Çø	111.697474	40.851565	120300	471	150102
B01D70RC4P	×¡Õ¬Ð¡Çø	111.575803	40.767141	120302	471	150121
B0FFG0EWO7	×¡Õ¬Ð¡Çø	111.698173	40.848426	120302	471	150102
B0FFJMEQTQ	ÉÌÎñ×¡Õ¬Ïà¹Ø	111.699981	40.848597	120000	471	150102
B0FFHE45IG	×¡Õ¬Ð¡Çø	111.752884	40.762096	120302	471	150105
B0FFG98NJK	×¡Õ¬Ð¡Çø	111.111021	40.728584	120302	471	150121
B01D70PB0S	×¡Õ¬Ð¡Çø	111.141021	40.72809	120302	471	150121
B0FFFRY1EL	×¡Õ¬Çø	111.143019	40.731807	120300	471	150121
B0G1NL5N6S	×¡Õ¬Ð¡Çø	111.146683	40.732709	120302	471	150121
B0FFIMKFMC	×¡Õ¬Ð¡Çø	111.143846	40.727618	120302	471	150121
B0FFIQVTBI	×¡Õ¬Ð¡Çø	111.140686	40.733116	120302	471	150121
B0FFHC8WQC	ÉÌÎñ×¡Õ¬Ïà¹Ø	111.142886	40.729217	120000	471	150121
B01D70P90H	²úÒµÔ°Çø	111.483154	41.034212	120100	471	150125
B01D7038E8	×¡Õ¬Ð¡Çø	111.127806	40.724892	120302	471	150121
B01D703BHP	×¡Õ¬Ð¡Çø	111.129644	40.719444	120302	471	150121
B01D7020JZ	×¡Õ¬Ð¡Çø	111.129277	40.72424	120302	471	150121
B01D7020K0	×¡Õ¬Ð¡Çø	111.129366	40.723733	120302	471	150121
B01D7020NL	×¡Õ¬Ð¡Çø	111.133668	40.726394	120302	471	150121
B0FFI94O5L	×¡Õ¬Ð¡Çø	111.133976	40.720288	120302	471	150121
B0FFHTNS7Z	×¡Õ¬Ð¡Çø	111.130622	40.71987	120302	471	150121
B01D7020JY	×¡Õ¬Ð¡Çø	111.129171	40.72475	120302	471	150121
B0FFHTNSEJ	×¡Õ¬Ð¡Çø	111.129291	40.719751	120302	471	150121
B0FFI94TQC	²úÒµÔ°Çø	111.133714	40.721466	120100	471	150121
B01D70R9UI	×¡Õ¬Ð¡Çø	111.132879	40.725082	120302	471	150121
B01D7020L5	×¡Õ¬Ð¡Çø	111.129385	40.722212	120302	471	150121
B01D7020OD	×¡Õ¬Ð¡Çø	111.135829	40.718109	120302	471	150121
B01D7020JO	×¡Õ¬Ð¡Çø	111.131108	40.719228	120302	471	150121
B0FFIZHHQV	×¡Õ¬Ð¡Çø	111.135383	40.719103	120302	471	150121
B0FFG0930Z	×¡Õ¬Ð¡Çø	111.135487	40.718859	120302	471	150121
B01D703AT0	×¡Õ¬Ð¡Çø	111.127921	40.719053	120302	471	150121
B0FFG08X3D	×¡Õ¬Ð¡Çø	111.136073	40.725168	120302	471	150121
B0FFFRUVB5	×¡Õ¬Çø	111.13433	40.721996	120300	471	150121
B01D70QQOJ	ÉÌÎñ×¡Õ¬Ïà¹Ø	111.133551	40.722896	120000	471	150121
B0FFL3JD61	×¡Õ¬Ð¡Çø	111.129256	40.725804	120302	471	150121
B0G33UY3P9	×¡Õ¬Çø	111.133465	40.725004	120300	471	150121
B01D70PB5U	ËÞÉá	111.134516	40.723649	120303	471	150121
B01D70OWNN	×¡Õ¬Ð¡Çø	111.133181	40.72425	120302	471	150121
B01D7020JU	ËÞÉá	111.130245	40.725534	120303	471	150121
B0G24OERGZ	ÉÌÎñ×¡Õ¬Ïà¹Ø	111.136503	40.718836	120000	471	150121
B0FFF32HMJ	×¡Õ¬Ð¡Çø	111.13668	40.724339	120302	471	150121
B0FFM7AB1B	ËÞÉá	111.352329	40.191555	120303	471	150122
B01D70Q68X	×¡Õ¬Ð¡Çø	111.351069	40.195216	120302	471	150122
B01D70RAXK	²úÒµÔ°Çø	111.737087	40.552847	120100	471	150121
B0FFGERCPW	ÉÌ×¡Á½ÓÃÂ¥Óî	111.72989	40.799391	120203	471	150105
B0FFGXSMFV	ÉÌÎñÐ´×ÖÂ¥	111.729044	40.799344	120201	471	150105
B0FFI9LK5I	×¡Õ¬Ð¡Çø	111.735252	40.803987	120302	471	150105
B0FFHP77KR	×¡Õ¬Ð¡Çø	111.732347	40.798218	120302	471	150105
B01D70QJ6K	×¡Õ¬Ð¡Çø	111.735376	40.804401	120302	471	150105
B0FFKIQZ4T	×¡Õ¬Ð¡Çø	111.734543	40.799224	120302	471	150105
B0FFG6Z8OB	×¡Õ¬Ð¡Çø	111.728921	40.801608	120302	471	150105
B0FFL3UWL2	×¡Õ¬Ð¡Çø	111.726693	40.805397	120302	471	150105
B01D70P6KR	×¡Õ¬Ð¡Çø	111.730089	40.797325	120302	471	150105
B0H1ZU78TW	²úÒµÔ°Çø	111.447243	41.119063	120100	471	150125
B01D70QXCU	ÉÌÎñÐ´×ÖÂ¥	111.736059	40.802181	120201	471	150105
B01D70RB0W	×¡Õ¬Ð¡Çø	111.583861	40.814585	120302	471	150103
B0G0NSWAMB	²úÒµÔ°Çø	111.585591	40.810306	120100	471	150103
B0FFFV0CMD	×¡Õ¬Ð¡Çø	111.731331	40.762056	120302	471	150105
B0GUB5NVQC	ÉÌÎñ×¡Õ¬Ïà¹Ø	111.731588	40.761535	120000	471	150105
B01D70RB8F	×¡Õ¬Ð¡Çø	111.728414	40.76434	120302	471	150105
B01D70R9ST	×¡Õ¬Ð¡Çø	111.732853	40.765451	120302	471	150105
B0FFIMYXEM	×¡Õ¬Ð¡Çø	111.727303	40.76031	120302	471	150105
B0FFG22G58	×¡Õ¬Çø	111.732818	40.758298	120300	471	150105
B01D70OX4Q	×¡Õ¬Ð¡Çø	111.727021	40.766074	120302	471	150105
B01D702HUR	×¡Õ¬Ð¡Çø	111.666513	40.798217	120302	471	150104
B0G257VZ9T	ÉÌÎñ×¡Õ¬Ïà¹Ø	111.659563	40.802382	120000	471	150104
B0G3ZHSDXS	×¡Õ¬Ð¡Çø	111.662763	40.797439	120302	471	150104
B01D702FDJ	×¡Õ¬Ð¡Çø	111.660445	40.797773	120302	471	150104
B0FFILCI3A	ËÞÉá	111.662089	40.803576	120303	471	150104
B01D702HN2	×¡Õ¬Ð¡Çø	111.665052	40.800875	120302	471	150104
B01D70PEM5	×¡Õ¬Ð¡Çø	111.659081	40.796929	120302	471	150104
B01D702GLO	×¡Õ¬Ð¡Çø	111.658639	40.802429	120302	471	150104
B0FFG4QVRN	ËÞÉá	111.661951	40.805404	120303	471	150103
B01D702F60	ËÞÉá|ÉÌÎñ×¡Õ¬	111.666671	40.800365	120303|120302	471	150104
B01D702I0O	×¡Õ¬Ð¡Çø	111.666368	40.797542	120302	471	150104
B01D70R99L	×¡Õ¬Ð¡Çø	111.658655	40.805693	120302	471	150103
B01D703EC2	×¡Õ¬Ð¡Çø	111.661549	40.804444	120302	471	150104
B01D702FTR	×¡Õ¬Ð¡Çø	111.663905	40.796877	120302	471	150104
B01D702FDL	×¡Õ¬Ð¡Çø	111.658714	40.800031	120302	471	150104
B01D702JJG	×¡Õ¬Ð¡Çø	111.662754	40.796964	120302	471	150104
B01D702E16	×¡Õ¬Ð¡Çø	111.660844	40.804491	120302	471	150104
B0FFHKGC4H	×¡Õ¬Ð¡Çø	111.658674	40.799837	120302	471	150104
B01D701U9W	×¡Õ¬Ð¡Çø	111.663237	40.801082	120302	471	150104
B01D702ZH3	×¡Õ¬Ð¡Çø	111.660965	40.800884	120302	471	150104
B0FFL6XXSB	ÉÌÎñÐ´×ÖÂ¥	111.662123	40.802741	120201	471	150104
B01D702FL3	×¡Õ¬Ð¡Çø	111.661728	40.799181	120302	471	150104
B01D702DT7	×¡Õ¬Ð¡Çø	111.662025	40.805507	120302	471	150103
B01D702EG3	×¡Õ¬Ð¡Çø	111.660726	40.802835	120302	471	150104
B0FFHKFPTS	ÉÌÎñÐ´×ÖÂ¥	111.665656	40.802337	120201	471	150104
B01D70PFAJ	×¡Õ¬Ð¡Çø	111.661313	40.797929	120302	471	150104
B01D702D18	×¡Õ¬Ð¡Çø	111.656951	40.805508	120302	471	150104
B01D702DLP	×¡Õ¬Ð¡Çø	111.660044	40.805878	120302	471	150103
B0FFF39SMW	×¡Õ¬Çø	111.660904	40.803773	120300	471	150104
B0FFK84VIM	×¡Õ¬Ð¡Çø	111.661812	40.803769	120302	471	150104
B01D70PFNU	ÉÌ×¡Á½ÓÃÂ¥Óî	111.666137	40.802235	120203	471	150104
B01D701L5C	×¡Õ¬Ð¡Çø	111.665121	40.797758	120302	471	150104
B01D700BEB	×¡Õ¬Ð¡Çø	111.657079	40.797696	120302	471	150104
B01D702HV6	×¡Õ¬Ð¡Çø	111.6662	40.798327	120302	471	150104
B01D702GMQ	×¡Õ¬Ð¡Çø	111.657045	40.802999	120302	471	150104
B0G257X8R3	×¡Õ¬Ð¡Çø	111.6665	40.803147	120302	471	150104
B0FFI982II	ËÞÉá	111.661162	40.802417	120303	471	150104
B01D702EOP	×¡Õ¬Ð¡Çø	111.661652	40.80348	120302	471	150104
B01D702GNK	×¡Õ¬Ð¡Çø	111.666781	40.799479	120302	471	150104
B01D701VGR	×¡Õ¬Ð¡Çø	111.661975	40.797869	120302	471	150104
B0FFI99BVV	×¡Õ¬Ð¡Çø	111.662154	40.806092	120302	471	150103
B01D702EPC	×¡Õ¬Ð¡Çø	111.663647	40.798939	120302	471	150104
B0FFHKG1GX	×¡Õ¬Ð¡Çø	111.657201	40.803972	120302	471	150104
B0FFHOXMN9	²úÒµÔ°Çø	111.657489	40.801135	120100	471	150104
B01D702DPX	×¡Õ¬Ð¡Çø	111.658746	40.80665	120302	471	150103
B0FFI99IBB	²úÒµÔ°Çø	111.659514	40.802222	120100	471	150104
B0FFI2YRR9	ÉÌÎñ×¡Õ¬Ïà¹Ø	111.663652	40.803321	120000	471	150104
B0FFGSEYKF	ÉÌÎñ×¡Õ¬Ïà¹Ø	111.661869	40.804463	120000	471	150104
B0FFHY6BZ5	×¡Õ¬Ð¡Çø|ÉÌÎñ×¡Õ¬	111.660481	40.796915	120302|120203	471	150104
B0FFHXR8LW	ÉÌ×¡Á½ÓÃÂ¥Óî	111.660147	40.796834	120203	471	150104
B01D70QNWW	×¡Õ¬Ð¡Çø	111.661778	40.805754	120302	471	150103
B01D702DMA	×¡Õ¬Ð¡Çø	111.665838	40.799024	120302	471	150104
B01D702HW1	×¡Õ¬Ð¡Çø	111.666504	40.796828	120302	471	150104
B0FFG0G1IM	×¡Õ¬Çø	111.657719	40.797833	120300	471	150104
B0FFIOUB72	ÉÌÎñ×¡Õ¬Ïà¹Ø	111.660418	40.802822	120000	471	150104
B0FFJRTZ90	×¡Õ¬Ð¡Çø	111.615355	40.777707	120302	471	150104
B0FFGK8YW1	×¡Õ¬Ð¡Çø	111.385773	40.075398	120302	471	150124
B0FFIELA9R	ÉÌÎñ×¡Õ¬Ïà¹Ø	111.841799	40.552788	120000	471	150123
B0FFKWLOPQ	²úÒµÔ°Çø	111.84685	40.549352	120100	471	150123
B0H1FRFSMN	×¡Õ¬Ð¡Çø	111.648775	40.884047	120302	471	150102
B0FFIIUMKT	×¡Õ¬Ð¡Çø	111.540744	40.705632	120302	471	150104
B0FFH1TRT2	×¡Õ¬Çø	111.539241	40.706468	120300	471	150104
B01D70OYY5	×¡Õ¬Ð¡Çø	111.550894	40.792032	120302	471	150121
B01D70301U	×¡Õ¬Ð¡Çø	111.547726	40.790015	120302	471	150121
B0FFH7F9VX	×¡Õ¬Ð¡Çø	111.552881	40.796041	120302	471	150121
B01D70RCVJ	×¡Õ¬Ð¡Çø	111.552836	40.792239	120302	471	150121
B01D70QIEN	ÉÌÎñ×¡Õ¬Ïà¹Ø	111.55153	40.7943	120000	471	150121
B0FFJIT0MV	ÉÌÎñ×¡Õ¬Ïà¹Ø	111.55319	40.792021	120000	471	150121
B0FFHE7E4F	×¡Õ¬Ð¡Çø	111.550252	40.795806	120302	471	150121
B01D70QFQN	×¡Õ¬Çø	111.549367	40.794032	120300	471	150121
B0FFJRUO02	×¡Õ¬Çø	111.552408	40.79411	120300	471	150121
B0FFJIHJ3R	ÉÌÎñ×¡Õ¬Ïà¹Ø	111.554343	40.794973	120000	471	150121
B0FFJ301A0	ËÞÉá	111.553708	40.790062	120303	471	150121
B0FFJ2Y1WR	ËÞÉá	111.556513	40.790438	120303	471	150121
B0FFF8DSC7	ÉÌÎñ×¡Õ¬Ïà¹Ø	111.553532	40.79582	120000	471	150121
B0G3LLJ5ZS	ËÞÉá	111.355557	40.527286	120303	471	150122
B01D70381C	²úÒµÔ°Çø	111.331184	40.738503	120100	471	150121
B0FFIPFTQS	ÉÌÎñ×¡Õ¬Ïà¹Ø	111.135583	40.706758	120000	471	150121
B01D7039RZ	×¡Õ¬Ð¡Çø	111.119655	40.720502	120302	471	150121
B01D7020K9	×¡Õ¬Ð¡Çø	111.126542	40.723862	120302	471	150121
B01D70OYC5	×¡Õ¬Ð¡Çø	111.12487	40.721489	120302	471	150121
B01D7038EH	×¡Õ¬Ð¡Çø	111.125193	40.722625	120302	471	150121
B01D7020LQ	×¡Õ¬Ð¡Çø	111.126493	40.7219	120302	471	150121
B0FFG0QR20	×¡Õ¬Ð¡Çø	111.123609	40.72145	120302	471	150121
B01D7020KM	×¡Õ¬Ð¡Çø	111.121718	40.722885	120302	471	150121
B0FFFRS1H1	×¡Õ¬Ð¡Çø	111.123174	40.725426	120302	471	150121
B0G25ZU0ZC	ÉÌÎñ×¡Õ¬Ïà¹Ø	111.12035	40.720966	120000	471	150121
B0FFG0EUA0	×¡Õ¬Ð¡Çø	111.122873	40.724043	120302	471	150121
B01D703CCH	×¡Õ¬Ð¡Çø	111.125977	40.719481	120302	471	150121
B0FFIOB8D9	×¡Õ¬Ð¡Çø	111.11863	40.720073	120302	471	150121
B0FFHUT71X	ÉÌÎñ×¡Õ¬Ïà¹Ø	111.124864	40.723065	120000	471	150121
B0FFI7497C	ÉÌÎñ×¡Õ¬Ïà¹Ø	111.124467	40.719644	120000	471	150121
B01D70QWN4	×¡Õ¬Ð¡Çø	111.127816	40.724944	120302	471	150121
B01D70P8NM	×¡Õ¬Ð¡Çø	111.642214	40.840469	120302	471	150103
B01D702C64	×¡Õ¬Ð¡Çø	111.64554	40.841229	120302	471	150103
B01D703BXY	×¡Õ¬Ð¡Çø	111.640483	40.845219	120302	471	150103
B01D70OWD4	×¡Õ¬Ð¡Çø	111.643069	40.844165	120302	471	150103
B01D70QNXJ	×¡Õ¬Ð¡Çø	111.644107	40.838787	120302	471	150103
B0FFFGYV9G	×¡Õ¬Ð¡Çø	111.641376	40.844977	120302	471	150103
B01D703BMZ	×¡Õ¬Ð¡Çø	111.638218	40.837916	120302	471	150103
B0FFJ0H7VZ	×¡Õ¬Ð¡Çø	111.641457	40.845089	120302	471	150103
B0FFG2U0O1	×¡Õ¬Ð¡Çø	111.646115	40.839951	120302	471	150103
B0FFH030WL	×¡Õ¬Ð¡Çø	111.64108	40.837422	120302	471	150103
B0FFI8P5BR	²úÒµÔ°Çø	111.641038	40.839392	120100	471	150103
B0FFFGX3KP	ËÞÉá	111.644682	40.840666	120303	471	150103
B0FFG2TJIJ	×¡Õ¬Ð¡Çø|Õþ¸®»ú¹¹¼°Éç»áÍÅÌå	111.64597	40.842154	120302|130106	471	150103
B0FFKGCD42	ÉÌÎñ×¡Õ¬Ïà¹Ø	111.637205	40.844319	120000	471	150103
B0HR5UB2ML	ÉÌÎñ×¡Õ¬Ïà¹Ø	111.638302	40.845186	120000	471	150103
B0HRNAUF8F	ÉÌÎñ×¡Õ¬Ïà¹Ø	111.64597	40.837883	120000	471	150103
B01D702BL2	×¡Õ¬Ð¡Çø	111.661839	40.809529	120302	471	150103
B01D702DEM	×¡Õ¬Ð¡Çø	111.660723	40.811028	120302	471	150103
B01D701RTD	ÉÌÎñÐ´×ÖÂ¥	111.665621	40.81208	120201	471	150103
B01D702CYY	×¡Õ¬Ð¡Çø	111.66292	40.813965	120302	471	150103
B01D702EBO	ÉÌ×¡Á½ÓÃÂ¥Óî	111.666693	40.812867	120203	471	150103
B01D702CZK	×¡Õ¬Ð¡Çø	111.663168	40.812916	120302	471	150103
B01D702DD1	×¡Õ¬Ð¡Çø	111.660652	40.81244	120302	471	150103
B01D701IT8	×¡Õ¬Ð¡Çø	111.661288	40.815287	120302	471	150103
B0FFIBDDMQ	×¡Õ¬Ð¡Çø	111.66226	40.81206	120302	471	150103
B01D702C4E	×¡Õ¬Ð¡Çø	111.661206	40.808189	120302	471	150103
B01D70PCSC	ÉÌ×¡Á½ÓÃÂ¥Óî	111.664536	40.815992	120203	471	150103
B01D702BBC	×¡Õ¬Ð¡Çø	111.658494	40.815882	120302	471	150103
B0FFFVK3AK	ÉÌÎñÐ´×ÖÂ¥	111.662887	40.811488	120201	471	150103
B01D702AY7	×¡Õ¬Ð¡Çø	111.66448	40.81379	120302	471	150103
B01D701R3D	ÉÌÎñÐ´×ÖÂ¥	111.659433	40.809674	120201	471	150103
B0FFJ0DM6Z	ÉÌÎñÐ´×ÖÂ¥	111.664007	40.813853	120201	471	150103
B0G0V1N7JC	ÉÌÎñÐ´×ÖÂ¥	111.664209	40.812154	120201	471	150103
B01D70PEDQ	ÉÌÎñÐ´×ÖÂ¥	111.66373	40.816704	120201	471	150103
B01D702DHJ	×¡Õ¬Ð¡Çø	111.65949	40.812129	120302	471	150103
B01D703D61	ÉÌÎñÐ´×ÖÂ¥	111.664165	40.810951	120201	471	150103
B01D701NL3	×¡Õ¬Ð¡Çø	111.664729	40.816628	120302	471	150103
B0FFH89D96	×¡Õ¬Ð¡Çø	111.664359	40.813269	120302	471	150103
B01D70PE8A	ÉÌ×¡Á½ÓÃÂ¥Óî	111.659466	40.813617	120203	471	150103
B01D702CXZ	ËÞÉá	111.66268	40.813091	120303	471	150103
B0HAC4UTEY	ÉÌÎñ×¡Õ¬Ïà¹Ø	111.664891	40.811556	120000	471	150103
B01D702ERK	×¡Õ¬Ð¡Çø	111.664636	40.815123	120302	471	150103
B0FFHRBLDF	ÉÌÎñ×¡Õ¬Ïà¹Ø	111.659859	40.809833	120000	471	150103
B0FFGNLVZW	×¡Õ¬Ð¡Çø	111.663442	40.814524	120302	471	150103
B0FFGT8BTE	ÉÌÎñ×¡Õ¬Ïà¹Ø	111.661516	40.809163	120000	471	150103
B0FFLAGIKH	ÉÌÎñÐ´×ÖÂ¥	111.661153	40.808707	120201	471	150103
B01D7014W1	×¡Õ¬Ð¡Çø	111.659613	40.807696	120302	471	150103
B0FFGIE1OD	×¡Õ¬Ð¡Çø	111.657307	40.810568	120302	471	150103
B01D702CYI	ËÞÉá	111.660641	40.814191	120303	471	150103
B01D70QWRF	ÉÌÎñÐ´×ÖÂ¥	111.662862	40.809874	120201	471	150103
B01D702E8Y	ÉÌÎñÐ´×ÖÂ¥	111.658269	40.808567	120201	471	150103
B0FFL50XZM	×¡Õ¬Çø	111.662988	40.811144	120300	471	150103
B01D702AT8	×¡Õ¬Ð¡Çø	111.658715	40.810445	120302	471	150103
B0FFKJJCH6	×¡Õ¬Ð¡Çø	111.663637	40.813554	120302	471	150103
B01D702BGJ	×¡Õ¬Ð¡Çø	111.658351	40.811748	120302	471	150103
B01D702C4T	×¡Õ¬Ð¡Çø	111.659637	40.80871	120302	471	150103
B01D702EET	×¡Õ¬Ð¡Çø	111.665238	40.814545	120302	471	150103
B01D701IT7	×¡Õ¬Ð¡Çø	111.657762	40.814035	120302	471	150103
B0FFIWCB0J	ÉÌÎñ×¡Õ¬Ïà¹Ø	111.662669	40.81213	120000	471	150103
B01D701OVO	×¡Õ¬Ð¡Çø	111.662992	40.815979	120302	471	150103
B0FFL5B01B	×¡Õ¬Ð¡Çø	111.66483	40.812653	120302	471	150103
B0FFKG7EEB	×¡Õ¬Ð¡Çø	111.658659	40.808516	120302	471	150103
B01D70PIYG	ÉÌÎñÐ´×ÖÂ¥	111.662231	40.806886	120201	471	150103
B0FFMABVDI	×¡Õ¬Ð¡Çø	111.664645	40.81563	120302	471	150103
B0FFGS20T3	×¡Õ¬Ð¡Çø	111.664009	40.813411	120302	471	150103
B0FFIOZ83P	×¡Õ¬Ð¡Çø	111.657817	40.807628	120302	471	150103
B01D702EM9	×¡Õ¬Ð¡Çø	111.661319	40.807424	120302	471	150103
B01D702ESZ	×¡Õ¬Ð¡Çø	111.661748	40.816635	120302	471	150103
B01D702C4B	ËÞÉá	111.660893	40.808478	120303	471	150103
B0FFJRW77N	ËÞÉá	111.66259	40.808999	120303	471	150103
B01D702DFY	×¡Õ¬Ð¡Çø	111.661765	40.807014	120302	471	150103
B0FFKZWOSA	ÉÌÎñ×¡Õ¬Ïà¹Ø	111.665205	40.811459	120000	471	150103
B01D70P4GU	×¡Õ¬Ð¡Çø	111.662656	40.816743	120302	471	150103
B01D702CYK	ËÞÉá	111.662803	40.813818	120303	471	150103
B0FFLOYMGB	ÉÌÎñ×¡Õ¬Ïà¹Ø	111.664583	40.815108	120000	471	150103
B01D702D79	×¡Õ¬Ð¡Çø	111.658328	40.80785	120302	471	150103
B01D702ETC	×¡Õ¬Ð¡Çø	111.662847	40.816507	120302	471	150103
B01D702EI4	×¡Õ¬Ð¡Çø	111.664256	40.814516	120302	471	150103
B01D702AU6	×¡Õ¬Ð¡Çø	111.666546	40.815998	120302	471	150103
B01D702DQV	×¡Õ¬Ð¡Çø	111.663082	40.815433	120302	471	150103
B0FFJEL592	ÉÌÎñ×¡Õ¬Ïà¹Ø	111.810584	40.561042	120000	471	150123
B0FFG00CRN	×¡Õ¬Ð¡Çø	111.473741	40.760868	120302	471	150121
B01D70OVPG	×¡Õ¬Ð¡Çø	111.47533	40.758081	120302	471	150121
B0FFLKJBLK	ÉÌÎñ×¡Õ¬Ïà¹Ø	111.474952	40.76152	120000	471	150121
B01D7015R0	²úÒµÔ°Çø	111.472253	40.758288	120100	471	150121
B01D70OVOW	×¡Õ¬Ð¡Çø	111.474642	40.756819	120302	471	150121
B0FFKLM6PK	ÉÌÎñ×¡Õ¬Ïà¹Ø	111.812809	40.558802	120000	471	150123
B01D70OVEU	×¡Õ¬Ð¡Çø	111.534182	40.788465	120302	471	150121
B01D70P9UR	×¡Õ¬Ð¡Çø	111.531341	40.794076	120302	471	150121
B01D70395Y	×¡Õ¬Ð¡Çø	111.532963	40.793121	120302	471	150121
B01D70Q5VR	×¡Õ¬Ð¡Çø	111.530036	40.79124	120302	471	150121
B01D70Q641	×¡Õ¬Ð¡Çø	111.529561	40.786973	120302	471	150121
B0FFHWA5N7	×¡Õ¬Çø	111.532782	40.792301	120300	471	150121
B0FFGK2ZKD	×¡Õ¬Ð¡Çø	111.622944	40.746252	120302	471	150104
B0FFGREF2E	×¡Õ¬Ð¡Çø	111.626801	40.745267	120302	471	150104
B01D700BD9	×¡Õ¬Ð¡Çø|ÉÌÎñ×¡Õ¬	111.711659	40.821504	120302|120201	471	150105
B01D70OX8Y	×¡Õ¬Ð¡Çø	111.708597	40.821362	120302	471	150105
B01D703DE4	ÉÌÎñÐ´×ÖÂ¥	111.70931	40.822627	120201	471	150105
B01D702VHF	×¡Õ¬Ð¡Çø	111.709108	40.820084	120302	471	150105
B01D701S6K	×¡Õ¬Ð¡Çø	111.712489	40.81768	120302	471	150105
B0FFHKG1CZ	×¡Õ¬Ð¡Çø	111.713455	40.821446	120302	471	150105
B01D702UR7	×¡Õ¬Ð¡Çø	111.706901	40.822164	120302	471	150105
B0FFFY4I6K	ÉÌÎñÐ´×ÖÂ¥	111.713509	40.820624	120201	471	150105
B01D702VJE	×¡Õ¬Ð¡Çø	111.715363	40.823261	120302	471	150105
B01D702WPE	×¡Õ¬Ð¡Çø	111.710856	40.817522	120302	471	150105
B01D701QIH	×¡Õ¬Ð¡Çø	111.715926	40.826692	120302	471	150105
B01D702VNO	×¡Õ¬Ð¡Çø	111.714724	40.826095	120302	471	150105
B01D70PEMD	×¡Õ¬Ð¡Çø	111.71416	40.819855	120302	471	150105
B01D702TYV	ÉÌÎñÐ´×ÖÂ¥	111.714369	40.824468	120201	471	150105
B0FFF01W7V	ÉÌÎñÐ´×ÖÂ¥	111.710129	40.82273	120201	471	150105
B01D703EDO	ÉÌÎñÐ´×ÖÂ¥	111.712438	40.824079	120201	471	150105
B01D70QXWR	×¡Õ¬Ð¡Çø	111.708046	40.822546	120302	471	150105
B0FFIN1CW6	×¡Õ¬Ð¡Çø	111.714309	40.821034	120302	471	150105
B01D702ULK	×¡Õ¬Ð¡Çø	111.709558	40.821919	120302	471	150105
B01D702UFJ	×¡Õ¬Ð¡Çø	111.709024	40.825653	120302	471	150105
B01D702V36	×¡Õ¬Ð¡Çø	111.708595	40.823386	120302	471	150105
B0FFJ2VALM	ËÞÉá	111.710319	40.821692	120303	471	150105
B0FFJXCFJD	×¡Õ¬Ð¡Çø	111.711644	40.824325	120302	471	150105
B01D703DIW	×¡Õ¬Ð¡Çø	111.707506	40.81821	120302	471	150105
B0H1KR4DS3	×¡Õ¬Ð¡Çø	111.714309	40.821034	120302	471	150105
B0FFHKN2BO	×¡Õ¬Çø	111.708158	40.822626	120300	471	150105
B0FFG09HQA	×¡Õ¬Ð¡Çø	111.707178	40.820036	120302	471	150105
B01D702UFC	ËÞÉá	111.712995	40.821703	120303	471	150105
B0FFINE3A3	×¡Õ¬Ð¡Çø	111.710794	40.817515	120302	471	150105
B0FFFY4LVV	×¡Õ¬Ð¡Çø	111.716693	40.819849	120302	471	150105
B01D70PFP6	×¡Õ¬Ð¡Çø	111.710557	40.820592	120302	471	150105
B0FFIP2ECL	×¡Õ¬Ð¡Çø	111.712805	40.826236	120302	471	150105
B01D701LG9	×¡Õ¬Ð¡Çø	111.7122	40.824799	120302	471	150105
B0FFHQ87YJ	×¡Õ¬Ð¡Çø	111.709087	40.817836	120302	471	150105
B0G3AXIM1J	×¡Õ¬Çø	111.711245	40.824611	120300	471	150105
B0FFHP7TZD	×¡Õ¬Ð¡Çø	111.7102	40.817359	120302	471	150105
B01D702W05	×¡Õ¬Ð¡Çø	111.706957	40.819437	120302	471	150105
B0FFHNOV7S	×¡Õ¬Ð¡Çø	111.71179	40.826479	120302	471	150105
B0FFH1U1IJ	×¡Õ¬Ð¡Çø	111.715235	40.820961	120302	471	150105
B0FFIKSNNX	ÉÌÎñÐ´×ÖÂ¥	111.707806	40.822412	120201	471	150105
B0FFG7YDGK	×¡Õ¬Ð¡Çø	111.711124	40.819141	120302	471	150105
B0FFIAAFN2	×¡Õ¬Ð¡Çø	111.71177	40.826737	120302	471	150105
B01D701ITT	×¡Õ¬Ð¡Çø	111.714272	40.826548	120302	471	150105
B01D702W1M	×¡Õ¬Ð¡Çø	111.711336	40.825871	120302	471	150105
B01D702VC1	×¡Õ¬Ð¡Çø	111.713066	40.824949	120302	471	150105
B01D70PFUK	ÉÌÎñÐ´×ÖÂ¥	111.713731	40.823521	120201	471	150105
B0G2CUAIBA	×¡Õ¬Ð¡Çø	111.710339	40.81706	120302	471	150105
B01D702UP3	×¡Õ¬Ð¡Çø	111.708715	40.818593	120302	471	150105
B0FFGSGTMD	×¡Õ¬Çø	111.710832	40.825849	120300	471	150105
B01D702UMK	×¡Õ¬Ð¡Çø	111.715169	40.825215	120302	471	150105
B01D702V88	×¡Õ¬Ð¡Çø	111.712118	40.823964	120302	471	150105
B01D702U92	×¡Õ¬Ð¡Çø	111.707179	40.823574	120302	471	150105
B0FFGE19V4	×¡Õ¬Ð¡Çø	111.708892	40.824649	120302	471	150105
B01D702UV3	×¡Õ¬Ð¡Çø	111.716253	40.82585	120302	471	150105
B01D70P5OT	×¡Õ¬Ð¡Çø	111.713066	40.825981	120302	471	150105
B01D70P6XM	×¡Õ¬Ð¡Çø	111.708133	40.826207	120302	471	150105
B01D702UMR	×¡Õ¬Ð¡Çø	111.716001	40.82531	120302	471	150105
B01D702UJ6	×¡Õ¬Ð¡Çø	111.710838	40.823762	120302	471	150105
B01D70RHA8	×¡Õ¬Ð¡Çø	111.715847	40.823238	120302	471	150105
B01D702VPP	ËÞÉá	111.709217	40.824428	120303	471	150105
B0FFFXL6KK	ËÞÉá	111.707645	40.824653	120303	471	150105
B0FFKFC5GA	ËÞÉá	111.707282	40.824173	120303	471	150105
B0FFIN7C8P	ËÞÉá	111.707148	40.825038	120303	471	150105
B01D702UE9	×¡Õ¬Ð¡Çø	111.713952	40.818799	120302	471	150105
B01D702W0Z	×¡Õ¬Ð¡Çø	111.712226	40.826223	120302	471	150105
B01D70P5J6	ËÞÉá	111.707131	40.822996	120303	471	150105
B01D70PIYD	×¡Õ¬Ð¡Çø	111.716664	40.818351	120302	471	150105
B01D702TWS	ËÞÉá	111.716736	40.822248	120303	471	150105
B0FFG2T0VM	×¡Õ¬Ð¡Çø	111.675809	40.788989	120302	471	150104
B0FFHRHY3R	×¡Õ¬Ð¡Çø	111.667186	40.794296	120302	471	150104
B0FFHKG0S8	×¡Õ¬Ð¡Çø	111.675914	40.787922	120302	471	150104
B0HDF6GIP2	ÉÌÎñ×¡Õ¬Ïà¹Ø	111.67512	40.791063	120000	471	150104
B01D702FQ0	×¡Õ¬Ð¡Çø	111.670721	40.79611	120302	471	150104
B01D702P1F	×¡Õ¬Ð¡Çø	111.667125	40.793637	120302	471	150104
B0FFKH6NBK	ÉçÇøÖÐÐÄ	111.672814	40.790457	120304	471	150104
B0FFK0K7U6	×¡Õ¬Ð¡Çø	111.676745	40.788419	120302	471	150104
B0FFF41Y8X	×¡Õ¬Ð¡Çø	111.668777	40.79614	120302	471	150104
B0FFI9BPOA	ËÞÉá	111.669877	40.795013	120303	471	150104
B0GRHHUJ26	ÉÌÎñ×¡Õ¬Ïà¹Ø	111.674902	40.795668	120000	471	150104
B0FFI9BRR6	ËÞÉá	111.671136	40.795945	120303	471	150104
B0G136ZD6A	ÉÌÎñ×¡Õ¬Ïà¹Ø	111.676455	40.788319	120000	471	150104
B0FFF8MYTA	ÉÌÎñ×¡Õ¬Ïà¹Ø	111.674333	40.793783	120000	471	150104
B01D70QX1D	×¡Õ¬Çø	111.668462	40.796568	120300	471	150104
B0FFF0LAIO	×¡Õ¬Ð¡Çø	111.672714	40.78747	120302	471	150104
B0FFI9BQAZ	ÉçÇøÖÐÐÄ	111.676253	40.788019	120304	471	150104
B01D702I4P	ËÞÉá	111.672297	40.796619	120303	471	150104
B01D702OM0	×¡Õ¬Ð¡Çø	111.66983	40.790768	120302	471	150104
B01D702HR2	×¡Õ¬Ð¡Çø	111.67206	40.79134	120302	471	150104
B01D70OX3Y	×¡Õ¬Ð¡Çø	111.674746	40.794761	120302	471	150104
B01D702GJ1	×¡Õ¬Ð¡Çø	111.674058	40.786924	120302	471	150104
B01D702IL2	×¡Õ¬Ð¡Çø	111.668674	40.791319	120302	471	150104
B01D702HMS	×¡Õ¬Ð¡Çø	111.674863	40.790307	120302	471	150104
B01D700BE5	×¡Õ¬Ð¡Çø	111.676111	40.79656	120302	471	150104
B01D701MDX	×¡Õ¬Ð¡Çø	111.669861	40.794106	120302	471	150104
B0FFF3C4W3	×¡Õ¬Ð¡Çø	111.669344	40.790306	120302	471	150104
B0FFHE20EA	×¡Õ¬Ð¡Çø	111.672468	40.793276	120302	471	150104
B0FFKHB04F	×¡Õ¬Ð¡Çø	111.674321	40.792221	120302	471	150104
B01D7023FV	×¡Õ¬Ð¡Çø	111.673302	40.795146	120302	471	150104
B01D70OX8F	×¡Õ¬Ð¡Çø	111.668302	40.7889	120302	471	150104
B0FFL776LE	×¡Õ¬Ð¡Çø	111.671462	40.78886	120302	471	150104
B01D70RA34	×¡Õ¬Ð¡Çø	111.67023	40.790119	120302	471	150104
B01D702IZQ	×¡Õ¬Ð¡Çø	111.67359	40.796763	120302	471	150104
B01D702ILV	×¡Õ¬Ð¡Çø	111.668265	40.793071	120302	471	150104
B0FFG06055	×¡Õ¬Ð¡Çø	111.673052	40.788646	120302	471	150104
B0FFFZH6N3	×¡Õ¬Ð¡Çø	111.672974	40.787975	120302	471	150104
B01D702FQ5	×¡Õ¬Ð¡Çø	111.67113	40.796187	120302	471	150104
B0GRVXW67U	×¡Õ¬Çø	111.618613	40.824998	120300	471	150103
B0GDR1E5F1	ÉçÇøÖÐÐÄ	111.617627	40.824654	120304	471	150103
B0FFIPQ48Q	×¡Õ¬Ð¡Çø	111.617291	40.824479	120302	471	150103
B01D7026WT	×¡Õ¬Ð¡Çø	111.621476	40.818284	120302	471	150103
B0FFI8OAXL	ÉÌ×¡Á½ÓÃÂ¥Óî	111.62557	40.818448	120203	471	150103
B0FFGCFYUW	×¡Õ¬Ð¡Çø	111.625592	40.825998	120302	471	150103
B0FFFX01LA	×¡Õ¬Ð¡Çø	111.626594	40.825193	120302	471	150103
B01D70RAXV	²úÒµÔ°Çø	111.826391	40.513663	120100	471	150123
B0G3O7D307	²úÒµÔ°Çø	111.825549	40.514693	120100	471	150123
B01D70Q5XN	×¡Õ¬Ð¡Çø	111.673679	40.761372	120302	471	150104
B01D70P9VP	×¡Õ¬Ð¡Çø	111.66751	40.759153	120302	471	150104
B0G0DUBE8T	×¡Õ¬Ð¡Çø	111.667858	40.759909	120302	471	150104
B01D70OX94	×¡Õ¬Ð¡Çø	111.673604	40.757771	120302	471	150104
B01D70RCXS	×¡Õ¬Ð¡Çø	111.67227	40.765604	120302	471	150104
B0FFJ1G0R0	×¡Õ¬Ð¡Çø	111.673116	40.757507	120302	471	150104
B0FFKM4PAX	×¡Õ¬Ð¡Çø	111.670808	40.759089	120302	471	150104
B01D70OX8E	×¡Õ¬Ð¡Çø	111.674984	40.766277	120302	471	150104
B01D70PF8V	×¡Õ¬Ð¡Çø	111.651053	40.797244	120302	471	150104
B01D702TQL	×¡Õ¬Ð¡Çø	111.64999	40.803781	120302	471	150104
B01D70PFD0	ÉÌ×¡Á½ÓÃÂ¥Óî	111.654533	40.805913	120203	471	150104
B01D702SGG	×¡Õ¬Ð¡Çø	111.653438	40.802329	120302	471	150104
B01D702IG0	×¡Õ¬Ð¡Çø	111.656299	40.799411	120302	471	150104
B01D70P3R4	×¡Õ¬Ð¡Çø	111.653371	40.801258	120302	471	150104
B01D70OX8C	×¡Õ¬Ð¡Çø	111.651473	40.805436	120302	471	150104
B0FFIMLDA4	×¡Õ¬Ð¡Çø	111.653889	40.804061	120302	471	150104
B01D70QFSE	×¡Õ¬Ð¡Çø	111.648547	40.802628	120302	471	150104
B0FFIMLD9O	×¡Õ¬Ð¡Çø	111.652438	40.805234	120302	471	150104
B0FFIMLD9L	×¡Õ¬Ð¡Çø	111.653109	40.805141	120302	471	150104
B0FFIMLFAO	×¡Õ¬Çø	111.651935	40.803592	120300	471	150104
B0FFM5CD02	×¡Õ¬Ð¡Çø	111.652886	40.805448	120302	471	150104
B01D701IU7	×¡Õ¬Ð¡Çø	111.650931	40.805172	120302	471	150104
B01D702IFS	×¡Õ¬Ð¡Çø	111.656505	40.798613	120302	471	150104
B0FFIMLDA9	×¡Õ¬Ð¡Çø	111.653001	40.80613	120302	471	150104
B0FFI9NSTS	×¡Õ¬Ð¡Çø	111.652352	40.797276	120302	471	150104
B0FFIMLD9K	×¡Õ¬Ð¡Çø	111.65228	40.806549	120302	471	150104
B0FFIYROEU	ÉÌÎñ×¡Õ¬Ïà¹Ø	111.650439	40.799367	120000	471	150104
B0GK1AW3U7	×¡Õ¬Çø	111.656761	40.804669	120300	471	150104
B0FFLGWLCT	ÉÌÎñ×¡Õ¬Ïà¹Ø	111.6544	40.805425	120000	471	150104
B0GK97QIAP	ÉÌÎñ×¡Õ¬Ïà¹Ø	111.656748	40.804666	120000	471	150104
B01D70R9A7	×¡Õ¬Ð¡Çø	111.648752	40.797371	120302	471	150104
B01D702AOS	×¡Õ¬Ð¡Çø	111.65651	40.806117	120302	471	150104
B01D702LGG	×¡Õ¬Ð¡Çø	111.680376	40.830652	120302	471	150102
B01D703EE2	×¡Õ¬Ð¡Çø	111.682061	40.830851	120302	471	150102
B01D702LL7	×¡Õ¬Ð¡Çø	111.681855	40.82934	120302	471	150102
B01D702LWJ	×¡Õ¬Ð¡Çø	111.684513	40.830884	120302	471	150102
B01D702O47	×¡Õ¬Ð¡Çø	111.684523	40.833262	120302	471	150102
B01D702N1V	×¡Õ¬Ð¡Çø	111.679809	40.830401	120302	471	150102
B01D702PIB	×¡Õ¬Ð¡Çø	111.679047	40.8311	120302	471	150102
B01D702LGJ	ÉÌÎñÐ´×ÖÂ¥	111.680594	40.830477	120201	471	150102
B01D702LKY	×¡Õ¬Ð¡Çø	111.681059	40.829392	120302	471	150102
B01D702M6G	×¡Õ¬Ð¡Çø	111.681144	40.83136	120302	471	150102
B01D702KUX	×¡Õ¬Ð¡Çø	111.679378	40.82881	120302	471	150102
B01D702N0R	ËÞÉá	111.681943	40.831625	120303	471	150102
B01D702LL8	×¡Õ¬Ð¡Çø	111.685398	40.834216	120302	471	150102
B01D702N0P	×¡Õ¬Ð¡Çø	111.680763	40.831721	120302	471	150102
B01D702JQI	×¡Õ¬Ð¡Çø	111.679315	40.833645	120302	471	150102
B01D702M1G	×¡Õ¬Ð¡Çø	111.683253	40.828904	120302	471	150102
B01D70QTHT	ÉÌÎñÐ´×ÖÂ¥	111.678949	40.830146	120201	471	150102
B01D702LSS	×¡Õ¬Ð¡Çø	111.682826	40.829821	120302	471	150102
B0FFJ4UNTE	×¡Õ¬Çø	111.68285	40.829476	120300	471	150102
B01D702MNX	×¡Õ¬Ð¡Çø	111.684005	40.828075	120302	471	150102
B01D702KVZ	×¡Õ¬Ð¡Çø	111.685377	40.835958	120302	471	150102
B01D702JV9	×¡Õ¬Ð¡Çø	111.677597	40.829264	120302	471	150102
B01D702M04	×¡Õ¬Ð¡Çø	111.684023	40.831129	120302	471	150102
B01D702KJS	×¡Õ¬Ð¡Çø	111.677476	40.827279	120302	471	150102
B01D702MWK	ËÞÉá	111.682626	40.83185	120303	471	150102
B01D702LGZ	×¡Õ¬Ð¡Çø	111.681774	40.830141	120302	471	150102
B01D702M1L	×¡Õ¬Ð¡Çø	111.682967	40.828137	120302	471	150102
B01D702LSZ	×¡Õ¬Ð¡Çø	111.684057	40.830365	120302	471	150102
B0FFIAK5BM	×¡Õ¬Ð¡Çø	111.678308	40.82723	120302	471	150102
B01D702KK4	×¡Õ¬Ð¡Çø	111.677722	40.828467	120302	471	150102
B01D702O52	×¡Õ¬Ð¡Çø	111.679623	40.826863	120302	471	150102
B01D702LGK	×¡Õ¬Ð¡Çø	111.679261	40.82729	120302	471	150102
B01D702LKN	ËÞÉá	111.681741	40.829856	120303	471	150102
B01D702MNY	ËÞÉá	111.684796	40.828646	120303	471	150102
B01D702MNS	ËÞÉá	111.683889	40.828231	120303	471	150102
B01D702JUU	×¡Õ¬Ð¡Çø	111.678091	40.828428	120302	471	150102
B01D702JUW	×¡Õ¬Ð¡Çø	111.67793	40.828408	120302	471	150102
B01D702KV2	×¡Õ¬Ð¡Çø	111.681353	40.827745	120302	471	150102
B01D702N4W	ËÞÉá	111.686559	40.827587	120303	471	150102
B01D702KJV	ËÞÉá	111.677317	40.827655	120303	471	150102
B01D702NLF	×¡Õ¬Ð¡Çø	111.681793	40.827036	120302	471	150102
B01D702N00	×¡Õ¬Ð¡Çø	111.684698	40.829307	120302	471	150102
B0FFIOU3OP	Â¥ÓîÏà¹Ø	111.684093	40.828647	120200	471	150102
B0FFL0F800	ËÞÉá	111.685192	40.829437	120303	471	150102
B01D702M5H	×¡Õ¬Ð¡Çø	111.683541	40.830605	120302	471	150102
B01D702765	×¡Õ¬Ð¡Çø	111.68518	40.834801	120302	471	150102
B01D702MC9	×¡Õ¬Ð¡Çø	111.686877	40.827472	120302	471	150102
B01D702KVO	×¡Õ¬Ð¡Çø	111.681899	40.827415	120302	471	150102
B0FFIXZ835	ÉÌÎñ×¡Õ¬Ïà¹Ø	111.682314	40.827945	120000	471	150102
B01D702P3B	×¡Õ¬Ð¡Çø	111.683445	40.826817	120302	471	150102
B01D702MNN	×¡Õ¬Ð¡Çø	111.684816	40.82846	120302	471	150102
B01D702LGQ	×¡Õ¬Ð¡Çø	111.680455	40.829859	120302	471	150102
B01D702OEO	×¡Õ¬Ð¡Çø	111.684613	40.827126	120302	471	150102
B01D702KJH	×¡Õ¬Ð¡Çø	111.676938	40.827821	120302	471	150102
B0FFJ11XR4	ÉÌÎñ×¡Õ¬Ïà¹Ø	111.683402	40.827536	120000	471	150102
B0FFJCBMMC	ÉÌÎñ×¡Õ¬Ïà¹Ø	111.677976	40.827348	120000	471	150102
B01D702KVX	×¡Õ¬Ð¡Çø	111.682696	40.827693	120302	471	150102
B0FFH1PMMK	×¡Õ¬Ð¡Çø	111.677459	40.826854	120302	471	150102
B01D702KKE	×¡Õ¬Ð¡Çø	111.678138	40.827715	120302	471	150102
B01D702M22	×¡Õ¬Ð¡Çø	111.685202	40.827961	120302	471	150102
B01D702KYT	×¡Õ¬Ð¡Çø	111.682212	40.828475	120302	471	150102
B0H6L5E8WO	ÉÌÎñÐ´×ÖÂ¥	111.683997	40.834228	120201	471	150102
B01D702LGA	×¡Õ¬Ð¡Çø	111.680341	40.82809	120302	471	150102
B01D702O4P	ÉÌÎñÐ´×ÖÂ¥	111.680122	40.827271	120201	471	150102
B01D702N0E	×¡Õ¬Ð¡Çø	111.685818	40.830367	120302	471	150102
B01D70PFKY	×¡Õ¬Ð¡Çø	111.68394	40.826944	120302	471	150102
B01D702KYZ	×¡Õ¬Ð¡Çø	111.681986	40.828881	120302	471	150102
B0FFJ10IE1	×¡Õ¬Çø	111.68305	40.830168	120300	471	150102
B01D702LWN	×¡Õ¬Ð¡Çø	111.684906	40.831218	120302	471	150102
B01D702KQY	×¡Õ¬Ð¡Çø	111.684989	40.832631	120302	471	150102
B01D702LT8	×¡Õ¬Ð¡Çø	111.682957	40.832113	120302	471	150102
B01D702JYA	×¡Õ¬Ð¡Çø	111.68291	40.827249	120302	471	150102
B0FFH89DB6	×¡Õ¬Ð¡Çø	111.684661	40.829876	120302	471	150102
B01D702KI0	×¡Õ¬Ð¡Çø	111.683047	40.834087	120302	471	150102
B01D702N12	×¡Õ¬Ð¡Çø	111.679197	40.826899	120302	471	150102
B01D702JSE	×¡Õ¬Ð¡Çø	111.679029	40.827875	120302	471	150102
B01D702OYC	×¡Õ¬Ð¡Çø	111.68564	40.82706	120302	471	150102
B01D702MJI	×¡Õ¬Ð¡Çø	111.685121	40.831768	120302	471	150102
B0FFJ2Z1W4	×¡Õ¬Ð¡Çø	111.685153	40.83499	120302	471	150102
B01D702KVI	×¡Õ¬Ð¡Çø	111.678334	40.829276	120302	471	150102
B01D702KZ5	×¡Õ¬Ð¡Çø	111.681354	40.828693	120302	471	150102
B0H1KC3CON	ÉÌÎñ×¡Õ¬Ïà¹Ø	111.680414	40.830734	120000	471	150102
B01D702O8F	×¡Õ¬Ð¡Çø	111.682733	40.830508	120302	471	150102
B01D702MND	×¡Õ¬Ð¡Çø	111.683548	40.828281	120302	471	150102
B01D702LWA	×¡Õ¬Ð¡Çø	111.68519	40.830652	120302	471	150102
B01D702LLR	×¡Õ¬Ð¡Çø	111.686069	40.834422	120302	471	150102
B0FFL0NFD9	ÉÌÎñ×¡Õ¬Ïà¹Ø	111.681685	40.829856	120000	471	150102
B01D702OE5	×¡Õ¬Ð¡Çø	111.685263	40.827376	120302	471	150102
B01D70PG8G	×¡Õ¬Ð¡Çø	111.682911	40.828959	120302	471	150102
B0FFJ3WTBQ	×¡Õ¬Ð¡Çø	111.684253	40.836378	120302	471	150102
B01D702NN7	×¡Õ¬Ð¡Çø	111.686129	40.827645	120302	471	150102
B01D702LSD	×¡Õ¬Ð¡Çø	111.683066	40.829483	120302	471	150102
B0FFKE1GRS	×¡Õ¬Ð¡Çø	111.677795	40.827278	120302	471	150102
B0FFIN7ZIS	ÉÌÎñ×¡Õ¬Ïà¹Ø	111.680664	40.83022	120000	471	150102
B01D702KU3	×¡Õ¬Ð¡Çø	111.679385	40.829524	120302	471	150102
B01D702LWO	×¡Õ¬Ð¡Çø	111.684743	40.830332	120302	471	150102
B01D702N5Z	ËÞÉá	111.682292	40.82959	120303	471	150102
B01D70OVF3	×¡Õ¬Ð¡Çø	111.528252	40.784626	120302	471	150121
B0FFG7K8FA	×¡Õ¬Ð¡Çø	111.534712	40.784443	120302	471	150121
B0FFJ560AF	×¡Õ¬Ð¡Çø	111.534261	40.781513	120302	471	150121
B0FFMA37WS	×¡Õ¬Çø	111.528055	40.782312	120300	471	150121
B01D70RBD4	×¡Õ¬Ð¡Çø	111.532733	40.785973	120302	471	150121
B0FFG7UHCX	×¡Õ¬Ð¡Çø	111.533345	40.786625	120302	471	150121
B0GRVXVYO8	²úÒµÔ°Çø	111.527393	40.778593	120100	471	150121
B0FFF8NMFP	ÉÌÎñ×¡Õ¬Ïà¹Ø	111.536727	40.781555	120000	471	150121
B0FFF8JC7J	ÉÌÎñ×¡Õ¬Ïà¹Ø	111.536635	40.779953	120000	471	150121
B01D702MLA	×¡Õ¬Ð¡Çø	111.704086	40.800003	120302	471	150105
B01D701DKU	ÉÌ×¡Á½ÓÃÂ¥Óî	111.702317	40.800455	120203	471	150105
B0FFJ0FSFH	×¡Õ¬Ð¡Çø	111.699869	40.801302	120302	471	150105
B01D702P2K	×¡Õ¬Ð¡Çø	111.7062	40.797076	120302	471	150105
B0G39OX95Z	×¡Õ¬Ð¡Çø	111.702698	40.800356	120302	471	150105
B01D703BLX	×¡Õ¬Ð¡Çø	111.701571	40.801318	120302	471	150105
B01D70P56D	ÉÌÎñÐ´×ÖÂ¥	111.6996	40.799843	120201	471	150105
B01D703BM9	×¡Õ¬Ð¡Çø	111.699213	40.799554	120302	471	150105
B01D702N8Q	×¡Õ¬Ð¡Çø	111.704438	40.801911	120302	471	150105
B0FFINHXWZ	×¡Õ¬Ð¡Çø	111.700412	40.798342	120302	471	150105
B01D702OSE	×¡Õ¬Ð¡Çø	111.704635	40.79828	120302	471	150105
B01D702JBW	×¡Õ¬Ð¡Çø	111.7	40.798074	120302	471	150105
B0FFGD70LB	×¡Õ¬Çø	111.699503	40.803035	120300	471	150105
B0FFH28NEQ	ÉÌÎñÐ´×ÖÂ¥	111.699963	40.799461	120201	471	150105
B01D702L8K	ËÞÉá	111.7013	40.799463	120303	471	150105
B0HUUCSYCJ	×¡Õ¬Ð¡Çø	111.704465	40.797568	120302	471	150105
B01D70QFRP	×¡Õ¬Ð¡Çø	111.70658	40.798838	120302	471	150105
B01D702L8J	×¡Õ¬Ð¡Çø	111.702745	40.798059	120302	471	150105
B01D702OEG	ÉÌÎñÐ´×ÖÂ¥	111.702489	40.796841	120201	471	150105
B0FFHCB8UU	×¡Õ¬Ð¡Çø	111.706296	40.799665	120302	471	150105
B0FFGKXSD6	ÉÌÎñÐ´×ÖÂ¥	111.703003	40.796809	120201	471	150105
B0FFGMNMRM	ËÞÉá	111.699513	40.800697	120303	471	150105
B0FFI94XAA	ÉçÇøÖÐÐÄ|Éú»î·þÎñ	111.702634	40.800521	120304|070000	471	150105
B0FFHEAR3C	×¡Õ¬Ð¡Çø	111.698577	40.806618	120302	471	150105
B01D702NZT	ËÞÉá	111.702149	40.80203	120303	471	150105
B01D702JBE	ËÞÉá	111.700148	40.79879	120303	471	150105
B0FFF3YJU0	×¡Õ¬Çø	111.704442	40.797535	120300	471	150105
B01D702F2L	ËÞÉá	111.699726	40.804739	120303	471	150105
B0FFKBCJ7V	×¡Õ¬Ð¡Çø	111.840027	40.386186	120302	471	150123
B01D701ZTP	×¡Õ¬Ð¡Çø	111.458369	41.094961	120302	471	150125
B01D701ZTZ	×¡Õ¬Ð¡Çø	111.462293	41.087918	120302	471	150125
B01D70R9V6	×¡Õ¬Ð¡Çø	111.461419	41.09221	120302	471	150125
B0FFJ3EN0I	×¡Õ¬Ð¡Çø	111.460612	41.091181	120302	471	150125
B0FFGCE30I	×¡Õ¬Ð¡Çø	111.464889	41.091941	120302	471	150125
B01D70OVXY	×¡Õ¬Ð¡Çø	111.462118	41.095162	120302	471	150125
B01D70QG60	×¡Õ¬Ð¡Çø	111.459089	41.095789	120302	471	150125
B0G2SYJDLK	×¡Õ¬Ð¡Çø	111.464355	41.08836	120302	471	150125
B0FFGSFP83	×¡Õ¬Ð¡Çø	111.459437	41.093949	120302	471	150125
B0FFKQUCH1	×¡Õ¬Ð¡Çø	111.465383	41.087858	120302	471	150125
B0FFFXKFZP	×¡Õ¬Ð¡Çø	111.458563	41.094567	120302	471	150125
B01D701ZTY	×¡Õ¬Ð¡Çø	111.457516	41.092552	120302	471	150125
B0FFFROTAF	×¡Õ¬Ð¡Çø	111.463959	41.092667	120302	471	150125
B01D701ZUK	×¡Õ¬Ð¡Çø	111.457019	41.092211	120302	471	150125
B0FFGSEWX9	ÉÌÎñ×¡Õ¬Ïà¹Ø	111.461294	41.09423	120000	471	150125
B01D70QS6A	ÉÌÎñ×¡Õ¬Ïà¹Ø	111.460889	41.094373	120000	471	150125
B01D70PAKX	×¡Õ¬Ð¡Çø	111.459002	41.091931	120302	471	150125
B01D70OZ7G	×¡Õ¬Ð¡Çø	111.466033	41.087132	120302	471	150125
B01D70OVXX	×¡Õ¬Ð¡Çø	111.460306	41.086848	120302	471	150125
B0FFF3WAZW	ÉÌÎñÐ´×ÖÂ¥	111.665995	40.778837	120201	471	150104
B01D702M8H	×¡Õ¬Ð¡Çø	111.66474	40.78538	120302	471	150104
B01D70QFSP	×¡Õ¬Ð¡Çø	111.663341	40.784915	120302	471	150104
B01D70P3XL	ËÞÉá	111.662211	40.780925	120303	471	150104
B0FFF01IQF	×¡Õ¬Çø	111.661362	40.783914	120300	471	150104
B01D70R8UV	×¡Õ¬Ð¡Çø	111.663243	40.786272	120302	471	150104
B0FFKV55Y9	×¡Õ¬Ð¡Çø	111.66476	40.780775	120302	471	150104
B01D70P5WM	×¡Õ¬Ð¡Çø	111.660391	40.784329	120302	471	150104
B0GR5Z22X0	ÉÌÎñÐ´×ÖÂ¥	111.66295	40.776992	120201	471	150104
B0FFM9ZKOE	ÉÌÎñ×¡Õ¬Ïà¹Ø	111.663295	40.781859	120000	471	150104
B01D700BE4	×¡Õ¬Ð¡Çø	111.664798	40.778523	120302	471	150104
B0FFJBWMLI	ÉÌÎñ×¡Õ¬Ïà¹Ø	111.664391	40.780588	120000	471	150104
B0FFHKFPX6	×¡Õ¬Ð¡Çø	111.656935	40.786715	120302	471	150104
B0FFI9F8CQ	ËÞÉá	111.664988	40.784534	120303	471	150104
B0FFGHQJX0	×¡Õ¬Ð¡Çø	111.657499	40.786657	120302	471	150104
B01D70P4T8	×¡Õ¬Ð¡Çø	111.657827	40.785683	120302	471	150104
B0FFIZLB4I	ËÞÉá	111.658377	40.785594	120303	471	150104
B01D70P6HR	ËÞÉá	111.65857	40.786723	120303	471	150104
B01D703BVI	×¡Õ¬Ð¡Çø	111.660937	40.786247	120302	471	150104
B01D70OXAH	×¡Õ¬Ð¡Çø	111.767173	40.811716	120302	471	150105
B01D703B7O	×¡Õ¬Ð¡Çø	111.768269	40.810754	120302	471	150105
B0H16SZFWJ	×¡Õ¬Ð¡Çø	111.771308	40.813011	120302	471	150105
B01D7037RS	×¡Õ¬Ð¡Çø	111.767247	40.80916	120302	471	150105
B0FFJRRZHO	×¡Õ¬Çø	111.775102	40.806801	120300	471	150105
B01D70OWBA	ÉÌÎñÐ´×ÖÂ¥|¿Æ½ÌÎÄ»¯·þÎñ	111.69573	40.870152	120201|141200	471	150102
B0GULHSE56	ÉÌÎñ×¡Õ¬Ïà¹Ø	111.601164	40.748885	120000	471	150104
B01D703DST	×¡Õ¬Ð¡Çø	111.680792	40.853279	120302	471	150102
B01D7025BM	×¡Õ¬Ð¡Çø	111.684179	40.853458	120302	471	150102
B0FFI00O94	ÉÌÎñÐ´×ÖÂ¥	111.678676	40.852887	120201	471	150102
B01D70QSGY	×¡Õ¬Ð¡Çø	111.678184	40.855146	120302	471	150102
B0FFKMJRX5	×¡Õ¬Ð¡Çø	111.67912	40.852095	120302	471	150102
B0FFKOIGBZ	ÉÌÎñ×¡Õ¬Ïà¹Ø	111.681937	40.85198	120000	471	150102
B0FFH1N0AY	ÉÌÎñ×¡Õ¬Ïà¹Ø	111.686043	40.848109	120000	471	150102
B0FFKOESS8	ÉÌÎñ×¡Õ¬Ïà¹Ø	111.681595	40.851023	120000	471	150102
B0FFIZQLA6	×¡Õ¬Ð¡Çø	111.685624	40.853888	120302	471	150102
B0FFL7O8HM	ËÞÉá	111.681249	40.851899	120303	471	150102
B0FFGZRQLO	×¡Õ¬Ð¡Çø	111.677815	40.851612	120302	471	150102
B0FFF42WYL	×¡Õ¬Ð¡Çø	111.677164	40.851063	120302	471	150102
B0HBRH5WEE	×¡Õ¬Çø	111.679885	40.854381	120300	471	150102
B0FFG1DWDE	×¡Õ¬Ð¡Çø	111.686729	40.849696	120302	471	150102
B0FFFX1SWI	×¡Õ¬Ð¡Çø	111.679283	40.847082	120302	471	150102
B0FFH9DJXK	×¡Õ¬Ð¡Çø	111.686411	40.855325	120302	471	150102
B0FFJIGS7K	ÉÌÎñ×¡Õ¬Ïà¹Ø	111.678532	40.84746	120000	471	150102
B0FFI61UIP	ËÞÉá	111.680245	40.846899	120303	471	150102
B0FFJIG13Q	ËÞÉá	111.677916	40.847805	120303	471	150102
B0FFF7KONF	ËÞÉá	111.68372	40.849235	120303	471	150102
B0FFKPEH8L	ËÞÉá	111.67827	40.847276	120303	471	150102
B0FFHLKELK	ÉÌÎñ×¡Õ¬Ïà¹Ø	111.677646	40.856044	120000	471	150102
B0FFHLKL9Z	ÉÌÎñ×¡Õ¬Ïà¹Ø	111.677331	40.856661	120000	471	150102
B0FFHHRG5Y	ÉÌÎñ×¡Õ¬Ïà¹Ø	111.791101	40.792836	120000	471	150105
B0FFLE6US7	×¡Õ¬Ð¡Çø	111.788457	40.795518	120302	471	150105
B0G3JU63UC	×¡Õ¬Ð¡Çø	111.786647	40.793635	120302	471	150105
B0FFGWOIZF	×¡Õ¬Ð¡Çø	111.787049	40.792586	120302	471	150105
B01D70OZ7R	×¡Õ¬Ð¡Çø	111.46074	41.082508	120302	471	150125
B01D70OVYK	×¡Õ¬Ð¡Çø	111.464196	41.080991	120302	471	150125
B01D703BRG	×¡Õ¬Ð¡Çø	111.465932	41.08615	120302	471	150125
B0FFH1M6C7	×¡Õ¬Ð¡Çø	111.46571	41.08052	120302	471	150125
B01D70PAAE	×¡Õ¬Ð¡Çø	111.458763	41.081662	120302	471	150125
B01D70QNXV	×¡Õ¬Çø	111.460468	41.08149	120300	471	150125
B01D70RCOL	×¡Õ¬Ð¡Çø	111.461165	41.086293	120302	471	150125
B0FFFRVMI2	×¡Õ¬Ð¡Çø	111.459712	41.079251	120302	471	150125
B01D701ZTI	×¡Õ¬Ð¡Çø	111.461203	41.085622	120302	471	150125
B0FFF0ACFD	ÉÌÎñÐ´×ÖÂ¥	111.459711	41.081022	120201	471	150125
B01D701ZRJ	×¡Õ¬Ð¡Çø	111.461881	41.085904	120302	471	150125
B0G0LRJL8Z	×¡Õ¬Ð¡Çø	111.435235	40.736113	120302	471	150121
B0FFKOYH6S	ÉÌÎñ×¡Õ¬Ïà¹Ø	111.83296	40.925793	120000	471	150102
B0FFG9DNZG	×¡Õ¬Ð¡Çø	111.847561	40.826298	120302	471	150105
B01D703EE4	×¡Õ¬Ð¡Çø	111.495576	40.769968	120302	471	150121
B0FFJNDF9S	ÉÌÎñ×¡Õ¬Ïà¹Ø	111.847397	40.985187	120000	471	150102
B0FFJ01JPX	×¡Õ¬Ð¡Çø	111.671378	40.767561	120302	471	150104
B0FFKOGREM	×¡Õ¬Ð¡Çø	111.670649	40.767332	120302	471	150104
B0FFF5OE0N	×¡Õ¬Ð¡Çø	111.667169	40.774756	120302	471	150104
B0FFLGSRFL	ÉÌÎñ×¡Õ¬Ïà¹Ø	111.676628	40.77338	120000	471	150104
B0FFHSFO9A	ÉÌÎñ×¡Õ¬Ïà¹Ø	111.674309	40.776623	120000	471	150104
B0G24DF2Q2	²úÒµÔ°Çø	111.588888	40.899705	120100	471	150103
B01D70254G	×¡Õ¬Ð¡Çø	111.703617	40.860246	120302	471	150102
B01D70QELH	ÉÌÎñÐ´×ÖÂ¥	111.701246	40.860966	120201	471	150102
B01D7026BE	×¡Õ¬Ð¡Çø	111.704489	40.863103	120302	471	150102
B0FFGFDNQ3	ÉÌÎñÐ´×ÖÂ¥	111.703545	40.858952	120201	471	150102
B0FFG9U3L0	ÉÌÎñÐ´×ÖÂ¥	111.706559	40.861868	120201	471	150102
B01D70P7MF	×¡Õ¬Ð¡Çø	111.699915	40.863653	120302	471	150102
B01D70RGPD	×¡Õ¬Ð¡Çø	111.706708	40.86282	120302	471	150102
B0FFJSSG2I	ÉÌÎñ×¡Õ¬Ïà¹Ø	111.703833	40.861165	120000	471	150102
B0HUAS09MN	×¡Õ¬Çø	111.703585	40.858888	120300	471	150102
B0FFG0HSRY	×¡Õ¬Ð¡Çø	111.706059	40.859654	120302	471	150102
B0FFF86VQD	ÉÌ×¡Á½ÓÃÂ¥Óî	111.704823	40.857489	120203	471	150102
B0FFF460RS	×¡Õ¬Ð¡Çø	111.698369	40.858967	120302	471	150102
B01D702OBZ	×¡Õ¬Ð¡Çø	111.693339	40.829047	120302	471	150102
B01D701IPG	×¡Õ¬Ð¡Çø	111.69176	40.836313	120302	471	150102
B0FFKJF3WL	ÉÌÎñÐ´×ÖÂ¥	111.689608	40.830732	120201	471	150102
B0FFG9EZOV	ÉÌÎñÐ´×ÖÂ¥	111.689294	40.833555	120201	471	150102
B01D701IS7	×¡Õ¬Ð¡Çø	111.689496	40.836683	120302	471	150102
B0FFI9NNGS	ÉÌÎñÐ´×ÖÂ¥|Éú»î·þÎñ	111.69603	40.831577	120201|071600	471	150102
B01D700F07	ÉÌÎñÐ´×ÖÂ¥	111.687476	40.829404	120201	471	150102
B0FFH030KY	×¡Õ¬Çø	111.689062	40.828993	120300	471	150102
B01D702NNP	×¡Õ¬Ð¡Çø	111.695611	40.831891	120302	471	150102
B01D702M5S	×¡Õ¬Ð¡Çø	111.687869	40.830082	120302	471	150102
B0FFG1DWDW	×¡Õ¬Ð¡Çø	111.69495	40.832997	120302	471	150102
B01D700EFD	ÉÌÎñÐ´×ÖÂ¥	111.687409	40.832508	120201	471	150102
B01D70P6XZ	×¡Õ¬Ð¡Çø	111.693431	40.828694	120302	471	150102
B01D702KZM	×¡Õ¬Ð¡Çø	111.696206	40.829746	120302	471	150102
B01D702KOX	×¡Õ¬Ð¡Çø	111.695474	40.834343	120302	471	150102
B01D702L46	×¡Õ¬Ð¡Çø	111.691526	40.828065	120302	471	150102
B0FFFH0G1A	×¡Õ¬Ð¡Çø	111.688026	40.830982	120302	471	150102
B01D702NNZ	×¡Õ¬Ð¡Çø	111.694791	40.831791	120302	471	150102
B01D702KTI	×¡Õ¬Ð¡Çø	111.694438	40.82827	120302	471	150102
B0GRMSWQNJ	×¡Õ¬Ð¡Çø	111.690625	40.828332	120302	471	150102
B0FFK4JGJJ	×¡Õ¬Çø	111.688187	40.831742	120300	471	150102
B01D70QEKZ	ÉÌÎñÐ´×ÖÂ¥	111.687016	40.827875	120201	471	150102
B01D702KTB	×¡Õ¬Ð¡Çø	111.694311	40.828542	120302	471	150102
B01D702KZS	×¡Õ¬Ð¡Çø	111.694536	40.829336	120302	471	150102
B01D703BME	×¡Õ¬Ð¡Çø	111.688592	40.829701	120302	471	150102
B01D702KWH	×¡Õ¬Ð¡Çø	111.695946	40.831283	120302	471	150102
B0FFIWK0OD	×¡Õ¬Çø	111.690149	40.828568	120300	471	150102
B01D702N6G	×¡Õ¬Ð¡Çø	111.688511	40.833874	120302	471	150102
B0FFJRVQ4J	×¡Õ¬Çø	111.688138	40.829189	120300	471	150102
B01D702N2T	×¡Õ¬Ð¡Çø	111.689378	40.829034	120302	471	150102
B0FFG09C2U	×¡Õ¬Ð¡Çø	111.690872	40.827996	120302	471	150102
B01D702KZD	×¡Õ¬Ð¡Çø	111.69591	40.829905	120302	471	150102
B01D7029WY	×¡Õ¬Ð¡Çø	111.69533	40.835764	120302	471	150102
B0FFKH4WFU	ÉÌÎñ×¡Õ¬Ïà¹Ø	111.688138	40.830328	120000	471	150102
B01D702BW1	×¡Õ¬Ð¡Çø	111.690463	40.835269	120302	471	150102
B01D702JCM	×¡Õ¬Ð¡Çø	111.69236	40.827851	120302	471	150102
B01D702M3Q	×¡Õ¬Ð¡Çø	111.688739	40.827829	120302	471	150102
B0FFHKG16G	ÉÌÎñ×¡Õ¬Ïà¹Ø	111.695267	40.834318	120000	471	150102
B01D702KW4	×¡Õ¬Ð¡Çø	111.695114	40.831045	120302	471	150102
B0FFG9EBCV	×¡Õ¬Ð¡Çø	111.691163	40.827188	120302	471	150102
B0FFLA044F	ÉÌÎñ×¡Õ¬Ïà¹Ø	111.695535	40.828387	120000	471	150102
B0G2KDSXWY	ÉÌÎñ×¡Õ¬Ïà¹Ø	111.688751	40.827298	120000	471	150102
B01D702M75	×¡Õ¬Ð¡Çø	111.689814	40.828353	120302	471	150102
B01D702N2Y	×¡Õ¬Ð¡Çø	111.688903	40.830305	120302	471	150102
B01D702M48	×¡Õ¬Ð¡Çø	111.688199	40.829132	120302	471	150102
B01D70PEQP	×¡Õ¬Ð¡Çø	111.695882	40.827185	120302	471	150102
B01D702P7V	×¡Õ¬Ð¡Çø	111.696078	40.834056	120302	471	150102
B01D70R5CJ	×¡Õ¬Ð¡Çø	111.688807	40.776564	120302	471	150105
B01D7037PX	×¡Õ¬Ð¡Çø	111.692934	40.767999	120302	471	150104
B0FFILBXRX	ÉÌÎñ×¡Õ¬Ïà¹Ø	111.694443	40.773563	120000	471	150105
B0FFH8P9NX	×¡Õ¬Ð¡Çø	111.696567	40.772005	120302	471	150105
B01D7022L9	×¡Õ¬Ð¡Çø	111.710347	40.85119	120302	471	150102
B01D7025MM	×¡Õ¬Ð¡Çø	111.713428	40.847694	120302	471	150102
B01D7025M6	ÉÌÎñÐ´×ÖÂ¥	111.713326	40.851038	120201	471	150102
B01D7025MD	×¡Õ¬Ð¡Çø	111.712691	40.849285	120302	471	150102
B0FFHP6UD9	×¡Õ¬Ð¡Çø	111.709765	40.848154	120302	471	150102
B0G13NZMP1	ÉÌÎñ×¡Õ¬Ïà¹Ø	111.71368	40.853159	120000	471	150102
B0FFKMLQ07	×¡Õ¬Ð¡Çø	111.711811	40.847147	120302	471	150102
B0G3VPBANQ	×¡Õ¬Ð¡Çø	111.715323	40.847626	120302	471	150102
B0FFIZXL2M	ÉÌÎñÐ´×ÖÂ¥|Éú»î·þÎñ	111.707816	40.849581	120201|071600	471	150102
B0G229V9IZ	×¡Õ¬Çø	111.715918	40.856627	120300	471	150102
B01D702EWN	×¡Õ¬Ð¡Çø	111.687837	40.803549	120302	471	150105
B0FFL1B0Z2	×¡Õ¬Ð¡Çø	111.60378	40.852954	120302	471	150103
B0FFJMK103	ÉÌÎñ×¡Õ¬Ïà¹Ø	111.600797	40.853882	120000	471	150103
B0FFLD0D3R	ÉÌÎñÐ´×ÖÂ¥|¹«Ë¾ÆóÒµ	111.69967	40.79084	120201|170200	471	150105
B01D70PANH	×¡Õ¬Ð¡Çø	111.550864	40.782644	120302	471	150121
B0FFG2U75Q	×¡Õ¬Ð¡Çø	111.556519	40.785002	120302	471	150121
B0G2D7MHBI	ÉÌÎñ×¡Õ¬Ïà¹Ø	111.549498	40.780774	120000	471	150121
B0FFFSJMR4	×¡Õ¬Ð¡Çø	111.549011	40.779655	120302	471	150121
B01D702VSS	×¡Õ¬Ð¡Çø	111.721442	40.802254	120302	471	150105
B01D702VPA	×¡Õ¬Ð¡Çø	111.72419	40.802871	120302	471	150105
B01D702VPG	×¡Õ¬Ð¡Çø	111.720537	40.803767	120302	471	150105
B01D702VT6	×¡Õ¬Ð¡Çø	111.718494	40.802871	120302	471	150105
B01D7020I6	×¡Õ¬Ð¡Çø	111.71834	40.800486	120302	471	150105
B0FFKJEE1Y	×¡Õ¬Ð¡Çø	111.721248	40.802243	120302	471	150105
B0FFG9DCKD	×¡Õ¬Ð¡Çø	111.725215	40.80119	120302	471	150105
B0G0BC2TBC	×¡Õ¬Ð¡Çø	111.724529	40.804959	120302	471	150105
B0FFG2TLNV	×¡Õ¬Ð¡Çø	111.719718	40.7969	120302	471	150105
B0FFG906YU	×¡Õ¬Ð¡Çø	111.724972	40.804839	120302	471	150105
B0HGMSY0NY	ÉÌÎñ×¡Õ¬Ïà¹Ø	111.726476	40.798504	120000	471	150105
B0FFIA7F13	×¡Õ¬Ð¡Çø|Õþ¸®»ú¹¹¼°Éç»áÍÅÌå	111.641602	40.791416	120302|130106	471	150104
B01D70OWMA	×¡Õ¬Ð¡Çø	111.166967	40.725215	120302	471	150121
B0G3XAFFT0	ËÞÉá	111.67262	40.83415	120303	471	150102
B0FFIAHGS8	×¡Õ¬Çø	111.643153	40.76523	120300	471	150104
B01D70QLU8	×¡Õ¬Ð¡Çø	111.639633	40.758952	120302	471	150104
B0FFGVHJXP	×¡Õ¬Ð¡Çø	111.690261	40.715288	120302	471	150104
B01D70RAQC	×¡Õ¬Ð¡Çø	111.68805	40.715851	120302	471	150104
B01D70PB5Q	×¡Õ¬Ð¡Çø	111.679424	40.774234	120302	471	150104
B01D70P8OD	×¡Õ¬Ð¡Çø	111.684742	40.772447	120302	471	150104
B01D70RCO9	×¡Õ¬Ð¡Çø	111.680555	40.771647	120302	471	150104
B0FFKNSP2S	×¡Õ¬Ð¡Çø	111.678648	40.771192	120302	471	150104
B0FFI6947W	ÉÌÎñÐ´×ÖÂ¥	111.679982	40.773033	120201	471	150104
B01D70RCNW	×¡Õ¬Ð¡Çø	111.683523	40.775321	120302	471	150104
B0G31DW5CS	×¡Õ¬Ð¡Çø	111.677004	40.768652	120302	471	150104
B0FFKO7Q6X	ÉÌÎñ×¡Õ¬Ïà¹Ø	111.677906	40.772664	120000	471	150104
B0FFI9NDB9	×¡Õ¬Ð¡Çø	111.70524	40.772642	120302	471	150105
B0FFL466D8	²úÒµÔ°Çø	111.830661	40.370888	120100	471	150123
B0HDJSVB8J	×¡Õ¬Ð¡Çø	111.834384	40.37401	120302	471	150123
B01D70QNVN	×¡Õ¬Ð¡Çø	111.834577	40.374572	120302	471	150123
B01D70OYCO	×¡Õ¬Ð¡Çø	111.828369	40.373962	120302	471	150123
B0FFHN52U5	×¡Õ¬Ð¡Çø	111.834491	40.376037	120302	471	150123
B0FFHHTC5E	ÉÌÎñ×¡Õ¬Ïà¹Ø	111.834403	40.375017	120000	471	150123
B0FFFEB5CT	ÉÌÎñÐ´×ÖÂ¥	111.704708	40.77509	120201	471	150105
B0FFGF8PR0	×¡Õ¬Ð¡Çø	111.70201	40.772827	120302	471	150105
B01D702J7C	×¡Õ¬Ð¡Çø	111.700692	40.776209	120302	471	150105
B0HGJZHHPC	×¡Õ¬Çø	111.705381	40.770618	120300	471	150105
B0FFLBVDCA	ÉÌÎñ×¡Õ¬Ïà¹Ø	111.700065	40.770107	120000	471	150105
B0FFJKZM90	ÉÌÎñ×¡Õ¬Ïà¹Ø	111.705603	40.771364	120000	471	150105
B01D703DP3	×¡Õ¬Ð¡Çø	111.706179	40.7742	120302	471	150105
B0FFL0GN4G	×¡Õ¬Ð¡Çø	111.831948	40.550941	120302	471	150123
B01D70OVHC	×¡Õ¬Ð¡Çø	111.544393	40.788615	120302	471	150121
B01D70RB8Y	×¡Õ¬Ð¡Çø	111.541987	40.789273	120302	471	150121
B01D70RB56	×¡Õ¬Ð¡Çø	111.537047	40.790705	120302	471	150121
B01D70OVDS	×¡Õ¬Ð¡Çø	111.546495	40.78867	120302	471	150121
B01D703EEE	×¡Õ¬Ð¡Çø	111.542812	40.787132	120302	471	150121
B0G25LXVM8	×¡Õ¬Ð¡Çø	111.540331	40.795721	120302	471	150121
B01D70QNXP	×¡Õ¬Ð¡Çø	111.545966	40.790851	120302	471	150121
B0FFK3QIPQ	ÉÌÎñ×¡Õ¬Ïà¹Ø	111.545063	40.793492	120000	471	150121
B0FFGZU9CT	×¡Õ¬Ð¡Çø	111.545642	40.796492	120302	471	150121
B01D70QVJ9	×¡Õ¬Çø	111.546679	40.788418	120300	471	150121
B0FFF45I3L	×¡Õ¬Ð¡Çø	111.731706	40.833781	120302	471	150105
B0FFG59TK2	ÉÌÎñ×¡Õ¬Ïà¹Ø	111.73366	40.834523	120000	471	150105
B0FFJXHEGA	×¡Õ¬Ð¡Çø	111.735435	40.827208	120302	471	150105
B01D70P6WU	×¡Õ¬Ð¡Çø	111.733616	40.833791	120302	471	150105
B01D70OWCT	×¡Õ¬Ð¡Çø	111.73596	40.834437	120302	471	150105
B01D702VO0	×¡Õ¬Ð¡Çø	111.728856	40.828761	120302	471	150105
B0FFGMJ5XO	×¡Õ¬Çø	111.72932	40.831739	120300	471	150105
B0FFG0F6ZM	×¡Õ¬Ð¡Çø	111.732116	40.835436	120302	471	150105
B01D702UCO	×¡Õ¬Ð¡Çø	111.732191	40.829431	120302	471	150105
B0FFI9MP62	×¡Õ¬Ð¡Çø	111.731728	40.829471	120302	471	150105
B01D700BE8	±ðÊû	111.731299	40.834196	120301	471	150105
B0FFFT56ZC	×¡Õ¬Ð¡Çø	111.735581	40.831337	120302	471	150105
B0FFLJXJ4C	×¡Õ¬Çø	111.72884	40.830422	120300	471	150105
B0FFIN5FRM	×¡Õ¬Ð¡Çø	111.733656	40.830128	120302	471	150105
B0FFI9FQG4	×¡Õ¬Ð¡Çø	111.735388	40.829584	120302	471	150105
B0FFG3Y9ZP	×¡Õ¬Ð¡Çø	111.732545	40.828773	120302	471	150105
B01D70P3KF	ÉÌÎñÐ´×ÖÂ¥	111.727306	40.834476	120201	471	150105
B01D702VXX	×¡Õ¬Ð¡Çø	111.727425	40.827855	120302	471	150105
B0FFK85Q32	×¡Õ¬Ð¡Çø	111.727568	40.830756	120302	471	150105
B01D70P6JY	×¡Õ¬Ð¡Çø	111.73491	40.829361	120302	471	150105
B0FFIRBB8A	×¡Õ¬Ð¡Çø	111.736567	40.832928	120302	471	150105
B0FFHP6AAG	²úÒµÔ°Çø	111.733626	40.831638	120100	471	150105
B01D702W9D	×¡Õ¬Ð¡Çø	111.728694	40.833737	120302	471	150105
B01D70P449	×¡Õ¬Ð¡Çø	111.731222	40.834827	120302	471	150105
B01D70P3NZ	×¡Õ¬Ð¡Çø	111.729219	40.832784	120302	471	150105
B01D703DK1	ËÞÉá	111.735555	40.827146	120303	471	150105
B0G29AO8KG	ÉÌÎñ×¡Õ¬Ïà¹Ø	111.733916	40.835131	120000	471	150105
B0FFLFC823	ÉÌÎñ×¡Õ¬Ïà¹Ø	111.734979	40.828962	120000	471	150105
B01D7029OO	×¡Õ¬Ð¡Çø	111.729306	40.836585	120302	471	150102
B01D702UZI	ËÞÉá	111.727966	40.831009	120303	471	150105
B0H6SNVRW6	×¡Õ¬Çø	111.710248	40.83179	120300	471	150102
B01D7020A6	×¡Õ¬Ð¡Çø	111.707237	40.832537	120302	471	150102
B01D701HP5	×¡Õ¬Ð¡Çø	111.708867	40.832488	120302	471	150102
B01D7029ZO	×¡Õ¬Ð¡Çø	111.706998	40.836266	120302	471	150102
B01D7013W8	×¡Õ¬Ð¡Çø	111.710721	40.828007	120302	471	150105
B01D702SAL	×¡Õ¬Ð¡Çø	111.710608	40.828815	120302	471	150105
B01D702L6O	×¡Õ¬Ð¡Çø	111.708468	40.833342	120302	471	150102
B0FFHP7TPU	ÉÌÎñ×¡Õ¬Ïà¹Ø	111.710697	40.829505	120000	471	150105
B0FFFF88K4	ÉÌÎñÐ´×ÖÂ¥	111.716638	40.833138	120201	471	150102
B01D701IOL	×¡Õ¬Ð¡Çø	111.716703	40.828283	120302	471	150105
B01D702H9M	×¡Õ¬Ð¡Çø	111.689837	40.801547	120302	471	150105
B01D702P75	×¡Õ¬Ð¡Çø	111.69536	40.797909	120302	471	150105
B0FFHED92N	×¡Õ¬Ð¡Çø	111.691342	40.80124	120302	471	150105
B0FFIK7FBD	×¡Õ¬Ð¡Çø	111.69035	40.800998	120302	471	150105
B01D700EFE	ÉÌÎñÐ´×ÖÂ¥	111.686908	40.799437	120201	471	150105
B01D702IL9	ËÞÉá	111.69118	40.801797	120303	471	150105
B01D702JIO	ËÞÉá	111.691462	40.800702	120303	471	150105
B01D702G07	ËÞÉá	111.689765	40.804044	120303	471	150105
B01D702FTZ	ËÞÉá	111.690158	40.804356	120303	471	150105
B0FFMD12AK	Â¥ÓîÏà¹Ø	111.689484	40.801446	120200	471	150105
B0FFHNLV26	×¡Õ¬Çø	111.690025	40.802222	120300	471	150105
B01D702I6M	×¡Õ¬Ð¡Çø	111.689262	40.801002	120302	471	150105
B0FFJRT3ZU	×¡Õ¬Çø	111.690036	40.80187	120300	471	150105
B0FFH03130	ËÞÉá	111.694699	40.804184	120303	471	150105
B0FFL1IJTM	×¡Õ¬Ð¡Çø	111.689661	40.799019	120302	471	150105
B0FFG6CSER	×¡Õ¬Ð¡Çø	111.689204	40.802371	120302	471	150105
B0FFKES70G	×¡Õ¬Ð¡Çø	111.691316	40.805132	120302	471	150105
B0FFJK3916	ÉÌÎñ×¡Õ¬Ïà¹Ø	111.690524	40.802358	120000	471	150105
B0FFG63N6M	×¡Õ¬Ð¡Çø	111.689278	40.802815	120302	471	150105
B0G251YFGK	×¡Õ¬Ð¡Çø	111.696619	40.799701	120302	471	150105
B01D702G27	×¡Õ¬Ð¡Çø	111.687704	40.80506	120302	471	150105
B0FFKI7XVC	×¡Õ¬Ð¡Çø	111.694187	40.805847	120302	471	150105
B01D702JYS	ËÞÉá	111.69066	40.802718	120303	471	150105
B0FFFH0KVX	×¡Õ¬Ð¡Çø	111.692938	40.806562	120302	471	150105
B0FFIAH6TE	×¡Õ¬Ð¡Çø	111.688928	40.806693	120302	471	150105
B0FFINCE7E	×¡Õ¬Ð¡Çø	111.688569	40.806293	120302	471	150105
B0G26PKFSZ	ËÞÉá	111.693228	40.80376	120303	471	150105
B01D702FG3	×¡Õ¬Ð¡Çø	111.687169	40.801977	120302	471	150105
B01D702H9J	×¡Õ¬Ð¡Çø	111.689653	40.801933	120302	471	150105
B0FFFY47PO	×¡Õ¬Ð¡Çø	111.688491	40.802614	120302	471	150105
B01D702D60	ËÞÉá	111.690098	40.802987	120303	471	150105
B0FFK848L1	×¡Õ¬Ð¡Çø	111.68943	40.803489	120302	471	150105
B01D702F2E	×¡Õ¬Ð¡Çø	111.68768	40.804311	120302	471	150105
B0FFGSISW5	×¡Õ¬Ð¡Çø	111.691036	40.802827	120302	471	150105
B01D702NMG	×¡Õ¬Ð¡Çø	111.690559	40.797362	120302	471	150105
B01D702D9K	×¡Õ¬Ð¡Çø	111.687822	40.802445	120302	471	150105
B01D70PC9G	×¡Õ¬Ð¡Çø	111.687395	40.806262	120302	471	150105
B0FFHVRD47	ÉÌÎñ×¡Õ¬Ïà¹Ø	111.690209	40.798163	120000	471	150105
B01D702JJ4	ËÞÉá	111.690227	40.80345	120303	471	150105
B0FFKQU2MO	ÉÌÎñ×¡Õ¬Ïà¹Ø	111.689201	40.798246	120000	471	150105
B01D702G7Y	ËÞÉá	111.693208	40.804236	120303	471	150105
B01D702G1K	×¡Õ¬Ð¡Çø	111.688833	40.806694	120302	471	150105
B01D702EYJ	×¡Õ¬Ð¡Çø	111.687235	40.806723	120302	471	150105
B01D702EYK	×¡Õ¬Ð¡Çø	111.687306	40.805722	120302	471	150102
B01D702D4Y	×¡Õ¬Ð¡Çø	111.690015	40.802545	120302	471	150105
B01D702H9D	×¡Õ¬Ð¡Çø	111.688053	40.801153	120302	471	150105
B01D702JJ3	×¡Õ¬Ð¡Çø	111.690215	40.804145	120302	471	150105
B01D702G16	×¡Õ¬Ð¡Çø	111.688471	40.806288	120302	471	150105
B01D702D58	ËÞÉá	111.689649	40.802692	120303	471	150105
B01D702JGU	ËÞÉá	111.693459	40.805951	120303	471	150105
B01D702EWT	×¡Õ¬Ð¡Çø	111.689063	40.803821	120302	471	150105
B0FFG27DF0	ÉÌÎñ×¡Õ¬Ïà¹Ø	111.69237	40.799468	120000	471	150105
B01D70P3RB	×¡Õ¬Ð¡Çø	111.689853	40.803206	120302	471	150105
B0FFK21AZT	×¡Õ¬Ð¡Çø	111.688012	40.806618	120302	471	150105
B01D701NIO	×¡Õ¬Ð¡Çø	111.709169	40.834063	120302	471	150102
B01D702WL9	ÉÌ×¡Á½ÓÃÂ¥Óî	111.714954	40.831123	120203	471	150105
B01D70PEX9	ÉÌÎñÐ´×ÖÂ¥	111.712223	40.832667	120201	471	150102
B01D702M9Q	×¡Õ¬Ð¡Çø	111.711623	40.834235	120302	471	150102
B0FFF4KPLW	ÉÌÎñÐ´×ÖÂ¥	111.712253	40.831115	120201	471	150105
B01D70OZR6	×¡Õ¬Ð¡Çø	111.711907	40.828906	120302	471	150105
B01D702A1X	×¡Õ¬Ð¡Çø	111.716364	40.836102	120302	471	150102
B0FFFFDVHP	ÉÌÎñÐ´×ÖÂ¥	111.71143	40.830911	120201	471	150105
B0FFG0902Q	ÉÌÎñÐ´×ÖÂ¥	111.710031	40.832137	120201	471	150102
B01D701IOI	×¡Õ¬Ð¡Çø	111.714596	40.827698	120302	471	150105
B0FFFY4EWL	×¡Õ¬Ð¡Çø	111.711876	40.829054	120302	471	150105
B01D700BDD	×¡Õ¬Ð¡Çø	111.707958	40.835005	120302	471	150102
B01D70OX92	×¡Õ¬Ð¡Çø	111.715962	40.828119	120302	471	150105
B0FFIABEHK	×¡Õ¬Ð¡Çø	111.716288	40.83156	120302	471	150105
B01D702U9P	ÉÌ×¡Á½ÓÃÂ¥Óî	111.707722	40.829798	120203	471	150105
B0FFHKG1FY	×¡Õ¬Ð¡Çø	111.708589	40.833205	120302	471	150102
B0HUMATUYG	ÉÌÎñ×¡Õ¬Ïà¹Ø	111.711922	40.831167	120000	471	150105
B0FFH1BGFP	ÉÌ×¡Á½ÓÃÂ¥Óî	111.709956	40.830639	120203	471	150105
B0FFIZPSXG	ÉÌÎñÐ´×ÖÂ¥	111.709793	40.829387	120201	471	150105
B01D702MAG	×¡Õ¬Ð¡Çø	111.709625	40.833096	120302	471	150102
B0FFG998MW	ÉÌÎñÐ´×ÖÂ¥	111.710463	40.833266	120201	471	150102
B0FFIPI891	ÉÌÎñ×¡Õ¬Ïà¹Ø	111.713367	40.833871	120000	471	150102
B01D70OYAF	×¡Õ¬Ð¡Çø	111.716143	40.832046	120302	471	150105
B01D702942	×¡Õ¬Ð¡Çø	111.707633	40.835656	120302	471	150102
B0HDSC63W6	×¡Õ¬Ð¡Çø	111.709944	40.830265	120302	471	150105
B01D702WKW	×¡Õ¬Ð¡Çø	111.715322	40.829487	120302	471	150105
B01D702AJD	×¡Õ¬Ð¡Çø	111.70731	40.836566	120302	471	150102
B01D70PJ4Z	ÉÌ×¡Á½ÓÃÂ¥Óî	111.70762	40.829776	120203	471	150105
B01D70QNH5	ÉÌÎñÐ´×ÖÂ¥	111.713713	40.834853	120201	471	150102
B0GRUL6SAW	×¡Õ¬Ð¡Çø	111.715893	40.828194	120302	471	150105
B0FFFY4OKX	×¡Õ¬Ð¡Çø	111.714695	40.826926	120302	471	150105
B0G3JM4IQT	×¡Õ¬Ð¡Çø	111.716806	40.82883	120302	471	150105
B01D702U9N	ÉÌ×¡Á½ÓÃÂ¥Óî	111.707144	40.829726	120203	471	150105
B0FFHWPSQU	×¡Õ¬Ð¡Çø	111.709294	40.835767	120302	471	150102
B0FFKX9YP1	ÉÌÎñ×¡Õ¬Ïà¹Ø	111.710185	40.829505	120000	471	150105
B0FFJIU9JM	×¡Õ¬Ð¡Çø	111.713149	40.827251	120302	471	150105
B01D70OX91	×¡Õ¬Ð¡Çø	111.716403	40.831382	120302	471	150105
B0FFMEQNZ9	ÉÌÎñ×¡Õ¬Ïà¹Ø	111.708902	40.829903	120000	471	150105
B01D70QFSR	×¡Õ¬Ð¡Çø	111.715716	40.827324	120302	471	150105
B01D702AXI	×¡Õ¬Ð¡Çø	111.70748	40.835127	120302	471	150102
B0FFHMTKA0	ÉÌÎñ×¡Õ¬Ïà¹Ø	111.716414	40.827368	120000	471	150105
B01D702W1R	×¡Õ¬Ð¡Çø	111.713158	40.82722	120302	471	150105
B01D70P6T2	×¡Õ¬Ð¡Çø	111.715694	40.830344	120302	471	150105
B0FFFE14ZY	×¡Õ¬Ð¡Çø	111.707036	40.836699	120302	471	150102
B01D70P6ZC	×¡Õ¬Ð¡Çø	111.707186	40.82851	120302	471	150105
B01D702WIM	×¡Õ¬Ð¡Çø	111.708677	40.827137	120302	471	150105
B01D702WI2	×¡Õ¬Ð¡Çø	111.707594	40.827545	120302	471	150105
B01D702M9H	×¡Õ¬Ð¡Çø	111.706889	40.834506	120302	471	150102
B01D702WM2	ËÞÉá	111.716539	40.828391	120303	471	150105
B0FFIVZ3DB	ÉÌÎñÐ´×ÖÂ¥	111.592532	40.814396	120201	471	150103
B01D70OVIG	×¡Õ¬Ð¡Çø	111.596291	40.810988	120302	471	150103
B0FFKSN3IW	ÉÌÎñÐ´×ÖÂ¥	111.587904	40.811125	120201	471	150103
B0FFKBCHYP	ÉÌÎñÐ´×ÖÂ¥	111.589567	40.813922	120201	471	150103
B0G26GJ6WR	ÉÌÎñ×¡Õ¬Ïà¹Ø	111.590812	40.813196	120000	471	150103
B0G235E7R6	×¡Õ¬Ð¡Çø	111.150442	40.733406	120302	471	150121
B0G3AUGAGW	×¡Õ¬Çø	111.151963	40.730618	120300	471	150121
B0H1HCU9HW	×¡Õ¬Ð¡Çø	111.156252	40.727533	120302	471	150121
B0FFFRWDNG	×¡Õ¬Ð¡Çø	111.147712	40.734302	120302	471	150121
B0FFJ3ZEOS	ÉÌÎñÐ´×ÖÂ¥	111.606973	40.826285	120201	471	150103
B0FFHUDNOD	ÉÌÎñ×¡Õ¬Ïà¹Ø	111.615947	40.82398	120000	471	150103
B0FFF060DV	×¡Õ¬Çø	111.611826	40.8267	120300	471	150103
B01D702LYC	×¡Õ¬Ð¡Çø	111.696878	40.783356	120302	471	150105
B01D703DTE	×¡Õ¬Ð¡Çø	111.693809	40.781438	120302	471	150105
B01D702P7Z	×¡Õ¬Ð¡Çø	111.687935	40.778954	120302	471	150105
B0G25ZU8RX	×¡Õ¬Ð¡Çø	111.690699	40.780719	120302	471	150105
B01D70QJ62	×¡Õ¬Ð¡Çø	111.688282	40.785962	120302	471	150105
B0FFHSSIIP	×¡Õ¬Ð¡Çø	111.690662	40.783918	120302	471	150105
B0FFKV4SZD	×¡Õ¬Ð¡Çø	111.692259	40.778799	120302	471	150105
B0FFGM68P1	×¡Õ¬Ð¡Çø	111.691317	40.781571	120302	471	150105
B0FFH22BKY	×¡Õ¬Ð¡Çø	111.692918	40.779345	120302	471	150105
B0G2C7943X	×¡Õ¬Ð¡Çø	111.6956	40.784756	120302	471	150105
B0FFI9CF8G	×¡Õ¬Ð¡Çø	111.687497	40.778098	120302	471	150105
B0H1M90UFE	×¡Õ¬Ð¡Çø	111.696365	40.779064	120302	471	150105
B0FFFTCRJN	×¡Õ¬Çø	111.692748	40.785177	120300	471	150105
B0FFHICNRN	×¡Õ¬Ð¡Çø	111.689674	40.786107	120302	471	150105
B01D70QJ6Q	×¡Õ¬Ð¡Çø	111.690641	40.777523	120302	471	150105
B0FFJ9PYDG	×¡Õ¬Ð¡Çø	111.687526	40.781043	120302	471	150104
B01D70QNWK	×¡Õ¬Ð¡Çø	111.6934	40.777237	120302	471	150105
B0FFI16P6I	×¡Õ¬Ð¡Çø	111.695595	40.778187	120302	471	150105
B0FFH20LIA	×¡Õ¬Ð¡Çø	111.692373	40.777141	120302	471	150105
B0FFJC42BH	ÉÌÎñ×¡Õ¬Ïà¹Ø	111.696807	40.786166	120000	471	150105
B0FFKYJKTV	×¡Õ¬Ð¡Çø	111.262645	40.262196	120302	471	150122
B0FFKP0U7N	×¡Õ¬Ð¡Çø	111.262885	40.261403	120302	471	150122
B0GU5XWJMX	×¡Õ¬Ð¡Çø	111.266205	40.261102	120302	471	150122
B01D70RAZ0	×¡Õ¬Ð¡Çø	111.263345	40.265922	120302	471	150122
B0FFKG8QXU	×¡Õ¬Ð¡Çø	111.262586	40.257788	120302	471	150122
B0FFH0D7TJ	×¡Õ¬Ð¡Çø	111.133145	40.711595	120302	471	150121
B01D70OZFS	×¡Õ¬Ð¡Çø	111.129516	40.711802	120302	471	150121
B0FFFSBYRG	×¡Õ¬Ð¡Çø	111.135582	40.715159	120302	471	150121
B0FFJ2JT3R	ÉÌÎñ×¡Õ¬Ïà¹Ø	111.127445	40.710613	120000	471	150121
B0G0XD0GXR	×¡Õ¬Çø	111.778544	40.492469	120300	471	150123
B0FFI9QY6V	×¡Õ¬Ð¡Çø	111.782054	40.487243	120302	471	150123
B0FFKGFN8S	ÉÌÎñ×¡Õ¬Ïà¹Ø	111.784031	40.488587	120000	471	150123
B0FFG9H6QE	ÉÌÎñÐ´×ÖÂ¥	111.777017	40.488631	120201	471	150123
B0FFI5K87Y	ÉÌÎñ×¡Õ¬Ïà¹Ø	111.784012	40.489047	120000	471	150123
B0FFHWRS0U	ÉÌÎñÐ´×ÖÂ¥	111.784353	40.488589	120201	471	150123
B01D70PAYU	ËÞÉá	111.783065	40.490182	120303	471	150123
B01D7024ET	×¡Õ¬Ð¡Çø	111.656738	40.859236	120302	471	150102
B0FFKPCS68	×¡Õ¬Ð¡Çø	111.651038	40.863759	120302	471	150102
B0G1J77W2N	×¡Õ¬Ð¡Çø	111.652391	40.864988	120302	471	150102
B0FFIL7NVF	×¡Õ¬Ð¡Çø	111.647378	40.860423	120302	471	150102
B0FFIB58GU	ÉÌÎñ×¡Õ¬Ïà¹Ø	111.650592	40.86392	120000	471	150102
B0FFKWVLG8	ÉÌÎñ×¡Õ¬Ïà¹Ø	111.652009	40.859969	120000	471	150102
B01D703AZZ	×¡Õ¬Ð¡Çø	111.653558	40.865222	120302	471	150102
B0FFJDNXYO	ÉÌÎñ×¡Õ¬Ïà¹Ø	111.786193	40.487322	120000	471	150123
B01D70PU8D	×¡Õ¬Ð¡Çø	111.739095	40.792231	120302	471	150105
B01D70RCT4	×¡Õ¬Ð¡Çø	111.739211	40.7909	120302	471	150105
B01D70QEP2	×¡Õ¬Ð¡Çø	111.741688	40.793624	120302	471	150105
B01D70RB80	×¡Õ¬Ð¡Çø	111.739076	40.796484	120302	471	150105
B0FFGLD48U	×¡Õ¬Ð¡Çø	111.744414	40.795456	120302	471	150105
B0FFME4ELE	ÉÌÎñ×¡Õ¬Ïà¹Ø	111.740543	40.787254	120000	471	150105
B01D702PII	×¡Õ¬Ð¡Çø	111.635131	40.831931	120302	471	150103
B01D702PI2	×¡Õ¬Ð¡Çø	111.634514	40.8345	120302	471	150103
B01D70QJ77	×¡Õ¬Ð¡Çø	111.632685	40.828781	120302	471	150103
B0FFI1TYXK	×¡Õ¬Ð¡Çø	111.629081	40.832228	120302	471	150103
B0FFHF5PGH	×¡Õ¬Ð¡Çø	111.633618	40.829858	120302	471	150103
B0HAKCJIE2	×¡Õ¬Ð¡Çø|µØÃûµØÖ·ÐÅÏ¢	111.631932	40.829612	120302|190108	471	150103
B0FFG4QPA1	×¡Õ¬Çø	111.626901	40.82852	120300	471	150103
B01D70P5XS	×¡Õ¬Ð¡Çø	111.629518	40.83472	120302	471	150103
B0FFI7OUW4	ÉÌÎñ×¡Õ¬Ïà¹Ø	111.633731	40.834356	120000	471	150103
B0HD2HDC48	ÉÌÎñ×¡Õ¬Ïà¹Ø	111.63009	40.828881	120000	471	150103
B0FFG21JAM	×¡Õ¬Ð¡Çø	111.627498	40.833796	120302	471	150103
B0FFG0SHQE	×¡Õ¬Ð¡Çø	111.63036	40.828252	120302	471	150103
B0GDLYH7WF	×¡Õ¬Çø	111.632387	40.836756	120300	471	150103
B01D70RI2X	×¡Õ¬Ð¡Çø	111.627588	40.836759	120302	471	150103
B0G09SOT8Z	ÉÌÎñ×¡Õ¬Ïà¹Ø	111.848543	40.865513	120000	471	150105
B01D703025	×¡Õ¬Ð¡Çø	111.643483	40.793847	120302	471	150104
B01D70P5TE	×¡Õ¬Ð¡Çø	111.646739	40.792207	120302	471	150104
B01D70P5AJ	×¡Õ¬Ð¡Çø	111.641729	40.791294	120302	471	150104
B01D702T4D	×¡Õ¬Ð¡Çø	111.642924	40.795299	120302	471	150104
B0FFL44G77	×¡Õ¬Ð¡Çø	111.641086	40.792995	120302	471	150104
B01D70P4QQ	×¡Õ¬Ð¡Çø	111.644211	40.793895	120302	471	150104
B0FFIZYJFG	ÉÌ×¡Á½ÓÃÂ¥Óî	111.643934	40.79656	120203	471	150104
B0FFI8ZPPE	ÉÌÎñ×¡Õ¬Ïà¹Ø	111.641374	40.788769	120000	471	150104
B01D70P3LM	×¡Õ¬Ð¡Çø	111.646704	40.794233	120302	471	150104
B0FFGPBHXD	×¡Õ¬Çø	111.638189	40.795355	120300	471	150104
B01D70PGCD	×¡Õ¬Ð¡Çø	111.646818	40.796556	120302	471	150104
B01D70QTOS	×¡Õ¬Ð¡Çø	111.646564	40.793099	120302	471	150104
B01D70P3PY	×¡Õ¬Ð¡Çø	111.646087	40.791677	120302	471	150104
B0FFIZYJFE	ËÞÉá	111.64605	40.796192	120303	471	150104
B01D702W4B	×¡Õ¬Ð¡Çø	111.721041	40.813669	120302	471	150105
B01D702W3L	×¡Õ¬Ð¡Çø	111.717451	40.812773	120302	471	150105
B0FFHZXDGI	×¡Õ¬Çø	111.71925	40.81224	120300	471	150105
B0FFFY4I5Z	×¡Õ¬Ð¡Çø	111.719303	40.814513	120302	471	150105
B0FFJYTJU4	×¡Õ¬Ð¡Çø	111.717768	40.816478	120302	471	150105
B0FFHNU1HB	ÉÌÎñ×¡Õ¬Ïà¹Ø	111.725435	40.816531	120000	471	150105
B0FFFS8JI0	×¡Õ¬Çø	111.538228	40.318379	120300	471	150123
B01D702OKC	ÉÌÎñÐ´×ÖÂ¥	111.675088	40.828854	120201	471	150102
B01D703CDQ	ÉÌ×¡Á½ÓÃÂ¥Óî	111.668863	40.828566	120203	471	150102
B0FFGDWJDM	ÉÌÎñ×¡Õ¬Ïà¹Ø	111.668796	40.828725	120000	471	150102
B0FFI8R3FN	×¡Õ¬Ð¡Çø	111.673497	40.832636	120302	471	150102
B0FFHI9DXM	×¡Õ¬Ð¡Çø	111.672287	40.833149	120302	471	150102
B01D702QTZ	×¡Õ¬Ð¡Çø	111.670837	40.832601	120302	471	150102
B01D70PD2K	ÉÌÎñÐ´×ÖÂ¥	111.668841	40.829358	120201	471	150102
B0FFIRVQDV	×¡Õ¬Ð¡Çø	111.670474	40.830474	120302	471	150102
B0FFIL9VI7	×¡Õ¬Ð¡Çø	111.673795	40.830116	120302	471	150102
B0FFHQJXB4	×¡Õ¬Ð¡Çø	111.673851	40.830127	120302	471	150102
B0FFIIJLVS	×¡Õ¬Ð¡Çø	111.674071	40.82967	120302	471	150102
B01D702L16	ÉÌÎñÐ´×ÖÂ¥	111.675237	40.827404	120201	471	150102
B01D702JX1	×¡Õ¬Ð¡Çø	111.67566	40.828063	120302	471	150102
B0FFHLJ6I7	×¡Õ¬Ð¡Çø	111.671641	40.833882	120302	471	150102
B0H6O7SZYU	×¡Õ¬Ð¡Çø	111.667824	40.834546	120302	471	150102
B01D702PHE	×¡Õ¬Ð¡Çø	111.676152	40.830297	120302	471	150102
B0FFIB553Y	×¡Õ¬Ð¡Çø	111.667139	40.833349	120302	471	150102
B0FFG99CDP	ÉÌÎñÐ´×ÖÂ¥	111.673693	40.829155	120201	471	150102
B01D702Q9Z	×¡Õ¬Ð¡Çø	111.672673	40.8268	120302	471	150102
B0FFKZ26DF	×¡Õ¬Ð¡Çø	111.671639	40.836637	120302	471	150102
B0FFIWM3P6	×¡Õ¬Çø	111.675887	40.829245	120300	471	150102
B0FFKKSH87	ÉÌÎñ×¡Õ¬Ïà¹Ø	111.214173	40.294676	120000	471	150122
B01D70PG77	×¡Õ¬Ð¡Çø	111.669031	40.833336	120302	471	150102
B01D702JWS	×¡Õ¬Ð¡Çø	111.676575	40.828093	120302	471	150102
B0FFF49G0F	×¡Õ¬Ð¡Çø	111.670886	40.828509	120302	471	150102
B01D702O4V	ËÞÉá	111.675717	40.827317	120303	471	150102
B01D702RJE	×¡Õ¬Ð¡Çø	111.669536	40.827122	120302	471	150102
B0FFGSISDG	ÉÌÎñ×¡Õ¬Ïà¹Ø	111.672068	40.835196	120000	471	150102
B0FFIZP1VL	×¡Õ¬Ð¡Çø	111.676356	40.828093	120302	471	150102
B0FFG99U35	×¡Õ¬Ð¡Çø	111.669527	40.827267	120302	471	150102
B01D70PCQK	×¡Õ¬Ð¡Çø	111.668713	40.826927	120302	471	150102
B0FFIPIHGB	ËÞÉá	111.674245	40.828187	120303	471	150102
B0FFILKWEO	×¡Õ¬Ð¡Çø	111.67135	40.827264	120302	471	150102
B01D702KN0	ËÞÉá	111.676887	40.827923	120303	471	150102
B0FFF7QEBL	×¡Õ¬Ð¡Çø	111.673777	40.826847	120302	471	150102
B0FFJ0DZIJ	ÉÌÎñ×¡Õ¬Ïà¹Ø	111.735463	40.861635	120000	471	150102
B0FFKR1BP9	ÉÌÎñ×¡Õ¬Ïà¹Ø	111.735555	40.859446	120000	471	150102
B0FFKDVDQE	ÉÌÎñ×¡Õ¬Ïà¹Ø	111.73387	40.865005	120000	471	150102
B01D703DQX	×¡Õ¬Ð¡Çø	111.183054	40.275666	120302	471	150122
B0FFFTO00N	×¡Õ¬Ð¡Çø	111.18228	40.272759	120302	471	150122
B0FFF2SJIJ	×¡Õ¬Ð¡Çø	111.178774	40.274539	120302	471	150122
B0HD45IH4Z	ÉÌÎñ×¡Õ¬Ïà¹Ø	111.752891	40.794001	120000	471	150105
B0FFL0XQNA	×¡Õ¬Ð¡Çø	111.838205	40.396713	120302	471	150123
B0FFJ0Z5P6	ÉÌÎñ×¡Õ¬Ïà¹Ø	111.838211	40.396719	120000	471	150123
B01D70RCAY	×¡Õ¬Ð¡Çø	111.525187	40.790354	120302	471	150121
B01D70RCAZ	×¡Õ¬Ð¡Çø	111.524017	40.789464	120302	471	150121
B0FFHLPGKP	×¡Õ¬Ð¡Çø	111.689647	40.717034	120302	471	150104
B01D70RCBU	×¡Õ¬Ð¡Çø	111.512174	40.770522	120302	471	150121
B0FFG2TNBD	×¡Õ¬Ð¡Çø	111.732174	40.793883	120302	471	150105
B01D70Q5WL	×¡Õ¬Ð¡Çø	111.730073	40.787661	120302	471	150105
B0FFG2T6FH	×¡Õ¬Ð¡Çø	111.732723	40.78877	120302	471	150105
B0FFGB7G8E	×¡Õ¬Ð¡Çø	111.736852	40.795418	120302	471	150105
B0FFKPFX4E	×¡Õ¬Ð¡Çø	111.734767	40.79482	120302	471	150105
B0FFIY107F	ÉÌÎñ×¡Õ¬Ïà¹Ø	111.734067	40.787595	120000	471	150105
B0FFMH7M0Y	×¡Õ¬Ð¡Çø	111.727933	40.796304	120302	471	150105
B01D70QLUP	×¡Õ¬Ð¡Çø	111.628906	40.770302	120302	471	150104
B01D70P7NE	×¡Õ¬Çø	111.629977	40.775531	120300	471	150104
B0FFI13AAZ	×¡Õ¬Ð¡Çø	111.960205	40.622675	120302	471	150123
B0FFGBHRKM	×¡Õ¬Ð¡Çø	111.648974	40.868031	120302	471	150102
B01D70QEM0	×¡Õ¬Çø	111.656491	40.869363	120300	471	150102
B01D703BZO	×¡Õ¬Ð¡Çø	111.658193	40.849542	120302	471	150102
B01D703BZE	ÉÌÎñÐ´×ÖÂ¥	111.665388	40.855572	120201	471	150102
B0FFFGYRQ3	×¡Õ¬Ð¡Çø	111.659503	40.849195	120302	471	150102
B01D70RBO1	×¡Õ¬Ð¡Çø	111.659006	40.850025	120302	471	150102
B01D70200I	×¡Õ¬Ð¡Çø	111.665782	40.853971	120302	471	150102
B01D70PFQ7	ÉÌÎñÐ´×ÖÂ¥	111.666172	40.855601	120201	471	150102
B01D70PGCP	×¡Õ¬Ð¡Çø	111.66451	40.852893	120302	471	150102
B01D70PEVK	ÉÌÎñÐ´×ÖÂ¥	111.665439	40.855589	120201	471	150102
B0FFHJOV3W	ÉÌÎñ×¡Õ¬Ïà¹Ø	111.623161	40.763889	120000	471	150104
B0GK750KR6	×¡Õ¬Ð¡Çø	111.63953	40.779963	120302	471	150104
B0H6JDDIMT	ÉÌÎñ×¡Õ¬Ïà¹Ø	111.638324	40.782473	120000	471	150104
B0FFG9CW8C	×¡Õ¬Ð¡Çø	111.638713	40.778025	120302	471	150104
B0G24MCN0M	ÉÌÎñ×¡Õ¬Ïà¹Ø	111.643129	40.785447	120000	471	150104
B0FFM9Y346	ÉÌÎñ×¡Õ¬Ïà¹Ø	111.644785	40.777029	120000	471	150104
B01D70PB64	×¡Õ¬Ð¡Çø	111.200909	40.281954	120302	471	150122
B0FFLFNG86	×¡Õ¬Çø	111.198691	40.281446	120300	471	150122
B0FFKQ2QOL	×¡Õ¬Ð¡Çø	111.201378	40.279112	120302	471	150122
B01D70OZJB	×¡Õ¬Ð¡Çø	111.201051	40.278586	120302	471	150122
B0FFHFKIS5	×¡Õ¬Ð¡Çø	111.197032	40.280937	120302	471	150122
B0FFGMLOYV	×¡Õ¬Ð¡Çø	111.196918	40.281293	120302	471	150122
B0FFF0956J	×¡Õ¬Ð¡Çø	111.197025	40.280916	120302	471	150122
B01D703A51	×¡Õ¬Ð¡Çø	111.153542	40.723844	120302	471	150121
B0FFG0930X	×¡Õ¬Ð¡Çø	111.150127	40.726113	120302	471	150121
B0FFG099QK	×¡Õ¬Ð¡Çø	111.148173	40.725506	120302	471	150121
B0FFF0F3UX	×¡Õ¬Çø	111.150324	40.722626	120300	471	150121
B01D70OWNP	×¡Õ¬Ð¡Çø	111.153324	40.726167	120302	471	150121
B0FFKXA519	ÉÌÎñ×¡Õ¬Ïà¹Ø	111.151278	40.726086	120000	471	150121
B0FFJ6Y4ET	ÉÌÎñ×¡Õ¬Ïà¹Ø	111.152494	40.726699	120000	471	150121
B0FFITLF9F	ÉÌÎñ×¡Õ¬Ïà¹Ø	111.147696	40.724282	120000	471	150121
B0FFKY1WK7	×¡Õ¬Ð¡Çø	111.535881	40.799001	120302	471	150121
B0GRV7S9KD	ÉÌÎñ×¡Õ¬Ïà¹Ø	111.841559	40.606751	120000	471	150123
B01D70201D	×¡Õ¬Ð¡Çø	111.818456	40.86479	120302	471	150105
B0G2FC1A4B	×¡Õ¬Ð¡Çø	111.473005	40.703964	120302	471	150121
B0G2KASEE1	ËÞÉá	111.471793	40.703907	120303	471	150121
B0FFHE3NTM	×¡Õ¬Ð¡Çø	111.781282	40.80365	120302	471	150105
B01D70RAFK	×¡Õ¬Ð¡Çø	111.779526	40.803241	120302	471	150105
B0FFH0U5VB	×¡Õ¬Ð¡Çø	111.786349	40.806367	120302	471	150105
B01D701VGH	×¡Õ¬Ð¡Çø	111.713399	40.80236	120302	471	150105
B01D702UNM	×¡Õ¬Ð¡Çø	111.716399	40.802534	120302	471	150105
B01D7020I5	×¡Õ¬Ð¡Çø	111.715015	40.800031	120302	471	150105
B01D70OX6U	×¡Õ¬Ð¡Çø	111.712329	40.797665	120302	471	150105
B0H1RRE5I1	ÉÌÎñÐ´×ÖÂ¥	111.70889	40.80239	120201	471	150105
B0G0C4R9IO	ÉÌÎñÐ´×ÖÂ¥	111.711646	40.802516	120201	471	150105
B0FFL7N2TT	×¡Õ¬Ð¡Çø	111.71187	40.799717	120302	471	150105
B0FFI9C8Z1	×¡Õ¬Ð¡Çø	111.711638	40.804827	120302	471	150105
B01D70QEML	×¡Õ¬Ð¡Çø	111.711394	40.798532	120302	471	150105
B0FFK0JEAF	ÉÌÎñÐ´×ÖÂ¥	111.711591	40.799302	120201	471	150105
B0FFFRV67Y	×¡Õ¬Ð¡Çø	111.709558	40.801186	120302	471	150105
B01D703CGQ	×¡Õ¬Ð¡Çø	111.713273	40.804792	120302	471	150105
B0FFIRQ0TK	ÉÌÎñ×¡Õ¬Ïà¹Ø	111.710545	40.800815	120000	471	150105
B0FFGT4RO2	×¡Õ¬Ð¡Çø	111.710085	40.800363	120302	471	150105
B0FFMAD2XT	ÉÌÎñ×¡Õ¬Ïà¹Ø	111.711616	40.80259	120000	471	150105
B0FFFWEPDI	×¡Õ¬Ð¡Çø	111.713244	40.799961	120302	471	150105
B0FFIP5J6W	ÉÌÎñ×¡Õ¬Ïà¹Ø	111.709446	40.800833	120000	471	150105
B01D702P2E	×¡Õ¬Ð¡Çø	111.707106	40.798889	120302	471	150105
B01D702OJJ	ËÞÉá	111.708805	40.800318	120303	471	150105
B01D70QEOG	×¡Õ¬Ð¡Çø	111.710798	40.800188	120302	471	150105
B01D70RCSF	²úÒµÔ°Çø	111.734931	40.54642	120100	471	150121
B01D7020RY	²úÒµÔ°Çø	111.73519	40.545945	120100	471	150121
B0FFJRH113	ÉÌÎñ×¡Õ¬Ïà¹Ø	111.70943	40.800571	120000	471	150105
B0FFJ2XRQ5	×¡Õ¬Ð¡Çø	111.708436	40.79921	120302	471	150105
B01D702OHZ	ËÞÉá	111.708557	40.80158	120303	471	150105
B01D702L67	×¡Õ¬Ð¡Çø	111.710778	40.797386	120302	471	150105
B0FFFWA4LZ	²úÒµÔ°Çø	111.710077	40.805918	120100	471	150105
B0FFJCAJPT	ÉÌÎñ×¡Õ¬Ïà¹Ø	111.708718	40.799371	120000	471	150105
B01D702OGN	ËÞÉá	111.709246	40.801566	120303	471	150105
B0FFFY4OKB	ËÞÉá	111.714607	40.804291	120303	471	150105
B0FFH5FAIS	ËÞÉá	111.712565	40.798652	120303	471	150105
B0FFJM6N8B	ÉÌÎñ×¡Õ¬Ïà¹Ø	111.709389	40.797894	120000	471	150105
B0FFFY4DQX	ËÞÉá	111.714424	40.805111	120303	471	150105
B01D70P4IF	×¡Õ¬Ð¡Çø	111.714014	40.801389	120302	471	150105
B0FFFY4IGX	ËÞÉá	111.714394	40.805762	120303	471	150105
B01D7018IK	×¡Õ¬Ð¡Çø	111.711425	40.779767	120302	471	150105
B01D702O2M	×¡Õ¬Ð¡Çø	111.712073	40.782993	120302	471	150105
B01D70P7O6	ÉÌÎñÐ´×ÖÂ¥	111.709924	40.779604	120201	471	150105
B01D702LW9	ÉÌÎñÐ´×ÖÂ¥	111.708861	40.782057	120201	471	150105
B01D70P6H6	ÉÌÎñÐ´×ÖÂ¥	111.707952	40.780555	120201	471	150105
B0FFG2SZ75	ÉÌÎñÐ´×ÖÂ¥	111.707216	40.780583	120201	471	150105
B01D702LVJ	ÉÌÎñÐ´×ÖÂ¥	111.709192	40.783297	120201	471	150105
B01D703CGY	ÉÌ×¡Á½ÓÃÂ¥Óî	111.709291	40.781164	120203	471	150105
B0HAP7VIC9	×¡Õ¬Ð¡Çø	111.714005	40.782387	120302	471	150105
B0FFG0V4CJ	ÉÌÎñÐ´×ÖÂ¥	111.707023	40.782079	120201	471	150105
B0FFF9MDE6	ÉÌÎñÐ´×ÖÂ¥	111.711589	40.778055	120201	471	150105
B0FFHNJZ0X	×¡Õ¬Ð¡Çø	111.709904	40.781154	120302	471	150105
B0FFGEH1XS	×¡Õ¬Ð¡Çø	111.71377	40.779819	120302	471	150105
B0FFILLAVX	×¡Õ¬Çø	111.716339	40.783892	120300	471	150105
B0FFG2T034	×¡Õ¬Ð¡Çø	111.709382	40.786331	120302	471	150105
B0FFGFWSCI	×¡Õ¬Ð¡Çø	111.71414	40.779343	120302	471	150105
B01D702NUU	×¡Õ¬Ð¡Çø	111.710835	40.786566	120302	471	150105
B0GR3UIKZU	ÉÌÎñ×¡Õ¬Ïà¹Ø	111.707641	40.78401	120000	471	150105
B01D703CA7	×¡Õ¬Ð¡Çø	111.708061	40.784364	120302	471	150105
B01D703DPB	×¡Õ¬Ð¡Çø	111.707786	40.779286	120302	471	150105
B0FFLOL91R	×¡Õ¬Ð¡Çø	111.707174	40.777062	120302	471	150105
B0FFG0DZJ5	×¡Õ¬Ð¡Çø	111.461235	41.100438	120302	471	150125
B01D700BF0	×¡Õ¬Ð¡Çø	111.457888	41.096894	120302	471	150125
B0FFFTNVCD	×¡Õ¬Ð¡Çø	111.458863	41.099658	120302	471	150125
B0FFIZ46JK	ÉÌÎñ×¡Õ¬Ïà¹Ø	111.770808	40.779797	120000	471	150105
B0HDF4GR9E	ÉÌÎñ×¡Õ¬Ïà¹Ø	111.790164	40.837095	120000	471	150105
B0FFMHHZRF	×¡Õ¬Ð¡Çø	111.618473	40.777287	120302	471	150104
B0FFJCZQE5	ÉÌÎñ×¡Õ¬Ïà¹Ø	111.618285	40.778029	120000	471	150104
B0FFHCUY9W	×¡Õ¬Ð¡Çø	111.618476	40.776929	120302	471	150104
B01D70P8V1	×¡Õ¬Ð¡Çø	111.56161	40.788027	120302	471	150121
B01D70OVIH	×¡Õ¬Ð¡Çø	111.55971	40.789796	120302	471	150121
B01D70P8VK	²úÒµÔ°Çø	111.561179	40.795715	120100	471	150121
B0FFKG286T	ÉÌÎñÐ´×ÖÂ¥	111.562405	40.794433	120201	471	150121
B01D70QNX2	×¡Õ¬Ð¡Çø	111.564721	40.793747	120302	471	150121
B0FFJ4UNLH	ÉÌÎñÐ´×ÖÂ¥	111.562207	40.795006	120201	471	150121
B0FFJRUWBV	ÉÌÎñÐ´×ÖÂ¥	111.562017	40.795471	120201	471	150121
B0FFGEA1UO	×¡Õ¬Ð¡Çø	111.562605	40.794968	120302	471	150121
B01D70OVIF	×¡Õ¬Ð¡Çø	111.557871	40.789896	120302	471	150121
B01D70RAKB	×¡Õ¬Ð¡Çø	111.566021	40.793382	120302	471	150121
B0FFK82P85	×¡Õ¬Ð¡Çø	111.562784	40.793744	120302	471	150121
B0GU9XVMPC	×¡Õ¬Ð¡Çø	111.56293	40.788166	120302	471	150121
B0FFHWOQPH	²úÒµÔ°Çø	111.565925	40.789854	120100	471	150121
B0GK4RP8VL	ÉÌÎñÐ´×ÖÂ¥	111.562871	40.796408	120201	471	150121
B0FFHKG1HP	×¡Õ¬Çø	111.563	40.794364	120300	471	150121
B0H66DD6E4	²úÒµÔ°Çø	111.562812	40.796237	120100	471	150121
B0FFJNA74L	ÉÌÎñ×¡Õ¬Ïà¹Ø	111.566859	40.79411	120000	471	150121
B0FFIN8A95	ÉÌÎñÐ´×ÖÂ¥	111.563539	40.794933	120201	471	150121
B01D702PLC	×¡Õ¬Ð¡Çø	111.651174	40.81265	120302	471	150103
B01D702NJP	×¡Õ¬Ð¡Çø	111.6497	40.812443	120302	471	150103
B01D702Q2C	ÉÌÎñÐ´×ÖÂ¥	111.654612	40.812003	120201	471	150103
B01D702SZF	×¡Õ¬Ð¡Çø	111.649	40.814114	120302	471	150103
B01D702SFL	ÉÌÎñÐ´×ÖÂ¥	111.654	40.809619	120201	471	150103
B01D702BBO	×¡Õ¬Ð¡Çø	111.656726	40.812227	120302	471	150103
B0FFG09HQ0	×¡Õ¬Ð¡Çø	111.649134	40.811402	120302	471	150103
B0G2VALFTQ	×¡Õ¬Ð¡Çø	111.64977	40.812382	120302	471	150103
B01D702QEX	×¡Õ¬Ð¡Çø	111.650497	40.814618	120302	471	150103
B0FFIN82MS	×¡Õ¬Çø	111.651248	40.81393	120300	471	150103
B0G1P6G8CH	×¡Õ¬Ð¡Çø	111.653236	40.809804	120302	471	150103
B01D70P3KE	×¡Õ¬Ð¡Çø	111.651714	40.816309	120302	471	150103
B01D702CS8	×¡Õ¬Ð¡Çø	111.656608	40.815688	120302	471	150103
B0FFG09BZY	×¡Õ¬Ð¡Çø	111.649769	40.809086	120302	471	150103
B0FFFEZ0Q7	ÉÌÎñ×¡Õ¬Ïà¹Ø	111.651294	40.8165	120000	471	150103
B01D70P4AF	ÉÌÎñÐ´×ÖÂ¥	111.655482	40.808072	120201	471	150104
B0FFF4204F	×¡Õ¬Ð¡Çø	111.65305	40.81348	120302	471	150103
B0FFL5QXDC	×¡Õ¬Çø	111.656306	40.812624	120300	471	150103
B0FFIEV2HS	×¡Õ¬Ð¡Çø	111.652784	40.807196	120302	471	150104
B0FFKKAHLP	×¡Õ¬Ð¡Çø	111.649058	40.816049	120302	471	150103
B0HB2MXFTU	×¡Õ¬Çø	111.647903	40.814025	120300	471	150103
B0FFIEV2HL	×¡Õ¬Ð¡Çø	111.652843	40.806833	120302	471	150104
B01D702AT0	×¡Õ¬Ð¡Çø	111.656564	40.812894	120302	471	150103
B0FFG98KCF	×¡Õ¬Ð¡Çø	111.655646	40.813209	120302	471	150103
B0FFJ11J5P	×¡Õ¬Ð¡Çø	111.65371	40.815701	120302	471	150103
B0FFF3CB8P	×¡Õ¬Ð¡Çø	111.654562	40.813143	120302	471	150103
B0G257VMZL	×¡Õ¬Ð¡Çø	111.652896	40.80813	120302	471	150104
B01D70OYA4	×¡Õ¬Ð¡Çø	111.64908	40.816569	120302	471	150103
B0FFGWROV8	×¡Õ¬Ð¡Çø	111.653703	40.810064	120302	471	150103
B0FFIP2K0S	×¡Õ¬Ð¡Çø	111.655014	40.81597	120302	471	150103
B0GR3NHNDA	×¡Õ¬Çø|¹ºÎï·þÎñ	111.655056	40.815813	120300|060000	471	150103
B0FFHI85RN	×¡Õ¬Ð¡Çø	111.649652	40.810038	120302	471	150103
B0FFGS7396	×¡Õ¬Ð¡Çø	111.655904	40.817119	120302	471	150103
B0G14ADD8X	ÉÌÎñ×¡Õ¬Ïà¹Ø	111.653485	40.807773	120000	471	150104
B01D70OVY3	×¡Õ¬Ð¡Çø	111.471847	41.077823	120302	471	150125
B01D70QQCC	×¡Õ¬Ð¡Çø	111.470992	41.08653	120302	471	150125
B0FFI8RQN1	ÉÌÎñ×¡Õ¬Ïà¹Ø	111.993592	40.619702	120000	471	150123
B0FFJ0ZS89	×¡Õ¬Ð¡Çø	111.605465	40.783108	120302	471	150104
B0FFL56V4C	×¡Õ¬Ð¡Çø	111.969754	40.726079	120302	471	150105
B0G2P6ESA7	ÉÌÎñÐ´×ÖÂ¥	111.382622	40.285046	120201	471	150122
B0FFFZFK5E	×¡Õ¬Ð¡Çø	111.700731	40.875413	120302	471	150102
B0G0DS8H3Y	×¡Õ¬Çø	111.696882	40.876203	120300	471	150102
B0GR6X2FHW	×¡Õ¬Çø	111.558438	40.808631	120300	471	150103
B0GKAKYB6E	×¡Õ¬Çø	111.557843	40.806931	120300	471	150103
B0FFF2998G	×¡Õ¬Ð¡Çø	111.557124	40.808083	120302	471	150103
B0FFF2DUB6	×¡Õ¬Ð¡Çø	111.831487	40.401273	120302	471	150123
B01D70OYCB	×¡Õ¬Ð¡Çø	111.82935	40.399933	120302	471	150123
B0FFG0IJSY	×¡Õ¬Çø	111.829309	40.401569	120300	471	150123
B0FFFRVCRO	×¡Õ¬Ð¡Çø	111.828478	40.40295	120302	471	150123
B0FFIP3TPM	ÉÌÎñ×¡Õ¬Ïà¹Ø	110.8844	40.534942	120000	471	150121
B0FFM485J4	ËÞÉá	111.366594	40.187324	120303	471	150122
B0G3F5L3D7	²úÒµÔ°Çø	111.600317	40.740474	120100	471	150104
B0G3FLLTUC	ÉÌÎñ×¡Õ¬Ïà¹Ø	111.60157	40.737295	120000	471	150104
B0FFGM1YXZ	×¡Õ¬Ð¡Çø	111.697151	40.734631	120302	471	150104
B0FFIXHFDZ	ÉÌÎñ×¡Õ¬Ïà¹Ø	111.799197	40.865527	120000	471	150102
B0FFHD0ZQ4	×¡Õ¬Ð¡Çø	111.787581	40.804609	120302	471	150105
B01D70QFK7	²úÒµÔ°Çø	111.459927	40.735754	120100	471	150121
B0FFKPCOKX	ÉÌÎñÐ´×ÖÂ¥|¹ºÎï·þÎñ	111.825588	40.548651	120201|061000	471	150123
B01D703D3P	×¡Õ¬Ð¡Çø	111.597487	40.792357	120302	471	150103
B01D702B8S	×¡Õ¬Ð¡Çø	111.597871	40.789851	120302	471	150104
B0G24XFF2Z	ÉÌÎñ×¡Õ¬Ïà¹Ø	111.604246	40.790569	120000	471	150104
B0FFILLR57	×¡Õ¬Çø	111.606884	40.787747	120300	471	150104
B0FFHBCG9N	²úÒµÔ°Çø	111.824823	40.551512	120100	471	150123
B0FFIXZ4SM	ÉÌÎñ×¡Õ¬Ïà¹Ø	111.822678	40.548079	120000	471	150123
B0HAF7WDFY	ÉÌÎñ×¡Õ¬Ïà¹Ø	111.823982	40.547256	120000	471	150123
B0FFGFWCTB	×¡Õ¬Ð¡Çø	111.247989	40.267695	120302	471	150122
B0FFGK3PFG	×¡Õ¬Ð¡Çø	111.251741	40.266887	120302	471	150122
B0FFFS774P	×¡Õ¬Çø	111.837429	40.39981	120300	471	150123
B0FFIHMPTH	×¡Õ¬Ð¡Çø	111.83946	40.398045	120302	471	150123
B0FFFRY9AI	×¡Õ¬Ð¡Çø	111.838234	40.397926	120302	471	150123
B0FFFRNVQ3	×¡Õ¬Ð¡Çø	111.839786	40.396912	120302	471	150123
B0FFIII0JJ	ÉÌÎñ×¡Õ¬Ïà¹Ø	111.839417	40.397947	120000	471	150123
B01D703CMA	ÉÌÎñÐ´×ÖÂ¥	111.742348	40.807611	120201	471	150105
B01D702UWK	×¡Õ¬Ð¡Çø	111.743327	40.807077	120302	471	150105
B0FFFRHEN8	×¡Õ¬Ð¡Çø	111.740956	40.808568	120302	471	150105
B0FFG7OK1C	×¡Õ¬Ð¡Çø	111.739794	40.807319	120302	471	150105
B0FFK4B64G	ÉÌÎñÐ´×ÖÂ¥	111.742195	40.808589	120201	471	150105
B01D70QNG3	ÉÌÎñÐ´×ÖÂ¥	111.737605	40.806878	120201	471	150105
B01D70381D	²úÒµÔ°Çø	111.257993	40.737245	120100	471	150121
B0FFKBIHCG	ÉÌÎñ×¡Õ¬Ïà¹Ø	111.501021	40.725723	120000	471	150121
B0G3ALGN1I	×¡Õ¬Ð¡Çø	111.387207	40.080535	120302	471	150124
B01D70OXEY	×¡Õ¬Ð¡Çø	111.205901	40.287495	120302	471	150122
B0FFLMI2SN	×¡Õ¬Ð¡Çø	111.680156	40.723497	120302	471	150104
B01D70RAQB	×¡Õ¬Ð¡Çø	111.686146	40.718451	120302	471	150104
B01D70OX85	×¡Õ¬Ð¡Çø	111.738148	40.831979	120302	471	150105
B0FFI9FOCI	×¡Õ¬Ð¡Çø	111.74541	40.833689	120302	471	150105
B01D703CFW	ÉÌÎñÐ´×ÖÂ¥	111.746753	40.828214	120201	471	150105
B0FFG095EV	×¡Õ¬Ð¡Çø	111.746841	40.831374	120302	471	150105
B0FFIL9XRF	×¡Õ¬Çø	111.746344	40.831948	120300	471	150105
B0FFIRVTOK	×¡Õ¬Çø	111.736972	40.832921	120300	471	150105
B01D70P604	×¡Õ¬Ð¡Çø	111.741767	40.83502	120302	471	150105
B0FFG9GWR6	×¡Õ¬Çø	111.737145	40.830334	120300	471	150105
B01D70QEPG	×¡Õ¬Ð¡Çø	111.739165	40.828529	120302	471	150105
B01D703DK0	×¡Õ¬Ð¡Çø	111.73766	40.827726	120302	471	150105
B01D702G3Y	×¡Õ¬Ð¡Çø	111.683846	40.814878	120302	471	150105
B0FFHM1TM8	×¡Õ¬Ð¡Çø	111.679079	40.810046	120302	471	150105
B01D702G1M	×¡Õ¬Ð¡Çø	111.684384	40.81522	120302	471	150105
B01D702HNT	×¡Õ¬Ð¡Çø	111.683378	40.812378	120302	471	150105
B01D702G39	×¡Õ¬Ð¡Çø	111.68443	40.81374	120302	471	150105
B01D702EZV	ÉÌÎñÐ´×ÖÂ¥	111.681075	40.812308	120201	471	150105
B01D702H4C	×¡Õ¬Ð¡Çø	111.685737	40.810768	120302	471	150105
B01D701ETM	ÉÌÎñÐ´×ÖÂ¥	111.685122	40.809011	120201	471	150105
B01D702G1C	×¡Õ¬Ð¡Çø	111.684447	40.814701	120302	471	150105
B01D702F0B	×¡Õ¬Ð¡Çø	111.679515	40.811157	120302	471	150105
B01D702EZP	ÉÌÎñÐ´×ÖÂ¥	111.680775	40.813505	120201	471	150105
B01D700F01	ÉÌÎñÐ´×ÖÂ¥	111.683371	40.815821	120201	471	150105
B01D702H7V	×¡Õ¬Ð¡Çø	111.683779	40.811329	120302	471	150105
B01D701L9S	ÉÌÎñÐ´×ÖÂ¥	111.682707	40.807784	120201	471	150105
B0FFILC0E5	ÉÌÎñÐ´×ÖÂ¥	111.680698	40.813469	120201	471	150105
B01D70PD19	×¡Õ¬Ð¡Çø	111.680561	40.808289	120302	471	150105
B01D702GV5	×¡Õ¬Ð¡Çø	111.677486	40.810078	120302	471	150105
B0FFLCHLQP	×¡Õ¬Ð¡Çø	111.677991	40.813657	120302	471	150105
B01D70PIYX	ËÞÉá	111.684107	40.815772	120303	471	150105
B01D702F29	×¡Õ¬Ð¡Çø	111.682422	40.814707	120302	471	150105
B0FFIRVA72	×¡Õ¬Çø	111.686059	40.811964	120300	471	150105
B0FFL2PMGH	×¡Õ¬Ð¡Çø	111.677734	40.813942	120302	471	150102
B01D702G21	×¡Õ¬Ð¡Çø	111.684423	40.81449	120302	471	150105
B01D702F2H	×¡Õ¬Ð¡Çø	111.681785	40.814838	120302	471	150105
B0HDTDK9PB	ÉÌ×¡Á½ÓÃÂ¥Óî	111.679139	40.813992	120203	471	150105
B01D702IS9	ËÞÉá	111.681305	40.807507	120303	471	150105
B01D70301D	×¡Õ¬Ð¡Çø	111.684853	40.808029	120302	471	150105
B01D703DS8	ÉÌÎñÐ´×ÖÂ¥	111.67892	40.807536	120201	471	150105
B01D702GC1	ËÞÉá	111.68635	40.808234	120303	471	150105
B0FFKHEGDJ	×¡Õ¬Ð¡Çø	111.68423	40.810048	120302	471	150105
B01D702G3R	×¡Õ¬Ð¡Çø	111.685655	40.812483	120302	471	150105
B0FFKHEGFG	×¡Õ¬Ð¡Çø	111.684958	40.810591	120302	471	150105
B01D702G4L	×¡Õ¬Ð¡Çø	111.677984	40.807337	120302	471	150105
B0FFI99BJ4	×¡Õ¬Ð¡Çø	111.67715	40.810711	120302	471	150105
B0FFKHGNXL	×¡Õ¬Ð¡Çø	111.685321	40.809886	120302	471	150105
B0FFI997BQ	×¡Õ¬Ð¡Çø	111.676961	40.811051	120302	471	150105
B01D702G84	ÉÌ×¡Á½ÓÃÂ¥Óî	111.685868	40.809218	120203	471	150105
B0FFIN8BGX	×¡Õ¬Çø	111.682368	40.809146	120300	471	150105
B0FFHNZWC5	ÉÌÎñÐ´×ÖÂ¥	111.684979	40.807166	120201	471	150105
B01D702HGC	ËÞÉá	111.684316	40.81175	120303	471	150105
B01D702HG3	×¡Õ¬Ð¡Çø	111.68365	40.813842	120302	471	150105
B0FFG9DSUM	ÉÌÎñÐ´×ÖÂ¥	111.680106	40.813992	120201	471	150105
B01D702F1W	×¡Õ¬Ð¡Çø	111.682923	40.814782	120302	471	150105
B01D702HGB	×¡Õ¬Ð¡Çø	111.684112	40.812634	120302	471	150105
B01D702FXA	×¡Õ¬Ð¡Çø	111.677305	40.808154	120302	471	150105
B01D702G48	×¡Õ¬Ð¡Çø	111.685102	40.812188	120302	471	150105
B01D702H7N	×¡Õ¬Ð¡Çø	111.682831	40.814265	120302	471	150105
B0FFIWFKW8	×¡Õ¬Ð¡Çø	111.678737	40.807838	120302	471	150105
B01D702P5I	×¡Õ¬Ð¡Çø	111.678642	40.814329	120302	471	150102
B01D70P67L	×¡Õ¬Ð¡Çø	111.679791	40.808025	120302	471	150105
B01D70QXCV	×¡Õ¬Ð¡Çø	111.684764	40.807137	120302	471	150105
B0FFHOU25C	ÉÌÎñ×¡Õ¬Ïà¹Ø	111.680928	40.809282	120000	471	150105
B0FFL9KIB3	ÉÌÎñÐ´×ÖÂ¥	111.686017	40.812208	120201	471	150105
B01D70QSVR	×¡Õ¬Çø	111.68405	40.810929	120300	471	150105
B01D702J40	ËÞÉá	111.681921	40.808567	120303	471	150105
B01D702IYM	×¡Õ¬Ð¡Çø	111.685395	40.811662	120302	471	150105
B0FFG9BD7I	×¡Õ¬Ð¡Çø	111.678516	40.81382	120302	471	150105
B0FFKG4IA1	×¡Õ¬Ð¡Çø	111.67726	40.815615	120302	471	150102
B0FFMH06WP	×¡Õ¬Çø	111.676978	40.81333	120300	471	150105
B01D702G2L	×¡Õ¬Ð¡Çø	111.685465	40.812911	120302	471	150105
B0FFIRV9Z5	×¡Õ¬Ð¡Çø	111.676891	40.814706	120302	471	150102
B0FFGSQY5G	ÉÌÎñ×¡Õ¬Ïà¹Ø	111.683364	40.808528	120000	471	150105
B01D702HT6	ËÞÉá	111.683642	40.807078	120303	471	150105
B0FFKIS962	×¡Õ¬Ð¡Çø	111.686531	40.807225	120302	471	150105
B0FFG98PXX	×¡Õ¬Çø	111.677357	40.813457	120300	471	150105
B0FFGSFAPI	×¡Õ¬Ð¡Çø|ÉÌÎñ×¡Õ¬	111.677903	40.808947	120302|120303	471	150105
B0FFJ2WLW7	×¡Õ¬Ð¡Çø	111.679675	40.815987	120302	471	150102
B0FFFXM6SA	ÉÌÎñÐ´×ÖÂ¥	111.683708	40.807495	120201	471	150105
B0FFKP148F	×¡Õ¬Ð¡Çø	111.67906	40.808316	120302	471	150105
B01D702G68	×¡Õ¬Ð¡Çø	111.686597	40.807118	120302	471	150105
B01D702RRL	×¡Õ¬Ð¡Çø	111.677119	40.815975	120302	471	150102
B0FFGMRFII	×¡Õ¬Çø	111.678223	40.813718	120300	471	150105
B0FFK8FUC6	×¡Õ¬Çø	111.677125	40.80853	120300	471	150105
B01D703E85	ËÞÉá	111.678044	40.813347	120303	471	150105
B01D702FLR	×¡Õ¬Ð¡Çø	111.677145	40.813034	120302	471	150105
B01D702IS3	×¡Õ¬Ð¡Çø	111.67915	40.808783	120302	471	150105
B01D702G4E	×¡Õ¬Ð¡Çø	111.683368	40.814887	120302	471	150105
B01D702I94	ËÞÉá	111.68429	40.809958	120303	471	150105
B01D70PD0N	ËÞÉá	111.683788	40.81343	120303	471	150105
B01D702I9B	×¡Õ¬Ð¡Çø	111.685826	40.809454	120302	471	150105
B01D702HXU	ÉÌ×¡Á½ÓÃÂ¥Óî	111.683588	40.807451	120203	471	150105
B0FFG9E1I3	ËÞÉá	111.677044	40.808574	120303	471	150105
B0FFI9729S	ËÞÉá	111.683711	40.807109	120303	471	150105
B0FFLA13C2	ÉÌÎñ×¡Õ¬Ïà¹Ø	111.682841	40.807114	120000	471	150105
B01D702G42	×¡Õ¬Ð¡Çø	111.684545	40.813477	120302	471	150105
B01D702J5E	ËÞÉá	111.682149	40.807515	120303	471	150105
B01D702GZQ	×¡Õ¬Ð¡Çø	111.67853	40.809884	120302	471	150105
B01D702F1N	×¡Õ¬Ð¡Çø	111.683056	40.814549	120302	471	150105
B01D702I9H	ËÞÉá	111.685829	40.809607	120303	471	150105
B0FFM5O0VP	×¡Õ¬Ð¡Çø	111.207726	40.280267	120302	471	150122
B01D70OWOU	×¡Õ¬Ð¡Çø	111.214619	40.277526	120302	471	150122
B0FFL0QWH1	ÉÌÎñ×¡Õ¬Ïà¹Ø	111.208316	40.276978	120000	471	150122
B0G0K5RUVC	ËÞÉá	111.20887	40.276986	120303	471	150122
B0FFKCNS93	ÉÌÎñ×¡Õ¬Ïà¹Ø	111.578115	40.783669	120000	471	150121
B0FFGYFOJV	²úÒµÔ°Çø|Õþ¸®»ú¹¹¼°Éç»áÍÅÌå	111.731112	40.771815	120100|130100	471	150105
B01D70OVN6	ÉÌ×¡Á½ÓÃÂ¥Óî	111.82882	40.862194	120203	471	150105
B01D700BD7	×¡Õ¬Ð¡Çø	111.829991	40.860357	120302	471	150105
B01D70QJ6T	×¡Õ¬Çø	111.836614	40.863309	120300	471	150105
B01D700BD8	×¡Õ¬Ð¡Çø	111.829785	40.859721	120302	471	150105
B01D70OZ2H	ËÞÉá	111.827226	40.859315	120303	471	150105
B01D70PAKM	²úÒµÔ°Çø	111.830038	40.860337	120100	471	150105
B0FFI6FY29	ÉÌÎñ×¡Õ¬Ïà¹Ø	111.737913	40.880054	120000	471	150102
B0FFJGYC1K	ÉÌÎñ×¡Õ¬Ïà¹Ø	111.740825	40.877757	120000	471	150102
B0FFJBHHXM	×¡Õ¬Ð¡Çø	111.738847	40.881689	120302	471	150102
B0FFH0350P	×¡Õ¬Çø	111.619318	40.774913	120300	471	150104
B0G3J630WJ	×¡Õ¬Ð¡Çø	111.624054	40.767379	120302	471	150104
B0GUZOJXTY	×¡Õ¬Çø	111.617915	40.774823	120300	471	150104
B0HGMSYFXS	×¡Õ¬Ð¡Çø	111.716549	40.872202	120302	471	150102
B0FFMDWG3S	×¡Õ¬Ð¡Çø	111.71669	40.870812	120302	471	150102
B0GKPKS8KS	×¡Õ¬Ð¡Çø	111.716117	40.868992	120302	471	150102
B0FFFT1UH5	×¡Õ¬Ð¡Çø	111.711011	40.867727	120302	471	150102
B0FFJTXIBI	ÉÌÎñ×¡Õ¬Ïà¹Ø	111.711257	40.869254	120000	471	150102
B0FFKLNSNN	ÉÌÎñ×¡Õ¬Ïà¹Ø	111.714115	40.867225	120000	471	150102
B0FFK9VH3G	ÉÌÎñ×¡Õ¬Ïà¹Ø	111.713625	40.867005	120000	471	150102
B01D70P8OH	×¡Õ¬Ð¡Çø	111.824443	40.391177	120302	471	150123
B0FFM42U4N	ÉÌÎñ×¡Õ¬Ïà¹Ø	111.822131	40.391899	120000	471	150123
B0FFH8FA2E	×¡Õ¬Ð¡Çø	111.821626	40.388258	120302	471	150123
B0HDJBT10V	ÉÌÎñ×¡Õ¬Ïà¹Ø	111.817096	40.394497	120000	471	150123
B01D702TH2	×¡Õ¬Ð¡Çø	111.648792	40.828628	120302	471	150103
B01D702MBD	ÉÌÎñÐ´×ÖÂ¥	111.653584	40.829537	120201	471	150103
B01D702NAM	×¡Õ¬Ð¡Çø	111.653201	40.828207	120302	471	150103
B01D702ST9	×¡Õ¬Ð¡Çø	111.647171	40.829913	120302	471	150103
B01D702OIV	×¡Õ¬Ð¡Çø	111.651389	40.829005	120302	471	150103
B01D702NXC	×¡Õ¬Ð¡Çø	111.650398	40.828608	120302	471	150103
B01D70R9VZ	ÉÌÎñÐ´×ÖÂ¥	111.656692	40.830088	120201	471	150102
B0GKYUIFKT	×¡Õ¬Ð¡Çø	111.649777	40.830557	120302	471	150103
B0FFHORU5D	ÉÌÎñ×¡Õ¬Ïà¹Ø	111.647717	40.83565	120000	471	150103
B0FFJ937ES	ÉÌÎñ×¡Õ¬Ïà¹Ø	111.647721	40.836495	120000	471	150103
B0FFI9EZVX	ÉÌÎñ×¡Õ¬Ïà¹Ø	111.646914	40.827885	120000	471	150103
B0FFIZSZTA	×¡Õ¬Ð¡Çø	111.653845	40.829284	120302	471	150103
B01D702RIX	×¡Õ¬Ð¡Çø	111.655556	40.830641	120302	471	150102
B0FFKZSJ5D	×¡Õ¬Ð¡Çø	111.654526	40.829217	120302	471	150102
B0FFL3WCHC	×¡Õ¬Ð¡Çø	111.654621	40.828569	120302	471	150102
B0FFM98QRT	×¡Õ¬Ð¡Çø	111.652403	40.835859	120302	471	150103
B0FFI06PVM	ÉÌÎñ×¡Õ¬Ïà¹Ø	111.653392	40.830526	120000	471	150103
B0FFGLIGDL	×¡Õ¬Ð¡Çø	111.650561	40.834014	120302	471	150103
B0FFM942T4	×¡Õ¬Çø	111.654669	40.829047	120300	471	150102
B01D702R6H	×¡Õ¬Ð¡Çø	111.655978	40.828959	120302	471	150102
B0GKRUDJ43	×¡Õ¬Çø	111.647696	40.829668	120300	471	150103
B0FFI97ZGX	ÉÌÎñ×¡Õ¬Ïà¹Ø	111.650579	40.834404	120000	471	150103
B01D70PDB9	×¡Õ¬Ð¡Çø	111.656594	40.827127	120302	471	150102
B0H1C534S2	×¡Õ¬Ð¡Çø	111.579569	40.765517	120302	471	150121
B01D70RC4Q	×¡Õ¬Ð¡Çø	111.577373	40.764889	120302	471	150121
B0FFIZUWCD	×¡Õ¬Ð¡Çø	111.193522	40.273809	120302	471	150122
B0FFG9A198	×¡Õ¬Çø	111.190856	40.275539	120300	471	150122
B0FFIS7HIG	ÉÌÎñ×¡Õ¬Ïà¹Ø	111.192231	40.273796	120000	471	150122
B01D7039AH	×¡Õ¬Ð¡Çø	111.823178	40.380286	120302	471	150123
B0FFLCOLMN	×¡Õ¬Çø	111.821204	40.37996	120300	471	150123
B0FFG98RMA	×¡Õ¬Ð¡Çø	111.820701	40.382256	120302	471	150123
B0FFF2XISL	×¡Õ¬Ð¡Çø	111.820552	40.381831	120302	471	150123
B0FFJ4NXA9	ÉÌÎñ×¡Õ¬Ïà¹Ø	111.822505	40.380942	120000	471	150123
B0GKM6MNB1	ÉÌÎñ×¡Õ¬Ïà¹Ø	111.824559	40.380188	120000	471	150123
B0FFKS7TW2	ÉÌÎñ×¡Õ¬Ïà¹Ø	111.823303	40.379565	120000	471	150123
B0FFJ1LUV0	ÉÌÎñ×¡Õ¬Ïà¹Ø	111.824743	40.381596	120000	471	150123
B0FFH9GEPG	×¡Õ¬Ð¡Çø	111.826881	40.381423	120302	471	150123
B0FFF09PPD	×¡Õ¬Ð¡Çø	111.826407	40.380347	120302	471	150123
B01D70P97D	×¡Õ¬Ð¡Çø	111.819174	40.380884	120302	471	150123
B0FFHNWQZD	ÉÌÎñ×¡Õ¬Ïà¹Ø	111.818511	40.378973	120000	471	150123
B01D70RBTO	ÉÌÎñ×¡Õ¬Ïà¹Ø	111.817207	40.379997	120000	471	150123
B01D70PA3B	×¡Õ¬Ð¡Çø	111.826733	40.378314	120302	471	150123
B0FFF2UUY6	×¡Õ¬Çø	111.819286	40.376855	120300	471	150123
B0FFIK1HN6	ÉÌÎñ×¡Õ¬Ïà¹Ø	111.817153	40.378097	120000	471	150123
B01D70OX7G	×¡Õ¬Ð¡Çø	111.722695	40.751323	120302	471	150105
B01D70OX7F	×¡Õ¬Ð¡Çø	111.724085	40.752948	120302	471	150105
B01D70QJ6V	×¡Õ¬Ð¡Çø	111.717628	40.753769	120302	471	150105
B0FFMEQWRP	×¡Õ¬Ð¡Çø	111.723666	40.752639	120302	471	150105
B01D70OX7E	×¡Õ¬Ð¡Çø	111.722481	40.756237	120302	471	150105
B01D70OYA7	×¡Õ¬Ð¡Çø	111.725721	40.754607	120302	471	150105
B01D70OZRG	×¡Õ¬Ð¡Çø	111.723603	40.755551	120302	471	150105
B01D70RBJK	ÉÌÎñÐ´×ÖÂ¥	111.726395	40.756073	120201	471	150105
B01D70RBJM	×¡Õ¬Ð¡Çø	111.726695	40.755081	120302	471	150105
B0FFIMOW87	ÉÌÎñ×¡Õ¬Ïà¹Ø	111.724455	40.754793	120000	471	150105
B0FFGPDCQB	×¡Õ¬Ð¡Çø	111.478483	40.758257	120302	471	150121
B0FFG9HX9O	×¡Õ¬Çø	111.480053	40.75802	120300	471	150121
B0FFG9F3OK	×¡Õ¬Ð¡Çø	111.477023	40.762528	120302	471	150121
B01D70QX59	×¡Õ¬Çø	111.481409	40.757065	120300	471	150121
B0FFIWKTVA	ÉÌÎñ×¡Õ¬Ïà¹Ø	111.738836	40.534385	120000	471	150121
B01D70P5XR	×¡Õ¬Ð¡Çø	111.625702	40.83745	120302	471	150103
B0FFIB9ENH	×¡Õ¬Ð¡Çø	111.617599	40.845232	120302	471	150103
B0FFJE4JYI	×¡Õ¬Ð¡Çø	111.621237	40.844471	120302	471	150103
B0FFJFPJ9D	ÉÌÎñ×¡Õ¬Ïà¹Ø	111.61869	40.842749	120000	471	150103
B0FFJI1KXC	ÉÌÎñ×¡Õ¬Ïà¹Ø	111.61886	40.839814	120000	471	150103
B0FFF2OKS4	×¡Õ¬Ð¡Çø	111.625479	40.83766	120302	471	150103
B0FFIJ25KR	ÉÌÎñ×¡Õ¬Ïà¹Ø	111.72187	40.554756	120000	471	150121
B01D702ZQA	×¡Õ¬Ð¡Çø	111.743056	40.801033	120302	471	150105
B01D702UCP	×¡Õ¬Ð¡Çø	111.741603	40.80559	120302	471	150105
B01D702UCI	×¡Õ¬Ð¡Çø	111.737765	40.804331	120302	471	150105
B01D70PAK5	×¡Õ¬Ð¡Çø	111.743662	40.79879	120302	471	150105
B0FFI9LKJL	ÉÌÎñÐ´×ÖÂ¥	111.739633	40.802949	120201	471	150105
B01D702UCF	×¡Õ¬Ð¡Çø	111.737474	40.806015	120302	471	150105
B0HA4SRAQW	×¡Õ¬Ð¡Çø	111.742162	40.798384	120302	471	150105
B01D70QEM9	×¡Õ¬Ð¡Çø	111.738271	40.798976	120302	471	150105
B0FFIAHKIB	ÉÌ×¡Á½ÓÃÂ¥Óî	111.740995	40.799109	120203	471	150105
B0FFJ560AA	×¡Õ¬Ð¡Çø	111.740374	40.804839	120302	471	150105
B0FFG9GO81	×¡Õ¬Çø	111.669392	40.782274	120300	471	150104
[truncated: 2,057 more rows]
