# Supplementary material for: Design of Urban resilience model in emergency situations
Source: PLoS One. 2026 Jun 9;21(6):e0347588. doi: 10.1371/journal.pone.0347588 (PMC13249160; doi:10.1371/journal.pone.0347588)
Supplement: S1 File — (ZIP) [file pone.0347588.s001.zip › dataset/Appendix 4/Car data.csv]

id	type	lon_gcj02	lat_gcj02	typecode	citycode	adcode
B0G33UYD3C	Ï´³µ³¡	111.682364	39.905386	10500	471	150124
B0FFM0SFIG	Æû³µÑø»¤	111.681336	39.905578	10400	471	150124
B0G3CS53N6	Æû³µÅä¼þÏúÊÛ	111.683646	39.905742	10800	471	150124
B0FFM5DLNU	¶þÊÖ³µ½»Ò×	111.680515	39.905763	11000	471	150124
B0FFKNON4K	Æû³µ·þÎñÏà¹Ø	111.68041	39.905788	10000	471	150124
B0FFKZ889J	Æû³µÅä¼þÏúÊÛ	111.685868	39.905727	10800	471	150124
B0FFI9PCXZ	Æû³µÑø»¤	111.683761	39.906733	10400	471	150124
B0FFI9PG5R	Æû³µÑø»¤	111.67974	39.90631	10400	471	150124
B0G23AAAAZ	Æû³µÅä¼þÏúÊÛ	111.637848	40.063967	10800	471	150124
B0FFHIQ5D8	Æû³µ·þÎñÏà¹Ø	111.637257	40.062821	10000	471	150124
B0G3OS8QO3	Æû³µ·þÎñÏà¹Ø	111.638599	40.065818	10000	471	150124
B0GUVHVKYF	Æû³µ¾ãÀÖ²¿	111.594127	40.832648	10600	471	150103
B0HUAH46JT	Æû³µÑø»¤	111.594667	40.832762	10400	471	150103
B0FFKVRYQC	Æû³µ·þÎñÏà¹Ø	111.594763	40.832865	10000	471	150103
B01D70P6GB	¼ÓÆøÕ¾	111.594919	40.827279	10300	471	150103
B0GROZ49K5	Æû³µÑø»¤	111.849957	40.894753	10400	471	150105
B0HDT5KQQ2	Æû³µ·þÎñÏà¹Ø	111.848981	40.88764	10000	471	150105
B01D70PAUE	Æû³µ·þÎñÏà¹Ø	111.848448	40.887474	10000	471	150105
B01D70228G	ÖÐ¹úÊ¯»¯	111.64828	40.793716	10101	471	150104
B0FFM1NH7A	Æû³µÅä¼þÏúÊÛ	111.652027	40.794733	10800	471	150104
B0FFGRP6IC	Æû³µ·þÎñÏà¹Ø	111.650048	40.795173	10000	471	150104
B0HBBX6RNG	Æû³µÑø»¤	111.647654	40.793929	10400	471	150104
B01D70P3M3	Æû³µ×âÁÞ	111.649479	40.794206	10900	471	150104
B0FFGUF1K9	Æû³µÅä¼þÏúÊÛ	111.647604	40.793959	10800	471	150104
B01D70R921	Æû³µÅä¼þÏúÊÛ	111.647522	40.79397	10800	471	150104
B0FFKZUGRR	¶þÊÖ³µ½»Ò×	111.647183	40.794816	11000	471	150104
B0H1BA221C	Æû³µ·þÎñÏà¹Ø	111.647777	40.796171	10000	471	150104
B01D703BJT	Æû³µÅä¼þÏúÊÛ	111.656883	40.79645	10800	471	150104
B0FFM0VZPC	Æû³µÅä¼þÏúÊÛ	111.649375	39.913533	10800	471	150124
B0G39NMC4O	Æû³µÅä¼þÏúÊÛ	111.649121	39.913528	10800	471	150124
B0FFM0Q2LH	Æû³µÅä¼þÏúÊÛ	111.648351	39.9137	10800	471	150124
B0FFM5BR92	Æû³µ·þÎñÏà¹Ø	111.649017	39.913663	10000	471	150124
B01D703AXE	Ï´³µ³¡	111.184929	40.276851	10500	471	150122
B0G26OPZQY	Æû³µÅä¼þÏúÊÛ	111.26808	40.25939	10800	471	150122
B0G3ALH23K	Æû³µÑø»¤	111.268106	40.25904	10400	471	150122
B0FFKUVNJT	Æû³µÅä¼þÏúÊÛ	111.269157	40.265315	10800	471	150122
B0HDFCHH3B	Æû³µÅä¼þÏúÊÛ	111.269443	40.266642	10800	471	150122
B0HG0MWU4U	Æû³µÅä¼þÏúÊÛ	111.26747	40.257232	10800	471	150122
B0G0D63DSV	Æû³µÑø»¤	111.679358	40.766653	10400	471	150104
B0HAYAYK4Y	Æû³µ×âÁÞ	111.680187	40.761287	10900	471	150104
B0FFJ7ZMI7	Æû³µÅä¼þÏúÊÛ	111.685651	40.766083	10800	471	150104
B0FFJXQAS3	Ï´³µ³¡	111.641202	40.760191	10500	471	150104
B0FFL88RA7	Æû³µ·þÎñÏà¹Ø	111.640888	40.760244	10000	471	150104
B0FFKYWNNI	Æû³µÅä¼þÏúÊÛ	111.637455	40.759476	10800	471	150104
B0G3J43A3T	Æû³µÑø»¤	111.63748	40.759415	10400	471	150104
B0FFIMOG01	ÖÐ¹úÊ¯»¯	112.027028	40.956546	10101	471	150102
B01D70R5RA	ÖÐ¹úÊ¯»¯	111.212002	40.734661	10101	471	150121
B0G24XEKG8	Æû³µ·þÎñÏà¹Ø	111.211755	40.734908	10000	471	150121
B0HASL8SBX	Æû³µÅä¼þÏúÊÛ	111.207638	40.735927	10800	471	150121
B0G17CYQ9Y	Æû³µÅä¼þÏúÊÛ	111.207206	40.736048	10800	471	150121
B0G3T9SK63	Æû³µ·þÎñÏà¹Ø	111.20715	40.735887	10000	471	150121
B0G0XR2265	Æû³µ·þÎñÏà¹Ø	111.616355	40.778732	10000	471	150104
B0FFM6SYNG	Ï´³µ³¡	111.616339	40.778624	10500	471	150104
B0GUUMZONM	¼ÓÓÍÕ¾	111.685965	41.239911	10100	471	150125
B01D702237	ÖÐ¹úÊ¯ÓÍ	111.436274	39.944655	10102	471	150124
B0G2G6LK09	Ï´³µ³¡	111.741149	40.763149	10500	471	150105
B0G26YJ7TO	Æû³µÅä¼þÏúÊÛ	111.739902	40.765306	10800	471	150105
B0FFLISW8S	Æû³µ·þÎñÏà¹Ø	111.738269	40.766491	10000	471	150105
B0FFKWH9RG	Æû³µÅä¼þÏúÊÛ	112.033086	40.589607	10800	471	150123
B0G3AXJGAG	Æû³µÅä¼þÏúÊÛ	112.034602	40.587714	10800	471	150123
B0FFFRMHED	Ï´³µ³¡	111.792738	40.499152	10500	471	150123
B0FFI9PFY7	Ï´³µ³¡	111.796379	40.498908	10500	471	150123
B0FFI9PESB	Ï´³µ³¡	111.795047	40.498692	10500	471	150123
B0HDCHKXT5	Æû³µ·þÎñÏà¹Ø	111.794426	40.499586	10000	471	150123
B0G259YAW9	Æû³µ·þÎñÏà¹Ø	111.795815	40.498844	10000	471	150123
B0G335VPYF	Æû³µÑø»¤	111.93591	40.904376	10400	471	150102
B0FFHIWRXK	ÖÐ¹úÊ¯ÓÍ	111.449072	41.116587	10102	471	150125
B0G1F7OQET	Æû³µ·þÎñÏà¹Ø	111.447405	41.113257	10000	471	150125
B0FFMEQQWT	¼ÓÆøÕ¾|Éú»î·þÎñ	111.628163	40.828888	010300|070000	471	150103
B01D70RAXX	ÖÐ¹úÊ¯ÓÍ	111.844648	40.510607	10102	471	150123
B0FFG9FSW0	Æû³µÅä¼þÏúÊÛ|Æû³µÎ¬ÐÞ	111.692786	40.780078	010800|030000	471	150105
B0FFKH92TA	Æû³µ·þÎñÏà¹Ø|Æû³µÎ¬ÐÞ	111.688039	40.785641	010000|030000	471	150105
B0G39SO3BC	Æû³µÅä¼þÏúÊÛ	111.916313	40.885621	10800	471	150105
B0FFGAQCOA	Æû³µ·þÎñÏà¹Ø	111.91599	40.885514	10000	471	150105
B0HDT5LSCO	Æû³µ·þÎñÏà¹Ø	111.915213	40.885552	10000	471	150105
B0FFGAQCGL	Æû³µ·þÎñÏà¹Ø	111.916712	40.88547	10000	471	150105
B0FFGAQCGF	Æû³µÅä¼þÏúÊÛ	111.915499	40.885537	10800	471	150105
B0FFFDURQD	Æû³µ·þÎñÏà¹Ø|Æû³µÎ¬ÐÞ	111.696486	40.869381	010000|030000	471	150102
B0FFKMA4KQ	Æû³µ·þÎñÏà¹Ø	111.593531	40.848323	10000	471	150103
B01D701IIS	ÖÐ¹úÊ¯ÓÍ	111.638962	40.859684	10102	471	150103
B0G2DUMVWR	Æû³µ·þÎñÏà¹Ø	111.644258	40.861013	10000	471	150102
B0G397P5HZ	Æû³µ¾ãÀÖ²¿	111.644697	40.860385	10600	471	150102
B0HG31GR8E	Æû³µÑø»¤	111.644562	40.860746	10400	471	150102
B0FFM5C0C8	Æû³µÅä¼þÏúÊÛ	111.646045	40.860638	10800	471	150102
B0G3Z7S0Y0	Æû³µÅä¼þÏúÊÛ	111.646083	40.860334	10800	471	150102
B0FFMH4WFB	Æû³µÅä¼þÏúÊÛ	111.646495	40.861116	10800	471	150102
B0FFJY53V1	Æû³µ·þÎñÏà¹Ø	111.646215	40.859607	10000	471	150102
B0FFM0QICI	Æû³µÑø»¤	111.646717	40.860559	10400	471	150102
B0G07O9CDM	Æû³µÅä¼þÏúÊÛ	111.646663	40.860075	10800	471	150102
B0HGFO8L53	Æû³µÅä¼þÏúÊÛ	111.64635	40.859457	10800	471	150102
B0FFKWUSME	Æû³µ·þÎñÏà¹Ø	111.64687	40.860295	10000	471	150102
B0FFKYPBUO	Æû³µÅä¼þÏúÊÛ	111.646046	40.859502	10800	471	150102
B0FFKYL039	Æû³µÅä¼þÏúÊÛ	111.645546	40.85968	10800	471	150102
B0FFJHPIAY	Æû³µÅä¼þÏúÊÛ	111.646883	40.859688	10800	471	150102
B0FFMCJLZ1	Æû³µÅä¼þÏúÊÛ	111.646015	40.860494	10800	471	150102
B0FFM8CDNM	Æû³µÅä¼þÏúÊÛ	111.646834	40.859677	10800	471	150102
B0HDDSAO2X	Æû³µÑø»¤	111.645453	40.860291	10400	471	150102
B0FFL7KJDA	Æû³µ·þÎñÏà¹Ø	111.647407	40.861263	10000	471	150102
B01D70P53P	Æû³µ·þÎñÏà¹Ø	111.646401	40.859715	10000	471	150102
B0FFIKS2AU	Æû³µÅä¼þÏúÊÛ	111.646878	40.859742	10800	471	150102
B0FFL50Y1U	Æû³µÅä¼þÏúÊÛ	111.645638	40.859601	10800	471	150102
B0FFKWBFNM	Æû³µÅä¼þÏúÊÛ	111.646029	40.860108	10800	471	150102
B0FFKTJR98	Æû³µ·þÎñÏà¹Ø	111.645662	40.8596	10000	471	150102
B0FFKUOP1Q	Æû³µÅä¼þÏúÊÛ	111.646216	40.860247	10800	471	150102
B0FFL36ZJT	Æû³µÅä¼þÏúÊÛ	111.645769	40.859723	10800	471	150102
B0FFKXHW84	Æû³µÅä¼þÏúÊÛ	111.6455	40.859393	10800	471	150102
B0FFL2IH0T	Æû³µÅä¼þÏúÊÛ	111.645545	40.859413	10800	471	150102
B0FFL2CKWD	Æû³µÅä¼þÏúÊÛ	111.645501	40.859965	10800	471	150102
B0FFK2SXU3	Æû³µ·þÎñÏà¹Ø	111.644685	40.864194	10000	471	150102
B0FFL03P2W	Æû³µÅä¼þÏúÊÛ	111.645357	40.859704	10800	471	150102
B0FFL6FI8I	Æû³µÅä¼þÏúÊÛ	111.645465	40.859746	10800	471	150102
B0HGVBNF2F	Æû³µÅä¼þÏúÊÛ	111.645196	40.859641	10800	471	150102
B0FFH45SBK	Æû³µÅä¼þÏúÊÛ	111.645347	40.859487	10800	471	150102
B0HBKDPXTX	Æû³µÅä¼þÏúÊÛ	111.646235	40.861113	10800	471	150102
B0FFI8O6RQ	Æû³µÅä¼þÏúÊÛ	111.646745	40.86101	10800	471	150102
B0FFKF9BAS	Æû³µÅä¼þÏúÊÛ	111.645277	40.859485	10800	471	150102
B0FFL840S1	Æû³µÅä¼þÏúÊÛ	111.645375	40.859568	10800	471	150102
B0FFLG77JP	Æû³µÅä¼þÏúÊÛ	111.645632	40.859755	10800	471	150102
B0G1ZN1OMB	Æû³µÅä¼þÏúÊÛ	111.645528	40.859631	10800	471	150102
B0FFJRWJ7X	Æû³µÅä¼þÏúÊÛ	111.646118	40.860197	10800	471	150102
B0FFLAIKLH	Æû³µÅä¼þÏúÊÛ	111.646453	40.861052	10800	471	150102
B0FFL84A12	Æû³µÅä¼þÏúÊÛ	111.645814	40.859881	10800	471	150102
B0FFL27LFJ	Æû³µÅä¼þÏúÊÛ	111.646852	40.860213	10800	471	150102
B0HBKCRO68	Æû³µÅä¼þÏúÊÛ	111.645402	40.859337	10800	471	150102
B0G30PIV5U	Æû³µÅä¼þÏúÊÛ	111.646664	40.86118	10800	471	150102
B0FFKZY004	Æû³µÅä¼þÏúÊÛ	111.646302	40.86022	10800	471	150102
B0FFL2D28Q	Æû³µÅä¼þÏúÊÛ	111.645679	40.859456	10800	471	150102
B0FFLA7PMW	Æû³µÅä¼þÏúÊÛ	111.645902	40.859499	10800	471	150102
B0HB3R8P8K	Æû³µÅä¼þÏúÊÛ	111.64602	40.859821	10800	471	150102
B0HBBK0QGW	Æû³µÅä¼þÏúÊÛ	111.646691	40.860989	10800	471	150102
B0FFL0ZNCO	Æû³µÅä¼þÏúÊÛ	111.646467	40.860413	10800	471	150102
B0FFL3VTUN	Æû³µÅä¼þÏúÊÛ	111.646413	40.860311	10800	471	150102
B0GKRB76E1	Æû³µÅä¼þÏúÊÛ	111.646108	40.859856	10800	471	150102
B0FFL0IB1L	Æû³µÅä¼þÏúÊÛ	111.646315	40.860078	10800	471	150102
B0FFMGI8BA	Æû³µÅä¼þÏúÊÛ	111.646342	40.860432	10800	471	150102
B0FFL37I8W	Æû³µÅä¼þÏúÊÛ	111.646377	40.860105	10800	471	150102
B0FFH2KNWD	Æû³µÅä¼þÏúÊÛ	111.645899	40.859234	10800	471	150102
B0FFLC5W9Q	Æû³µÅä¼þÏúÊÛ	111.646595	40.860185	10800	471	150102
B0FFJRSF2B	Æû³µÅä¼þÏúÊÛ	111.646001	40.859576	10800	471	150102
B0FFLASQOR	Æû³µÅä¼þÏúÊÛ	111.646126	40.859638	10800	471	150102
B0FFK1T4VV	Æû³µÅä¼þÏúÊÛ	111.646143	40.859464	10800	471	150102
B0FFKZ4Y1D	Æû³µÅä¼þÏúÊÛ	111.645858	40.859342	10800	471	150102
B0FFL324AI	Æû³µÅä¼þÏúÊÛ	111.645921	40.859363	10800	471	150102
B0FFL83I1H	Æû³µ·þÎñÏà¹Ø	111.646807	40.860881	10000	471	150102
B0FFKDFFNV	Æû³µ·þÎñÏà¹Ø	111.646225	40.859898	10000	471	150102
B0FFL114DR	Æû³µÅä¼þÏúÊÛ	111.646296	40.859708	10800	471	150102
B0FFJRWHB9	Æû³µÅä¼þÏúÊÛ	111.646046	40.859419	10800	471	150102
B0FFLCFAB6	Æû³µÅä¼þÏúÊÛ	111.646332	40.859709	10800	471	150102
B0GKHX6A1T	Æû³µÅä¼þÏúÊÛ	111.646566	40.860032	10800	471	150102
B0FFL7ZX67	Æû³µÑø»¤	111.645976	40.860531	10400	471	150102
B0G2T17YX1	Æû³µÅä¼þÏúÊÛ	111.64687	40.860507	10800	471	150102
B0FFJHU3GB	Æû³µ·þÎñÏà¹Ø	111.64684	40.86079	10000	471	150102
B0FFL9JL9K	Æû³µÅä¼þÏúÊÛ	111.646467	40.859772	10800	471	150102
B0H6HSFPDN	Æû³µ·þÎñÏà¹Ø	111.645841	40.860242	10000	471	150102
B01D70R8WJ	Æû³µ×âÁÞ	111.672354	40.834936	10900	471	150102
B0FFKGS6XH	Æû³µÑø»¤|Æû³µÎ¬ÐÞ	111.673139	40.833322	010400|030000	471	150102
B0FFI8P2A2	Æû³µÑø»¤	111.673368	40.832969	10400	471	150102
B0FFKE0M32	Æû³µ·þÎñÏà¹Ø	111.673375	40.832935	10000	471	150102
B0FFK6218G	Æû³µ·þÎñÏà¹Ø	111.673318	40.833043	10000	471	150102
B0FFI8P0M7	Æû³µ·þÎñÏà¹Ø	111.673281	40.833115	10000	471	150102
B0FFGNYZCE	Æû³µÅä¼þÏúÊÛ	111.675227	40.833636	10800	471	150102
B0HUBCGYN4	Æû³µÑø»¤	111.669902	40.833847	10400	471	150102
B0FFK8CMGF	Æû³µ·þÎñÏà¹Ø	111.672558	40.829202	10000	471	150102
B01D70Q0XZ	Ï´³µ³¡	111.674944	40.833609	10500	471	150102
B0FFKGNT6N	Æû³µ×âÁÞ	111.674029	40.82911	10900	471	150102
B0FFLM4VK6	Æû³µ×âÁÞ	111.673605	40.834254	10900	471	150102
B0FFKMR3J3	Ï´³µ³¡	111.669549	40.828809	10500	471	150102
B0FFMH4IUG	Æû³µ×âÁÞ	111.675217	40.827428	10900	471	150102
B0FFF4EWSV	Æû³µÑø»¤	111.667386	40.827418	10400	471	150102
B0FFG2ZM8I	³äµçÕ¾	111.671536	40.828733	11100	471	150102
B0FFM1H2UY	Æû³µ·þÎñÏà¹Ø	111.680261	40.742202	10000	471	150104
B0FFM3YZ4O	Æû³µÅä¼þÏúÊÛ	111.684002	40.742564	10800	471	150104
B0G0LCIOOB	Æû³µ·þÎñÏà¹Ø	111.683495	40.742757	10000	471	150104
B0HD3XRA7J	Æû³µ·þÎñÏà¹Ø	111.680019	40.742557	10000	471	150104
B0FFK59M8W	Æû³µ·þÎñÏà¹Ø	111.684627	40.741541	10000	471	150104
B0G25CTPJY	Æû³µÑø»¤	111.682478	40.745336	10400	471	150104
B0G1KM1UML	Æû³µ·þÎñÏà¹Ø	111.677279	40.740858	10000	471	150104
B0HGTZ8Q0O	Ï´³µ³¡	111.679966	40.746321	10500	471	150104
B0GUYA2EL2	Æû³µ¾ÈÔ®	111.781589	40.83937	10700	471	150105
B0FFHWE7MN	Ï´³µ³¡	111.777104	40.840351	10500	471	150105
B0HD25CZY7	Ï´³µ³¡	111.777029	40.840398	10500	471	150105
B0HA3L3SLZ	Æû³µÑø»¤	111.786626	40.839691	10400	471	150105
B0HUXMK6QZ	Æû³µ·þÎñÏà¹Ø	111.786764	40.839138	10000	471	150105
B0FFMCP2A3	Æû³µÑø»¤	111.755691	40.810473	10400	471	150105
B0FFKCRIBL	Æû³µ·þÎñÏà¹Ø	111.754439	40.816679	10000	471	150105
B01D7028K6	¼ÓÆøÕ¾	111.6512	40.85957	10300	471	150102
B0FFMEQGD4	¼ÓÆøÕ¾	111.651185	40.859608	10300	471	150102
B0FFGE8F44	Æû³µÅä¼þÏúÊÛ	111.647018	40.860582	10800	471	150102
B0FFKZMQ0O	Æû³µÑø»¤	111.647604	40.86018	10400	471	150102
B0FFL0T1A8	Æû³µÑø»¤	111.64823	40.860965	10400	471	150102
B0HG0ZWPB8	Æû³µ·þÎñÏà¹Ø	111.647658	40.861204	10000	471	150102
B0FFI68PKT	Æû³µ·þÎñÏà¹Ø	111.647819	40.860439	10000	471	150102
B0FFL6E712	Æû³µ¾ÈÔ®	111.648163	40.860871	10700	471	150102
B0HGKKERAJ	Æû³µÑø»¤	111.647586	40.860174	10400	471	150102
B0FFLCDLRN	Æû³µÑø»¤	111.648078	40.860247	10400	471	150102
B0FFFQ3K1T	Æû³µÑø»¤	111.647178	40.860987	10400	471	150102
B0FFLA7ZRL	Æû³µÅä¼þÏúÊÛ	111.647258	40.8605	10800	471	150102
B0FFKY9YZQ	Æû³µ·þÎñÏà¹Ø	111.64771	40.860073	10000	471	150102
B0FFL7LXV3	Æû³µÅä¼þÏúÊÛ	111.647032	40.860965	10800	471	150102
B0FFJB5UHJ	Æû³µÑø»¤	111.647849	40.859872	10400	471	150102
B0FFLA8QOF	Æû³µÅä¼þÏúÊÛ	111.647397	40.860097	10800	471	150102
B0HGKBGJCP	Æû³µÅä¼þÏúÊÛ	111.647014	40.860972	10800	471	150102
B0FFL899PU	Æû³µ·þÎñÏà¹Ø	111.647989	40.860984	10000	471	150102
B0FFLBD54P	Æû³µ·þÎñÏà¹Ø	111.647229	40.860572	10000	471	150102
B0FFM1PS5T	Æû³µÑø»¤	111.647031	40.86057	10400	471	150102
B0G04B3UK3	Æû³µÑø»¤	111.647129	40.86023	10400	471	150102
B0FFKZGQTJ	Æû³µ·þÎñÏà¹Ø	111.646959	40.860358	10000	471	150102
B0HATR27EI	Æû³µ·þÎñÏà¹Ø	111.646979	40.860284	10000	471	150102
B0FFIXZ643	Æû³µ·þÎñÏà¹Ø	111.646914	40.860104	10000	471	150102
B0FFLAGVHD	Æû³µÑø»¤	111.647755	40.860072	10400	471	150102
B0FFL93AWQ	Æû³µÑø»¤	111.646986	40.860364	10400	471	150102
B0FFL1IQ3I	Æû³µÑø»¤	111.647317	40.860068	10400	471	150102
B0FFKZNNRE	Æû³µÑø»¤	111.647164	40.859896	10400	471	150102
B0FFHULGEW	Æû³µ¾ÈÔ®	111.646955	40.860624	10700	471	150102
B0FFLA7NUI	Æû³µÑø»¤	111.647147	40.861157	10400	471	150102
B0FFI6I3OW	Æû³µÅä¼þÏúÊÛ	111.646901	40.860698	10800	471	150102
B0G3OS8XTB	Æû³µ·þÎñÏà¹Ø	111.656481	40.864139	10000	471	150102
B0G365NLBC	³äµçÕ¾	111.653648	40.859951	11100	471	150102
B0FFL88EFV	Æû³µ·þÎñÏà¹Ø	111.647717	40.860545	10000	471	150102
B0FFL944T3	Æû³µÅä¼þÏúÊÛ	111.647667	40.860317	10800	471	150102
B0FFKPLUQI	Æû³µ·þÎñÏà¹Ø	111.647699	40.860525	10000	471	150102
B0FFL0YO35	Æû³µÅä¼þÏúÊÛ	111.647683	40.860209	10800	471	150102
B0G0PLEJ90	Æû³µÑø»¤	111.647577	40.860781	10400	471	150102
B0FFL0ZTC9	Æû³µÑø»¤	111.6473	40.861071	10400	471	150102
B0FFKQ1WWR	Æû³µ·þÎñÏà¹Ø	111.647871	40.860136	10000	471	150102
B0FFLED0MR	Æû³µ·þÎñÏà¹Ø	111.647201	40.861049	10000	471	150102
B0FFKHJ8L7	Ï´³µ³¡	111.647568	40.860426	10500	471	150102
B0FFL3MMHS	Æû³µÑø»¤	111.647988	40.860171	10400	471	150102
B0FFL6Y1J0	Æû³µÑø»¤	111.647684	40.860659	10400	471	150102
B0FFL37306	Æû³µÑø»¤	111.647461	40.861134	10400	471	150102
B0FFL2X5RE	Æû³µÅä¼þÏúÊÛ	111.647698	40.860148	10800	471	150102
B0G2T17TLS	Æû³µÑø»¤	111.648508	40.860585	10400	471	150102
B0G0799PU3	Æû³µÅä¼þÏúÊÛ	111.648292	40.860283	10800	471	150102
B0FFKVUJ5P	Æû³µÑø»¤	111.648319	40.86031	10400	471	150102
B0FFF9RW58	Æû³µ·þÎñÏà¹Ø	111.649117	40.859777	10000	471	150102
B0G136XFGO	Æû³µÑø»¤	111.648015	40.860594	10400	471	150102
B0HBKCS31L	Æû³µÑø»¤	111.648078	40.860356	10400	471	150102
B0FFKBF21B	Æû³µÅä¼þÏúÊÛ	111.64767	40.860517	10800	471	150102
B0G336UOL7	Æû³µÅä¼þÏúÊÛ	111.647667	40.861211	10800	471	150102
B0FFMC9AFY	Æû³µÅä¼þÏúÊÛ	111.647908	40.860545	10800	471	150102
B0G3Z1UJG9	Æû³µÑø»¤	111.648159	40.860991	10400	471	150102
B0FFL4ZLDG	Æû³µÅä¼þÏúÊÛ	111.647988	40.860328	10800	471	150102
B0FFLDK857	Ï´³µ³¡	111.648076	40.860813	10500	471	150102
B0GUX7BDRI	Æû³µÑø»¤	111.647998	40.860862	10400	471	150102
B0FFKTGCXW	Æû³µ·þÎñÏà¹Ø	111.647827	40.860708	10000	471	150102
B0FFM7MV8X	Æû³µÅä¼þÏúÊÛ	111.645259	40.859662	10800	471	150102
B0G0FU7NMU	Æû³µÅä¼þÏúÊÛ	111.647371	40.860327	10800	471	150102
B0FFKZHA1F	Æû³µÅä¼þÏúÊÛ	111.647121	40.860421	10800	471	150102
B0GKFYN2Z1	Æû³µÑø»¤	111.647407	40.860717	10400	471	150102
B0FFM3BH2Z	Æû³µÅä¼þÏúÊÛ	111.647164	40.860244	10800	471	150102
B0FFLIQ8MU	Æû³µ·þÎñÏà¹Ø	111.648302	40.860597	10000	471	150102
B0FFL5XAF7	Æû³µÑø»¤	111.647103	40.860215	10400	471	150102
B0HABAOZNN	Æû³µ·þÎñÏà¹Ø	111.647358	40.860115	10000	471	150102
B0FFL0YZK3	Æû³µÑø»¤	111.64806	40.860806	10400	471	150102
B0G2T16Z5Y	Æû³µÅä¼þÏúÊÛ	111.647254	40.859897	10800	471	150102
B0FFL1RYMT	Æû³µÑø»¤	111.64755	40.860002	10400	471	150102
B0FFL35B4M	Æû³µÑø»¤	111.647191	40.860449	10400	471	150102
B0FFKHW2FG	Æû³µ·þÎñÏà¹Ø	111.647398	40.860629	10000	471	150102
B01D7022D5	ÖÐ¹úÊ¯ÓÍ	111.811433	40.37782	10102	471	150123
B0FFFS9RHN	Æû³µÅä¼þÏúÊÛ	111.814584	40.378946	10800	471	150123
B0G0VONO14	Æû³µÅä¼þÏúÊÛ	111.813664	40.385119	10800	471	150123
B0HAFNU87W	Æû³µÅä¼þÏúÊÛ	111.813664	40.385119	10800	471	150123
B0FFHNGWMX	Æû³µÅä¼þÏúÊÛ	111.815977	40.379107	10800	471	150123
B0GDDLWCME	Ï´³µ³¡	111.808561	40.378601	10500	471	150123
B0FFFYHIC3	Æû³µ·þÎñÏà¹Ø	111.815465	40.379061	10000	471	150123
B0FFHM3KAD	Ï´³µ³¡|Æû³µ·þÎñ	111.815816	40.379148	010500|010400	471	150123
B0FFIZUKRW	Æû³µ·þÎñÏà¹Ø	111.808455	40.378095	10000	471	150123
B0FFKZN13X	Æû³µÑø»¤	111.816812	40.37863	10400	471	150123
B0FFH2197H	Æû³µ·þÎñÏà¹Ø	111.807407	40.377671	10000	471	150123
B0FFKMPR2U	Ï´³µ³¡	111.810619	40.377284	10500	471	150123
B0G0ASUVWR	Æû³µ·þÎñÏà¹Ø	111.263104	41.123606	10000	471	150125
B01D701ZQ6	¼ÓÓÍÕ¾	111.256922	41.122785	10100	471	150125
B0H69AIK7D	¼ÓÓÍÕ¾	111.711314	40.67683	10100	471	150104
B0FFL5ENP8	Æû³µÑø»¤	111.708959	40.680753	10400	471	150104
B0G24NBXQB	Æû³µ·þÎñÏà¹Ø	111.708551	40.680377	10000	471	150104
B0GKCKOWV6	Æû³µÅä¼þÏúÊÛ	111.711996	40.677345	10800	471	150104
B0G0ASTI5S	Æû³µÑø»¤	111.711954	40.677478	10400	471	150104
B0GU77FTZA	Æû³µ·þÎñÏà¹Ø	111.872743	40.851893	10000	471	150105
B0G3VPCIRB	Æû³µÅä¼þÏúÊÛ	111.868845	40.853864	10800	471	150105
B0FFKOZ2DM	Ï´³µ³¡	111.876465	40.850879	10500	471	150105
B0G0BH16GC	¶þÊÖ³µ½»Ò×	111.868841	40.853866	11000	471	150105
B0H1PMM2DJ	Ï´³µ³¡	111.867875	40.853806	10500	471	150105
B0FFIIWJ4S	Æû³µ·þÎñÏà¹Ø	111.874639	40.851599	10000	471	150105
B0FFKX8Q7Z	Æû³µÑø»¤	111.867384	40.853991	10400	471	150105
B0FFMETH9P	ÖÐ¹úÊ¯»¯	112.15618	40.233213	10101	471	150123
B0G3MZV8T9	¶þÊÖ³µ½»Ò×	111.257852	40.268858	11000	471	150122
B0G3LBCLYW	Ï´³µ³¡	111.776506	40.478157	10500	471	150123
B0FFL46UB1	Ï´³µ³¡	111.776867	40.478196	10500	471	150123
B0HBYNFRJE	Æû³µÑø»¤	111.776819	40.478183	10400	471	150123
B0G3LHI0R4	Æû³µÑø»¤	111.227981	40.26463	10400	471	150122
B0HDHZFFYS	ÆäËüÄÜÔ´Õ¾	111.228127	40.261753	10200	471	150122
B0HB6ZMAWB	Æû³µÑø»¤	111.228175	40.26183	10400	471	150122
B0FFIMTKS1	ÆäËüÄÜÔ´Õ¾	111.234952	40.228745	10200	471	150122
B0G0P7FI7O	Æû³µÅä¼þÏúÊÛ	111.636823	40.822023	10800	471	150103
B0FFKDM8QU	Æû³µ·þÎñÏà¹Ø	111.911699	40.888605	10000	471	150105
B0GUCD51WC	Æû³µÑø»¤	111.911865	40.888514	10400	471	150105
B01D7020Q8	¼ÓÓÍÕ¾	111.89799	40.731286	10100	471	150105
B0G146CAG4	Æû³µÅä¼þÏúÊÛ	111.899104	40.730506	10800	471	150105
B0FFL91OAP	Æû³µ·þÎñÏà¹Ø	111.702878	40.753352	10000	471	150104
B0FFIK7I2L	ÆäËüÄÜÔ´Õ¾	111.63181	40.819216	10200	471	150103
B0FFMBGWOI	Æû³µÅä¼þÏúÊÛ	111.632068	40.81968	10800	471	150103
B0G3DO4TF6	Æû³µÑø»¤	111.631476	40.819882	10400	471	150103
B0FFM82V1G	Æû³µÑø»¤	111.633476	40.820182	10400	471	150103
B0G24RFKZF	Ï´³µ³¡	111.634654	40.820819	10500	471	150103
B0GKJUYTQE	Æû³µ·þÎñÏà¹Ø	111.631006	40.819622	10000	471	150103
B0FFG1UI6B	Æû³µÑø»¤	111.631461	40.819844	10400	471	150103
B0HUZUI5UD	Æû³µ·þÎñÏà¹Ø	111.630798	40.819584	10000	471	150103
B0FFKZN9OL	Æû³µÅä¼þÏúÊÛ	111.630524	40.819469	10800	471	150103
B0FFHTUWR9	Æû³µÑø»¤	111.634615	40.820794	10400	471	150103
B0FFFQM8LM	Æû³µÅä¼þÏúÊÛ	111.630706	40.819525	10800	471	150103
B0FFG2TLWB	Æû³µÅä¼þÏúÊÛ	111.632558	40.819841	10800	471	150103
B0G0K1VDKE	Æû³µÅä¼þÏúÊÛ	111.636268	40.821784	10800	471	150103
B0FFKZNC4L	Æû³µÑø»¤	111.636294	40.821795	10400	471	150103
B01D70QJGZ	Æû³µÑø»¤	111.629181	40.818438	10400	471	150103
B0FFG2T65A	Æû³µÑø»¤	111.630312	40.818889	10400	471	150103
B0HRC1N1QV	Æû³µÅä¼þÏúÊÛ	111.636789	40.82204	10800	471	150103
B01D702QLT	Æû³µÅä¼þÏúÊÛ	111.64259	40.816126	10800	471	150103
B0FFME1GL0	Æû³µ×âÁÞ	111.645726	40.808607	10900	471	150103
B0FFH6YZG2	Ï´³µ³¡	111.646272	40.814511	10500	471	150103
B01D701OWV	Æû³µ·þÎñÏà¹Ø	111.643607	40.816546	10000	471	150103
B0FFI5VVBB	Æû³µÑø»¤|Æû³µÎ¬ÐÞ	111.685236	40.865796	010400|030000	471	150102
B01D701MRX	Æû³µÑø»¤	111.693643	40.841508	10400	471	150102
B0HU9H740X	Æû³µ×âÁÞ	111.694331	40.841737	10900	471	150102
B0HG0ZWHFR	Æû³µÅä¼þÏúÊÛ	111.693514	40.841763	10800	471	150102
B0FFHKLL2H	Æû³µÅä¼þÏúÊÛ	111.692832	40.840476	10800	471	150102
B0FFLHN6IH	Æû³µ×âÁÞ	111.691943	40.845339	10900	471	150102
B0G0YPKW4K	Æû³µÅä¼þÏúÊÛ	111.693014	40.839884	10800	471	150102
B0FFL8074J	Æû³µÅä¼þÏúÊÛ	111.694813	40.838958	10800	471	150102
B01D70PG4Z	Æû³µÅä¼þÏúÊÛ	111.687586	40.839244	10800	471	150102
B0HUA55JLR	Ï´³µ³¡	111.687625	40.839246	10500	471	150102
B0HDSG4GEI	Æû³µÑø»¤	111.686977	40.844615	10400	471	150102
B0FFKDJ2HW	Æû³µ·þÎñÏà¹Ø	111.696786	40.845193	10000	471	150102
B01D70QJC8	Æû³µÅä¼þÏúÊÛ	111.692801	40.840503	10800	471	150102
B0FFIIPL8D	Æû³µ·þÎñÏà¹Ø	111.043076	40.696299	10000	471	150121
B0FFKE28PA	Æû³µÅä¼þÏúÊÛ	111.52504	40.788096	10800	471	150121
B0FFKDWP1D	Æû³µ·þÎñÏà¹Ø	111.525841	40.788472	10000	471	150121
B0FFKEAVYU	Æû³µ·þÎñÏà¹Ø	111.526753	40.788904	10000	471	150121
B0G24NBXHH	¶þÊÖ³µ½»Ò×	111.524571	40.787874	11000	471	150121
B0FFKDP8ZL	Æû³µ·þÎñÏà¹Ø	111.523235	40.787078	10000	471	150121
B0FFKEAVYY	Æû³µ·þÎñÏà¹Ø	111.526572	40.788815	10000	471	150121
B0G3OZA0A1	Æû³µ·þÎñÏà¹Ø|Æû³µÎ¬ÐÞ	111.68921	40.855609	010000|030000	471	150102
B0FFLI1CBJ	Æû³µÅä¼þÏúÊÛ	111.705796	40.776181	10800	471	150105
B0G3JS58Q5	Æû³µÅä¼þÏúÊÛ	111.705872	40.776205	10800	471	150105
B0FFJ2XQBB	Æû³µÑø»¤	111.705476	40.776069	10400	471	150105
B0FFFY4848	Æû³µÑø»¤	111.70593	40.776222	10400	471	150105
B0GRL7M8MV	Æû³µÑø»¤	111.705715	40.776145	10400	471	150105
B01D702ZWT	Æû³µÑø»¤	111.704555	40.775805	10400	471	150105
B01D702J7W	Æû³µÑø»¤	111.705291	40.776007	10400	471	150105
B0FFLK7RUO	¼ÓÓÍÕ¾	111.120526	40.691241	10100	471	150121
B0GKAKYZ8R	Æû³µ×âÁÞ	111.660116	40.812229	10900	471	150103
B0GKR65PGT	Æû³µ×âÁÞ	111.660166	40.810695	10900	471	150103
B0HGSC6GPG	Æû³µ×âÁÞ	111.663704	40.815671	10900	471	150103
B0H646HEZ0	Æû³µÑø»¤	111.659511	40.816718	10400	471	150103
B01D702EA6	Æû³µÑø»¤	111.659485	40.816714	10400	471	150103
B0G175WWMN	Ï´³µ³¡	111.004858	40.695564	10500	471	150121
B0HGU4EFFU	Æû³µ·þÎñÏà¹Ø	111.811187	40.798772	10000	471	150105
B0GRMSY8VD	Æû³µÅä¼þÏúÊÛ	111.810166	40.798676	10800	471	150105
B0G0ABQW7J	Æû³µÅä¼þÏúÊÛ	111.808948	40.798559	10800	471	150105
B0FFH8KDZJ	Ï´³µ³¡	111.159332	40.72702	10500	471	150121
B0FFHM0M6X	Æû³µ·þÎñÏà¹Ø	111.160439	40.72715	10000	471	150121
B0FFGAQC79	Æû³µÑø»¤	111.160645	40.726965	10400	471	150121
B0FFM9K6HA	Æû³µÑø»¤	111.610211	40.831689	10400	471	150103
B0HANLMHIQ	Ï´³µ³¡	111.607712	40.827155	10500	471	150103
B0FFHFKGWW	¼ÓÆøÕ¾	111.525265	39.891063	10300	471	150124
B01D70OVDM	ÖÐ¹úÊ¯ÓÍ	111.549638	40.790559	10102	471	150121
B0G04P7D6T	Æû³µÑø»¤	111.550017	40.79282	10400	471	150121
B0FFF090ER	Ï´³µ³¡	111.550128	40.792902	10500	471	150121
B0GU1LZM7E	Æû³µ×âÁÞ	111.550429	40.787088	10900	471	150121
B0FFI9PCSX	Ï´³µ³¡	111.79776	40.48821	10500	471	150123
B01D701IKH	ÖÐ¹úÊ¯ÓÍ	111.125535	40.701393	10102	471	150121
B0G1VN9BHH	Æû³µÅä¼þÏúÊÛ	111.124207	40.700768	10800	471	150121
B0FFK9PAZB	Æû³µ·þÎñÏà¹Ø	111.124784	40.701199	10000	471	150121
B0FFK97BEE	Æû³µ·þÎñÏà¹Ø	111.125376	40.701353	10000	471	150121
B01D701II2	ÖÐ¹úÊ¯ÓÍ	110.969404	41.11043	10102	471	150125
B0G0MRO5P5	Æû³µÅä¼þÏúÊÛ	110.969468	41.110741	10800	471	150125
B0G0MROFWH	Æû³µ·þÎñÏà¹Ø	110.97006	41.110938	10000	471	150125
B0HA2CRIYT	Æû³µÅä¼þÏúÊÛ	110.967554	41.113481	10800	471	150125
B0FFLP9SIF	Æû³µÅä¼þÏúÊÛ	111.581805	40.789524	10800	471	150103
B01D70RAZX	Æû³µÅä¼þÏúÊÛ	111.581473	40.789126	10800	471	150104
B0FFL92B8W	Æû³µ·þÎñÏà¹Ø	111.58122	40.78952	10000	471	150103
B0HGK4GR24	Æû³µÑø»¤	111.581336	40.78947	10400	471	150103
B0FFHYFJ1K	Æû³µÅä¼þÏúÊÛ	111.582632	40.789566	10800	471	150103
B0FFL3566Y	Æû³µ·þÎñÏà¹Ø	111.580541	40.789468	10000	471	150103
B0HD9920FX	¶þÊÖ³µ½»Ò×	111.581681	40.789523	11000	471	150103
B0FFHYFJ8E	Æû³µÅä¼þÏúÊÛ	111.579793	40.789514	10800	471	150103
B0FFJ0ZS8T	Æû³µ·þÎñÏà¹Ø	111.581206	40.789125	10000	471	150104
B0GKHX5VY4	Æû³µÅä¼þÏúÊÛ	111.579075	40.789515	10800	471	150103
B0FFL33GHF	Æû³µ·þÎñÏà¹Ø	111.579964	40.789546	10000	471	150103
B0FFLAFWQ9	Æû³µÑø»¤	111.57899	40.789515	10400	471	150103
B0G259Z6BX	Æû³µÅä¼þÏúÊÛ	111.578929	40.78946	10800	471	150103
B0FFHYFJ50	Æû³µÅä¼þÏúÊÛ	111.578871	40.789511	10800	471	150103
B0H6JYA7YW	Æû³µÑø»¤	111.57902	40.789515	10400	471	150103
B0FFI8RHX9	Æû³µ·þÎñÏà¹Ø	111.579121	40.78912	10000	471	150104
B0HDTZL41K	Æû³µ·þÎñÏà¹Ø	111.578146	40.789511	10000	471	150103
B0G0P9GS8F	Æû³µÅä¼þÏúÊÛ	111.578016	40.789212	10800	471	150104
B0G3LBEISO	Æû³µ·þÎñÏà¹Ø	111.578088	40.789177	10000	471	150104
B0FFKS95M0	Æû³µ·þÎñÏà¹Ø	111.578145	40.789113	10000	471	150104
B0FFKH3EE1	Æû³µ·þÎñÏà¹Ø	111.577608	40.789508	10000	471	150103
B0G3CA6Y5B	Æû³µ·þÎñÏà¹Ø	111.581705	40.789127	10000	471	150104
B0G0P9HKT8	Æû³µÅä¼þÏúÊÛ	111.577334	40.789111	10800	471	150104
B0FFKH5RM1	Æû³µÑø»¤	111.793938	40.804393	10400	471	150105
B0FFHQXN7R	Æû³µ·þÎñÏà¹Ø	111.724159	40.859064	10000	471	150102
B0FFLHG2HU	Ï´³µ³¡	111.721935	40.865433	10500	471	150102
B0GUM774MI	Æû³µÑø»¤	111.725037	40.859011	10400	471	150102
B0FFM1OBNP	Æû³µÅä¼þÏúÊÛ	111.725772	40.858911	10800	471	150102
B0FFIA3DPE	Æû³µ·þÎñÏà¹Ø	111.726015	40.858814	10000	471	150102
B0FFMGPVFR	Æû³µÑø»¤	111.726394	40.858693	10400	471	150102
B0FFJHH6GI	Æû³µÅä¼þÏúÊÛ	111.724907	40.858955	10800	471	150102
B0FFMD4SJH	Æû³µÑø»¤	111.724458	40.85914	10400	471	150102
B0FFK8HVZG	Æû³µ·þÎñÏà¹Ø	111.670823	40.852789	10000	471	150102
B0G16HZN7E	Æû³µÑø»¤	111.67173	40.852894	10400	471	150102
B0FFL9301T	Æû³µÑø»¤	111.668323	40.852856	10400	471	150102
B0FFG099LL	Æû³µÑø»¤	111.666893	40.852642	10400	471	150102
B0FFKRKE20	³äµçÕ¾	111.670484	40.85032	11100	471	150102
B0FFG22M6T	Æû³µÑø»¤|Æû³µÎ¬ÐÞ	111.736621	40.848767	010400|030000	471	150102
B0HB1MDWLJ	Æû³µ·þÎñÏà¹Ø	111.659629	40.836704	10000	471	150102
B0HUU7SYQ4	Æû³µ·þÎñÏà¹Ø	111.659745	40.836719	10000	471	150102
B01D701HM3	¼ÓÓÍÕ¾	111.659111	40.83599	10100	471	150102
B0GK67QKS9	Æû³µ×âÁÞ	111.660046	40.829365	10900	471	150102
B0GDLNGQQH	Æû³µ×âÁÞ	111.662027	40.829781	10900	471	150102
B0FFLHOHL2	Æû³µ×âÁÞ	111.666107	40.829637	10900	471	150102
B01D70PGEM	Æû³µÑø»¤	111.659376	40.836671	10400	471	150102
B01D700737	Æû³µÑø»¤	111.704379	40.842755	10400	471	150102
B0FFFQ3JHZ	Ï´³µ³¡	111.703444	40.842733	10500	471	150102
B0FFHLPGBP	Æû³µ·þÎñÏà¹Ø	111.704356	40.845384	10000	471	150102
B0FFHO9TB7	Æû³µ×âÁÞ	111.730335	40.842508	10900	471	150102
B0FFFWFFIM	Æû³µ×âÁÞ	111.730189	40.842476	10900	471	150102
B01D702ZHA	Ï´³µ³¡	111.734828	40.839903	10500	471	150102
B0FFL1KG7I	Æû³µ×âÁÞ	111.728478	40.841978	10900	471	150102
B0GU57VTP2	Ï´³µ³¡	111.729313	40.842164	10500	471	150102
B0G24OFERP	Æû³µÅä¼þÏúÊÛ	111.729237	40.842147	10800	471	150102
B0FFGQG9RL	Æû³µ×âÁÞ	111.730562	40.842577	10900	471	150102
B0FFL02UI7	Æû³µÅä¼þÏúÊÛ	111.72876	40.842041	10800	471	150102
B0FFF2SS65	Æû³µÑø»¤	111.729121	40.842121	10400	471	150102
B0FFFWJ8BQ	Æû³µÅä¼þÏúÊÛ	111.728731	40.840599	10800	471	150102
B0FFKPIWKY	Æû³µÑø»¤	111.734531	40.841714	10400	471	150102
B0H6CU0204	Æû³µ×âÁÞ	111.730981	40.836842	10900	471	150102
B0FFLH9GY3	Æû³µ·þÎñÏà¹Ø	111.73607	40.844689	10000	471	150102
B0GU3RKEMX	Ï´³µ³¡	111.704353	40.845361	10500	471	150102
B0FFM0VOO3	Æû³µÅä¼þÏúÊÛ	111.704347	40.845378	10800	471	150102
B0G0G7JRTZ	Æû³µ·þÎñÏà¹Ø	111.703508	40.838924	10000	471	150102
B0GUBANMY7	¼ÓË®Õ¾	111.701705	40.840235	10401	471	150102
B0FFL6OGXJ	Æû³µÑø»¤	111.701747	40.837279	10400	471	150102
B0G2UU3QHJ	Ï´³µ³¡	111.685064	40.803157	10500	471	150105
B0FFIP4R9S	Æû³µ·þÎñÏà¹Ø	111.685144	40.803178	10000	471	150105
B0G3J99XMA	Æû³µÑø»¤	111.679214	40.803896	10400	471	150105
B0HGGZW0JN	Æû³µ·þÎñÏà¹Ø	111.677796	40.80123	10000	471	150104
B0FFFWI2ZS	Æû³µÑø»¤	111.679302	40.803942	10400	471	150105
B01D701U1W	Æû³µÑø»¤	111.685228	40.80319	10400	471	150105
B0HA97A64D	Æû³µ×âÁÞ	111.67951	40.796792	10900	471	150104
B01D70PJ2Q	Ï´³µ³¡	111.685118	40.803171	10500	471	150105
B01D7020T3	ÖÐ¹úÊ¯ÓÍ	111.550233	40.335319	10102	471	150123
B0FFKPTN74	Æû³µ·þÎñÏà¹Ø	111.453803	41.084691	10000	471	150125
B01D70OVYC	¼ÓÆøÕ¾	111.448107	41.077671	10300	471	150125
B0HGFH5P29	Æû³µÅä¼þÏúÊÛ	111.589019	40.860492	10800	471	150103
B01D70QSVV	ÖÐ¹úÊ¯ÓÍ	111.812144	40.570428	10102	471	150123
B01D70QWC7	¼ÓÓÍÕ¾	111.81071	40.576212	10100	471	150123
B0FFL2J9E2	¼ÓÆøÕ¾	111.81021	40.577003	10300	471	150123
B0FFJKCD0V	ÖÐ¹úÊ¯»¯	111.443799	41.082302	10101	471	150125
B0G3U525ZD	Æû³µ·þÎñÏà¹Ø	111.095141	40.532931	10000	471	150121
B0G1VN8OVP	Æû³µ×âÁÞ	111.134879	40.719469	10900	471	150121
B0FFKPD3N9	Æû³µ×âÁÞ	111.129419	40.71976	10900	471	150121
B01D7039YJ	Ï´³µ³¡	111.136187	40.723087	10500	471	150121
B01D701IK2	ÖÐ¹úÊ¯ÓÍ	111.675925	40.806773	10102	471	150105
B0G255VCKW	Æû³µÑø»¤	111.669586	40.801942	10400	471	150104
B0FFKH8IZ3	Æû³µ×âÁÞ	111.672904	40.787314	10900	471	150104
B0GKAU1WPV	Æû³µ×âÁÞ	111.675859	40.797355	10900	471	150104
B0FFFRSXQK	Æû³µ×âÁÞ	111.673944	40.796799	10900	471	150104
B0FFGR0B36	Æû³µÅä¼þÏúÊÛ	111.66885	40.797469	10800	471	150104
B0FFKGUZ4M	Æû³µÑø»¤	111.668761	40.79717	10400	471	150104
B0G3ZMPLVL	Æû³µÅä¼þÏúÊÛ	111.815188	40.391812	10800	471	150123
B0FFJ038GS	Æû³µÑø»¤	111.814953	40.391588	10400	471	150123
B0FFJ02JHH	Æû³µ·þÎñÏà¹Ø	111.815099	40.390718	10000	471	150123
B0G2PGIGL4	Æû³µÑø»¤	111.815937	40.392302	10400	471	150123
B0FFK2RNQ4	Æû³µ·þÎñÏà¹Ø	111.816016	40.393482	10000	471	150123
B0FFM3ZQOC	Æû³µ¾ãÀÖ²¿	111.813741	40.387937	10600	471	150123
B0G2PGIGRS	Æû³µ·þÎñÏà¹Ø	111.81609	40.393625	10000	471	150123
B0FFK7XPSU	Æû³µÅä¼þÏúÊÛ	111.815948	40.393565	10800	471	150123
B0FFKOGUMJ	Æû³µ·þÎñÏà¹Ø	111.816212	40.393852	10000	471	150123
B0G0DZ7LIF	Æû³µÑø»¤	111.816679	40.393707	10400	471	150123
B0FFM1OU2S	Æû³µ·þÎñÏà¹Ø	111.813719	40.387849	10000	471	150123
B0G267NNMI	Ï´³µ³¡	111.602573	40.835254	10500	471	150103
B0FFL7XW7V	Æû³µ·þÎñÏà¹Ø	111.603498	40.835635	10000	471	150103
B0HDCAK9F0	Æû³µ·þÎñÏà¹Ø	111.618613	40.826139	10000	471	150103
B0HG06SAI5	Æû³µÑø»¤	111.618083	40.826067	10400	471	150103
B0HBNPX1PY	Æû³µÑø»¤	111.61853	40.826046	10400	471	150103
B0G3JRAAHK	Æû³µÅä¼þÏúÊÛ	111.618914	40.826571	10800	471	150103
B0FFLAL7Q1	Æû³µÑø»¤	111.618992	40.826429	10400	471	150103
B01D701T8Z	Æû³µÅä¼þÏúÊÛ	111.622135	40.826357	10800	471	150103
B0HD45JIE5	Æû³µ×âÁÞ	111.61958	40.823077	10900	471	150103
B01D70QJIW	Æû³µÅä¼þÏúÊÛ	111.619825	40.826092	10800	471	150103
B01D701IHN	¼ÓÓÍÕ¾	111.620926	40.824876	10100	471	150103
B0G02D5SC5	Æû³µ·þÎñÏà¹Ø	111.619375	40.823162	10000	471	150103
B01D70QJPB	Æû³µÅä¼þÏúÊÛ	111.619265	40.826521	10800	471	150103
B01D70QJNH	Æû³µÅä¼þÏúÊÛ	111.619358	40.826371	10800	471	150103
B01D70QJQ7	Æû³µ·þÎñÏà¹Ø	111.61813	40.825704	10000	471	150103
B0G30ZJCW4	Æû³µÅä¼þÏúÊÛ	111.619388	40.825327	10800	471	150103
B0FFGMEMF1	Æû³µÑø»¤	111.619021	40.825946	10400	471	150103
B0HGSR6IHA	Æû³µ·þÎñÏà¹Ø	111.619223	40.825556	10000	471	150103
B0G3JS5EXZ	Æû³µ·þÎñÏà¹Ø	111.621896	40.826251	10000	471	150103
B0FFHRR1DT	Æû³µ·þÎñÏà¹Ø	111.617531	40.826358	10000	471	150103
B0FFF05ITI	Æû³µ·þÎñÏà¹Ø	111.622541	40.826536	10000	471	150103
B0FFMF8JJF	Æû³µ·þÎñÏà¹Ø	111.617231	40.824439	10000	471	150103
B0G30PH9XV	Æû³µÅä¼þÏúÊÛ	111.618208	40.825441	10800	471	150103
B0FFMAVE3K	Æû³µÅä¼þÏúÊÛ	111.618238	40.825468	10800	471	150103
B0FFJKILEU	Æû³µÅä¼þÏúÊÛ	111.618777	40.825781	10800	471	150103
B0FFL33MBR	Æû³µ·þÎñÏà¹Ø	111.618797	40.825647	10000	471	150103
B0FFME4SFN	Æû³µ·þÎñÏà¹Ø	111.617422	40.827513	10000	471	150103
B0FFKVXII7	Æû³µÑø»¤	111.618315	40.825606	10400	471	150103
B0FFKMR2YV	Æû³µ·þÎñÏà¹Ø	111.618135	40.825425	10000	471	150103
B01D70QJNC	Æû³µÅä¼þÏúÊÛ	111.618935	40.82653	10800	471	150103
B0G02R6Y0A	Æû³µÑø»¤	111.618717	40.825612	10400	471	150103
B0HBBX76X6	Æû³µÑø»¤	111.618663	40.825598	10400	471	150103
B0G0ZX139O	Æû³µÑø»¤	111.618225	40.825497	10400	471	150103
B0FFJ8RTKW	Æû³µ·þÎñÏà¹Ø	111.619255	40.825983	10000	471	150103
B0FFL0S064	Æû³µÑø»¤	111.618125	40.825713	10400	471	150103
B0H63Y7UKM	Æû³µÑø»¤	111.61987	40.826134	10400	471	150103
B0FFKMA5YR	Æû³µÑø»¤	111.617188	40.827972	10400	471	150103
B01D70QJ7I	Æû³µ·þÎñÏà¹Ø	111.61942	40.825909	10000	471	150103
B0FFL19I05	Æû³µÅä¼þÏúÊÛ	111.619253	40.826371	10800	471	150103
B0FFLASNYZ	Æû³µ·þÎñÏà¹Ø	111.618503	40.826101	10000	471	150103
B0G29913JS	Æû³µÅä¼þÏúÊÛ	111.61912	40.826351	10800	471	150103
B0HGULG6J6	Æû³µÑø»¤	111.619762	40.826276	10400	471	150103
B0FFL1INT7	Æû³µÑø»¤	111.618234	40.825844	10400	471	150103
B0HD1H3BPD	Æû³µÑø»¤	111.619414	40.826257	10400	471	150103
B0GK0AAEVJ	Æû³µÑø»¤	111.618181	40.825795	10400	471	150103
B0GK1L2M5N	Æû³µÑø»¤	111.618584	40.825897	10400	471	150103
B0FFLBYH99	Æû³µÅä¼þÏúÊÛ	111.617529	40.827962	10800	471	150103
B01D70QJLY	Æû³µ·þÎñÏà¹Ø	111.61868	40.825768	10000	471	150103
B0FFI2MEW2	Æû³µÅä¼þÏúÊÛ	111.618931	40.826784	10800	471	150103
B0FFMEXH3Y	Æû³µ·þÎñÏà¹Ø	111.618481	40.826518	10000	471	150103
B0HB2BURE3	Æû³µÑø»¤	111.618413	40.826426	10400	471	150103
B0FFJKOMT5	Æû³µ·þÎñÏà¹Ø	111.618243	40.826499	10000	471	150103
B0FFLFN899	Æû³µÑø»¤	111.617913	40.826474	10400	471	150103
B0H6X5V2K3	Æû³µÑø»¤	111.617949	40.82599	10400	471	150103
B0HDKDCY52	Æû³µÅä¼þÏúÊÛ	111.61915	40.826655	10800	471	150103
B0HA4SQWM3	Æû³µÑø»¤	111.6184	40.82616	10400	471	150103
B0G2MCWD3Q	Æû³µÅä¼þÏúÊÛ	111.618819	40.826678	10800	471	150103
B0HR9U87CT	Æû³µ·þÎñÏà¹Ø	111.619085	40.826617	10000	471	150103
B0FFM0XG2A	¶þÊÖ³µ½»Ò×	111.619392	40.823996	11000	471	150103
B0H6X5VH7Q	Æû³µÑø»¤	111.618646	40.826341	10400	471	150103
B0HDVNY39N	Æû³µ·þÎñÏà¹Ø	111.619387	40.826298	10000	471	150103
B0FFFTD4RM	Æû³µ·þÎñÏà¹Ø	111.61862	40.826035	10000	471	150103
B0FFKUYGO1	Æû³µÑø»¤	111.618243	40.826499	10400	471	150103
B0FFKPQNS8	Æû³µ·þÎñÏà¹Ø	111.619548	40.826887	10000	471	150103
B0H6TY5UG3	Æû³µÑø»¤	111.618619	40.826088	10400	471	150103
B01D70QVXA	Æû³µÑø»¤	111.618205	40.82554	10400	471	150103
B0FFGL5OQ1	Æû³µ·þÎñÏà¹Ø	111.617803	40.826415	10000	471	150103
B0FFFEYM30	Æû³µÅä¼þÏúÊÛ	111.619414	40.825916	10800	471	150103
B0FFM7J0J4	Æû³µ·þÎñÏà¹Ø	111.618282	40.826656	10000	471	150103
B0G0KHTETF	Æû³µÅä¼þÏúÊÛ	111.617514	40.826485	10800	471	150103
B0FFGKP88D	Æû³µ·þÎñÏà¹Ø	111.618386	40.826685	10000	471	150103
B01D70QFZL	Æû³µÅä¼þÏúÊÛ	111.619182	40.826343	10800	471	150103
B0FFIZJEL1	Æû³µÅä¼þÏúÊÛ	111.618592	40.824989	10800	471	150103
B0HDXH9RJ8	Æû³µÑø»¤	111.618673	40.825726	10400	471	150103
B0GKH13MJE	Æû³µÑø»¤	111.618136	40.82589	10400	471	150103
B01D70QJL3	Æû³µÑø»¤	111.618094	40.826097	10400	471	150103
B0FFI9MMES	Æû³µÑø»¤	111.617513	40.826443	10400	471	150103
B0FFF47BB7	Ï´³µ³¡	111.618795	40.826706	10500	471	150103
B0FFL94AZJ	Æû³µÑø»¤	111.621343	40.830578	10400	471	150103
B0HUOUGENK	Æû³µÅä¼þÏúÊÛ	111.619437	40.825679	10800	471	150103
B01D70QJNV	Æû³µÑø»¤	111.617859	40.826636	10400	471	150103
B0FFGXKWB6	ÖÐ¹úÊ¯ÓÍ	111.00352	40.69798	10102	471	150121
B0FFL10H4H	¼ÓÆøÕ¾	111.003979	40.69812	10300	471	150121
B0FFIIJPUF	Æû³µ·þÎñÏà¹Ø	111.658432	40.802665	10000	471	150104
B0GUCH7JB9	Ï´³µ³¡	111.661504	40.805211	10500	471	150103
B01D701IK8	ÖÐ¹úÊ¯ÓÍ	111.660146	40.802098	10102	471	150104
B0FFGHK0T0	Æû³µ·þÎñÏà¹Ø	111.662581	40.802216	10000	471	150104
B0FFH1NXO4	Æû³µÅä¼þÏúÊÛ	111.660693	40.802636	10800	471	150104
B0GRD5I2CQ	Æû³µÅä¼þÏúÊÛ	111.663481	40.802545	10800	471	150104
B0FFGMSGJT	Æû³µÑø»¤	111.658436	40.80265	10400	471	150104
B0FFLERQY7	Ï´³µ³¡	111.663083	40.803953	10500	471	150104
B01D702DLX	Æû³µÑø»¤|Æû³µ·þÎñ	111.665604	40.798737	010400|010500	471	150104
B0FFLBXMAV	Æû³µ×âÁÞ	111.663991	40.797353	10900	471	150104
B0G2K7VBLU	Æû³µ×âÁÞ	111.658594	40.806095	10900	471	150103
B0FFI9ELD8	Æû³µ×âÁÞ	111.666528	40.799853	10900	471	150104
B0FFJRSXKI	Æû³µ·þÎñÏà¹Ø	111.666044	40.799519	10000	471	150104
B0G255VKCU	Ï´³µ³¡	111.662946	40.798024	10500	471	150104
B0FFIIGE4Y	Æû³µÅä¼þÏúÊÛ	111.661927	40.796967	10800	471	150104
B0FFHQRG1X	Æû³µÑø»¤	111.658623	40.805534	10400	471	150103
B0FFHN59F5	Æû³µÅä¼þÏúÊÛ	111.663015	40.797477	10800	471	150104
B01D7023HG	Æû³µÑø»¤	111.665888	40.79848	10400	471	150104
B0FFG2T0U1	Æû³µÑø»¤	111.674407	40.787365	10400	471	150104
B0GDCR8L1B	Ï´³µ³¡	111.667148	40.795477	10500	471	150104
B0FFFQMFMD	Æû³µÑø»¤	111.671779	40.796399	10400	471	150104
B0HUKZ8DFE	Æû³µ·þÎñÏà¹Ø	111.673069	40.795591	10000	471	150104
B0FFHN6RL7	Æû³µÑø»¤	111.673837	40.787256	10400	471	150104
B0FFHYJTHI	Æû³µ·þÎñÏà¹Ø	111.674282	40.787378	10000	471	150104
B0G25HV4EP	Æû³µ·þÎñÏà¹Ø	111.675764	40.78718	10000	471	150104
B01D70RCNT	Æû³µÑø»¤	111.673501	40.787159	10400	471	150104
B01D703DJ7	¼ÓÓÍÕ¾	111.671486	40.788379	10100	471	150104
B0HR5AAYPG	Æû³µ×âÁÞ	111.672938	40.791808	10900	471	150104
B0FFG2T7CN	Ï´³µ³¡	111.673429	40.79229	10500	471	150104
B0FFJ7VWZO	Æû³µ·þÎñÏà¹Ø	111.671644	40.790836	10000	471	150104
B0FFI9F9Q6	Ï´³µ³¡	111.668321	40.790438	10500	471	150104
B0G24NCKEM	Æû³µ·þÎñÏà¹Ø	111.67272	40.789413	10000	471	150104
B0HAYSZ0FF	Æû³µÑø»¤	111.672723	40.789412	10400	471	150104
B0H6VYD0QT	Ï´³µ³¡	111.668682	40.790556	10500	471	150104
B0FFM3900I	Æû³µÅä¼þÏúÊÛ	111.66853	40.79052	10800	471	150104
B0FFKH8IVR	Ï´³µ³¡	111.673244	40.788889	10500	471	150104
B0FFG2T07E	Æû³µÑø»¤	111.673504	40.792297	10400	471	150104
B0GUVZUD53	Æû³µ×âÁÞ	111.671527	40.796103	10900	471	150104
B0FFG6HC9B	Æû³µÑø»¤	111.67529	40.793624	10400	471	150104
B0FFM3YZ0N	Æû³µÅä¼þÏúÊÛ	111.675355	40.793848	10800	471	150104
B0FFJKH745	Ï´³µ³¡	111.673593	40.788725	10500	471	150104
B0H6YH8RVB	Æû³µ×âÁÞ	111.672961	40.787331	10900	471	150104
B0FFG0E8F8	¶þÊÖ³µ½»Ò×	111.675153	40.793153	11000	471	150104
B0HGFM5DTH	Ï´³µ³¡	111.674183	40.788149	10500	471	150104
B0FFJ1M7GW	Æû³µ·þÎñÏà¹Ø	111.674196	40.788166	10000	471	150104
B0G3JR9FL4	Æû³µÅä¼þÏúÊÛ	111.674483	40.787802	10800	471	150104
B0FFL2JDXY	Æû³µÑø»¤	111.942651	40.911533	10400	471	150102
B0G399TD9N	Æû³µÅä¼þÏúÊÛ	111.94149	40.91029	10800	471	150102
B0G3SXYC4B	Æû³µÅä¼þÏúÊÛ	111.941554	40.910258	10800	471	150102
B0G0P497RL	Æû³µ·þÎñÏà¹Ø	111.944934	40.914773	10000	471	150102
B0FFKQB49F	Æû³µÑø»¤	111.945889	40.915545	10400	471	150102
B0G10RI8B9	¶þÊÖ³µ½»Ò×	111.233866	40.268799	11000	471	150122
B0G04B74DW	¶þÊÖ³µ½»Ò×	111.234415	40.268768	11000	471	150122
B0G2K1X9FL	¶þÊÖ³µ½»Ò×	111.230401	40.276365	11000	471	150122
B0FFM60HYO	Æû³µÑø»¤	111.22773	40.266801	10400	471	150122
B0FFKQSR8B	Æû³µ¾ãÀÖ²¿	111.141725	40.729326	10600	471	150121
B0FFKR74SC	Æû³µ·þÎñÏà¹Ø	111.144509	40.730967	10000	471	150121
B0FFKYQB3N	Æû³µ·þÎñÏà¹Ø	111.14449	40.730747	10000	471	150121
B0FFKQU91O	¶þÊÖ³µ½»Ò×	111.144791	40.732689	11000	471	150121
B0G3Y9W7ZD	Ï´³µ³¡	111.145163	40.727955	10500	471	150121
B0FFG0I4IN	Ï´³µ³¡	111.1428	40.726829	10500	471	150121
B0G0G9L9BM	¶þÊÖ³µ½»Ò×	111.743276	40.850694	11000	471	150102
B0G2JCHBBO	Ï´³µ³¡	111.746755	40.848649	10500	471	150102
B0FFIZHD9V	Ï´³µ³¡	111.746199	40.856067	10500	471	150102
B0FFJ4VNKS	Æû³µ×âÁÞ	111.738525	40.566846	10900	471	150121
B0FFGAQCUW	¼ÓÓÍÕ¾	111.738616	40.567377	10100	471	150121
B0HR2ATK5B	Æû³µ×âÁÞ	111.779694	40.491325	10900	471	150123
B0G2YPOTHO	Æû³µÅä¼þÏúÊÛ	111.777246	40.489812	10800	471	150123
B0FFI9QZTB	Æû³µ·þÎñÏà¹Ø	111.77703	40.490414	10000	471	150123
B0FFFRWWKT	Æû³µÅä¼þÏúÊÛ	111.776893	40.490771	10800	471	150123
B0FFGAQDMO	Æû³µÅä¼þÏúÊÛ	111.777141	40.490109	10800	471	150123
B0HBBK28H3	Æû³µÅä¼þÏúÊÛ	111.777825	40.488489	10800	471	150123
B0HA6M70FP	Æû³µÅä¼þÏúÊÛ	111.777886	40.488314	10800	471	150123
B0FFM6F0V5	Æû³µ·þÎñÏà¹Ø	111.777064	40.488501	10000	471	150123
B0FFKRJOST	Æû³µ·þÎñÏà¹Ø	111.777395	40.487605	10000	471	150123
B0HBNPWU3N	Æû³µÑø»¤	111.777401	40.48755	10400	471	150123
B0FFKWGUWW	Æû³µ¾ãÀÖ²¿	111.763644	40.812039	10600	471	150105
B0FFG54DQL	Æû³µ·þÎñÏà¹Ø	111.760386	40.814217	10000	471	150105
B0FFKR8CRY	Æû³µÑø»¤	111.763306	40.812035	10400	471	150105
B0FFG98T6F	Ï´³µ³¡|Æû³µ·þÎñ	111.759016	40.814154	010500|010400	471	150105
B0FFI15XP4	Æû³µÑø»¤	111.76228	40.808819	10400	471	150105
B0HBBK0OGQ	Æû³µ·þÎñÏà¹Ø	111.760666	40.814306	10000	471	150105
B0FFFQ3JRG	Æû³µÑø»¤|Æû³µ·þÎñ	111.759518	40.814191	010400|010500|030000	471	150105
B0HUAS042L	Æû³µ·þÎñÏà¹Ø	111.759295	40.814169	10000	471	150105
B0HUA565VJ	Æû³µ·þÎñÏà¹Ø	111.757774	40.81116	10000	471	150105
B0FFJK7BOM	Æû³µ·þÎñÏà¹Ø	111.766447	40.81256	10000	471	150105
B0FFKRZAAU	Æû³µÑø»¤	111.766415	40.812559	10400	471	150105
B0FFMC3XEO	Æû³µÑø»¤	111.766499	40.81257	10400	471	150105
B0FFLIUC36	Æû³µÑø»¤	111.757651	40.810975	10400	471	150105
B0FFGK364K	³äµçÕ¾	111.757122	40.815341	11100	471	150105
B01D70236C	¼ÓÓÍÕ¾	111.732865	40.848262	10100	471	150102
B0FFG99ZSE	Æû³µ·þÎñÏà¹Ø	111.730651	40.853536	10000	471	150102
B0HUSSLG7V	Æû³µÑø»¤	111.730652	40.853486	10400	471	150102
B0G044875D	Æû³µ·þÎñÏà¹Ø	111.732956	40.848209	10000	471	150102
B0G2J5J5PR	Ï´³µ³¡	111.735578	40.8489	10500	471	150102
B0GRDZFI8U	Æû³µÑø»¤	111.735688	40.84898	10400	471	150102
B0GDR9CE88	Æû³µÅä¼þÏúÊÛ	111.736728	40.848899	10800	471	150102
B0HD160TEW	Æû³µ·þÎñÏà¹Ø	111.736396	40.848796	10000	471	150102
B0FFM8Z8BH	Æû³µÑø»¤	111.73496	40.855919	10400	471	150102
B0FFKQYSVQ	Æû³µÑø»¤	111.736541	40.848777	10400	471	150102
B0FFKQSLTX	Æû³µ·þÎñÏà¹Ø	111.735202	40.855051	10000	471	150102
B01D703E5E	Æû³µÑø»¤	111.735496	40.848893	10400	471	150102
B0FFHXKLKL	Æû³µ·þÎñÏà¹Ø	111.130463	40.711869	10000	471	150121
B0FFFYAS4A	Æû³µ·þÎñÏà¹Ø	111.136568	40.71181	10000	471	150121
B0FFL2O1IQ	Æû³µÅä¼þÏúÊÛ	111.136418	40.711771	10800	471	150121
B0FFHUF4LX	Æû³µÅä¼þÏúÊÛ	111.13598	40.711696	10800	471	150121
B0G3UC3GR3	¶þÊÖ³µ½»Ò×	111.134519	40.71461	11000	471	150121
B0FFFYAS4N	Æû³µ·þÎñÏà¹Ø	111.136448	40.711388	10000	471	150121
B0G2UA3O7R	Ï´³µ³¡	111.6668	40.772079	10500	471	150104
B0G3X5DMUC	Æû³µÑø»¤	111.666577	40.772266	10400	471	150104
B0FFMD9RSD	Ï´³µ³¡	111.666182	40.774859	10500	471	150104
B0FFJTFYH0	Æû³µ·þÎñÏà¹Ø	111.662177	40.767274	10000	471	150104
B0G26YJFWP	Ï´³µ³¡	111.708242	40.796528	10500	471	150105
B0G2Y9SML1	Ï´³µ³¡	111.707993	40.796469	10500	471	150105
B0FFGSF38K	Æû³µÑø»¤	111.707886	40.78691	10400	471	150105
B0FFKJBK5O	Ï´³µ³¡	111.70819	40.796516	10500	471	150105
B01D701IK9	ÖÐ¹úÊ¯ÓÍ	111.709741	40.78739	10102	471	150105
B0HDOL7EX3	Æû³µ·þÎñÏà¹Ø	111.557879	40.80411	10000	471	150103
B0G3ORB0KY	Æû³µ·þÎñÏà¹Ø	111.557793	40.804067	10000	471	150103
B0FFH4UL79	Æû³µÅä¼þÏúÊÛ	111.560259	40.805882	10800	471	150103
B0G244C5WT	¶þÊÖ³µ½»Ò×	111.557632	40.803891	11000	471	150103
B0HRRUVIAS	Æû³µ·þÎñÏà¹Ø	111.557628	40.802951	10000	471	150103
B0FFL2R255	Æû³µÅä¼þÏúÊÛ	111.557333	40.803878	10800	471	150103
B0FFKG33J9	Æû³µ·þÎñÏà¹Ø	111.55763	40.803176	10000	471	150103
B0FFMC70L9	Æû³µ·þÎñÏà¹Ø	111.560407	40.805711	10000	471	150103
B0G0P5DGWW	Æû³µ·þÎñÏà¹Ø	111.560798	40.80651	10000	471	150103
B0G0GAJICN	Æû³µ·þÎñÏà¹Ø	111.561088	40.806646	10000	471	150103
B0HAP7UWCD	Æû³µ·þÎñÏà¹Ø	111.558441	40.804327	10000	471	150103
B0FFM5BX81	Æû³µ·þÎñÏà¹Ø	111.560642	40.806338	10000	471	150103
B0FFL821IZ	Æû³µÅä¼þÏúÊÛ	111.559165	40.799355	10800	471	150121
B0G0CPRIQU	Æû³µÑø»¤	111.560045	40.799798	10400	471	150121
B0HBRP5N22	Æû³µ·þÎñÏà¹Ø	111.559782	40.801772	10000	471	150103
B0G3JL8VO3	Æû³µÅä¼þÏúÊÛ	111.558961	40.804636	10800	471	150103
B0GKV61JZS	Æû³µÅä¼þÏúÊÛ	111.558988	40.804664	10800	471	150103
B0GKPRZBNX	Æû³µÅä¼þÏúÊÛ	111.559048	40.804693	10800	471	150103
B0FFHS2JS3	Æû³µ·þÎñÏà¹Ø	111.558503	40.804422	10000	471	150103
B0HB3OA0E9	Æû³µÅä¼þÏúÊÛ	111.558112	40.804227	10800	471	150103
B0H1SSK5CW	Æû³µ·þÎñÏà¹Ø	111.809717	40.718103	10000	471	150105
B0G31HY36F	Æû³µÑø»¤	111.741878	40.707969	10400	471	150104
B0FFGJ2DMX	ÖÐ¹úÊ¯ÓÍ	111.034692	40.604107	10102	471	150121
B0FFL4MHKE	Æû³µÑø»¤	111.890344	40.736662	10400	471	150105
B0G3ORCGCS	Æû³µÅä¼þÏúÊÛ	110.868567	40.639449	10800	471	150121
B0G3ORBU37	Æû³µÅä¼þÏúÊÛ	110.867706	40.639227	10800	471	150121
B0FFKV9G99	ÆäËüÄÜÔ´Õ¾	111.250582	40.356551	10200	471	150122
B0HURC3J6Y	Æû³µÑø»¤	111.792807	40.481133	10400	471	150123
B0G175WOV2	Æû³µÑø»¤	111.793023	40.481186	10400	471	150123
B0FFKGN5UL	Æû³µ·þÎñÏà¹Ø	111.603551	40.762613	10000	471	150104
B0FFKGJ5L1	Æû³µ·þÎñÏà¹Ø	111.603587	40.762592	10000	471	150104
B0FFL38T4J	Æû³µÅä¼þÏúÊÛ	111.60129	40.763981	10800	471	150104
B0FFG2T65P	Æû³µÅä¼þÏúÊÛ|Æû³µÎ¬ÐÞ	111.620415	40.794524	010800|030000	471	150103
B0G24MD1MG	Æû³µÅä¼þÏúÊÛ	111.108335	40.729865	10800	471	150121
B0G3OLDCI9	Æû³µÅä¼þÏúÊÛ	111.108303	40.729858	10800	471	150121
B0G3XAFGCK	Æû³µ·þÎñÏà¹Ø	111.107569	40.729704	10000	471	150121
B0FFMBBLAB	Æû³µÑø»¤	111.7077	40.781803	10400	471	150105
B0G2UH2CO9	Æû³µ·þÎñÏà¹Ø	111.715747	40.785141	10000	471	150105
B0G2CH79TE	Ï´³µ³¡	111.708496	40.776979	10500	471	150105
B0FFILG2J8	³äµçÕ¾	111.706985	40.782839	11100	471	150105
B0FFGMUMOB	Æû³µ·þÎñÏà¹Ø	111.711889	40.781631	10000	471	150105
B0GRRRLHM3	Æû³µ·þÎñÏà¹Ø	111.710235	40.780381	10000	471	150105
B0G3YZU3CC	Æû³µÑø»¤	111.459816	41.091923	10400	471	150125
B0FFMBR70F	Æû³µ·þÎñÏà¹Ø	111.459975	41.091894	10000	471	150125
B0FFG7E94B	Æû³µ×âÁÞ	111.458421	41.091634	10900	471	150125
B0FFL2D8ST	Æû³µÑø»¤	111.466307	41.090136	10400	471	150125
B0G0ASU2A9	Æû³µÑø»¤	111.466396	41.090141	10400	471	150125
B0FFH0H9AT	Æû³µÅä¼þÏúÊÛ	111.462886	41.087951	10800	471	150125
B0FFJ3UGI7	Æû³µ·þÎñÏà¹Ø	111.460669	41.087767	10000	471	150125
B0FFKUS7VM	Æû³µ×âÁÞ	111.667747	40.774453	10900	471	150104
B0FFKBIIBJ	Æû³µ·þÎñÏà¹Ø	111.667829	40.771773	10000	471	150104
B0FFI7VCH4	Æû³µÅä¼þÏúÊÛ	111.66784	40.771753	10800	471	150104
B0HB4U93ZI	Æû³µ·þÎñÏà¹Ø	111.359466	40.1185	10000	471	150122
B0FFHQWWE3	¼ÓÆøÕ¾	111.601463	40.802788	10300	471	150103
B0FFLAV8ZF	Æû³µÅä¼þÏúÊÛ	111.599116	40.80582	10800	471	150103
B0GK66OZ4H	Æû³µÅä¼þÏúÊÛ	111.59922	40.805863	10800	471	150103
B0FFL5C2H8	Æû³µÅä¼þÏúÊÛ	111.59891	40.805777	10800	471	150103
B0G2XSL3TR	Æû³µ·þÎñÏà¹Ø	111.598989	40.805767	10000	471	150103
B0FFHSO3T7	Æû³µ·þÎñÏà¹Ø	111.598547	40.805581	10000	471	150103
B0GKDHU0KD	Æû³µÑø»¤	111.597981	40.805346	10400	471	150103
B0FFHSO3T3	Æû³µÅä¼þÏúÊÛ	111.601275	40.80672	10800	471	150103
B0FFKZMH0J	Æû³µÑø»¤	111.597243	40.805039	10400	471	150103
B0FFHSO0FY	Æû³µÅä¼þÏúÊÛ	111.600819	40.80653	10800	471	150103
B0FFJXOXKX	Æû³µ·þÎñÏà¹Ø	111.619836	40.775036	10000	471	150104
B0FFHJNDDG	Æû³µÅä¼þÏúÊÛ	111.624658	40.767381	10800	471	150104
B0FFI2DMRD	Æû³µÑø»¤	111.617234	40.776073	10400	471	150104
B0G25LW750	Æû³µÅä¼þÏúÊÛ|¹ºÎï·þÎñ	111.550006	40.673071	010800|060000	471	150121
B0G1G1R9FH	Æû³µÅä¼þÏúÊÛ	111.103558	40.728792	10800	471	150121
B0G06GONOX	Æû³µÅä¼þÏúÊÛ	111.102339	40.728493	10800	471	150121
B0G221XJJO	Æû³µÅä¼þÏúÊÛ	111.102556	40.728559	10800	471	150121
B0G3JLAQ61	Æû³µÅä¼þÏúÊÛ	111.102186	40.728353	10800	471	150121
B0G30PI4BP	Æû³µÅä¼þÏúÊÛ	111.101084	40.727965	10800	471	150121
B0G2V7KIA6	Æû³µÅä¼þÏúÊÛ	111.10633	40.729444	10800	471	150121
B0FFLD8VAG	Æû³µ·þÎñÏà¹Ø	111.106717	40.729525	10000	471	150121
B01D701ILH	ÖÐ¹úÊ¯ÓÍ	111.78081	40.476425	10102	471	150123
B0G2OUHF1R	Æû³µ·þÎñÏà¹Ø	111.781261	40.476206	10000	471	150123
B0FFKPCI4Q	Æû³µ·þÎñÏà¹Ø	111.781316	40.476126	10000	471	150123
B0H1DUOQAL	Ï´³µ³¡	111.840432	40.550894	10500	471	150123
B0HD39Q4KO	¶þÊÖ³µ½»Ò×	111.573983	40.823928	11000	471	150103
B0G14CEA7Z	Æû³µ·þÎñÏà¹Ø	111.570786	40.817494	10000	471	150103
B0FFGJ1X07	ÖÐ¹úÊ¯ÓÍ	111.636072	40.85404	10102	471	150103
B0HALA3BEE	Æû³µ×âÁÞ	111.633147	40.851481	10900	471	150103
B0GKUSGGE5	Ï´³µ³¡	111.633666	40.848839	10500	471	150103
B0G03UFL77	Æû³µÑø»¤	111.632647	40.847881	10400	471	150103
B0FFKTRP39	Æû³µ·þÎñÏà¹Ø	111.164497	40.737004	10000	471	150121
B0FFG9A8WJ	Æû³µÑø»¤|Æû³µÎ¬ÐÞ	111.742669	40.813596	010400|030000	471	150105
B01D702Y4A	ÖÐ¹úÊ¯ÓÍ	111.753885	40.697004	10102	471	150105
B0G1P9ND2K	Æû³µÅä¼þÏúÊÛ	111.913452	40.799731	10800	471	150105
B01D70OYBK	ÖÐ¹úÊ¯ÓÍ	111.913087	40.798904	10102	471	150105
B0FFKZ1RMY	Æû³µ·þÎñÏà¹Ø	111.613485	40.84792	10000	471	150103
B0FFI8RKP6	Æû³µ·þÎñÏà¹Ø	111.61617	40.848211	10000	471	150103
B0FFMGV7PJ	Æû³µ·þÎñÏà¹Ø	111.607361	40.847301	10000	471	150103
B0G0CGRZNU	Æû³µ·þÎñÏà¹Ø	111.60746	40.847043	10000	471	150103
B0G0BA2DRL	Æû³µ·þÎñÏà¹Ø	111.607269	40.846953	10000	471	150103
B0GRLHM3LY	¶þÊÖ³µ½»Ò×	111.60713	40.847001	11000	471	150103
B0FFG2TPZ2	Æû³µÑø»¤|Æû³µÎ¬ÐÞ	111.651386	40.842822	010400|030000	471	150103
B0FFH33KAM	ÖÐ¹úÊ¯ÓÍ	112.114326	40.246707	10102	471	150123
B01D701ILB	ÖÐ¹úÊ¯ÓÍ	111.35665	40.5296	10102	471	150122
B0G3LSH0CB	Æû³µ·þÎñÏà¹Ø	111.356697	40.529818	10000	471	150122
B0GRKA3L4I	¼ÓÓÍÕ¾	111.550097	40.620328	10100	471	150121
B0HD0X15R6	Ï´³µ³¡	111.549785	40.620637	10500	471	150121
B01D7022E3	ÖÐ¹úÊ¯ÓÍ	111.373993	40.259094	10102	471	150122
B0GDF5XNGD	¼ÓÓÍÕ¾	111.373942	40.258141	10100	471	150122
B0G3Z7T5NL	Æû³µ·þÎñÏà¹Ø	111.374749	40.261374	10000	471	150122
B0G0TYCSHG	Æû³µÅä¼þÏúÊÛ	111.374821	40.261422	10800	471	150122
B0HGK4G92G	Æû³µ·þÎñÏà¹Ø	111.374758	40.261449	10000	471	150122
B0G0VHLIBQ	Æû³µ·þÎñÏà¹Ø	111.374794	40.261691	10000	471	150122
B0G259ZLCY	Æû³µÑø»¤	111.374678	40.261888	10400	471	150122
B0FFJ3FBN0	Æû³µÅä¼þÏúÊÛ	111.374236	40.259501	10800	471	150122
B0FFL3QW42	Æû³µÑø»¤	111.374762	40.259626	10400	471	150122
B0FFG8QLLG	Æû³µ·þÎñÏà¹Ø	111.37416	40.258652	10000	471	150122
B0H6D43E2Z	Æû³µÅä¼þÏúÊÛ	111.370833	40.258209	10800	471	150122
B0FFKM8ANT	Æû³µ·þÎñÏà¹Ø	111.371308	40.258164	10000	471	150122
B0FFJ3EN11	Æû³µÑø»¤	111.371225	40.258173	10400	471	150122
B0G3XHDTCL	Æû³µÅä¼þÏúÊÛ	111.373322	40.257547	10800	471	150122
B0FFJ3EN14	Æû³µÑø»¤	111.373294	40.25755	10400	471	150122
B0HD0XZIIW	Æû³µ·þÎñÏà¹Ø	111.375234	40.257688	10000	471	150122
B0G3TAOO3Z	Æû³µ·þÎñÏà¹Ø	111.374684	40.258673	10000	471	150122
B0GDRZBNNL	Æû³µ¾ãÀÖ²¿	111.734539	40.772178	10600	471	150105
B0FFIUD1D7	Æû³µ·þÎñÏà¹Ø	111.734517	40.772537	10000	471	150105
B0H16AZMSW	Æû³µÑø»¤	111.734528	40.772123	10400	471	150105
B0FFJ4MTNV	Æû³µÑø»¤	111.73452	40.772633	10400	471	150105
B0FFM7L2VK	Æû³µ×âÁÞ	111.734384	40.775397	10900	471	150105
B0HDX595CC	Æû³µÑø»¤	111.735508	40.768486	10400	471	150105
B0FFKUPYKQ	Æû³µÑø»¤	111.73559	40.768233	10400	471	150105
B0FFLJCOKL	³äµçÕ¾	111.734248	40.771438	11100	471	150105
B0FFLB2VS0	³äµçÕ¾	111.72898	40.835885	11100	471	150102
B0FFIIII5X	Æû³µ·þÎñÏà¹Ø	111.73344	40.832639	10000	471	150105
B0G2AOCC6T	Æû³µ·þÎñÏà¹Ø	111.732228	40.833192	10000	471	150105
B0GUXO9F6G	Æû³µ×âÁÞ	111.729036	40.830897	10900	471	150105
B0GUL7SMY8	Æû³µÑø»¤	111.733319	40.832766	10400	471	150105
B0FFG3TAHB	Æû³µ×âÁÞ»¹³µ	111.733476	40.835875	10901	471	150105
B0FFKU17L7	Æû³µ·þÎñÏà¹Ø	111.733779	40.831183	10000	471	150105
B0G1B78ZK7	Æû³µ·þÎñÏà¹Ø	111.733154	40.833099	10000	471	150105
B0FFKLZXQ2	Æû³µ·þÎñÏà¹Ø	111.729001	40.830964	10000	471	150105
B0FFHP6AAM	Ï´³µ³¡|Æû³µ·þÎñ	111.733899	40.830076	010500|010400	471	150105
B0FFI9LJ7H	Æû³µÑø»¤	111.733133	40.83325	10400	471	150105
B0FFM95569	Æû³µ¾ÈÔ®	111.72924	40.831669	10700	471	150105
B0G3UZ1XMX	Æû³µ×âÁÞ	111.730995	40.827669	10900	471	150105
B01D70PCLA	Æû³µ×âÁÞ	111.729052	40.827729	10900	471	150105
B0HD6CAOIB	Æû³µ×âÁÞ	111.729466	40.82777	10900	471	150105
B0G26GKGO0	Æû³µ×âÁÞ	111.734512	40.836343	10900	471	150105
B01D7023JI	Æû³µÑø»¤|Æû³µÎ¬ÐÞ	111.729645	40.827152	010400|030000	471	150105
B0HGVUQ23J	Æû³µÑø»¤	111.729822	40.826953	10400	471	150105
B0FFKNI4PI	³äµçÕ¾	111.72912	40.835846	11100	471	150102
B0G0L9K21Q	Æû³µ·þÎñÏà¹Ø	111.736454	40.836047	10000	471	150105
B01D70P6FH	ÖÐ¹úÊ¯ÓÍ	111.937762	39.826801	10102	471	150124
B0FFL6KVS8	Æû³µ×âÁÞ	111.764828	40.848215	10900	471	150102
B0HG0CZADO	Æû³µ·þÎñÏà¹Ø	111.761263	40.847239	10000	471	150102
B01D703BDV	ÖÐ¹úÊ¯ÓÍ	111.356078	40.121586	10102	471	150122
B01D703BDR	ÖÐ¹úÊ¯»¯	111.353118	40.126561	10101	471	150122
B0FFLCP4DA	Æû³µÅä¼þÏúÊÛ	111.547997	40.603362	10800	471	150121
B0G1Z431M9	Æû³µ¾ÈÔ®	111.548285	40.604755	10700	471	150121
B0H1USWIYV	Æû³µ·þÎñÏà¹Ø	111.548111	40.604072	10000	471	150121
B0FFIJOOIV	ÖÐ¹úÊ¯ÓÍ	112.02073	40.892497	10102	471	150105
B0G3JS5829	Æû³µÅä¼þÏúÊÛ	112.023405	40.89143	10800	471	150105
B0HAXLPIVR	Æû³µÅä¼þÏúÊÛ	112.019522	40.892043	10800	471	150105
B01D70P91Y	Æû³µÑø»¤|Æû³µÎ¬ÐÞ	111.776869	40.490835	010400|030000	471	150123
B0G3AK7WHP	Æû³µÅä¼þÏúÊÛ	111.153958	40.32054	10800	471	150122
B0G17UV8UF	Æû³µ·þÎñÏà¹Ø	111.597325	40.813821	10000	471	150103
B0FFLNKW8D	Æû³µ·þÎñÏà¹Ø	111.605786	40.80852	10000	471	150103
B0FFLNQ3W1	Æû³µ·þÎñÏà¹Ø	111.605868	40.808549	10000	471	150103
B0G29CR8KT	Æû³µ·þÎñÏà¹Ø	111.605868	40.808549	10000	471	150103
B0FFKRJMSQ	Æû³µÑø»¤	111.605167	40.808162	10400	471	150103
B0FFJ11FOW	Æû³µÅä¼þÏúÊÛ	111.601628	40.806868	10800	471	150103
B0FFLD1TKL	Æû³µÅä¼þÏúÊÛ	111.601468	40.806801	10800	471	150103
B0GUHASFVA	Æû³µÑø»¤	111.597211	40.815005	10400	471	150103
B0FFLD7O50	Æû³µÑø»¤	111.597183	40.815069	10400	471	150103
B0H67Z1NZD	Æû³µÑø»¤	111.597179	40.815298	10400	471	150103
B0FFKTTI6V	Æû³µ·þÎñÏà¹Ø	111.604016	40.807772	10000	471	150103
B0G3VPD58D	Æû³µÅä¼þÏúÊÛ	111.583675	40.517816	10800	471	150123
B01D70OWBY	ÖÐ¹úÊ¯»¯	111.734026	40.887445	10101	471	150102
B0FFH22BKG	Ï´³µ³¡	111.714578	40.767256	10500	471	150105
B0HG69EPAB	Æû³µÅä¼þÏúÊÛ	111.711308	40.767391	10800	471	150105
B01D701IKY	ÖÐ¹úÊ¯ÓÍ	110.881739	40.643107	10102	471	150121
B0GRJRP3FZ	Æû³µÅä¼þÏúÊÛ	110.881962	40.64251	10800	471	150121
B0FFGAQCDO	Æû³µ·þÎñÏà¹Ø	110.879786	40.641941	10000	471	150121
B0HBKKPIMS	Æû³µÅä¼þÏúÊÛ	110.882841	40.643125	10800	471	150121
B0HBKKN7HB	Æû³µÅä¼þÏúÊÛ	110.884627	40.643231	10800	471	150121
B0FFL3G2GU	Æû³µ·þÎñÏà¹Ø	111.630981	40.421102	10000	471	150123
B0H1UAWQ8D	Æû³µ·þÎñÏà¹Ø	111.634313	40.42098	10000	471	150123
B0GKS4GSJ2	¼ÓÆøÕ¾	111.693149	40.863048	10300	471	150102
B01D70223K	ÆäËüÄÜÔ´Õ¾	111.691778	40.860041	10200	471	150102
B0G3G7SPBZ	¼ÓÓÍÕ¾	111.689459	40.857763	10100	471	150102
B0G33ZTZZU	Æû³µ·þÎñÏà¹Ø	111.692585	40.862027	10000	471	150102
B0FFL4KEO0	Æû³µ×âÁÞ	111.689449	40.858668	10900	471	150102
B0FFHMUNOH	Æû³µÅä¼þÏúÊÛ	111.688724	40.858606	10800	471	150102
B0FFIBBPAD	Æû³µ·þÎñÏà¹Ø	111.694538	40.863778	10000	471	150102
B0FFHMUQW7	Æû³µÅä¼þÏúÊÛ	111.690796	40.858869	10800	471	150102
B0FFJGUEYR	Æû³µÑø»¤	111.690837	40.864952	10400	471	150102
B0H17C5KLL	³äµçÕ¾	111.692582	40.862068	11100	471	150102
B0FFM9B1TA	Ï´³µ³¡	111.693956	40.864588	10500	471	150102
B0FFHMUNNX	Æû³µÑø»¤	111.688592	40.858589	10400	471	150102
B0H1XM3RDI	Æû³µÑø»¤	111.688671	40.858641	10400	471	150102
B0H1FAF385	Æû³µÑø»¤	111.691136	40.859076	10400	471	150102
B0H1CH4RS5	Æû³µ·þÎñÏà¹Ø	111.68725	40.859363	10000	471	150102
B0HG7AL94G	Æû³µÅä¼þÏúÊÛ	111.68739	40.865352	10800	471	150102
B0FFM95078	Æû³µ·þÎñÏà¹Ø	111.691292	40.857439	10000	471	150102
B01D70P4PI	Æû³µÑø»¤	111.688561	40.858559	10400	471	150102
B0G3JL9GJO	Æû³µÅä¼þÏúÊÛ	110.9186	40.658325	10800	471	150121
B0H1OAR9JS	Æû³µ·þÎñÏà¹Ø	110.917203	40.65804	10000	471	150121
B0HADKDJC2	Æû³µÅä¼þÏúÊÛ	110.916981	40.657908	10800	471	150121
B0FFKF92G6	Æû³µÑø»¤	111.650621	40.822744	10400	471	150103
B0FFI7YJYI	Ï´³µ³¡	111.653217	40.820073	10500	471	150103
B01D70P62S	Æû³µ×âÁÞ»¹³µ	111.652619	40.826416	10901	471	150103
B0HRJUO2GS	Æû³µ·þÎñÏà¹Ø	111.653206	40.819862	10000	471	150103
B0FFLBSTBH	Æû³µ·þÎñÏà¹Ø	111.653068	40.825612	10000	471	150103
B0G3X5DMDO	Æû³µÅä¼þÏúÊÛ	111.654932	40.826403	10800	471	150102
B0HR37BJ82	³äµçÕ¾	111.656391	40.825729	11100	471	150102
B0G2P4GQTU	Æû³µ·þÎñÏà¹Ø	111.802084	40.797909	10000	471	150105
B0G3X5F34X	Ï´³µ³¡	111.805374	40.798214	10500	471	150105
B0FFK84ENN	Æû³µ×âÁÞ	111.701943	40.786097	10900	471	150105
B0GDU785HM	Æû³µ·þÎñÏà¹Ø	111.702415	40.785561	10000	471	150105
B0FFM49KJ3	Æû³µÑø»¤	111.702137	40.785465	10400	471	150105
B0HD2HCL5X	Æû³µÑø»¤	111.702576	40.785547	10400	471	150105
B0FFG0PL4A	Æû³µÑø»¤	111.700152	40.78566	10400	471	150105
B0FFK7NAMG	Æû³µ·þÎñÏà¹Ø	111.699522	40.785505	10000	471	150105
B0FFL3OJIT	Æû³µÑø»¤	111.701438	40.786027	10400	471	150105
B0G3Z4LN2V	Æû³µÑø»¤	111.703185	40.777039	10400	471	150105
B01D702LLT	Æû³µÑø»¤	111.70198	40.785417	10400	471	150105
B01D703DZM	Æû³µÑø»¤	111.699536	40.785536	10400	471	150105
B0G259YS2P	Æû³µÅä¼þÏúÊÛ	111.196802	40.578145	10800	471	150121
B0FFL8XA4Q	Æû³µ·þÎñÏà¹Ø	111.749517	40.724653	10000	471	150105
B0FFM9BU81	Æû³µÅä¼þÏúÊÛ	111.530593	40.574547	10800	471	150121
B01D70RCTI	ÖÐ¹úÊ¯»¯	111.668559	40.867137	10101	471	150102
B0G06GMNB3	Æû³µÅä¼þÏúÊÛ	111.676002	40.869243	10800	471	150102
B0FFM40DP4	Æû³µÅä¼þÏúÊÛ	111.676034	40.869255	10800	471	150102
B0HUOSE4I3	Æû³µÑø»¤	111.667452	40.866913	10400	471	150102
B0GKFZN415	Æû³µ·þÎñÏà¹Ø	111.563463	40.819335	10000	471	150103
B0GKPRZC1O	Ï´³µ³¡	111.580365	40.768038	10500	471	150121
B0FFJ2U9NK	Æû³µÅä¼þÏúÊÛ	111.577125	40.767647	10800	471	150121
B0FFI9ND3N	Æû³µ·þÎñÏà¹Ø	111.748552	40.791052	10000	471	150105
B0FFKRRCLY	Æû³µ·þÎñÏà¹Ø	111.662801	40.495864	10000	471	150123
B0H1SCISVP	Æû³µ·þÎñÏà¹Ø	111.742	40.751121	10000	471	150105
B0FFK2K9TI	Æû³µ·þÎñÏà¹Ø	111.622687	40.754386	10000	471	150104
B0GUO75TZ7	Æû³µÅä¼þÏúÊÛ	111.618722	40.75673	10800	471	150104
B0FFIMENWT	¼ÓÓÍÕ¾	112.129416	40.27121	10100	471	150123
B0FFMHSSF2	¶þÊÖ³µ½»Ò×	111.201774	40.280334	11000	471	150122
B0HDJPSUF6	Ï´³µ³¡	111.199165	40.282515	10500	471	150122
B01D701ILT	ÖÐ¹úÊ¯ÓÍ	111.204985	40.285597	10102	471	150122
B0FFK80Q9H	¶þÊÖ³µ½»Ò×	111.203554	40.284042	11000	471	150122
B0FFKYU96V	Æû³µÑø»¤	111.20481	40.284785	10400	471	150122
B0FFKYWXWS	Æû³µ·þÎñÏà¹Ø	111.204889	40.285071	10000	471	150122
B0FFF03ECY	Æû³µ×âÁÞ	111.204831	40.285399	10900	471	150122
B0FFJ001EI	Æû³µ·þÎñÏà¹Ø	111.533941	40.780636	10000	471	150121
B0GKBNDYRU	Æû³µÑø»¤	111.528456	40.781739	10400	471	150121
B0HBOOM8XG	Æû³µÅä¼þÏúÊÛ	111.528124	40.782214	10800	471	150121
B0FFHWRLBR	Æû³µÑø»¤	111.527945	40.782445	10400	471	150121
B0FFG0LH1V	Æû³µ·þÎñÏà¹Ø	111.534613	40.779585	10000	471	150121
B0FFKDTOFZ	Ï´³µ³¡	111.531676	40.785386	10500	471	150121
B0FFKAVM9Q	Ï´³µ³¡	111.527685	40.78282	10500	471	150121
B0FFM9VXJP	Ï´³µ³¡	111.533367	40.78525	10500	471	150121
B0FFKZXGCS	Æû³µÑø»¤	111.527801	40.783351	10400	471	150121
B0FFJC654L	Æû³µÑø»¤	111.52742	40.783161	10400	471	150121
B0FFKDTJ8V	Ï´³µ³¡	111.535286	40.778715	10500	471	150121
B0HD3LQ3YM	Æû³µ·þÎñÏà¹Ø	111.527273	40.783414	10000	471	150121
B0FFLJOTOL	Ï´³µ³¡	111.527071	40.78369	10500	471	150121
B0FFLH8U4H	Æû³µÅä¼þÏúÊÛ	111.535034	40.779079	10800	471	150121
B0FFKSKTFM	Æû³µÅä¼þÏúÊÛ	111.526973	40.783823	10800	471	150121
B0H61ANW8A	Æû³µÑø»¤	111.527144	40.78359	10400	471	150121
B0FFHZ02B9	Æû³µÑø»¤	111.5277	40.782797	10400	471	150121
B0G1Y7T8PJ	³äµçÕ¾	111.528596	40.780814	11100	471	150121
B0FFIX1O36	Æû³µÑø»¤	111.536551	40.776865	10400	471	150121
B0GKHC2LJX	Æû³µ·þÎñÏà¹Ø	111.536495	40.776857	10000	471	150121
B0FFIAP7UJ	Æû³µ·þÎñÏà¹Ø	111.536588	40.776806	10000	471	150121
B0HRD5XVPL	Ï´³µ³¡	111.563113	40.782256	10500	471	150121
B0FFMBHSNF	Ï´³µ³¡	111.56118	40.783233	10500	471	150121
B0G3VPCQY6	Æû³µ·þÎñÏà¹Ø	111.562427	40.783151	10000	471	150121
B0FFKG2I06	Æû³µÅä¼þÏúÊÛ	111.563688	40.782741	10800	471	150121
B0GKN4523Z	Æû³µÅä¼þÏúÊÛ	111.562734	40.783395	10800	471	150121
B0FFJZJ8H5	Æû³µ·þÎñÏà¹Ø	111.561084	40.783382	10000	471	150121
B0FFKUC6CU	Æû³µ·þÎñÏà¹Ø	111.562544	40.783194	10000	471	150121
B0FFL24346	Æû³µ·þÎñÏà¹Ø	111.562734	40.783393	10000	471	150121
B0FFLAM98Q	Æû³µÑø»¤	111.564156	40.783228	10400	471	150121
B01D70RAO0	Ï´³µ³¡	111.566609	40.785803	10500	471	150121
B0FFKHM4TP	Æû³µ·þÎñÏà¹Ø	111.565293	40.78609	10000	471	150121
B0HDTGKNQ3	Æû³µ·þÎñÏà¹Ø	111.565867	40.786554	10000	471	150121
B0FFIIWCBN	Æû³µÅä¼þÏúÊÛ	111.833139	40.863235	10800	471	150105
B0HUXSK0HE	Æû³µ×âÁÞ	111.833882	40.863756	10900	471	150105
B0FFIIWBMI	Ï´³µ³¡	111.827788	40.863477	10500	471	150105
B0FFIIWAYD	Æû³µÅä¼þÏúÊÛ	111.829758	40.863871	10800	471	150105
B0FFG7I4ID	Æû³µ·þÎñÏà¹Ø	111.82848	40.864009	10000	471	150105
B0G221WTBN	Æû³µÅä¼þÏúÊÛ	111.82837	40.86354	10800	471	150105
B0GUZOJ7UP	Æû³µÅä¼þÏúÊÛ	111.827193	40.862016	10800	471	150105
B0GKS4GKMT	Æû³µÅä¼þÏúÊÛ	111.827763	40.863477	10800	471	150105
B0HDFPFQIN	Æû³µ·þÎñÏà¹Ø	111.827784	40.86348	10000	471	150105
B0FFKOJS7C	Ï´³µ³¡	111.827785	40.863948	10500	471	150105
B0FFKGC4HG	Æû³µ·þÎñÏà¹Ø	111.82718	40.863799	10000	471	150105
B0FFI0MWL2	Æû³µ·þÎñÏà¹Ø|Æû³µÏúÊÛ	111.585563	40.810194	010000|020000	471	150103
B0FFH1G6E6	¶þÊÖ³µ½»Ò×|Æû³µÏúÊÛ	111.585081	40.80995	011000|020000	471	150103
B0FFGAQCJG	Æû³µÅä¼þÏúÊÛ|¹ºÎï·þÎñ	111.44032	41.11701	010800|060000	471	150125
B0GURLPDPK	Æû³µÅä¼þÏúÊÛ	111.441682	41.117555	10800	471	150125
B0G33SWW3S	Æû³µÅä¼þÏúÊÛ	111.441808	41.117097	10800	471	150125
B0GRVXUI7S	Æû³µÅä¼þÏúÊÛ	111.4401	41.117057	10800	471	150125
B0GR1L0GYP	Æû³µ·þÎñÏà¹Ø	111.440522	41.116969	10000	471	150125
B0HB2KT8IR	Æû³µÅä¼þÏúÊÛ	111.440102	41.117057	10800	471	150125
B0FFGAQC3J	Æû³µÅä¼þÏúÊÛ	111.439581	41.117116	10800	471	150125
B0GUJKO1IY	Æû³µÅä¼þÏúÊÛ	111.441808	41.117097	10800	471	150125
B0FFHXRU6C	Æû³µÅä¼þÏúÊÛ	111.440767	41.116886	10800	471	150125
B0FFMHE617	Æû³µÅä¼þÏúÊÛ	111.438554	41.117226	10800	471	150125
B0G0Z7006M	Æû³µ·þÎñÏà¹Ø	111.437687	41.117098	10000	471	150125
B0FFKT5KWZ	Æû³µ·þÎñÏà¹Ø	111.29234	40.739188	10000	471	150121
B0G1MHW8F6	Ï´³µ³¡	111.29039	40.739339	10500	471	150121
B0GU91U4GY	Æû³µ·þÎñÏà¹Ø	111.2911	40.739303	10000	471	150121
B0GRH4NCMQ	Ï´³µ³¡	111.293298	40.739186	10500	471	150121
B0FFK5QMJP	Æû³µ·þÎñÏà¹Ø	111.293678	40.739105	10000	471	150121
B0GUGHZB4T	Æû³µ¾ÈÔ®	111.287618	40.739036	10700	471	150121
B0HGUPE175	Æû³µÑø»¤	111.295817	40.738648	10400	471	150121
B0G0TYEVI9	Æû³µÅä¼þÏúÊÛ	111.296736	40.738655	10800	471	150121
B0H6LRGAM5	Æû³µÅä¼þÏúÊÛ	111.296736	40.738648	10800	471	150121
B0HBT51PJI	Æû³µÅä¼þÏúÊÛ	111.296808	40.738655	10800	471	150121
B0FFKQP0DM	Æû³µ·þÎñÏà¹Ø	111.294861	40.737515	10000	471	150121
B0FFGAQCFJ	Æû³µÅä¼þÏúÊÛ	111.296865	40.738957	10800	471	150121
B0G259YK5X	Æû³µÅä¼þÏúÊÛ	111.548158	40.610656	10800	471	150121
B0G3OLD3ZN	Æû³µ·þÎñÏà¹Ø	111.548769	40.609839	10000	471	150121
B0G1Z42MTR	Æû³µÅä¼þÏúÊÛ	111.548641	40.608514	10800	471	150121
B0G1PPJDFA	Æû³µÅä¼þÏúÊÛ	111.548604	40.608104	10800	471	150121
B0G3D7198O	Æû³µÅä¼þÏúÊÛ	111.548514	40.608098	10800	471	150121
B0G3AK7N6D	Æû³µÑø»¤	111.548604	40.608015	10400	471	150121
B0FFHMF8BX	Æû³µÑø»¤	111.63168	40.799295	10400	471	150103
B0FFI7KGMO	Æû³µÑø»¤	111.635037	40.800638	10400	471	150103
B0FFKYU44B	Æû³µÑø»¤	111.631477	40.79922	10400	471	150103
B0FFI1CX58	Æû³µÑø»¤	111.634508	40.800422	10400	471	150103
B0FFJ05S9W	Ï´³µ³¡	111.632185	40.79939	10500	471	150103
B0FFG2SZG4	Æû³µÅä¼þÏúÊÛ	111.631173	40.798937	10800	471	150103
B0FFGSFLC6	¶þÊÖ³µ½»Ò×	111.631556	40.804701	11000	471	150103
B0H6JY9TI7	Ï´³µ³¡	111.630895	40.798934	10500	471	150103
B0FFI89I0S	Æû³µÅä¼þÏúÊÛ	111.630951	40.798956	10800	471	150103
B0HGUZGAFZ	Æû³µÅä¼þÏúÊÛ	111.630789	40.798893	10800	471	150103
B0FFLBSTQE	Æû³µÑø»¤	111.631166	40.799041	10400	471	150103
B0FFGOKBX9	Æû³µ·þÎñÏà¹Ø	111.63511	40.800126	10000	471	150103
B0FFGRNH6F	Æû³µÅä¼þÏúÊÛ	111.631693	40.799273	10800	471	150103
B0FFL3QIW9	Æû³µÑø»¤	111.630917	40.798933	10400	471	150103
B0FFGZPGCM	Ï´³µ³¡	111.633944	40.800161	10500	471	150103
B0FFKKZ3R3	Æû³µÑø»¤	111.632472	40.801777	10400	471	150103
B0FFKPQGPS	Æû³µ·þÎñÏà¹Ø	111.632484	40.801743	10000	471	150103
B0HRHM10XU	Æû³µÑø»¤	111.632114	40.802171	10400	471	150103
B0HACRV9FC	Æû³µ·þÎñÏà¹Ø	111.632816	40.801313	10000	471	150103
B0FFI8RO2W	Ï´³µ³¡	111.632671	40.801509	10500	471	150103
B0FFIZUF3Q	Ï´³µ³¡	111.632767	40.801378	10500	471	150103
B0FFM1OG54	Æû³µÅä¼þÏúÊÛ	111.632754	40.80044	10800	471	150103
B0FFL37MT5	Æû³µ·þÎñÏà¹Ø	111.632764	40.800425	10000	471	150103
B0FFM0V3KH	Æû³µÑø»¤	111.633207	40.800778	10400	471	150103
B0FFM0V1OB	Æû³µÑø»¤	111.63272	40.800484	10400	471	150103
B0H14CUPOQ	Ï´³µ³¡	111.633395	40.800509	10500	471	150103
B0FFG2T21C	Æû³µÑø»¤	111.632847	40.801259	10400	471	150103
B0FFHLXZRD	Æû³µÅä¼þÏúÊÛ	111.631076	40.799005	10800	471	150103
B0H1YUWIC1	Æû³µÑø»¤	111.633332	40.800378	10400	471	150103
B0FFI8RMI1	Æû³µ·þÎñÏà¹Ø	111.632599	40.801605	10000	471	150103
B0G2X1QETQ	Æû³µÑø»¤	111.633594	40.800216	10400	471	150103
B0FFIK7D6X	Æû³µÅä¼þÏúÊÛ	111.633497	40.800361	10800	471	150103
B0FFGSBY5S	Æû³µ·þÎñÏà¹Ø	111.634532	40.800403	10000	471	150103
B0GKANZERL	Æû³µÑø»¤	111.632147	40.799432	10400	471	150103
B0HAY50BF0	Æû³µÑø»¤	111.632189	40.79934	10400	471	150103
B0FFKLHJ46	Æû³µÅä¼þÏúÊÛ	111.628177	40.797289	10800	471	150103
B0FFFRWZ3K	Æû³µÑø»¤	111.630829	40.797244	10400	471	150103
B0G0DM73UD	Æû³µ×âÁÞ	111.633826	40.805926	10900	471	150103
B0HG75K8U6	Æû³µÑø»¤	111.636446	40.805634	10400	471	150103
B0FFKRJPTK	Æû³µ·þÎñÏà¹Ø	111.629394	40.797904	10000	471	150103
B0FFFRMLH3	Æû³µÅä¼þÏúÊÛ	111.632272	40.799546	10800	471	150103
B0G3DR4AI0	Æû³µÅä¼þÏúÊÛ	111.631161	40.798462	10800	471	150103
B0FFI8RM3T	Æû³µ·þÎñÏà¹Ø	111.632223	40.799503	10000	471	150103
B0G297QFCR	Ï´³µ³¡	111.627351	40.80294	10500	471	150103
B0HBKXSVWO	Æû³µÑø»¤	111.629509	40.804694	10400	471	150103
B0HRT54WNS	Æû³µ·þÎñÏà¹Ø	111.630071	40.798505	10000	471	150103
B0FFGRL5MC	Æû³µ·þÎñÏà¹Ø	111.629415	40.798312	10000	471	150103
B01D70QJM2	Æû³µÑø»¤|Æû³µÎ¬ÐÞ	111.630542	40.798795	010400|030000	471	150103
B0FFHS50ZO	Æû³µ·þÎñÏà¹Ø	111.629491	40.798343	10000	471	150103
B0FFG2T65N	Æû³µÅä¼þÏúÊÛ	111.629868	40.797988	10800	471	150103
B0G0K7TOEM	Ï´³µ³¡	111.629693	40.805596	10500	471	150103
B0FFKKC4I8	Æû³µÑø»¤	111.629574	40.804625	10400	471	150103
B0FFJ05ORC	Æû³µÅä¼þÏúÊÛ	111.629799	40.797963	10800	471	150103
B0FFKGKAUH	Æû³µ·þÎñÏà¹Ø	111.629159	40.798208	10000	471	150103
B0FFFROYS1	Æû³µÑø»¤	111.630928	40.798947	10400	471	150103
B0FFGSFLBC	Æû³µÅä¼þÏúÊÛ	111.63627	40.804521	10800	471	150103
B0FFG2TLIW	Æû³µÅä¼þÏúÊÛ	111.629026	40.798154	10800	471	150103
B0FFL55J2Y	Æû³µ·þÎñÏà¹Ø	111.62969	40.797922	10000	471	150103
B0FFI8RHN9	Æû³µÅä¼þÏúÊÛ	111.628842	40.798074	10800	471	150103
B0FFFSGAPU	Æû³µ·þÎñÏà¹Ø	111.630019	40.798007	10000	471	150103
B0FFHMQ13X	Æû³µÑø»¤	111.630981	40.798399	10400	471	150103
B0G1L77EEU	Æû³µ×âÁÞ	111.636473	40.806735	10900	471	150103
B0FFHLXLLL	Æû³µÑø»¤	111.629032	40.797624	10400	471	150103
B0FFIQ1LGM	Æû³µÅä¼þÏúÊÛ	111.630917	40.797151	10800	471	150103
B0FFHM3O22	Æû³µÅä¼þÏúÊÛ	111.628212	40.797196	10800	471	150103
B01D7022DW	¼ÓÓÍÕ¾	110.983651	40.691538	10100	471	150121
B0HRRLX344	ÆäËüÄÜÔ´Õ¾	110.981774	40.692076	10200	471	150121
B0FFJ01NRU	Ï´³µ³¡	111.688187	40.797734	10500	471	150105
B0FFI9C75I	Æû³µ·þÎñÏà¹Ø|Æû³µÎ¬ÐÞ	111.688051	40.797795	010000|030000	471	150105
B0HU5UO4ER	Æû³µ·þÎñÏà¹Ø	111.688053	40.797905	10000	471	150105
B0HR9N5OA8	Æû³µ·þÎñÏà¹Ø	111.68806	40.79777	10000	471	150105
B0FFJ2LE80	ÖÐ¹úÊ¯»¯	111.199573	40.223668	10101	471	150122
B0HG6RE8QH	Æû³µ·þÎñÏà¹Ø	111.472554	40.763148	10000	471	150121
B0FFMAF6MO	Æû³µÅä¼þÏúÊÛ	111.474151	40.763816	10800	471	150121
B0FFM98U3C	Æû³µÑø»¤	111.476162	40.762276	10400	471	150121
B0FFM975TD	Æû³µÑø»¤	111.475826	40.762737	10400	471	150121
B0HD07YXKY	Æû³µ·þÎñÏà¹Ø	111.476499	40.761861	10000	471	150121
B0H1ZH7FMP	Æû³µ·þÎñÏà¹Ø	111.47667	40.764956	10000	471	150121
B0FFFC3YE6	Æû³µÑø»¤|Æû³µ·þÎñ	111.666139	40.85264	010400|010500	471	150102
B0FFHMUIB5	Ï´³µ³¡	111.665736	40.852578	10500	471	150102
B0FFHHIX6A	Æû³µÑø»¤	111.665605	40.852562	10400	471	150102
B0HR4UY0RC	Æû³µÑø»¤	111.665496	40.852463	10400	471	150102
B0FFH0UHAB	Æû³µÑø»¤	111.665972	40.852608	10400	471	150102
B0HULS55KM	Æû³µ·þÎñÏà¹Ø	111.665749	40.852549	10000	471	150102
B0FFGZNH4Y	Æû³µÑø»¤	111.66679	40.852613	10400	471	150102
B0G3UX4KF5	Æû³µÅä¼þÏúÊÛ	111.666648	40.852627	10800	471	150102
B0FFIXL4MD	Æû³µ·þÎñÏà¹Ø	111.666635	40.852608	10000	471	150102
B0FFKWLFSA	Æû³µÅä¼þÏúÊÛ	111.656987	40.847937	10800	471	150102
B0FFHJZE6F	Æû³µÅä¼þÏúÊÛ|Æû³µÎ¬ÐÞ	111.657019	40.847921	010800|030000	471	150102
B0FFJ5DV5P	Æû³µ·þÎñÏà¹Ø	111.744994	40.72699	10000	471	150105
B0FFGNY4V1	Æû³µ·þÎñÏà¹Ø|¹ºÎï·þÎñ	111.743068	40.81208	010000|061200	471	150105
B01D701R8D	Æû³µÅä¼þÏúÊÛ	111.699021	40.812059	10800	471	150105
B0FFFA0VUR	¼ÓÆøÕ¾	111.70537	40.8148	10300	471	150105
B0FFIZHZLV	Æû³µÅä¼þÏúÊÛ	111.699394	40.81217	10800	471	150105
B0FFH5EJAC	Æû³µÑø»¤	111.698932	40.812052	10400	471	150105
B0FFGSQ0TR	Æû³µÑø»¤	111.705456	40.816566	10400	471	150105
B01D702IO8	Æû³µÑø»¤	111.698931	40.812037	10400	471	150105
B0H6VUHMMD	Æû³µÑø»¤	111.705092	40.813651	10400	471	150105
B0FFL9IFQ5	Æû³µÅä¼þÏúÊÛ	111.705834	40.815641	10800	471	150105
B0G25ZT5D8	¼ÓÓÍÕ¾	111.651591	40.098113	10100	471	150124
B0FFHN7THA	¼ÓÓÍÕ¾	111.651359	40.098725	10100	471	150124
B0FFGCE307	¼ÓÓÍÕ¾	111.969423	40.759712	10100	471	150105
B0G2YPOEFH	Ï´³µ³¡	111.970917	40.7597	10500	471	150105
B0FFH8GUX0	Æû³µÑø»¤	111.970785	40.75832	10400	471	150105
B01D70RCTQ	ÖÐ¹úÊ¯»¯	111.739526	40.738361	10101	471	150104
B0G2OAFI5G	Æû³µÅä¼þÏúÊÛ	111.739873	40.737999	10800	471	150104
B0G1PPK0N7	Æû³µÅä¼þÏúÊÛ	111.739278	40.737985	10800	471	150104
B0FFM7GWY9	Æû³µ·þÎñÏà¹Ø	111.739115	40.73792	10000	471	150104
B0FFIJUH8S	Æû³µÅä¼þÏúÊÛ	111.738788	40.737691	10800	471	150104
B0HDJGRMI8	Æû³µ·þÎñÏà¹Ø	111.739289	40.738002	10000	471	150104
B0FFKQXACV	Æû³µ·þÎñÏà¹Ø	111.738809	40.737704	10000	471	150104
B0FFLHNK63	¼ÓÓÍÕ¾	111.96747	39.801396	10100	471	150124
B01D701ZPS	ÖÐ¹úÊ¯ÓÍ	111.548986	41.304447	10102	471	150125
B0HRGUB8WW	Æû³µÑø»¤	111.340476	40.740243	10400	471	150121
B0GUKYD3XQ	Æû³µÑø»¤	111.680002	40.812441	10400	471	150105
B0FFM64N17	Æû³µ×âÁÞ	111.680845	40.813531	10900	471	150105
B0FFKHEGGT	Ï´³µ³¡	111.683337	40.814455	10500	471	150105
B0FFGBI3PZ	Æû³µ×âÁÞ	111.679661	40.814458	10900	471	150102
B0FFLIME9Y	Ï´³µ³¡	111.683585	40.814441	10500	471	150105
B0FFIA2UXL	Æû³µ·þÎñÏà¹Ø|Æû³µÏúÊÛ	111.684693	40.808295	010000|020000	471	150105
B0G1ZA48GR	Æû³µ·þÎñÏà¹Ø	111.684432	40.808057	10000	471	150105
B01D70381I	ÖÐ¹úÊ¯ÓÍ	111.557246	40.706385	10102	471	150104
B01D70R5R4	¼ÓÆøÕ¾	111.18311	40.729958	10300	471	150121
B0FFGCD00M	¼ÓÓÍÕ¾	111.176981	40.729991	10100	471	150121
B0G2CD90IS	Ï´³µ³¡	111.72439	40.776105	10500	471	150105
B0HDVMYIPQ	Æû³µÑø»¤	111.725561	40.775861	10400	471	150105
B0G3FULOM4	Æû³µÑø»¤	111.725521	40.776118	10400	471	150105
B0FFM72I1K	Æû³µÑø»¤	111.721923	40.775683	10400	471	150105
B0G3C57IFE	Æû³µÑø»¤	111.722024	40.77556	10400	471	150105
B0FFG092KE	ÖÐ¹úÊ¯ÓÍ	111.689515	40.850488	10102	471	150102
B0G2U755US	Æû³µÑø»¤	111.689536	40.850825	10400	471	150102
B0HB6ZIN40	Æû³µÑø»¤	111.689569	40.850819	10400	471	150102
B0G3TRP007	Æû³µ·þÎñÏà¹Ø	111.688077	40.853857	10000	471	150102
B0FFJE1PQ8	Ï´³µ³¡	111.691273	40.85547	10500	471	150102
B0G2F511IC	Ï´³µ³¡	111.687301	40.854266	10500	471	150102
B0FFFNVR2S	Æû³µÅä¼þÏúÊÛ	111.689244	40.855685	10800	471	150102
B0FFLA725F	Æû³µ·þÎñÏà¹Ø	111.583782	40.736964	10000	471	150104
B0FFIA8NUI	³äµçÕ¾	111.803441	40.876444	11100	471	150102
B01D701IIY	ÖÐ¹úÊ¯ÓÍ	111.841289	40.862429	10102	471	150105
B0GD575DO3	Æû³µ·þÎñÏà¹Ø	111.841568	40.863025	10000	471	150105
B0G2L5K299	Æû³µ·þÎñÏà¹Ø	111.839941	40.863015	10000	471	150105
B0HRYZG4OG	Æû³µ×âÁÞ	111.837902	40.86656	10900	471	150105
B0FFGK9SM9	¼ÓÓÍÕ¾	111.77586	40.494186	10100	471	150123
B0FFGAQDM0	Æû³µ·þÎñÏà¹Ø	111.775544	40.492331	10000	471	150123
B0FFFRXEX0	Æû³µÅä¼þÏúÊÛ	111.776065	40.49307	10800	471	150123
B0FFF2KARG	Æû³µ·þÎñÏà¹Ø	111.775116	40.493867	10000	471	150123
B0FFIK21HS	Æû³µÅä¼þÏúÊÛ	111.775134	40.493847	10800	471	150123
B0FFFRVVUR	Æû³µÅä¼þÏúÊÛ	111.775532	40.492366	10800	471	150123
B0FFIK1Z9E	Æû³µ·þÎñÏà¹Ø	111.775171	40.493369	10000	471	150123
B0G39NK98M	Æû³µÅä¼þÏúÊÛ	111.775127	40.493834	10800	471	150123
B0FFKPTHE1	Æû³µ·þÎñÏà¹Ø	111.775117	40.493647	10000	471	150123
B0FFKP1RVZ	Æû³µÅä¼þÏúÊÛ	111.775027	40.494111	10800	471	150123
B0FFIK21XC	Æû³µÅä¼þÏúÊÛ	111.774996	40.49419	10800	471	150123
B0G2TO7ERK	Æû³µÅä¼þÏúÊÛ	111.776243	40.492572	10800	471	150123
B0FFGAQDBP	Æû³µÑø»¤|Æû³µ·þÎñ	111.776164	40.49098	010400|010800	471	150123
B0FFGAQDGG	Æû³µÅä¼þÏúÊÛ	111.7762	40.492691	10800	471	150123
B0HA1HFOEU	Æû³µÑø»¤	111.776243	40.491085	10400	471	150123
B0FFLDT780	Æû³µ·þÎñÏà¹Ø	111.776201	40.49269	10000	471	150123
B0G3Z7SRJL	Æû³µ·þÎñÏà¹Ø	111.776207	40.492667	10000	471	150123
B0FFIK22CU	Æû³µ·þÎñÏà¹Ø	111.775023	40.494118	10000	471	150123
B0G2YPPG59	Æû³µ·þÎñÏà¹Ø	111.776196	40.492704	10000	471	150123
B0FFIOUWX0	Æû³µÅä¼þÏúÊÛ	111.776618	40.491523	10800	471	150123
B0FFIVRISI	Æû³µÅä¼þÏúÊÛ	111.776262	40.490707	10800	471	150123
B0FFFRVZNQ	Æû³µ·þÎñÏà¹Ø	111.776189	40.492726	10000	471	150123
B0HBRX7034	Æû³µ·þÎñÏà¹Ø	111.77665	40.491609	10000	471	150123
B0FFFY6TIF	Æû³µ·þÎñÏà¹Ø	111.77666	40.491402	10000	471	150123
B0FFFY78LI	Æû³µÑø»¤	111.776792	40.491022	10400	471	150123
B0FFI9AYJZ	Æû³µÑø»¤	111.775913	40.493498	10400	471	150123
B0FFK2R417	Æû³µ·þÎñÏà¹Ø	111.776384	40.489383	10000	471	150123
B0HD4AGI2R	Æû³µÑø»¤	111.775096	40.493934	10400	471	150123
B0FFKHAZM8	Æû³µÑø»¤	111.682791	40.820158	10400	471	150102
B0H1KR3EBL	Æû³µ·þÎñÏà¹Ø	111.683665	40.824046	10000	471	150102
B0FFJ91DS5	Æû³µ·þÎñÏà¹Ø	111.684186	40.818154	10000	471	150102
B0HD96Z0C6	Æû³µ·þÎñÏà¹Ø	111.682339	40.826201	10000	471	150102
B0FFKGKFB7	Æû³µÑø»¤	111.700294	40.790175	10400	471	150105
B0FFJRWFZB	Æû³µ×âÁÞ	111.699302	40.790734	10900	471	150105
B0G3JU7L1K	Æû³µ·þÎñÏà¹Ø	111.699835	40.790197	10000	471	150105
B0G31HWKK0	Æû³µ×âÁÞ	111.706478	40.78959	10900	471	150105
B0G2C591W9	Æû³µÅä¼þÏúÊÛ	111.702051	40.794968	10800	471	150105
B0FFGSGJ7J	Æû³µ·þÎñÏà¹Ø	111.701945	40.795245	10000	471	150105
B0FFIBETTU	Æû³µ·þÎñÏà¹Ø	111.701825	40.794593	10000	471	150105
B0FFKUT8IN	Æû³µ·þÎñÏà¹Ø	111.701674	40.794719	10000	471	150105
B0FFKNY4UD	Æû³µÑø»¤	111.699689	40.790299	10400	471	150105
B01D70QJSM	Æû³µÑø»¤	111.702099	40.79459	10400	471	150105
B0FFM5A93P	Æû³µ×âÁÞ	111.702269	40.796246	10900	471	150105
B0FFGNSU3Y	Æû³µ·þÎñÏà¹Ø	111.702228	40.79458	10000	471	150105
B0G2CD7V0S	Æû³µ·þÎñÏà¹Ø	111.699794	40.796344	10000	471	150105
B0HB7U1TGM	Æû³µ·þÎñÏà¹Ø	111.701366	40.795987	10000	471	150105
B01D703B4N	Æû³µÅä¼þÏúÊÛ|Æû³µÎ¬ÐÞ	111.207321	40.273817	010800|030000	471	150122
B0G3RDBFLN	Ï´³µ³¡|Æû³µÎ¬ÐÞ	111.207578	40.274757	010500|030000	471	150122
B0GKU1LZDK	Æû³µ·þÎñÏà¹Ø	111.640137	40.850896	10000	471	150103
B0FFKG6G0C	Æû³µ·þÎñÏà¹Ø	111.640873	40.849364	10000	471	150103
B0FFKXWCSH	Æû³µÑø»¤	111.639901	40.850879	10400	471	150103
B0H1OAS3JU	Æû³µ·þÎñÏà¹Ø	111.646103	40.855507	10000	471	150102
B01D702KI7	Æû³µÑø»¤	111.683011	40.834461	10400	471	150102
B01D702LF0	Æû³µÅä¼þÏúÊÛ	111.684911	40.831874	10800	471	150102
B0FFF2W3RA	Æû³µÅä¼þÏúÊÛ	111.682591	40.831322	10800	471	150102
B01D70QJP3	Æû³µ·þÎñÏà¹Ø	111.684828	40.831828	10000	471	150102
B0FFKWB3LS	Æû³µ×âÁÞ	111.680427	40.831157	10900	471	150102
B01D70P3H4	Æû³µÑø»¤	111.679201	40.834462	10400	471	150102
B0FFKGR59S	Æû³µÑø»¤	111.684414	40.831784	10400	471	150102
B0FFH6SCWD	Æû³µ·þÎñÏà¹Ø	111.680455	40.830751	10000	471	150102
B0FFIKBMNE	Æû³µÅä¼þÏúÊÛ	111.685164	40.831892	10800	471	150102
B0FFF2TTF4	Æû³µÑø»¤	111.682616	40.834422	10400	471	150102
B0FFK1VJK9	Æû³µ·þÎñÏà¹Ø	111.680301	40.831153	10000	471	150102
B01D70R8ZA	Æû³µÑø»¤	111.682874	40.834447	10400	471	150102
B01D702MSA	Æû³µÑø»¤	111.680701	40.834624	10400	471	150102
B0FFG2SZZJ	Æû³µÅä¼þÏúÊÛ	111.680168	40.830669	10800	471	150102
B0FFMGF4WL	Ï´³µ³¡	111.682631	40.834428	10500	471	150102
B0FFJNDEKG	Æû³µÅä¼þÏúÊÛ	111.682511	40.834482	10800	471	150102
B0HAC6UKAJ	Æû³µ·þÎñÏà¹Ø	111.682678	40.834429	10000	471	150102
B0FFG08N1E	Æû³µÅä¼þÏúÊÛ	111.67916	40.834041	10800	471	150102
B0FFG2T03H	Æû³µÅä¼þÏúÊÛ	111.684913	40.831844	10800	471	150102
B0FFJ02JND	Æû³µÑø»¤	111.679078	40.834034	10400	471	150102
B0FFGSF728	Æû³µ·þÎñÏà¹Ø	111.679498	40.834097	10000	471	150102
B0FFGSSTWD	Æû³µÑø»¤	111.679053	40.834034	10400	471	150102
B0FFKZWOLX	Æû³µ·þÎñÏà¹Ø	111.678689	40.833976	10000	471	150102
B0HA5CO8N0	Æû³µ×âÁÞ	111.687093	40.83444	10900	471	150102
B0FFKGQPI6	Æû³µÑø»¤	111.677617	40.833893	10400	471	150102
B0FFLDKAG1	Ï´³µ³¡	111.677645	40.833992	10500	471	150102
B0GRSCC72Y	Æû³µ·þÎñÏà¹Ø	111.685692	40.833649	10000	471	150102
B01D70QJVB	Æû³µÑø»¤	111.678795	40.82917	10400	471	150102
B0HUK78NH3	Æû³µ·þÎñÏà¹Ø	111.655252	40.881618	10000	471	150102
B0FFJ1YNRE	Ï´³µ³¡	111.653216	40.878815	10500	471	150102
B01D702MPI	Æû³µ·þÎñÏà¹Ø|Æû³µÎ¬ÐÞ	111.691092	40.792272	010000|030000	471	150105
B0FFL10RN2	Æû³µÑø»¤	111.738925	40.557612	10400	471	150121
B0GDL6DVTF	Ï´³µ³¡	111.73777	40.566097	10500	471	150121
B0FFHDZTQW	Ï´³µ³¡	111.678424	40.771622	10500	471	150104
B0H6FR44O6	Æû³µ×âÁÞ	111.685112	40.774667	10900	471	150104
B0FFKX43XT	Æû³µ·þÎñÏà¹Ø	111.677131	40.771677	10000	471	150104
B0FFMEBHM2	¶þÊÖ³µ½»Ò×	111.677331	40.771682	11000	471	150104
B0G2KUSZKN	Ï´³µ³¡	111.677115	40.774704	10500	471	150104
B0FFIIPJSX	Æû³µ·þÎñÏà¹Ø	111.20444	40.735168	10000	471	150121
B0G1Z42CRN	Æû³µÅä¼þÏúÊÛ	111.819894	40.799416	10800	471	150105
B0GDH72KTB	Æû³µ·þÎñÏà¹Ø	111.551423	40.783624	10000	471	150121
B0HUC7VMRN	Æû³µÑø»¤	111.551555	40.783592	10400	471	150121
B0FFL5OSZ0	Ï´³µ³¡	111.548937	40.780569	10500	471	150121
B0G0P4DPWV	Æû³µÑø»¤	111.55618	40.779099	10400	471	150121
B0HD970JSF	Ï´³µ³¡	111.548398	40.778158	10500	471	150121
B0FFKG9CDV	Æû³µ·þÎñÏà¹Ø	111.547261	40.778593	10000	471	150121
B0FFLD52W8	¶þÊÖ³µ½»Ò×	111.547378	40.778418	11000	471	150121
B0G3AK5Q58	Æû³µÑø»¤	111.54467	40.71177	10400	471	150104
B0G30YI62V	Æû³µÑø»¤	111.545004	40.713056	10400	471	150104
B0G3A66BZ9	Æû³µÑø»¤	111.545086	40.713009	10400	471	150104
B0G3FCMYH3	Æû³µÅä¼þÏúÊÛ	111.542642	40.708042	10800	471	150104
B0G3F7LY0V	Ï´³µ³¡	111.542579	40.707887	10500	471	150104
B0FFG2TZRH	Æû³µ·þÎñÏà¹Ø|Æû³µÎ¬ÐÞ	111.740216	40.84335	010000|030000	471	150102
B0FFL0M6C7	Ï´³µ³¡	111.838612	40.918784	10500	471	150102
B0FFLK0OWV	¼ÓÓÍÕ¾	111.159587	40.314914	10100	471	150122
B0FFI8P0TN	Æû³µÑø»¤	111.661457	40.840831	10400	471	150102
B0FFHHMYAL	Æû³µÑø»¤	111.661456	40.840773	10400	471	150102
B0HAGCW901	Ï´³µ³¡	111.659942	40.843871	10500	471	150102
B0FFHH76RX	Ï´³µ³¡	111.659741	40.844079	10500	471	150102
B0FFG2TPZA	Ï´³µ³¡	111.659664	40.844113	10500	471	150102
B0HBBX5P3T	Æû³µÑø»¤	111.659611	40.844201	10400	471	150102
B0GURRQF4U	Æû³µ·þÎñÏà¹Ø	111.65494	40.875466	10000	471	150102
B0FFJ4BPHD	Æû³µÑø»¤|Æû³µÎ¬ÐÞ	111.736151	40.752385	010400|030000	471	150105
B0FFIAPRVF	³äµçÕ¾	111.604768	40.751403	11100	471	150104
B0G0LUJQ28	¼ÓÓÍÕ¾	111.702393	40.231268	10100	471	150123
B0FFF43C45	Æû³µÅä¼þÏúÊÛ	111.782607	40.834713	10800	471	150105
B0FFLNESFL	Ï´³µ³¡	111.786532	40.83531	10500	471	150105
B0G3XHF2LG	Æû³µÅä¼þÏúÊÛ	111.352107	40.18106	10800	471	150122
B0FFKXOL0Q	Æû³µÅä¼þÏúÊÛ	111.352799	40.181365	10800	471	150122
B0G2P4HT55	Æû³µÅä¼þÏúÊÛ	111.352779	40.181119	10800	471	150122
B0FFI6PJ2F	¼ÓÓÍÕ¾	111.353204	40.185094	10100	471	150122
B0G3OLBNC1	Æû³µÅä¼þÏúÊÛ	111.35204	40.18015	10800	471	150122
B0HBOPKL6I	Æû³µÑø»¤	111.352679	40.180424	10400	471	150122
B0G2O6BAHC	Æû³µÅä¼þÏúÊÛ	111.352097	40.180092	10800	471	150122
B0G1Z61MJK	Æû³µÅä¼þÏúÊÛ	111.352703	40.180138	10800	471	150122
B0HGK7IXB1	Æû³µÅä¼þÏúÊÛ	111.352699	40.180072	10800	471	150122
B0HD31PPK0	Æû³µ·þÎñÏà¹Ø	111.352949	40.183278	10000	471	150122
B0FFL3C2R5	Æû³µÅä¼þÏúÊÛ	111.352009	40.179747	10800	471	150122
B0FFMBQI5F	Æû³µ·þÎñÏà¹Ø	111.351975	40.179301	10000	471	150122
B0H1Z57GCV	Æû³µ·þÎñÏà¹Ø	111.351905	40.178343	10000	471	150122
B0G2P6GXLI	Æû³µÅä¼þÏúÊÛ	111.35254	40.178031	10800	471	150122
B0FFKNSK1I	Æû³µ·þÎñÏà¹Ø	111.353128	40.185596	10000	471	150122
B0FFKYKQVI	Æû³µÑø»¤	111.352515	40.177717	10400	471	150122
B0GUMA6KYB	Æû³µ·þÎñÏà¹Ø	111.35206	40.178799	10000	471	150122
B01D702O3C	¼ÓÓÍÕ¾	111.717509	40.796907	10100	471	150105
B0FFKFZQ05	Æû³µ·þÎñÏà¹Ø	111.71769	40.79755	10000	471	150105
B0G2O7GL16	Æû³µ·þÎñÏà¹Ø	111.717532	40.797199	10000	471	150105
B0FFKARWGE	Æû³µ·þÎñÏà¹Ø	111.717681	40.796881	10000	471	150105
B01D70381K	ÖÐ¹úÊ¯ÓÍ	111.551731	40.680987	10102	471	150121
B0HALN2UGG	Æû³µÅä¼þÏúÊÛ	111.552263	40.681846	10800	471	150121
B0FFKRWNF5	Æû³µÅä¼þÏúÊÛ	111.552435	40.680315	10800	471	150121
B0FFKS1TP3	Æû³µÅä¼þÏúÊÛ	111.55243	40.680295	10800	471	150121
B0FFL2FYNH	Æû³µ·þÎñÏà¹Ø	111.552391	40.680149	10000	471	150121
B0G3MDWW1E	Æû³µÅä¼þÏúÊÛ	111.55171	40.679641	10800	471	150121
B0GU3OKYLW	Æû³µ·þÎñÏà¹Ø	111.552247	40.679607	10000	471	150121
B0GRTLH6KR	Ï´³µ³¡	111.553372	40.683868	10500	471	150121
B0G3T9RY70	Æû³µ·þÎñÏà¹Ø	111.552844	40.683977	10000	471	150121
B0FFKRUY5H	Ï´³µ³¡	111.552129	40.67916	10500	471	150121
B0FFKRUXIU	Æû³µ·þÎñÏà¹Ø	111.552166	40.679299	10000	471	150121
B0G24PBR7C	Ï´³µ³¡	111.551598	40.67914	10500	471	150121
B0G3AHDTK3	Ï´³µ³¡	111.551623	40.679235	10500	471	150121
B0G24PDNNC	Æû³µ·þÎñÏà¹Ø	111.55347	40.684247	10000	471	150121
B0FFHS5ACZ	¼ÓÓÍÕ¾	111.611165	40.821859	10100	471	150103
B01D702BAA	Æû³µ·þÎñÏà¹Ø	111.615686	40.822224	10000	471	150103
B0H6Y79YSV	Æû³µÑø»¤	111.61163	40.820214	10400	471	150103
B0FFMHSJA4	Æû³µ·þÎñÏà¹Ø	111.615279	40.821896	10000	471	150103
B0G2SUJO8S	Æû³µ·þÎñÏà¹Ø	111.61076	40.819303	10000	471	150103
B0HUM7V4PH	¶þÊÖ³µ½»Ò×	111.608858	40.820854	11000	471	150103
B0FFJ4XWQR	Æû³µ·þÎñÏà¹Ø	111.607577	40.820407	10000	471	150103
B0HBK6NT70	Æû³µ·þÎñÏà¹Ø	111.608808	40.818989	10000	471	150103
B0HUB6DXNP	Æû³µÑø»¤	111.616144	40.821797	10400	471	150103
B0FFI8VD39	¶þÊÖ³µ½»Ò×	111.608486	40.819267	11000	471	150103
B0HD25BZZQ	Æû³µ·þÎñÏà¹Ø	111.616273	40.82211	10000	471	150103
B0G3JL8V8U	Æû³µ·þÎñÏà¹Ø	111.608934	40.820774	10000	471	150103
B0FFG2T0IO	Æû³µ·þÎñÏà¹Ø	111.615402	40.821483	10000	471	150103
B01D70RAPA	Æû³µ·þÎñÏà¹Ø	111.616777	40.821884	10000	471	150103
B0FFMDLDAE	Æû³µ·þÎñÏà¹Ø	111.552087	40.679006	10000	471	150121
B0GR37IMIP	Æû³µÑø»¤	111.55349	40.684339	10400	471	150121
B0HA61FGS4	Æû³µÅä¼þÏúÊÛ	111.553046	40.684715	10800	471	150121
B0G3T9RPXI	Æû³µÅä¼þÏúÊÛ	111.55309	40.684893	10800	471	150121
B0G391RQ8B	Æû³µ·þÎñÏà¹Ø	111.553542	40.684798	10000	471	150121
B0G3XADKHN	Æû³µ·þÎñÏà¹Ø	111.553618	40.68492	10000	471	150121
B0FFKRWNCW	Æû³µÅä¼þÏúÊÛ	111.551842	40.67809	10800	471	150121
B0HG0NUWA8	Æû³µ·þÎñÏà¹Ø	111.552938	40.684334	10000	471	150121
B0FFLB4L95	Æû³µ·þÎñÏà¹Ø	111.551411	40.678448	10000	471	150121
B0FFJN6OFO	Æû³µ·þÎñÏà¹Ø	111.551182	40.677595	10000	471	150121
B0G13KX7W2	Ï´³µ³¡	111.553432	40.686196	10500	471	150121
B0GRX184P4	Ï´³µ³¡	111.553907	40.686162	10500	471	150121
B0G3XADA5W	Æû³µ·þÎñÏà¹Ø	111.551336	40.678164	10000	471	150121
B0GR9OSQN8	Ï´³µ³¡	111.551157	40.677504	10500	471	150121
B0FFKSDN8S	Æû³µ·þÎñÏà¹Ø	111.551529	40.67693	10000	471	150121
B0G3JU741T	Æû³µÅä¼þÏúÊÛ	111.553573	40.686669	10800	471	150121
B01D70OX27	¼ÓÓÍÕ¾	111.312551	40.354498	10100	471	150122
B0HGVRRWJP	Æû³µÅä¼þÏúÊÛ	111.577927	40.733755	10800	471	150104
B0H1BSF5Z7	Æû³µ·þÎñÏà¹Ø	111.577806	40.733686	10000	471	150104
B0HG6GDKK7	Æû³µ·þÎñÏà¹Ø	111.580749	40.73544	10000	471	150104
B0FFL8CWKG	Æû³µ·þÎñÏà¹Ø	111.57982	40.735911	10000	471	150104
B0FFLCD2U5	Æû³µ·þÎñÏà¹Ø	111.580318	40.735788	10000	471	150104
B0FFLD0ONX	Æû³µ·þÎñÏà¹Ø	111.580038	40.735893	10000	471	150104
B01D70OXBY	ÖÐ¹úÊ¯»¯	110.96116	40.680903	10101	471	150121
B0FFG56NT2	¼ÓÓÍÕ¾	111.417601	40.038622	10100	471	150124
B0G2590NQU	Æû³µÅä¼þÏúÊÛ	111.417885	40.038135	10800	471	150124
B0FFM9I3D7	¼ÓÓÍÕ¾	111.550387	40.65861	10100	471	150121
B0G13A1K7M	Æû³µ×âÁÞ	111.719281	40.795883	10900	471	150105
B0H6YP7AYW	Æû³µÑø»¤	111.717255	40.79662	10400	471	150105
B0HB1ZF5V4	ÖÐ¹úÊ¯ÓÍ	111.755709	40.696123	10102	471	150105
B0FFL145CG	Æû³µÑø»¤	111.44232	41.093601	10400	471	150125
B0FFMA2BF2	Æû³µÑø»¤	111.442965	41.093758	10400	471	150125
B0HANUNO5L	Æû³µÑø»¤	111.62477	40.811495	10400	471	150103
B0FFJ1YNR2	Ï´³µ³¡	111.627954	40.837382	10500	471	150103
B0HGKZHWTF	Æû³µÅä¼þÏúÊÛ	111.155963	40.276204	10800	471	150122
B01D703CX5	Æû³µÑø»¤	111.722262	40.812582	10400	471	150105
B0FFFWP3OD	Æû³µÅä¼þÏúÊÛ	111.722407	40.812618	10800	471	150105
B0FFI9F8CA	Æû³µ·þÎñÏà¹Ø	111.721595	40.812447	10000	471	150105
B0G31R90UH	Æû³µÑø»¤	111.721428	40.812351	10400	471	150105
B0H1MSXYQZ	Æû³µÑø»¤	111.721548	40.812435	10400	471	150105
B01D702ZEA	Æû³µÑø»¤	111.717073	40.811261	10400	471	150105
B0FFL0TVVN	Æû³µÑø»¤	111.722603	40.812665	10400	471	150105
B0FFLF87T9	Æû³µÑø»¤	111.722924	40.812668	10400	471	150105
B0FFM4VT8V	Æû³µ·þÎñÏà¹Ø	111.722845	40.812727	10000	471	150105
B0FFKO8MF8	Æû³µ·þÎñÏà¹Ø	111.723428	40.812861	10000	471	150105
B01D702WP4	Æû³µÑø»¤	111.717062	40.811257	10400	471	150105
B01D702WHD	Æû³µ·þÎñÏà¹Ø	111.723523	40.812886	10000	471	150105
B0G0ANQHK8	Æû³µÑø»¤	111.72289	40.812742	10400	471	150105
B0H1N57WZR	Ï´³µ³¡	111.603458	40.822198	10500	471	150103
B0FFHW2OOE	Æû³µ·þÎñÏà¹Ø	111.601784	40.823782	10000	471	150103
B0FFKHULR2	Æû³µ·þÎñÏà¹Ø	111.605238	40.819736	10000	471	150103
B0H6GL3WPZ	Æû³µ·þÎñÏà¹Ø	111.606639	40.820012	10000	471	150103
B0G07Z2AS4	Æû³µ·þÎñÏà¹Ø	111.603385	40.817615	10000	471	150103
B0FFL8T2H1	Æû³µ¾ÈÔ®	111.605347	40.825276	10700	471	150103
B0FFG6Y56Y	Ï´³µ³¡	111.208217	40.277122	10500	471	150122
B0G3JC66Z5	Æû³µ·þÎñÏà¹Ø	111.972899	40.747297	10000	471	150105
B0G3JR72G3	Æû³µÑø»¤	111.972407	40.747175	10400	471	150105
B0FFKUW2V2	Ï´³µ³¡	111.970789	40.75674	10500	471	150105
B0GKJHYDGD	³äµçÕ¾	111.976175	40.753077	11100	471	150105
B0FFL270AP	Æû³µÅä¼þÏúÊÛ	110.951413	40.675538	10800	471	150121
B0HUKM72YB	Ï´³µ³¡	111.711715	40.737652	10500	471	150104
B0G24PDNP8	Æû³µÅä¼þÏúÊÛ	111.711092	40.737589	10800	471	150104
B0HGJDIR9H	Ï´³µ³¡	111.713795	40.738151	10500	471	150104
B0FFIBZQQC	Æû³µ×âÁÞ|Æû³µÎ¬ÐÞ	111.824223	40.39889	010900|030000	471	150123
B01D701ILM	ÖÐ¹úÊ¯ÓÍ	111.825492	40.402487	10102	471	150123
B0G3DL3J1P	Æû³µÅä¼þÏúÊÛ	111.818309	40.397806	10800	471	150123
B0FFKOJVLT	Æû³µÅä¼þÏúÊÛ	111.818226	40.397651	10800	471	150123
B0FFKOJVM2	Æû³µÑø»¤	111.81834	40.397865	10400	471	150123
B0G3MO3EAC	Æû³µÅä¼þÏúÊÛ	111.818125	40.397463	10800	471	150123
B0HG0X2HKR	Æû³µÅä¼þÏúÊÛ	111.817875	40.396995	10800	471	150123
B0FFKOFO3K	Æû³µ·þÎñÏà¹Ø	111.817803	40.396858	10000	471	150123
B0FFG1DYJI	Æû³µÅä¼þÏúÊÛ	111.818093	40.39717	10800	471	150123
B0FFMARTMD	Ï´³µ³¡	111.751949	40.820677	10500	471	150105
B0HUSCL1S1	Æû³µ×âÁÞ	111.750452	40.819616	10900	471	150105
B0FFHOEGQH	Æû³µ·þÎñÏà¹Ø	111.754416	40.823106	10000	471	150105
B0FFLHP05A	Æû³µ×âÁÞ	111.750731	40.824822	10900	471	150105
B0FFMCONZS	Æû³µÑø»¤	111.755741	40.825524	10400	471	150105
B0FFLFPWLZ	Æû³µ·þÎñÏà¹Ø	111.755936	40.825104	10000	471	150105
B01D70RB49	Æû³µÑø»¤	111.755918	40.825107	10400	471	150105
B0GUUDZQ0V	³äµçÕ¾	111.746919	40.82091	11100	471	150105
B0FFKNY6AV	Æû³µÑø»¤|Æû³µÎ¬ÐÞ	111.736365	40.760009	010400|030100	471	150105
B0G2CLAEDI	Æû³µÑø»¤	111.736359	40.760009	10400	471	150105
B0FFI9RD0U	Æû³µ×âÁÞ|¹«Ë¾ÆóÒµ	111.763368	40.857937	010900|170200	471	150102
B0FFM2U0YV	Æû³µÑø»¤	111.286385	40.738925	10400	471	150121
B0FFIGMPLS	ÖÐ¹úÊ¯ÓÍ	111.619629	40.757385	10102	471	150104
B0FFHJNDE5	Æû³µ·þÎñÏà¹Ø	111.622421	40.762042	10000	471	150104
B0HATHZL24	Æû³µÅä¼þÏúÊÛ	111.618633	40.756902	10800	471	150104
B0G06GLMUC	Æû³µÑø»¤	111.191612	40.282548	10400	471	150122
B0FFKOJUB1	¶þÊÖ³µ½»Ò×	111.190297	40.286255	11000	471	150122
B0FFHMGQSF	¶þÊÖ³µ½»Ò×	111.190226	40.286277	11000	471	150122
B0HGTC9QG7	¶þÊÖ³µ½»Ò×	111.585084	40.809505	11000	471	150103
B0FFME4ODS	Æû³µ·þÎñÏà¹Ø	111.583932	40.808413	10000	471	150103
B0HAKYGNNQ	¶þÊÖ³µ½»Ò×	111.585978	40.810392	11000	471	150103
B0GKJUXZ8P	¶þÊÖ³µ½»Ò×	111.586053	40.810423	11000	471	150103
B01D702CNW	¼ÓÆøÕ¾	111.579812	40.807622	10300	471	150103
B0FFL6NFRF	Æû³µ·þÎñÏà¹Ø	111.583035	40.812208	10000	471	150103
B0G13GZSB5	Æû³µÑø»¤	111.58308	40.812112	10400	471	150103
B0HUTZYC1E	Æû³µ·þÎñÏà¹Ø	111.582625	40.812993	10000	471	150103
B0HGUGE90P	¶þÊÖ³µ½»Ò×	111.582818	40.81258	11000	471	150103
B0G0PRF4EL	Æû³µ·þÎñÏà¹Ø	111.582411	40.813315	10000	471	150103
B0FFMD38UM	¶þÊÖ³µ½»Ò×	111.58232	40.813487	11000	471	150103
B0FFKWRNWI	Æû³µÑø»¤	111.582212	40.81396	10400	471	150103
B0G0LRJDF0	Æû³µÑø»¤	111.58213	40.813926	10400	471	150103
B01D70OYXZ	Æû³µ·þÎñÏà¹Ø	111.583537	40.808904	10000	471	150103
B0FFG6BZUI	¶þÊÖ³µ½»Ò×	111.586336	40.808792	11000	471	150103
B0FFKSPV6Y	Æû³µ·þÎñÏà¹Ø	111.583826	40.809643	10000	471	150103
B0HGOHUQKV	Æû³µ·þÎñÏà¹Ø	111.584389	40.809966	10000	471	150103
B0GRR5L0UA	Æû³µ·þÎñÏà¹Ø	111.584428	40.809849	10000	471	150103
B0H61NMVC8	¶þÊÖ³µ½»Ò×	111.583226	40.80916	11000	471	150103
B0FFJNSSL7	¶þÊÖ³µ½»Ò×	111.583377	40.809186	11000	471	150103
B0G0D62K8Q	Æû³µÑø»¤	111.58251	40.814596	10400	471	150103
B0FFI8VDIY	¶þÊÖ³µ½»Ò×	111.581557	40.808641	11000	471	150103
B0G0P9F7JJ	Æû³µ×âÁÞ	111.584095	40.808039	10900	471	150103
B0G2XSL42I	¶þÊÖ³µ½»Ò×	111.582814	40.80923	11000	471	150103
B0G157OL5C	Æû³µ·þÎñÏà¹Ø	111.583551	40.814533	10000	471	150103
B0FFLI3HTQ	¶þÊÖ³µ½»Ò×	111.584641	40.80992	11000	471	150103
B0H6Z9TJ9I	Æû³µÑø»¤	111.581638	40.808789	10400	471	150103
B0HD9R1SKT	Æû³µ·þÎñÏà¹Ø	111.584722	40.809433	10000	471	150103
B0FFL76CCY	Æû³µÑø»¤	111.582753	40.814818	10400	471	150103
B0HRYMFGSM	¶þÊÖ³µ½»Ò×	111.585134	40.80995	11000	471	150103
B0FFLOHWEN	Æû³µ·þÎñÏà¹Ø	111.585819	40.810222	10000	471	150103
B0FFHTJ41J	¶þÊÖ³µ½»Ò×	111.584466	40.809846	11000	471	150103
B0FFMFQX4W	Æû³µ·þÎñÏà¹Ø	111.58482	40.809215	10000	471	150103
B0FFI2IQJU	Æû³µÑø»¤	111.583099	40.814791	10400	471	150103
B0GUVSTZ08	Æû³µ·þÎñÏà¹Ø	111.584095	40.808801	10000	471	150103
B0G0ZCZ09R	¶þÊÖ³µ½»Ò×	111.584469	40.809387	11000	471	150103
B0GDFUW8X5	¶þÊÖ³µ½»Ò×	111.585418	40.810176	11000	471	150103
B0G3SDXH2W	Æû³µ·þÎñÏà¹Ø	111.585229	40.809384	10000	471	150103
B0FFI8V9LK	¶þÊÖ³µ½»Ò×|Æû³µ·þÎñ	111.581589	40.808529	011000|010400	471	150103
B0FFLI3KT8	¶þÊÖ³µ½»Ò×	111.585722	40.809448	11000	471	150103
B0FFKQBVN8	Æû³µ·þÎñÏà¹Ø	111.583822	40.808512	10000	471	150103
B0FFG9F61B	¶þÊÖ³µ½»Ò×	111.586278	40.810514	11000	471	150103
B0FFHF0GVJ	Æû³µ·þÎñÏà¹Ø	111.582328	40.808978	10000	471	150103
B0FFIGHLZL	Æû³µ·þÎñÏà¹Ø	111.583281	40.815031	10000	471	150103
B0H6RA5WWK	Æû³µÑø»¤	111.587178	40.810171	10400	471	150103
B0FFKT071E	Æû³µ·þÎñÏà¹Ø	111.586574	40.809919	10000	471	150103
B0FFLFNXYI	Æû³µ·þÎñÏà¹Ø	111.583259	40.807643	10000	471	150103
B0FFI9JUOT	¶þÊÖ³µ½»Ò×	111.58609	40.810378	11000	471	150103
B0GD353BRC	¶þÊÖ³µ½»Ò×	111.584239	40.80846	11000	471	150103
B0FFIJUCOQ	¶þÊÖ³µ½»Ò×	111.582288	40.808613	11000	471	150103
B0HGBSQWFN	Æû³µ·þÎñÏà¹Ø	111.585085	40.809942	10000	471	150103
B0GUTZIOWV	Æû³µ·þÎñÏà¹Ø	111.582466	40.807329	10000	471	150103
B0G3Z1V6JM	Æû³µÅä¼þÏúÊÛ	111.586507	40.81486	10800	471	150103
B0FFKSPSDI	¶þÊÖ³µ½»Ò×	111.585856	40.808338	11000	471	150103
B0FFKD0WMT	Æû³µ·þÎñÏà¹Ø	111.584078	40.815045	10000	471	150103
B0H1AZ2KFR	¶þÊÖ³µ½»Ò×	111.584196	40.80779	11000	471	150103
B0FFKW06WC	¶þÊÖ³µ½»Ò×	111.586665	40.80942	11000	471	150103
B0FFLEAMUH	¶þÊÖ³µ½»Ò×	111.585908	40.808491	11000	471	150103
B0HBRK4ZAE	Æû³µÑø»¤	111.584925	40.807647	10400	471	150103
B0G1D7FR3D	Æû³µÑø»¤	111.584925	40.807647	10400	471	150103
B0FFJIDO51	Æû³µ·þÎñÏà¹Ø	111.585043	40.807286	10000	471	150103
B0G0XMZEHV	Æû³µÑø»¤	111.585178	40.80735	10400	471	150103
B0FFM9C7JV	¶þÊÖ³µ½»Ò×	111.584271	40.807766	11000	471	150103
B0GUF1F6RY	Æû³µÑø»¤	111.585178	40.80735	10400	471	150103
B0FFGSTX7X	Æû³µ·þÎñÏà¹Ø	111.586711	40.810071	10000	471	150103
B0FFL45SPD	Æû³µ·þÎñÏà¹Ø	111.586796	40.808014	10000	471	150103
B0G3T9SBP5	Æû³µÑø»¤	111.585224	40.807233	10400	471	150103
B0HBXMOSG9	Æû³µÑø»¤	111.585251	40.807192	10400	471	150103
B0FFIFDZ7E	Æû³µ·þÎñÏà¹Ø	111.586232	40.807471	10000	471	150103
B0G0XSZHBF	¶þÊÖ³µ½»Ò×	111.586026	40.807681	11000	471	150103
B0FFMHXREK	¶þÊÖ³µ½»Ò×	111.586611	40.808062	11000	471	150103
B0G0RLDO27	Æû³µ·þÎñÏà¹Ø	111.584168	40.807798	10000	471	150103
B0G10HDMS3	Æû³µÅä¼þÏúÊÛ	111.393186	40.587527	10800	471	150121
B0FFLD2TTE	Æû³µÅä¼þÏúÊÛ	111.392864	40.587331	10800	471	150121
B0FFL3PUAI	Æû³µ·þÎñÏà¹Ø	111.382238	40.281179	10000	471	150122
B0G3UY0YC7	Æû³µ·þÎñÏà¹Ø	111.378888	40.277781	10000	471	150122
B0FFHKLZN0	Æû³µ·þÎñÏà¹Ø	111.969344	40.830057	10000	471	150105
B01D70OZJ0	ÖÐ¹úÊ¯ÓÍ	111.461584	40.746654	10102	471	150121
B0FFLJ93DW	¼ÓÓÍÕ¾	111.344019	41.262898	10100	471	150125
B0G0M9NIGE	Æû³µ·þÎñÏà¹Ø	111.344591	41.263056	10000	471	150125
B0G0M9N43C	¼ÓË®Õ¾	111.341108	41.262669	10401	471	150125
B0FFLMDCGL	¼ÓÓÍÕ¾	111.550142	40.800563	10100	471	150121
B0FFKTJY2N	Æû³µÅä¼þÏúÊÛ	111.552371	40.801422	10800	471	150103
B0HR6B4WNH	Æû³µÅä¼þÏúÊÛ	111.551728	40.801043	10800	471	150103
B0FFH2L68Q	Æû³µ·þÎñÏà¹Ø	111.552296	40.801387	10000	471	150103
B0FFI8RE5Y	Æû³µÅä¼þÏúÊÛ	111.552273	40.801376	10800	471	150103
B0G0YAJPA8	Æû³µ·þÎñÏà¹Ø	111.55181	40.801705	10000	471	150103
B0FFF037VZ	Æû³µÅä¼þÏúÊÛ	111.552014	40.801267	10800	471	150103
B0HGOZUHVL	Æû³µ·þÎñÏà¹Ø	111.552208	40.801347	10000	471	150103
B0FFI6P3TM	Æû³µÅä¼þÏúÊÛ	111.552397	40.801434	10800	471	150103
B0FFL3VX65	Æû³µ·þÎñÏà¹Ø	111.554771	40.802581	10000	471	150103
B0HDZA0OFY	Æû³µ·þÎñÏà¹Ø	111.55451	40.801444	10000	471	150103
B0FFGYGWSC	Æû³µÅä¼þÏúÊÛ	111.55477	40.802542	10800	471	150103
B0G2TL5I9E	¶þÊÖ³µ½»Ò×	111.555465	40.802743	11000	471	150103
B0FFLA9PT6	Æû³µÅä¼þÏúÊÛ	111.555999	40.803133	10800	471	150103
B0G11KCRD6	Æû³µ·þÎñÏà¹Ø	111.556498	40.799911	10000	471	150103
B01D70RAL4	Æû³µ·þÎñÏà¹Ø	111.556722	40.799966	10000	471	150103
B0HR3SDTRB	¼ÓÓÍÕ¾	111.554226	40.798413	10100	471	150121
B0G0CYSUQ8	Æû³µÑø»¤	111.550831	40.801156	10400	471	150121
B0FFM98AYV	Æû³µÅä¼þÏúÊÛ	111.556682	40.803473	10800	471	150103
B0FFJ0D5FC	Æû³µ·þÎñÏà¹Ø	111.556641	40.799957	10000	471	150103
B0FFICFRQB	Æû³µ·þÎñÏà¹Ø	111.556809	40.803551	10000	471	150103
B0G1ZO6ZHL	Æû³µÅä¼þÏúÊÛ	111.549917	40.800229	10800	471	150121
B0FFM6028C	Æû³µÅä¼þÏúÊÛ	111.549858	40.800258	10800	471	150121
B0FFKDTLGE	Æû³µÑø»¤|Æû³µ·þÎñ	111.550023	40.799791	010400|010500	471	150121
B01D70RAL5	¶þÊÖ³µ½»Ò×	111.556502	40.799913	11000	471	150103
B01D70OYV5	ÖÐ¹úÊ¯ÓÍ	111.548269	40.79872	10102	471	150121
B0FFM8Q9DO	Ï´³µ³¡	111.548511	40.799571	10500	471	150121
B0FFKDXJT8	Æû³µ·þÎñÏà¹Ø	111.54832	40.799482	10000	471	150121
B0FFKZKRTN	Æû³µÑø»¤	111.548228	40.798222	10400	471	150121
B0FFKDXJR1	¶þÊÖ³µ½»Ò×	111.547489	40.798605	11000	471	150121
B0FFJ0Z1DN	Ï´³µ³¡	111.54756	40.799126	10500	471	150121
B0HD54HSW3	³äµçÕ¾	111.55259	40.799449	11100	471	150121
B0FFL0F8A1	Ï´³µ³¡	111.681937	40.751251	10500	471	150104
B0FFL1WO9D	Æû³µÑø»¤	111.684449	40.751795	10400	471	150104
B0FFKIT43R	Æû³µ·þÎñÏà¹Ø	111.680548	40.749651	10000	471	150104
B0FFKVBG2Z	Ï´³µ³¡	111.677698	40.750869	10500	471	150104
B0FFKMZSF1	Æû³µÑø»¤	111.679071	40.749076	10400	471	150104
B0FFKCJW23	Æû³µÅä¼þÏúÊÛ	111.679118	40.748997	10800	471	150104
B0FFLAE9VS	Æû³µ·þÎñÏà¹Ø	111.680979	40.746898	10000	471	150104
B0G3FLMGMV	Æû³µ·þÎñÏà¹Ø	111.70243	40.687335	10000	471	150104
B01D70P98G	¼ÓÓÍÕ¾	111.701841	40.897328	10100	471	150102
B0HR5N9SJ1	Æû³µÑø»¤	111.753194	40.801216	10400	471	150105
B0FFKCZ51K	Æû³µ·þÎñÏà¹Ø	111.753178	40.800865	10000	471	150105
B0FFIAAEWY	Æû³µ·þÎñÏà¹Ø	111.753194	40.801216	10000	471	150105
B0FFJ2VOKB	Æû³µ·þÎñÏà¹Ø	111.753676	40.801485	10000	471	150105
B0FFIVTYRK	Æû³µ·þÎñÏà¹Ø	111.755068	40.803862	10000	471	150105
B01D70RBTV	¼ÓÓÍÕ¾	111.769903	40.364008	10100	471	150123
B0G3ZBMC8T	Æû³µ×âÁÞ	111.692128	40.762995	10900	471	150105
B0G0H6EFDT	¶þÊÖ³µ½»Ò×	111.691795	40.762051	11000	471	150104
B0G23MAR1P	¶þÊÖ³µ½»Ò×	111.692719	40.763454	11000	471	150105
B0FFHBCF0W	¶þÊÖ³µ½»Ò×	111.69239	40.76275	11000	471	150105
B0G3AOII3D	¶þÊÖ³µ½»Ò×	111.693253	40.764782	11000	471	150105
B0GRPOOH7X	¶þÊÖ³µ½»Ò×	111.692665	40.763588	11000	471	150105
B0G2T15ZU5	¶þÊÖ³µ½»Ò×	111.692734	40.763474	11000	471	150105
B01D702250	¼ÓÓÍÕ¾	111.61508	40.804768	10100	471	150103
B0G22OXTZ4	¶þÊÖ³µ½»Ò×	111.607971	40.801754	11000	471	150103
B0FFI8R1OJ	Æû³µÑø»¤	111.607587	40.801596	10400	471	150103
B0GROO5XXH	¶þÊÖ³µ½»Ò×	111.607711	40.801648	11000	471	150103
B0FFGSBY53	Æû³µ·þÎñÏà¹Ø	111.6155	40.804128	10000	471	150103
B0G1RO5FK3	Æû³µÑø»¤	111.611826	40.806272	10400	471	150103
B0HUMHUIHN	Æû³µ·þÎñÏà¹Ø	111.616459	40.804424	10000	471	150103
B01D7022EO	ÖÐ¹úÊ¯ÓÍ	111.691219	40.69821	10102	471	150104
B0FFL3D46M	Æû³µÑø»¤	111.689954	40.700466	10400	471	150104
B0HGCSIODO	Æû³µÅä¼þÏúÊÛ	111.688585	40.701942	10800	471	150104
B0FFJ3XHPQ	Æû³µ·þÎñÏà¹Ø	111.690771	40.699403	10000	471	150104
B0GUC7AAJY	ÖÐ¹úÊ¯»¯	111.827353	39.868296	10101	471	150124
B0HRYHFI88	ÖÐ¹úÊ¯ÓÍ	111.647123	40.760152	10102	471	150104
B0HRM5HXQ1	ÆäËüÄÜÔ´Õ¾	111.646968	40.760023	10200	471	150104
B0FFL1SKBL	Ï´³µ³¡	111.652712	40.763656	10500	471	150104
B0FFL2XZME	Æû³µÅä¼þÏúÊÛ	111.6535	40.763817	10800	471	150104
B0HUD7M0EE	Æû³µ·þÎñÏà¹Ø	111.655658	40.760561	10000	471	150104
B0G24HE88J	Ï´³µ³¡	111.653436	40.766718	10500	471	150104
B0G221XI4O	Æû³µÅä¼þÏúÊÛ	111.379697	40.091598	10800	471	150124
B0G3OLB1KA	Æû³µÅä¼þÏúÊÛ	111.381617	40.089321	10800	471	150124
B0G241GG6A	Æû³µ·þÎñÏà¹Ø	111.384296	40.087157	10000	471	150124
B01D70OW29	¼ÓÓÍÕ¾	111.61518	40.868126	10100	471	150103
B0FFKRQMBG	ÖÐ¹úÊ¯»¯	111.611175	40.869811	10101	471	150103
B01D70PAIG	Ï´³µ³¡	111.790009	40.839662	10500	471	150105
B0G2PZH1AB	Ï´³µ³¡	111.78937	40.841201	10500	471	150105
B0FFJ380N5	Ï´³µ³¡|Æû³µÎ¬ÐÞ	111.537061	40.7942	010500|030000	471	150121
B0FFKX5LYB	Æû³µÑø»¤	111.789531	40.841372	10400	471	150105
B0FFHSEZMK	Æû³µÑø»¤	111.788645	40.842376	10400	471	150105
B0FFH6D9NI	Ï´³µ³¡	111.790037	40.839638	10500	471	150105
B0HA6LDWIF	Æû³µÅä¼þÏúÊÛ	111.789626	40.839438	10800	471	150105
B0FFHSEZBE	Æû³µÑø»¤	111.794589	40.836945	10400	471	150105
B01D70QUSR	Æû³µÅä¼þÏúÊÛ	111.789816	40.838405	10800	471	150105
B0G3L5INLP	Æû³µ·þÎñÏà¹Ø	111.788191	40.844531	10000	471	150105
B0G0CBQL2Z	Æû³µÑø»¤	111.79004	40.838029	10400	471	150105
B0FFHSEZN1	Æû³µÑø»¤	111.789976	40.837806	10400	471	150105
B0FFKPDUFB	Ï´³µ³¡	111.790019	40.837584	10500	471	150105
B0G2XLOFVS	Ï´³µ³¡	111.79003	40.837537	10500	471	150105
B0FFHSEZAX	Æû³µ·þÎñÏà¹Ø	111.794697	40.83696	10000	471	150105
B0G2KKP9AM	Æû³µÑø»¤	111.795685	40.836998	10400	471	150105
B0G3R7CFMX	Æû³µÑø»¤	111.787339	40.846271	10400	471	150105
B01D70RBE5	Æû³µ·þÎñÏà¹Ø	111.746463	40.788974	10000	471	150105
B0FFGTBDB5	Æû³µ·þÎñÏà¹Ø	111.712858	40.819423	10000	471	150105
B01D70P694	Ï´³µ³¡|Æû³µ·þÎñ	111.71307	40.826717	010500|010400	471	150105
B0FFKO7137	Æû³µ·þÎñÏà¹Ø	111.710438	40.819168	10000	471	150105
B01D70Q18S	Æû³µÑø»¤	111.71291	40.826692	10400	471	150105
B0HAPMS0VR	Æû³µ·þÎñÏà¹Ø	111.710764	40.825268	10000	471	150105
B0H61ZOZJY	Æû³µ·þÎñÏà¹Ø	111.709603	40.817249	10000	471	150105
B0FFHP74QV	Æû³µÑø»¤	111.713412	40.820746	10400	471	150105
B0FFI8RS3B	Ï´³µ³¡	111.686824	40.882772	10500	471	150102
B0G1N94TEZ	Æû³µÅä¼þÏúÊÛ	111.605026	40.841042	10800	471	150103
B0FFIZRX7L	Æû³µ·þÎñÏà¹Ø	111.604961	40.841138	10000	471	150103
B0FFI8P01X	Æû³µÑø»¤	111.604712	40.840457	10400	471	150103
B0G3ZSQEBT	Æû³µ·þÎñÏà¹Ø	111.604917	40.841203	10000	471	150103
B01D70RA76	Æû³µ·þÎñÏà¹Ø	111.604641	40.84373	10000	471	150103
B0G33SXAD5	Ï´³µ³¡	111.604768	40.844675	10500	471	150103
B0G0BBYHNH	Æû³µ·þÎñÏà¹Ø	111.605467	40.844316	10000	471	150103
B0G33SW7QH	Æû³µ×âÁÞ	111.604025	40.846568	10900	471	150103
B0FFLIHHQC	Æû³µ·þÎñÏà¹Ø	111.604781	40.844941	10000	471	150103
B0FFKOPNTY	Æû³µ·þÎñÏà¹Ø	111.604938	40.845009	10000	471	150103
B0G2GKKQXB	Æû³µ·þÎñÏà¹Ø	111.606495	40.839716	10000	471	150103
B0FFLB055R	¶þÊÖ³µ½»Ò×	111.604822	40.84135	11000	471	150103
B0FFLI7YTP	Æû³µÅä¼þÏúÊÛ	111.604528	40.845207	10800	471	150103
B0G0K1UEHP	Æû³µ·þÎñÏà¹Ø	111.606577	40.844851	10000	471	150103
B0FFKSIXYG	¶þÊÖ³µ½»Ò×	111.605746	40.844972	11000	471	150103
B0H614O0CE	Æû³µ·þÎñÏà¹Ø	111.606248	40.845186	10000	471	150103
B0HGM5Y989	Æû³µ·þÎñÏà¹Ø	111.606414	40.845076	10000	471	150103
B0G3JS4LF2	Æû³µ·þÎñÏà¹Ø	111.605863	40.845021	10000	471	150103
B0FFM9PBWB	Æû³µÅä¼þÏúÊÛ	111.604382	40.846369	10800	471	150103
B0H6D7A8QL	¶þÊÖ³µ½»Ò×	111.60575	40.84626	11000	471	150103
B0FFKMQRSA	Æû³µ·þÎñÏà¹Ø	111.605756	40.845674	10000	471	150103
B0HAH5IMQS	Æû³µ·þÎñÏà¹Ø	111.605834	40.84565	10000	471	150103
B0G3ZDRJ1O	Æû³µ·þÎñÏà¹Ø	111.604539	40.846242	10000	471	150103
B0HDA7Z5ZW	¶þÊÖ³µ½»Ò×	111.605183	40.845705	11000	471	150103
B0FFLBUCZ7	Æû³µ·þÎñÏà¹Ø	111.604199	40.846762	10000	471	150103
B0G3JU7D27	¶þÊÖ³µ½»Ò×	111.605966	40.84531	11000	471	150103
B0FFJISC84	Æû³µ·þÎñÏà¹Ø	111.60562	40.846112	10000	471	150103
B0HD95076V	¶þÊÖ³µ½»Ò×	111.606365	40.845156	11000	471	150103
B0HDAUYYAZ	Æû³µ·þÎñÏà¹Ø	111.60643	40.845643	10000	471	150103
B0HAMA3GCG	Æû³µ·þÎñÏà¹Ø	111.606046	40.845931	10000	471	150103
B0FFMFQYOV	Æû³µÑø»¤	111.604213	40.846548	10400	471	150103
B0G06GO8FY	Æû³µÑø»¤	111.604151	40.846685	10400	471	150103
B0FFL0ZC1Q	¶þÊÖ³µ½»Ò×	111.606826	40.845807	11000	471	150103
B0HGHD7P8J	Æû³µ·þÎñÏà¹Ø	111.604626	40.846054	10000	471	150103
B0FFLLWVYT	¶þÊÖ³µ½»Ò×	111.605766	40.84598	11000	471	150103
B0GKH150AF	Æû³µ·þÎñÏà¹Ø	111.606096	40.845847	10000	471	150103
B0FFLI4M6U	¶þÊÖ³µ½»Ò×	111.605676	40.846612	11000	471	150103
B0GR594D3Q	Æû³µ·þÎñÏà¹Ø	111.606682	40.84548	10000	471	150103
B01D7020Y4	ÖÐ¹úÊ¯ÓÍ	111.173839	40.257253	10102	471	150122
B0G0K1UDVB	Æû³µÅä¼þÏúÊÛ	111.37747	40.274528	10800	471	150122
B0HBG7EPDZ	Æû³µ·þÎñÏà¹Ø	111.377428	40.27442	10000	471	150122
B0FFILLT8Q	Æû³µ·þÎñÏà¹Ø	111.378623	40.276038	10000	471	150122
B0FFKTYDKN	Æû³µ·þÎñÏà¹Ø	111.650854	39.922614	10000	471	150124
B0FFG2BW0Y	Æû³µ·þÎñÏà¹Ø	111.654528	39.920137	10000	471	150124
B0H1SUHW9X	Æû³µ·þÎñÏà¹Ø	111.649416	39.922866	10000	471	150124
B01D70OVNA	ÖÐ¹úÊ¯ÓÍ	111.653773	39.917613	10102	471	150124
B0FFI9NLUD	Æû³µ·þÎñÏà¹Ø	111.65643	39.921192	10000	471	150124
B0H6RA6CR3	Æû³µÅä¼þÏúÊÛ	111.654283	39.917383	10800	471	150124
B0FFI9PDR5	Æû³µÅä¼þÏúÊÛ	111.654618	39.920434	10800	471	150124
B0FFM3D21E	Æû³µÅä¼þÏúÊÛ	111.654287	39.917116	10800	471	150124
B0G3M93QGZ	Æû³µÑø»¤	111.656195	39.917415	10400	471	150124
B0FFG05MPQ	Æû³µ·þÎñÏà¹Ø	111.654972	39.921313	10000	471	150124
B0FFM0V1PZ	Æû³µÑø»¤	111.656612	39.917359	10400	471	150124
B0G24MCEUF	Æû³µ·þÎñÏà¹Ø	111.656826	39.917296	10000	471	150124
B0HUFDWFYY	Æû³µ·þÎñÏà¹Ø	111.654306	39.917482	10000	471	150124
B0FFIPZ8A8	Æû³µ·þÎñÏà¹Ø	111.854038	40.756385	10000	471	150105
B0G1P6G7ZA	Æû³µÅä¼þÏúÊÛ	111.852873	40.756345	10800	471	150105
B0GKG9CFMQ	Ï´³µ³¡	111.852438	40.756454	10500	471	150105
B0H6FS1XF1	Æû³µÅä¼þÏúÊÛ	111.849781	40.756215	10800	471	150105
B0GKJBVS7Q	Æû³µÅä¼þÏúÊÛ	111.849725	40.756217	10800	471	150105
B0FFKZM60Q	Æû³µÅä¼þÏúÊÛ	111.85358	40.75639	10800	471	150105
B0GUKHESQE	Æû³µÅä¼þÏúÊÛ	111.848749	40.756147	10800	471	150105
B0GKJBWG70	Æû³µÅä¼þÏúÊÛ	111.848803	40.756162	10800	471	150105
B0G3HD6VR0	Æû³µÅä¼þÏúÊÛ	111.854158	40.756477	10800	471	150105
B0G1LB3UQ5	Æû³µ·þÎñÏà¹Ø	111.85403	40.756477	10000	471	150105
B01D701LB3	Æû³µÅä¼þÏúÊÛ	111.67954	40.789883	10800	471	150104
B0HBNUYAXH	Æû³µ×âÁÞ	111.680658	40.793248	10900	471	150105
B0FFKWPI4A	Æû³µÅä¼þÏúÊÛ	111.678175	40.791924	10800	471	150104
B0FFIZ59MK	Æû³µ¾ãÀÖ²¿	111.681381	40.788849	10600	471	150105
B0FFJ02JCH	Æû³µÅä¼þÏúÊÛ	111.679574	40.789827	10800	471	150104
B0G1Z56NV6	Æû³µ×âÁÞ	111.681253	40.787587	10900	471	150105
B0HDZMZ41G	Æû³µ×âÁÞ	111.681262	40.787594	10900	471	150105
B01D70QJRZ	Æû³µÑø»¤	111.681942	40.794876	10400	471	150105
B0HA6OEU0G	Æû³µÑø»¤	111.686062	40.791723	10400	471	150105
B0G3XCEW69	Ï´³µ³¡	111.686644	40.791702	10500	471	150105
B0HB7X3PLE	Æû³µ·þÎñÏà¹Ø	111.68234	40.794879	10000	471	150105
B0FFLJUHHD	Æû³µ·þÎñÏà¹Ø	111.686524	40.79155	10000	471	150105
B0FFM5TL2L	Æû³µÑø»¤	111.686746	40.791617	10400	471	150105
B0HRL71NXW	Æû³µ×âÁÞ	111.67839	40.796122	10900	471	150104
B0FFJ065OF	Æû³µ·þÎñÏà¹Ø	111.681674	40.787675	10000	471	150105
B0H6FK0GXQ	³äµçÕ¾	111.684871	40.795286	11100	471	150105
B0G3DR357Z	Æû³µÅä¼þÏúÊÛ	111.120677	40.737883	10800	471	150121
B0FFIS2WHP	¼ÓÓÍÕ¾	111.829219	40.886661	10100	471	150105
B0G3ZSRHBR	Æû³µÅä¼þÏúÊÛ	111.394034	40.065014	10800	471	150124
B0FFGRKP3Z	Æû³µ×âÁÞ	111.821721	40.855921	10900	471	150105
B0FFJQ4Y04	Æû³µ×âÁÞ	111.821613	40.855921	10900	471	150105
B0G3ZMOK15	Æû³µÅä¼þÏúÊÛ	111.35324	40.201126	10800	471	150122
B0H655NNOE	Ï´³µ³¡	111.350088	40.202176	10500	471	150122
B0HBFY018N	Æû³µÑø»¤	111.353507	40.201174	10400	471	150122
B0G3F7LD0I	Æû³µ·þÎñÏà¹Ø	111.353838	40.203243	10000	471	150122
B0G1395FQF	Æû³µÑø»¤	111.354587	40.20536	10400	471	150122
B0HDMCVCY1	Æû³µÑø»¤	111.354478	40.206064	10400	471	150122
B0FFKWSN3T	Æû³µÑø»¤	111.354685	40.206372	10400	471	150122
B0H14ARLV8	Æû³µÅä¼þÏúÊÛ	111.661469	40.874334	10800	471	150102
B0HB7X3J2L	Æû³µÑø»¤	111.660139	40.876076	10400	471	150102
B0FFH20LCI	Æû³µÑø»¤|¹ºÎï·þÎñ	111.71362	40.761636	010400|060000	471	150105
B0FFL74OKY	Æû³µ·þÎñÏà¹Ø	111.61576	40.77174	10000	471	150104
B0HGVCQH5A	Æû³µ·þÎñÏà¹Ø	111.616339	40.770518	10000	471	150104
B0GKU7J79B	Æû³µÑø»¤	111.614525	40.770017	10400	471	150104
B0FFIHE75L	Æû³µ·þÎñÏà¹Ø	111.83754	40.952607	10000	471	150102
B01D701IIX	ÖÐ¹úÊ¯ÓÍ	111.8025	40.887493	10102	471	150102
B0FFI9NEZX	Æû³µÅä¼þÏúÊÛ	111.800496	40.88795	10800	471	150102
B0FFMFEKJE	Æû³µÅä¼þÏúÊÛ	111.800877	40.887891	10800	471	150102
B0G3SX00LY	Æû³µÅä¼þÏúÊÛ	111.799817	40.887996	10800	471	150102
B0FFKZF2LU	Æû³µ·þÎñÏà¹Ø	111.799402	40.888272	10000	471	150102
B0FFL80DFN	¶þÊÖ³µ½»Ò×	111.803465	40.887213	11000	471	150102
B0FFJH1WY0	Æû³µ·þÎñÏà¹Ø	111.79751	40.8885	10000	471	150102
B0FFKQG1I0	Æû³µ·þÎñÏà¹Ø	111.801243	40.887834	10000	471	150102
B0FFJ2U9OA	Æû³µ·þÎñÏà¹Ø	111.576137	40.766065	10000	471	150121
B0HB6ZL0J0	Æû³µÅä¼þÏúÊÛ	111.5765	40.766345	10800	471	150121
B0FFIIH41T	Ï´³µ³¡	111.575026	40.765349	10500	471	150121
B0G2CH8UBK	Æû³µ·þÎñÏà¹Ø	111.575229	40.765368	10000	471	150121
B0G3T9SQI3	Æû³µ·þÎñÏà¹Ø	111.575844	40.765808	10000	471	150121
B0FFJ2U9O9	Æû³µÅä¼þÏúÊÛ	111.576171	40.76609	10800	471	150121
B0FFJ2VR7T	Æû³µÅä¼þÏúÊÛ	111.575699	40.765725	10800	471	150121
B0H1UMX4R5	Ï´³µ³¡	111.762811	40.746986	10500	471	150105
B0FFG6CMU1	ÖÐ¹úÊ¯ÓÍ	111.114507	40.720069	10102	471	150121
B0HR6H9GA1	Ï´³µ³¡	111.110176	40.720566	10500	471	150121
B0FFGAQC4J	Æû³µ·þÎñÏà¹Ø	111.115625	40.721254	10000	471	150121
B0FFFRY7WK	Ï´³µ³¡	111.110934	40.720607	10500	471	150121
B0G3MHY69Q	Æû³µÅä¼þÏúÊÛ	111.114911	40.72029	10800	471	150121
B0FFIZM699	Ï´³µ³¡	111.114729	40.720443	10500	471	150121
B0FFFPOFWO	Æû³µÅä¼þÏúÊÛ	111.11568	40.721266	10800	471	150121
B0FFHXOJYG	Æû³µ·þÎñÏà¹Ø	111.115688	40.720367	10000	471	150121
B0GR3AI4MN	¼ÓÓÍÕ¾	111.6177	40.840332	10100	471	150103
B0HAMA317D	Æû³µ·þÎñÏà¹Ø	111.623308	40.8371	10000	471	150103
B0FFJ0DMP1	Æû³µ·þÎñÏà¹Ø	111.269971	40.268566	10000	471	150122
B0FFGWIZ8A	ÖÐ¹úÊ¯ÓÍ	111.441371	40.254707	10102	471	150122
B0H67S1WAP	ÆäËüÄÜÔ´Õ¾	111.155112	40.277363	10200	471	150122
B0G3AK6L20	Æû³µÑø»¤	111.15541	40.277365	10400	471	150122
B0FFLENYL7	¼ÓÓÍÕ¾	111.186553	40.274775	10100	471	150122
B0H1GUUCDV	Æû³µ×âÁÞ	111.181016	40.276453	10900	471	150122
B0FFI1CLKS	Æû³µ·þÎñÏà¹Ø	111.182707	40.276178	10000	471	150122
B0FFM1GZMR	¶þÊÖ³µ½»Ò×	111.180948	40.276445	11000	471	150122
B0HD1610LX	Æû³µ·þÎñÏà¹Ø	111.702775	40.850929	10000	471	150102
B0FFI9PEQB	¶þÊÖ³µ½»Ò×	111.703829	40.848217	11000	471	150102
B0FFHH6OJ8	¶þÊÖ³µ½»Ò×	111.704934	40.848484	11000	471	150102
B0FFHTX2EW	Æû³µÑø»¤	111.70603	40.852688	10400	471	150102
B0FFKXENJ6	Æû³µ·þÎñÏà¹Ø	111.706041	40.852706	10000	471	150102
B0G0DM67AJ	¶þÊÖ³µ½»Ò×	111.705877	40.852209	11000	471	150102
B0G3F7MM10	Æû³µ·þÎñÏà¹Ø	111.706581	40.851816	10000	471	150102
B01D703DQ9	ÖÐ¹úÊ¯»¯	111.719254	40.758698	10101	471	150105
B01D70RB58	ÖÐ¹úÊ¯ÓÍ	111.719208	40.761565	10102	471	150105
B0FFM4GSOS	¼ÓÓÍÕ¾	111.717529	40.759446	10100	471	150105
B01D70R9WI	Æû³µ·þÎñÏà¹Ø	111.72078	40.7651	10000	471	150105
B0FFH21OY5	Æû³µ·þÎñÏà¹Ø	111.719093	40.761745	10000	471	150105
B0FFJ034GB	Æû³µ·þÎñÏà¹Ø	111.717494	40.762435	10000	471	150105
B0FFI9NBLL	Æû³µ·þÎñÏà¹Ø	111.718835	40.758777	10000	471	150105
B0FFKOJOV0	Æû³µ·þÎñÏà¹Ø	111.723617	40.76603	10000	471	150105
B0HG6BC95I	Æû³µÑø»¤	111.723432	40.766072	10400	471	150105
B0G1PPJU3P	Æû³µÅä¼þÏúÊÛ	111.697423	40.849488	10800	471	150102
B0GD75ADUA	Æû³µ·þÎñÏà¹Ø	111.705218	40.848731	10000	471	150102
B0FFL2SR0G	Æû³µÅä¼þÏúÊÛ	111.704863	40.848466	10800	471	150102
B0G3T7Q1BN	Æû³µ·þÎñÏà¹Ø	111.706021	40.852604	10000	471	150102
B0FFMDQTIK	Æû³µ·þÎñÏà¹Ø	111.699319	40.847266	10000	471	150102
B0FFL2IBP0	Æû³µ·þÎñÏà¹Ø	111.674211	40.694614	10000	471	150104
B0G3JS4SS2	Ï´³µ³¡	111.821645	40.390878	10500	471	150123
B0FFJ03264	Ï´³µ³¡	111.821676	40.390907	10500	471	150123
B0HUXULVK6	Æû³µ·þÎñÏà¹Ø	111.821979	40.392876	10000	471	150123
B0FFLKH0L9	Æû³µ·þÎñÏà¹Ø	111.822078	40.393042	10000	471	150123
B01D70P906	Æû³µÅä¼þÏúÊÛ	111.819974	40.389229	10800	471	150123
B0H12Z8M4W	Ï´³µ³¡	111.822842	40.395826	10500	471	150123
B0FFIIXC1X	Ï´³µ³¡	111.822781	40.395835	10500	471	150123
B0FFKMUKHH	Æû³µ·þÎñÏà¹Ø	111.816936	40.39539	10000	471	150123
B0G2PGIGRL	Æû³µÑø»¤	111.817006	40.39536	10400	471	150123
B0FFJ038HM	Æû³µÅä¼þÏúÊÛ	111.817395	40.396135	10800	471	150123
B0G2PGH6UU	Æû³µ·þÎñÏà¹Ø	111.817236	40.395795	10000	471	150123
B0FFM1Y8BH	Æû³µÅä¼þÏúÊÛ	111.817563	40.396535	10800	471	150123
B0FFM1Y9SD	Æû³µÑø»¤	111.817497	40.396379	10400	471	150123
B01D70PA1F	Æû³µ·þÎñÏà¹Ø	111.817091	40.395517	10000	471	150123
B0G2DSM8FH	Æû³µ·þÎñÏà¹Ø	111.816912	40.39518	10000	471	150123
B0FFGL0N5Y	ÖÐ¹úÊ¯ÓÍ	111.141298	40.402677	10102	471	150122
B0FFGWIZ81	ÖÐ¹úÊ¯ÓÍ	111.763661	40.359516	10102	471	150123
B01D70RBTF	¼ÓÆøÕ¾	111.766708	40.361293	10300	471	150123
B0H63D9423	Æû³µÅä¼þÏúÊÛ	111.765557	40.361213	10800	471	150123
B01D70220B	ÖÐ¹úÊ¯ÓÍ	110.914474	40.602247	10102	471	150121
B0FFKFJX9G	Æû³µÅä¼þÏúÊÛ|Æû³µÎ¬ÐÞ	111.740862	40.768931	010800|030000	471	150105
B0FFFY3122	Ï´³µ³¡	111.452235	41.10031	10500	471	150125
B0GULZRCIM	Æû³µ·þÎñÏà¹Ø	111.456242	41.104399	10000	471	150125
B0G2AXDPHT	ÆäËüÄÜÔ´Õ¾	111.775588	40.860189	10200	471	150102
B0GK4CQ6ZN	Æû³µ·þÎñÏà¹Ø	111.771606	40.862134	10000	471	150102
B0FFKJOT7S	Æû³µ·þÎñÏà¹Ø	111.768001	40.861082	10000	471	150102
B0FFKKZ355	Æû³µ×âÁÞ	111.767132	40.858422	10900	471	150102
B0FFKM4J74	Æû³µ·þÎñÏà¹Ø	111.776147	40.857484	10000	471	150102
B0G2ZSGD5C	Æû³µ·þÎñÏà¹Ø	111.776463	40.857565	10000	471	150102
B0FFFRVL3M	Æû³µÑø»¤	111.454376	41.09131	10400	471	150125
B0FFJ3V0VA	Æû³µ×âÁÞ	111.451336	41.094881	10900	471	150125
B0FFKQSSV8	¶þÊÖ³µ½»Ò×	111.449769	41.092964	11000	471	150125
B0G3LBEG82	Ï´³µ³¡	111.454793	41.089137	10500	471	150125
B0FFKQ2QW8	Ï´³µ³¡	111.455064	41.089134	10500	471	150125
B0FFFXTMWV	Æû³µ·þÎñÏà¹Ø	111.450999	41.095021	10000	471	150125
B0FFKPY94B	Ï´³µ³¡	111.455299	41.089149	10500	471	150125
B0HD0XZPXC	Æû³µ·þÎñÏà¹Ø	111.448555	41.09471	10000	471	150125
B0FFJ3V0WE	¶þÊÖ³µ½»Ò×	111.450133	41.095057	11000	471	150125
B0H1B9ZJ6N	³äµçÕ¾	111.449039	41.090036	11100	471	150125
B0FFIYLBX8	¼ÓÓÍÕ¾|¹«Ë¾ÆóÒµ	111.712099	40.838139	010100|170200	471	150102
B0G3MDWCL3	Æû³µÅä¼þÏúÊÛ	111.684038	41.233098	10800	471	150125
B0FFMCY1U3	Æû³µÑø»¤	111.47705	40.761127	10400	471	150121
B0FFL63VNZ	Æû³µ×âÁÞ	112.035037	40.880604	10900	471	150105
B0G3MDYQNO	Æû³µ·þÎñÏà¹Ø	112.034044	40.880948	10000	471	150105
B0FFISD0S0	³äµçÕ¾	111.7008	40.641601	11100	471	150121
B0FFMEHYGF	Æû³µ·þÎñÏà¹Ø	111.610427	40.791962	10000	471	150104
B01D70RC7E	Æû³µ·þÎñÏà¹Ø	111.613143	40.793303	10000	471	150104
B0G24BCS2A	Æû³µÑø»¤	111.611987	40.79307	10400	471	150104
B0FFH30H6Y	Æû³µ×âÁÞ	111.610085	40.791853	10900	471	150104
B0FFHSAWPQ	Æû³µ·þÎñÏà¹Ø	111.610594	40.790236	10000	471	150104
B0FFHSAWPJ	Ï´³µ³¡	111.610944	40.789369	10500	471	150104
B0HU57P2S0	Æû³µÑø»¤	111.613535	40.793448	10400	471	150103
B0FFLLI3VO	Æû³µÅä¼þÏúÊÛ	111.614472	40.793116	10800	471	150104
B0FFHNRUA7	Ï´³µ³¡	111.613188	40.793401	10500	471	150103
B0FFGSJ6WE	Ï´³µ³¡	111.614628	40.793143	10500	471	150104
B0FFI8RTO4	Æû³µ·þÎñÏà¹Ø	111.608561	40.791872	10000	471	150104
B0FFJ49JQA	Æû³µ·þÎñÏà¹Ø	111.614815	40.79318	10000	471	150104
B0FFJ3XYWI	Æû³µÅä¼þÏúÊÛ|Æû³µÎ¬ÐÞ	111.610513	40.789109	010800|030000	471	150104
B0FFLA60IN	Æû³µ·þÎñÏà¹Ø	111.610977	40.789284	10000	471	150104
B0FFL7LEQQ	Æû³µ·þÎñÏà¹Ø	111.61533	40.793722	10000	471	150104
B0G24BBIAK	Æû³µ·þÎñÏà¹Ø	111.615485	40.793834	10000	471	150103
B0G24MDP22	Ï´³µ³¡	111.611483	40.788027	10500	471	150104
B0G33UYZWE	Æû³µÅä¼þÏúÊÛ	111.178206	40.297553	10800	471	150122
B0GDL5IBVV	Æû³µÑø»¤	111.178637	40.297155	10400	471	150122
B0FFJ1LXO1	Æû³µ·þÎñÏà¹Ø	111.615852	40.793804	10000	471	150104
B0G24MESFT	Æû³µ·þÎñÏà¹Ø	111.611966	40.78683	10000	471	150104
B0H12Z8AZH	Æû³µÑø»¤	111.648149	40.813684	10400	471	150103
B0FFIE50DY	Ï´³µ³¡|Æû³µ·þÎñ	111.647383	40.815036	010500|010400	471	150103
B0FFG0CTNL	Æû³µÑø»¤|Æû³µ·þÎñ	111.64736	40.815102	010400|010500	471	150103
B01D701IJV	ÖÐ¹úÊ¯ÓÍ	111.65552	40.812688	10102	471	150103
B0FFHMMX3R	Æû³µ×âÁÞ	111.655545	40.81312	10900	471	150103
B0FFKG9AY0	Æû³µÑø»¤	111.648096	40.81373	10400	471	150103
B0FFM99RJD	Æû³µÑø»¤	111.76477	40.85765	10400	471	150102
B0FFLGTGDB	³äµçÕ¾	111.76597	40.86064	11100	471	150102
B01D701ILO	ÖÐ¹úÊ¯ÓÍ	111.817511	40.385069	10102	471	150123
B0FFJWGQA4	Æû³µ·þÎñÏà¹Ø	111.824173	40.382322	10000	471	150123
B0G175VN8T	Æû³µÑø»¤	111.819527	40.383147	10400	471	150123
B0HGKNEYWH	Æû³µÑø»¤	111.824887	40.379731	10400	471	150123
B0GR0ZV7Z8	Ï´³µ³¡	111.817236	40.381432	10500	471	150123
B0FFGT1DQ2	Æû³µ·þÎñÏà¹Ø	111.818144	40.378484	10000	471	150123
B01D7039HG	Æû³µ·þÎñÏà¹Ø	111.815722	40.378693	10000	471	150123
B0G0D636RJ	Æû³µÅä¼þÏúÊÛ	111.491703	40.763401	10800	471	150121
B0FFM7MSJZ	Æû³µ·þÎñÏà¹Ø	111.491685	40.763389	10000	471	150121
B0FFLD65E0	Æû³µÑø»¤	111.863313	40.855594	10400	471	150105
B0GU41UES6	Æû³µÑø»¤	111.860272	40.856774	10400	471	150105
B0FFHDM5K0	Æû³µÑø»¤|Æû³µÎ¬ÐÞ	111.679349	40.784851	010400|030000	471	150104
B0HARZ28JV	Æû³µ·þÎñÏà¹Ø	111.290957	40.732806	10000	471	150121
B0FFJ3YDU3	Æû³µÅä¼þÏúÊÛ	111.295086	40.73494	10800	471	150121
B0GUJNMFEU	Æû³µÅä¼þÏúÊÛ	111.294574	40.735572	10800	471	150121
B0FFKB9PM4	Æû³µ·þÎñÏà¹Ø	111.12297	40.732324	10000	471	150121
B0FFK7FB6X	Æû³µ·þÎñÏà¹Ø	111.122832	40.732646	10000	471	150121
B0G3ORCOVE	Æû³µ·þÎñÏà¹Ø	111.120453	40.732425	10000	471	150121
B0G3ORDBBV	¶þÊÖ³µ½»Ò×	111.122083	40.73277	11000	471	150121
B0FFH0OUAZ	Æû³µ·þÎñÏà¹Ø	111.122605	40.732753	10000	471	150121
B0G3XMDJZ5	Æû³µ·þÎñÏà¹Ø	111.119959	40.73232	10000	471	150121
B0G3CK69CD	Ï´³µ³¡	111.125298	40.727711	10500	471	150121
B0FFLB41NH	Ï´³µ³¡	111.125504	40.72765	10500	471	150121
B0FFGT1DOR	Ï´³µ³¡	111.833927	40.379223	10500	471	150123
B0FFG9G1MF	Æû³µ×âÁÞ	111.829856	40.378102	10900	471	150123
B0FFGAQCU2	ÖÐ¹úÊ¯ÓÍ	111.137558	40.723167	10102	471	150121
B01D70OWMZ	Ï´³µ³¡	111.140729	40.724493	10500	471	150121
B01D70OZIG	Ï´³µ³¡	111.140755	40.724496	10500	471	150121
B0FFFYAS07	Æû³µ×âÁÞ»¹³µ|Æû³µ·þÎñ	111.140571	40.724476	010901|010400	471	150121
B0G26XOQUM	Æû³µÑø»¤	111.140474	40.724466	10400	471	150121
B0FFM7LBNO	Æû³µÑø»¤	111.139026	40.723458	10400	471	150121
B0FFKPCDTK	Æû³µÑø»¤	111.138893	40.724127	10400	471	150121
B0FFGAQC5T	Ï´³µ³¡	111.144199	40.724772	10500	471	150121
B0G3A5E3DS	Æû³µÑø»¤	111.141656	40.717713	10400	471	150121
B0FFM5BI30	Æû³µ·þÎñÏà¹Ø	111.146467	40.718725	10000	471	150121
B0FFM4I4Q2	Æû³µÅä¼þÏúÊÛ	111.146483	40.725167	10800	471	150121
B0HD0C08VV	¶þÊÖ³µ½»Ò×	111.144771	40.725758	11000	471	150121
B01D7039YO	Ï´³µ³¡	111.1386	40.723402	10500	471	150121
B0HG7HLAHV	¶þÊÖ³µ½»Ò×	111.144712	40.725838	11000	471	150121
B0FFG2T0LX	Æû³µÑø»¤	111.146274	40.725051	10400	471	150121
B01D70OZQ3	ÖÐ¹úÊ¯»¯	111.670326	40.779836	10101	471	150104
B0FFKH6OSE	Æû³µÅä¼þÏúÊÛ	111.672026	40.783453	10800	471	150104
B0G0P4C8PB	Ï´³µ³¡	111.674058	40.780223	10500	471	150104
B0FFJ01NU4	Ï´³µ³¡	111.675298	40.780928	10500	471	150104
B0FFKFRPS6	Æû³µ·þÎñÏà¹Ø	111.674736	40.780807	10000	471	150104
B0GKXMEMDX	Æû³µ·þÎñÏà¹Ø	111.674922	40.780847	10000	471	150104
B0FFJQWH6L	Æû³µ·þÎñÏà¹Ø	111.674272	40.779749	10000	471	150104
B0FFJFUH4M	Æû³µ·þÎñÏà¹Ø	111.675635	40.781026	10000	471	150104
B0FFIYY33P	Æû³µ·þÎñÏà¹Ø	111.675489	40.780971	10000	471	150104
B0FFI9BUAR	Æû³µÅä¼þÏúÊÛ	111.675479	40.780968	10800	471	150104
B0HUZAIPZW	Æû³µÑø»¤	111.675771	40.781042	10400	471	150104
B0FFHUC4IR	Æû³µÅä¼þÏúÊÛ	111.67403	40.779605	10800	471	150104
B0FFHNTXT8	Æû³µ·þÎñÏà¹Ø	111.674157	40.780042	10000	471	150104
B0FFKNGDYD	Æû³µÅä¼þÏúÊÛ	111.67467	40.778786	10800	471	150104
B0G2TS4I8I	Æû³µÅä¼þÏúÊÛ	111.674598	40.778528	10800	471	150104
B0FFI9FJNK	Æû³µ·þÎñÏà¹Ø	111.667872	40.779377	10000	471	150104
B0H19MJF4Z	Æû³µÅä¼þÏúÊÛ	111.674543	40.778949	10800	471	150104
B0FFI9FM1N	Æû³µÅä¼þÏúÊÛ	111.674802	40.778477	10800	471	150104
B0HD2HC6P4	Æû³µ·þÎñÏà¹Ø	111.675737	40.781024	10000	471	150104
B0HUVC23VF	Ï´³µ³¡	111.674622	40.785983	10500	471	150104
B0FFMBMAXZ	Æû³µ·þÎñÏà¹Ø	111.674599	40.785942	10000	471	150104
B0FFI9FNOR	Æû³µÅä¼þÏúÊÛ	111.67491	40.778202	10800	471	150104
B0HGSZ2RGF	Æû³µ·þÎñÏà¹Ø	111.675413	40.786221	10000	471	150104
B0FFL0R3BZ	Æû³µÅä¼þÏúÊÛ	111.676003	40.786408	10800	471	150104
B0FFIA92HN	Æû³µÅä¼þÏúÊÛ	111.676017	40.786375	10800	471	150104
B0HAL54MW2	Ï´³µ³¡	111.676415	40.786544	10500	471	150104
B0GKNS7SXJ	Ï´³µ³¡	111.676764	40.78659	10500	471	150104
B0FFF4D0O7	Æû³µÑø»¤	111.674818	40.786038	10400	471	150104
B0FFMEKR17	Æû³µ·þÎñÏà¹Ø	111.676552	40.786551	10000	471	150104
B0FFHN6RKI	Æû³µÑø»¤	111.674632	40.785978	10400	471	150104
B0FFFVHF17	Æû³µÑø»¤	111.674525	40.785924	10400	471	150104
B0G2UZ2Q4M	Æû³µ·þÎñÏà¹Ø	111.729648	40.801105	10000	471	150105
B0FFI9FKXW	Æû³µÑø»¤	111.730593	40.799559	10400	471	150105
B0FFI9FNKV	Æû³µ·þÎñÏà¹Ø	111.730299	40.799431	10000	471	150105
B0HGUNCQ2F	Æû³µÑø»¤	111.735064	40.801907	10400	471	150105
B0HDJMTIJ3	Æû³µ·þÎñÏà¹Ø	111.730064	40.799486	10000	471	150105
B0HA9R82TS	Æû³µÑø»¤	111.728452	40.800893	10400	471	150105
B0GUKHE621	Æû³µ·þÎñÏà¹Ø	111.728277	40.800808	10000	471	150105
B0FFKGNOGE	Æû³µÑø»¤	111.729796	40.799406	10400	471	150105
B0HARP14JJ	Æû³µÑø»¤	111.729715	40.799428	10400	471	150105
B0FFLBY5H8	Æû³µ·þÎñÏà¹Ø	111.729308	40.799422	10000	471	150105
B0FFJ34CR8	Æû³µ·þÎñÏà¹Ø	111.730518	40.799552	10000	471	150105
B0G0D59BON	³äµçÕ¾	111.735367	40.802676	11100	471	150105
B0GUYC2O3O	ÖÐ¹úÊ¯ÓÍ	111.952758	39.802628	10102	471	150124
B0G2U52K0T	¼ÓÆøÕ¾	111.955431	39.802624	10300	471	150124
B0FFIAACVX	Æû³µ×âÁÞ	111.700482	40.79867	10900	471	150105
B0HDHHDT18	Æû³µ×âÁÞ	111.703743	40.797371	10900	471	150105
B0FFKMLMK4	Æû³µ·þÎñÏà¹Ø	111.702842	40.797013	10000	471	150105
B0FFMDY268	³äµçÕ¾	111.706865	40.80173	11100	471	150105
B01D70RACA	Æû³µÑø»¤	111.757187	40.823711	10400	471	150105
B0FFMF8HOF	Æû³µÑø»¤	111.758521	40.818842	10400	471	150105
B0HRJSM9FF	Æû³µÑø»¤	111.75959	40.825713	10400	471	150105
B0FFK19S8Q	Æû³µ·þÎñÏà¹Ø	111.757874	40.820465	10000	471	150105
B0GUUDZQ0Q	³äµçÕ¾	111.76541	40.819117	11100	471	150105
B0G2Z7IRTZ	Æû³µÑø»¤	111.673802	40.764444	10400	471	150104
B0FFKHMVE6	¼ÓÆøÕ¾	111.671542	40.76022	10300	471	150104
B01D70204S	¼ÓÓÍÕ¾	111.671222	40.758624	10100	471	150104
B0FFLGAJNG	Æû³µ·þÎñÏà¹Ø	111.672517	40.761578	10000	471	150104
B0GR9SPMGR	Ï´³µ³¡	111.674668	40.761752	10500	471	150104
B0FFL9459T	Æû³µÑø»¤	111.674353	40.761713	10400	471	150104
B0FFKUKCJN	Æû³µ·þÎñÏà¹Ø	111.672613	40.764721	10000	471	150104
B0FFKOWVKK	Æû³µ·þÎñÏà¹Ø	111.673706	40.76446	10000	471	150104
B0GR573PHH	Æû³µ·þÎñÏà¹Ø	111.673858	40.764437	10000	471	150104
B0FFKOTZJI	Æû³µÑø»¤	111.673891	40.764431	10400	471	150104
B0GRKH4QMA	Æû³µÑø»¤	111.672495	40.764865	10400	471	150104
B0FFKOOC4H	Æû³µ·þÎñÏà¹Ø	111.676375	40.76426	10000	471	150104
B0FFLITZ28	Æû³µÑø»¤	111.676314	40.764261	10400	471	150104
B0H14SSLWD	Æû³µ·þÎñÏà¹Ø	111.676614	40.764249	10000	471	150104
B01D70RBLB	ÖÐ¹úÊ¯ÓÍ	111.753011	40.852802	10102	471	150102
B0FFM5HLA5	Æû³µ·þÎñÏà¹Ø	111.751506	40.853427	10000	471	150102
B0FFGBNK3P	Æû³µÑø»¤	111.751515	40.853677	10400	471	150102
B0FFI98ZZR	Æû³µ·þÎñÏà¹Ø	111.753134	40.854108	10000	471	150102
B0HGJOKAYS	Æû³µ·þÎñÏà¹Ø	111.751985	40.854368	10000	471	150102
B0FFKEPI8U	Æû³µ·þÎñÏà¹Ø	111.752969	40.854871	10000	471	150102
B0FFKDFOH4	Ï´³µ³¡	111.753055	40.855048	10500	471	150102
B0HUX5JUEC	Æû³µ×âÁÞ	111.761435	40.846462	10900	471	150102
B0FFF2PRAB	ÖÐ¹úÊ¯ÓÍ	111.641245	39.916232	10102	471	150124
B0H1SZFCCO	Æû³µÅä¼þÏúÊÛ	111.641604	39.915686	10800	471	150124
B0H6LZDZ82	Æû³µÅä¼þÏúÊÛ	111.641878	39.915854	10800	471	150124
B0FFKY805R	Æû³µ·þÎñÏà¹Ø	111.646648	39.914301	10000	471	150124
B0H1P5QOFS	Æû³µ×âÁÞ	111.68207	40.781436	10900	471	150104
B0G25ZTTSO	Æû³µÅä¼þÏúÊÛ	111.683461	40.781674	10800	471	150104
B0G2C59FVG	Ï´³µ³¡	111.680215	40.781804	10500	471	150104
B0FFKCU2UF	Æû³µ·þÎñÏà¹Ø	111.677854	40.776951	10000	471	150104
B0FFI9BSOQ	Æû³µ·þÎñÏà¹Ø	111.677829	40.777047	10000	471	150104
B01D70P9SI	¼ÓÓÍÕ¾	111.66008	39.929508	10100	471	150124
B01D701ZNN	ÖÐ¹úÊ¯ÓÍ	111.660161	39.928233	10102	471	150124
B0FFKQEMNT	Æû³µÅä¼þÏúÊÛ	111.459148	41.080886	10800	471	150125
B0HD0XZB5X	Æû³µ·þÎñÏà¹Ø	111.45921	41.080891	10000	471	150125
B0FFKSZVL1	Æû³µ·þÎñÏà¹Ø	111.462421	41.07991	10000	471	150125
B0FFFS8MIE	Æû³µ·þÎñÏà¹Ø	111.462487	41.079152	10000	471	150125
B0G3YZUWX6	Æû³µ·þÎñÏà¹Ø	111.458942	41.080872	10000	471	150125
B0G0P4BL4G	Æû³µÅä¼þÏúÊÛ	111.464066	41.084095	10800	471	150125
B0FFFTNQXM	Æû³µÅä¼þÏúÊÛ	111.460773	41.081397	10800	471	150125
B0FFKQ2RRF	Æû³µÅä¼þÏúÊÛ	111.460858	41.081403	10800	471	150125
B0HGJXLJ17	Æû³µÑø»¤	111.461088	41.081419	10400	471	150125
B0FFLNHSVR	Æû³µÅä¼þÏúÊÛ	111.462358	41.080917	10800	471	150125
B0HGV5QLNR	Æû³µÑø»¤	111.460866	41.081403	10400	471	150125
B01D70QJQJ	Æû³µÑø»¤	111.463472	41.078368	10400	471	150125
B0FFFRS21J	Æû³µÑø»¤	111.461711	41.081855	10400	471	150125
B0FFGMEXXO	Æû³µÅä¼þÏúÊÛ	111.462346	41.080817	10800	471	150125
B0FFGO9H83	Æû³µ·þÎñÏà¹Ø	111.460828	41.081401	10000	471	150125
B0FFL76CVN	Æû³µÅä¼þÏúÊÛ	111.460948	41.081409	10800	471	150125
B0FFKP0TY1	Æû³µÅä¼þÏúÊÛ	111.462095	41.083071	10800	471	150125
B0FFLFDH23	Æû³µÑø»¤	111.460336	41.081367	10400	471	150125
B0FFKPY5M1	Æû³µÅä¼þÏúÊÛ	111.460044	41.081347	10800	471	150125
B0G0ASUACX	Æû³µÅä¼þÏúÊÛ	111.462062	41.083348	10800	471	150125
B0G2S9K58R	Æû³µÅä¼þÏúÊÛ	111.462055	41.083367	10800	471	150125
B0H1UAX54M	Æû³µÅä¼þÏúÊÛ	111.461857	41.080756	10800	471	150125
B0G3YZUWX5	Ï´³µ³¡	111.46	41.080946	10500	471	150125
B0H1USX5KH	Æû³µÅä¼þÏúÊÛ	111.462049	41.083408	10800	471	150125
B0FFKPY5M0	Ï´³µ³¡	111.459695	41.081323	10500	471	150125
B01D70RB67	ÖÐ¹úÊ¯ÓÍ	111.464658	41.077278	10102	471	150125
B0G2SYL2H0	Ï´³µ³¡	111.461726	41.08172	10500	471	150125
B0FFKQ8ERE	Æû³µÅä¼þÏúÊÛ	111.461752	41.081505	10800	471	150125
B0FFFSDHEN	Æû³µ·þÎñÏà¹Ø	111.461757	41.081461	10000	471	150125
B0FFJ7R3S0	Ï´³µ³¡	111.462224	41.082131	10500	471	150125
B0HGVNMDY6	Æû³µÅä¼þÏúÊÛ	111.461345	41.081437	10800	471	150125
B0G1S7C83P	Æû³µ·þÎñÏà¹Ø	111.461664	41.082252	10000	471	150125
B0G3M94DCU	Æû³µÑø»¤	111.462212	41.082134	10400	471	150125
B0H1UZVOE8	Æû³µÅä¼þÏúÊÛ	111.462404	41.080158	10800	471	150125
B0FFH0FU4N	Æû³µÅä¼þÏúÊÛ	111.462021	41.083403	10800	471	150125
B0FFIAQU8N	Æû³µÅä¼þÏúÊÛ	111.462051	41.083397	10800	471	150125
B0H1XM4Z3V	¶þÊÖ³µ½»Ò×	111.462552	41.079199	11000	471	150125
B0G0HBEYV4	Æû³µÑø»¤	111.464056	41.084117	10400	471	150125
B0FFKYZQ80	Æû³µÅä¼þÏúÊÛ	111.460575	41.078793	10800	471	150125
B0FFKKCQI2	¶þÊÖ³µ½»Ò×	111.461401	41.078722	11000	471	150125
B0FFMD53EY	Æû³µ·þÎñÏà¹Ø	111.463136	41.078497	10000	471	150125
B01D701II5	ÖÐ¹úÊ¯ÓÍ	111.461292	41.083454	10102	471	150125
B0GKRB885V	Æû³µÑø»¤	111.461832	41.078048	10400	471	150125
B0FFJWJ1TW	Æû³µ·þÎñÏà¹Ø	111.46302	41.078014	10000	471	150125
B0FFMBHTCH	Æû³µ·þÎñÏà¹Ø	111.457131	41.084184	10000	471	150125
B0HAB5QOSM	Æû³µ·þÎñÏà¹Ø	111.463314	41.086012	10000	471	150125
B0FFLB179E	Æû³µÑø»¤	111.466398	41.079042	10400	471	150125
B0FFMH3TUW	Æû³µÑø»¤	111.465394	41.077215	10400	471	150125
B0GKFKM58Q	Æû³µÅä¼þÏúÊÛ	111.501361	40.545687	10800	471	150121
B0FFG3Y7T5	¼ÓÓÍÕ¾	111.590355	40.793118	10100	471	150103
B0FFGJ0IAM	¼ÓÓÍÕ¾	111.588321	40.792861	10100	471	150103
B01D701IJN	ÆäËüÄÜÔ´Õ¾	111.594311	40.790607	10200	471	150103
B0FFI8RPVR	Æû³µ·þÎñÏà¹Ø	111.593722	40.790595	10000	471	150103
B0G35SVEG0	Æû³µ·þÎñÏà¹Ø	111.59031	40.79344	10000	471	150103
B0HB3H7XGH	Æû³µ·þÎñÏà¹Ø	111.595245	40.790281	10000	471	150104
B0HUFSWO6J	Æû³µÅä¼þÏúÊÛ	111.596305	40.790726	10800	471	150103
B0G2BUADHF	¶þÊÖ³µ½»Ò×	111.596421	40.790734	11000	471	150103
B0G1ZM4MLT	¼ÓÓÍÕ¾	111.542457	40.594869	10100	471	150121
[truncated: 2,285 more rows]
