# Supplementary material for: Design of Urban resilience model in emergency situations
Source: PLoS One. 2026 Jun 9;21(6):e0347588. doi: 10.1371/journal.pone.0347588 (PMC13249160; doi:10.1371/journal.pone.0347588)
Supplement: S1 File — (ZIP) [file pone.0347588.s001.zip › dataset/Appendix 4/Finance and insurance data.csv]

id	type	lon_gcj02	lat_gcj02	typecode	citycode	adcode
B01D702OEL	ÒøÐÐ	111.702153	40.796905	160100	471	150105
B01D702MLI	ÖÐ¹úÒøÐÐ	111.70198	40.80059	160104	471	150105
B0FFHHYOK2	±£ÏÕ¹«Ë¾	111.699953	40.799489	160400	471	150105
B01D702397	ÖÐ¹ú½¨ÉèÒøÐÐ	111.699778	40.799592	160106	471	150105
B01D702ZVH	ÖÐ¹úÒøÐÐATM	111.701924	40.80065	160301	471	150105
B01D702ML4	ÖÐ¹úÓÊÕþ´¢ÐîÒøÐÐ	111.703054	40.800373	160139	471	150105
B0FFF4SBSF	ÖÐ¹ú¹â´óÒøÐÐ	111.697922	40.806373	160113	471	150105
B0FFGLFCKN	ÖÐ¹ú½¨ÉèÒøÐÐATM	111.69986	40.7996	160303	471	150105
B0FFI99BTU	ÖÐ¹ú½¨ÉèÒøÐÐATM	111.701514	40.804787	160303	471	150105
B0FFF54XPA	ÖÐ¹ú¹â´óÒøÐÐATM	111.697875	40.80625	160310	471	150105
B01D70231N	ÖÐ¹úÒøÐÐ	111.700762	40.842065	160104	471	150102
B0FFGRLYV4	ÒøÐÐ	111.702297	40.842554	160100	471	150102
B01D701USQ	ÖÐ¹ú½¨ÉèÒøÐÐ	111.702896	40.842609	160106	471	150102
B01D70252Q	ÖÐ¹úÒøÐÐATM	111.700785	40.84207	160301	471	150102
B0FFG34Y6G	ÖÐÐÅÒøÐÐ	111.702612	40.842632	160111	471	150102
B0FFI9RKO9	ÖÐÐÅÒøÐÐATM	111.702546	40.842488	160308	471	150102
B01D70253I	ÖÐ¹ú½¨ÉèÒøÐÐATM	111.702804	40.84255	160303	471	150102
B0FFK34MUE	ÐËÒµÒøÐÐ	111.700989	40.842116	160118	471	150102
B01D701QS4	ÒøÐÐ	111.704107	40.842778	160100	471	150102
B0FFIM4AEF	½ðÈÚ±£ÏÕ»ú¹¹	111.698474	40.841654	160000	471	150102
B0FFI9RJS4	×Ô¶¯Ìá¿î»ú	111.702205	40.84253	160300	471	150102
B0FFM9TSPY	²ÆÎñ¹«Ë¾	111.697587	40.837323	160600	471	150102
B01D703E46	ÕÐÉÌÒøÐÐ	111.706672	40.813963	160109	471	150105
B01D701KMP	ÖÐ¹úÓÊÕþ´¢ÐîÒøÐÐ	111.701042	40.812663	160139	471	150105
B01D703EB3	ÕÐÉÌÒøÐÐATM	111.706863	40.814078	160306	471	150105
B0G07H3BUX	ÒøÐÐ	111.704921	40.815758	160100	471	150105
B0FFKF6G7A	ÒøÐÐ	111.704662	40.81642	160100	471	150105
B01D702WFI	ÖÐ¹úÒøÐÐ	111.701201	40.816437	160104	471	150105
B0FFI9C8VT	ÐËÒµÒøÐÐ	111.700167	40.816173	160118	471	150105
B0FFI9C65I	ÖÐ¹ú¹â´óÒøÐÐATM	111.704691	40.816316	160310	471	150105
B0FFI9C8EW	ÐËÒµÒøÐÐATM	111.700172	40.816176	160315	471	150105
B01D702IIQ	ÖÐ¹úÓÊÕþ´¢ÐîÒøÐÐ	111.69759	40.806804	160139	471	150105
B0FFKTYLOD	½ðÈÚ±£ÏÕ»ú¹¹	111.697232	40.808371	160000	471	150105
B01D70PEH9	ÖÐ¹ú¹â´óÒøÐÐ	111.704739	40.816267	160113	471	150105
B0FFI9C80S	ÖÐ¹ú¹¤ÉÌÒøÐÐATM	111.701288	40.816786	160302	471	150105
B0FFFFSLA0	ÖÐ¹ú½¨ÉèÒøÐÐATM	111.699332	40.815989	160303	471	150105
B0HA6N6G7B	ÖÐ¹úÃñÉúÒøÐÐATM	111.704797	40.815767	160309	471	150105
B0FFI9C5SH	×Ô¶¯Ìá¿î»ú	111.704655	40.816467	160300	471	150105
B0FFIKBMOD	ÖÐ¹úÓÊÕþ´¢ÐîÒøÐÐATM	111.697531	40.80681	160336	471	150105
B01D70OZR3	Å©´åÉÌÒµÒøÐÐ	111.653512	40.776717	160121	471	150104
B01D703E11	Å©´åÉÌÒµÒøÐÐATM	111.653587	40.776726	160318	471	150104
B01D703DQM	ÖÐ¹úÆ½°²±£ÏÕ¹«Ë¾	111.831582	40.382111	160403	471	150123
B01D7039T9	ÖÐ¹úÈËÊÙ±£ÏÕ¹«Ë¾	111.82822	40.377793	160402	471	150123
B0H1HDTE0I	Å©´åÉÌÒµÒøÐÐ	111.830026	40.381014	160121	471	150123
B0FFKPCFOF	½ðÈÚ±£ÏÕ»ú¹¹	111.831407	40.38153	160000	471	150123
B0FFMGZL3I	ÒøÐÐ	111.835131	40.378488	160100	471	150123
B0FFM483QD	±£ÏÕ¹«Ë¾	111.829808	40.381069	160400	471	150123
B0FFKPCPPM	Å©´åÉÌÒµÒøÐÐ	111.831746	40.38412	160121	471	150123
B01D701A1N	ÖÐ¹úÈËÃñÒøÐÐ	111.835231	40.378381	160101	471	150123
B0G0B15DOJ	×Ô¶¯Ìá¿î»ú	111.831397	40.381848	160300	471	150123
B0HUVL6038	Å©´åÉÌÒµÒøÐÐ	111.829798	40.381579	160121	471	150123
B0G2YPP11T	½ðÈÚ±£ÏÕ»ú¹¹	111.830399	40.381477	160000	471	150123
B01D7020TC	½ðÈÚ±£ÏÕ»ú¹¹	111.830172	40.381029	160000	471	150123
B01D70RBTS	Å©´åÉÌÒµÒøÐÐ	111.834187	40.380201	160121	471	150123
B0GU5ATWPD	ÒøÐÐ	111.832458	40.377082	160100	471	150123
B0FFKPCSDX	Å©´åÉÌÒµÒøÐÐ	111.82829	40.381306	160121	471	150123
B0FFKPH6J3	Å©´åÉÌÒµÒøÐÐ	111.832244	40.377712	160121	471	150123
B0HBXPPJWP	ÖÐ¹úÒøÐÐ	111.830425	40.381025	160104	471	150123
B0FFJ03LB2	Å©´åÉÌÒµÒøÐÐ	111.831851	40.384175	160121	471	150123
B01D70PB29	ÖÐ¹úÓÊÕþ´¢ÐîÒøÐÐ	111.831255	40.378059	160139	471	150123
B0FFLMPU8W	ÖÐ¹úÓÊÕþ´¢ÐîÒøÐÐ	111.831146	40.378061	160139	471	150123
B0FFMEQTSP	½ðÈÚ±£ÏÕ»ú¹¹	111.831125	40.378169	160000	471	150123
B0G0DHAI4L	½ðÈÚ±£ÏÕ»ú¹¹	111.828586	40.377778	160000	471	150123
B01D70RBTT	Å©´åÉÌÒµÒøÐÐATM	111.832947	40.379883	160318	471	150123
B0G10CFCCC	±£ÏÕ¹«Ë¾	111.828606	40.377779	160400	471	150123
B01D70P94W	ÖÐ¹úÓÊÕþ´¢ÐîÒøÐÐATM	111.831358	40.378064	160336	471	150123
B0GU5AVK8M	×Ô¶¯Ìá¿î»ú	111.832353	40.377137	160300	471	150123
B0FFGSTY8V	Å©´åÉÌÒµÒøÐÐATM	111.832062	40.377813	160318	471	150123
B01D701ZRE	Å©´åÉÌÒµÒøÐÐ	111.44425	41.116085	160121	471	150125
B01D70P5XL	ÖÐ¹úÒøÐÐ	111.719796	40.804049	160104	471	150105
B01D70P6C4	ÖÐ¹ú¹¤ÉÌÒøÐÐ	111.718421	40.803806	160105	471	150105
B01D70P4FA	ÖÐ¹úÒøÐÐATM	111.71986	40.804051	160301	471	150105
B0FFG99TQ1	Å©´åÉÌÒµÒøÐÐATM	111.723155	40.797695	160318	471	150105
B01D70P5Q6	ÖÐ¹ú¹¤ÉÌÒøÐÐATM	111.718554	40.803834	160302	471	150105
B0FFKYLL8V	½ðÈÚ±£ÏÕ»ú¹¹	111.721253	40.796965	160000	471	150105
B01D70201J	Å©´åÉÌÒµÒøÐÐ	111.832298	40.863644	160121	471	150105
B0FFJ2ZRUW	±£ÏÕ¹«Ë¾	111.150316	40.729	160400	471	150121
B0G219BLLQ	±£ÏÕ¹«Ë¾	111.150533	40.726979	160400	471	150121
B0FFKRHLSL	½ðÈÚ±£ÏÕ»ú¹¹	111.150511	40.726933	160000	471	150121
B0FFK921L3	ÖÐ¹úÃñÉúÒøÐÐATM	111.79155	40.87397	160309	471	150102
B0FFGPK07P	½ðÈÚ±£ÏÕ»ú¹¹	111.792594	40.875117	160000	471	150102
B0FFIZIL79	½ðÈÚ±£ÏÕ»ú¹¹	111.635442	40.831883	160000	471	150103
B0FFIZHXY8	½ðÈÚ±£ÏÕ»ú¹¹	111.636401	40.832252	160000	471	150103
B0FFM92CUD	²ÆÎñ¹«Ë¾	111.627546	40.828567	160600	471	150103
B0HB2BURVJ	½ðÈÚ±£ÏÕ»ú¹¹	111.210585	40.266108	160000	471	150122
B0HBGMF1ID	±£ÏÕ¹«Ë¾	111.21045	40.26613	160400	471	150122
B0FFKCK3EY	Å©´åÉÌÒµÒøÐÐ	111.247422	40.270304	160121	471	150122
B0FFM52M98	×Ô¶¯Ìá¿î»ú	111.247178	40.270375	160300	471	150122
B0FFKG0M43	½ðÈÚ±£ÏÕ»ú¹¹	111.15914	40.631246	160000	471	150121
B0FFF5MRCD	½ðÈÚ±£ÏÕ»ú¹¹	111.605642	40.820781	160000	471	150103
B0FFKPCE0Q	½ðÈÚ±£ÏÕ»ú¹¹	111.798517	40.871227	160000	471	150102
B01D7038W3	½ðÈÚ±£ÏÕ»ú¹¹	111.823382	40.373877	160000	471	150123
B01D70OYCL	±£ÏÕ¹«Ë¾	111.823778	40.375649	160400	471	150123
B0FFM88P81	½ðÈÚ±£ÏÕ»ú¹¹	111.822865	40.373965	160000	471	150123
B0G336SH87	½ðÈÚ±£ÏÕ»ú¹¹	111.823491	40.374272	160000	471	150123
B0FFHNHRWV	½ðÈÚ±£ÏÕ»ú¹¹	111.823138	40.375011	160000	471	150123
B0FFKPHCE4	½ðÈÚ±£ÏÕ»ú¹¹	111.823138	40.374503	160000	471	150123
B01D70OXDW	ÖÐ¹úÆ½°²±£ÏÕ¹«Ë¾	111.823574	40.37678	160403	471	150123
B0FFL33XS3	½ðÈÚ±£ÏÕ»ú¹¹	111.976795	40.873185	160000	471	150105
B01D70R9YS	Å©´åÉÌÒµÒøÐÐ	111.419577	39.820125	160121	471	150124
B0G3DN0HOH	½ðÈÚ±£ÏÕ»ú¹¹	111.419859	39.819651	160000	471	150124
B0FFL0CF0Y	ÖÐ¹úÈËÃñ±£ÏÕ¹«Ë¾	111.419905	39.819981	160401	471	150124
B01D703BX9	Å©´åÉÌÒµÒøÐÐ	111.401034	40.742126	160121	471	150121
B0FFL1KC9H	Å©´åÉÌÒµÒøÐÐATM	111.40077	40.742193	160318	471	150121
B01D70OWUQ	Å©´åÉÌÒµÒøÐÐATM	110.921263	40.660077	160318	471	150121
B0FFKOTRC7	½ðÈÚ±£ÏÕ»ú¹¹	110.918071	40.658895	160000	471	150121
B01D703C1R	Å©´åÉÌÒµÒøÐÐ	111.438781	39.817192	160121	471	150124
B01D7020X4	Å©´åÉÌÒµÒøÐÐ	111.1977	40.279823	160121	471	150122
B0GK27K6D0	ÖÐ¹úÈËÊÙ±£ÏÕ¹«Ë¾	111.197834	40.277621	160402	471	150122
B01D7020XC	Å©´åÉÌÒµÒøÐÐ	111.202671	40.282075	160121	471	150122
B0FFKO7OXV	Å©´åÉÌÒµÒøÐÐ	111.20398	40.284506	160121	471	150122
B01D7020X1	Å©´åÉÌÒµÒøÐÐ	111.204993	40.277334	160121	471	150122
B0FFJ350DX	±£ÏÕ¹«Ë¾	111.198692	40.280967	160400	471	150122
B0FFFY7666	½ðÈÚ±£ÏÕ»ú¹¹	111.199219	40.280985	160000	471	150122
B01D7013NC	ÖÐ¹úÈËÃñÒøÐÐ	111.198227	40.27773	160101	471	150122
B01D701FLV	±£ÏÕ¹«Ë¾	111.197907	40.277707	160400	471	150122
B01D7020X2	Å©´åÉÌÒµÒøÐÐ	111.201374	40.277928	160121	471	150122
B0FFJ350EQ	±£ÏÕ¹«Ë¾	111.197376	40.277148	160400	471	150122
B0GDR1EL6O	Å©´åÉÌÒµÒøÐÐATM	111.204064	40.284502	160318	471	150122
B0FFKO2Z1G	Å©´åÉÌÒµÒøÐÐATM	111.197696	40.279898	160318	471	150122
B0FFH1FOHE	ÖÐ¹úÈËÃñ±£ÏÕ¹«Ë¾	111.197692	40.277693	160401	471	150122
B01D703EAV	Å©´åÉÌÒµÒøÐÐATM	111.201341	40.277803	160318	471	150122
B0FFIIUPCV	½ðÈÚ±£ÏÕ»ú¹¹	111.764292	40.86547	160000	471	150102
B0HD7CRGHJ	½ðÈÚ±£ÏÕ»ú¹¹	111.764284	40.865134	160000	471	150102
B0FFI9RDST	½ðÈÚ±£ÏÕ»ú¹¹	111.7668	40.857124	160000	471	150102
B0G3AZDAPE	ÖÐ¹úÒøÐÐ	111.111304	40.727458	160104	471	150121
B0FFM5NPTJ	×Ô¶¯Ìá¿î»ú	111.219108	40.276815	160300	471	150122
B0H6RZ5R71	½ðÈÚ±£ÏÕ»ú¹¹	111.666043	39.916655	160000	471	150124
B01D70P64K	ÖÐ¹úÒøÐÐ	111.735748	40.837482	160104	471	150102
B01D70P5S7	ÖÐ¹úÒøÐÐATM	111.735769	40.837453	160301	471	150102
B0FFG0B995	ÖÐ¹ú¹¤ÉÌÒøÐÐATM	111.729301	40.839042	160302	471	150102
B0FFK9LXO8	ÉÏº£ÆÖ¶«·¢Õ¹ÒøÐÐATM	112.0	40.0	160312	471	150124
B01D70PCM4	ÖÐ¹ú¹¤ÉÌÒøÐÐ	111.69244	40.801098	160105	471	150105
B01D701238	ÖÐ¹úÒøÐÐ	111.696721	40.806141	160104	471	150105
B0FFIK7E5G	ÖÐ¹ú¹¤ÉÌÒøÐÐATM	111.69268	40.801172	160302	471	150105
B01D701UYW	Å©´åÉÌÒµÒøÐÐ	111.687192	40.79942	160121	471	150105
B01D701Q0D	ÖÐ¹úÓÊÕþ´¢ÐîÒøÐÐ	111.687163	40.799475	160139	471	150105
B01D70P41B	ÖÐ¹úÅ©ÒµÒøÐÐATM	111.688493	40.798427	160304	471	150105
B0FFG095FS	×Ô¶¯Ìá¿î»ú	111.692241	40.801069	160300	471	150105
B0FFKGLM0S	ÖÐ¹ú½¨ÉèÒøÐÐATM	111.693742	40.805031	160303	471	150105
B01D70PIR7	ÖÐ¹úÅ©ÒµÒøÐÐATM	111.693169	40.804389	160304	471	150105
B01D7023IB	ÖÐ¹úÒøÐÐATM	111.696732	40.806146	160301	471	150105
B0FFF2S0LB	ÖÐ¹úÃñÉúÒøÐÐ	111.69317	40.80115	160112	471	150105
B01D70PCA6	ÒøÐÐ	111.692149	40.801047	160100	471	150105
B01D701UW4	ÖÐ¹úÅ©ÒµÒøÐÐ	111.688769	40.798593	160107	471	150105
B0FFFZFPJX	Å©´åÉÌÒµÒøÐÐATM	111.687213	40.799454	160318	471	150105
B0FFG2TM7U	ÖÐ¹úÓÊÕþ´¢ÐîÒøÐÐATM	111.687129	40.799538	160336	471	150105
B0FFKE28JK	ÖÐ¹ú¹¤ÉÌÒøÐÐATM	111.54482	40.78735	160302	471	150121
B0FFJV83Y5	ÖÐ¹ú¹¤ÉÌÒøÐÐ	111.544846	40.787408	160105	471	150121
B0FFL07YUO	½ðÈÚ±£ÏÕ»ú¹¹	111.353347	40.188577	160000	471	150122
B0FFL0ZQFP	½ðÈÚ±£ÏÕ»ú¹¹	111.353144	40.188519	160000	471	150122
B01D70123E	ÖÐ¹úÒøÐÐ	111.638119	40.813591	160104	471	150103
B01D70142S	ÖÐ¹ú¹¤ÉÌÒøÐÐ	111.637078	40.813693	160105	471	150103
B01D702PXQ	ÖÐ¹úÓÊÕþ´¢ÐîÒøÐÐ	111.63695	40.813119	160139	471	150103
B01D70242V	ÖÐ¹úÒøÐÐATM	111.638023	40.813547	160301	471	150103
B0FFFQSBE8	½»Í¨ÒøÐÐATM	111.639156	40.814808	160305	471	150103
B0FFJ4UNUA	½ðÈÚ±£ÏÕ»ú¹¹	111.643833	40.816639	160000	471	150103
B0FFKFSREZ	ÖÐ¹úÓÊÕþ´¢ÐîÒøÐÐATM	111.636926	40.813115	160336	471	150103
B01D701F9N	ÖÐ¹ú½¨ÉèÒøÐÐ	111.751756	40.840072	160106	471	150105
B0GRK94DUB	Å©´åÉÌÒµÒøÐÐ	111.752284	40.839989	160121	471	150105
B0FFM15N0F	±£ÏÕ¹«Ë¾	111.752628	40.840061	160400	471	150105
B0FFFY4JCX	½ðÈÚ±£ÏÕ»ú¹¹	111.751835	40.837393	160000	471	150105
B01D70P6AM	Å©´åÉÌÒµÒøÐÐ	111.751966	40.840044	160121	471	150105
B0FFMF25AD	½ðÈÚ±£ÏÕ»ú¹¹	111.754865	40.837707	160000	471	150105
B0FFG1A44O	ÉÏº£ÆÖ¶«·¢Õ¹ÒøÐÐATM	111.748587	40.839223	160312	471	150105
B0FFI0BNF3	Å©´åÉÌÒµÒøÐÐ	111.750967	40.837235	160121	471	150105
B0FFHNVKGT	±£ÏÕ¹«Ë¾	111.736173	40.820259	160400	471	150105
B0FFI9NNEA	×Ô¶¯Ìá¿î»ú	111.734308	40.816808	160300	471	150105
B01D702V5H	ÖÐ¹ú¹¤ÉÌÒøÐÐATM	111.727597	40.826674	160302	471	150105
B01D702ZBZ	ÒøÐÐ	111.730802	40.819163	160100	471	150105
B01D702U8D	½ðÈÚ±£ÏÕ»ú¹¹	111.732932	40.823837	160000	471	150105
B0FFF4QZCT	ÕÐÉÌÒøÐÐ	111.733509	40.81861	160109	471	150105
B0FFFW3BNA	ÖÐÐÅÒøÐÐ	111.7364	40.820389	160111	471	150105
B0FFGSR4NB	ÒøÐÐ	111.734285	40.816876	160100	471	150105
B01D70PCXT	ÐËÒµÒøÐÐ	111.729974	40.81901	160118	471	150105
B01D702V5E	ÖÐ¹ú¹¤ÉÌÒøÐÐ	111.727568	40.826676	160105	471	150105
B0FFHNYC7D	½ðÈÚ±£ÏÕ»ú¹¹	111.734451	40.819776	160000	471	150105
B0FFI9NMK6	ÕÐÉÌÒøÐÐATM	111.733587	40.818715	160306	471	150105
B0FFGSJDYF	½ðÈÚ±£ÏÕ»ú¹¹	111.733584	40.818724	160000	471	150105
B0FFIZ5T7H	½ðÈÚ±£ÏÕ»ú¹¹	111.736489	40.820436	160000	471	150105
B0FFF9TPM6	Ö¤È¯ÓªÒµÌü	111.730619	40.819042	160501	471	150105
B0FFFY4KVF	ÖÐÐÅÒøÐÐATM	111.736412	40.82044	160308	471	150105
B0FFF2D0ZU	½ðÈÚ±£ÏÕ»ú¹¹	111.730673	40.819136	160000	471	150105
B0FFI9JCXE	ÖÐ¹ú¹¤ÉÌÒøÐÐATM	111.731972	40.823009	160302	471	150105
B0FFI9NM2B	×Ô¶¯Ìá¿î»ú	111.730497	40.819125	160300	471	150105
B01D70PCIH	ÒøÐÐ	111.730277	40.819076	160100	471	150105
B0FFFS34NJ	ÐËÒµÒøÐÐATM	111.730016	40.819016	160315	471	150105
B01D703E9U	×Ô¶¯Ìá¿î»ú	111.731026	40.819205	160300	471	150105
B0FFG9AG86	±£ÏÕ¹«Ë¾	111.736226	40.820678	160400	471	150105
B01D701G0A	ÖÐ¹ú¹¤ÉÌÒøÐÐ	111.693425	40.814265	160105	471	150105
B01D701DCD	ÖÐ¹ú½¨ÉèÒøÐÐ	111.692927	40.815397	160106	471	150105
B01D701V56	ÖÐ¹úÒøÐÐ	111.68868	40.809365	160104	471	150105
B01D701UW8	ÖÐ¹úÅ©ÒµÒøÐÐ	111.692299	40.816446	160107	471	150105
B01D701QS6	ÒøÐÐ	111.692477	40.81623	160100	471	150105
B01D70PCM6	ÖÐ¹úÅ©ÒµÒøÐÐ	111.696112	40.810185	160107	471	150105
B0FFG2T8QA	Å©´åÉÌÒµÒøÐÐ	111.69315	40.814921	160121	471	150105
B0FFG0908V	ÖÐ¹ú½¨ÉèÒøÐÐATM	111.691173	40.810564	160303	471	150105
B0FFIKBM78	ÖÐ¹úÓÊÕþ´¢ÐîÒøÐÐ	111.693009	40.815253	160139	471	150105
B0FFHP7EH3	ÐËÒµÒøÐÐ	111.695278	40.809624	160118	471	150105
B0G2U95USH	ÒøÐÐ	111.695546	40.809079	160100	471	150105
B01D702ZSB	ÖÐ¹úÒøÐÐATM	111.688618	40.809388	160301	471	150105
B01D703EDE	ÖÐ¹ú¹¤ÉÌÒøÐÐATM	111.693464	40.814227	160302	471	150105
B0FFL5FV93	½ðÈÚ±£ÏÕ»ú¹¹	111.692428	40.816477	160000	471	150105
B0FFKFC48A	ÐËÒµÒøÐÐATM	111.695445	40.809457	160315	471	150105
B01D7016QM	ÖÐ¹ú½¨ÉèÒøÐÐATM	111.692928	40.815396	160303	471	150105
B0FFGBNZNS	Ö¤È¯¹«Ë¾	111.692432	40.816351	160500	471	150105
B01D70PDFP	ÖÐ¹úÅ©ÒµÒøÐÐATM	111.69604	40.810338	160304	471	150105
B01D70PFRR	ÖÐ¹ú½¨ÉèÒøÐÐATM	111.693344	40.816086	160303	471	150105
B01D701UW9	ÖÐ¹úÅ©ÒµÒøÐÐATM	111.692374	40.816421	160304	471	150105
B01D701QS7	×Ô¶¯Ìá¿î»ú	111.692425	40.816277	160300	471	150105
B0FFJ8O539	ÖÐ¹úÈËÃñ±£ÏÕ¹«Ë¾	111.896505	40.620051	160401	471	150123
B0FFKZPDI3	½ðÈÚ±£ÏÕ»ú¹¹	111.89652	40.619887	160000	471	150123
B01D7020XL	Å©´åÉÌÒµÒøÐÐ	111.15899	40.276199	160121	471	150122
B0FFH1JX3O	ÖÐ¹ú½¨ÉèÒøÐÐ	111.652856	40.8547	160106	471	150102
B01D70R9DN	ÖÐ¹úÒøÐÐ	111.651594	40.854526	160104	471	150102
B0FFF2YRY2	ÖÐ¹úÒøÐÐATM	111.651617	40.85453	160301	471	150102
B0FFF42OTS	ÕÐÉÌÒøÐÐ	111.650887	40.854408	160109	471	150102
B0FFG2YEPX	ÖÐ¹ú¹¤ÉÌÒøÐÐ	111.652255	40.854636	160105	471	150102
B0FFG2YES8	Å©´åÉÌÒµÒøÐÐ	111.652632	40.854683	160121	471	150102
B0FFG2TFYT	»ªÏÄÒøÐÐ	111.651131	40.854449	160110	471	150102
B01D70PFZ4	ÖÐ¹ú¹¤ÉÌÒøÐÐ	111.656661	40.84971	160105	471	150102
B0FFG2THI5	ÕÐÉÌÒøÐÐATM	111.650862	40.854374	160306	471	150102
B0FFG2YESC	ÖÐ¹ú¹¤ÉÌÒøÐÐATM	111.652314	40.854601	160302	471	150102
B0FFJF5CMM	Å©´åÉÌÒµÒøÐÐ	111.650225	40.847762	160121	471	150102
B0FFM6LF0Q	ÖÐ¹úÌ«Æ½Ñó±£ÏÕ	111.650747	40.847192	160405	471	150102
B01D70P4JB	ÖÐ¹úÓÊÕþ´¢ÐîÒøÐÐATM	111.650126	40.854262	160336	471	150102
B0FFI8P7PZ	»ªÏÄÒøÐÐATM	111.651131	40.854449	160307	471	150102
B0G26YJ831	ÖÐ¹ú¹¤ÉÌÒøÐÐATM	111.656614	40.849791	160302	471	150102
B01D70QJE1	ÖÐ¹úÓÊÕþ´¢ÐîÒøÐÐ	111.650069	40.854252	160139	471	150102
B0FFKGL37A	Å©´åÉÌÒµÒøÐÐATM	111.650232	40.847817	160318	471	150102
B0FFG2YEO6	Å©´åÉÌÒµÒøÐÐATM	111.652668	40.854646	160318	471	150102
B0H1XU4UR4	²ÆÎñ¹«Ë¾	111.650192	40.84831	160600	471	150102
B0G3U538D3	Å©´åÉÌÒµÒøÐÐATM	111.254023	40.57032	160318	471	150121
B01D7020RK	Å©´åÉÌÒµÒøÐÐ	111.25397	40.570465	160121	471	150121
B0G1SLDY8P	ÖÐ¹ú½¨ÉèÒøÐÐ	111.682766	40.831366	160106	471	150102
B01D701UWX	ÖÐ¹úÈËÃñ±£ÏÕ¹«Ë¾	111.68668	40.829216	160401	471	150102
B01D701UWA	ÖÐ¹úÅ©ÒµÒøÐÐ	111.686181	40.830077	160107	471	150102
B01D701255	ÖÐ¹úÒøÐÐ	111.678933	40.829553	160104	471	150102
B0FFG2TKSR	ÖÐ¹ú½¨ÉèÒøÐÐATM	111.682812	40.831376	160303	471	150102
B0FFHHQ3EQ	ÖÐ¹úÈËÃñ±£ÏÕ¹«Ë¾	111.687421	40.829414	160401	471	150102
B01D702KU5	ÖÐ¹úÒøÐÐATM	111.678975	40.829458	160301	471	150102
B01D702M0M	ÖÐ¹úÅ©ÒµÒøÐÐATM	111.686229	40.82971	160304	471	150102
B0FFG1YIGA	½ðÈÚ±£ÏÕ»ú¹¹	111.677633	40.830429	160000	471	150102
B0FFL5JFLU	½ðÈÚ±£ÏÕ»ú¹¹	111.686704	40.829207	160000	471	150102
B0HGV4N7UW	½ðÈÚ±£ÏÕ»ú¹¹	111.680258	40.827361	160000	471	150102
B0FFFEIIJK	ÖÐ¹úÃñÉúÒøÐÐ	111.722005	40.818002	160112	471	150105
B0FFMALB2D	±£ÏÕ¹«Ë¾	111.722192	40.826346	160400	471	150105
B0GRDCHR59	Ö¤È¯¹«Ë¾	111.726552	40.826462	160500	471	150105
B01D7016M5	ÖÐ¹ú½¨ÉèÒøÐÐ	111.71863	40.824864	160106	471	150105
B01D70PDK7	Ö¤È¯¹«Ë¾	111.726238	40.826264	160500	471	150105
B0G3F7LR6Q	ÕÐÉÌÒøÐÐ	111.721126	40.818282	160109	471	150105
B0FFGSIX7I	ÒøÐÐ	111.72493	40.818069	160100	471	150105
B01D701QRY	ÒøÐÐ	111.720967	40.817704	160100	471	150105
B0FFH59MBN	Ì©¿µÈËÊÙ±£ÏÕ¹«Ë¾	111.723959	40.825204	160408	471	150105
B0FFFDYYF0	Å©´åÉÌÒµÒøÐÐ	111.724918	40.825939	160121	471	150105
B01D7010CA	ÒøÐÐ	111.71802	40.825198	160100	471	150105
B0FFF4KTP8	ÖÐ¹ú½¨ÉèÒøÐÐ	111.725548	40.826062	160106	471	150105
B0FFI9FHUH	Ì©¿µÈËÊÙ±£ÏÕ¹«Ë¾	111.724	40.825205	160408	471	150105
B0G2GCO8QN	Ì©¿µÈËÊÙ±£ÏÕ¹«Ë¾	111.724613	40.826074	160408	471	150105
B01D70PD18	Å©´åÉÌÒµÒøÐÐ	111.72553	40.819155	160121	471	150105
B01D70P53B	ÖÐ¹ú¹â´óÒøÐÐ	111.717179	40.816942	160113	471	150105
B0FFIBUKAR	ÖÐ¹úÓÊÕþ´¢ÐîÒøÐÐ	111.720758	40.817598	160139	471	150105
B01D70P4IH	½ðÈÚ±£ÏÕ»ú¹¹	111.720419	40.81805	160000	471	150105
B0FFG09HCQ	ÕÐÉÌÒøÐÐATM	111.721095	40.818348	160306	471	150105
B0GDD9Y2WP	Ö¤È¯¹«Ë¾	111.722339	40.826419	160500	471	150105
B0GKRDC0H6	½ðÈÚ±£ÏÕ»ú¹¹	111.722462	40.826401	160000	471	150105
B0G0L9HZJF	Ö¤È¯¹«Ë¾	111.725441	40.826035	160500	471	150105
B0GUCH5YNZ	½ðÈÚ±£ÏÕ»ú¹¹	111.723775	40.82656	160000	471	150105
B0GRBSFYIW	ÖÐ¹úÆ½°²±£ÏÕ¹«Ë¾	111.726168	40.826378	160403	471	150105
B0FFI9KQ39	ÖÐ¹ú½¨ÉèÒøÐÐATM	111.718651	40.824811	160303	471	150105
B01D70P42W	ÖÐ¹ú¹â´óÒøÐÐATM	111.717177	40.816949	160310	471	150105
B0FFKWOL8O	Å©´åÉÌÒµÒøÐÐATM	111.724355	40.826204	160318	471	150105
B0FFFY3PJS	ÖÐ¹úÃñÉúÒøÐÐATM	111.721959	40.818004	160309	471	150105
B01D70P6DB	½ðÈÚ±£ÏÕ»ú¹¹	111.717999	40.816996	160000	471	150105
B0FFG08W2T	ÉÏº£ÆÖ¶«·¢Õ¹ÒøÐÐATM	111.723725	40.825917	160312	471	150105
B0FFI9FBED	×Ô¶¯Ìá¿î»ú	111.72469	40.818032	160300	471	150105
B0FFFE9UXI	ÖÐ¹úÈËÃñ±£ÏÕ¹«Ë¾	111.723973	40.825901	160401	471	150105
B01D701UYD	Å©´åÉÌÒµÒøÐÐ	111.721279	40.817908	160121	471	150105
B0FFFWJUF7	ÖÐ¹ú½¨ÉèÒøÐÐATM	111.725501	40.82609	160303	471	150105
B0FFFY4DG3	Ì©¿µÈËÊÙ±£ÏÕ¹«Ë¾	111.724007	40.825263	160408	471	150105
B0GKN65N9R	Æ½°²ÒøÐÐ	111.72255	40.826448	160117	471	150105
B0FFLO3860	ÒøÐÐ	111.783896	40.83588	160100	471	150105
B01D70RAGD	ÖÐ¹ú½¨ÉèÒøÐÐ	111.777824	40.834538	160106	471	150105
B0FFKRDZFR	½ðÈÚ±£ÏÕ»ú¹¹	111.778537	40.83477	160000	471	150105
B01D70RAGE	ÖÐ¹ú½¨ÉèÒøÐÐATM	111.77802	40.834591	160303	471	150105
B0HA7ZXRVQ	½ðÈÚ±£ÏÕ»ú¹¹	111.777515	40.833613	160000	471	150105
B0FFKFH4L0	½ðÈÚ±£ÏÕ»ú¹¹	111.785528	40.836503	160000	471	150105
B0G3LZG5NC	×Ô¶¯Ìá¿î»ú	111.783916	40.835913	160300	471	150105
B0FFKDQL85	ÒøÐÐ	111.785402	40.836548	160100	471	150105
B0FFKPCCCR	×Ô¶¯Ìá¿î»ú	111.785408	40.836607	160300	471	150105
B01D70P4E7	ÐËÒµÒøÐÐ	111.672737	40.812662	160118	471	150102
B01D701BXW	ÖÐ¹ú¹¤ÉÌÒøÐÐ	111.672839	40.812462	160105	471	150102
B0HUAZZMUZ	Ö¤È¯ÓªÒµÌü	111.672598	40.812964	160501	471	150102
B0FFIU3D9F	½ðÈÚ±£ÏÕ»ú¹¹	111.670265	40.815069	160000	471	150103
B01D70P42J	½ðÈÚ±£ÏÕ»ú¹¹	111.667303	40.812876	160000	471	150103
B0GKAH2OP1	±£ÏÕ¹«Ë¾	111.670001	40.815465	160400	471	150103
B0FFGT6NEU	ÖÐ¹ú¹¤ÉÌÒøÐÐATM	111.676787	40.812895	160302	471	150105
B0FFF2SKA1	½ðÈÚ±£ÏÕ»ú¹¹	111.675128	40.80834	160000	471	150105
B01D701UWJ	ÖÐ¹úÅ©ÒµÒøÐÐ	111.672216	40.811891	160107	471	150103
B01D701QFH	Ö¤È¯¹«Ë¾	111.672688	40.812798	160500	471	150102
B01D70P4N3	ÐËÒµÒøÐÐATM	111.67276	40.812627	160315	471	150102
B0FFG4GJY1	Ö¤È¯ÓªÒµÌü	111.674691	40.808891	160501	471	150105
B01D70P6BV	Ôü´òÒøÐÐ	111.67288	40.809837	160125	471	150103
B01D701I55	ÖÐ¹ú½¨ÉèÒøÐÐ	111.674394	40.807668	160106	471	150103
B01D701107	ÒøÐÐ	111.667238	40.816092	160100	471	150103
B01D702DTO	ÖÐ¹úÅ©ÒµÒøÐÐ	111.667757	40.813234	160107	471	150103
B0GU5AVZ8W	ÒøÐÐ	111.675145	40.808362	160100	471	150105
B0FFHQTZ19	½ðÈÚ±£ÏÕ»ú¹¹	111.672336	40.811661	160000	471	150103
B01D703E9G	ÖÐ¹ú¹¤ÉÌÒøÐÐATM	111.672866	40.812457	160302	471	150105
B01D70PE3L	Ö¤È¯ÓªÒµÌü	111.675574	40.808676	160501	471	150105
B0FFLENTX9	ÖÐ¹ú¹¤ÉÌÒøÐÐ	111.667385	40.814653	160105	471	150103
B0FFI02TAL	½ðÈÚ±£ÏÕ»ú¹¹	111.671189	40.813848	160000	471	150103
B01D702E81	ÖÐ¹úÅ©ÒµÒøÐÐATM	111.672228	40.81192	160304	471	150103
B01D702SRB	ÖÐ¹úÓÊÕþ´¢ÐîÒøÐÐ	111.674966	40.816618	160139	471	150102
B0FFI8K2XL	ÕÐÉÌÒøÐÐATM	111.670125	40.815927	160306	471	150103
B0FFFZQVSO	×Ô¶¯Ìá¿î»ú	111.667297	40.816082	160300	471	150103
B01D703EC9	ÖÐ¹úÓÊÕþ´¢ÐîÒøÐÐATM	111.674952	40.816624	160336	471	150102
B0FFMF0OSG	ÖÐ¹ú¹¤ÉÌÒøÐÐATM	111.667499	40.814612	160302	471	150103
B01D701QS0	ÒøÐÐ	111.674632	40.807194	160100	471	150103
B01D7023CR	ÖÐ¹ú½¨ÉèÒøÐÐATM	111.674534	40.807476	160303	471	150103
B01D70P4WT	½ðÈÚ±£ÏÕ»ú¹¹	111.675302	40.808224	160000	471	150105
B01D702ZXO	×Ô¶¯Ìá¿î»ú	111.674589	40.807283	160300	471	150103
B01D7017LM	Å©´åÉÌÒµÒøÐÐ	112.038251	40.881038	160121	471	150105
B0GRP1NL5M	×Ô¶¯Ìá¿î»ú	111.178868	40.729527	160300	471	150121
B0FFM97SHT	ÒøÐÐ	111.178702	40.729132	160100	471	150121
B01D70210N	ÖÐ¹úÅ©ÒµÒøÐÐ	111.198335	40.273264	160107	471	150122
B0GRHMRORV	½ðÈÚ±£ÏÕ»ú¹¹	111.198484	40.273615	160000	471	150122
B01D7020WO	Å©´åÉÌÒµÒøÐÐ	111.201143	40.273429	160121	471	150122
B0FFKNI3AE	×Ô¶¯Ìá¿î»ú	111.200848	40.273032	160300	471	150122
B0G2PAH0DS	½ðÈÚ±£ÏÕ»ú¹¹	111.199338	40.274813	160000	471	150122
B0HRS9TEBC	½ðÈÚ±£ÏÕ»ú¹¹	111.200408	40.275969	160000	471	150122
B01D70P9OK	±£ÏÕ¹«Ë¾	111.205581	40.273053	160400	471	150122
B0FFGKXSSL	±£ÏÕ¹«Ë¾	111.199232	40.274456	160400	471	150122
B01D7020WL	ÖÐ¹úÓÊÕþ´¢ÐîÒøÐÐ	111.199997	40.2751	160139	471	150122
B0FFH5IT7D	ÖÐ¹úÅ©ÒµÒøÐÐ	111.718695	40.786147	160107	471	150105
B0GK1142MG	½ðÈÚ±£ÏÕ»ú¹¹	111.724954	40.780733	160000	471	150105
B0FFHCSP0J	ÖÐ¹úÅ©ÒµÒøÐÐATM	111.718709	40.786162	160304	471	150105
B01D701F0M	Å©´åÉÌÒµÒøÐÐ	111.595216	40.790579	160121	471	150103
B0FFI8RREY	Å©´åÉÌÒµÒøÐÐATM	111.595193	40.790676	160318	471	150103
B0G2Y9SUD0	Ö¤È¯ÓªÒµÌü	111.747084	40.828229	160501	471	150105
B0HG5LDIDS	ÖÐ¹úÈËÊÙ±£ÏÕ¹«Ë¾	111.749803	40.827371	160402	471	150105
B01D70P60K	ÖÐ¹ú½¨ÉèÒøÐÐ	111.747264	40.828261	160106	471	150105
B0GKS6E9R0	½ðÈÚ±£ÏÕ»ú¹¹	111.749749	40.827459	160000	471	150105
B0FFMHLQUK	½ðÈÚ±£ÏÕ»ú¹¹	111.749803	40.827371	160000	471	150105
B0GR2KACRV	½ðÈÚ±£ÏÕ»ú¹¹	111.749722	40.827922	160000	471	150105
B0FFJNAUEN	Æ½°²ÒøÐÐ	111.749624	40.82796	160117	471	150105
B0FFL6YP2G	½ðÈÚ±£ÏÕ»ú¹¹	111.749342	40.827911	160000	471	150105
B01D70P46I	ÖÐ¹ú½¨ÉèÒøÐÐATM	111.747129	40.828271	160303	471	150105
B0FFK21HTL	ÕÐÉÌÒøÐÐATM	111.667462	40.855379	160306	471	150102
B0G2COCVL7	±£ÏÕ¹«Ë¾	111.442995	41.093578	160400	471	150125
B0FFHDVL2D	ÒøÐÐ	111.444948	41.092988	160100	471	150125
B0G0FXCGYM	½ðÈÚ±£ÏÕ»ú¹¹	111.442985	41.093645	160000	471	150125
B0FFKR2HB4	±£ÏÕ¹«Ë¾	111.44526	41.089287	160400	471	150125
B01D70RCMN	ÖÐ¹úÓÊÕþ´¢ÐîÒøÐÐ	111.443589	41.09231	160139	471	150125
B0FFFRPRRW	Ì©¿µÈËÊÙ±£ÏÕ¹«Ë¾	111.441962	41.093944	160408	471	150125
B0FFM898NI	½ðÈÚ±£ÏÕ»ú¹¹	111.446691	41.095358	160000	471	150125
B0FFI2D3L6	ÖÐ¹úÅ©ÒµÒøÐÐ	111.445635	41.089331	160107	471	150125
B0FFKR5PFW	ÖÐ¹úÅ©ÒµÒøÐÐATM	111.445619	41.089336	160304	471	150125
B0FFGSFBNL	Å©´åÉÌÒµÒøÐÐATM	111.445096	41.093006	160318	471	150125
B01D70RCMO	ÖÐ¹úÓÊÕþ´¢ÐîÒøÐÐATM	111.443689	41.092605	160336	471	150125
B01D702QNQ	½»Í¨ÒøÐÐ	111.66529	40.826715	160108	471	150102
B0FFHNM39I	ÖÐ¹úÓÊÕþ´¢ÐîÒøÐÐ|Éú»î·þÎñ	111.662679	40.820786	160139|070400	471	150103
B01D702RB8	ÖÐ¹úÓÊÕþ´¢ÐîÒøÐÐ	111.662673	40.820803	160139	471	150103
B01D702E4H	ÖÐ¹úÒøÐÐ	111.663429	40.817974	160104	471	150103
B0FFICNF1T	ÖÐÐÅÒøÐÐ	111.665104	40.819928	160111	471	150103
B01D702ATX	ÖÐÐÅÒøÐÐATM	111.665079	40.819888	160308	471	150103
B0FFKXNLVK	ÖÐ¹ú¹¤ÉÌÒøÐÐ	111.661795	40.826278	160105	471	150102
B01D7023F2	ÖÐ¹ú¹¤ÉÌÒøÐÐ	111.666447	40.8239	160105	471	150103
B01D70P6O4	ÖÐ¹úÓÊÕþ´¢ÐîÒøÐÐ	111.663425	40.817727	160139	471	150103
B01D70112A	ÒøÐÐ	111.663044	40.826483	160100	471	150102
B01D70240G	ÖÐ¹úÈËÃñÒøÐÐ	111.664401	40.826132	160101	471	150103
B01D702E4K	ÖÐ¹úÒøÐÐATM	111.663429	40.817695	160301	471	150103
B01D70P4RA	ÖÐ¹úÓÊÕþ´¢ÐîÒøÐÐATM	111.663459	40.81766	160336	471	150103
B0FFG9H730	ÖÐ¹úÒøÐÐ	111.65708	40.824504	160104	471	150103
B0FFJOIETJ	±£ÏÕ¹«Ë¾	111.66512	40.819911	160400	471	150103
B01D7020YU	Å©´åÉÌÒµÒøÐÐ	111.764518	40.182352	160121	471	150123
B0G3TAPAX3	½ðÈÚ±£ÏÕ»ú¹¹	111.76133	40.179105	160000	471	150123
B0FFMB3H94	Å©´åÉÌÒµÒøÐÐATM	111.764681	40.182372	160318	471	150123
B01D7020YR	ÖÐ¹úÓÊÕþ´¢ÐîÒøÐÐ	111.761276	40.179098	160139	471	150123
B01D7020XX	Å©´åÉÌÒµÒøÐÐ	111.373468	40.2541	160121	471	150122
B0FFGLB4A2	Å©´åÉÌÒµÒøÐÐ	111.725571	40.756279	160121	471	150105
B0G1NL57CI	Å©´åÉÌÒµÒøÐÐATM	111.725556	40.756222	160318	471	150105
B0G2CU92HY	Å©´åÉÌÒµÒøÐÐATM	111.725586	40.756215	160318	471	150105
B01D70RALR	½ðÈÚ±£ÏÕ»ú¹¹	111.48436	40.748522	160000	471	150121
B0FFFPX677	»ªÏÄÒøÐÐATM	111.779282	40.849138	160307	471	150102
B01D701UZ2	Å©´åÉÌÒµÒøÐÐ	111.664864	40.775502	160121	471	150104
B01D70OX6O	Å©´åÉÌÒµÒøÐÐATM	111.664929	40.775449	160318	471	150104
B01D70PGQR	ÖÐ¹úÅ©ÒµÒøÐÐ	111.695238	40.819908	160107	471	150102
B0H61ZNC3L	Ö¤È¯¹«Ë¾	111.688417	40.818306	160500	471	150102
B01D701UW7	ÖÐ¹úÅ©ÒµÒøÐÐATM	111.689461	40.8228	160304	471	150102
B01D70PEJB	ÖÐ¹úÅ©ÒµÒøÐÐATM	111.695104	40.819872	160304	471	150102
B0FFFFUTW6	ÖÐ¹ú½¨ÉèÒøÐÐATM	111.692013	40.819014	160303	471	150102
B0H6TU7CGB	½ðÈÚ±£ÏÕ»ú¹¹	111.688442	40.818302	160000	471	150102
B01D702RA9	ÒøÐÐÏà¹Ø	111.691671	40.82258	160200	471	150102
B01D701MTG	»ªÏÄÒøÐÐ	111.689474	40.822721	160110	471	150102
B0FFF6FQP9	ÒøÐÐ	111.690895	40.821478	160100	471	150102
B01D701UW6	ÖÐ¹úÅ©ÒµÒøÐÐ	111.689437	40.822832	160107	471	150102
B01D7010F5	ÒøÐÐ	111.690563	40.820634	160100	471	150102
B01D701236	ÖÐ¹úÒøÐÐ	111.688939	40.824106	160104	471	150102
B0G2J5JD3V	ÖÐ¹úÅ©ÒµÒøÐÐ	111.68944	40.822823	160107	471	150102
B01D70PH1K	½ðÈÚ±£ÏÕ»ú¹¹	111.689407	40.822852	160000	471	150102
B0FFHNRTV6	ÖÐ¹ú½¨ÉèÒøÐÐ	111.692044	40.819015	160106	471	150102
B01D70PGCS	ÖÐÐÅÒøÐÐ	111.69154	40.826543	160111	471	150102
B01D701MTH	»ªÏÄÒøÐÐATM	111.689445	40.822807	160307	471	150102
B0FFG2TFRL	Å©´åÉÌÒµÒøÐÐ	111.695029	40.819776	160121	471	150102
B01D701V5R	ÖÐ¹úÒøÐÐATM	111.688955	40.824143	160301	471	150102
B01D702096	ÖÐ¹ú½¨ÉèÒøÐÐ	111.689037	40.823766	160106	471	150102
B01D70PFG4	ÖÐ¹ú½¨ÉèÒøÐÐ	111.686881	40.817797	160106	471	150102
B0FFIKBOA8	ÖÐ¹úÒøÐÐ|½ðÈÚ±£ÏÕ·þÎñ	111.688946	40.824147	160104|160200	471	150102
B01D70PFTF	ÒøÐÐÏà¹Ø	111.691806	40.822653	160200	471	150102
B01D70PG2J	ÕÐÉÌÒøÐÐATM	111.690067	40.823316	160306	471	150102
B0FFG2SXA4	ÖÐÐÅÒøÐÐATM	111.691678	40.826579	160308	471	150102
B0FFHN811E	½ðÈÚ±£ÏÕ»ú¹¹	111.689593	40.82511	160000	471	150102
B0HUV14YAT	ÒøÐÐ	111.446746	41.099618	160100	471	150125
B01D701HS2	ÖÐ¹úÈËÃñÒøÐÐ	111.446874	41.099627	160101	471	150125
B0FFM0OY9J	ÖÐ¹ú¹¤ÉÌÒøÐÐATM	111.631027	40.84679	160302	471	150103
B0FFKLS0AE	Å©´åÉÌÒµÒøÐÐATM	111.627074	40.837196	160318	471	150103
B0FFGMBOQD	ÕÐÉÌÒøÐÐ	111.718971	40.882305	160109	471	150102
B0G3XHE0MY	½ðÈÚ±£ÏÕ»ú¹¹	111.806421	40.378541	160000	471	150123
B01D70RBZU	ÒøÐÐ	111.475001	40.755615	160100	471	150121
B01D702W7C	ÖÐ¹úÓÊÕþ´¢ÐîÒøÐÐ|Éú»î·þÎñ	111.71406	40.810525	160139|070400	471	150105
B0FFFAJFGU	ÕÐÉÌÒøÐÐ	111.792839	40.459354	160109	471	150123
B01D70PB3Y	Å©´åÉÌÒµÒøÐÐ	111.626474	40.865829	160121	471	150103
B01D70PB2U	Å©´åÉÌÒµÒøÐÐATM	111.626578	40.865894	160318	471	150103
B0FFK9N5YK	ÕÐÉÌÒøÐÐATM	111.671089	40.773217	160306	471	150104
B01D70OX30	ÖÐ¹úÓÊÕþ´¢ÐîÒøÐÐ	111.667686	40.772023	160139	471	150104
B0FFI9NBHA	ÖÐ¹úÓÊÕþ´¢ÐîÒøÐÐATM	111.667693	40.77202	160336	471	150104
B0HGJAHGT9	½ðÈÚ±£ÏÕ»ú¹¹	111.676601	40.768137	160000	471	150104
B0G3X5E8AG	Å©´åÉÌÒµÒøÐÐ	111.548913	40.778643	160121	471	150121
B0FFKG082U	½ðÈÚ±£ÏÕ»ú¹¹	111.548967	40.780232	160000	471	150121
B0GRH4PB72	Å©´åÉÌÒµÒøÐÐATM	111.196707	40.579026	160318	471	150121
B0FFH6PQWO	½ðÈÚ±£ÏÕ»ú¹¹	111.554801	40.799503	160000	471	150121
B0FFGAQC38	ÖÐ¹ú¹¤ÉÌÒøÐÐ	111.167425	40.72712	160105	471	150121
B0FFI7HPD0	ÖÐ¹ú¹¤ÉÌÒøÐÐATM	111.167304	40.727117	160302	471	150121
B0FFJ4VNKL	½ðÈÚ±£ÏÕ»ú¹¹	111.743703	40.548821	160000	471	150121
B01D701ZVJ	Å©´åÉÌÒµÒøÐÐ	110.786168	40.92724	160121	471	150125
B0FFKI63BV	½ðÈÚ±£ÏÕ»ú¹¹	111.711621	40.791836	160000	471	150105
B0FFI9QYTW	ÕÐÉÌÒøÐÐATM	111.783562	40.47642	160306	471	150123
B01D701USK	ÖÐ¹ú½¨ÉèÒøÐÐ	111.670126	40.829301	160106	471	150102
B01D70237W	ÖÐ¹ú½¨ÉèÒøÐÐ	111.674964	40.828507	160106	471	150102
B0FFG0RD2K	ÖÐ¹úÃñÉúÒøÐÐ	111.671113	40.828724	160112	471	150102
B0FFG2SZE0	ÕÐÉÌÒøÐÐ	111.670472	40.828786	160109	471	150102
B01D701QRW	ÒøÐÐ	111.673158	40.82934	160100	471	150102
B01D7010A1	ÒøÐÐ	111.673231	40.834897	160100	471	150102
B01D70PCX3	ÖÐ¹ú¹¤ÉÌÒøÐÐ	111.66931	40.828705	160105	471	150102
B0FFH1TXSI	ÖÐ¹úÓÊÕþ´¢ÐîÒøÐÐ	111.670692	40.82927	160139	471	150102
B0HRRSS1J1	ÐËÒµÒøÐÐ	111.670679	40.828766	160118	471	150102
B0FFG2T6VX	ÕÐÉÌÒøÐÐATM	111.670471	40.82872	160306	471	150102
B01D702NY2	ÖÐ¹úÓÊÕþ´¢ÐîÒøÐÐ	111.667069	40.829501	160139	471	150102
B01D701USL	ÖÐ¹ú½¨ÉèÒøÐÐATM	111.670336	40.829272	160303	471	150102
B01D70PDYE	ÖÐ¹ú¹¤ÉÌÒøÐÐATM	111.669416	40.828678	160302	471	150102
B01D702NIZ	ÖÐ¹ú½¨ÉèÒøÐÐATM	111.674945	40.828523	160303	471	150102
B01D701K7E	ÖÐ¹úÓÊÕþ´¢ÐîÒøÐÐATM	111.670626	40.829276	160336	471	150102
B0FFFSPLZO	ÖÐ¹úÃñÉúÒøÐÐATM	111.671143	40.828731	160309	471	150102
B01D702NY7	ÖÐ¹úÓÊÕþ´¢ÐîÒøÐÐATM	111.667301	40.829453	160336	471	150102
B0FFF44ZK5	ÖÐ¹ú¹¤ÉÌÒøÐÐ	111.671636	40.836647	160105	471	150102
B01D701QS5	×Ô¶¯Ìá¿î»ú	111.673229	40.834903	160300	471	150102
B0FFICJVLW	ÖÐ¹úÓÊÕþ´¢ÐîÒøÐÐ	111.793361	40.499483	160139	471	150123
B0FFL49R51	ÖÐ¹úÓÊÕþ´¢ÐîÒøÐÐATM	111.793276	40.499457	160336	471	150123
B01D703C6H	ÖÐ¹úÒøÐÐATM	111.852726	40.899221	160301	471	150105
B0FFFFK1MY	ÖÐ¹ú½¨ÉèÒøÐÐATM	111.852942	40.897177	160303	471	150105
B0HUMCV41G	ÖÐ¹ú½¨ÉèÒøÐÐ	111.547239	40.788745	160106	471	150121
B0FFJ1JOM5	ÖÐ¹ú¹¤ÉÌÒøÐÐATM	111.554532	40.791931	160302	471	150121
B0FFK2C7GD	ÖÐ¹úÓÊÕþ´¢ÐîÒøÐÐATM	111.547318	40.78854	160336	471	150121
B0H1Z57ZOT	ÖÐ¹ú½¨ÉèÒøÐÐATM	111.54736	40.788817	160303	471	150121
B0FFIYFXHA	ÖÐ¹úÓÊÕþ´¢ÐîÒøÐÐ	111.547153	40.788695	160139	471	150121
B0FFFDWC30	ÖÐ¹ú¹¤ÉÌÒøÐÐATM	111.666668	40.799475	160302	471	150104
B0G2KKQCGA	»ªÌ©²Æ²ú±£ÏÕ¹É·ÝÓÐÏÞ¹«Ë¾	111.664007	40.797363	160407	471	150104
B01D7019E2	ÖÐ¹úÅ©ÒµÒøÐÐ	111.665407	40.800719	160107	471	150104
B0FFJC49TQ	Ö¤È¯ÓªÒµÌü	111.665463	40.802309	160501	471	150104
B0GU5AUPNA	ÒøÐÐ	111.663438	40.803116	160100	471	150104
B0FFHVXQ5A	ÉÏº£ÆÖ¶«·¢Õ¹ÒøÐÐ	111.662587	40.80295	160115	471	150104
B0FFKDNKRL	ÉÏº£ÆÖ¶«·¢Õ¹ÒøÐÐ	111.662596	40.802902	160115	471	150104
B0FFGSIJRP	ÖÐ¹úÓÊÕþ´¢ÐîÒøÐÐ	111.662343	40.80046	160139	471	150104
B01D70PJ5N	ÒøÐÐ	111.665038	40.800641	160100	471	150104
B0FFG2T7AK	ÖÐ¹ú½¨ÉèÒøÐÐ	111.665658	40.80197	160106	471	150104
B0FFH9T0CD	½ðÈÚ±£ÏÕ»ú¹¹	111.665518	40.802646	160000	471	150104
B0FFKDVG4J	½ðÈÚ±£ÏÕ»ú¹¹	111.663487	40.803825	160000	471	150104
B0FFIOVZOZ	ÒøÐÐ	111.663705	40.803216	160100	471	150104
B0HBT151M8	½ðÈÚ±£ÏÕ»ú¹¹	111.665466	40.802799	160000	471	150104
B0GU5AVZ71	×Ô¶¯Ìá¿î»ú	111.66343	40.80311	160300	471	150104
B0FFFSJIA0	ÖÐ¹ú½¨ÉèÒøÐÐATM	111.663752	40.800481	160303	471	150104
B0FFHQZ9KX	ÉÏº£ÆÖ¶«·¢Õ¹ÒøÐÐATM	111.662694	40.803	160312	471	150104
B0H6D44ZW8	½ðÈÚ±£ÏÕ»ú¹¹	111.666115	40.802284	160000	471	150104
B01D701UWI	ÖÐ¹úÅ©ÒµÒøÐÐATM	111.66539	40.800736	160304	471	150104
B01D70R9FG	ÖÐ¹ú¹¤ÉÌÒøÐÐ	111.666668	40.799475	160105	471	150104
B0FFKDKIRC	×Ô¶¯Ìá¿î»ú	111.663709	40.803357	160300	471	150104
B0FFI987LE	×Ô¶¯Ìá¿î»ú	111.66494	40.800639	160300	471	150104
B01D70QTXH	ÖÐ¹ú½¨ÉèÒøÐÐATM	111.685863	40.760813	160303	471	150104
B01D70204U	Å©´åÉÌÒµÒøÐÐ	111.649919	40.815101	160121	471	150103
B01D70P5AA	Å©´åÉÌÒµÒøÐÐ	111.652475	40.80791	160121	471	150104
B0FFIDGMM6	½ðÈÚ±£ÏÕ»ú¹¹	111.650538	40.812533	160000	471	150103
B0FFLGBQIC	ÖÐ¹ú¹¤ÉÌÒøÐÐ	111.651642	40.807451	160105	471	150104
B01D701QRX	ÒøÐÐ	111.652416	40.807879	160100	471	150104
B01D702SFX	ÖÐ¹úÓÊÕþ´¢ÐîÒøÐÐ	111.653962	40.809452	160139	471	150103
B0FFHI85JA	½ðÈÚ±£ÏÕ»ú¹¹	111.649331	40.813029	160000	471	150103
B0FFHK2XNS	½ðÈÚ±£ÏÕ»ú¹¹	111.64939	40.813044	160000	471	150103
B0G3ORCOXR	½ðÈÚ±£ÏÕ»ú¹¹	111.710274	40.679267	160000	471	150104
B01D70P63Q	Å©´åÉÌÒµÒøÐÐATM	111.652488	40.807896	160318	471	150104
B0FFKFCQMA	ÖÐ¹úÓÊÕþ´¢ÐîÒøÐÐATM	111.654115	40.809434	160336	471	150103
B01D70R9TH	ÒøÐÐ	111.734513	40.778466	160100	471	150105
B01D70R9TI	×Ô¶¯Ìá¿î»ú	111.734733	40.778412	160300	471	150105
B01D7020VY	Å©´åÉÌÒµÒøÐÐ	111.823946	40.40001	160121	471	150123
B0FFFA5EH8	ÖÐ¹úÓÊÕþ´¢ÐîÒøÐÐ	111.746004	40.839728	160139	471	150102
B0FFF9LOPA	½»Í¨ÒøÐÐ	111.744837	40.838037	160108	471	150105
B01D703EB2	ÕÐÉÌÒøÐÐ	111.746339	40.839809	160109	471	150102
B01D702AGG	ÖÐ¹úÒøÐÐ	111.745744	40.839666	160104	471	150102
B01D702ZVF	ÖÐ¹ú¹¤ÉÌÒøÐÐ	111.746801	40.840112	160105	471	150102
B0FFG2YESG	ÒøÐÐ	111.746568	40.840973	160100	471	150102
B0GU5ATWNP	ÒøÐÐ	111.746691	40.840059	160100	471	150102
B01D702ZV7	ÕÐÉÌÒøÐÐATM	111.746398	40.839798	160306	471	150102
B01D70P5G0	ÒøÐÐÏà¹Ø	111.746232	40.839725	160200	471	150102
B01D702ZVD	ÖÐ¹ú¹¤ÉÌÒøÐÐATM	111.746866	40.840188	160302	471	150102
B0FFH80E9H	½ðÈÚ±£ÏÕ»ú¹¹	111.744457	40.838114	160000	471	150105
B01D703C4K	Å©´åÉÌÒµÒøÐÐ	111.745742	40.842663	160121	471	150102
B0FFI9FS1Z	½»Í¨ÒøÐÐATM	111.744374	40.838058	160305	471	150105
B0FFFY4LQB	ÖÐ¹úÌ«Æ½Ñó±£ÏÕ	111.744838	40.838067	160405	471	150105
B01D702AGK	ÖÐ¹úÒøÐÐATM	111.745698	40.839641	160301	471	150102
B0FFLKLKG4	½ðÈÚ±£ÏÕ»ú¹¹	111.746223	40.839754	160000	471	150102
B0FFGKZAJQ	½ðÈÚ±£ÏÕ»ú¹¹	111.744885	40.837961	160000	471	150105
B0FFGY4Z1O	×Ô¶¯Ìá¿î»ú	111.74654	40.84096	160300	471	150102
B0GU5ATWL1	×Ô¶¯Ìá¿î»ú	111.746708	40.8401	160300	471	150102
B0FFGXED4Q	ÖÐ¹úÌ«Æ½Ñó±£ÏÕ	111.744913	40.837815	160405	471	150105
B0FFG08W42	ÖÐ¹ú¹¤ÉÌÒøÐÐ	111.753088	40.82318	160105	471	150105
B0FFG9HXD9	ÖÐ¹ú½¨ÉèÒøÐÐ	111.747942	40.82249	160106	471	150105
B0GU5AW6M9	ÒøÐÐ	111.75407	40.826028	160100	471	150105
B0FFIB4KR1	Å©´åÉÌÒµÒøÐÐ	111.752704	40.823747	160121	471	150105
B0FFHP72ZF	ÐËÒµÒøÐÐ	111.752725	40.823836	160118	471	150105
B0FFG090WH	ÖÐ¹ú¹¤ÉÌÒøÐÐATM|½ðÈÚ±£ÏÕ·þÎñ	111.753102	40.82318	160302|160105	471	150105
B0FFFXKVUV	»ªÏÄÒøÐÐ	111.752251	40.816933	160110	471	150105
B0FFFXKVEQ	»ªÏÄÒøÐÐATM	111.752251	40.816933	160307	471	150105
B0GUR9QR6E	½ðÈÚ±£ÏÕ»ú¹¹	111.756302	40.826351	160000	471	150105
B0FFI8RNAT	Å©´åÉÌÒµÒøÐÐ	111.621446	40.806626	160121	471	150103
B0FFKFHBRR	Å©´åÉÌÒµÒøÐÐATM	111.621583	40.80651	160318	471	150103
B0FFH22BLH	ÖÐ¹úÈËÊÙ±£ÏÕ¹«Ë¾	111.734525	40.773605	160402	471	150105
B0FFIZWZL1	ÖÐ¹úÒøÐÐ	111.730742	40.77201	160104	471	150105
B0FFH21NMR	±£ÏÕ¹«Ë¾	111.73451	40.773551	160400	471	150105
B0FFKGYXYR	½ðÈÚ±£ÏÕ»ú¹¹	111.731243	40.7716	160000	471	150105
B0HU957QQE	ÖÐ¹úÆ½°²±£ÏÕ¹«Ë¾	111.730589	40.773047	160403	471	150105
B0GU5AVRRZ	ÒøÐÐ	111.732166	40.776138	160100	471	150105
B0FFIZWZKD	ÖÐ¹úÅ©ÒµÒøÐÐ	111.734505	40.775339	160107	471	150105
B0FFKHMAD5	ÖÐ¹úÒøÐÐATM	111.730739	40.771901	160301	471	150105
B0FFK795G8	½ðÈÚ±£ÏÕ»ú¹¹	111.730589	40.772877	160000	471	150105
B0GU31LBSY	±£ÏÕ¹«Ë¾	111.730592	40.772922	160400	471	150105
B0HG4SSYIT	½ðÈÚ±£ÏÕ»ú¹¹	111.73071	40.771671	160000	471	150105
B0FFKNOPXH	ÖÐ¹ú½¨ÉèÒøÐÐATM	111.731112	40.771602	160303	471	150105
B0FFL2ED6Y	ÉÏº£ÆÖ¶«·¢Õ¹ÒøÐÐATM	111.730719	40.771907	160312	471	150105
B0FFL55U3L	Å©´åÉÌÒµÒøÐÐATM	111.730578	40.772724	160318	471	150105
B0FFI9NIBW	ÉÏº£ÆÖ¶«·¢Õ¹ÒøÐÐ	111.730719	40.771894	160115	471	150105
B0FFKU19I9	ÖÐ¹úÅ©ÒµÒøÐÐATM	111.734517	40.77536	160304	471	150105
B0FFG70G81	ÖÐ¹ú¹¤ÉÌÒøÐÐ	111.761535	40.810746	160105	471	150105
B0FFG70GAT	ÖÐÐÅÒøÐÐ	111.765595	40.812183	160111	471	150105
B0G35LYCAP	ÖÐ¹úÒøÐÐ|½ðÈÚ±£ÏÕ·þÎñ	111.759165	40.807902	160104|160400	471	150105
B01D70PAQC	ÖÐ¹úÅ©ÒµÒøÐÐ	111.760958	40.812656	160107	471	150105
B01D70RB46	ÉÏº£ÆÖ¶«·¢Õ¹ÒøÐÐ	111.75758	40.815268	160115	471	150105
B01D70PAHF	ÖÐ¹ú½¨ÉèÒøÐÐATM	111.760352	40.811565	160303	471	150105
B0FFFXKVG8	ÖÐÐÅÒøÐÐ	111.75686	40.811796	160111	471	150105
B0FFFEINM3	ÖÐ¹úÓÊÕþ´¢ÐîÒøÐÐ	111.760966	40.814201	160139	471	150105
B01D70PB1T	ÖÐ¹ú½¨ÉèÒøÐÐ	111.760447	40.811463	160106	471	150105
B0FFK296LR	ÖÐÐÅÒøÐÐATM	111.765682	40.812105	160308	471	150105
B0FFIPMXSJ	ÖÐ¹ú¹¤ÉÌÒøÐÐATM	111.761496	40.810734	160302	471	150105
B01D70RAC4	¹ú¼Ò¿ª·¢ÒøÐÐ	111.758099	40.815667	160102	471	150105
B01D70QLFS	ÖÐ¹úÅ©ÒµÒøÐÐATM	111.760895	40.812654	160304	471	150105
B0HBN7XHS1	½ðÈÚ±£ÏÕ»ú¹¹	111.760421	40.814947	160000	471	150105
B0FFMBHXDU	ÖÐ¹úÒøÐÐATM	111.759259	40.808222	160301	471	150105
B0FFFX9N49	ÖÐ¹úÓÊÕþ´¢ÐîÒøÐÐATM	111.761169	40.814139	160336	471	150105
B0HBNCY3XE	½ðÈÚ±£ÏÕ»ú¹¹	111.760793	40.814934	160000	471	150105
B0FFFXKVX8	ÖÐ¹úÃñÉúÒøÐÐ	111.75703	40.815214	160112	471	150105
B0FFLJUGHL	½ðÈÚ±£ÏÕ»ú¹¹	111.760145	40.815586	160000	471	150105
B0FFH90GUQ	±£ÏÕ¹«Ë¾	111.760754	40.815266	160400	471	150105
B0G0FU9S8A	Ö¤È¯¹«Ë¾	111.760356	40.814986	160500	471	150105
B0G31CY584	±£ÏÕ¹«Ë¾	111.758146	40.815388	160400	471	150105
B0FFIPIRPQ	ÖÐ¹ú¹¤ÉÌÒøÐÐATM	111.757329	40.815396	160302	471	150105
B0FFFXKVDT	ÉÏº£ÆÖ¶«·¢Õ¹ÒøÐÐATM	111.75775	40.815358	160312	471	150105
B0FFHT6Y22	ÖÐ¹ú¹¤ÉÌÒøÐÐ	111.757253	40.815244	160105	471	150105
B01D703DRX	ÒøÐÐ	111.671174	40.800441	160100	471	150104
B01D703EDV	ÖÐÐÅÒøÐÐ	111.676835	40.803085	160111	471	150105
B01D701DK0	ÖÐ¹úÅ©ÒµÒøÐÐ	111.671416	40.800517	160107	471	150104
B0HDT9MJUN	½ðÈÚ±£ÏÕ»ú¹¹	111.671115	40.800643	160000	471	150104
B01D702EV5	ÖÐ¹úÓÊÕþ´¢ÐîÒøÐÐ	111.675352	40.801628	160139	471	150104
B01D702HY4	ÖÐ¹úÓÊÕþ´¢ÐîÒøÐÐ	111.668152	40.803764	160139	471	150104
B01D703EDN	ÖÐÐÅÒøÐÐATM	111.676803	40.803102	160308	471	150104
B0G25DUWE5	½ðÈÚ±£ÏÕ»ú¹¹	111.66725	40.801608	160000	471	150104
B01D702ZUL	ÖÐ¹ú¹¤ÉÌÒøÐÐATM	111.676876	40.80265	160302	471	150104
B0FFJIY1R2	½ðÈÚ±£ÏÕ»ú¹¹	111.672089	40.805599	160000	471	150103
B0FFG2T6IZ	ÕÐÉÌÒøÐÐATM	111.671951	40.805836	160306	471	150103
B0FFG2T6J1	ÕÐÉÌÒøÐÐ	111.671985	40.805769	160109	471	150103
B0FFJHH83C	½ðÈÚ±£ÏÕ»ú¹¹	111.66708	40.797077	160000	471	150104
B01D703EC7	ÖÐ¹úÓÊÕþ´¢ÐîÒøÐÐATM	111.675297	40.801615	160336	471	150104
B0FFFWWGNF	ÖÐ¹úÓÊÕþ´¢ÐîÒøÐÐATM	111.668303	40.803818	160336	471	150104
B01D70QULO	ÖÐ¹úÓÊÕþ´¢ÐîÒøÐÐ	111.676416	40.797572	160139	471	150104
B0G2HHODG4	ÖÐ¹úÆ½°²±£ÏÕ¹«Ë¾	111.461958	41.080042	160403	471	150125
B0FFMALNPV	ÖÐ¹úÆ½°²±£ÏÕ¹«Ë¾	111.461889	41.080192	160403	471	150125
B01D703C6A	Å©´åÉÌÒµÒøÐÐ	111.462123	41.082811	160121	471	150125
B01D703C6B	Å©´åÉÌÒµÒøÐÐATM	111.462117	41.082875	160318	471	150125
B0FFKC42AF	½ðÈÚ±£ÏÕ»ú¹¹	111.593124	40.86508	160000	471	150103
B0FFKPY8IU	½ðÈÚ±£ÏÕ»ú¹¹	111.47308	41.075536	160000	471	150125
B0FFMALHHL	½ðÈÚ±£ÏÕ»ú¹¹	111.471104	41.0761	160000	471	150125
B0FFF9E6JT	ÒøÐÐ	110.912066	40.597396	160100	471	150121
B0H64YH9LW	ÒøÐÐ	111.535264	40.78326	160100	471	150121
B0FFL99YQU	ÕÐÉÌÒøÐÐATM	111.607228	40.831703	160306	471	150103
B0FFKVF31V	ÕÐÉÌÒøÐÐ	111.606963	40.831589	160109	471	150103
B0FFMAOLW6	²ÆÎñ¹«Ë¾	111.61025	40.831895	160600	471	150103
B0G395OKL8	Å©´åÉÌÒµÒøÐÐATM	111.259982	40.267631	160318	471	150122
B0GU5ATWKY	ÒøÐÐ	111.452413	41.09106	160100	471	150125
B0HBL5B7JY	ÒøÐÐ	111.451872	41.089735	160100	471	150125
B0FFG018G5	ÒøÐÐ	111.452141	41.08973	160100	471	150125
B0GUCD5I48	±£ÏÕ¹«Ë¾	111.450201	41.090615	160400	471	150125
B01D701BEM	ÖÐ¹úÅ©ÒµÒøÐÐ	111.453644	41.095144	160107	471	150125
B0FFHFKHXB	ÒøÐÐ	111.451412	41.094865	160100	471	150125
B0FFIN6HWF	½ðÈÚ±£ÏÕ»ú¹¹	111.451857	41.08966	160000	471	150125
B0FFICTJUR	½ðÈÚ±£ÏÕ»ú¹¹	111.452075	41.093114	160000	471	150125
B01D70P9X4	ÒøÐÐ	111.452272	41.093159	160100	471	150125
B0FFG20LDE	Å©´åÉÌÒµÒøÐÐ	111.452264	41.091504	160121	471	150125
B0G14XGZ21	±£ÏÕ¹«Ë¾	111.451105	41.095651	160400	471	150125
B0FFH0H5PO	½ðÈÚ±£ÏÕ»ú¹¹	111.449795	41.092977	160000	471	150125
B0G1A7ZRJ3	±£ÏÕ¹«Ë¾	111.450272	41.090499	160400	471	150125
B0FFGYGW0G	½ðÈÚ±£ÏÕ»ú¹¹	111.453484	41.089686	160000	471	150125
B0FFHQVG5T	Å©´åÉÌÒµÒøÐÐATM	111.45218	41.092815	160318	471	150125
B0G1R14ZCO	±£ÏÕ¹«Ë¾	111.447355	41.095231	160400	471	150125
B0G2YDSY2U	½ðÈÚ±£ÏÕ»ú¹¹	111.453949	41.095554	160000	471	150125
B0FFKPZQPX	½ðÈÚ±£ÏÕ»ú¹¹	111.451941	41.08715	160000	471	150125
B0FFKQYKVJ	×Ô¶¯Ìá¿î»ú	111.451501	41.095051	160300	471	150125
B01D701ZSY	ÖÐ¹úÅ©ÒµÒøÐÐATM	111.453499	41.095012	160304	471	150125
B01D7020ZH	ÖÐ¹úÓÊÕþ´¢ÐîÒøÐÐ	111.451206	41.095439	160139	471	150125
B0FFFXXNR2	ÖÐ¹úÈËÃñ±£ÏÕ¹«Ë¾	111.453585	41.091662	160401	471	150125
B01D70OVXC	½ðÈÚ±£ÏÕ»ú¹¹	111.45106	41.095746	160000	471	150125
B0FFFTMIN6	½ðÈÚ±£ÏÕ»ú¹¹	111.283179	40.266947	160000	471	150122
B01D7020YW	Å©´åÉÌÒµÒøÐÐ	112.111296	40.243097	160121	471	150123
B01D703DBH	ÖÐ¹úÓÊÕþ´¢ÐîÒøÐÐ	112.111816	40.243793	160139	471	150123
B0FFMB60P0	½ðÈÚ±£ÏÕ»ú¹¹	112.111438	40.244054	160000	471	150123
B01D70P6ZA	ÖÐ¹ú¹¤ÉÌÒøÐÐ	111.643629	40.824656	160105	471	150103
B0FFGOKT5N	ÕÐÉÌÒøÐÐATM	111.642916	40.823909	160306	471	150103
B0G247E3UW	½ðÈÚ±£ÏÕ»ú¹¹	111.640373	40.819378	160000	471	150103
B0HR6N6LAA	ÖÐ¹ú¹¤ÉÌÒøÐÐATM	111.643803	40.82463	160302	471	150103
B0FFFFXEVE	ÖÐ¹ú¹¤ÉÌÒøÐÐATM	111.643544	40.824688	160302	471	150103
B0G3T9R9RJ	½ðÈÚ±£ÏÕ»ú¹¹	111.658393	40.880996	160000	471	150102
B0FFHR5802	ÐÂ»ªÈËÊÙ±£ÏÕ¹«Ë¾	111.778094	40.48771	160406	471	150123
B0FFIBDVKH	ÖÐ¹úÅ©ÒµÒøÐÐATM	111.77715	40.488012	160304	471	150123
B0FFI2Y05W	Å©´åÉÌÒµÒøÐÐ	111.611373	40.75344	160121	471	150104
B0FFIJUSQW	Å©´åÉÌÒµÒøÐÐATM	111.611331	40.753293	160318	471	150104
B0GK3RSX6I	ÖÐ¹ú¹¤ÉÌÒøÐÐATM	111.640816	40.852234	160302	471	150103
B0FFLCPF04	ÒøÐÐ	111.389336	40.077053	160100	471	150124
B0FFL0MYRP	±£ÏÕ¹«Ë¾	111.388909	40.076862	160400	471	150124
B0G3ORDBI4	ÖÐ¹úÓÊÕþ´¢ÐîÒøÐÐ	111.390134	40.077257	160139	471	150124
B01D70QTG7	ÖÐ¹úÓÊÕþ´¢ÐîÒøÐÐATM	111.390096	40.077246	160336	471	150124
B0FFM1OZ3O	½ðÈÚ±£ÏÕ»ú¹¹	111.160647	40.730192	160000	471	150121
B0HR6N7CPJ	Å©´åÉÌÒµÒøÐÐ	111.166582	40.728462	160121	471	150121
B0HU9586JS	½ðÈÚ±£ÏÕ»ú¹¹	111.166484	40.728511	160000	471	150121
B0HR6N7R6E	Å©´åÉÌÒµÒøÐÐ	111.166398	40.72779	160121	471	150121
B0FFGAQCPJ	Å©´åÉÌÒµÒøÐÐ	111.166582	40.728462	160121	471	150121
B0GK6KOZMI	×Ô¶¯Ìá¿î»ú	111.166127	40.728269	160300	471	150121
B01D70P5H9	Å©´åÉÌÒµÒøÐÐ	111.717542	40.845795	160121	471	150102
B01D70P51I	ÖÐ¹ú¹¤ÉÌÒøÐÐ	111.719707	40.846299	160105	471	150102
B01D701V4Z	ÖÐ¹úÒøÐÐATM	111.718734	40.84608	160301	471	150102
B0FFG1DR1A	ÖÐ¹úÅ©ÒµÒøÐÐATM	111.717373	40.842356	160304	471	150102
B01D70P5QR	ÖÐ¹ú¹¤ÉÌÒøÐÐATM	111.719584	40.846261	160302	471	150102
B0FFI9NQTC	Å©´åÉÌÒµÒøÐÐATM	111.717638	40.845795	160318	471	150102
B01D70236A	ÖÐ¹úÅ©ÒµÒøÐÐ	111.717319	40.842444	160107	471	150102
B01D701V4Y	ÖÐ¹úÒøÐÐ	111.718689	40.846073	160104	471	150102
B01D7020YB	ÖÐ¹úÓÊÕþ´¢ÐîÒøÐÐ	111.35169	40.199644	160139	471	150122
B0FFMCENGI	ÒøÐÐ	111.350267	40.197487	160100	471	150122
B01D7020YF	Å©´åÉÌÒµÒøÐÐ	111.353548	40.201914	160121	471	150122
B0FFHRUO79	ÖÐ¹ú¹¤ÉÌÒøÐÐ	111.353531	40.198983	160105	471	150122
B0FFF4UBXI	ÒøÐÐ	111.348902	40.19754	160100	471	150122
B01D7020YI	Å©´åÉÌÒµÒøÐÐ	111.353401	40.197262	160121	471	150122
B01D703EAW	Å©´åÉÌÒµÒøÐÐATM	111.353394	40.197153	160318	471	150122
B01D70OZJS	Å©´åÉÌÒµÒøÐÐATM	111.353546	40.201892	160318	471	150122
B0G3O7CVS7	×Ô¶¯Ìá¿î»ú	111.350393	40.197469	160300	471	150122
B0FFG09XZ9	½ðÈÚ±£ÏÕ»ú¹¹	111.768203	40.84797	160000	471	150102
B01D70QJ31	ÒøÐÐ	111.75799	40.826311	160100	471	150105
B01D702Z9L	ÖÐ¹úÒøÐÐ	111.759174	40.823149	160104	471	150105
B0FFHEJ4WM	±£ÏÕ¹«Ë¾	111.759211	40.820791	160400	471	150105
B01D70OXAR	ÒøÐÐ	111.759252	40.823322	160100	471	150105
B01D70OXAQ	ÖÐ¹ú½¨ÉèÒøÐÐ	111.758826	40.823982	160106	471	150105
B01D702Z9V	ÖÐ¹úÒøÐÐATM	111.759186	40.823034	160301	471	150105
B0FFKDTFG5	½ðÈÚ±£ÏÕ»ú¹¹	111.760006	40.818919	160000	471	150105
B0FFKH4WLW	×Ô¶¯Ìá¿î»ú	111.759879	40.819056	160300	471	150105
B0HR645RHB	×Ô¶¯Ìá¿î»ú	111.758473	40.825793	160300	471	150105
B01D70QLGC	×Ô¶¯Ìá¿î»ú	111.757995	40.826222	160300	471	150105
B0G1P6H2OJ	±£ÏÕ¹«Ë¾	111.774519	40.48246	160400	471	150123
B0FFFVR54Q	Å©´åÉÌÒµÒøÐÐ	111.667161	40.779143	160121	471	150104
B0FFFVSTE6	½ðÈÚ±£ÏÕ»ú¹¹	111.668641	40.77893	160000	471	150104
B0FFI9FNO3	Å©´åÉÌÒµÒøÐÐATM	111.6671	40.779146	160318	471	150104
B0FFGT66PE	ÖÐ¹ú½¨ÉèÒøÐÐ	111.784698	40.923679	160106	471	150102
B0G2SYL2DB	½ðÈÚ±£ÏÕ»ú¹¹	111.445586	41.081415	160000	471	150125
B0FFG7DP6V	Å©´åÉÌÒµÒøÐÐ	111.684641	40.867527	160121	471	150102
B01D70PAH6	ÖÐ¹ú¹¤ÉÌÒøÐÐ	111.685663	40.867631	160105	471	150102
B01D70PAL0	ÖÐ¹ú¹¤ÉÌÒøÐÐATM	111.685722	40.867702	160302	471	150102
B0FFHMVLA0	½ðÈÚ±£ÏÕ»ú¹¹	111.684617	40.870133	160000	471	150102
B0FFKOGRDN	½ðÈÚ±£ÏÕ»ú¹¹	111.69179	40.763243	160000	471	150104
B0HAUUTE5A	±£ÏÕ¹«Ë¾	111.632092	40.77531	160400	471	150104
B0FFKNM2VO	½ðÈÚ±£ÏÕ»ú¹¹	111.261697	40.264933	160000	471	150122
B01D70P97L	ÖÐ¹úÒøÐÐ	111.830533	40.375808	160104	471	150123
B0FFKVRK8V	Å©´åÉÌÒµÒøÐÐ	111.831024	40.375845	160121	471	150123
B0H1DCNWJ7	Å©´åÉÌÒµÒøÐÐ	111.830937	40.374878	160121	471	150123
B0FFL9Q1YQ	±£ÏÕ¹«Ë¾	111.83089	40.374423	160400	471	150123
B0FFKQC4K9	½ðÈÚ±£ÏÕ»ú¹¹	111.829395	40.373239	160000	471	150123
B0FFG8KBL3	½ðÈÚ±£ÏÕ»ú¹¹	111.827571	40.373296	160000	471	150123
B01D70OWIP	½ðÈÚ±£ÏÕ»ú¹¹	111.212075	40.271974	160000	471	150122
B01D703850	ÖÐ¹úÆ½°²±£ÏÕ¹«Ë¾	111.208697	40.272696	160403	471	150122
B01D7020XS	Å©´åÉÌÒµÒøÐÐ	111.212102	40.271971	160121	471	150122
B0HB399YT5	½ðÈÚ±£ÏÕ»ú¹¹	111.208803	40.272691	160000	471	150122
B0FFGOYSIT	ÖÐ¹úÌ«Æ½Ñó±£ÏÕ	111.212077	40.271976	160405	471	150122
B01D70OWIQ	Å©´åÉÌÒµÒøÐÐATM	111.21219	40.271963	160318	471	150122
B01D7020WY	Å©´åÉÌÒµÒøÐÐ	111.207159	40.27303	160121	471	150122
B01D70OWJQ	±£ÏÕ¹«Ë¾	111.209994	40.276387	160400	471	150122
B01D703E9R	Å©´åÉÌÒµÒøÐÐATM	111.20712	40.272878	160318	471	150122
B0FFIT2B6Y	±£ÏÕ¹«Ë¾	111.828608	40.37324	160400	471	150123
B0G0N9YXQO	½ðÈÚ±£ÏÕ»ú¹¹	111.834865	40.375593	160000	471	150123
B0FFIWR83U	½ðÈÚ±£ÏÕ»ú¹¹	111.827529	40.371581	160000	471	150123
B0FFMALCQM	½ðÈÚ±£ÏÕ»ú¹¹	111.830598	40.376416	160000	471	150123
B0FFGT1G1W	½ðÈÚ±£ÏÕ»ú¹¹	111.834962	40.375791	160000	471	150123
B0H1SHIOLP	ÖÐ¹úÒøÐÐATM	111.830533	40.375808	160301	471	150123
B0FFFYGWZI	ÖÐ¹úÈËÃñ±£ÏÕ¹«Ë¾	111.822973	40.374374	160401	471	150123
B0FFGXTHGY	±£ÏÕ¹«Ë¾	111.830522	40.3757	160400	471	150123
B0FFJHIXUT	ÒøÐÐ	111.830392	40.374684	160100	471	150123
B0FFIBDM2K	Å©´åÉÌÒµÒøÐÐATM	111.830997	40.374815	160318	471	150123
B0G30RK0XP	½ðÈÚ±£ÏÕ»ú¹¹	111.859958	40.672254	160000	471	150105
B0H1D5N7RE	½ðÈÚ±£ÏÕ»ú¹¹	111.821839	40.391265	160000	471	150123
B0FFHQUDNZ	ÖÐ¹ú¹¤ÉÌÒøÐÐATM	111.75367	40.853111	160302	471	150102
B0FFKGNE18	½ðÈÚ±£ÏÕ»ú¹¹	111.753548	40.853916	160000	471	150102
B01D703DZR	ÖÐ¹úÓÊÕþ´¢ÐîÒøÐÐ	111.589399	40.814205	160139	471	150103
B01D702CO3	ÒøÐÐ	111.587381	40.810963	160100	471	150103
B01D70P5E5	½»Í¨ÒøÐÐATM	111.589146	40.814757	160305	471	150103
B0FFI5R2MZ	±£ÏÕ¹«Ë¾	111.592028	40.813037	160400	471	150103
B0H1AU4DKI	½»Í¨ÒøÐÐATM	111.588751	40.814329	160305	471	150103
B0G07P1ZQN	ÖÐ¹úÈËÃñ±£ÏÕ¹«Ë¾	111.591022	40.81328	160401	471	150103
B0FFLI9IAR	±£ÏÕ¹«Ë¾	111.587811	40.810433	160400	471	150103
B0G1G7NRS1	±£ÏÕ¹«Ë¾	111.588136	40.809681	160400	471	150103
B0G0798V2W	½ðÈÚ±£ÏÕ»ú¹¹	111.588315	40.809403	160000	471	150103
B0HG07ZB6L	½ðÈÚ±£ÏÕ»ú¹¹	111.595842	40.81463	160000	471	150103
B0G3VHF1OR	ÖÐ¹úÈËÃñ±£ÏÕ¹«Ë¾	111.591071	40.813537	160401	471	150103
B0G221Y0EL	½ðÈÚ±£ÏÕ»ú¹¹	111.587926	40.811126	160000	471	150103
B0G04X9PYA	×Ô¶¯Ìá¿î»ú	111.587396	40.81102	160300	471	150103
B01D70P6UF	ÖÐ¹úÓÊÕþ´¢ÐîÒøÐÐATM	111.589399	40.814205	160336	471	150103
B01D70RB0G	×Ô¶¯Ìá¿î»ú	111.587476	40.810984	160300	471	150103
B0FFKTQFHC	½ðÈÚ±£ÏÕ»ú¹¹	111.367881	40.189493	160000	471	150122
B0FFK9DU34	ÖÐ¹úÒøÐÐ	111.623007	40.80773	160104	471	150103
B0HBTL3R5X	ÒøÐÐ	111.459119	40.745485	160100	471	150121
B0H1HASAV2	×Ô¶¯Ìá¿î»ú	111.459007	40.745684	160300	471	150121
B0G3M92BHC	ÒøÐÐ	111.551164	41.307493	160100	471	150125
B0HUA56RSM	Ö¤È¯ÓªÒµÌü	111.754713	40.810274	160501	471	150105
B01D70RCSZ	ÕÐÉÌÒøÐÐ	111.754012	40.816515	160109	471	150105
B0FFG0LOQ1	ÖÐ¹ú¹â´óÒøÐÐ	111.756064	40.815087	160113	471	150105
B0FFFXKVFP	ÖÐ¹úÒøÐÐ	111.752227	40.81627	160104	471	150105
B0G0N9YQ3Q	ÖÐ¹ú¹¤ÉÌÒøÐÐ	111.752671	40.80786	160105	471	150105
B0H625Z94A	Ö¤È¯¹«Ë¾	111.754685	40.810263	160500	471	150105
B0FFFXKVG1	ÖÐÐÅÒøÐÐATM	111.756848	40.81184	160308	471	150105
B0FFJII8P1	½ðÈÚ±£ÏÕ»ú¹¹	111.752338	40.815889	160000	471	150105
B0FFM1VENE	Ö¤È¯¹«Ë¾	111.75318	40.816258	160500	471	150105
B0FFH0P4L3	½ðÈÚ±£ÏÕ»ú¹¹	111.754137	40.816121	160000	471	150105
B0FFHPWAVJ	½ðÈÚ±£ÏÕ»ú¹¹	111.75327	40.816308	160000	471	150105
B0G13C0TRD	Ö¤È¯¹«Ë¾	111.754584	40.810265	160500	471	150105
B0FFFXKVTL	ÕÐÉÌÒøÐÐATM	111.75419	40.816475	160306	471	150105
B0G2C58R01	½ðÈÚ±£ÏÕ»ú¹¹	111.753958	40.816642	160000	471	150105
B0FFFXKVSL	ÖÐ¹úÒøÐÐATM	111.752831	40.816338	160301	471	150105
B0FFJA2A71	½ðÈÚ±£ÏÕ»ú¹¹	111.754053	40.816574	160000	471	150105
B0FFL2KFKR	½ðÈÚ±£ÏÕ»ú¹¹	111.756818	40.808008	160000	471	150105
B0FFK1UAUA	½ðÈÚ±£ÏÕ»ú¹¹	111.74856	40.816192	160000	471	150105
B0GUNLJ2ST	ÖÐ¹ú¹¤ÉÌÒøÐÐATM	111.752687	40.807807	160302	471	150105
B0FFGBO48M	½ðÈÚ±£ÏÕ»ú¹¹	111.752208	40.816312	160000	471	150105
B0FFGA4HPT	ÐÂ»ªÈËÊÙ±£ÏÕ¹«Ë¾	111.752413	40.816215	160406	471	150105
B0FFGBNHL6	½ðÈÚ±£ÏÕ»ú¹¹	111.754262	40.816055	160000	471	150105
B0GKUZFMTX	½ðÈÚ±£ÏÕ»ú¹¹	111.753997	40.816398	160000	471	150105
B0FFKP1PAI	ÕÐÉÌÒøÐÐATM	111.782186	40.876358	160306	471	150102
B0FFI9NDE1	ÖÐ¹ú½¨ÉèÒøÐÐ	111.729939	40.78927	160106	471	150105
B0FFI9KJ3V	ÖÐ¹úÒøÐÐ	111.735787	40.796355	160104	471	150105
B0FFM7CBRF	ÖÐ¹úÅ©ÒµÒøÐÐ	111.735098	40.788597	160107	471	150105
B0FFI9NDI9	ÖÐ¹ú½¨ÉèÒøÐÐATM	111.730038	40.789182	160303	471	150105
B0FFMEFWJD	ÖÐ¹úÅ©ÒµÒøÐÐATM	111.735023	40.788695	160304	471	150105
B0FFI9KEMU	ÖÐ¹úÒøÐÐATM	111.735777	40.796343	160301	471	150105
B0FFGBOETN	½ðÈÚ±£ÏÕ»ú¹¹	111.671424	40.821928	160000	471	150102
B01D701V5Y	ÖÐ¹úÒøÐÐ	111.672225	40.818444	160104	471	150102
B01D7022KW	ÕÐÉÌÒøÐÐ	111.669263	40.821361	160109	471	150102
B01D70P6PW	ÒøÐÐ	111.669535	40.819049	160100	471	150102
B01D701V5T	ÖÐ¹úÒøÐÐ	111.670484	40.821627	160104	471	150102
B01D701UWM	ÖÐ¹úÅ©ÒµÒøÐÐ	111.669721	40.821434	160107	471	150102
B01D701V71	ÖÐ¹úÓÊÕþ´¢ÐîÒøÐÐ	111.674306	40.81951	160139	471	150102
B0FFHGP32V	ÒøÐÐ	111.672289	40.822116	160100	471	150102
B01D702R97	ÖÐ¹úÆ½°²±£ÏÕ¹«Ë¾	111.674136	40.820422	160403	471	150102
B01D702QKO	ÖÐ¹úÈËÃñÒøÐÐ	111.671313	40.821889	160101	471	150102
B01D701QSG	ÒøÐÐ	111.674089	40.820213	160100	471	150102
B01D702PS1	ÉÏº£ÆÖ¶«·¢Õ¹ÒøÐÐ	111.668908	40.822243	160115	471	150102
B01D701V5U	ÖÐ¹úÒøÐÐATM	111.670369	40.821606	160301	471	150102
B0FFF4XFF5	±£ÏÕ¹«Ë¾	111.670156	40.821568	160400	471	150102
B01D70P3QX	ÖÐ¹úÅ©ÒµÒøÐÐATM	111.669883	40.821504	160304	471	150102
B01D702PVC	ÕÐÉÌÒøÐÐATM	111.669295	40.821377	160306	471	150102
B0FFM9H5AP	½ðÈÚ±£ÏÕ»ú¹¹	111.67127	40.821888	160000	471	150102
B01D701569	½ðÈÚ±£ÏÕ»ú¹¹	111.670059	40.821519	160000	471	150102
B01D702ZGL	ÖÐ¹úÓÊÕþ´¢ÐîÒøÐÐATM	111.674303	40.81951	160336	471	150102
B01D7023RY	ÖÐ¹úÅ©ÒµÒøÐÐ	111.674881	40.816831	160107	471	150102
B01D702R0E	ÉÏº£ÆÖ¶«·¢Õ¹ÒøÐÐATM	111.668906	40.822272	160312	471	150102
B01D70P6AF	½ðÈÚ±£ÏÕ»ú¹¹	111.66875	40.817813	160000	471	150103
B01D70P4OC	½ðÈÚ±£ÏÕ»ú¹¹	111.66875	40.817813	160000	471	150103
B0HBL5C931	½ðÈÚ±£ÏÕ»ú¹¹	111.670683	40.825284	160000	471	150102
B0GKX7E4P1	½ðÈÚ±£ÏÕ»ú¹¹	111.669861	40.825184	160000	471	150102
B0HGR7OKFG	½ðÈÚ±£ÏÕ»ú¹¹	111.669951	40.818993	160000	471	150102
B01D702PRP	ÖÐ¹úÒøÐÐATM	111.672143	40.818376	160301	471	150102
B0G295OWT2	½ðÈÚ±£ÏÕ»ú¹¹	111.668914	40.817721	160000	471	150103
B0G0GCJRRG	»ªÏÄÒøÐÐATM	111.668201	40.822153	160307	471	150102
B01D70PG8A	ÖÐ¹ú½¨ÉèÒøÐÐATM	111.676357	40.8243	160303	471	150102
B0FFITKD8N	»ªÏÄÒøÐÐ	111.668197	40.822181	160110	471	150102
B01D702R9E	½ðÈÚ±£ÏÕ»ú¹¹	111.674136	40.820422	160000	471	150102
B01D701UWC	ÖÐ¹úÅ©ÒµÒøÐÐATM	111.669317	40.817182	160304	471	150103
B0FFKXNBX0	»ªÏÄÒøÐÐ	111.740897	40.801403	160110	471	150105
B0FFHTVDIW	ÒøÐÐ	111.740458	40.80009	160100	471	150105
B01D703CQA	ÖÐ¹úÒøÐÐ	111.74146	40.799999	160104	471	150105
B0FFH1I8S4	ÖÐ¹ú½¨ÉèÒøÐÐ	111.740709	40.799387	160106	471	150105
B0FFM3NILL	ÒøÐÐ	111.741491	40.800727	160100	471	150105
B0FFI09S9K	ÖÐ¹úÒøÐÐATM	111.741426	40.800022	160301	471	150105
B0FFHTVDJ3	Å©´åÉÌÒµÒøÐÐ	111.741115	40.79879	160121	471	150105
B01D7019HQ	ÒøÐÐ	111.825605	40.378369	160100	471	150123
B0FFLFQ417	ÒøÐÐ	111.820228	40.382563	160100	471	150123
B0FFKPCT0C	Å©´åÉÌÒµÒøÐÐ	111.820801	40.38254	160121	471	150123
B01D7020UJ	ÖÐ¹úÓÊÕþ´¢ÐîÒøÐÐ	111.824048	40.381958	160139	471	150123
B0FFM6Z45P	Å©´åÉÌÒµÒøÐÐ	111.8243	40.379615	160121	471	150123
B01D701ADX	ÖÐ¹úÅ©ÒµÒøÐÐ	111.81767	40.381341	160107	471	150123
B01D70OXE6	ÖÐ¹úÌ«Æ½Ñó±£ÏÕ	111.824298	40.377444	160405	471	150123
B0G0ANR8UN	×Ô¶¯Ìá¿î»ú	111.820772	40.382523	160300	471	150123
B0HUVX65IL	ÖÐ¹úÓÊÕþ´¢ÐîÒøÐÐ	111.824779	40.377983	160139	471	150123
B01D7020T9	ÒøÐÐ	111.8243	40.379616	160100	471	150123
B0FFK28KDI	ÖÐ¹úÅ©ÒµÒøÐÐATM	111.825321	40.38165	160304	471	150123
B01D7013JF	ÖÐ¹úÅ©ÒµÒøÐÐ	111.825345	40.381702	160107	471	150123
B0FFFZA3ZQ	ÐËÒµÒøÐÐ	111.741444	40.799253	160118	471	150105
B0FFKYLYNW	»ªÏÄÒøÐÐATM	111.740894	40.801336	160307	471	150105
B0FFIMPT58	ÖÐ¹úÓÊÕþ´¢ÐîÒøÐÐ	111.738348	40.805866	160139	471	150105
B0FFI9KSE4	ÖÐ¹ú½¨ÉèÒøÐÐATM	111.740654	40.799362	160303	471	150105
B0FFIL768Z	×Ô¶¯Ìá¿î»ú	111.740972	40.798612	160300	471	150105
B0FFG98Q9E	ÐËÒµÒøÐÐATM	111.741596	40.799136	160315	471	150105
B0GU31JO27	Å©´åÉÌÒµÒøÐÐATM	111.741149	40.798717	160318	471	150105
B01D70RA05	ÖÐ¹úÓÊÕþ´¢ÐîÒøÐÐATM	111.738463	40.805821	160336	471	150105
B01D7020UC	ÖÐ¹úÅ©ÒµÒøÐÐATM	111.817842	40.381589	160304	471	150123
B01D70RCTV	Å©´åÉÌÒµÒøÐÐATM	111.826082	40.377906	160318	471	150123
B0FFH7YP1M	½ðÈÚ±£ÏÕ»ú¹¹	111.824309	40.377377	160000	471	150123
B0FFG0Q4RF	ÐËÒµÒøÐÐ	111.680337	40.793298	160118	471	150105
B01D702EKN	ÒøÐÐ	111.679081	40.792074	160100	471	150104
B0FFG3TT6C	ÖÐ¹ú¹¤ÉÌÒøÐÐ	111.680705	40.793181	160105	471	150105
B0FFFZ5EL8	Å©´åÉÌÒµÒøÐÐ	111.680654	40.793722	160121	471	150105
B0FFI9BSX6	ÖÐ¹ú¹â´óÒøÐÐ	111.685511	40.792004	160113	471	150105
B0FFG2T6ZU	ÐËÒµÒøÐÐATM	111.680642	40.793316	160315	471	150105
B0G13Y1IK7	½ðÈÚ±£ÏÕ»ú¹¹	111.680662	40.793403	160000	471	150105
B0FFL0DYAV	½ðÈÚ±£ÏÕ»ú¹¹	111.680662	40.793403	160000	471	150105
B0FFJ4JYFC	½ðÈÚ±£ÏÕ»ú¹¹	111.680888	40.793781	160000	471	150105
B0FFI9BSLP	ÖÐ¹ú¹â´óÒøÐÐATM	111.685523	40.791983	160310	471	150105
B0FFL8S5JC	Ö¤È¯¹«Ë¾	111.686089	40.792218	160500	471	150105
B0FFFPOFQ7	ÖÐ¹ú¹¤ÉÌÒøÐÐATM	111.680664	40.793228	160302	471	150105
B0FFI9BQCU	×Ô¶¯Ìá¿î»ú	111.679044	40.792064	160300	471	150104
B0FFM1AH4N	±£ÏÕ¹«Ë¾	111.679369	40.795179	160400	471	150104
B0FFJ03096	½ðÈÚ±£ÏÕ»ú¹¹	111.818884	40.378861	160000	471	150123
B0HUV15LM2	±£ÏÕ¹«Ë¾	111.823712	40.377322	160400	471	150123
B01D702ZW2	Å©´åÉÌÒµÒøÐÐ	111.826097	40.377905	160121	471	150123
B0FFGAQDL2	Å©´åÉÌÒµÒøÐÐ	111.817456	40.378969	160121	471	150123
B0G3F7N9BM	½ðÈÚ±£ÏÕ»ú¹¹	111.823661	40.37847	160000	471	150123
B0FFGKY0T8	½ðÈÚ±£ÏÕ»ú¹¹	111.825982	40.377921	160000	471	150123
B0G33BUYDI	×Ô¶¯Ìá¿î»ú	111.820175	40.382571	160300	471	150123
B0G3MMUEG4	½ðÈÚ±£ÏÕ»ú¹¹	111.8207	40.376904	160000	471	150123
B0FFIIXBHP	ÖÐ¹úÓÊÕþ´¢ÐîÒøÐÐATM	111.824222	40.381933	160336	471	150123
B0FFFE62E1	ÖÐ¹ú¹¤ÉÌÒøÐÐ	111.663651	40.777252	160105	471	150104
B0FFFE0VC1	ÒøÐÐ	111.66293	40.776992	160100	471	150104
B01D701UZD	Å©´åÉÌÒµÒøÐÐ	111.660381	40.784296	160121	471	150104
B0FFG2TKP6	Å©´åÉÌÒµÒøÐÐATM	111.660381	40.784296	160318	471	150104
B0FFI9LB4Z	×Ô¶¯Ìá¿î»ú	111.662958	40.777004	160300	471	150104
B0FFFEA9IP	ÖÐ¹ú¹¤ÉÌÒøÐÐATM	111.663625	40.77722	160302	471	150104
B0FFFFWMQH	ÐËÒµÒøÐÐATM	111.66095	40.777353	160315	471	150104
B0HDTBJSGB	½ðÈÚ±£ÏÕ»ú¹¹	111.665443	40.862414	160000	471	150102
B0FFHTYPLZ	Å©´åÉÌÒµÒøÐÐ	111.568878	40.787512	160121	471	150121
B0FFKVKDLI	Å©´åÉÌÒµÒøÐÐATM	111.568913	40.787548	160318	471	150121
B0FFGBO9TW	±£ÏÕ¹«Ë¾	111.711698	40.832304	160400	471	150102
B0FFH2ZHBX	½ðÈÚ±£ÏÕ»ú¹¹	111.714121	40.832753	160000	471	150102
B01D70PABC	ÒøÐÐ	111.711733	40.832297	160100	471	150102
B0FFFVGE9N	ÕÐÉÌÒøÐÐ	111.712271	40.832484	160109	471	150102
B01D702N4Y	»ªÏÄÒøÐÐ	111.709975	40.831635	160110	471	150102
B0FFFTUE4A	ÒøÐÐ	111.713733	40.83266	160100	471	150102
B0FFFG0KDI	ÖÐ¹ú½¨ÉèÒøÐÐ	111.708237	40.831873	160106	471	150102
B01D701769	ÖÐ¹úÅ©ÒµÒøÐÐ	111.706955	40.830934	160107	471	150102
B0FFKVAHTJ	½ðÈÚ±£ÏÕ»ú¹¹	111.712255	40.831955	160000	471	150102
B0FFG2T8UE	ÕÐÉÌÒøÐÐATM	111.712294	40.832542	160306	471	150102
B01D701234	ÖÐ¹úÒøÐÐ	111.708789	40.830209	160104	471	150105
B0FFL0QCKS	±£ÏÕ¹«Ë¾	111.713711	40.832621	160400	471	150102
B01D70PGIH	ÐËÒµÒøÐÐ	111.716758	40.833135	160118	471	150102
B0FFG2YT0H	×Ô¶¯Ìá¿î»ú	111.710959	40.831955	160300	471	150102
B0G2MZXQPU	±£ÏÕ¹«Ë¾	111.713761	40.832632	160400	471	150102
B0FFFE26WD	ÖÐÐÅÒøÐÐ	111.712462	40.832551	160111	471	150102
B0H6S4VLB0	½ðÈÚ±£ÏÕ»ú¹¹	111.713851	40.83261	160000	471	150102
B0FFFRUV7V	Ö¤È¯¹«Ë¾	111.71011	40.83171	160500	471	150102
B0FFL4D3KX	½ðÈÚ±£ÏÕ»ú¹¹	111.714031	40.833742	160000	471	150102
B0FFFY4HSK	½ðÈÚ±£ÏÕ»ú¹¹	111.714273	40.831212	160000	471	150105
B01D702N50	»ªÏÄÒøÐÐATM	111.710039	40.831657	160307	471	150102
B0GKPMX1B6	½ðÈÚ±£ÏÕ»ú¹¹	111.711771	40.833655	160000	471	150102
B0FFHJE4H4	ÐËÒµÒøÐÐ	111.71254	40.832578	160118	471	150102
B0FFH0MWTU	ÖÐ¹úÓÊÕþ´¢ÐîÒøÐÐ	111.707784	40.830111	160139	471	150105
B0HRLNXDF6	ÖÐ¹ú¹¤ÉÌÒøÐÐATM	111.708788	40.830227	160302	471	150105
B0FFL2PWVK	ÖÐ¹úÓÊÕþ´¢ÐîÒøÐÐ	111.708158	40.831425	160139	471	150102
B01D70PER6	ÐËÒµÒøÐÐATM	111.716684	40.833146	160315	471	150102
B0FFGPK2CX	±£ÏÕ¹«Ë¾	111.710188	40.831915	160400	471	150102
B0FFFPSWYB	ÖÐ¹ú½¨ÉèÒøÐÐATM	111.708296	40.831693	160303	471	150102
B0FFFTSQZR	×Ô¶¯Ìá¿î»ú	111.713848	40.832655	160300	471	150102
B01D701A8O	ÖÐ¹úÒøÐÐATM	111.708766	40.830237	160301	471	150105
B01D701UYL	Å©´åÉÌÒµÒøÐÐ	111.707411	40.833947	160121	471	150102
B0FFI9RD77	ÖÐ¹úÅ©ÒµÒøÐÐATM	111.706895	40.830967	160304	471	150102
B0FFFFK519	½ðÈÚ±£ÏÕ»ú¹¹	111.707724	40.829808	160000	471	150105
B0FFKK739E	ÖÐ¹úÓÊÕþ´¢ÐîÒøÐÐATM	111.708189	40.831359	160336	471	150102
B01D70PETG	Å©´åÉÌÒµÒøÐÐATM	111.707447	40.833955	160318	471	150102
B01D7020R8	Å©´åÉÌÒµÒøÐÐ	111.985062	40.622263	160121	471	150123
B0FFG99TKK	½ðÈÚ±£ÏÕ»ú¹¹	111.240021	40.266651	160000	471	150122
B0FFF50IOF	Å©´åÉÌÒµÒøÐÐ	111.694229	40.77949	160121	471	150105
B01D70RE9L	ÖÐ¹ú¹¤ÉÌÒøÐÐ	111.695519	40.780689	160105	471	150105
B01D70RE9M	ÖÐ¹ú¹¤ÉÌÒøÐÐATM	111.695565	40.780678	160302	471	150105
B0HR6N75CA	Å©´åÉÌÒµÒøÐÐATM	111.694335	40.779825	160318	471	150105
B01D70R9W7	Å©´åÉÌÒµÒøÐÐ	111.740495	40.787186	160121	471	150105
B0FFLD6JLX	Å©´åÉÌÒµÒøÐÐ	111.657731	40.402903	160121	471	150123
B01D701BMD	ÒøÐÐ	111.791515	40.478428	160100	471	150123
B01D70142V	ÖÐ¹ú¹¤ÉÌÒøÐÐ	111.791296	40.478257	160105	471	150123
B01D70RAYL	Å©´åÉÌÒµÒøÐÐ	111.792813	40.478676	160121	471	150123
B0FFIZ5XMO	ÖÐ¹ú¹¤ÉÌÒøÐÐ	111.791274	40.478307	160105	471	150123
B01D70RAYK	Å©´åÉÌÒµÒøÐÐATM	111.792678	40.478677	160318	471	150123
B0FFH1V036	×Ô¶¯Ìá¿î»ú	111.791756	40.478535	160300	471	150123
B01D70OWAF	ÖÐ¹ú½¨ÉèÒøÐÐ	111.704555	40.862168	160106	471	150102
B01D70OWAG	ÖÐ¹ú½¨ÉèÒøÐÐATM	111.704693	40.862146	160303	471	150102
B01D703CCR	Å©´åÉÌÒµÒøÐÐ	111.754311	40.744309	160121	471	150105
B0FFIZAB5E	ÖÐ¹úÈËÃñ±£ÏÕ¹«Ë¾	111.754711	40.744404	160401	471	150105
B01D70OWSB	Å©´åÉÌÒµÒøÐÐATM	111.754416	40.744393	160318	471	150105
B0FFKNM42Z	½ðÈÚ±£ÏÕ»ú¹¹	111.672802	40.75467	160000	471	150104
B01D703DTI	ÖÐ¹úÒøÐÐ|½ðÈÚ±£ÏÕ·þÎñ	111.703496	40.78284	160104|160200	471	150105
B01D702JBD	ÒøÐÐ	111.706579	40.784257	160100	471	150105
B0FFGK92ZI	ÒøÐÐ	111.705681	40.783467	160100	471	150105
B01D702K5Z	ÖÐ¹úÒøÐÐ	111.705674	40.786015	160104	471	150105
B01D703DTJ	ÖÐ¹úÒøÐÐATM	111.70363	40.782884	160301	471	150105
B0FFF2GAZL	ÖÐ¹úÅ©ÒµÒøÐÐ	111.700965	40.777644	160107	471	150105
B01D703DZG	ÖÐ¹úÓÊÕþ´¢ÐîÒøÐÐ	111.70101	40.785877	160139	471	150105
B01D70P3MA	ÖÐ¹úÅ©ÒµÒøÐÐATM	111.700796	40.777659	160304	471	150105
B0FFG335YE	Å©´åÉÌÒµÒøÐÐ	111.706675	40.78002	160121	471	150105
B01D702JBJ	ÖÐ¹ú¹¤ÉÌÒøÐÐATM	111.706613	40.784081	160302	471	150105
B0HAVB8767	ÖÐ¹úÓÊÕþ´¢ÐîÒøÐÐ	111.701146	40.785931	160139	471	150105
B01D702K64	ÖÐ¹úÒøÐÐATM	111.70564	40.786068	160301	471	150105
B0FFI9C632	×Ô¶¯Ìá¿î»ú	111.705713	40.783151	160300	471	150105
B0FFI9C63J	ÖÐ¹úÓÊÕþ´¢ÐîÒøÐÐATM	111.70099	40.785855	160336	471	150105
B0FFG2T6TR	Å©´åÉÌÒµÒøÐÐATM	111.706735	40.779933	160318	471	150105
B0FFL3PV5H	Å©´åÉÌÒµÒøÐÐATM	111.46592	40.488792	160318	471	150122
B0FFM89L43	½ðÈÚ±£ÏÕ»ú¹¹	111.707368	40.842759	160000	471	150102
B0FFLCYFCA	½ðÈÚ±£ÏÕ»ú¹¹	111.716563	40.846339	160000	471	150102
B01D70P51L	ÖÐ¹úÓÊÕþ´¢ÐîÒøÐÐ	111.708726	40.84385	160139	471	150102
B0FFFFV4GY	ÖÐ¹ú½¨ÉèÒøÐÐATM	111.711666	40.837929	160303	471	150102
B0FFG2T881	ÖÐ¹úÓÊÕþ´¢ÐîÒøÐÐATM	111.708743	40.843854	160336	471	150102
B0FFL029HM	ÖÐ¹úÒøÐÐATM	111.633477	40.875294	160301	471	150103
B0H1ZS667U	»ªÌ©²Æ²ú±£ÏÕ¹É·ÝÓÐÏÞ¹«Ë¾	111.630377	40.871027	160407	471	150103
B01D701ZSH	ÒøÐÐÏà¹Ø|Õþ¸®»ú¹¹¼°Éç»áÍÅÌå	111.450462	41.09824	160200|130100	471	150125
B01D70210W	Å©´åÉÌÒµÒøÐÐ	111.181588	40.275707	160121	471	150122
B0G0VHMJIQ	½ðÈÚ±£ÏÕ»ú¹¹	111.181499	40.275671	160000	471	150122
B0FFL1YL4S	Å©´åÉÌÒµÒøÐÐATM	111.181445	40.275822	160318	471	150122
B01D70OVLZ	ÖÐ¹ú½¨ÉèÒøÐÐ	111.823599	40.860939	160106	471	150105
B01D70OZ1Z	ÖÐ¹ú½¨ÉèÒøÐÐATM	111.823729	40.860954	160303	471	150105
B01D7020PX	Å©´åÉÌÒµÒøÐÐ	111.798442	40.676921	160121	471	150105
B0FFKNY1UC	½ðÈÚ±£ÏÕ»ú¹¹	111.252656	40.25972	160000	471	150122
B0FFIX3JY7	½ðÈÚ±£ÏÕ»ú¹¹	111.471149	41.090743	160000	471	150125
B01D702IJI	ÖÐ¹úÓÊÕþ´¢ÐîÒøÐÐATM	111.681986	40.810578	160336	471	150105
B01D70PCFU	ÖÐ¹ú½¨ÉèÒøÐÐATM	111.684391	40.807874	160303	471	150105
B0FFKEIXOJ	×Ô¶¯Ìá¿î»ú	111.686277	40.809333	160300	471	150105
B01D702F1J	ÉÏº£ÆÖ¶«·¢Õ¹ÒøÐÐATM	111.678927	40.806842	160312	471	150105
B01D7013E0	Ö¤È¯ÓªÒµÌü	111.68302	40.807973	160501	471	150105
B01D702I8K	Å©´åÉÌÒµÒøÐÐ	111.680844	40.813289	160121	471	150105
B01D702FSU	ÖÐ¹úÅ©ÒµÒøÐÐ	111.680266	40.812588	160107	471	150105
B01D701NEL	½»Í¨ÒøÐÐ	111.682755	40.807909	160108	471	150105
B01D70P5WA	ÖÐ¹ú¹â´óÒøÐÐ	111.68011	40.814044	160113	471	150105
B0FFFEFC3G	ÖÐ¹úÒøÐÐ	111.683072	40.810525	160104	471	150105
B01D702ICZ	ÖÐ¹ú½¨ÉèÒøÐÐ	111.680278	40.814103	160106	471	150105
B01D70P4S9	ÖÐ¹ú¹â´óÒøÐÐATM	111.680323	40.814115	160310	471	150105
B01D702ICH	ÖÐ¹úÒøÐÐ	111.679349	40.813822	160104	471	150105
B01D702IJM	ÖÐ¹úÓÊÕþ´¢ÐîÒøÐÐ	111.68189	40.810546	160139	471	150105
B0FFIAH6P7	ÕÐÉÌÒøÐÐATM	111.684371	40.807938	160306	471	150105
B0FFHN3ZH2	Ö¤È¯¹«Ë¾	111.682976	40.810743	160500	471	150105
B01D70123F	ÖÐ¹ú½¨ÉèÒøÐÐ	111.684431	40.807845	160106	471	150105
B0FFMHDCII	Ö¤È¯¹«Ë¾	111.681657	40.810442	160500	471	150105
B01D701104	ÒøÐÐ	111.677327	40.813856	160100	471	150102
B01D702FSX	ÖÐ¹úÅ©ÒµÒøÐÐATM	111.680288	40.812602	160304	471	150105
B0FFFYXTBM	ÖÐÐÅÒøÐÐ	111.683589	40.816289	160111	471	150105
B0FFIMKFWD	½ðÈÚ±£ÏÕ»ú¹¹	111.680101	40.81399	160000	471	150105
B01D702ICD	ÖÐ¹úÒøÐÐATM	111.679253	40.813806	160301	471	150105
B01D701V5D	ÖÐ¹úÒøÐÐATM	111.683068	40.810503	160301	471	150105
B0FFG2SWGO	Ö¤È¯¹«Ë¾	111.680622	40.813487	160500	471	150105
B01D7020ZO	½»Í¨ÒøÐÐATM	111.68281	40.807925	160305	471	150105
B01D70204Q	ÖÐ¹ú¹¤ÉÌÒøÐÐ	111.679071	40.80746	160105	471	150105
B0FFLGXF21	ÖÐ¹ú¹¤ÉÌÒøÐÐATM	111.679352	40.813907	160302	471	150105
B0FFKHKNNN	Å©´åÉÌÒµÒøÐÐ	111.679209	40.806878	160121	471	150105
B01D701G0L	ÒøÐÐ	111.686193	40.809321	160100	471	150105
B0FFGSRCYR	½ðÈÚ±£ÏÕ»ú¹¹	111.682501	40.807824	160000	471	150105
B01D702ICB	ÖÐ¹ú½¨ÉèÒøÐÐATM	111.680643	40.81386	160303	471	150105
B0FFK3ZBYA	½»Í¨ÒøÐÐ	111.682755	40.807909	160108	471	150105
B0HR6N4UVO	½»Í¨ÒøÐÐATM	111.682541	40.807728	160305	471	150105
B01D703BKE	Å©´åÉÌÒµÒøÐÐ	111.679283	40.806868	160121	471	150105
B0FFG2SXE0	Å©´åÉÌÒµÒøÐÐATM	111.681004	40.813315	160318	471	150105
B0FFHV99I3	½ðÈÚ±£ÏÕ»ú¹¹	111.68023	40.813927	160000	471	150105
B0HB4Z914L	±£ÏÕ¹«Ë¾	111.67905	40.806801	160400	471	150105
B0FFG2T11G	ÖÐÐÅÒøÐÐATM	111.683572	40.816294	160308	471	150105
B0FFHJOQSI	ÖÐ¹úÈËÊÙ±£ÏÕ¹«Ë¾	111.682799	40.807767	160402	471	150105
B0FFG2T8HJ	ÉÏº£ÆÖ¶«·¢Õ¹ÒøÐÐATM	111.680163	40.815097	160312	471	150102
B0FFGJ4ZMA	ÖÐ¹úÈËÃñ±£ÏÕ¹«Ë¾	111.682919	40.807847	160401	471	150105
B0HB4S8MAK	±£ÏÕ¹«Ë¾	111.679195	40.806962	160400	471	150105
B0FFGBNVFD	½ðÈÚ±£ÏÕ»ú¹¹	111.678998	40.806853	160000	471	150105
B0FFHXOT18	Å©´åÉÌÒµÒøÐÐATM	111.679278	40.806884	160318	471	150105
B01D70OWH7	Å©´åÉÌÒµÒøÐÐ	111.145501	40.724419	160121	471	150121
B01D7020LU	Å©´åÉÌÒµÒøÐÐATM	111.145572	40.724428	160318	471	150121
B0GU5AVCDP	ÒøÐÐ	111.141216	40.723586	160100	471	150121
B01D70P9WB	ÖÐ¹úÒøÐÐ	111.141346	40.723703	160104	471	150121
B01D70P9ZI	ÖÐ¹úÒøÐÐATM	111.141454	40.72374	160301	471	150121
B0FFKQP5DF	±£ÏÕ¹«Ë¾	111.141696	40.724483	160400	471	150121
B0FFG2T0I8	ÒøÐÐ	111.140303	40.723597	160100	471	150121
B0HD091BN8	±£ÏÕ¹«Ë¾	111.136959	40.723973	160400	471	150121
B0G2UC55D9	×Ô¶¯Ìá¿î»ú	111.141276	40.723692	160300	471	150121
B01D70PA42	ÖÐ¹úÆ½°²±£ÏÕ¹«Ë¾	111.138801	40.724115	160403	471	150121
B0GK6MPSSM	½ðÈÚ±£ÏÕ»ú¹¹	111.142748	40.726743	160000	471	150121
B0HBOHLHCC	±£ÏÕ¹«Ë¾	111.142879	40.726784	160400	471	150121
B0FFJ0DZJU	±£ÏÕ¹«Ë¾	111.14476	40.72538	160400	471	150121
B0FFG2T0OO	×Ô¶¯Ìá¿î»ú	111.140349	40.723638	160300	471	150121
B01D70OWID	ÖÐ¹úÈËÃñ±£ÏÕ¹«Ë¾	111.137151	40.723132	160401	471	150121
B0FFG09754	½ðÈÚ±£ÏÕ»ú¹¹	111.137004	40.723184	160000	471	150121
B01D70OVEQ	Å©´åÉÌÒµÒøÐÐ	111.540077	40.784967	160121	471	150121
B0FFKBBC72	ÒøÐÐ	111.540338	40.784181	160100	471	150121
B0FFI2AQ19	ÖÐ¹úÅ©ÒµÒøÐÐ	111.538441	40.783451	160107	471	150121
B0FFLDC1IL	ÖÐ¹úÅ©ÒµÒøÐÐATM	111.538574	40.78347	160304	471	150121
B01D70QG9C	Å©´åÉÌÒµÒøÐÐ	111.804247	39.971079	160121	471	150124
B01D701HTK	Å©´åÉÌÒµÒøÐÐ	111.0454	40.588673	160121	471	150121
B0FFG2TFUA	ÖÐ¹ú¹¤ÉÌÒøÐÐATM	111.68919	40.857031	160302	471	150102
B0FFFPUUSF	ÖÐ¹úÓÊÕþ´¢ÐîÒøÐÐATM	111.687983	40.858485	160336	471	150102
B0FFG2YESU	ÖÐ¹úÓÊÕþ´¢ÐîÒøÐÐ	111.687801	40.858472	160139	471	150102
B01D70PD9J	ÖÐ¹úÒøÐÐ	111.689605	40.858611	160104	471	150102
B0FFG2TFZ3	ÖÐ¹ú¹¤ÉÌÒøÐÐ	111.689206	40.85707	160105	471	150102
B01D70PE4Y	½ðÈÚ±£ÏÕ»ú¹¹	111.687614	40.858402	160000	471	150102
B01D70PE81	ÖÐ¹úÒøÐÐATM	111.689614	40.858581	160301	471	150102
B0FFHQWD4Y	ÉÏº£ÆÖ¶«·¢Õ¹ÒøÐÐATM	111.774714	40.807734	160312	471	150105
B0FFIU611J	½ðÈÚ±£ÏÕ»ú¹¹	111.814206	40.565171	160000	471	150123
B0FFKKFANS	½ðÈÚ±£ÏÕ»ú¹¹	111.81338	40.565577	160000	471	150123
B0FFKPR0XJ	½ðÈÚ±£ÏÕ»ú¹¹	111.970784	40.758034	160000	471	150105
B01D70OXBP	Å©´åÉÌÒµÒøÐÐ	111.970787	40.758692	160121	471	150105
B0FFKPCEL0	½ðÈÚ±£ÏÕ»ú¹¹	111.970307	40.757504	160000	471	150105
B0FFGAQCN2	±£ÏÕ¹«Ë¾	111.160859	40.726343	160400	471	150121
B0FFGSU09Z	½ðÈÚ±£ÏÕ»ú¹¹	111.156947	40.725507	160000	471	150121
B0FFG2T4XS	ÖÐ¹úÓÊÕþ´¢ÐîÒøÐÐ	111.160275	40.726197	160139	471	150121
B0FFG2T5DJ	ÖÐ¹úÓÊÕþ´¢ÐîÒøÐÐATM	111.160013	40.726178	160336	471	150121
B0FFM0VQ1W	½ðÈÚ±£ÏÕ»ú¹¹	111.237691	40.274725	160000	471	150122
B0HGV1S7Q8	½ðÈÚ±£ÏÕ»ú¹¹	111.237982	40.273767	160000	471	150122
B0G0LHHB4E	ÐÂ»ªÈËÊÙ±£ÏÕ¹«Ë¾	111.237475	40.274747	160406	471	150122
B0FFFWRPGI	Å©´åÉÌÒµÒøÐÐ	111.682231	40.745745	160121	471	150104
B0FFMH9AAR	ÖÐ¹ú½¨ÉèÒøÐÐATM	111.68383	40.745167	160303	471	150104
B0FFFWSZ0K	Å©´åÉÌÒµÒøÐÐATM	111.682068	40.745858	160318	471	150104
B01D70QG9A	ÒøÐÐ	111.637072	40.061185	160100	471	150124
B01D703DGZ	ÖÐ¹úÓÊÕþ´¢ÐîÒøÐÐ	111.637076	40.061879	160139	471	150124
B0G3M92Y2R	ÒøÐÐ	111.542194	40.797074	160100	471	150121
B0H1ZH86EM	½ðÈÚ±£ÏÕ»ú¹¹	111.543379	40.798448	160000	471	150121
B0G3X5E0UM	Å©´åÉÌÒµÒøÐÐATM	111.542514	40.796986	160318	471	150121
B01D7020YN	Å©´åÉÌÒµÒøÐÐ	111.356214	40.218205	160121	471	150122
B0FFI1VMO4	»ªÏÄÒøÐÐ	111.762531	40.843791	160110	471	150102
B0FFG9GKL6	ÖÐ¹ú½¨ÉèÒøÐÐ	111.758487	40.845757	160106	471	150102
B0FFJKWW9W	½ðÈÚ±£ÏÕ»ú¹¹	111.760984	40.843473	160000	471	150102
B0G3YRW7JE	½ðÈÚ±£ÏÕ»ú¹¹	111.761952	40.84386	160000	471	150102
B0FFI9RDT4	»ªÏÄÒøÐÐATM	111.761778	40.843581	160307	471	150102
B0FFKCMMK4	Å©´åÉÌÒµÒøÐÐ	111.757534	40.845539	160121	471	150102
B0G3FLLN42	»ªÏÄÒøÐÐATM	111.762413	40.844131	160307	471	150102
B0FFI9PDQG	ÖÐ¹ú½¨ÉèÒøÐÐATM	111.758457	40.845863	160303	471	150102
B01D701ZPL	Å©´åÉÌÒµÒøÐÐ	111.47419	39.692709	160121	471	150124
B0FFKYMD1N	½ðÈÚ±£ÏÕ»ú¹¹	111.682029	41.220378	160000	471	150125
B01D701ZPY	Å©´åÉÌÒµÒøÐÐ	111.682865	41.226779	160121	471	150125
B01D70P8WH	Å©´åÉÌÒµÒøÐÐATM	111.682882	41.226687	160318	471	150125
B0G3LSF4OI	½ðÈÚ±£ÏÕ»ú¹¹	111.802317	40.842275	160000	471	150105
B0FFF3U6M2	ÖÐ¹úÅ©ÒµÒøÐÐ	111.779446	40.478708	160107	471	150123
B0FFFTDXWV	½ðÈÚ±£ÏÕ»ú¹¹	111.779573	40.480257	160000	471	150123
B01D70P9MA	Å©´åÉÌÒµÒøÐÐ	111.779223	40.478659	160121	471	150123
B0FFM6FQV1	½ðÈÚ±£ÏÕ»ú¹¹	111.780064	40.479606	160000	471	150123
B01D70RBR7	Å©´åÉÌÒµÒøÐÐ|½ðÈÚ±£ÏÕ·þÎñ	111.778148	40.484632	160121|160318	471	150123
B0FFKZPMXJ	½ðÈÚ±£ÏÕ»ú¹¹	111.779886	40.480144	160000	471	150123
B01D7020SC	ÖÐ¹úÅ©ÒµÒøÐÐATM	111.779411	40.47863	160304	471	150123
B0FFM7K9BV	½ðÈÚ±£ÏÕ»ú¹¹	111.777849	40.486018	160000	471	150123
B0FFHIWRXI	ÖÐ¹úÈËÃñ±£ÏÕ¹«Ë¾	111.779864	40.480348	160401	471	150123
B0FFIB7EF2	ÒøÐÐ	111.712814	40.852203	160100	471	150102
B01D703DKL	Å©´åÉÌÒµÒøÐÐ	111.713233	40.851224	160121	471	150102
B01D7025NC	ÖÐ¹úÒøÐÐ	111.714691	40.850162	160104	471	150102
B01D70P9U4	ÒøÐÐ	111.228806	40.271446	160100	471	150122
B0FFM4KYS8	ÒøÐÐ	111.227857	40.271056	160100	471	150122
B0GRAZ3WF0	ÖÐ¹úÅ©ÒµÒøÐÐ	111.226939	40.271123	160107	471	150122
B0FFFRNYZG	ÖÐ¹úÒøÐÐ	111.227214	40.271103	160104	471	150122
B0G3JL8WA4	Ì©¿µÈËÊÙ±£ÏÕ¹«Ë¾	111.227343	40.275332	160408	471	150122
B0FFJDPQ9R	½ðÈÚ±£ÏÕ»ú¹¹	111.230955	40.271043	160000	471	150122
B0FFM702ES	±£ÏÕ¹«Ë¾	111.22772	40.271066	160400	471	150122
B0H1AS3CEE	Ì©¿µÈËÊÙ±£ÏÕ¹«Ë¾	111.227449	40.275325	160408	471	150122
B0H1AS4XZY	±£ÏÕ¹«Ë¾	111.227452	40.275325	160400	471	150122
B0GRVRT4NJ	±£ÏÕ¹«Ë¾	111.23342	40.274826	160400	471	150122
B0GRAD2IK8	ÖÐ¹úÅ©ÒµÒøÐÐATM	111.226987	40.27112	160304	471	150122
B01D70QJED	ÒøÐÐ	111.233553	40.270549	160100	471	150122
B0FFFSCZZ0	ÖÐ¹úÒøÐÐATM	111.227008	40.271118	160301	471	150122
B01D703CZH	ÖÐ¹úÓÊÕþ´¢ÐîÒøÐÐ	111.191562	40.27671	160139	471	150122
B0HRY9H4AC	×Ô¶¯Ìá¿î»ú	111.191564	40.276671	160300	471	150122
B0G24UE2Y6	×Ô¶¯Ìá¿î»ú	111.191568	40.276674	160300	471	150122
B0G3CC6MZ6	ÖÐ¹úÈËÊÙ±£ÏÕ¹«Ë¾	111.663311	39.919756	160402	471	150124
B0FFLLFSRN	ÒøÐÐ	111.657077	39.919171	160100	471	150124
B01D701ZNS	Å©´åÉÌÒµÒøÐÐ	111.660809	39.921716	160121	471	150124
B0HBKBNNCO	½ðÈÚ±£ÏÕ»ú¹¹	111.657784	39.918975	160000	471	150124
B0FFL0UQFP	½ðÈÚ±£ÏÕ»ú¹¹	111.657567	39.917125	160000	471	150124
B0G2BH99V1	½ðÈÚ±£ÏÕ»ú¹¹	111.666486	39.917713	160000	471	150124
B01D701089	ÖÐ¹úÈËÃñÒøÐÐ	111.665871	39.917588	160101	471	150124
B01D701ZNT	ÖÐ¹úÓÊÕþ´¢ÐîÒøÐÐ	111.662198	39.920581	160139	471	150124
B0FFI9PGBJ	½ðÈÚ±£ÏÕ»ú¹¹	111.657911	39.918732	160000	471	150124
B0FFFTN7B8	ÖÐ¹úÈËÃñ±£ÏÕ¹«Ë¾	111.664536	39.918472	160401	471	150124
B0FFI9PGGV	ÖÐ¹úÆ½°²±£ÏÕ¹«Ë¾	111.657667	39.918799	160403	471	150124
B01D7020LV	Å©´åÉÌÒµÒøÐÐ	111.155154	40.726377	160121	471	150121
B0FFGPKDDP	½ðÈÚ±£ÏÕ»ú¹¹	111.154428	40.726324	160000	471	150121
B0FFK52OUI	ÖÐ¹úÌ«Æ½Ñó±£ÏÕ	111.148943	40.725517	160405	471	150121
B0FFG2TM8R	ÖÐ¹úÆ½°²±£ÏÕ¹«Ë¾	111.155703	40.726455	160403	471	150121
B01D7039Y6	±£ÏÕ¹«Ë¾	111.153743	40.72613	160400	471	150121
B0FFH20SBS	ÖÐ¹ú¹¤ÉÌÒøÐÐATM	111.716287	40.765415	160302	471	150105
B0FFG0423Q	Å©´åÉÌÒµÒøÐÐ	111.70865	40.763625	160121	471	150105
B0GUMR7C9L	ÖÐ¹ú½¨ÉèÒøÐÐ	111.754133	40.804852	160106	471	150105
B0FFKNXSKY	ÖÐ¹ú½¨ÉèÒøÐÐATM	111.754566	40.804933	160303	471	150105
B01D7020ZD	Å©´åÉÌÒµÒøÐÐ	110.879645	41.335875	160121	471	150125
B01D703C6W	Å©´åÉÌÒµÒøÐÐ	111.68914	40.701925	160121	471	150104
B0GKXLGJRQ	½ðÈÚ±£ÏÕ»ú¹¹	111.514346	40.761894	160000	471	150121
B0G3U727XT	±£ÏÕ¹«Ë¾	111.191597	40.280711	160400	471	150122
B0GRPGJAEB	½ðÈÚ±£ÏÕ»ú¹¹	111.193573	40.279478	160000	471	150122
B01D703CON	Å©´åÉÌÒµÒøÐÐ	111.192201	40.280735	160121	471	150122
B01D70P9H8	ÖÐ¹úÈËÃñ±£ÏÕ¹«Ë¾	111.192375	40.280757	160401	471	150122
B0GKY4FHZO	±£ÏÕ¹«Ë¾	111.196779	40.280912	160400	471	150122
B01D701CQY	ÖÐ¹ú¹¤ÉÌÒøÐÐ	111.18871	40.277039	160105	471	150122
B0FFF6QIS1	ÖÐ¹ú¹¤ÉÌÒøÐÐ	111.193771	40.277324	160105	471	150122
B0FFFYQN77	±£ÏÕ¹«Ë¾	111.19645	40.280908	160400	471	150122
B01D7020XH	ÖÐ¹ú¹¤ÉÌÒøÐÐATM	111.188803	40.277044	160302	471	150122
B01D703COO	Å©´åÉÌÒµÒøÐÐATM	111.192234	40.280693	160318	471	150122
B01D70OWK0	ÖÐ¹ú¹¤ÉÌÒøÐÐATM	111.193674	40.277348	160302	471	150122
B01D7020XG	Å©´åÉÌÒµÒøÐÐ	111.190637	40.277228	160121	471	150122
B01D70P8YO	Å©´åÉÌÒµÒøÐÐ	111.194748	40.277417	160121	471	150122
B01D7020X7	Å©´åÉÌÒµÒøÐÐ	111.192761	40.277348	160121	471	150122
B0FFG90L3F	Å©´åÉÌÒµÒøÐÐATM	111.190018	40.286446	160318	471	150122
B0FFFSG0GG	×Ô¶¯Ìá¿î»ú	111.191953	40.277963	160300	471	150122
B01D70P5B1	ÖÐ¹ú½¨ÉèÒøÐÐ	111.734882	40.815123	160106	471	150105
B01D70P5B3	ÖÐ¹úÒøÐÐ	111.735046	40.81465	160104	471	150105
B0FFFW2WVB	ÒøÐÐ	111.736609	40.812783	160100	471	150105
B01D70P42A	ÖÐ¹úÅ©ÒµÒøÐÐ	111.735343	40.813824	160107	471	150105
B01D70P6C9	ÒøÐÐ	111.735244	40.814084	160100	471	150105
B0FFFW8HKJ	ÖÐ¹ú¹â´óÒøÐÐ	111.736677	40.812529	160113	471	150105
B0FFFWAIKE	×Ô¶¯Ìá¿î»ú	111.736715	40.812761	160300	471	150105
B0FFFWACVW	»ªÏÄÒøÐÐATM	111.734453	40.81637	160307	471	150105
B0FFHPP2WC	»ªÌ©²Æ²ú±£ÏÕ¹É·ÝÓÐÏÞ¹«Ë¾	111.727124	40.816283	160407	471	150105
B01D70P4ZS	ÖÐ¹ú¹¤ÉÌÒøÐÐ	111.735156	40.814382	160105	471	150105
B0FFFW3ZIA	ÐËÒµÒøÐÐATM	111.735315	40.813919	160315	471	150105
B0FFI9L6EZ	ÖÐ¹ú¹â´óÒøÐÐATM	111.736602	40.812608	160310	471	150105
B0FFFY3PJ3	ÐËÒµÒøÐÐ	111.735268	40.814023	160118	471	150105
B0FFI7F6OB	½ðÈÚ±£ÏÕ»ú¹¹	111.734921	40.814901	160000	471	150105
B0HAK4HEQ7	ÖÐ¹ú¹¤ÉÌÒøÐÐATM	111.736682	40.812797	160302	471	150105
B0FFFW3ZIB	ÖÐ¹úÃñÉúÒøÐÐ	111.735308	40.813938	160112	471	150105
B01D70P4FC	ÖÐ¹ú½¨ÉèÒøÐÐATM	111.734868	40.815165	160303	471	150105
B0G3T9QOAQ	ÖÐ¹ú¹¤ÉÌÒøÐÐATM	111.735142	40.814368	160302	471	150105
B01D70P4IJ	×Ô¶¯Ìá¿î»ú	111.735282	40.814092	160300	471	150105
B01D70P4WO	ÖÐ¹úÒøÐÐATM	111.735066	40.8146	160301	471	150105
B0FFFWA08C	»ªÏÄÒøÐÐ	111.734453	40.816414	160110	471	150105
B01D70P49I	ÖÐ¹úÅ©ÒµÒøÐÐATM	111.735363	40.813795	160304	471	150105
B0FFI9NMSD	ÖÐ¹úÃñÉúÒøÐÐATM	111.735301	40.813928	160309	471	150105
B0FFM5AOUP	ÒøÐÐ	111.498287	40.767779	160100	471	150121
B01D701ZO5	ÖÐ¹úÈËÊÙ±£ÏÕ¹«Ë¾	111.671247	39.913985	160402	471	150124
B0FFIIQR36	Å©´åÉÌÒµÒøÐÐ	111.669031	39.910323	160121	471	150124
B01D70OVQ0	Å©´åÉÌÒµÒøÐÐ	111.671339	39.913933	160121	471	150124
B01D70OZ44	Å©´åÉÌÒµÒøÐÐ	111.669286	39.9158	160121	471	150124
B0G1PPJ6LO	±£ÏÕ¹«Ë¾	111.378084	40.086829	160400	471	150124
B01D70OVQH	Å©´åÉÌÒµÒøÐÐATM	111.671323	39.913941	160318	471	150124
B0FFL1XRCW	Å©´åÉÌÒµÒøÐÐATM	111.669111	39.910264	160318	471	150124
B01D701ZO8	ÖÐ¹úÅ©ÒµÒøÐÐ	111.668579	39.916175	160107	471	150124
B01D70OZ3Z	ÖÐ¹úÅ©ÒµÒøÐÐATM	111.668556	39.916188	160304	471	150124
B0H1ZH6DWT	ÖÐ¹úÈËÃñ±£ÏÕ¹«Ë¾	111.676793	39.909553	160401	471	150124
B0FFH1M8Y7	±£ÏÕ¹«Ë¾	111.67162	39.913931	160400	471	150124
B0FFI9PDWB	±£ÏÕ¹«Ë¾	111.676491	39.909628	160400	471	150124
B0FFFRWVQ7	ÒøÐÐ	111.668318	39.910845	160100	471	150124
B0FFL38GKJ	Å©´åÉÌÒµÒøÐÐATM	111.322764	40.35681	160318	471	150122
B01D7038CM	Å©´åÉÌÒµÒøÐÐ	111.308599	41.186768	160121	471	150125
B01D701ZPU	Å©´åÉÌÒµÒøÐÐ	110.680347	41.194898	160121	471	150125
B01D70280I	ÖÐ¹úÈËÃñ±£ÏÕ¹«Ë¾	111.675433	40.86236	160401	471	150102
B01D70P3RQ	ÖÐ¹ú¹¤ÉÌÒøÐÐ	111.674235	40.862603	160105	471	150102
B0FFG0PB35	ÒøÐÐ	111.674416	40.862024	160100	471	150102
B01D70P5DP	ÖÐ¹ú¹¤ÉÌÒøÐÐATM	111.674308	40.8625	160302	471	150102
B0FFMHLGQP	½ðÈÚ±£ÏÕ»ú¹¹	111.675413	40.864272	160000	471	150102
B0FFH80E8A	±£ÏÕ¹«Ë¾	111.675429	40.862233	160400	471	150102
B0FFIL781O	Å©´åÉÌÒµÒøÐÐ	111.674469	40.861881	160121	471	150102
B0G39AMYLR	ÖÐ¹úÈËÃñ±£ÏÕ¹«Ë¾	111.675439	40.862238	160401	471	150102
B0GUCS5VTH	×Ô¶¯Ìá¿î»ú	111.674419	40.862015	160300	471	150102
B0G30BGCQK	ÖÐ¹úÈËÃñ±£ÏÕ¹«Ë¾	111.675392	40.862468	160401	471	150102
B0FFG2YEQ8	×Ô¶¯Ìá¿î»ú	111.67424	40.862585	160300	471	150102
B0FFI5IDEV	ÖÐ¹úÈËÃñ±£ÏÕ¹«Ë¾	111.675465	40.86222	160401	471	150102
B0FFL78WBF	½ðÈÚ±£ÏÕ»ú¹¹	111.632173	40.80218	160000	471	150103
B0FFMA8SHF	½ðÈÚ±£ÏÕ»ú¹¹	111.629671	40.804487	160000	471	150103
B0FFJ03M1R	ÒøÐÐ	111.795302	40.495377	160100	471	150123
B0GRG9P9YY	×Ô¶¯Ìá¿î»ú	111.795317	40.495325	160300	471	150123
B0HU9S53I6	×Ô¶¯Ìá¿î»ú	111.795317	40.495379	160300	471	150123
B0FFFPO47L	×Ô¶¯Ìá¿î»ú	111.788067	40.4955	160300	471	150123
B01D701K8P	Å©´åÉÌÒµÒøÐÐ	111.663633	40.793162	160121	471	150104
B01D7023P0	ÖÐ¹úÅ©ÒµÒøÐÐ	111.65781	40.792628	160107	471	150104
B01D703DCR	Å©´åÉÌÒµÒøÐÐ	111.658591	40.788174	160121	471	150104
B01D7023P2	ÖÐ¹ú½¨ÉèÒøÐÐ	111.656981	40.795651	160106	471	150104
B01D701QS3	ÒøÐÐ	111.657474	40.791546	160100	471	150104
B01D7023OZ	ÖÐ¹ú¹¤ÉÌÒøÐÐ	111.665143	40.794174	160105	471	150104
B01D7023FP	ÖÐ¹úÓÊÕþ´¢ÐîÒøÐÐ	111.659653	40.791856	160139	471	150104
B0FFG2TJDP	Å©´åÉÌÒµÒøÐÐ	111.659599	40.788465	160121	471	150104
B0FFI9NDFO	½ðÈÚ±£ÏÕ»ú¹¹	111.659029	40.789408	160000	471	150104
B01D702G5I	×Ô¶¯Ìá¿î»ú	111.657461	40.791558	160300	471	150104
B0FFJ3V239	ÖÐ¹ú¹¤ÉÌÒøÐÐATM	111.665143	40.794174	160302	471	150104
B01D70PFSI	ÕÐÉÌÒøÐÐATM	111.656961	40.793002	160306	471	150104
B01D702HU0	ÖÐ¹ú½¨ÉèÒøÐÐATM	111.656985	40.795618	160303	471	150104
B0G3TLPG32	±£ÏÕ¹«Ë¾	111.66557	40.794377	160400	471	150104
B0FFKDP2P8	ÖÐ¹úÅ©ÒµÒøÐÐATM	111.657772	40.79272	160304	471	150104
B0FFHE7IJJ	½ðÈÚ±£ÏÕ»ú¹¹	111.658624	40.795311	160000	471	150104
B01D702NEU	ÖÐ¹úÓÊÕþ´¢ÐîÒøÐÐATM	111.659717	40.791887	160336	471	150104
B0FFHJOVWU	ÖÐ¹ú¹¤ÉÌÒøÐÐATM	111.666509	40.789908	160302	471	150104
B01D703DCS	Å©´åÉÌÒµÒøÐÐATM	111.658599	40.788073	160318	471	150104
B0FFG2TJB6	×Ô¶¯Ìá¿î»ú	111.659467	40.788483	160300	471	150104
B0FFIMKFU1	ÒøÐÐ	111.662895	40.796242	160100	471	150104
B0FFGJ4ZM9	±£ÏÕ¹«Ë¾	111.665566	40.794347	160400	471	150104
B0FFL4U4WA	½ðÈÚ±£ÏÕ»ú¹¹	111.46989	40.488942	160000	471	150122
B0G3M93JTJ	ÒøÐÐ	111.081282	40.488168	160100	471	150121
B0GDLUHJT8	ÒøÐÐ	111.740961	40.766838	160100	471	150105
B0FFGT650U	ÖÐ¹úÅ©ÒµÒøÐÐ	112.03418	40.88061	160107	471	150105
B01D7016XE	Å©´åÉÌÒµÒøÐÐ	112.027428	40.880722	160121	471	150105
B0FFI870OS	ÖÐÐÅÒøÐÐ	111.678622	40.852811	160111	471	150102
B0FFG2SZGW	ÕÐÉÌÒøÐÐ	111.678526	40.853126	160109	471	150102
B0FFG2SZ1X	ÖÐ¹úÒøÐÐ	111.678832	40.852392	160104	471	150102
B01D702ZEQ	ÖÐ¹ú½¨ÉèÒøÐÐ	111.677581	40.852354	160106	471	150102
B01D7027Q4	ÖÐ¹ú¹¤ÉÌÒøÐÐ	111.677496	40.85262	160105	471	150102
B0GU5AUI7T	ÒøÐÐ	111.682084	40.85663	160100	471	150102
B0G25LXG1Q	ÐËÒµÒøÐÐ	111.678107	40.854221	160118	471	150102
B0FFFZ7YRN	ÒøÐÐ	111.679407	40.846802	160100	471	150102
B0FFG2SZ7B	ÕÐÉÌÒøÐÐATM	111.678476	40.85315	160306	471	150102
B0FFG2SZHB	ÖÐ¹úÒøÐÐATM	111.678809	40.852438	160301	471	150102
B0GU4LW7SY	ÐËÒµÒøÐÐATM	111.678128	40.854208	160315	471	150102
B0G1N95OC1	×Ô¶¯Ìá¿î»ú	111.682098	40.85667	160300	471	150102
B0FFG0FYC2	ÖÐ¹úÃñÉúÒøÐÐATM	111.677476	40.852219	160309	471	150102
B0G30CK07J	½ðÈÚ±£ÏÕ»ú¹¹	112.049936	40.23571	160000	471	150123
B01D7020Z8	Å©´åÉÌÒµÒøÐÐ	111.78274	40.049828	160121	471	150124
B01D70OWW2	Å©´åÉÌÒµÒøÐÐATM	111.09844	40.533546	160318	471	150121
B0FFL06772	×Ô¶¯Ìá¿î»ú	111.606251	40.831347	160300	471	150103
B0FFI8VEWQ	±£ÏÕ¹«Ë¾	111.615182	40.793772	160400	471	150103
B0GU5AUPL1	×Ô¶¯Ìá¿î»ú	111.736661	40.833668	160300	471	150105
B0FFG09F6N	ÖÐ¹ú½¨ÉèÒøÐÐATM	111.730346	40.827347	160303	471	150105
B0G0P4BUI2	½ðÈÚ±£ÏÕ»ú¹¹	111.729795	40.827021	160000	471	150105
B0FFLPO9YG	ÖÐ¹úÓÊÕþ´¢ÐîÒøÐÐATM	111.733084	40.835023	160336	471	150105
B0FFF2KL5S	½ðÈÚ±£ÏÕ»ú¹¹	111.734458	40.836111	160000	471	150105
B0G395OZZ5	ÖÐ¹úÈËÃñ±£ÏÕ¹«Ë¾	111.73489	40.829318	160401	471	150105
B01D70OZE4	ÖÐ¹ú½¨ÉèÒøÐÐATM|½ðÈÚ±£ÏÕ·þÎñ	111.736317	40.835591	160303|160200	471	150105
B0GUCU7DXI	²ÆÎñ¹«Ë¾	111.72921	40.831827	160600	471	150105
B01D70P4JM	½ðÈÚ±£ÏÕ»ú¹¹	111.727306	40.834476	160000	471	150105
B01D70PDAW	ÒøÐÐ	111.732944	40.83361	160100	471	150105
B01D702ZHC	ÖÐ¹úÒøÐÐ	111.727004	40.834545	160104	471	150105
B0FFGLXUL5	Ö¤È¯ÓªÒµÌü	111.733597	40.835825	160501	471	150105
B0GU5MU2R2	ÒøÐÐ	111.736634	40.833694	160100	471	150105
B01D70OWCR	ÖÐ¹ú½¨ÉèÒøÐÐ	111.736516	40.835668	160106	471	150105
B0FFHQW4ZH	½ðÈÚ±£ÏÕ»ú¹¹	111.734907	40.831221	160000	471	150105
B0FFH8MMF6	Å©´åÉÌÒµÒøÐÐ	111.734022	40.835097	160121	471	150105
B0FFHP6A7Y	½ðÈÚ±£ÏÕ»ú¹¹	111.735005	40.831213	160000	471	150105
B0FFMAJLRD	ÖÐ¹úÈËÊÙ±£ÏÕ¹«Ë¾	111.735912	40.835498	160402	471	150105
B0FFG095CM	ÖÐ¹ú½¨ÉèÒøÐÐATM	111.728575	40.832111	160303	471	150105
B01D70PCBE	ÖÐ¹úÅ©ÒµÒøÐÐATM	111.732702	40.833668	160304	471	150105
B01D70PCON	½ðÈÚ±£ÏÕ»ú¹¹	111.735022	40.828223	160000	471	150105
B01D702ZHF	ÖÐ¹úÒøÐÐATM	111.727364	40.834617	160301	471	150105
B0FFJN5139	½ðÈÚ±£ÏÕ»ú¹¹	111.733543	40.835907	160000	471	150105
B0G2MSX44W	Ö¤È¯¹«Ë¾	111.734729	40.835967	160500	471	150105
B0GKXDEH7D	Ö¤È¯¹«Ë¾	111.734795	40.835942	160500	471	150105
B0FFH8K78O	ÖÐ¹ú½¨ÉèÒøÐÐATM	111.73402	40.836262	160303	471	150105
B0FFLPO96K	ÒøÐÐÏà¹Ø	111.733057	40.835018	160200	471	150105
B0FFMB921O	±£ÏÕ¹«Ë¾	111.735164	40.82825	160400	471	150105
B0FFKZMGCO	½ðÈÚ±£ÏÕ»ú¹¹	111.775968	40.493343	160000	471	150123
B0HD050FLP	½ðÈÚ±£ÏÕ»ú¹¹	111.775895	40.491722	160000	471	150123
B0FFG2TNYK	±£ÏÕ¹«Ë¾	111.460919	41.097179	160400	471	150125
B0HDLUX635	ÒøÐÐ	111.682554	39.905761	160100	471	150124
B0FFKOFLM7	ÖÐ¹úÈËÃñ±£ÏÕ¹«Ë¾	111.683588	39.905336	160401	471	150124
B01D703BWL	±£ÏÕ¹«Ë¾	111.681035	39.90564	160400	471	150124
B0FFH7ZEQ6	±£ÏÕ¹«Ë¾	111.685027	39.906693	160400	471	150124
B01D701QS1	ÒøÐÐ	111.6812	40.838478	160100	471	150102
B0FFFF7CU5	ÐËÒµÒøÐÐ	111.679073	40.839074	160118	471	150102
B01D702364	ÖÐ¹úÓÊÕþ´¢ÐîÒøÐÐ	111.681372	40.838498	160139	471	150102
B0FFLOL5M8	ÖÐ¹ú¹¤ÉÌÒøÐÐATM	111.682488	40.840224	160302	471	150102
B0FFJ1F7CV	ÖÐ¹ú¹¤ÉÌÒøÐÐATM	111.682573	40.840113	160302	471	150102
B0FFG2SZHT	»ªÏÄÒøÐÐATM	111.67763	40.838792	160307	471	150102
B0FFG2T6X0	»ªÏÄÒøÐÐ	111.677654	40.838772	160110	471	150102
B0FFJ000S9	½ðÈÚ±£ÏÕ»ú¹¹	111.677329	40.843057	160000	471	150102
B01D703EAS	ÖÐ¹úÓÊÕþ´¢ÐîÒøÐÐATM	111.68159	40.83853	160336	471	150102
B01D70PDJQ	½ðÈÚ±£ÏÕ»ú¹¹	111.678046	40.838774	160000	471	150102
B0HR6N75ED	×Ô¶¯Ìá¿î»ú	111.679602	40.846019	160300	471	150102
B0FFIKKJAB	×Ô¶¯Ìá¿î»ú	111.681561	40.838564	160300	471	150102
B0FFL6PSX6	½ðÈÚ±£ÏÕ»ú¹¹	111.67947	40.846396	160000	471	150102
B0FFFFA742	ÐËÒµÒøÐÐATM	111.678869	40.838903	160315	471	150102
B0FFFFKMNF	ÖÐ¹ú¹â´óÒøÐÐATM	111.677954	40.843457	160310	471	150102
B0FFG0FE3U	×Ô¶¯Ìá¿î»ú	111.679477	40.84674	160300	471	150102
B01D70QTP4	ÖÐ¹ú½¨ÉèÒøÐÐATM	111.430283	40.745789	160303	471	150121
B01D701719	ÖÐ¹ú½¨ÉèÒøÐÐ	111.707755	40.809778	160106	471	150105
B01D702V6H	ÖÐ¹úÒøÐÐ	111.714735	40.813529	160104	471	150105
B0FFFWOMGX	ÒøÐÐ	111.709499	40.815219	160100	471	150105
B0FFFY4O4O	ÖÐ¹ú½¨ÉèÒøÐÐ	111.709045	40.815125	160106	471	150105
B0FFFDUGK3	Å©´åÉÌÒµÒøÐÐ	111.710248	40.815367	160121	471	150105
B0FFG6UERJ	ÖÐ¹úÅ©ÒµÒøÐÐ	111.709786	40.815268	160107	471	150105
B0FFFWLX4J	Å©´åÉÌÒµÒøÐÐ	111.711877	40.809872	160121	471	150105
B01D703CX9	ÖÐ¹ú¹¤ÉÌÒøÐÐ	111.710805	40.809627	160105	471	150105
B0FFMEQQKK	Å©´åÉÌÒµÒøÐÐ	111.715338	40.814089	160121	471	150105
B01D701UZF	Å©´åÉÌÒµÒøÐÐ	111.715323	40.814025	160121	471	150105
B01D703CXA	ÖÐ¹ú¹¤ÉÌÒøÐÐATM	111.710963	40.809617	160302	471	150105
B0FFG09BW0	ÖÐ¹ú½¨ÉèÒøÐÐATM	111.715416	40.810854	160303	471	150105
B01D702V6I	ÖÐ¹úÒøÐÐATM	111.714752	40.813514	160301	471	150105
B0HR6U8VF8	½ðÈÚ±£ÏÕ»ú¹¹	111.709456	40.815235	160000	471	150105
B0FFFY4H0A	×Ô¶¯Ìá¿î»ú	111.709218	40.815186	160300	471	150105
B01D702W7I	ÖÐ¹úÓÊÕþ´¢ÐîÒøÐÐATM	111.713929	40.81049	160336	471	150105
B01D70PGWW	½ðÈÚ±£ÏÕ»ú¹¹	111.71673	40.816303	160000	471	150105
B01D70PFOB	ÖÐ¹ú½¨ÉèÒøÐÐATM	111.70899	40.815114	160303	471	150105
B0FFKZPVHV	½ðÈÚ±£ÏÕ»ú¹¹	111.683541	41.227339	160000	471	150125
B0FFGNYKNK	ÒøÐÐ	111.77594	40.189587	160100	471	150123
B0G3XCEONR	Å©´åÉÌÒµÒøÐÐ	111.517604	40.776479	160121	471	150121
B0FFHETL0M	Å©´åÉÌÒµÒøÐÐ	111.517566	40.776514	160121	471	150121
B01D70175Q	Å©´åÉÌÒµÒøÐÐ	112.091906	40.4312	160121	471	150123
B0FFIHFIZP	Å©´åÉÌÒµÒøÐÐ	111.607564	41.163964	160121	471	150125
B0FFHR5ZYW	Å©´åÉÌÒµÒøÐÐATM	111.60747	41.16379	160318	471	150125
B0G0H5H1UL	½ðÈÚ±£ÏÕ»ú¹¹	111.607518	41.163945	160000	471	150125
B0FFKRWN7V	Å©´åÉÌÒµÒøÐÐ	111.590326	40.517998	160121	471	150123
B0FFKRV0CQ	Å©´åÉÌÒµÒøÐÐATM	111.59031	40.518095	160318	471	150123
B0HR3UDV4R	ÒøÐÐ	111.555479	40.669408	160100	471	150121
B0G24XGH0W	½ðÈÚ±£ÏÕ»ú¹¹	111.549738	40.667483	160000	471	150121
B01D70P8XH	ÖÐ¹úÈËÊÙ±£ÏÕ¹«Ë¾	111.556229	40.669097	160402	471	150121
B0G3XAEE1Z	ÖÐ¹úÈËÃñ±£ÏÕ¹«Ë¾	111.556719	40.669145	160401	471	150121
B01D70P9M6	ÖÐ¹úÓÊÕþ´¢ÐîÒøÐÐ	111.556519	40.669129	160139	471	150121
B01D701TJ3	Å©´åÉÌÒµÒøÐÐ	111.996466	40.13038	160121	471	150123
B0FFHR5T9F	Å©´åÉÌÒµÒøÐÐATM	111.148655	40.402663	160318	471	150122
B01D701131	Å©´åÉÌÒµÒøÐÐ	111.460537	40.253664	160121	471	150122
B0FFHQYZIS	Å©´åÉÌÒµÒøÐÐATM	111.460351	40.25367	160318	471	150122
B0FFGWKZXP	½ðÈÚ±£ÏÕ»ú¹¹	111.608069	40.820498	160000	471	150103
B0FFGJ4ZBK	ÖÐ¹úÈËÃñ±£ÏÕ¹«Ë¾	111.60808	40.820442	160401	471	150103
B0H1NCAI6M	»ªÌ©²Æ²ú±£ÏÕ¹É·ÝÓÐÏÞ¹«Ë¾	111.607163	40.820234	160407	471	150103
B0HU3SY0S2	½ðÈÚ±£ÏÕ»ú¹¹	111.565826	40.812592	160000	471	150103
B0FFL088VD	½ðÈÚ±£ÏÕ»ú¹¹	111.561978	40.810318	160000	471	150103
B0FFKOU4Z6	½ðÈÚ±£ÏÕ»ú¹¹	111.43603	41.11703	160000	471	150125
B0FFKOY3TN	ÖÐ¹úÈËÃñ±£ÏÕ¹«Ë¾	111.436094	41.116927	160401	471	150125
B0FFI8Q1SZ	Å©´åÉÌÒµÒøÐÐ	111.649044	40.860645	160121	471	150102
B0G336RN15	½ðÈÚ±£ÏÕ»ú¹¹	111.605988	40.844844	160000	471	150103
B0FFHOLL56	½ðÈÚ±£ÏÕ»ú¹¹	111.597959	40.839016	160000	471	150103
B0FFKZPXFB	½ðÈÚ±£ÏÕ»ú¹¹	111.294493	40.734949	160000	471	150121
B0FFKZPMVR	½ðÈÚ±£ÏÕ»ú¹¹	111.29454	40.734877	160000	471	150121
B01D70OVDE	Å©´åÉÌÒµÒøÐÐ	111.585909	40.810364	160121	471	150103
B0FFL56L6P	±£ÏÕ¹«Ë¾	111.582229	40.814211	160400	471	150103
B0FFLB3KZP	½ðÈÚ±£ÏÕ»ú¹¹	111.582816	40.814135	160000	471	150103
B0GUJBO5QN	½ðÈÚ±£ÏÕ»ú¹¹	111.582175	40.814198	160000	471	150103
B0G3D71XFL	±£ÏÕ¹«Ë¾	111.584648	40.815414	160400	471	150103
B0FFJJ3Y9Z	±£ÏÕ¹«Ë¾	111.584698	40.815453	160400	471	150103
B0FFJJ8W2E	½ðÈÚ±£ÏÕ»ú¹¹	111.585497	40.814939	160000	471	150103
B01D70OVDG	Å©´åÉÌÒµÒøÐÐATM	111.586076	40.810457	160318	471	150103
B01D701EY6	ÒøÐÐ	111.692339	40.789851	160100	471	150105
B01D702ZDI	ÖÐ¹úÒøÐÐ	111.694966	40.794985	160104	471	150105
B01D703EBC	ÖÐ¹ú½¨ÉèÒøÐÐ	111.694321	40.794876	160106	471	150105
B0FFGLJKIO	Å©´åÉÌÒµÒøÐÐ	111.692818	40.789384	160121	471	150105
B0FFIIJQNQ	×Ô¶¯Ìá¿î»ú	111.69236	40.789801	160300	471	150105
B0FFG9GXXF	Å©´åÉÌÒµÒøÐÐATM	111.692838	40.789383	160318	471	150105
B01D703ECR	ÖÐ¹úÒøÐÐATM	111.695033	40.794988	160301	471	150105
B0GK4UO72F	ÖÐ¹úÃñÉúÒøÐÐATM	111.695143	40.794586	160309	471	150105
B01D70OV96	ÖÐ¹ú½¨ÉèÒøÐÐ	111.630472	40.811242	160106	471	150103
B01D701UW3	ÖÐ¹úÅ©ÒµÒøÐÐ	111.629824	40.8109	160107	471	150103
B0FFFFV66T	ÐËÒµÒøÐÐ	111.630327	40.81116	160118	471	150103
B01D70272S	Å©´åÉÌÒµÒøÐÐ	111.630906	40.811378	160121	471	150103
B01D702ZGB	ÖÐ¹ú½¨ÉèÒøÐÐATM	111.630597	40.811248	160303	471	150103
B0GK37TY7Y	ÖÐ¹úÓÊÕþ´¢ÐîÒøÐÐ	111.629881	40.810922	160139	471	150103
B0FFI8R1NS	ÕÐÉÌÒøÐÐATM	111.635616	40.813218	160306	471	150103
B0HR6P7NZH	ÖÐ¹úÅ©ÒµÒøÐÐATM	111.629832	40.810668	160304	471	150103
B0HGBSQGXJ	ÖÐ¹ú½¨ÉèÒøÐÐATM	111.634227	40.80863	160303	471	150103
B01D70300K	ÖÐ¹ú½¨ÉèÒøÐÐATM	111.635612	40.81321	160303	471	150103
B01D7027GB	ÖÐ¹úÅ©ÒµÒøÐÐATM	111.629806	40.810873	160304	471	150103
B01D702TM8	Å©´åÉÌÒµÒøÐÐ	111.635349	40.807088	160121	471	150103
B0FFFPOFKO	ÖÐ¹úÓÊÕþ´¢ÐîÒøÐÐATM	111.629936	40.810931	160336	471	150103
B0FFM98NOC	×Ô¶¯Ìá¿î»ú	111.112804	40.720879	160300	471	150121
B0G3CC7XWF	½ðÈÚ±£ÏÕ»ú¹¹	111.65785	40.721243	160000	471	150104
B0FFH7Q9BG	Å©´åÉÌÒµÒøÐÐ	111.618192	40.824666	160121	471	150103
B0FFGXGVUR	ÖÐ¹úÓÊÕþ´¢ÐîÒøÐÐ	111.624401	40.820955	160139	471	150103
B0G0XNVGGV	½ðÈÚ±£ÏÕ»ú¹¹	111.622573	40.826555	160000	471	150103
B0FFKFHI7Y	ÖÐ¹úÓÊÕþ´¢ÐîÒøÐÐATM	111.624396	40.820971	160336	471	150103
B0FFI7XPOA	Å©´åÉÌÒµÒøÐÐ	111.622623	40.826602	160121	471	150103
B0FFH7Q9BH	Å©´åÉÌÒµÒøÐÐATM	111.618313	40.824704	160318	471	150103
B0FFK2133D	Å©´åÉÌÒµÒøÐÐATM	111.622547	40.826544	160318	471	150103
B01D703CM9	ÒøÐÐ	111.742006	40.807578	160100	471	150105
B0FFFW8HKC	ÖÐ¹úÒøÐÐ	111.737236	40.811487	160104	471	150105
B0G1BZ8WLZ	ÒøÐÐ	111.741272	40.80755	160100	471	150105
B0GK6CQZUY	ÖÐ¹úÓÊÕþ´¢ÐîÒøÐÐ	111.743555	40.810079	160139	471	150105
B0FFM3APCS	±£ÏÕ¹«Ë¾	111.742187	40.815758	160400	471	150105
B0FFFW8HK9	ÖÐ¹úÒøÐÐATM	111.737051	40.811501	160301	471	150105
B0FFMDQY8G	½ðÈÚ±£ÏÕ»ú¹¹	111.740325	40.807975	160000	471	150105
B0FFFY4KUP	½ðÈÚ±£ÏÕ»ú¹¹	111.742725	40.807665	160000	471	150105
B01D70P4PS	ÖÐ¹úÒøÐÐ	111.737671	40.806901	160104	471	150105
B01D70P3Y0	Å©´åÉÌÒµÒøÐÐ	111.742706	40.807661	160121	471	150105
B01D70RB5E	½ðÈÚ±£ÏÕ»ú¹¹	111.741941	40.807559	160000	471	150105
B0FFHVTDW6	Ö¤È¯ÓªÒµÌü	111.744049	40.807992	160501	471	150105
B0FFI6ISZJ	½ðÈÚ±£ÏÕ»ú¹¹	111.737482	40.806859	160000	471	150105
B0FFFXI333	×Ô¶¯Ìá¿î»ú	111.742151	40.807587	160300	471	150105
B0FFJ11JIC	±£ÏÕ¹«Ë¾	111.737406	40.806895	160400	471	150105
B01D70P56J	ÖÐ¹úÒøÐÐATM	111.737574	40.806915	160301	471	150105
B01D70P6PB	Å©´åÉÌÒµÒøÐÐATM	111.742777	40.807671	160318	471	150105
B0HBBX770Y	½ðÈÚ±£ÏÕ»ú¹¹	111.653658	40.789214	160000	471	150104
B0G24MBKHY	½ðÈÚ±£ÏÕ»ú¹¹	111.653198	40.788009	160000	471	150104
B0FFF3OBAR	ÖÐ¹ú¹¤ÉÌÒøÐÐATM	111.325337	40.223673	160302	471	150122
B0G399U163	ÐËÒµÒøÐÐ	111.54088	40.704118	160118	471	150104
B0FFL5OZHI	ÖÐ¹úÒøÐÐATM	111.540991	40.704384	160301	471	150104
B0FFIIURHL	ÐËÒµÒøÐÐATM	111.540901	40.704107	160315	471	150104
B01D702W5S	ÖÐ¹úÒøÐÐ	111.746244	40.828061	160104	471	150105
B01D70P3OS	ÖÐ¹ú¹¤ÉÌÒøÐÐ	111.746633	40.828131	160105	471	150105
B0FFI9L7IT	½ðÈÚ±£ÏÕ»ú¹¹	111.737076	40.833776	160000	471	150105
B01D702W5V	ÖÐ¹úÒøÐÐATM	111.74628	40.82806	160301	471	150105
B0FFKO8JCJ	ÖÐ¹ú¹¤ÉÌÒøÐÐATM	111.746433	40.828086	160302	471	150105
B0FFF2GLY9	½ðÈÚ±£ÏÕ»ú¹¹	111.746626	40.828257	160000	471	150105
B0G1998CHP	ÒøÐÐ	111.144594	40.731108	160100	471	150121
B0FFM6YEMA	ÖÐ¹úÅ©ÒµÒøÐÐ	111.144572	40.729206	160107	471	150121
B01D7039YS	Ì©¿µÈËÊÙ±£ÏÕ¹«Ë¾	111.14377	40.726841	160408	471	150121
B0G14NAP3W	Å©´åÉÌÒµÒøÐÐATM	111.144522	40.731233	160318	471	150121
B0G3OLDCY4	ÖÐ¹úÅ©ÒµÒøÐÐATM	111.144573	40.729175	160304	471	150121
B0FFM495WP	½ðÈÚ±£ÏÕ»ú¹¹	111.137054	40.728293	160000	471	150121
B0FFHUAMLX	±£ÏÕ¹«Ë¾	111.144142	40.730235	160400	471	150121
B0HGKBESBF	½ðÈÚ±£ÏÕ»ú¹¹	111.143975	40.726844	160000	471	150121
B01D70PFXX	ÖÐ¹ú½¨ÉèÒøÐÐATM	111.679305	40.799982	160303	471	150105
B0HUA55JM6	»ªÌ©²Æ²ú±£ÏÕ¹É·ÝÓÐÏÞ¹«Ë¾	111.679111	40.800104	160407	471	150105
B01D702F1P	ÖÐ¹ú½¨ÉèÒøÐÐATM	111.67833	40.806546	160303	471	150105
B01D702ZWL	ÖÐ¹ú½¨ÉèÒøÐÐATM	111.685589	40.799363	160303	471	150105
B01D7020IC	ÖÐ¹úÅ©ÒµÒøÐÐATM	111.678501	40.806692	160304	471	150105
B0FFGJ0E1C	ÐÂ»ªÈËÊÙ±£ÏÕ¹«Ë¾	111.684182	40.806321	160406	471	150105
B0HB4S8EIV	±£ÏÕ¹«Ë¾	111.679211	40.80668	160400	471	150105
B01D701V5M	ÖÐ¹úÒøÐÐ	111.679499	40.799638	160104	471	150105
B01D703ECZ	ÖÐ¹úÒøÐÐ	111.683775	40.798846	160104	471	150105
B01D702JFP	ÖÐ¹úÓÊÕþ´¢ÐîÒøÐÐ	111.681665	40.802748	160139	471	150105
B01D701113	ÒøÐÐ	111.679791	40.799074	160100	471	150105
B0FFG2T0OR	ÒøÐÐ	111.681016	40.804893	160100	471	150105
B01D70P6ES	ÖÐ¹úÅ©ÒµÒøÐÐ	111.679633	40.799375	160107	471	150105
B01D70PGIG	ÖÐ¹ú½¨ÉèÒøÐÐ	111.679322	40.799948	160106	471	150105
B01D701URH	ÖÐ¹ú¹¤ÉÌÒøÐÐ	111.67692	40.802802	160105	471	150104
B01D702F1L	ÉÏº£ÆÖ¶«·¢Õ¹ÒøÐÐ	111.678873	40.806801	160115	471	150105
B01D702ZY2	ÖÐ¹ú½¨ÉèÒøÐÐ	111.685206	40.799197	160106	471	150105
B01D702KEJ	ÖÐ¹úÒøÐÐATM	111.684097	40.798964	160301	471	150105
B0FFI997TF	±£ÏÕ¹«Ë¾	111.679203	40.806569	160400	471	150105
B01D7020IA	ÖÐ¹ú½¨ÉèÒøÐÐ	111.678302	40.806652	160106	471	150105
B01D70P3RU	ÖÐ¹úÅ©ÒµÒøÐÐ	111.678609	40.806723	160107	471	150105
B0FFG3OHW1	ÖÐ¹úÒøÐÐATM	111.679466	40.799673	160301	471	150105
B0FFH9DCRA	½ðÈÚ±£ÏÕ»ú¹¹	111.68121	40.805242	160000	471	150105
B01D70P3RW	ÖÐ¹úÅ©ÒµÒøÐÐATM|½ðÈÚ±£ÏÕ·þÎñ	111.679541	40.799529	160304|160301	471	150105
B0FFG63RAY	Å©´åÉÌÒµÒøÐÐ	111.684097	40.806498	160121	471	150105
B0FFK89P6W	½ðÈÚ±£ÏÕ»ú¹¹	111.683984	40.80639	160000	471	150105
B01D70P5BF	ÖÐ¹úÓÊÕþ´¢ÐîÒøÐÐ	111.6851	40.806401	160139	471	150105
B0FFFSEMG2	ÖÐ¹úÃñÉúÒøÐÐATM	111.68462	40.799059	160309	471	150105
B0H6X4UDC8	½ðÈÚ±£ÏÕ»ú¹¹	111.684011	40.806361	160000	471	150105
B0FFG63JJY	Å©´åÉÌÒµÒøÐÐATM	111.684078	40.806489	160318	471	150105
B01D70R8BX	ÖÐ¹ú½¨ÉèÒøÐÐATM	111.680251	40.798626	160303	471	150105
B01D70P4N8	ÖÐ¹úÓÊÕþ´¢ÐîÒøÐÐATM	111.685059	40.806434	160336	471	150105
B0FFG2TLXE	ÖÐ¹ú¹â´óÒøÐÐATM	111.67842	40.798134	160310	471	150104
B0FFGT575N	ÖÐ¹úÓÊÕþ´¢ÐîÒøÐÐ	111.86985	40.782871	160139	471	150105
B0FFF52TXC	Å©´åÉÌÒµÒøÐÐ	111.787636	40.830165	160121	471	150105
B0FFL2XXTR	×Ô¶¯Ìá¿î»ú	111.26486	41.12412	160300	471	150125
B0HB3P7CBX	×Ô¶¯Ìá¿î»ú	111.774624	40.817702	160300	471	150105
B0G0798G33	½ðÈÚ±£ÏÕ»ú¹¹	111.548317	41.304395	160000	471	150125
B01D701ZYB	ÖÐ¹ú½¨ÉèÒøÐÐ	111.671097	40.84266	160106	471	150102
B0FFGMEMI1	ÒøÐÐ	111.671236	40.842029	160100	471	150102
B01D70122E	ÖÐ¹úÒøÐÐ	111.670647	40.844275	160104	471	150102
B0FFFFLHT2	ÒøÐÐ	111.671825	40.842301	160100	471	150102
B0HASU8QMC	ÖÐ¹ú¹¤ÉÌÒøÐÐ	111.671355	40.842662	160105	471	150102
B01D7010B5	ÒøÐÐ	111.67127	40.842026	160100	471	150102
B01D70P5ZV	ÖÐ¹úÅ©ÒµÒøÐÐ	111.670806	40.843639	160107	471	150102
B01D701UW0	ÖÐ¹úÅ©ÒµÒøÐÐ	111.672215	40.838167	160107	471	150102
B01D703CEW	ÖÐ¹ú¹¤ÉÌÒøÐÐ	111.668318	40.842525	160105	471	150102
B01D7025BE	ÖÐ¹úÓÊÕþ´¢ÐîÒøÐÐ	111.668387	40.84173	160139	471	150102
B01D70RB6E	ÖÐ¹ú½¨ÉèÒøÐÐATM	111.6711	40.842615	160303	471	150102
B0FFM39PSC	ÖÐ¹ú½¨ÉèÒøÐÐ	111.66704	40.836902	160106	471	150102
B0G2JHHPQL	½ðÈÚ±£ÏÕ»ú¹¹	111.670764	40.843756	160000	471	150102
B01D703ECJ	ÖÐ¹úÓÊÕþ´¢ÐîÒøÐÐ	111.670684	40.844185	160139	471	150102
B0HAVY9HZG	ÖÐ¹ú¹¤ÉÌÒøÐÐATM	111.671281	40.842671	160302	471	150102
B0FFFZFS46	×Ô¶¯Ìá¿î»ú	111.671282	40.842054	160300	471	150102
B0FFG2T723	×Ô¶¯Ìá¿î»ú	111.671958	40.842285	160300	471	150102
B01D701UW1	ÖÐ¹úÅ©ÒµÒøÐÐATM	111.672093	40.838155	160304	471	150102
B01D703DR8	ÖÐ¹úÒøÐÐATM	111.669514	40.83722	160301	471	150102
B01D70P502	ÖÐ¹úÅ©ÒµÒøÐÐATM	111.670865	40.843678	160304	471	150102
B0FFIWEHHY	½ðÈÚ±£ÏÕ»ú¹¹	111.671216	40.837302	160000	471	150102
B01D703EBA	ÖÐ¹úÓÊÕþ´¢ÐîÒøÐÐATM	111.670727	40.844218	160336	471	150102
B01D7028PI	ÖÐ¹ú½¨ÉèÒøÐÐATM	111.666956	40.836905	160303	471	150102
B0FFIZVY8W	²ÆÎñ¹«Ë¾	111.671415	40.837445	160600	471	150102
B01D70386F	ÖÐ¹ú½¨ÉèÒøÐÐATM	111.841315	40.90103	160303	471	150105
B01D702W47	ÖÐ¹ú¹¤ÉÌÒøÐÐ	111.718894	40.81453	160105	471	150105
B0GU5AVRRV	ÒøÐÐ	111.718542	40.814045	160100	471	150105
B01D702W48	ÖÐ¹ú¹¤ÉÌÒøÐÐATM	111.718994	40.814505	160302	471	150105
B0GU5AVK6E	×Ô¶¯Ìá¿î»ú	111.718478	40.81402	160300	471	150105
B01D70OZ3E	½ðÈÚ±£ÏÕ»ú¹¹	111.473882	40.758379	160000	471	150121
B01D70RC04	½ðÈÚ±£ÏÕ»ú¹¹	111.473663	40.758281	160000	471	150121
B01D701UVP	ÒøÐÐ	111.700625	40.828503	160100	471	150105
B01D703ECV	ÖÐ¹ú¹â´óÒøÐÐ	111.701314	40.828865	160113	471	150105
B01D7010C9	ÒøÐÐ	111.702246	40.829829	160100	471	150102
B01D701V58	ÖÐ¹úÒøÐÐ	111.705686	40.83379	160104	471	150102
B01D701CXB	ÖÐ¹ú¹¤ÉÌÒøÐÐ	111.698392	40.830868	160105	471	150102
B01D702ZAW	ÖÐ¹ú¹¤ÉÌÒøÐÐ	111.70577	40.829684	160105	471	150105
B0FFG2TFX3	Å©´åÉÌÒµÒøÐÐ	111.698921	40.829529	160121	471	150102
B0FFHZY9UI	½ðÈÚ±£ÏÕ»ú¹¹	111.701641	40.828949	160000	471	150105
B0FFKKYWNS	½ðÈÚ±£ÏÕ»ú¹¹	111.70166	40.828954	160000	471	150105
B01D701QSA	×Ô¶¯Ìá¿î»ú	111.702385	40.82987	160300	471	150102
B0FFHQEX5G	½ðÈÚ±£ÏÕ»ú¹¹	111.70135	40.828818	160000	471	150105
B0FFFY4D9R	½ðÈÚ±£ÏÕ»ú¹¹	111.705588	40.829648	160000	471	150105
B0FFF5XY4L	ÖÐ¹ú¹¤ÉÌÒøÐÐATM	111.705907	40.829716	160302	471	150105
B01D703E9I	ÖÐ¹ú¹¤ÉÌÒøÐÐATM	111.698428	40.830773	160302	471	150102
B01D701V59	ÖÐ¹úÒøÐÐATM	111.705703	40.833776	160301	471	150102
B0FFFPWAJ3	Å©´åÉÌÒµÒøÐÐATM	111.698878	40.829625	160318	471	150102
B0H6ZRTAO2	ÐÂ»ªÈËÊÙ±£ÏÕ¹«Ë¾	111.70132	40.828804	160406	471	150105
B0FFLQEW74	²ÆÎñ¹«Ë¾	111.69869	40.829929	160600	471	150102
B01D703D90	ÖÐ¹úÒøÐÐ	111.737623	40.820755	160104	471	150105
B01D70RA2G	ÒøÐÐ	111.736996	40.820618	160100	471	150105
B0FFLO0CX2	ÉÏº£ÆÖ¶«·¢Õ¹ÒøÐÐ	111.737338	40.820693	160115	471	150105
B01D70RCN7	ÖÐ¹úÓÊÕþ´¢ÐîÒøÐÐ	111.741515	40.818876	160139	471	150105
B0HUVO4YX8	ÖÐ¹úÓÊÕþ´¢ÐîÒøÐÐ	111.738743	40.82095	160139	471	150105
B0GKCHT386	½ðÈÚ±£ÏÕ»ú¹¹	111.738915	40.820984	160000	471	150105
B0FFG08WWE	ÖÐ¹úÅ©ÒµÒøÐÐATM	111.738084	40.823329	160304	471	150105
B01D703D8Z	ÖÐ¹úÒøÐÐATM	111.73754	40.820737	160301	471	150105
B0FFGXHUZV	ÖÐ¹úÓÊÕþ´¢ÐîÒøÐÐATM	111.738821	40.821023	160336	471	150105
B01D70PCQS	ÖÐ¹úÓÊÕþ´¢ÐîÒøÐÐ	111.737003	40.822942	160139	471	150105
B01D70RCN8	ÖÐ¹úÓÊÕþ´¢ÐîÒøÐÐATM	111.741523	40.818832	160336	471	150105
B0FFKNOPCY	½ðÈÚ±£ÏÕ»ú¹¹	111.688677	39.908292	160000	471	150124
B0FFKNOPD4	½ðÈÚ±£ÏÕ»ú¹¹	111.688592	39.908285	160000	471	150124
B0G221XAQK	½ðÈÚ±£ÏÕ»ú¹¹	111.897985	40.608861	160000	471	150123
B01D701ZWI	Å©´åÉÌÒµÒøÐÐ	111.700842	40.877213	160121	471	150102
B01D70OZCC	Å©´åÉÌÒµÒøÐÐATM	111.701137	40.8773	160318	471	150102
B0FFFEFC7X	ÖÐ¹úÒøÐÐ	111.709692	40.780195	160104	471	150105
B01D70QS8I	ÕÐÉÌÒøÐÐ	111.708589	40.782514	160109	471	150105
B01D702LVY	ÖÐ¹ú½¨ÉèÒøÐÐ	111.708898	40.781847	160106	471	150105
B01D70P4UJ	Å©´åÉÌÒµÒøÐÐ	111.708036	40.780534	160121	471	150105
B01D702LVM	Å©´åÉÌÒµÒøÐÐ	111.708515	40.782702	160121	471	150105
B01D70R9V9	»ªÏÄÒøÐÐ	111.707811	40.78118	160110	471	150105
B01D702LWD	ÖÐ¹úÓÊÕþ´¢ÐîÒøÐÐ	111.70909	40.781432	160139	471	150105
B0FFI9NMF6	ÖÐ¹úÒøÐÐATM	111.709754	40.779868	160301	471	150105
B0FFF077BQ	ÐËÒµÒøÐÐ	111.708422	40.779585	160118	471	150105
B01D703E8K	ÉÏº£ÆÖ¶«·¢Õ¹ÒøÐÐ	111.70839	40.779756	160115	471	150105
B0FFG2T6TX	ÒøÐÐ	111.707705	40.781324	160100	471	150105
B0GKNZ75JK	ÒøÐÐ	111.709291	40.783411	160100	471	150105
B0FFFEKYSP	ÐËÒµÒøÐÐATM	111.708465	40.77957	160315	471	150105
B01D702JAH	ÒøÐÐ	111.708811	40.777029	160100	471	150105
B0FFG0G9MD	ÒøÐÐ	111.707854	40.78097	160100	471	150105
B0FFG096S0	Å©´åÉÌÒµÒøÐÐATM	111.708647	40.782628	160318	471	150105
B01D702LW6	ÖÐ¹ú½¨ÉèÒøÐÐATM	111.708869	40.781844	160303	471	150105
B0FFFDS2MY	ÖÐ¹ú¹â´óÒøÐÐATM	111.709476	40.780879	160310	471	150105
B0FFG3XWOE	½ðÈÚ±£ÏÕ»ú¹¹	111.709692	40.780195	160000	471	150105
B0FFIS5LGF	ÖÐ¹úÃñÉúÒøÐÐ	111.711558	40.783912	160112	471	150105
B01D70QG8P	ÖÐ¹ú¹â´óÒøÐÐ	111.709444	40.78085	160113	471	150105
B01D70P5BQ	½ðÈÚ±£ÏÕ»ú¹¹	111.709715	40.78096	160000	471	150105
B0FFIQDR83	½ðÈÚ±£ÏÕ»ú¹¹	111.711454	40.78079	160000	471	150105
B0FFJ21B05	½ðÈÚ±£ÏÕ»ú¹¹	111.71006	40.779129	160000	471	150105
B0FFHNRWZQ	ÖÐ¹úÃñÉúÒøÐÐATM	111.711557	40.783916	160309	471	150105
B01D70QW90	½»Í¨ÒøÐÐ	111.708526	40.779382	160108	471	150105
B01D70R53V	ÕÐÉÌÒøÐÐATM	111.708598	40.78246	160306	471	150105
B0FFL0NEI8	½ðÈÚ±£ÏÕ»ú¹¹	111.71017	40.77903	160000	471	150105
B0H14ST0KF	ÖÐ¹úÃñÉúÒøÐÐATM	111.709144	40.78359	160309	471	150105
B0FFLJ1ILS	½ðÈÚ±£ÏÕ»ú¹¹	111.708287	40.783974	160000	471	150105
B01D70QX5Y	½»Í¨ÒøÐÐATM	111.708565	40.779307	160305	471	150105
B0FFG2SZSS	ÖÐ¹úÅ©ÒµÒøÐÐATM	111.7086	40.779177	160304	471	150105
B0FFI9KIEV	×Ô¶¯Ìá¿î»ú	111.708323	40.780974	160300	471	150105
B01D702MVJ	ÖÐ¹úÓÊÕþ´¢ÐîÒøÐÐATM	111.709082	40.781362	160336	471	150105
B01D702ZWU	ÉÏº£ÆÖ¶«·¢Õ¹ÒøÐÐATM	111.708381	40.779732	160312	471	150105
B0FFF2YB1S	ÖÐ¹úÅ©ÒµÒøÐÐ	111.708612	40.779171	160107	471	150105
B0FFI9L8HH	×Ô¶¯Ìá¿î»ú	111.708781	40.777022	160300	471	150105
B0FFHF9HU1	ÖÐ¹ú½¨ÉèÒøÐÐ	111.684947	40.774921	160106	471	150104
B0FFHHV1IZ	ÖÐ¹ú¹¤ÉÌÒøÐÐ	111.684742	40.774206	160105	471	150104
B0GU5AVRJT	ÒøÐÐ	111.685938	40.772677	160100	471	150104
B0FFIXE1VU	ÐËÒµÒøÐÐ	111.683323	40.772949	160118	471	150104
B0FFI9CEEZ	Å©´åÉÌÒµÒøÐÐ	111.684535	40.776095	160121	471	150104
B0FFI2BO3I	ÉÏº£ÆÖ¶«·¢Õ¹ÒøÐÐ	111.68459	40.775793	160115	471	150104
B0FFI9CDNS	ÖÐ¹ú¹¤ÉÌÒøÐÐATM	111.684912	40.774254	160302	471	150104
B0FFI9CEC7	ÖÐ¹ú½¨ÉèÒøÐÐATM	111.684995	40.774981	160303	471	150104
B0FFI9CGRE	Å©´åÉÌÒµÒøÐÐATM	111.684468	40.776075	160318	471	150104
B0FFI2H9L0	ÉÏº£ÆÖ¶«·¢Õ¹ÒøÐÐATM	111.68465	40.775798	160312	471	150104
B0GRAC5DN5	²ÆÎñ¹«Ë¾	111.68435	40.776504	160600	471	150104
B0G24RF5PI	Å©´åÉÌÒµÒøÐÐ	111.393629	40.588281	160121	471	150121
B01D70OWV8	Å©´åÉÌÒµÒøÐÐATM	111.3936	40.588269	160318	471	150121
B01D70P91D	ÖÐ¹úÈËÃñ±£ÏÕ¹«Ë¾	111.557494	40.669649	160401	471	150121
B0FFKZPN2Q	½ðÈÚ±£ÏÕ»ú¹¹	111.558421	40.669675	160000	471	150121
B0FFMA5FXP	ÖÐ¹úÈËÊÙ±£ÏÕ¹«Ë¾	111.391692	40.069789	160402	471	150124
B0FFHQZB8W	½ðÈÚ±£ÏÕ»ú¹¹	111.388802	40.076478	160000	471	150124
B0G3Z7SQD6	½ðÈÚ±£ÏÕ»ú¹¹	111.388704	40.07677	160000	471	150124
B0FFIZJNBZ	»ªÌ©²Æ²ú±£ÏÕ¹É·ÝÓÐÏÞ¹«Ë¾	111.136527	40.723138	160407	471	150121
B01D703BH8	ÖÐ¹ú¹¤ÉÌÒøÐÐATM	111.13536	40.720304	160302	471	150121
B01D7020M2	ÖÐ¹úÓÊÕþ´¢ÐîÒøÐÐ	111.132209	40.71869	160139	471	150121
B0FFHNRTAZ	½ðÈÚ±£ÏÕ»ú¹¹	111.135662	40.719609	160000	471	150121
B0FFGTEY8Q	ÖÐ¹úÈËÃñ±£ÏÕ¹«Ë¾	111.137116	40.723127	160401	471	150121
B0FFKPCEQU	ÖÐ¹úÓÊÕþ´¢ÐîÒøÐÐATM	111.135958	40.72385	160336	471	150121
B01D7020M8	ÖÐ¹úÓÊÕþ´¢ÐîÒøÐÐATM	111.132262	40.71866	160336	471	150121
B0FFFEINMA	ÖÐ¹úÓÊÕþ´¢ÐîÒøÐÐ	111.133422	40.717195	160139	471	150121
B01D700025	ÖÐ¹úÈËÊÙ±£ÏÕ¹«Ë¾	111.135561	40.723013	160402	471	150121
B01D7020JN	Å©´åÉÌÒµÒøÐÐ	111.131131	40.721298	160121	471	150121
B01D7018FW	ÖÐ¹ú¹¤ÉÌÒøÐÐ	111.13537	40.720269	160105	471	150121
B01D70OWNL	Å©´åÉÌÒµÒøÐÐ	111.134803	40.723617	160121	471	150121
B0FFF6FQ2F	ÒøÐÐ	111.13095	40.723113	160100	471	150121
B01D7020JS	Å©´åÉÌÒµÒøÐÐ	111.13117	40.723211	160121	471	150121
B01D702ZQD	ÖÐ¹ú¹¤ÉÌÒøÐÐ	111.133902	40.723597	160105	471	150121
B01D7020L2	Å©´åÉÌÒµÒøÐÐ	111.132335	40.71825	160121	471	150121
B0FFH0HDKI	ÖÐ¹úÈËÊÙ±£ÏÕ¹«Ë¾	111.134881	40.72171	160402	471	150121
B01D7020JL	Å©´åÉÌÒµÒøÐÐ	111.129077	40.717977	160121	471	150121
B0FFFFMCA6	ÖÐ¹úÅ©ÒµÒøÐÐ	111.132839	40.717253	160107	471	150121
B01D7020MB	ÖÐ¹úÅ©ÒµÒøÐÐATM	111.13288	40.71726	160304	471	150121
B0FFH0FUGX	½ðÈÚ±£ÏÕ»ú¹¹	111.133326	40.725532	160000	471	150121
B01D7020NJ	ÖÐ¹úÓÊÕþ´¢ÐîÒøÐÐ	111.13609	40.723865	160139	471	150121
B01D703E8X	Å©´åÉÌÒµÒøÐÐATM	111.132346	40.718377	160318	471	150121
B01D701UYX	Å©´åÉÌÒµÒøÐÐ	111.670625	40.790502	160121	471	150104
B0FFMHP9I6	ÒøÐÐ	111.672258	40.790926	160100	471	150104
B0FFGSEZWX	½ðÈÚ±£ÏÕ»ú¹¹	111.671559	40.791421	160000	471	150104
B01D701URP	ÖÐ¹ú¹¤ÉÌÒøÐÐ	111.675068	40.7964	160105	471	150104
B0FFF4U5L1	ÒøÐÐ	111.673283	40.796008	160100	471	150104
B0FFKZUSIA	½ðÈÚ±£ÏÕ»ú¹¹	111.674262	40.790927	160000	471	150104
B0FFG63OMT	Å©´åÉÌÒµÒøÐÐATM	111.67063	40.790455	160318	471	150104
B0FFFVP2HX	±£ÏÕ¹«Ë¾	111.676608	40.788361	160400	471	150104
B0FFG2T0G8	ÖÐ¹ú½¨ÉèÒøÐÐATM	111.675464	40.796706	160303	471	150104
B01D7022MS	ÖÐ¹ú¹¤ÉÌÒøÐÐATM	111.675277	40.79662	160302	471	150104
B01D7017QL	ÒøÐÐ	111.661812	40.837007	160100	471	150102
B01D70261P	ÖÐ¹ú¹¤ÉÌÒøÐÐ	111.661638	40.83692	160105	471	150102
B01D70PGT4	ÖÐ¹ú½¨ÉèÒøÐÐATM	111.659852	40.8435	160303	471	150102
B01D70261U	ÖÐ¹ú¹¤ÉÌÒøÐÐATM	111.661404	40.836906	160302	471	150102
B0G0B51EN0	½ðÈÚ±£ÏÕ»ú¹¹	111.661224	40.495771	160000	471	150123
B0FFKGKH6F	Å©´åÉÌÒµÒøÐÐ	111.731202	40.755246	160121	471	150105
B0HU9H8DL0	ÖÐ¹úÓÊÕþ´¢ÐîÒøÐÐ	111.731251	40.756305	160139	471	150105
B0FFKPCJVV	Å©´åÉÌÒµÒøÐÐATM	111.731177	40.75526	160318	471	150105
B0FFL22N1P	ÖÐ¹úÓÊÕþ´¢ÐîÒøÐÐATM	111.731173	40.75629	160336	471	150105
B0FFM5MMWM	±£ÏÕ¹«Ë¾	111.374775	40.261797	160400	471	150122
B01D70QG8Y	ÖÐ¹úÓÊÕþ´¢ÐîÒøÐÐ	111.373773	40.25749	160139	471	150122
B0FFLHP3ZN	½ðÈÚ±£ÏÕ»ú¹¹	111.374611	40.257661	160000	471	150122
B0G3A5FD4C	ÖÐ¹úÈËÃñ±£ÏÕ¹«Ë¾	111.356325	40.529918	160401	471	150122
B01D7020RL	Å©´åÉÌÒµÒøÐÐ	111.355887	40.530506	160121	471	150122
B0FFK9E33F	½»Í¨ÒøÐÐATM	111.212502	40.299171	160305	471	150122
B0G2CC9AZN	ÖÐ¹ú½¨ÉèÒøÐÐATM	111.671857	40.759276	160303	471	150104
B01D70OWVC	Å©´åÉÌÒµÒøÐÐATM	111.553907	40.606271	160318	471	150121
B01D70RBQ0	ÖÐ¹ú½¨ÉèÒøÐÐ	111.742188	40.752871	160106	471	150105
B01D70RBQ1	ÖÐ¹ú½¨ÉèÒøÐÐATM	111.742185	40.752932	160303	471	150105
B01D702UN9	ÖÐÐÅÒøÐÐ	111.711617	40.802787	160111	471	150105
B01D701QRT	ÒøÐÐ	111.711683	40.802428	160100	471	150105
B01D702VC0	ÖÐÐÅÒøÐÐATM	111.71156	40.802678	160308	471	150105
B0FFL94IUU	ÒøÐÐ	111.708814	40.802329	160100	471	150105
B01D703C08	ÖÐ¹úÅ©ÒµÒøÐÐ	111.712992	40.797573	160107	471	150105
B01D702V5T	ÖÐ¹úÓÊÕþ´¢ÐîÒøÐÐ	111.7107	40.804515	160139	471	150105
B01D702OX7	Å©´åÉÌÒµÒøÐÐ	111.712894	40.798063	160121	471	150105
B0FFG64I2E	Å©´åÉÌÒµÒøÐÐATM	111.711965	40.801848	160318	471	150105
B01D702GCO	ÖÐ¹ú½¨ÉèÒøÐÐATM	111.708852	40.806571	160303	471	150105
B0HR664SRR	Å©´åÉÌÒµÒøÐÐATM	111.713	40.798073	160318	471	150105
B01D702V5X	ÖÐ¹úÓÊÕþ´¢ÐîÒøÐÐATM	111.710813	40.804485	160336	471	150105
B0FFH5KRH1	ÖÐ¹úÅ©ÒµÒøÐÐ	111.684724	40.858047	160107	471	150102
B01D70284E	ÖÐ¹úÓÊÕþ´¢ÐîÒøÐÐ	111.680996	40.863934	160139	471	150102
B0FFI8RV0X	ÒøÐÐ	111.685322	40.859142	160100	471	150102
B01D703EDD	Å©´åÉÌÒµÒøÐÐ	111.68145	40.862401	160121	471	150102
B0FFG2TEYU	ÖÐ¹ú½¨ÉèÒøÐÐ	111.681414	40.857616	160106	471	150102
B0FFM1ALQ6	±£ÏÕ¹«Ë¾	111.681507	40.862409	160400	471	150102
B0FFHE9IXQ	ÖÐ¹ú¹¤ÉÌÒøÐÐ	111.681797	40.857523	160105	471	150102
B0FFIAEJAE	ÖÐ¹ú¹¤ÉÌÒøÐÐATM	111.681833	40.857499	160302	471	150102
B0FFKWWIZO	ÖÐ¹úÃñÉúÒøÐÐ	111.682654	40.85776	160112	471	150102
B0FFLH2BA2	±£ÏÕ¹«Ë¾	111.685657	40.86263	160400	471	150102
B0GDUC62IX	±£ÏÕ¹«Ë¾	111.685854	40.862768	160400	471	150102
B0FFICGQOC	ÉÏº£ÆÖ¶«·¢Õ¹ÒøÐÐ	111.680597	40.857506	160115	471	150102
B0FFG2TFLT	ÖÐ¹ú½¨ÉèÒøÐÐATM	111.681582	40.857632	160303	471	150102
B0FFKPEE1S	ÖÐ¹úÅ©ÒµÒøÐÐATM	111.684809	40.858032	160304	471	150102
B0HRHC2ZQU	ÖÐ¹ú¹¤ÉÌÒøÐÐATM	111.681892	40.858018	160302	471	150102
B0FFI8RRLR	×Ô¶¯Ìá¿î»ú	111.685179	40.859092	160300	471	150102
B0FFHR3HDN	ÉÏº£ÆÖ¶«·¢Õ¹ÒøÐÐATM	111.680894	40.85754	160312	471	150102
B0FFL91Z6Y	ÖÐ¹úÃñÉúÒøÐÐATM	111.682638	40.857791	160309	471	150102
B0FFMGXYDL	²ÆÎñ¹«Ë¾	111.684183	40.857553	160600	471	150102
B0HUKZ8DG7	ÒøÐÐ	111.682655	40.777485	160100	471	150104
B0H1MCY02N	ÒøÐÐ	111.681987	40.777163	160100	471	150104
B01D701ZPN	Å©´åÉÌÒµÒøÐÐ	111.843129	39.656061	160121	471	150124
B01D70RBPK	Å©´åÉÌÒµÒøÐÐ	111.633274	40.849963	160121	471	150103
B0FFLCKMQK	ÖÐ¹ú¹¤ÉÌÒøÐÐ	111.630968	40.846768	160105	471	150103
B01D70RBPL	Å©´åÉÌÒµÒøÐÐATM	111.633279	40.84998	160318	471	150103
B01D703DNO	Å©´åÉÌÒµÒøÐÐ	111.631931	40.795205	160121	471	150104
B0FFF5XQVG	ÖÐ¹ú¹¤ÉÌÒøÐÐATM	111.635268	40.796049	160302	471	150103
B01D70OWHO	ÖÐ¹úÓÊÕþ´¢ÐîÒøÐÐ	111.63216	40.795318	160139	471	150104
B0FFJ0ZS8O	½ðÈÚ±£ÏÕ»ú¹¹	111.618058	40.786407	160000	471	150104
B0FFKHU623	ÖÐ¹ú¹â´óÒøÐÐ	111.631692	40.795181	160113	471	150104
B0FFKDT13Z	ÖÐ¹ú¹â´óÒøÐÐATM	111.631622	40.795197	160310	471	150104
B0FFKNOMYK	ÒøÐÐ	111.22689	40.263325	160100	471	150122
B0FFJ6PE0V	ÒøÐÐ	111.207329	40.276977	160100	471	150122
B0FFG9GD2T	ÒøÐÐ	111.20712	40.277025	160100	471	150122
B0GK15Z6GZ	ÖÐ¹úÆ½°²±£ÏÕ¹«Ë¾	111.226963	40.26373	160403	471	150122
B0FFKGKHFH	×Ô¶¯Ìá¿î»ú	111.226978	40.263016	160300	471	150122
B01D70R9WJ	ÖÐ¹ú½¨ÉèÒøÐÐATM	111.71904	40.772231	160303	471	150105
B0FFHHVRX5	½ðÈÚ±£ÏÕ»ú¹¹	111.721699	40.770072	160000	471	150105
B0GKAKXVRS	±£ÏÕ¹«Ë¾	111.224145	40.263742	160400	471	150122
B0FFKNY1UX	ÖÐ¹úÈËÃñ±£ÏÕ¹«Ë¾	111.226058	40.263188	160401	471	150122
B0G3LLHI6R	½ðÈÚ±£ÏÕ»ú¹¹	111.226504	40.265445	160000	471	150122
B0G3M94CRE	ÒøÐÐ	111.057922	41.181435	160100	471	150125
B01D701ZO2	Å©´åÉÌÒµÒøÐÐ	111.677471	39.912145	160121	471	150124
B01D701CGA	ÖÐ¹úÅ©ÒµÒøÐÐ	111.681548	39.909818	160107	471	150124
B01D701ZOH	ÖÐ¹úÅ©ÒµÒøÐÐATM	111.681457	39.909859	160304	471	150124
B01D70R9YF	Å©´åÉÌÒµÒøÐÐ	111.68045	39.910203	160121	471	150124
B0FFI9PGOA	Å©´åÉÌÒµÒøÐÐ	111.680455	39.909988	160121	471	150124
B0FFGYEO4B	½ðÈÚ±£ÏÕ»ú¹¹	111.679701	39.910645	160000	471	150124
B01D701ZNY	Å©´åÉÌÒµÒøÐÐ	111.684142	39.909083	160121	471	150124
B0HA956779	½ðÈÚ±£ÏÕ»ú¹¹	111.680335	39.90842	160000	471	150124
B01D70OVQJ	ÖÐ¹úÓÊÕþ´¢ÐîÒøÐÐ	111.685247	39.908745	160139	471	150124
B01D70R9YG	Å©´åÉÌÒµÒøÐÐATM	111.680521	39.910168	160318	471	150124
B0FFI9PCYV	ÖÐ¹úÅ©ÒµÒøÐÐATM	111.679185	39.911236	160304	471	150124
B0FFI9PCWW	ÖÐ¹úÓÊÕþ´¢ÐîÒøÐÐ	111.680427	39.909072	160139	471	150124
B0FFHR9FJC	Å©´åÉÌÒµÒøÐÐATM	111.684113	39.909095	160318	471	150124
B0FFFPXZHY	Å©´åÉÌÒµÒøÐÐATM	111.677315	39.912222	160318	471	150124
B0FFHD9POY	±£ÏÕ¹«Ë¾	111.678525	39.909051	160400	471	150124
B0FFI9PCPN	ÖÐ¹úÓÊÕþ´¢ÐîÒøÐÐATM	111.680475	39.909132	160336	471	150124
B0FFG05NT6	ÖÐ¹úÌ«Æ½Ñó±£ÏÕ	111.678196	39.909152	160405	471	150124
B0FFIITZ5X	±£ÏÕ¹«Ë¾	111.766419	40.833394	160400	471	150105
B0FFHQJTB5	ÖÐÐÅÒøÐÐ	111.762059	40.830619	160111	471	150105
B0FFHRWAPP	Ö¤È¯¹«Ë¾	111.761913	40.830501	160500	471	150105
B0FFHUOQGZ	ÖÐ¹ú½ø³ö¿ÚÒøÐÐ	111.762936	40.830315	160103	471	150105
B0FFI9PG8N	ÖÐÐÅÒøÐÐATM	111.762051	40.830646	160308	471	150105
B0G3JU64GZ	±£ÏÕ¹«Ë¾	111.766278	40.833422	160400	471	150105
B0FFKJMG8R	½ðÈÚ±£ÏÕ»ú¹¹	111.763923	40.829969	160000	471	150105
B0FFKX3E3X	±£ÏÕ¹«Ë¾	111.766364	40.833397	160400	471	150105
B01D7020J0	Å©´åÉÌÒµÒøÐÐ	111.971518	40.752582	160121	471	150105
B01D7020J4	ÖÐ¹úÓÊÕþ´¢ÐîÒøÐÐ	111.970892	40.753086	160139	471	150105
B0FFL4UA0R	ÖÐ¹úÓÊÕþ´¢ÐîÒøÐÐATM	111.295391	40.738452	160336	471	150121
B01D7020OU	ÖÐ¹úÓÊÕþ´¢ÐîÒøÐÐ	111.295603	40.738436	160139	471	150121
B01D701UYU	Å©´åÉÌÒµÒøÐÐ	111.629381	40.818503	160121	471	150103
B01D70P5D6	Å©´åÉÌÒµÒøÐÐATM	111.62943	40.818517	160318	471	150103
B01D70OYBC	ÖÐ¹úÒøÐÐ	111.770473	40.833173	160104	471	150105
B0FFF6BAWQ	ÖÐ¹ú¹¤ÉÌÒøÐÐ	111.770149	40.833109	160105	471	150105
B01D70OXB6	ÖÐ¹úÒøÐÐATM	111.770625	40.833171	160301	471	150105
B0GU5AVZ7H	ÒøÐÐ	111.776776	40.834324	160100	471	150105
B01D70OXB4	ÖÐ¹ú¹¤ÉÌÒøÐÐATM	111.770074	40.833115	160302	471	150105
B0HABYOYYP	½ðÈÚ±£ÏÕ»ú¹¹	111.775841	40.834757	160000	471	150105
B0G39SMTJW	½ðÈÚ±£ÏÕ»ú¹¹	111.776747	40.835436	160000	471	150105
B01D70OZPE	Å©´åÉÌÒµÒøÐÐ	111.555517	40.340634	160121	471	150123
B01D70P6O9	ÖÐ¹úÅ©ÒµÒøÐÐ	111.664619	40.855544	160107	471	150102
B01D703BZI	ÖÐ¹ú½¨ÉèÒøÐÐ	111.66575	40.855824	160106	471	150102
B01D70PFXW	ÒøÐÐ	111.66582	40.855559	160100	471	150102
B01D703BZJ	ÖÐ¹ú½¨ÉèÒøÐÐATM	111.665964	40.855845	160303	471	150102
B01D70PESL	Å©´åÉÌÒµÒøÐÐ	111.666177	40.855826	160121	471	150102
B01D70PGE1	ÖÐ¹úÅ©ÒµÒøÐÐATM	111.664608	40.855529	160304	471	150102
B01D70P68F	Å©´åÉÌÒµÒøÐÐATM	111.666097	40.855802	160318	471	150102
B01D70PH0K	×Ô¶¯Ìá¿î»ú	111.665559	40.85578	160300	471	150102
B0FFL5DEW9	½ðÈÚ±£ÏÕ»ú¹¹	111.57653	40.517758	160000	471	150123
B0HBBK0B1R	½ðÈÚ±£ÏÕ»ú¹¹	111.626309	40.835825	160000	471	150103
B0G07991HY	½ðÈÚ±£ÏÕ»ú¹¹	110.967702	41.119166	160000	471	150125
B01D7019NV	Å©´åÉÌÒµÒøÐÐ	111.379541	40.256664	160121	471	150122
B01D701ZQP	Å©´åÉÌÒµÒøÐÐ	111.461132	41.091246	160121	471	150125
B01D701ZU9	ÒøÐÐ	111.457198	41.093519	160100	471	150125
B01D703E0O	Å©´åÉÌÒµÒøÐÐ	111.458091	41.089964	160121	471	150125
B01D701ZQA	Å©´åÉÌÒµÒøÐÐ	111.457521	41.095309	160121	471	150125
B01D703BWU	ÒøÐÐ	111.461116	41.095903	160100	471	150125
B0FFH0IH8J	×Ô¶¯Ìá¿î»ú	111.46069	41.090489	160300	471	150125
B0FFMB1DUK	½ðÈÚ±£ÏÕ»ú¹¹	111.464308	41.091895	160000	471	150125
B0FFGKY3EW	½ðÈÚ±£ÏÕ»ú¹¹	111.46097	41.091204	160000	471	150125
B0FFG2TNDO	ÒøÐÐ	111.460562	41.095254	160100	471	150125
B0FFG2THOK	Å©´åÉÌÒµÒøÐÐ	111.464666	41.088377	160121	471	150125
B0FFG2T0OU	Å©´åÉÌÒµÒøÐÐATM	111.460956	41.088159	160318	471	150125
B0FFHVLS5R	Å©´åÉÌÒµÒøÐÐATM	111.461127	41.091295	160318	471	150125
B0HD3XSR0K	×Ô¶¯Ìá¿î»ú	111.459726	41.091918	160300	471	150125
B0FFH0H3D7	½ðÈÚ±£ÏÕ»ú¹¹	111.45926	41.090039	160000	471	150125
B0FFGSDIGN	½ðÈÚ±£ÏÕ»ú¹¹	111.459081	41.09405	160000	471	150125
B01D7020ZR	ÖÐ¹úÓÊÕþ´¢ÐîÒøÐÐ	111.461024	41.087593	160139	471	150125
B0G3ZSQMDH	½ðÈÚ±£ÏÕ»ú¹¹	111.457988	41.089881	160000	471	150125
B0FFHM1Q3Z	ÖÐ¹úÈËÊÙ±£ÏÕ¹«Ë¾	111.459043	41.09	160402	471	150125
B0G0CSVB8C	Å©´åÉÌÒµÒøÐÐATM	111.460962	41.09536	160318	471	150125
B01D7020ZS	ÖÐ¹úÓÊÕþ´¢ÐîÒøÐÐATM	111.461041	41.087427	160336	471	150125
B0FFF5XWWH	ÖÐ¹ú¹¤ÉÌÒøÐÐATM	111.461904	41.090254	160302	471	150125
B0FFG09316	ÖÐ¹úÓÊÕþ´¢ÐîÒøÐÐ	111.46016	41.094773	160139	471	150125
B01D70QJES	ÖÐ¹úÈËÊÙ±£ÏÕ¹«Ë¾	111.45907	41.090027	160402	471	150125
B0FFG2TOBJ	ÖÐ¹ú¹¤ÉÌÒøÐÐATM	111.45902	41.095318	160302	471	150125
B0FFG2TNPK	±£ÏÕ¹«Ë¾	111.461971	41.095567	160400	471	150125
B0FFG2T0JG	ÖÐ¹úÓÊÕþ´¢ÐîÒøÐÐATM	111.46017	41.09484	160336	471	150125
B0FFMD0C0F	½ðÈÚ±£ÏÕ»ú¹¹	111.839154	40.374342	160000	471	150123
B01D701086	Å©´åÉÌÒµÒøÐÐ	111.161273	40.999727	160121	471	150125
B0G0AARKQR	½ðÈÚ±£ÏÕ»ú¹¹	111.16061	40.999615	160000	471	150125
B01D703E6G	½»Í¨ÒøÐÐ	111.695332	40.839677	160108	471	150102
B0H6FS1HQV	ÖÐ¹úÒøÐÐ	111.690377	40.840356	160104	471	150102
B01D7016TC	ÖÐ¹úÅ©ÒµÒøÐÐ	111.694331	40.84178	160107	471	150102
B01D7010AC	ÒøÐÐ	111.687863	40.839261	160100	471	150102
B0FFI9PFF0	ÖÐ¹úÅ©ÒµÒøÐÐ	111.688936	40.840175	160107	471	150102
B0FFIMPST5	ÖÐ¹ú½¨ÉèÒøÐÐ	111.689832	40.840217	160106	471	150102
B01D701UYQ	Å©´åÉÌÒµÒøÐÐ	111.696534	40.841081	160121	471	150102
B01D701DOZ	ÖÐ¹úÅ©ÒµÒøÐÐATM	111.694323	40.841797	160304	471	150102
B0FFIZH0PD	ÉÏº£ÆÖ¶«·¢Õ¹ÒøÐÐ	111.689473	40.840203	160115	471	150102
B01D7027AS	ÖÐ¹ú¹¤ÉÌÒøÐÐ	111.695398	40.839515	160105	471	150102
B01D7010B2	ÒøÐÐ	111.692473	40.843526	160100	471	150102
B0FFM1EXNX	ÕÐÉÌÒøÐÐATM	111.691885	40.845395	160306	471	150102
B0FFM3AQWG	Ö¤È¯¹«Ë¾	111.690021	40.840297	160500	471	150102
B0GU5MUX4T	ÒøÐÐ	111.695306	40.837527	160100	471	150102
B01D702ZFJ	½»Í¨ÒøÐÐATM	111.69533	40.839638	160305	471	150102
B0FFI9PCW0	½ðÈÚ±£ÏÕ»ú¹¹	111.689291	40.840215	160000	471	150102
B0FFI9PGIS	ÖÐ¹úÅ©ÒµÒøÐÐATM	111.689028	40.840144	160304	471	150102
B0FFJ4VNK7	ÒøÐÐ	111.736036	40.546095	160100	471	150121
B01D7024KV	×Ô¶¯Ìá¿î»ú	111.692431	40.843705	160300	471	150102
B0FFI9PGOB	ÖÐ¹ú½¨ÉèÒøÐÐATM	111.689851	40.840251	160303	471	150102
B01D703DCZ	ÖÐ¹úÒøÐÐATM	111.689851	40.840251	160301	471	150102
B01D70P3SB	Å©´åÉÌÒµÒøÐÐATM	111.696397	40.841047	160318	471	150102
B0FFFRF6SY	»ªÏÄÒøÐÐATM	111.6919	40.845359	160307	471	150102
B01D702AIM	×Ô¶¯Ìá¿î»ú	111.695739	40.838612	160300	471	150102
B0FFM7A6PH	²ÆÎñ¹«Ë¾	111.695286	40.839717	160600	471	150102
B01D7020LT	Å©´åÉÌÒµÒøÐÐ	111.140381	40.71233	160121	471	150121
B01D70OZGD	Å©´åÉÌÒµÒøÐÐATM	111.140412	40.712334	160318	471	150121
B01D7020LS	Å©´åÉÌÒµÒøÐÐ	111.137205	40.715769	160121	471	150121
B0G3HZ4WFX	½ðÈÚ±£ÏÕ»ú¹¹	111.146665	40.715101	160000	471	150121
B0FFKPUQVA	½ðÈÚ±£ÏÕ»ú¹¹	111.138868	40.710285	160000	471	150121
B0H1H5TLYT	½ðÈÚ±£ÏÕ»ú¹¹	111.137321	40.716212	160000	471	150121
B0FFLKW8K5	Å©´åÉÌÒµÒøÐÐ	111.87326	40.85241	160121	471	150105
B01D701HR4	ÖÐ¹ú½¨ÉèÒøÐÐ	111.662238	40.829256	160106	471	150102
B01D702PSR	Å©´åÉÌÒµÒøÐÐ	111.665526	40.827068	160121	471	150102
B01D7023WY	ÖÐ¹ú½¨ÉèÒøÐÐATM	111.662228	40.829342	160303	471	150102
B01D702PN4	½»Í¨ÒøÐÐATM	111.665627	40.826794	160305	471	150102
B0FFI8OMJ6	ÖÐ¹úÅ©ÒµÒøÐÐATM	111.663963	40.829277	160304	471	150102
B0FFJ3QFJB	Å©´åÉÌÒµÒøÐÐ	111.663363	40.836279	160121	471	150102
B01D701DN3	ÖÐ¹úÅ©ÒµÒøÐÐ	111.56159	40.796927	160107	471	150121
B0FFKRUY6R	ÕÐÉÌÒøÐÐATM	111.561835	40.797042	160306	471	150121
B0HBLM9S6I	½ðÈÚ±£ÏÕ»ú¹¹	111.556913	40.799182	160000	471	150121
B01D70PAKN	ÖÐ¹úÅ©ÒµÒøÐÐATM	111.561533	40.796879	160304	471	150121
B0FFKRWRZH	ÐÂ»ªÈËÊÙ±£ÏÕ¹«Ë¾	111.561552	40.79679	160406	471	150121
B0FFF2S1GS	ÒøÐÐ	111.914856	39.845775	160100	471	150124
B0FFL0C16K	½ðÈÚ±£ÏÕ»ú¹¹	111.91592	39.846522	160000	471	150124
B0FFHOPEZE	½ðÈÚ±£ÏÕ»ú¹¹	111.690744	40.770257	160000	471	150104
B0FFMEFQEF	ÒøÐÐ	111.607818	40.801691	160100	471	150103
B01D701HT0	Å©´åÉÌÒµÒøÐÐ	111.342833	41.263055	160121	471	150125
B0FFGAQCS0	Å©´åÉÌÒµÒøÐÐ	111.942639	40.912202	160121	471	150102
B0FFL579C2	Å©´åÉÌÒµÒøÐÐATM	111.942744	40.912036	160318	471	150102
B0G0KPR2EM	½ðÈÚ±£ÏÕ»ú¹¹	111.610839	40.837245	160000	471	150103
B0FFHLR735	½»Í¨ÒøÐÐATM	111.857187	40.897795	160305	471	150105
B0FFHR21T9	×Ô¶¯Ìá¿î»ú	110.96772	41.112409	160300	471	150125
B0H1Z5870L	ÖÐ¹úÈËÃñ±£ÏÕ¹«Ë¾	111.635356	40.060551	160401	471	150124
B0G2GKLD8C	½ðÈÚ±£ÏÕ»ú¹¹	111.973946	40.745248	160000	471	150105
B0FFL07UIB	½ðÈÚ±£ÏÕ»ú¹¹	111.717124	39.758976	160000	471	150124
B01D7020W1	Å©´åÉÌÒµÒøÐÐATM	111.808419	40.378258	160318	471	150123
B0FFJ02JHR	Å©´åÉÌÒµÒøÐÐATM|½ðÈÚ±£ÏÕ·þÎñ	111.8113	40.378559	160318|160121	471	150123
B0FFM0WVQU	±£ÏÕ¹«Ë¾	111.80857	40.377977	160400	471	150123
B01D70OZPN	Å©´åÉÌÒµÒøÐÐ	111.808417	40.378251	160121	471	150123
B01D701UZA	Å©´åÉÌÒµÒøÐÐ	111.644617	40.791867	160121	471	150104
B01D702SGK	ÖÐ¹úÅ©ÒµÒøÐÐ	111.645981	40.795884	160107	471	150104
B0FFG2T5XZ	½ðÈÚ±£ÏÕ»ú¹¹	111.644221	40.794715	160000	471	150104
B0FFF2QRZN	ÖÐ¹ú½¨ÉèÒøÐÐ	111.646651	40.795561	160106	471	150104
B01D702SGO	ÖÐ¹úÅ©ÒµÒøÐÐATM	111.646004	40.795911	160304	471	150104
B0FFFA5OC4	ÖÐ¹ú½¨ÉèÒøÐÐATM	111.646617	40.795581	160303	471	150104
B01D70OVQR	Å©´åÉÌÒµÒøÐÐ	111.716507	39.759016	160121	471	150124
B0G3TAPAYT	ÖÐ¹úÈËÃñ±£ÏÕ¹«Ë¾	111.715568	39.757795	160401	471	150124
B0GK27IJER	½ðÈÚ±£ÏÕ»ú¹¹	111.577877	40.802119	160000	471	150121
B0FFIRXXRY	½ðÈÚ±£ÏÕ»ú¹¹	111.938113	40.818926	160000	471	150105
B01D70QU4C	ÖÐ¹úÓÊÕþ´¢ÐîÒøÐÐ	111.232376	40.752178	160139	471	150121
B0FFKU4PI5	½ðÈÚ±£ÏÕ»ú¹¹	111.053387	40.57702	160000	471	150121
B0FFKFIYVC	×Ô¶¯Ìá¿î»ú	111.703618	40.821525	160300	471	150105
B01D703EAZ	ÖÐ¹úÓÊÕþ´¢ÐîÒøÐÐATM	111.705619	40.822468	160336	471	150105
B01D7010DD	ÒøÐÐ	111.703746	40.82152	160100	471	150105
B01D70PGYB	ÖÐ¹úÅ©ÒµÒøÐÐ	111.703302	40.821356	160107	471	150105
B0H1KS0X8D	Ö¤È¯ÓªÒµÌü	111.704116	40.82163	160501	471	150105
B01D702Y48	ÐËÒµÒøÐÐ	111.700104	40.826581	160118	471	150102
B0FFFA7VN9	ÖÐ¹ú¹¤ÉÌÒøÐÐ	111.701481	40.816985	160105	471	150105
B0G2U73R1M	Ö¤È¯ÓªÒµÌü	111.70404	40.821551	160501	471	150105
B0GU5AU2YH	ÒøÐÐ	111.704111	40.821563	160100	471	150105
B0FFLA6N6S	Ö¤È¯ÓªÒµÌü	111.703908	40.822124	160501	471	150105
B01D70P614	ÖÐ¹úÒøÐÐ	111.705444	40.822485	160104	471	150105
B0HRU5GN8I	½ðÈÚ±£ÏÕ»ú¹¹	111.701716	40.821502	160000	471	150102
B01D701UWK	ÖÐ¹úÅ©ÒµÒøÐÐ	111.700808	40.825321	160107	471	150102
B01D701UZ8	Å©´åÉÌÒµÒøÐÐ	111.706485	40.822099	160121	471	150105
B01D703E9T	ÒøÐÐ	111.704929	40.817803	160100	471	150105
B01D70P51C	ÖÐ¹úÒøÐÐATM	111.705269	40.822388	160301	471	150105
B0FFFEJKP7	½»Í¨ÒøÐÐATM	111.70532	40.82188	160305	471	150105
B01D7010F0	ÒøÐÐ	111.69788	40.820544	160100	471	150102
B0FFF43B6F	½»Í¨ÒøÐÐ	111.705246	40.821814	160108	471	150105
B0GU5AUXB2	×Ô¶¯Ìá¿î»ú	111.704398	40.821674	160300	471	150105
B01D702ZDQ	ÐËÒµÒøÐÐATM	111.700099	40.826653	160315	471	150102
B01D70P6HH	ÖÐ¹ú¹¤ÉÌÒøÐÐATM	111.705018	40.822368	160302	471	150105
B0FFKGKDPL	½ðÈÚ±£ÏÕ»ú¹¹	111.704017	40.821546	160000	471	150105
B01D702ZEO	ÖÐ¹úÓÊÕþ´¢ÐîÒøÐÐ	111.705584	40.822491	160139	471	150105
B01D703EAM	Å©´åÉÌÒµÒøÐÐATM	111.706479	40.82216	160318	471	150105
B0G2CU7WTD	½ðÈÚ±£ÏÕ»ú¹¹	111.70504	40.816991	160000	471	150105
B0FFGKZ8P6	Ö¤È¯¹«Ë¾	111.700259	40.82644	160500	471	150102
B0GK37TBQI	ÕÐÉÌÒøÐÐATM	111.449814	40.744728	160306	471	150121
B0FFK9KO5Q	½»Í¨ÒøÐÐATM	111.456022	40.745258	160305	471	150121
B0FFI8PUI6	×Ô¶¯Ìá¿î»ú	111.625085	40.85574	160300	471	150103
B0FFI8PTV7	Å©´åÉÌÒµÒøÐÐATM	111.625275	40.855558	160318	471	150103
B0FFJ7VOIG	½ðÈÚ±£ÏÕ»ú¹¹	111.899054	40.618794	160000	471	150123
B0FFG7I90B	Å©´åÉÌÒµÒøÐÐ	111.903751	40.617064	160121	471	150123
B0FFM937TT	½ðÈÚ±£ÏÕ»ú¹¹	111.897291	40.618515	160000	471	150123
B01D7020R5	Å©´åÉÌÒµÒøÐÐ	111.897363	40.618639	160121	471	150123
B0G0PZD72I	Å©´åÉÌÒµÒøÐÐ	111.860862	40.66656	160121	471	150105
B0H105VYHY	½ðÈÚ±£ÏÕ»ú¹¹	111.632965	40.76442	160000	471	150104
B0G3F5K7G8	½ðÈÚ±£ÏÕ»ú¹¹	111.214145	40.294278	160000	471	150122
B0H1BC852G	ÖÐ¹úÓÊÕþ´¢ÐîÒøÐÐ	111.688402	40.871354	160139	471	150102
B0GRPGJC4Q	ÖÐ¹ú½¨ÉèÒøÐÐ	111.689718	40.867077	160106	471	150102
B0FFKMR24M	±£ÏÕ¹«Ë¾	111.692361	40.867948	160400	471	150102
B0FFG2SZ2G	ÖÐ¹ú½¨ÉèÒøÐÐATM	111.68969	40.867071	160303	471	150102
B01D7020IH	Å©´åÉÌÒµÒøÐÐ	111.802828	40.751487	160121	471	150105
B01D70RA0B	ÖÐÐÅÒøÐÐ	111.700811	40.790056	160111	471	150105
B01D70RCNB	ÒøÐÐ	111.700492	40.790752	160100	471	150105
B0FFG2T4CW	ÖÐ¹úÅ©ÒµÒøÐÐ	111.701002	40.789553	160107	471	150105
B0GU5AVRRB	ÒøÐÐ	111.700715	40.789239	160100	471	150105
B0FFL3MUM4	½ðÈÚ±£ÏÕ»ú¹¹	111.70074	40.789852	160000	471	150105
B01D70RA23	ÖÐÐÅÒøÐÐATM	111.700729	40.790114	160308	471	150105
B0FFKX2CQJ	½ðÈÚ±£ÏÕ»ú¹¹	111.699329	40.791307	160000	471	150105
B0HDL5XCM9	½ðÈÚ±£ÏÕ»ú¹¹	111.700929	40.789774	160000	471	150105
B0FFG2T4T6	ÖÐ¹úÅ©ÒµÒøÐÐATM	111.701029	40.789566	160304	471	150105
B01D7020QP	Å©´åÉÌÒµÒøÐÐ	111.293864	40.620863	160121	471	150121
B0FFLHYPD2	±£ÏÕ¹«Ë¾	111.701024	40.789575	160400	471	150105
B0FFGYYDOV	×Ô¶¯Ìá¿î»ú	111.700359	40.79075	160300	471	150105
B0FFGKYV4T	½ðÈÚ±£ÏÕ»ú¹¹	111.700482	40.789874	160000	471	150105
B01D70RCXU	×Ô¶¯Ìá¿î»ú	111.701011	40.789116	160300	471	150105
B0G0DM7K2W	½ðÈÚ±£ÏÕ»ú¹¹	111.705904	40.788377	160000	471	150105
B01D702OES	×Ô¶¯Ìá¿î»ú	111.702166	40.796789	160300	471	150105
B01D7020RT	Å©´åÉÌÒµÒøÐÐ	111.738002	40.559407	160121	471	150121
B0GDRXDU0A	½ðÈÚ±£ÏÕ»ú¹¹	111.737564	40.563275	160000	471	150121
B0H1SSFZ0R	ÖÐ¹úÈËÃñ±£ÏÕ¹«Ë¾	111.737803	40.560072	160401	471	150121
B0FFKOTP68	½ðÈÚ±£ÏÕ»ú¹¹	111.737876	40.560031	160000	471	150121
B0FFKU4ZU5	½ðÈÚ±£ÏÕ»ú¹¹	111.737669	40.560053	160000	471	150121
B01D70OWX6	Å©´åÉÌÒµÒøÐÐATM	111.738158	40.559307	160318	471	150121
B0G17CY36S	½ðÈÚ±£ÏÕ»ú¹¹	111.890379	40.736621	160000	471	150105
B0HRGS825Q	½ðÈÚ±£ÏÕ»ú¹¹	111.773813	40.863881	160000	471	150102
B0FFG3CQOZ	ÖÐ¹úÅ©ÒµÒøÐÐ	111.733714	40.854049	160107	471	150102
B0FFH1NQ7F	ÐËÒµÒøÐÐ	111.731656	40.85661	160118	471	150102
B0FFJ0M9OW	ÖÐ¹ú½¨ÉèÒøÐÐ	111.731875	40.856556	160106	471	150102
B0FFH35P52	Å©´åÉÌÒµÒøÐÐ	111.734264	40.854208	160121	471	150102
B0FFGPXOG0	ÖÐ¹úÅ©ÒµÒøÐÐATM	111.733582	40.854026	160304	471	150102
B0FFGPXPTG	Å©´åÉÌÒµÒøÐÐATM	111.734204	40.854137	160318	471	150102
B0FFG86UM3	ÖÐ¹úÒøÐÐ	111.73979	40.850892	160104	471	150102
B0FFHEYSPC	ÖÐ¹ú¹¤ÉÌÒøÐÐ	111.738466	40.852217	160105	471	150102
B0FFJ7UDKV	ÖÐ¹úÈËÊÙ±£ÏÕ¹«Ë¾	111.740071	40.851012	160402	471	150102
B0FFGTFNX4	ÖÐ¹úÒøÐÐATM	111.740004	40.850869	160301	471	150102
B0HUVO4EKL	ÖÐ¹úÒøÐÐATM	111.740059	40.851418	160301	471	150102
B0HR6B5Q8Z	ÖÐ¹ú¹¤ÉÌÒøÐÐATM	111.73767	40.852605	160302	471	150102
B0FFKRQJA9	ÖÐ¹ú¹¤ÉÌÒøÐÐATM	111.738363	40.852439	160302	471	150102
B0FFKF4W69	½ðÈÚ±£ÏÕ»ú¹¹	111.738182	40.853003	160000	471	150102
B0FFG2TPYW	ÖÐ¹ú½¨ÉèÒøÐÐATM	111.737007	40.848392	160303	471	150102
B0FFFS0NUF	ÐËÒµÒøÐÐATM	111.654651	40.823047	160315	471	150103
B0FFIZVICU	×Ô¶¯Ìá¿î»ú	111.651044	40.817255	160300	471	150103
B0FFLHQZ9Q	½ðÈÚ±£ÏÕ»ú¹¹	111.655856	40.816983	160000	471	150103
B01D70P4HX	ÖÐ¹ú¹¤ÉÌÒøÐÐATM	111.651858	40.8174	160302	471	150103
B01D701DRY	ÖÐ¹úÒøÐÐ	111.655955	40.825373	160104	471	150103
B01D70124B	ÖÐ¹úÒøÐÐ	111.654819	40.82222	160104	471	150103
B01D70P6XU	ÖÐ¹úÅ©ÒµÒøÐÐ	111.654956	40.821143	160107	471	150103
B01D701PZ2	Å©´åÉÌÒµÒøÐÐ	111.651023	40.825455	160121	471	150103
B01D70210Q	ÖÐ¹úÅ©ÒµÒøÐÐ	111.653443	40.818965	160107	471	150103
B0FFIZUNQM	ÖÐ¹ú½¨ÉèÒøÐÐ	111.654763	40.822861	160106	471	150103
B0FFF2CCYL	ÐËÒµÒøÐÐ	111.654631	40.823039	160118	471	150103
B01D70P6DE	ÖÐ¹ú¹¤ÉÌÒøÐÐ	111.651927	40.817378	160105	471	150103
B01D70P3F7	ÖÐ¹ú½¨ÉèÒøÐÐ	111.649556	40.825328	160106	471	150103
B01D70P5MH	ÒøÐÐ	111.651139	40.817241	160100	471	150103
B0GU5AVK90	ÒøÐÐ	111.651638	40.81733	160100	471	150103
B0FFM8ZY3S	ÕÐÉÌÒøÐÐ	111.650426	40.81712	160109	471	150103
B01D701B4Q	ÒøÐÐ	111.65596	40.81727	160100	471	150103
B01D701DFX	ÖÐ¹ú¹¤ÉÌÒøÐÐ	111.656354	40.825907	160105	471	150102
B01D702SNT	ÖÐ¹úÓÊÕþ´¢ÐîÒøÐÐ	111.654472	40.824839	160139	471	150103
B0FFG63WSD	Å©´åÉÌÒµÒøÐÐ	111.65527	40.825153	160121	471	150103
B0FFLB275R	±£ÏÕ¹«Ë¾	111.65543	40.8243	160400	471	150103
B01D7023CE	ÖÐ¹úÒøÐÐATM	111.654847	40.822258	160301	471	150103
B01D70P3HA	ÖÐ¹úÅ©ÒµÒøÐÐATM	111.654959	40.821096	160304	471	150103
B01D70P3L9	ÖÐ¹ú½¨ÉèÒøÐÐATM	111.649619	40.825339	160303	471	150103
B0FFFTNY3Y	ÖÐ¹úÓÊÕþ´¢ÐîÒøÐÐATM	111.654472	40.824787	160336	471	150103
B0GU5ATWPP	×Ô¶¯Ìá¿î»ú	111.651491	40.81734	160300	471	150103
B01D70P5WZ	ÖÐ¹úÓÊÕþ´¢ÐîÒøÐÐ	111.650992	40.817203	160139	471	150103
B0FFGER8V2	Å©´åÉÌÒµÒøÐÐATM	111.655269	40.825133	160318	471	150103
B01D70P6LK	½ðÈÚ±£ÏÕ»ú¹¹	111.65136	40.81728	160000	471	150103
B0FFHMVG9F	ÉÏº£ÆÖ¶«·¢Õ¹ÒøÐÐATM	111.654266	40.825191	160312	471	150103
B01D70P4K3	Å©´åÉÌÒµÒøÐÐATM	111.65074	40.825428	160318	471	150103
B01D70P3LX	ÖÐ¹úÓÊÕþ´¢ÐîÒøÐÐATM	111.651096	40.817232	160336	471	150103
B0GRGSPDEW	²ÆÎñ¹«Ë¾	111.655682	40.8245	160600	471	150103
B0FFMFSFOR	±£ÏÕ¹«Ë¾	111.595172	40.765079	160400	471	150104
B0FFL0XP2B	½ðÈÚ±£ÏÕ»ú¹¹	111.2258	40.20138	160000	471	150122
B0FFFPRIR4	ÖÐ¹ú½¨ÉèÒøÐÐATM	111.850375	40.908993	160303	471	150105
B0FFFEIR1S	»ªÏÄÒøÐÐATM	111.850706	40.909221	160307	471	150102
B0FFJZ93S1	ÖÐ¹ú¹¤ÉÌÒøÐÐATM	111.850125	40.908038	160302	471	150105
B01D70PJ42	Ö¤È¯ÓªÒµÌü	111.687507	40.829207	160501	471	150102
B01D701V5P	ÖÐ¹úÒøÐÐ	111.694477	40.826829	160104	471	150102
B0FFGRG6P2	½ðÈÚ±£ÏÕ»ú¹¹	111.687159	40.832881	160000	471	150102
B01D701DQF	±£ÏÕ¹«Ë¾	111.687549	40.829447	160400	471	150102
B01D7029H2	ÖÐ¹úÅ©ÒµÒøÐÐ	111.694194	40.83602	160107	471	150102
B01D7023OC	ÖÐ¹ú½¨ÉèÒøÐÐ	111.688016	40.828014	160106	471	150102
B01D701UX2	ÖÐ¹úÈËÊÙ±£ÏÕ¹«Ë¾	111.693104	40.827629	160402	471	150102
B0FFHRWJ0C	Å©´åÉÌÒµÒøÐÐ	111.696039	40.827499	160121	471	150102
B01D701QRU	ÒøÐÐ	111.687485	40.829259	160100	471	150102
B01D70P5LX	ÖÐ¹ú¹¤ÉÌÒøÐÐ	111.690307	40.827103	160105	471	150102
B01D70P6EW	ÒøÐÐ	111.695382	40.827367	160100	471	150102
B0FFJEMRV1	½ðÈÚ±£ÏÕ»ú¹¹	111.687477	40.829403	160000	471	150102
B0FFG2TZU5	ÖÐ¹úÅ©ÒµÒøÐÐATM	111.694112	40.836	160304	471	150102
B0G3LKD6DN	ÖÐ¹úÈËÊÙ±£ÏÕ¹«Ë¾	111.692894	40.827569	160402	471	150102
B01D70QJEX	ÒøÐÐÏà¹Ø	111.68897	40.830723	160200	471	150102
B0FFM9SGYK	½ðÈÚ±£ÏÕ»ú¹¹	111.694467	40.827052	160000	471	150102
B01D70QDKT	½ðÈÚ±£ÏÕ»ú¹¹	111.687459	40.829384	160000	471	150102
B0FFG98TOU	ÖÐ¹úÈËÊÙ±£ÏÕ¹«Ë¾	111.693081	40.82761	160402	471	150102
B01D70P5BM	ÖÐ¹úÒøÐÐATM	111.694538	40.827089	160301	471	150102
B0FFI9NMLF	×Ô¶¯Ìá¿î»ú	111.687474	40.829346	160300	471	150102
B01D702M45	ÖÐ¹ú½¨ÉèÒøÐÐATM	111.68806	40.827871	160303	471	150102
B01D70P6DV	×Ô¶¯Ìá¿î»ú	111.695376	40.82736	160300	471	150102
B0FFF73ULW	ÖÐ¹ú¹¤ÉÌÒøÐÐATM	111.689786	40.826984	160302	471	150102
B01D701A1W	ÖÐ¹úÅ©ÒµÒøÐÐ	111.640427	40.80287	160107	471	150103
B01D702389	ÖÐ¹ú¹¤ÉÌÒøÐÐ	111.64189	40.803455	160105	471	150103
B01D7010FE	Å©´åÉÌÒµÒøÐÐ	111.641238	40.803185	160121	471	150103
B01D701SG4	ÖÐ¹úÓÊÕþ´¢ÐîÒøÐÐ	111.641359	40.802731	160139	471	150103
B0FFGS6KW8	ÕÐÉÌÒøÐÐATM	111.645382	40.804388	160306	471	150103
B0FFFTIUL3	ÖÐ¹ú½¨ÉèÒøÐÐATM	111.641426	40.803277	160303	471	150103
B01D702Q0V	ÖÐ¹úÅ©ÒµÒøÐÐATM	111.64051	40.80289	160304	471	150103
B0FFFTNECQ	ÖÐ¹ú¹¤ÉÌÒøÐÐATM	111.64181	40.803429	160302	471	150103
B01D702UR2	ÖÐ¹úÆ½°²±£ÏÕ¹«Ë¾	111.70953	40.822738	160403	471	150105
B01D702UR4	»ªÏÄÒøÐÐ	111.709837	40.82281	160110	471	150105
B0FFFY4J1J	ÖÐÐÅÒøÐÐ	111.712321	40.823079	160111	471	150105
B01D702ZTS	ÖÐ¹úÅ©ÒµÒøÐÐ	111.712837	40.823492	160107	471	150105
B0FFHP74QT	±£ÏÕ¹«Ë¾	111.708304	40.82262	160400	471	150105
B01D70123B	ÖÐ¹úÒøÐÐ	111.711374	40.823234	160104	471	150105
B0FFF4ZVB8	ÒøÐÐ	111.708568	40.822553	160100	471	150105
B01D70PF77	ÖÐ¹úÆ½°²±£ÏÕ¹«Ë¾	111.709458	40.822702	160403	471	150105
B0FFIA02BG	ÖÐ¹ú½¨ÉèÒøÐÐ	111.712616	40.81997	160106	471	150105
B01D702S5A	½»Í¨ÒøÐÐATM	111.710285	40.826002	160305	471	150105
B0FFFTNOH4	ÖÐ¹ú½¨ÉèÒøÐÐ	111.708278	40.822491	160106	471	150105
B01D7023W4	ÖÐ¹úÒøÐÐ	111.716641	40.816821	160104	471	150105
B0FFKY9JXL	½»Í¨ÒøÐÐ	111.71033	40.825895	160108	471	150105
B0GDD1YI3E	ÒøÐÐ	111.71132	40.824397	160100	471	150105
B01D702S9K	ÖÐ¹úÓÊÕþ´¢ÐîÒøÐÐ	111.707339	40.822813	160139	471	150105
B0FFMEQQYI	½ðÈÚ±£ÏÕ»ú¹¹	111.710053	40.822918	160000	471	150105
B01D70P5YZ	ÖÐ¹úÅ©ÒµÒøÐÐATM	111.713	40.823627	160304	471	150105
B0FFFY4HY5	ÉÏº£ÆÖ¶«·¢Õ¹ÒøÐÐ	111.713394	40.823646	160115	471	150105
B0FFKF2VYL	±£ÏÕ¹«Ë¾	111.709826	40.822807	160400	471	150105
B0FFMHHFDZ	±£ÏÕ¹«Ë¾	111.710046	40.825276	160400	471	150105
B0FFLIUGW5	±£ÏÕ¹«Ë¾	111.710009	40.825314	160400	471	150105
B01D702TWV	ÖÐ¹úÓÊÕþ´¢ÐîÒøÐÐ	111.712433	40.819926	160139	471	150105
[truncated: 200 more rows]
