# Supplementary material for: Design of Urban resilience model in emergency situations
Source: PLoS One. 2026 Jun 9;21(6):e0347588. doi: 10.1371/journal.pone.0347588 (PMC13249160; doi:10.1371/journal.pone.0347588)
Supplement: S1 File — (ZIP) [file pone.0347588.s001.zip › dataset/Appendix 4/Food and beverage service data.csv]

id	type	lon_gcj02	lat_gcj02	typecode	citycode	adcode
B0HA5MN93B	¿ì²ÍÌü	112.204811	40.105086	50300	471	150123
B0FFFEQONP	ÖÐ²ÍÌü	111.448222	39.646653	50100	471	150124
B0HDHHE0JU	ÖÐ²ÍÌü	111.444884	39.647877	50100	471	150124
B0FFKYPNEF	²ÍÒûÏà¹Ø	111.445041	39.649061	50000	471	150124
B0FFH1JGAI	²ÍÒûÏà¹Ø	111.445181	39.643394	50000	471	150124
B0HDHMDBNJ	ÖÐ²ÍÌü	111.446205	39.644994	50100	471	150124
B0FFKKQXNC	²ÍÒûÏà¹Ø	111.445471	39.644185	50000	471	150124
B0FFH1CQR5	²ÍÒûÏà¹Ø	111.445741	39.64406	50000	471	150124
B0FFJE2OF8	²ÍÒûÏà¹Ø	111.445158	39.64456	50000	471	150124
B0FFG9909S	ÖÐ²ÍÌü	111.445298	39.643678	50100	471	150124
B0FFG51KKZ	²ÍÒûÏà¹Ø	111.446817	39.64579	50000	471	150124
B0HDD7COQF	ÖÐ²ÍÌü|ÌåÓýÐÝÏÐ·þÎñ	111.446526	39.645313	050100|080500	471	150124
B0G25DUOU4	ÖÐ²ÍÌü	111.447873	39.646004	50100	471	150124
B0HDHMCMX6	²ÍÒûÏà¹Ø	111.449329	39.647127	50000	471	150124
B0G25DUOTS	ÖÐ²ÍÌü	111.447945	39.646022	50100	471	150124
B0G3OH8R7G	ÖÐ²ÍÌü	111.448981	39.646965	50100	471	150124
B0HDHAD8Z2	²ÍÒûÏà¹Ø	111.449543	39.647542	50000	471	150124
B0FFJXJWD8	²ÍÒûÏà¹Ø	111.449595	39.647433	50000	471	150124
B0HDD7COJR	ÖÐ²ÍÌü	111.444879	39.644348	50100	471	150124
B0FFG9BYUO	¿ì²ÍÌü	111.445611	39.644316	50300	471	150124
B0HDD7COJT	ÖÐ²ÍÌü	111.445359	39.643981	50100	471	150124
B0FFH1O7UY	ÖÐ²ÍÌü	111.444001	39.64314	50100	471	150124
B0G3Y5U49S	ÖÐ²ÍÌü	111.44477	39.643027	50100	471	150124
B0HROXOSZU	ÇåÕæ²Ë¹Ý	111.68834	40.741479	50121	471	150104
B0HUUUSQOD	²ÍÒûÏà¹Ø	111.656911	40.848032	50000	471	150102
B0HUUCRWNC	ÖÐ²ÍÌü	111.657065	40.847791	50100	471	150102
B0G25LVZOA	ÖÐ²ÍÌü	111.657134	40.847661	50100	471	150102
B0FFG1DTY8	²èÒÕ¹Ý|¹ºÎï·þÎñ	111.659034	40.85057	050600|060000	471	150102
B0FFHD9PW4	²ÍÒûÏà¹Ø	111.658689	40.850504	50000	471	150102
B0FFG3N9ON	»ð¹øµê	111.658531	40.852274	50117	471	150102
B01D701IRL	ÖÐ²ÍÌü	111.664602	40.850119	50100	471	150102
B0HA9H6ESR	ÖÐ²ÍÌü	111.658157	40.851405	50100	471	150102
B0FFIINSJY	¿ì²ÍÌü	111.657255	40.84749	50300	471	150102
B0FFG6DAMT	ÖÐ²ÍÌü	111.657186	40.847564	50100	471	150102
B0FFIK7UJN	²ÍÒûÏà¹Ø	111.65749	40.848283	50000	471	150102
B0G0P9I8ZG	²ÍÒûÏà¹Ø	111.657536	40.848146	50000	471	150102
B0FFGD6D31	¸â±ýµê	111.657891	40.850392	50800	471	150102
B0HG6RFPOJ	ÖÐ²ÍÌü	111.657377	40.85115	50100	471	150102
B01D70PG02	ÌØÉ«/µØ·½·çÎ¶²ÍÌü	111.658287	40.853064	50118	471	150102
B0FFJNL2SY	²ÍÒûÏà¹Ø	111.657221	40.853643	50000	471	150102
B0G2AK2AQ3	²ÍÒûÏà¹Ø	111.666721	40.852089	50000	471	150102
B0FFHD9W8H	ÌØÉ«/µØ·½·çÎ¶²ÍÌü	111.657351	40.84852	50118	471	150102
B0G257V7KW	¸â±ýµê	111.656994	40.850241	50800	471	150102
B0FFJCYJBB	»ð¹øµê	111.656992	40.84916	50117	471	150102
B0GRTLFBE8	ÖÐ²ÍÌü	111.656906	40.849336	50100	471	150102
B0FFHBIQI0	¸â±ýµê	111.657017	40.849119	50800	471	150102
B0FFICUVWV	ÖÐ²ÍÌü	111.657231	40.847533	50100	471	150102
B0FFG63CU5	ÖÐ²ÍÌü	111.657094	40.848937	50100	471	150102
B0H6CC0ACW	¿ì²ÍÌü	111.657369	40.848488	50300	471	150102
B0FFGORWKH	ÖÐ²ÍÌü	111.656959	40.849224	50100	471	150102
B0FFF6SYIJ	²ÍÒûÏà¹Ø	111.657301	40.848605	50000	471	150102
B0FFG63CFP	ÖÐ²ÍÌü	111.657332	40.848551	50100	471	150102
B0GKV1680G	ÖÐ²ÍÌü	111.657332	40.848551	50100	471	150102
B0FFH48EU4	ÖÐ²ÍÌü	111.657029	40.847858	50100	471	150102
B0FFK6GHHX	¸â±ýµê	111.657047	40.849066	50800	471	150102
B0FFHHG9TY	ÖÐ²ÍÌü	111.65705	40.847864	50100	471	150102
B0FFKAYLOY	²ÍÒûÏà¹Ø	111.657404	40.848429	50000	471	150102
B0HRXASATC	º«¹úÁÏÀí	111.657091	40.851156	50203	471	150102
B0HAPCU2AI	²ÍÒûÏà¹Ø	111.656913	40.849306	50000	471	150102
B0FFKW7XBV	ÖÐ²ÍÌü	111.657372	40.847215	50100	471	150102
B0GKUSI8EV	ÖÐ²ÍÌü	111.657858	40.853499	50100	471	150102
B0FFGG2O18	ÖÐ²ÍÌü	111.657473	40.847092	50100	471	150102
B0FFKSGO2B	¿ì²ÍÌü	111.657146	40.847689	50300	471	150102
B0G221X2XK	ÖÐ²ÍÌü	111.657652	40.853676	50100	471	150102
B0FFJCV0TO	ÖÐ²ÍÌü	111.657168	40.84765	50100	471	150102
B0FFMBTAR9	¿ì²ÍÌü	111.657563	40.84817	50300	471	150102
B0FFHOS02X	É½¶«²Ë(Â³²Ë)	111.656995	40.849159	50104	471	150102
B0FFLI6WYR	ËÄ´¨²Ë(´¨²Ë)	111.656986	40.847981	50102	471	150102
B0HD57HHXN	ÖÐ²ÍÌü	111.657089	40.847745	50100	471	150102
B0HD7URFZA	»ð¹øµê	111.657247	40.847493	50117	471	150102
B0HADAC41I	ÖÐ²ÍÌü	111.657157	40.847618	50100	471	150102
B0HRZDOCLO	²ÍÒûÏà¹Ø	111.445158	39.64456	50000	471	150124
B0FFFY0GYR	¿ì²ÍÌü	111.78478	40.9236	50300	471	150102
B0G3O7BLR4	ÖÐ²ÍÌü	111.690077	40.714445	50100	471	150104
B0G3X7DV2Q	ÖÐ²ÍÌü	111.689874	40.714944	50100	471	150104
B0GD3Y3A7M	¿ì²ÍÌü	111.689206	40.71635	50300	471	150104
B0HRJ4MYZH	¿ì²ÍÌü	111.688926	40.716518	50300	471	150104
B0HBY6GZX6	¿ì²ÍÌü	111.688935	40.716218	50300	471	150104
B0G3OLDCZU	¿ì²ÍÌü	111.689161	40.716275	50300	471	150104
B0G0D63DJ0	²ÍÒûÏà¹Ø	111.689161	40.716275	50000	471	150104
B0HBKXUDKU	¿ì²ÍÌü	111.688375	40.71607	50300	471	150104
B0G2FHZRSH	×ÛºÏ¾ÆÂ¥	111.686995	40.716511	50101	471	150104
B0G0DM6JB7	ÖÐ²ÍÌü	111.687995	40.715975	50100	471	150104
B0FFMA1PV2	²ÍÒûÏà¹Ø	111.689183	40.716625	50000	471	150104
B0FFGL7BPG	ÖÐ²ÍÌü	111.611288	40.753309	50100	471	150104
B0HU3MYSTO	ÖÐ²ÍÌü	111.612395	40.753522	50100	471	150104
B0FFI9KUV2	²ÍÒûÏà¹Ø	111.612736	40.753809	50000	471	150104
B0FFKJRYMK	²ÍÒûÏà¹Ø	111.61166	40.753525	50000	471	150104
B0FFKFWZ8Q	²ÍÒûÏà¹Ø	111.611736	40.75357	50000	471	150104
B0FFJ1V8YG	ÖÐ²ÍÌü	111.613946	40.754518	50100	471	150104
B0FFKNSRM9	ÖÐ²ÍÌü	111.612688	40.753777	50100	471	150104
B0FFIZD0BO	ÖÐ²ÍÌü	111.614486	40.754814	50100	471	150104
B0FFI9MB7W	²ÍÒûÏà¹Ø	111.613234	40.754131	50000	471	150104
B0FFI9KUUY	¸â±ýµê	111.613001	40.754003	50800	471	150104
B0FFH9D5OY	ÖÐ²ÍÌü	111.612929	40.753964	50100	471	150104
B0FFJ2HN16	ÖÐ²ÍÌü	111.613188	40.754105	50100	471	150104
B0GR91SAOE	ÖÐ²ÍÌü	111.613426	40.754235	50100	471	150104
B0FFI9KUCU	ÖÐ²ÍÌü	111.613563	40.754243	50100	471	150104
B0FFGPK2O7	¿ì²ÍÌü	111.613259	40.754145	50300	471	150104
B0HAUHQK49	ÖÐ²ÍÌü	111.613542	40.754298	50100	471	150104
B0FFKNI1VN	»ð¹øµê	111.628043	40.762445	50117	471	150104
B0G0KPRPVJ	¿ì²ÍÌü	111.612606	40.753689	50300	471	150104
B0FFI2Y06J	»ð¹øµê	111.613943	40.754517	50117	471	150104
B0HAUHREXE	ÖÐ²ÍÌü	111.613828	40.754454	50100	471	150104
B0HD1A3OLG	¸â±ýµê	111.614236	40.754583	50800	471	150104
B0FFLPETQN	ÖÐ²ÍÌü	111.614582	40.753216	50100	471	150104
B0FFLKENF1	²ÍÒûÏà¹Ø	111.613659	40.754361	50000	471	150104
B0FFKNGHY3	ÖÐ²ÍÌü	111.615068	40.752701	50100	471	150104
B0G3XCE21E	ÖÐ²ÍÌü	111.614394	40.753362	50100	471	150104
B0FFI2XZ3T	²ÍÒûÏà¹Ø	111.615702	40.755479	50000	471	150104
B0FFI92HWX	ÖÐ²ÍÌü	111.615278	40.755248	50100	471	150104
B0G336T6GD	ÖÐ²ÍÌü	111.614932	40.755058	50100	471	150104
B0FFMEKTNR	¿ì²ÍÌü	111.614764	40.754967	50300	471	150104
B0FFL6IS9Z	ÖÐ²ÍÌü	111.616033	40.75565	50100	471	150104
B0FFIP5EUR	²ÍÒûÏà¹Ø	111.614683	40.754934	50000	471	150104
B0HAUUTE33	²ÍÒûÏà¹Ø	111.615799	40.755529	50000	471	150104
B0FFIL6J5O	²ÍÒûÏà¹Ø	111.615439	40.755337	50000	471	150104
B0FFI2Y05Z	²ÍÒûÏà¹Ø	111.615985	40.755634	50000	471	150104
B0G33SWUWZ	ÖÐ²ÍÌü	111.614234	40.754576	50100	471	150104
B0G21N60V6	²ÍÒûÏà¹Ø	111.616271	40.755772	50000	471	150104
B0FFMFPZEM	ÖÐ²ÍÌü	111.614017	40.754558	50100	471	150104
B0FFI9M63G	ÖÐ²ÍÌü	111.616625	40.755956	50100	471	150104
B0G24OECDN	ÖÐ²ÍÌü	111.614363	40.754746	50100	471	150104
B0FFKMRPMW	ÖÐ²ÍÌü	111.614724	40.754945	50100	471	150104
B0G3VPBR2C	ÖÐ²ÍÌü	111.61488	40.755031	50100	471	150104
B0GUR9QAIV	ÖÐ²ÍÌü	111.614881	40.755031	50100	471	150104
B0G33UYTXG	²ÍÒûÏà¹Ø	111.6153	40.75526	50000	471	150104
B0FFGPJYQT	ÖÐ²ÍÌü	111.461358	41.088317	50100	471	150125
B01D7001FF	ÖÐ²ÍÌü	111.46076	41.089761	50100	471	150125
B0HA54NFD1	ÖÐ²ÍÌü	111.458927	41.093754	50100	471	150125
B0FFH0K129	¿ì²ÍÌü	111.460627	41.090967	50300	471	150125
B0FFFXR75N	ÖÐ²ÍÌü	111.459522	41.089675	50100	471	150125
B0FFFXXK6N	ÖÐ²ÍÌü	111.459534	41.093687	50100	471	150125
B0FFFRSWF6	²ÍÒûÏà¹Ø	111.460366	41.093481	50000	471	150125
B0FFG63CN2	ÖÐ²ÍÌü	111.457806	41.092106	50100	471	150125
B0FFKT28UV	²ÍÒûÏà¹Ø	111.461423	41.088688	50000	471	150125
B0FFKPY943	ÖÐ²ÍÌü	111.458349	41.093604	50100	471	150125
B0G0AZSHRM	ÖÐ²ÍÌü	111.460623	41.091008	50100	471	150125
B01D70QMCQ	ÖÐ²ÍÌü	111.460663	41.087767	50100	471	150125
B0FFHMNK17	ÖÐ²ÍÌü	111.465179	41.087971	50100	471	150125
B0HDPSJN9H	¿ì²ÍÌü	111.458383	41.093919	50300	471	150125
B0FFK29724	»ð¹øµê	111.461903	41.095564	50117	471	150125
B0FFH0IL01	ÖÐ²ÍÌü	111.461532	41.087751	50100	471	150125
B0FFG3OIS6	ÖÐ²ÍÌü	111.462885	41.08835	50100	471	150125
B0G2U6ZA17	ÖÐ²ÍÌü	111.460286	41.090097	50100	471	150125
B0FFH0K12B	²ÍÒûÏà¹Ø	111.461996	41.091805	50000	471	150125
B01D7037YA	¸â±ýµê	111.461372	41.0917	50800	471	150125
B0FFIJS4O3	ÀäÒûµê	111.46279	41.091797	50700	471	150125
B0FFFXYOWM	ÔÆ¹ó²Ë	111.462674	41.092116	50114	471	150125
B01D701ZQQ	×ÛºÏ¾ÆÂ¥	111.461122	41.091337	50101	471	150125
B0HD0SXSTF	ÀäÒûµê	111.461373	41.092099	50700	471	150125
B0FFFS80H6	¿ì²ÍÌü	111.461122	41.091529	50300	471	150125
B01D703AZ3	¸â±ýµê	111.46035	41.093759	50800	471	150125
B0FFG08RWM	¿ì²ÍÌü	111.460672	41.09506	50300	471	150125
B0G2SYJ5XV	ÖÐ²ÍÌü	111.462203	41.092012	50100	471	150125
B01D703E0T	ÖÐ²ÍÌü	111.460992	41.08756	50100	471	150125
B0FFFY2PGR	ÀäÒûµê	111.462505	41.092037	50700	471	150125
B0G35DURFW	ÖÐ²ÍÌü	111.461481	41.091819	50100	471	150125
B0FFHYK3ZM	ÖÐ²ÍÌü	111.459474	41.093683	50100	471	150125
B0FFHR3OIL	ÖÐ²ÍÌü	111.461123	41.091965	50100	471	150125
B0FFFXL3VA	»ð¹øµê	111.459111	41.094052	50117	471	150125
B0FFFY58B8	ÖÐ²ÍÌü	111.460282	41.092007	50100	471	150125
B01D70P8X0	ÌØÉ«/µØ·½·çÎ¶²ÍÌü	111.463648	41.08997	50118	471	150125
B0FFH0IH8I	ÖÐ²ÍÌü	111.460343	41.093619	50100	471	150125
B01D70QOJB	ÖÐ²ÍÌü	111.460172	41.090088	50100	471	150125
B01D703AQR	ÖÐ²ÍÌü|×¡ËÞ·þÎñ	111.460132	41.095195	050100|100100	471	150125
B0FFIAGIVB	ÖÐ²ÍÌü	111.460395	41.092894	50100	471	150125
B0FFKRUXED	ÖÐ²ÍÌü	111.460553	41.091665	50100	471	150125
B01D70P8WY	¸â±ýµê	111.460801	41.089513	50800	471	150125
B0GDDAUMXZ	ÖÐ²ÍÌü	111.461099	41.091545	50100	471	150125
B0FFG3PFH1	ÖÐ²ÍÌü	111.459942	41.090071	50100	471	150125
B0FFF4UKVY	ÖÐ²ÍÌü	111.460421	41.092813	50100	471	150125
B0HROCKB5O	²ÍÒûÏà¹Ø	111.462405	41.091827	50000	471	150125
B0FFFXUQHU	ÔÆ¹ó²Ë	111.458742	41.093647	50114	471	150125
B0FFJ3CAKZ	ÖÐ²ÍÌü	111.462788	41.09206	50100	471	150125
B0FFGYFI9Y	ÖÐ²ÍÌü	111.461022	41.092187	50100	471	150125
B0FFH0IHEK	²ÍÒûÏà¹Ø	111.460466	41.08974	50000	471	150125
B0FFKSYLNA	²ÍÒûÏà¹Ø	111.459084	41.094051	50000	471	150125
B0G0AMSM5D	ÖÐ²ÍÌü	111.462481	41.092035	50100	471	150125
B0FFH0GELJ	¿ì²ÍÌü	111.460575	41.09136	50300	471	150125
B0HD05YVPW	ÀäÒûµê	111.46261	41.091785	50700	471	150125
B01D70QMND	ÖÐ²ÍÌü	111.463968	41.088361	50100	471	150125
B0FFKOS9BK	¸â±ýµê	111.460549	41.091935	50800	471	150125
B0FFMAWVW2	¿ì²ÍÌü	111.462639	41.092048	50300	471	150125
B0FFLHYX20	ÀäÒûµê	111.463231	41.09209	50700	471	150125
B0FFG3N9O7	ÖÐ²ÍÌü	111.461425	41.088669	50100	471	150125
B0G2SYKFMD	²ÍÒûÏà¹Ø	111.462557	41.092041	50000	471	150125
B0H19HJWWB	ÖÐ²ÍÌü	111.46339	41.091997	50100	471	150125
B0FFF9KDYB	ÖÐ²ÍÌü	111.465265	41.087649	50100	471	150125
B0FFIC82E2	ÖÐ²ÍÌü	111.463705	41.092173	50100	471	150125
B0FFH0GG0V	ÖÐ²ÍÌü	111.463111	41.089906	50100	471	150125
B0FFFRPQL5	ÌØÉ«/µØ·½·çÎ¶²ÍÌü	111.460682	41.090471	50118	471	150125
B0FFH0GEKT	¿ì²ÍÌü	111.460571	41.091424	50300	471	150125
B0FFM1GB9A	Î÷±±²Ë	111.462078	41.090147	50115	471	150125
B0FFKTAQ6J	¿ì²ÍÌü	111.460418	41.092834	50300	471	150125
B0FFG7MN58	²ÍÒûÏà¹Ø	111.460076	41.091967	50000	471	150125
B0FFFXV1VP	ÖÐ²ÍÌü	111.462179	41.090168	50100	471	150125
B0FFFYTK1P	ÖÐ²ÍÌü	111.460344	41.093357	50100	471	150125
B0FFIIQ2KP	¿ì²ÍÌü	111.463478	41.09184	50300	471	150125
B0FFL7AR39	ÖÐ²ÍÌü	111.463154	41.090306	50100	471	150125
B0FFH0II7S	²ÍÒûÏà¹Ø	111.460332	41.093683	50000	471	150125
B0G2T5614F	¿ì²ÍÌü	111.460562	41.091625	50300	471	150125
B0FFH0H3BY	ÖÐ²ÍÌü	111.462488	41.09027	50100	471	150125
B0GU5XWPBG	ÀäÒûµê	111.46276	41.091794	50700	471	150125
B0FFFY4DVL	ºþÄÏ²Ë(Ïæ²Ë)	111.460532	41.09638	50108	471	150125
B0HDLYV2HN	»ð¹øµê	111.463968	41.091855	50117	471	150125
B0HA2OQJO9	¿ì²ÍÌü	111.4604	41.092981	50300	471	150125
B0HD3XTDGW	ÖÐ²ÍÌü	111.462966	41.089895	50100	471	150125
B0HD3XS4DL	ÖÐ²ÍÌü	111.462872	41.089887	50100	471	150125
B0H1MRZKJQ	¿ì²ÍÌü	111.462594	41.089772	50300	471	150125
B0H1ML05LO	ÖÐ²ÍÌü	111.464397	41.091934	50100	471	150125
B0G2SYK7RG	ÖÐ²ÍÌü	111.460369	41.090103	50100	471	150125
B0G21DAADW	Íâ¹ú²ÍÌü	111.463315	41.089922	50200	471	150125
B0G1NX6LID	¿ì²ÍÌü	111.460354	41.090102	50300	471	150125
B0G1AO1ZKI	²ÍÒûÏà¹Ø	111.461967	41.089888	50000	471	150125
B0FFMCXMPG	¿ì²ÍÌü	111.46283	41.089884	50300	471	150125
B0FFMCX60Q	ÖÐ²ÍÌü	111.458497	41.091121	50100	471	150125
B0G2SYKN4G	ÖÐ²ÍÌü	111.46	41.090075	50100	471	150125
B0G19XCH9M	ÖÐ²ÍÌü	111.458224	41.091926	50100	471	150125
B01D70QQL7	¸â±ýµê	111.461645	41.08681	50800	471	150125
B0HD0SWKL2	ÀäÒûµê	111.460659	41.094181	50700	471	150125
B0FFKT8O6D	¿ì²ÍÌü	111.458945	41.093664	50300	471	150125
B0G2SGKMWS	»ð¹øµê	111.46093	41.088387	50117	471	150125
B0G3YZVJ4S	ÖÐ²ÍÌü	111.458155	41.089894	50100	471	150125
B0GKP7Y9SQ	ÖÐ²ÍÌü	111.46096	41.088113	50100	471	150125
B0FFKQ6SYR	²ÍÒûÏà¹Ø	111.462346	41.088232	50000	471	150125
B0HRO7N101	ÖÐ²ÍÌü	111.463052	41.088356	50100	471	150125
B0GRJ1U0FH	ÖÐ²ÍÌü	111.461032	41.095379	50100	471	150125
B0G23OG71E	ÖÐ²ÍÌü	111.46096	41.088117	50100	471	150125
B0HBMNK32E	²ÍÒûÏà¹Ø	111.458312	41.093912	50000	471	150125
B0G2SYKUNN	¿ì²ÍÌü	111.463893	41.089967	50300	471	150125
B0FFM19HEV	²ÍÒûÏà¹Ø	111.463432	41.089931	50000	471	150125
B0FFIOVKU7	ÖÐ²ÍÌü	111.460083	41.090082	50100	471	150125
B01D70QEIM	²ÍÒûÏà¹Ø	111.460928	41.092972	50000	471	150125
B0FFKPZ5P2	¿ì²ÍÌü	111.463077	41.091814	50300	471	150125
B0FFFXRINC	ÖÐ²ÍÌü	111.461366	41.090082	50100	471	150125
B0G2SYKUND	ÖÐ²ÍÌü	111.463402	41.089929	50100	471	150125
B0FFGP8A3C	¿ì²ÍÌü	111.460419	41.092829	50300	471	150125
B0FFFRUPXK	ÖÐ²ÍÌü	111.46002	41.091935	50100	471	150125
B0FFH0H3CJ	ÖÐ²ÍÌü	111.46064	41.089752	50100	471	150125
B0FFFY1V7Z	ÖÐ²ÍÌü	111.462734	41.089883	50100	471	150125
B0GUSYL4DF	ÖÐ²ÍÌü	111.459996	41.091914	50100	471	150125
B0GU9RTVSF	¿ì²ÍÌü	111.460389	41.09293	50300	471	150125
B0FFKQ2WLE	»ð¹øµê	111.460666	41.090619	50117	471	150125
B0FFJ3UGJR	²ÍÒûÏà¹Ø	111.461167	41.090061	50000	471	150125
B0HU1UB4WD	ÈÕ±¾ÁÏÀí	111.463189	41.090237	50202	471	150125
B01D700201	ÖÐ²ÍÌü	111.463276	41.089923	50100	471	150125
B0FFKSLQMN	²ÍÒûÏà¹Ø	111.460229	41.089724	50000	471	150125
B0FFJ3SVZI	ÖÐ²ÍÌü	111.460046	41.095341	50100	471	150125
B0FFFY1DXJ	ÖÐ²ÍÌü	111.462019	41.087845	50100	471	150125
B0FFKPHJQC	ÖÐ²ÍÌü	111.462515	41.088242	50100	471	150125
B0G2SYKN50	²ÍÒûÏà¹Ø	111.462621	41.090275	50000	471	150125
B0FFM88ZN7	¿ì²ÍÌü	111.46362	41.09185	50300	471	150125
B0G0AZUFZI	ÖÐ²ÍÌü	111.463017	41.090297	50100	471	150125
B0FFMALUWX	²ÍÒûÏà¹Ø	111.462951	41.09029	50000	471	150125
B0HGRONRBW	ÖÐ²ÍÌü	111.463201	41.089913	50100	471	150125
B0HDZBZ98J	²ÍÒûÏà¹Ø	111.460408	41.093391	50000	471	150125
B0H1ML205D	ÖÐ²ÍÌü	111.463276	41.089992	50100	471	150125
B0G2SGJKP0	ÖÐ²ÍÌü	111.460953	41.089774	50100	471	150125
B0G09PONMG	¿ì²ÍÌü	111.459458	41.091638	50300	471	150125
B0HRO7LJ58	ÖÐ²ÍÌü	111.460418	41.092543	50100	471	150125
B0HGT7AK6K	ÖÐ²ÍÌü	111.458924	41.091536	50100	471	150125
B0H1OASIM8	ÖÐ²ÍÌü	111.460495	41.089804	50100	471	150125
B0FFK1VANV	Íâ¹ú²ÍÌü	111.463673	41.09217	50200	471	150125
B0HGUYD13K	¿ì²ÍÌü	111.460114	41.090084	50300	471	150125
B0H1M7Y2HG	ÇåÕæ²Ë¹Ý	111.460335	41.093258	50121	471	150125
B0G0M9NXEU	ÖÐ²ÍÌü	111.460512	41.090115	50100	471	150125
B0HBX5Q310	¿ì²ÍÌü	111.458954	41.091537	50300	471	150125
B0H1ZU8ET8	ÖÐ²ÍÌü	111.460673	41.089755	50100	471	150125
B0G13PYOHI	Íâ¹ú²ÍÌü	111.463575	41.089942	50200	471	150125
B0G0AUUM9J	ÖÐ²ÍÌü	111.460799	41.094038	50100	471	150125
B0FFMBI56K	ÖÐ²ÍÌü	111.460264	41.089726	50100	471	150125
B0FFL33SDA	ÖÐ²ÍÌü	111.464007	41.089976	50100	471	150125
B0FFKZVMCI	¿ì²ÍÌü	111.460407	41.089736	50300	471	150125
B0HAJA501J	²ÍÒûÏà¹Ø	111.458028	41.093886	50000	471	150125
B0FFGSDIDV	¿ì²ÍÌü	111.457727	41.096186	50300	471	150125
B0GKY4EGB5	¿ì²ÍÌü	111.460837	41.089259	50300	471	150125
B0FFKYHVC2	²ÍÒûÏà¹Ø	111.458515	41.091001	50000	471	150125
B0G2TL5XB3	Íâ¹ú²ÍÌü	111.460703	41.09062	50200	471	150125
B0G2SYK7RP	²ÍÒûÏà¹Ø	111.459231	41.093663	50000	471	150125
B0FFIY27WX	ÖÐ²ÍÌü	111.465941	41.087146	50100	471	150125
B0HD3XRWQK	ÌØÉ«/µØ·½·çÎ¶²ÍÌü	111.459542	41.089676	50118	471	150125
B0FFK6GMT5	²ÍÒûÏà¹Ø	111.461343	41.089386	50000	471	150125
B0GRT9H7AB	ÖÐ²ÍÌü	111.458267	41.092759	50100	471	150125
B01D70QH45	ÖÐ²ÍÌü	111.462851	41.089888	50100	471	150125
B0FFKT4SRD	ÖÐ²ÍÌü	111.465609	41.085773	50100	471	150125
B0G101HAZT	ÖÐ²ÍÌü	111.458101	41.09049	50100	471	150125
B0G2SYKUOD	ÖÐ²ÍÌü	111.465247	41.087717	50100	471	150125
B0G2YGQPTH	ÖÐ²ÍÌü	111.457776	41.096751	50100	471	150125
B0FFIS2UY7	²ÍÒûÏà¹Ø	111.461531	41.087756	50000	471	150125
B0HD0SWKL1	»ð¹øµê	111.460847	41.095887	50117	471	150125
B0G3YZVJ6M	ÖÐ²ÍÌü	111.457749	41.089863	50100	471	150125
B0FFMDY22W	ÖÐ²ÍÌü	111.460515	41.095868	50100	471	150125
B0FFMA2RB9	ÌðÆ·µê	111.457504	41.089844	50900	471	150125
B0HBOYL094	²ÍÒûÏà¹Ø	111.457673	41.096235	50000	471	150125
B0FFJ5FYM5	ÖÐ²ÍÌü	111.457132	41.093911	50100	471	150125
B0G0M7MAA5	ÖÐ²ÍÌü	111.461054	41.087336	50100	471	150125
B01D7038V2	ÖÐ²ÍÌü	111.862898	40.661968	50100	471	150105
B0FFMA8TWI	ÖÐ²ÍÌü	111.465007	41.087223	50100	471	150125
B0HRO7LEGT	ÖÐ²ÍÌü	111.457809	41.096228	50100	471	150125
B0G21DAI5V	ÖÐ²ÍÌü	111.462265	41.089911	50100	471	150125
B0GR5C3WEC	ÖÐ²ÍÌü	111.882638	40.887399	50100	471	150105
B0FFGAQBYG	ÖÐ²ÍÌü	111.886076	40.887483	50100	471	150105
B0G2P4G2GH	ÇåÕæ²Ë¹Ý	111.886373	40.887484	50121	471	150105
B0G2UP1G5Y	ÖÐ²ÍÌü	111.779321	40.726692	50100	471	150105
B0FFFWVXKS	ÖÐ²ÍÌü	111.780964	40.725654	50100	471	150105
B0G2P4GI1G	ÖÐ²ÍÌü	111.781326	40.725433	50100	471	150105
B0HBX6OG32	ÖÐ²ÍÌü	112.10432	40.241246	50100	471	150123
B0FFLAMZDQ	×ÛºÏ¾ÆÂ¥	111.41349	40.710295	50101	471	150121
B0G2KX1ASF	ÖÐ²ÍÌü	111.159293	40.316868	50100	471	150122
B01D7015RC	×ÛºÏ¾ÆÂ¥|×¡ËÞ·þÎñ	111.663465	40.829743	050101|100100	471	150102
B0G2AM5EXO	ÖÐ²ÍÌü	111.787302	40.866882	50100	471	150102
B0G3MR38BE	ÖÐ²ÍÌü	111.787451	40.866821	50100	471	150102
B0G1D7G702	ÖÐ²ÍÌü	112.104265	40.241307	50100	471	150123
B0FFHHSJKN	ÖÐ²ÍÌü	111.669382	40.814982	50100	471	150103
B0FFLEP0KB	ÀäÒûµê	111.671202	40.813362	50700	471	150103
B0HBXGOQVL	ÖÐ²ÍÌü	112.10449	40.241565	50100	471	150123
B0FFG9G5ZE	ÖÐ²ÍÌü	112.106133	40.241855	50100	471	150123
B0FFHRHG4Y	¿ì²ÍÌü	111.609879	41.164225	50300	471	150125
B0FFHQZCQA	ÖÐ²ÍÌü	111.60722	41.163877	50100	471	150125
B0FFJCZ8MD	ÖÐ²ÍÌü	111.6714	40.812981	50100	471	150103
B0FFLMSMEJ	²ÍÒûÏà¹Ø	111.671533	40.812691	50000	471	150103
B0FFKU6SSC	¸â±ýµê	111.669714	40.813609	50800	471	150103
B0FFHJ52G5	»ð¹øµê	111.66899	40.814639	50117	471	150103
B0FFHG8AMS	ÖÐ²ÍÌü	111.673311	40.812602	50100	471	150102
B0GU5BV3CV	ÖÐ²ÍÌü	111.674008	40.810255	50100	471	150105
B0FFL5PXGB	ÀäÒûµê	111.670482	40.812518	50700	471	150103
B0FFHW7RIK	ÐÇ°Í¿Ë¿§·È	111.669904	40.815652	50501	471	150103
B0HULC6G2B	²ÍÒûÏà¹Ø	111.66983	40.813541	50000	471	150103
B0GDTU08CH	ËÄ´¨²Ë(´¨²Ë)	111.670324	40.813758	50102	471	150103
B0FFJ6WHRQ	»ð¹øµê	111.668646	40.81418	50117	471	150103
B0FFLLDM4S	²ÍÒûÏà¹Ø	111.669569	40.813587	50000	471	150103
B0FFIA6WQM	¿ì²ÍÌü	111.669868	40.815207	50300	471	150103
B0FFLKLQFJ	ÖÐ²ÍÌü	111.670979	40.813534	50100	471	150103
B0FFJCUG6S	¿ì²ÍÌü	111.67448	40.809311	50300	471	150105
B0FFI23TJU	¿ì²ÍÌü	111.67556	40.809024	50300	471	150105
B0FFG9AV1J	ÖÐ²ÍÌü	111.66984	40.814854	50100	471	150103
B0FFG2YZDB	ÖÐ²ÍÌü	111.67485	40.815999	50100	471	150102
B0FFI98A7J	¸â±ýµê	111.667012	40.813243	50800	471	150103
B0FFF6L8FW	º«¹úÁÏÀí	111.670052	40.815074	50203	471	150103
B01D701JOA	ÖÐ²ÍÌü	111.672457	40.81143	50100	471	150103
B01D702RKQ	ÖÐ²ÍÌü	111.673445	40.812647	50100	471	150102
B0FFHI2R2A	¿§·ÈÌü	111.671032	40.812433	50500	471	150103
B01D702Y1R	×ÛºÏ¾ÆÂ¥	111.67239	40.809742	50101	471	150103
B0FFGL6R1P	ÌØÉ«/µØ·½·çÎ¶²ÍÌü	111.670667	40.814163	50118	471	150103
B01D702GTH	ºþÄÏ²Ë(Ïæ²Ë)	111.674184	40.809929	50108	471	150105
B0FFGDBHI6	¸â±ýµê	111.670072	40.813748	50800	471	150103
B0FFFGUBEA	¿ì²ÍÌü	111.669197	40.813587	50300	471	150103
B0FFI0N7VX	ÀäÒûµê	111.671746	40.812738	50700	471	150103
B0FFGSKCVW	ÇåÕæ²Ë¹Ý	111.667921	40.812874	50121	471	150103
B0H1ML15NW	²ÍÒûÏà¹Ø	111.669805	40.814753	50000	471	150103
B0GKUXO5O1	ÌØÉ«/µØ·½·çÎ¶²ÍÌü	111.670539	40.814956	50118	471	150103
B0FFFDGS3O	²ÍÒûÏà¹Ø	111.670445	40.814943	50000	471	150103
B0HRR1W87A	»ð¹øµê	111.669805	40.814753	50117	471	150103
B0FFHSKO8V	ÖÐ²ÍÌü	111.669228	40.813856	50100	471	150103
B0FFHJITGQ	¿ì²ÍÌü	111.669823	40.814744	50300	471	150103
B0FFF6LLUM	Âóµ±ÀÍ	111.668641	40.814233	50302	471	150103
B0GKUXN3AE	ÈÕ±¾ÁÏÀí	111.669761	40.814697	50202	471	150103
B0FFHW7RMW	»ð¹øµê|²ÍÒû·þÎñ	111.669542	40.815333	050117|050101	471	150103
B01D702SME	²ÍÒûÏà¹Ø	111.674842	40.816015	50000	471	150102
B0FFGEXOZ7	²ÍÒûÏà¹Ø	111.670445	40.814576	50000	471	150103
B0FFLMDJUR	¿ì²ÍÌü	111.67273	40.814993	50300	471	150102
B0G0P4A2K9	ÖÐ²ÍÌü	111.669869	40.814	50100	471	150103
B0HDHNCK12	²ÍÒûÏà¹Ø	111.671869	40.812444	50000	471	150103
B01D702TSI	ÖÐ²ÍÌü	111.674987	40.816566	50100	471	150102
B0FFIXJFTJ	»ð¹øµê	111.671127	40.813875	50117	471	150103
B0FFK03JIP	Íâ¹ú²ÍÌü	111.670825	40.814656	50200	471	150103
B01D70PJ4G	ÌØÉ«/µØ·½·çÎ¶²ÍÌü	111.669045	40.814904	50118	471	150103
B0FFKX4S91	¿§·ÈÌü	111.670143	40.814362	50500	471	150103
B0FFG8C8U4	ÖÐ²ÍÌü	111.668821	40.813804	50100	471	150103
B01D70P60Q	ÖÐ²ÍÌü	111.675147	40.81623	50100	471	150102
B0FFI24M5B	ÌØÉ«/µØ·½·çÎ¶²ÍÌü	111.669459	40.815262	50118	471	150103
B0HUKP5PXK	²ÍÒûÏà¹Ø	111.668902	40.816321	50000	471	150103
B0GU7UFZQ4	¿ì²ÍÌü	111.669974	40.813357	50300	471	150103
B0GRTXEZPW	ÖÐ²ÍÌü	111.669841	40.815229	50100	471	150103
B0FFL6P5AJ	²ÍÒûÏà¹Ø	111.669534	40.814978	50000	471	150103
B0GU45W605	ÖÐ²ÍÌü	111.67412	40.809989	50100	471	150105
B0FFFY3L2R	ÇåÕæ²Ë¹Ý	111.672258	40.811811	50121	471	150103
B0FFJCH0W9	¿ì²ÍÌü	111.668945	40.814548	50300	471	150103
B0HAVC8K9O	ËÄ´¨²Ë(´¨²Ë)	111.669789	40.814361	50102	471	150103
B0FFHOV7GF	¿ì²ÍÌü	111.669807	40.814751	50300	471	150103
B0FFINE7TZ	²ÍÒûÏà¹Ø	111.673466	40.815017	50000	471	150102
B0FFM9Z3TS	ÀäÒûµê	111.670529	40.814417	50700	471	150103
B0FFHWEAAI	ÖÐ²ÍÌü	111.674045	40.810182	50100	471	150105
B0FFHE7QKG	ÖÐ²ÍÌü	111.670868	40.813702	50100	471	150103
B0FFF5TOGF	²è²ÍÌü	111.669754	40.81439	50305	471	150103
B01D702GT7	ÖÐ²ÍÌü	111.674604	40.809064	50100	471	150105
B0FFJNDSGN	¿ì²ÍÌü	111.668354	40.814217	50300	471	150103
B01D702DX7	²è²ÍÌü	111.669742	40.808852	50305	471	150103
B0FFHEPGYG	ÌØÉ«/µØ·½·çÎ¶²ÍÌü	111.674358	40.809553	50118	471	150105
B0FFI91VHF	ÖÐ²ÍÌü	111.671067	40.813894	50100	471	150103
B0FFF5PRP9	ÀäÒûµê	111.669886	40.81522	50700	471	150103
B01D702K95	ÇåÕæ²Ë¹Ý	111.675666	40.812956	50121	471	150105
B0FFI9NDOZ	ÇåÕæ²Ë¹Ý	111.675902	40.813031	50121	471	150105
B0FFHTZVL1	ÌØÉ«/µØ·½·çÎ¶²ÍÌü	111.669805	40.814753	50118	471	150103
B01D702SPP	¸â±ýµê	111.674963	40.815416	50800	471	150102
B0FFFA0NDA	¸â±ýµê	111.669376	40.813791	50800	471	150103
B0FFK20CU2	²ÍÒûÏà¹Ø|¹ºÎï·þÎñ	111.669769	40.814648	050000|060000	471	150103
B0FFGEYAY4	Î÷±±²Ë	111.670562	40.815017	50115	471	150103
B01D700106	»ð¹øµê	111.675231	40.815342	50117	471	150102
B0GUZMGYJF	²ÍÒûÏà¹Ø	111.67429	40.811079	50000	471	150105
B0HDMHV4JH	º£ÏÊ¾ÆÂ¥	111.673966	40.810283	50119	471	150105
B0FFM0IKJU	²ÍÒûÏà¹Ø	111.669674	40.813519	50000	471	150103
B0FFK69XNE	²ÍÒûÏà¹Ø	111.669688	40.814239	50000	471	150103
B0FFITIJVD	ÖÐ²ÍÌü	111.670674	40.81491	50100	471	150103
B0FFJC9FRM	¿ì²ÍÌü	111.670634	40.814573	50300	471	150103
B0FFHXBD8M	ÖÐ²ÍÌü	111.670404	40.814519	50100	471	150103
B0FFHS2K0S	ÉÏº£²Ë	111.670892	40.814627	50107	471	150103
B0FFM4K79K	²ÍÒûÏà¹Ø	111.66914	40.813585	50000	471	150103
B0FFKHN7OG	ÖÐ²ÍÌü	111.669909	40.813752	50100	471	150103
B0FFK1SZC0	²ÍÒûÏà¹Ø	111.674085	40.810112	50000	471	150105
B0FFG2GC2U	ÖÐ²ÍÌü	111.674085	40.810112	50100	471	150105
B0FFHBOQF2	»ð¹øµê	111.669805	40.814753	50117	471	150103
B0FFHMXL5U	ÖÐ²ÍÌü	111.674458	40.809355	50100	471	150105
B0FFIXKXIJ	Íâ¹ú²ÍÌü	111.669691	40.814543	50200	471	150103
B0G3FUIUJ0	ÖÐ²ÍÌü	111.670112	40.813344	50100	471	150103
B01D702F9Z	ÇåÕæ²Ë¹Ý	111.676591	40.811122	50121	471	150105
B0FFGNE099	¿ì²ÍÌü	111.67498	40.816584	50300	471	150102
B0HA3R3S6V	ÌðÆ·µê	111.669373	40.813578	50900	471	150103
B0HGRCNHHA	ÀäÒûµê	111.669896	40.814567	50700	471	150103
B0HRLDZ9RT	»ð¹øµê	111.668953	40.814217	50117	471	150103
B0FFM9JUH1	ÖÐ²ÍÌü	111.674353	40.80954	50100	471	150105
B0FFLKW69S	ËÄ´¨²Ë(´¨²Ë)	111.670185	40.814906	50102	471	150103
B0FFIG5TK6	»ð¹øµê	111.671155	40.814009	50117	471	150103
B0FFIB20QA	²ÍÒûÏà¹Ø	111.670117	40.814885	50000	471	150103
B0FFF5OZJW	ÌØÉ«/µØ·½·çÎ¶²ÍÌü	111.669413	40.814986	50118	471	150103
B0FFGBOGIC	¿ì²ÍÌü	111.669495	40.813728	50300	471	150103
B0GR269Q75	ÖÐ²ÍÌü	111.669796	40.814751	50100	471	150103
B0G1999MOT	¿ì²ÍÌü	111.669746	40.814423	50300	471	150103
B01D702TJF	ËÄ´¨²Ë(´¨²Ë)	111.673025	40.814869	50102	471	150102
B0FFK7JQAD	¿ì²ÍÌü	111.67014	40.814079	50300	471	150103
B0FFK24WYC	¿ì²ÍÌü	111.670138	40.815287	50300	471	150103
B0HUOHGKYU	ÌðÆ·µê	111.674398	40.809456	50900	471	150105
B0FFLN3RJD	¿ì²ÍÌü	111.668876	40.813706	50300	471	150103
B0FFHSN8ES	ÖÐ²ÍÌü	111.675764	40.812987	50100	471	150105
B0HRHR7AV2	¿ì²ÍÌü	111.669754	40.814388	50300	471	150103
B0FFL7ML53	Íâ¹ú²ÍÌü	111.66983	40.814902	50200	471	150103
B0FFIYD2OF	²ÍÒûÏà¹Ø	111.67018	40.815722	50000	471	150103
B0G2HAPKUP	²ÍÒûÏà¹Ø	111.670158	40.815639	50000	471	150103
B0G2B9CVFE	ÖÐ²ÍÌü	111.669498	40.815381	50100	471	150103
B0G06PM00U	ÖÐ²ÍÌü	111.668199	40.814358	50100	471	150103
B0FFL7E6L9	Î÷²ÍÌü(×ÛºÏ·çÎ¶)	111.667345	40.814754	50201	471	150103
B0FFKVY8BU	ÖÐ²ÍÌü	111.668499	40.8144	50100	471	150103
B0FFKMEZRI	¸â±ýµê	111.669732	40.814961	50800	471	150103
B0FFFV3SON	¸â±ýµê	111.668755	40.814829	50800	471	150103
B0FFHW7RME	ÖÐ²ÍÌü	111.669412	40.814981	50100	471	150103
B0FFHJXX39	ÀäÒûµê	111.66925	40.815258	50700	471	150103
B0FFLE6RK4	ÖÐ²ÍÌü	111.669805	40.814819	50100	471	150103
B0FFLOKLZ2	²ÍÒûÏà¹Ø	111.670077	40.815562	50000	471	150103
B0FFKTDUP2	ÖÐ²ÍÌü	111.66967	40.815114	50100	471	150103
B0HRHC3EAW	¿ì²ÍÌü	111.669189	40.814957	50300	471	150103
B0FFFUT7CW	ÀäÒûµê	111.669718	40.815066	50700	471	150103
B0FFG3OJCO	²ÍÒûÏà¹Ø	111.675507	40.809009	50000	471	150105
B0FFJZG39M	¿§·ÈÌü	111.67067	40.814159	50500	471	150103
B0HUAZZ71D	ÖÐ²ÍÌü	111.674156	40.809964	50100	471	150105
B0HUAZZ718	²ÍÒûÏà¹Ø	111.674473	40.809325	50000	471	150105
B0H6L4BVN1	¿ì²ÍÌü	111.669744	40.814422	50300	471	150103
B0G304H7GN	¿ì²ÍÌü	111.671205	40.80883	50300	471	150103
B0G2T17QF8	¿ì²ÍÌü	111.667015	40.81551	50300	471	150103
B0HRJ5P35W	ÖÐ²ÍÌü	111.669316	40.813724	50100	471	150103
B0G26YJ065	²ÍÒûÏà¹Ø	111.67173	40.8145	50000	471	150102
B0FFMGVOKC	¿ì²ÍÌü	111.668833	40.81422	50300	471	150103
B0G2UM239Q	Íâ¹ú²ÍÌü	111.66948	40.813951	50200	471	150103
B0FFKG125I	¸â±ýµê	111.675202	40.8154	50800	471	150102
B0FFMFT5IQ	»ð¹øµê	111.669411	40.814393	50117	471	150103
B01D702SES	ÖÐ²ÍÌü	111.675362	40.815042	50100	471	150102
B0FFM8D6ZS	ÌðÆ·µê	111.669559	40.813949	50900	471	150103
B0FFIKDJNW	²ÍÒûÏà¹Ø	111.668883	40.813896	50000	471	150103
B0FFFK66UL	ÌØÉ«/µØ·½·çÎ¶²ÍÌü	111.67079	40.81476	50118	471	150103
B0HB7X1W6F	ÀäÒûµê	111.669126	40.815137	50700	471	150103
B0FFMEVRKG	¿ì²ÍÌü	111.669867	40.815476	50300	471	150103
B0FFM47A7R	¸â±ýµê	111.670193	40.815391	50800	471	150103
B0FFKSA8OB	ÀäÒûµê	111.668794	40.814792	50700	471	150103
B0FFKOF26C	¿ì²ÍÌü	111.669487	40.815226	50300	471	150103
B0FFF5Q73Y	¿ì²ÍÌü	111.67012	40.815799	50300	471	150103
B0G257V1YD	²ÍÒûÏà¹Ø	111.671152	40.808836	50000	471	150103
B01D702SQD	ÖÐ²ÍÌü	111.673255	40.814939	50100	471	150102
B0FFHKNDD1	ÖÐ²ÍÌü	111.675559	40.815303	50100	471	150102
B0FFINE6UQ	ÖÐ²ÍÌü	111.673046	40.814875	50100	471	150102
B0FFJLX5TS	ÖÐ²ÍÌü	111.668734	40.813504	50100	471	150103
B0FFI2OBZF	ÖÐ²ÍÌü	111.669949	40.814914	50100	471	150103
B0FFI5IV41	²ÍÒûÏà¹Ø	111.670255	40.815074	50000	471	150103
B0G2OYED0E	ÖÐ²ÍÌü	111.669808	40.81475	50100	471	150103
B0HD0MX5QV	ÖÐ²ÍÌü	111.674116	40.809978	50100	471	150105
B01D702QAO	ÖÐ²ÍÌü	111.672632	40.814956	50100	471	150102
B0FFLPWHNX	¿ì²ÍÌü	111.675388	40.815022	50300	471	150102
B0FFJ7N7TM	¸â±ýµê	111.66836	40.814221	50800	471	150103
B0FFKZ9INI	ßÈ²¸ßÈ²¸	111.668629	40.816651	50311	471	150103
B01D70RGB7	ÀäÒûµê	111.669133	40.815053	50700	471	150103
B0HA7AYT0Z	²ÍÒûÏà¹Ø	111.67466	40.815564	50000	471	150102
B0HR4HY6QZ	»ð¹øµê	111.669223	40.81365	50117	471	150103
B0FFMGEC8F	²ÍÒûÏà¹Ø	111.670704	40.814388	50000	471	150103
B0FFLQDKFY	²ÍÒûÏà¹Ø	111.666725	40.814399	50000	471	150103
B0FFLK3KXL	ÀäÒûµê	111.669996	40.815148	50700	471	150103
B0FFKH9TBR	²ÍÒûÏà¹Ø	111.669561	40.814903	50000	471	150103
B0FFK5LSQY	²ÍÒûÏà¹Ø	111.669619	40.814904	50000	471	150103
B0FFFDLGDJ	ÀäÒûµê	111.669873	40.814621	50700	471	150103
B0FFJCBF19	ÖÐ²ÍÌü	111.669726	40.814833	50100	471	150103
B0FFLBE85D	²ÍÒûÏà¹Ø	111.670814	40.814635	50000	471	150103
B0FFK67F4N	¿ì²ÍÌü	111.670053	40.814829	50300	471	150103
B0FFF65W96	ÖÐ²ÍÌü	111.669552	40.815278	50100	471	150103
B0FFIBNEFA	²ÍÒûÏà¹Ø	111.669454	40.813669	50000	471	150103
B0HG0712NY	¿§·ÈÌü	111.66985	40.814908	50500	471	150103
B0H6FC2WZU	ÖÐ²ÍÌü	111.669758	40.814776	50100	471	150103
B0FFLI3AVU	ÖÐ²ÍÌü	111.676047	40.813078	50100	471	150105
B0FFG0RKTT	»ð¹øµê	111.674106	40.810061	50117	471	150105
B0GD2MREUE	²ÍÒûÏà¹Ø	111.669057	40.815037	50000	471	150103
B0G1CHQ3AX	²ÍÒûÏà¹Ø	111.669771	40.81472	50000	471	150103
B0FFHIJMYS	ÖÐ²ÍÌü	111.66911	40.814448	50100	471	150103
B0G2B9BDZ1	¿ì²ÍÌü	111.669711	40.814738	50300	471	150103
B0FFIS6XOH	»ð¹øµê	111.67019	40.814282	50117	471	150103
B0GRGKOS92	Î÷²ÍÌü(×ÛºÏ·çÎ¶)	111.66984	40.814906	50201	471	150103
B0FFKTCLNR	²ÍÒûÏà¹Ø	111.669851	40.814858	50000	471	150103
B0FFK9FE7M	Íâ¹ú²ÍÌü	111.675265	40.807535	50200	471	150105
B0FFL2NENF	ÀäÒûµê	111.669905	40.814841	50700	471	150103
B0FFHHPSZQ	»ð¹øµê	111.669252	40.814326	50117	471	150103
B0HAHLND23	²ÍÒûÏà¹Ø	111.669617	40.814903	50000	471	150103
B0FFI8YNFO	ÖÐ²ÍÌü	111.669993	40.815452	50100	471	150103
B0FFHW7RMC	º£ÏÊ¾ÆÂ¥	111.670486	40.814796	50119	471	150103
B0FFGZPG8J	¿ì²ÍÌü	111.675242	40.815319	50300	471	150102
B0FFJCIKRR	»ð¹øµê	111.665947	40.816265	50117	471	150103
B0FFKJ2VH3	¿ì²ÍÌü	111.669728	40.814488	50300	471	150103
B0FFK9DQ67	¿ì²ÍÌü	111.668774	40.814567	50300	471	150103
B0H11RP6QW	ÖÐ²ÍÌü	111.669937	40.813368	50100	471	150103
B0FFG59WLK	¿ì²ÍÌü	111.673929	40.815395	50300	471	150102
B0FFI0C9P6	ÇåÕæ²Ë¹Ý	111.675585	40.808679	50121	471	150105
B0FFJCG1MM	²ÍÒûÏà¹Ø	111.668365	40.81422	50000	471	150103
B0GRDSFJUO	ÖÐ²ÍÌü	111.673096	40.814923	50100	471	150102
B0G3JG19KO	¸â±ýµê	111.669296	40.814465	50800	471	150103
B0HGBCQIRM	ÖÐ²ÍÌü	111.670011	40.815452	50100	471	150103
B0FFLI435R	¸â±ýµê	111.668192	40.814525	50800	471	150103
B0GK9MOWGO	²ÍÒûÏà¹Ø	111.668861	40.814876	50000	471	150103
B0FFGB00WE	ÌØÉ«/µØ·½·çÎ¶²ÍÌü	111.666986	40.814389	50118	471	150103
B0FFI9RD2Q	¸â±ýµê	111.668408	40.814434	50800	471	150103
B0FFL7D4IK	¿ì²ÍÌü	111.674449	40.809373	50300	471	150105
B0FFLK3L68	¿ì²ÍÌü	111.670162	40.81508	50300	471	150103
B0FFGJ5DLJ	¿ì²ÍÌü	111.668596	40.814757	50300	471	150103
B0FFGSFEYV	²ÍÒûÏà¹Ø	111.670623	40.815035	50000	471	150103
B0HDLAWOJ0	ÖÐ²ÍÌü	111.673623	40.810935	50100	471	150105
B0H1CL55WW	¸â±ýµê	111.673633	40.810914	50800	471	150105
B0FFLHAJGE	¸â±ýµê	111.670611	40.815059	50800	471	150103
B0FFG2U97O	ÖÐ²ÍÌü	111.675253	40.8153	50100	471	150102
B0FFJ9ZSXP	ÀäÒûµê	111.668875	40.815019	50700	471	150103
B0FFIA2YSN	ÀäÒûµê	111.668886	40.814903	50700	471	150103
B01D70PFLZ	ÌØÉ«/µØ·½·çÎ¶²ÍÌü	111.67498	40.816516	50118	471	150102
B0FFK1C4CZ	²ÍÒûÏà¹Ø	111.668814	40.814875	50000	471	150103
B0FFJZNX1S	Âóµ±ÀÍ	111.669011	40.816081	50302	471	150103
B0FFGD0EE5	Íâ¹ú²ÍÌü	111.668671	40.81485	50200	471	150103
B0G1PGKA94	ÖÐ²ÍÌü	111.675373	40.815763	50100	471	150102
B0FFJDONRI	ÖÐ²ÍÌü	111.668773	40.814567	50100	471	150103
B0FFGQ2L78	¿ì²ÍÌü	111.669163	40.814772	50300	471	150103
B0HD9X2U2Y	²ÍÒûÏà¹Ø	111.674522	40.810766	50000	471	150105
B0FFMELTGV	²ÍÒûÏà¹Ø	111.668481	40.815792	50000	471	150103
B0G21S8BQ7	¿ì²ÍÌü	111.670169	40.808069	50300	471	150103
B0GKUXMGM6	¿ì²ÍÌü	111.670013	40.815002	50300	471	150103
B0HU74WUIQ	ÖÐ²ÍÌü	111.669479	40.815258	50100	471	150103
B0HRO7ME7S	²ÍÒûÏà¹Ø	111.670737	40.807247	50000	471	150103
B0HGVCRNWI	²ÍÒûÏà¹Ø	111.669229	40.814782	50000	471	150103
B0HDRGQRZ1	ÖÐ²ÍÌü	111.669801	40.815438	50100	471	150103
B0HBMKIL85	¸â±ýµê	111.675301	40.808372	50800	471	150105
B0HBM6J7GA	ÀäÒûµê	111.667096	40.81325	50700	471	150103
B0H1RU96TZ	ÖÐ²ÍÌü	111.669916	40.808547	50100	471	150103
B0H1OHS5UZ	²ÍÒûÏà¹Ø	111.667892	40.814007	50000	471	150103
B0H1ML2DZJ	ÖÐ²ÍÌü	111.675502	40.808213	50100	471	150105
B0H1K73YDO	ÀäÒûµê	111.668027	40.815251	50700	471	150103
B0H1BPEBWE	ÌØÉ«/µØ·½·çÎ¶²ÍÌü	111.669754	40.815044	50118	471	150103
B0H15RU7UC	²ÍÒûÏà¹Ø	111.669212	40.814777	50000	471	150103
B0GRHBOZ2C	ÌðÆ·µê	111.676488	40.813592	50900	471	150102
B0GKUXNQPN	²èÒÕ¹Ý	111.668769	40.814562	50600	471	150103
B0G3JY4XJ6	¿§·ÈÌü	111.667248	40.81299	50500	471	150103
B0G3AYC2ZJ	²ÍÒûÏà¹Ø	111.670135	40.815533	50000	471	150103
B0G3AP8WTI	ÖÐ²ÍÌü	111.672736	40.815552	50100	471	150102
B0G3AGAPLY	ÖÐ²ÍÌü	111.67073	40.807244	50100	471	150103
B0FFKTC2DK	¿ì²ÍÌü	111.675087	40.816387	50300	471	150102
B0FFGHN1RP	¸â±ýµê	111.67517	40.812794	50800	471	150105
B0FFFE6UFB	ÈÕ±¾ÁÏÀí	111.670329	40.815323	50202	471	150103
B0G3JU73VX	¿ì²ÍÌü	111.670104	40.81277	50300	471	150103
B0FFIB8VSB	²ÍÒûÏà¹Ø	111.675262	40.815993	50000	471	150102
B0FFF747W7	ÌØÉ«/µØ·½·çÎ¶²ÍÌü	111.669409	40.815201	50118	471	150103
B0G0X70CUE	º«¹úÁÏÀí	111.66875	40.814947	50203	471	150103
B0FFKSI3ZV	ÌØÉ«/µØ·½·çÎ¶²ÍÌü	111.669598	40.814726	50118	471	150103
B0FFKEC97P	²ÍÒûÏà¹Ø	111.668903	40.814942	50000	471	150103
B0FFHBPODV	ÀäÒûµê	111.666825	40.812952	50700	471	150103
B0FFFWCIUO	ÌØÉ«/µØ·½·çÎ¶²ÍÌü	111.669301	40.814707	50118	471	150103
B0FFHU8YSQ	²ÍÒûÏà¹Ø	111.668292	40.814449	50000	471	150103
B0HDJRVN0F	¸â±ýµê	111.669821	40.813655	50800	471	150103
B0GDDOZ5JV	²ÍÒûÏà¹Ø	111.668643	40.814726	50000	471	150103
B0FFLHOMUE	ÖÐ²ÍÌü	111.66985	40.815058	50100	471	150103
B0FFL7A11G	ÀäÒûµê	111.670661	40.814157	50700	471	150103
B0FFFGXVWR	ÀäÒûµê	111.668665	40.814878	50700	471	150103
B0FFJCESQY	²ÍÒûÏà¹Ø	111.667195	40.815498	50000	471	150103
B0FFI594V5	²ÍÒûÏà¹Ø	111.674517	40.815526	50000	471	150102
B0FFFSHGVO	¿ì²ÍÌü	111.669644	40.809035	50300	471	150103
B0HUAS09JY	ÈÕ±¾ÁÏÀí	111.670254	40.814621	50202	471	150103
B0FFI9A80P	ÖÐ²ÍÌü	111.670168	40.808111	50100	471	150103
B0H1HNQQSF	ÀäÒûµê	111.666982	40.813186	50700	471	150103
B0G26YJNHT	¿ì²ÍÌü	111.670221	40.812816	50300	471	150103
B0GK2UJIUC	¿ì²ÍÌü	111.668736	40.814411	50300	471	150103
B0HUZ7HC0O	²ÍÒûÏà¹Ø	111.66984	40.814158	50000	471	150103
B0HDHHE0I0	¿ì²ÍÌü	111.670462	40.814963	50300	471	150103
B0FFLM258G	ÀäÒûµê	111.669777	40.81475	50700	471	150103
B0FFKHMVPI	ÖÐ²ÍÌü	111.669481	40.813817	50100	471	150103
B0HAAH5MWN	»ð¹øµê	111.67473	40.80882	50117	471	150105
B0FFM0NERC	ÀäÒûµê	111.66964	40.812988	50700	471	150103
B0G06GMNMW	¿ì²ÍÌü	111.674105	40.810405	50300	471	150105
B0HRXARGK9	²ÍÒûÏà¹Ø	111.669866	40.814772	50000	471	150103
B0HDJ7UZZ3	ÖÐ²ÍÌü	111.668687	40.813918	50100	471	150103
B0G2C58C2H	ÖÐ²ÍÌü	111.675776	40.812991	50100	471	150105
B0GUX1B0H1	¿ì²ÍÌü	111.675613	40.815177	50300	471	150102
B0G064LWSS	ÖÐ²ÍÌü	111.669746	40.814423	50100	471	150103
B0FFMGEEOB	¸â±ýµê	111.670051	40.808312	50800	471	150103
B01D70P5XB	¿ÏµÂ»ù	111.668716	40.814864	50301	471	150103
B0FFKU6VZ6	¿ì²ÍÌü	111.669328	40.814973	50300	471	150103
B0HROCLOG3	ÀäÒûµê	111.671505	40.813982	50700	471	150103
B0FFG3OIT8	²ÍÒûÏà¹Ø	111.676257	40.809236	50000	471	150105
B0FFKXAXWL	ÖÐ²ÍÌü	111.668094	40.814171	50100	471	150103
B0FFKOIB4Y	ÖÐ²ÍÌü	111.673375	40.814975	50100	471	150102
B0FFK4JZ9G	¿ì²ÍÌü	111.670189	40.815228	50300	471	150103
B0FFIRZUO9	¿ì²ÍÌü	111.668533	40.815498	50300	471	150103
B0HRNCVLBC	ÈÕ±¾ÁÏÀí	111.670153	40.815382	50202	471	150103
B0HAD7CUGC	ÖÐ²ÍÌü	111.670029	40.815438	50100	471	150103
B0FFKU72SK	ÖÐ²ÍÌü	111.669977	40.815495	50100	471	150103
B0FFLKVBJJ	ÌðÆ·µê	111.669922	40.815368	50900	471	150103
B0FFHW7RMF	²ÍÒûÏà¹Ø	111.669976	40.814309	50000	471	150103
B0FFKSJV6A	²ÍÒûÏà¹Ø	111.675723	40.809055	50000	471	150105
B0HAN7MN9W	ÖÐ²ÍÌü	111.669993	40.81545	50100	471	150103
B0HA67D6S5	ÖÐ²ÍÌü	111.675287	40.807486	50100	471	150105
B0G2AA40N9	ÖÐ²ÍÌü	111.669239	40.816165	50100	471	150103
B0FFLC7D8H	²ÍÒûÏà¹Ø	111.670811	40.81454	50000	471	150103
B0GKUXNXX4	ÇåÕæ²Ë¹Ý	111.670052	40.814617	50121	471	150103
B0FFLC4GTU	²ÍÒûÏà¹Ø	111.669593	40.814218	50000	471	150103
B0FFLBT28W	ÀäÒûµê	111.670877	40.814754	50700	471	150103
B0FFIBBUPG	²ÍÒûÏà¹Ø	111.667665	40.815415	50000	471	150103
B0FFKYFHS8	²ÍÒûÏà¹Ø	111.669739	40.814117	50000	471	150103
B0FFKPTC4Q	º£ÏÊ¾ÆÂ¥	111.670913	40.814231	50119	471	150103
B0FFMAQJ5C	²ÍÒûÏà¹Ø	111.667996	40.81216	50000	471	150103
B0FFF554W9	ÖÐ²ÍÌü	111.672351	40.809807	50100	471	150103
B0HGUGD7LS	ÀäÒûµê	111.669663	40.816724	50700	471	150103
B0G3MSVGVH	¿ì²ÍÌü	111.668329	40.812252	50300	471	150103
B0HRLX4BX3	²ÍÒûÏà¹Ø	111.669777	40.814727	50000	471	150103
B0H15ASA9B	ÀäÒûµê	111.66969	40.81454	50700	471	150103
B0H1ML1RL3	ºþÄÏ²Ë(Ïæ²Ë)	111.672546	40.810214	50108	471	150103
B0FFICOYGA	²ÍÒûÏà¹Ø	111.670479	40.814972	50000	471	150103
B0H6AAKA4O	²ÍÒûÏà¹Ø	111.668785	40.81395	50000	471	150103
B01D702SDR	²ÍÒûÏà¹Ø	111.675401	40.814976	50000	471	150102
B0HGV1SSOL	ÖÐ²ÍÌü	111.6716	40.81006	50100	471	150103
B0HARC122P	²ÍÒûÏà¹Ø	111.668969	40.81424	50000	471	150103
B01D702OTU	¸â±ýµê	111.675879	40.81469	50800	471	150102
B0FFMGDGP3	²ÍÒûÏà¹Ø	111.672398	40.814892	50000	471	150102
B0FFLJV6SQ	ÌðÆ·µê	111.669455	40.814634	50900	471	150103
B0FFHSPBJT	×ÛºÏ¾ÆÂ¥	111.668751	40.813909	50101	471	150103
B0FFJCTA3S	ÖÐ²ÍÌü	111.675581	40.810816	50100	471	150105
B0FFIQ1H36	ÖÐ²ÍÌü	111.669815	40.81517	50100	471	150103
B0FFLDKM9B	²ÍÒûÏà¹Ø	111.669116	40.813826	50000	471	150103
B0FFJCULP4	²ÍÒûÏà¹Ø	111.668732	40.813816	50000	471	150103
B0HGNPJNI6	¿ì²ÍÌü	111.671103	40.814056	50300	471	150103
B0H1Y5X3BF	ÀäÒûµê	111.669284	40.814609	50700	471	150103
B0FFKTTU4Y	²ÍÒûÏà¹Ø	111.668386	40.814233	50000	471	150103
B0FFKO6RYW	¿ì²ÍÌü	111.670138	40.81584	50300	471	150103
B0FFL6VN1R	²ÍÒûÏà¹Ø	111.675207	40.807663	50000	471	150105
B0G22NSM6Z	²ÍÒûÏà¹Ø	111.676093	40.813045	50000	471	150105
B0HUTSYQXW	ÖÐ²ÍÌü	111.670408	40.807711	50100	471	150103
B0HRGS8P1Z	ÖÐ²ÍÌü	111.667259	40.813119	50100	471	150103
B0GUMS65RN	²ÍÒûÏà¹Ø	111.670172	40.808119	50000	471	150103
B01D702SEA	²ÍÒûÏà¹Ø	111.675284	40.815236	50000	471	150102
B0FFINDL08	ÀäÒûµê	111.669805	40.814753	50700	471	150103
B0G3AP9RRN	ºþÄÏ²Ë(Ïæ²Ë)	111.669245	40.816661	50108	471	150103
B0HAJZ6220	²ÍÒûÏà¹Ø	111.67558	40.81522	50000	471	150102
B0HRPY4LD7	ÌØÉ«/µØ·½·çÎ¶²ÍÌü	111.674599	40.812981	50118	471	150102
B0G1KR436W	²ÍÒûÏà¹Ø	111.674616	40.816491	50000	471	150102
B0FFHC8751	ÀäÒûµê	111.669921	40.815294	50700	471	150103
B0G25MS9WH	¸â±ýµê	111.675745	40.816448	50800	471	150102
B0G231GIDJ	ÀäÒûµê	111.669165	40.816784	50700	471	150103
B0FFK20J2A	²ÍÒûÏà¹Ø	111.669995	40.813212	50000	471	150103
B0H1ML0CLI	¿ì²ÍÌü	111.674333	40.81089	50300	471	150105
B0FFL7E4U1	¿ì²ÍÌü	111.669959	40.813228	50300	471	150103
B0HUAU7LEP	¿ì²ÍÌü	111.674011	40.810177	50300	471	150105
B0FFKRTJGX	²ÍÒûÏà¹Ø	111.669386	40.815332	50000	471	150103
B0FFIMAT2H	ÖÐ²ÍÌü	111.669453	40.814699	50100	471	150103
B0H60UIP25	ÀäÒûµê	111.667391	40.815849	50700	471	150103
B0HRR5U1P6	²ÍÒûÏà¹Ø	111.669455	40.81658	50000	471	150103
B0HROCL2US	ÖÐ²ÍÌü	111.674219	40.810257	50100	471	150105
B0FFGLNCDV	ÖÐ²ÍÌü	111.672719	40.814989	50100	471	150102
B0FFK66DAN	²ÍÒûÏà¹Ø	111.668929	40.816744	50000	471	150103
B0HRVR0JSA	²ÍÒûÏà¹Ø	111.671451	40.814079	50000	471	150103
B0HRRUT9AN	ÖÐ²ÍÌü	111.669254	40.813509	50100	471	150103
B0FFM1MFF2	²ÍÒûÏà¹Ø	111.675622	40.815229	50000	471	150102
B0FFLLK63D	Íâ¹ú²ÍÌü	111.670156	40.815526	50200	471	150103
B0FFKODRP4	²ÍÒûÏà¹Ø	111.670421	40.81403	50000	471	150103
B0FFIOBKJ0	ÖÐ²ÍÌü	111.675229	40.815393	50100	471	150102
B0HUKH74ZC	ÖÐ²ÍÌü	111.669364	40.814059	50100	471	150103
B01D702DM1	²èÒÕ¹Ý|²ÍÒû·þÎñ	111.670072	40.808994	050600|050100	471	150103
B0H1M92FDW	ÖÐ²ÍÌü	111.671554	40.809025	50100	471	150103
B0H1LSHM72	ÌØÉ«/µØ·½·çÎ¶²ÍÌü	111.66906	40.813891	50118	471	150103
B0H1ORUX0N	¿ì²ÍÌü	111.669744	40.814422	50300	471	150103
B0G3APA6TZ	¿ì²ÍÌü	111.670265	40.814434	50300	471	150103
B0HRSSR2V3	²ÍÒûÏà¹Ø	111.669837	40.814698	50000	471	150103
B0HAJ75JGY	Íâ¹ú²ÍÌü	111.670462	40.814963	50200	471	150103
B0HA6K6075	ÖÐ²ÍÌü	111.674663	40.808946	50100	471	150105
B0FFKEYNZ4	ÖÐ²ÍÌü	111.668363	40.814149	50100	471	150103
B0GKUXMW0X	²ÍÒûÏà¹Ø	111.667082	40.815795	50000	471	150103
B0HRJ5OGVF	ÌØÉ«/µØ·½·çÎ¶²ÍÌü	111.66838	40.814083	50118	471	150103
B0HUM7TYAT	²ÍÒûÏà¹Ø	111.675727	40.815208	50000	471	150102
B0HROCLHC5	ËÄ´¨²Ë(´¨²Ë)	111.674643	40.80893	50102	471	150105
B0HROCL1VS	¸â±ýµê	111.667739	40.813875	50800	471	150103
B0HRO7LLV8	ÌØÉ«/µØ·½·çÎ¶²ÍÌü	111.66961	40.81547	50118	471	150103
B0HGUNEE07	ÌØÉ«/µØ·½·çÎ¶²ÍÌü	111.669151	40.814907	50118	471	150103
B0HG6ZDNGP	Íâ¹ú²ÍÌü	111.669931	40.808506	50200	471	150103
B0H1ML2675	ÖÐ²ÍÌü	111.668773	40.814567	50100	471	150103
B0G3V4AXF3	¸â±ýµê	111.668333	40.81417	50800	471	150103
B0G21D7WUV	ÖÐ²ÍÌü	111.667908	40.81403	50100	471	150103
B0G0ASVJV5	¿ì²ÍÌü	111.669769	40.815051	50300	471	150103
B0H1M920KF	²ÍÒûÏà¹Ø	111.667285	40.815745	50000	471	150103
B0HA664H9E	²ÍÒûÏà¹Ø	111.669619	40.814851	50000	471	150103
B0FFHMP99B	ÖÐ²ÍÌü	111.670001	40.814698	50100	471	150103
B0H1RU96SH	ÀäÒûµê	111.669781	40.814729	50700	471	150103
B0H1MR0AQE	ÖÐ²ÍÌü	111.669805	40.814753	50100	471	150103
B0GRAC5U3P	¿ì²ÍÌü	111.673096	40.814891	50300	471	150102
B0H1MRZHJO	ÈÕ±¾ÁÏÀí	111.66905	40.8144	50202	471	150103
B0G25DU9VO	¿§·ÈÌü	111.669652	40.814738	50500	471	150103
B0G2T16LT2	ÌðÆ·µê	111.669913	40.814837	50900	471	150103
B0HB770U9N	²ÍÒûÏà¹Ø	111.670528	40.808776	50000	471	150103
B0G2MKVM8M	¸â±ýµê	111.675583	40.809048	50800	471	150105
B0HGVSPKFP	ÖÐ²ÍÌü	111.673299	40.814952	50100	471	150102
B0HDT1MZ58	¿ì²ÍÌü	111.669805	40.814753	50300	471	150103
B0HA1PDDND	ÖÐ²ÍÌü	111.673148	40.814906	50100	471	150102
B0H1N58OQ4	ÖÐ²ÍÌü	111.673329	40.814961	50100	471	150102
B0G2UL402R	²ÍÒûÏà¹Ø	111.670479	40.814953	50000	471	150103
B0G064MJWQ	¸â±ýµê	111.668961	40.814232	50800	471	150103
B0FFIXKLW3	¿ì²ÍÌü	111.668851	40.814117	50300	471	150103
B0FFJT163X	ÖÐ²ÍÌü	111.66883	40.814794	50100	471	150103
B0G2T95B63	ÖÐ²ÍÌü	111.667511	40.814648	50100	471	150103
B0G2T17Y7C	ÖÐ²ÍÌü	111.670312	40.807797	50100	471	150103
B0G2C583PF	¸â±ýµê|¹ºÎï·þÎñ	111.674947	40.808831	050800|060000	471	150105
B0G295PASC	ÖÐ²ÍÌü	111.675603	40.808739	50100	471	150105
B0G0KGRCZK	¿ì²ÍÌü	111.676785	40.812063	50300	471	150105
B0FFL6QQEG	¿§·ÈÌü	111.669044	40.814747	50500	471	150103
B0FFKQ16PC	ÖÐ²ÍÌü	111.674519	40.815509	50100	471	150102
B0FFJ9OR5S	ÖÐ²ÍÌü	111.668749	40.814947	50100	471	150103
B0FFJ3PG8M	²ÍÒûÏà¹Ø	111.669991	40.81506	50000	471	150103
B0H1RUAOM4	ÀäÒûµê	111.669838	40.814949	50700	471	150103
B0HD7SO60Q	²ÍÒûÏà¹Ø	111.674908	40.815946	50000	471	150102
B0H1ML27S5	ÖÐ²ÍÌü	111.668691	40.814874	50100	471	150103
B0G2CH79M5	ÖÐ²ÍÌü	111.676808	40.809464	50100	471	150105
B0G255VKFB	¸â±ýµê	111.670007	40.815875	50800	471	150103
B0FFMBU9SI	¿ì²ÍÌü	111.668708	40.816281	50300	471	150103
B0G39NL1YD	ÖÐ²ÍÌü	111.668416	40.816427	50100	471	150103
B0FFHW7RMZ	²ÍÒûÏà¹Ø	111.669319	40.814777	50000	471	150103
B0H1M7YUV0	ÖÐ²ÍÌü	111.675888	40.816354	50100	471	150102
B0FFI1E5O7	¿ì²ÍÌü	111.667969	40.815807	50300	471	150103
B0FFMCTLNW	ÖÐ²ÍÌü	111.67527	40.815976	50100	471	150102
B0FFKRFGUG	²ÍÒûÏà¹Ø	110.911622	40.594979	50000	471	150121
B0FFKXGIQ9	ÖÐ²ÍÌü	110.911694	40.594413	50100	471	150121
B0G2CZ7050	²ÍÒûÏà¹Ø	111.84808	40.882953	50000	471	150105
B0H6XDV0JQ	¿ì²ÍÌü	111.85423	40.883034	50300	471	150105
B0G3FLN37U	¸â±ýµê	111.849381	40.882844	50800	471	150105
B0G3X5FX3K	²ÍÒûÏà¹Ø	111.853451	40.884541	50000	471	150105
B0GK1R1KNA	¿ì²ÍÌü	111.655051	40.874186	50300	471	150102
B0HD991LNH	¿ì²ÍÌü	111.655488	40.873928	50300	471	150102
B0HDDXB9R1	ÖÐ²ÍÌü	111.655618	40.872119	50100	471	150102
B0GK6MQTGS	²ÍÒûÏà¹Ø	111.655677	40.872437	50000	471	150102
B0FFKQNAN0	ÖÐ²ÍÌü	111.655305	40.873466	50100	471	150102
B0FFKPCYW7	ÖÐ²ÍÌü	111.655351	40.873347	50100	471	150102
B0FFKQNAMS	ÖÐ²ÍÌü	111.65518	40.873795	50100	471	150102
B0FFM6FCPM	ÖÐ²ÍÌü	111.655587	40.873655	50100	471	150102
B0GRA76JE0	²ÍÒûÏà¹Ø	111.655581	40.873673	50000	471	150102
B0G3O7AZS9	ÖÐ²ÍÌü	111.655633	40.873526	50100	471	150102
B0FFM51IIJ	²ÍÒûÏà¹Ø	111.655596	40.873632	50000	471	150102
B0FFKPCUBK	²ÍÒûÏà¹Ø	111.655051	40.873911	50000	471	150102
B01D70QQN2	ÖÐ²ÍÌü	111.654657	40.874836	50100	471	150102
B0GRKO652O	²ÍÒûÏà¹Ø	111.767998	40.795161	50000	471	150105
B0G0RPA65M	¿ì²ÍÌü	111.654167	40.876313	50300	471	150102
B0FFKPD1XU	ÖÐ²ÍÌü	111.65481	40.875849	50100	471	150102
B01D70RBV4	ÖÐ²ÍÌü	111.654752	40.876018	50100	471	150102
B0FFM4VSWG	ÖÐ²ÍÌü	111.655417	40.874127	50100	471	150102
B0G2UH3LHY	ÖÐ²ÍÌü	111.654906	40.874515	50100	471	150102
B0FFMDZDY3	ÖÐ²ÍÌü	111.654703	40.874703	50100	471	150102
B0FFKQSUCI	²ÍÒûÏà¹Ø	111.655241	40.874619	50000	471	150102
B0G30PI2HF	¿ì²ÍÌü	111.654648	40.875297	50300	471	150102
B0G1GLP1O2	ÖÐ²ÍÌü	111.655	40.875293	50100	471	150102
B0G221Y66Y	²ÍÒûÏà¹Ø	111.654989	40.875323	50000	471	150102
B0H1M90L7U	²ÍÒûÏà¹Ø	111.654667	40.875615	50000	471	150102
B0FFHR76GX	²ÍÒûÏà¹Ø	111.767251	40.796649	50000	471	150105
B0G39SOVBM	ÖÐ²ÍÌü	111.767742	40.795629	50100	471	150105
B0FFJK9KYN	ÖÐ²ÍÌü	111.767435	40.796281	50100	471	150105
B0G2CZ7TU8	ÖÐ²ÍÌü	111.767468	40.796213	50100	471	150105
B0FFLEE9GO	¿§·ÈÌü	111.767375	40.7964	50500	471	150105
B0GRNY7JW0	²ÍÒûÏà¹Ø	111.768125	40.794984	50000	471	150105
B0FFLD65ZY	ÖÐ²ÍÌü	111.7678	40.795507	50100	471	150105
B0FFKOSDQJ	¿ì²ÍÌü	111.768119	40.787761	50300	471	150105
B0FFL0SVCL	²ÍÒûÏà¹Ø	111.7674	40.796351	50000	471	150105
B0G2CS7FOQ	ÖÐ²ÍÌü	111.768158	40.794919	50100	471	150105
B0G0K1VFG4	¿ì²ÍÌü	111.768172	40.794893	50300	471	150105
B0FFIKR1TW	ÖÐ²ÍÌü	111.767408	40.796334	50100	471	150105
B0GKVZ1OI0	ÖÐ²ÍÌü	111.768159	40.79474	50100	471	150105
B0G1P6H2WV	¿ì²ÍÌü	111.768117	40.795002	50300	471	150105
B0G0DS81J3	¿ì²ÍÌü	111.768068	40.795333	50300	471	150105
B0G3N7QTAC	ÖÐ²ÍÌü	111.76781	40.795512	50100	471	150105
B0GR3OKJTL	ÖÐ²ÍÌü	111.768136	40.794962	50100	471	150105
B0G27OH1F8	¿ì²ÍÌü	111.76817	40.794896	50300	471	150105
B0HD24CFQ6	²ÍÒûÏà¹Ø	111.767775	40.795563	50000	471	150105
B0GU1NWA1S	¿ì²ÍÌü	111.768057	40.795185	50300	471	150105
B0G2CZ7TU9	ÖÐ²ÍÌü	111.767928	40.795246	50100	471	150105
B0G2CZ7TUB	ÖÐ²ÍÌü	111.767732	40.795652	50100	471	150105
B0GR36I0BO	¿ì²ÍÌü	111.76796	40.795361	50300	471	150105
B0G136Y3AV	¿ì²ÍÌü	111.767275	40.796601	50300	471	150105
B0G2CZ89E2	ÖÐ²ÍÌü	111.767284	40.796584	50100	471	150105
B0FFK95RPS	ÖÐ²ÍÌü	111.761482	40.919723	50100	471	150102
B0FFKNEJEX	²ÍÒûÏà¹Ø	111.579727	40.900885	50000	471	150103
B0FFGAQBRA	ÖÐ²ÍÌü	111.57923	40.901819	50100	471	150103
B0FFKSZNM5	ÖÐ²ÍÌü	111.578518	40.902745	50100	471	150103
B0FFL9WHCJ	ÖÐ²ÍÌü	111.579054	40.899692	50100	471	150103
B01D701E8L	ÖÐ²ÍÌü	111.579782	40.901345	50100	471	150103
B0G0Z5XTC6	ÖÐ²ÍÌü	111.579458	40.90249	50100	471	150103
B01D7038Z1	ÖÐ²ÍÌü	111.579257	40.901343	50100	471	150103
B0FFK6JS8X	ÖÐ²ÍÌü	111.57956	40.899565	50100	471	150103
B0G0ZUY16G	ÖÐ²ÍÌü	111.579238	40.901189	50100	471	150103
B0FFGAQBZB	ÖÐ²ÍÌü	111.579195	40.90082	50100	471	150103
B0HDTMK12Q	ÖÐ²ÍÌü	111.578847	40.903037	50100	471	150103
B0G2SOMBAM	ÖÐ²ÍÌü	111.577201	40.903852	50100	471	150103
B01D701CET	ÖÐ²ÍÌü	111.577294	40.903776	50100	471	150103
B0FFGAQBTL	ÖÐ²ÍÌü	111.577412	40.90368	50100	471	150103
B0FFHR6FDZ	ÖÐ²ÍÌü	110.912968	40.597555	50100	471	150121
B0FFHDW43T	²ÍÒûÏà¹Ø	111.198428	40.575254	50000	471	150121
B0G3U525ZE	ÖÐ²ÍÌü	111.198849	40.575228	50100	471	150121
B0FFMCGBAM	ÖÐ²ÍÌü	111.198321	40.574639	50100	471	150121
B0G0V5KB4Y	¿ì²ÍÌü	111.198556	40.574909	50300	471	150121
B0HBK5PYQE	ÖÐ²ÍÌü	111.198477	40.575497	50100	471	150121
B0FFKXTL9V	ÖÐ²ÍÌü	111.197914	40.575592	50100	471	150121
B0FFLEOUHH	ÖÐ²ÍÌü	111.705018	40.404187	50100	471	150123
B0FFI9NEAE	ÖÐ²ÍÌü	111.651605	40.793219	50100	471	150104
B0FFIK2017	²ÍÒûÏà¹Ø	111.650232	40.793091	50000	471	150104
B0HA1ZEPDQ	²ÍÒûÏà¹Ø	111.654424	40.791763	50000	471	150104
B01D70PEVY	¸â±ýµê	111.652099	40.794741	50800	471	150104
B0G12AKB1R	²ÍÒûÏà¹Ø	111.651828	40.793113	50000	471	150104
B0FFJTP0HA	ÖÐÊ½ËØ²Ë¹Ý	111.653949	40.794324	50120	471	150104
B0FFF5PK10	ÌØÉ«/µØ·½·çÎ¶²ÍÌü	111.651095	40.794737	50118	471	150104
B0FFI9NF9I	ÖÐ²ÍÌü	111.651607	40.793986	50100	471	150104
B01D702R3U	ÖÐÊ½ËØ²Ë¹Ý	111.655286	40.79367	50120	471	150104
B0FFJ081XX	ÖÐ²ÍÌü	111.651813	40.794464	50100	471	150104
B0FFF5OTS3	¶«±±²Ë	111.648343	40.795858	50113	471	150104
B0FFKS7ULK	¿ì²ÍÌü	111.654077	40.791558	50300	471	150104
B0FFF68WI4	ÖÐ²ÍÌü	111.655278	40.793754	50100	471	150104
B0FFG0J6OV	ÖÐ²ÍÌü	111.655025	40.794738	50100	471	150104
B0FFFX9HYM	ÖÐ²ÍÌü	111.653385	40.790119	50100	471	150104
B01D702QJG	ÌØÉ«/µØ·½·çÎ¶²ÍÌü	111.655767	40.792228	50118	471	150104
B0FFK29OVY	»ð¹øµê	111.651918	40.794331	50117	471	150104
B0G07S4I2I	¿ì²ÍÌü	111.469528	41.090655	50300	471	150125
B0FFFW8CZW	²ÍÒûÏà¹Ø	111.652258	40.793031	50000	471	150104
B0GUB1QA4O	¿ì²ÍÌü	111.651825	40.793101	50300	471	150104
B0HR75Q9FK	²èÒÕ¹Ý	111.651573	40.793356	50600	471	150104
B0G13BZGCK	º«¹úÁÏÀí	111.654503	40.795577	50203	471	150104
B0FFFY1JGD	ÖÐ²ÍÌü	111.656103	40.791478	50100	471	150104
B0G3AUGAT1	ÖÐ²ÍÌü	111.648067	40.795843	50100	471	150104
B0FFK21BOM	²ÍÒûÏà¹Ø	111.653536	40.79006	50000	471	150104
B0FFJCV7OR	ÇåÕæ²Ë¹Ý	111.650837	40.795327	50121	471	150104
B01D702QZM	ÖÐ²ÍÌü	111.655464	40.793106	50100	471	150104
B0FFKONSQX	¿ì²ÍÌü	111.651135	40.794749	50300	471	150104
B0FFFA39UI	¸â±ýµê	111.64709	40.794856	50800	471	150104
B0HDY7Q55Y	ÖÐ²ÍÌü	111.651006	40.794806	50100	471	150104
B01D701OGT	ÖÐ²ÍÌü	111.650075	40.793668	50100	471	150104
B0FFKTB1C3	ÖÐ²ÍÌü	111.654809	40.79403	50100	471	150104
B0HDF6G4G7	ÖÐ²ÍÌü	111.655397	40.793397	50100	471	150104
B0GKJHZEKB	ÖÐ²ÍÌü	111.655956	40.791158	50100	471	150104
B0G3FRNNRJ	ÖÐ²ÍÌü	111.651772	40.794952	50100	471	150104
B0FFKZHSMH	ÖÐ²ÍÌü	111.649103	40.79361	50100	471	150104
B0FFHEA88T	ÌØÉ«/µØ·½·çÎ¶²ÍÌü	111.649369	40.793399	50118	471	150104
B0FFI6YRSG	ÖÐ²ÍÌü	111.649919	40.795657	50100	471	150104
B0HA3A2F08	¿ì²ÍÌü	111.652865	40.795051	50300	471	150104
B0FFF4AGUW	ÖÐ²ÍÌü	111.648123	40.794343	50100	471	150104
B0FFM3Z51J	ÖÐ²ÍÌü	111.648935	40.792809	50100	471	150104
B0G26GKGRQ	Î÷²ÍÌü(×ÛºÏ·çÎ¶)	111.65129	40.794668	50201	471	150104
B01D70P4XG	ÖÐ²ÍÌü	111.64873	40.79355	50100	471	150104
B01D702QJK	ÀäÒûµê|¹ºÎï·þÎñ	111.655729	40.792329	050700|060000	471	150104
B0FFJD1YRD	ÖÐ²ÍÌü	111.649686	40.795336	50100	471	150104
B0H6SU0X1C	ÖÐ²ÍÌü	111.650204	40.795591	50100	471	150104
B0FFIPDMC3	»ð¹øµê	111.650283	40.795106	50117	471	150104
B0FFG1EL7K	ÔÆ¹ó²Ë	111.647273	40.794156	50114	471	150104
B0G246DKHV	²ÍÒûÏà¹Ø	111.653665	40.792566	50000	471	150104
B0G2F73857	»ð¹øµê	111.647099	40.795833	50117	471	150104
B0FFKH1Z3P	²ÍÒûÏà¹Ø	111.648629	40.795801	50000	471	150104
B0FFKDWUBE	²èÒÕ¹Ý	111.65321	40.795227	50600	471	150104
B0FFG3PG5C	ÖÐ²ÍÌü	111.655324	40.793562	50100	471	150104
B0FFJC03FT	ÌØÉ«/µØ·½·çÎ¶²ÍÌü	111.650454	40.795042	50118	471	150104
B0G2GUNZGR	ÖÐ²ÍÌü	111.654077	40.791539	50100	471	150104
B0FFKGBNGJ	ÖÐ²ÍÌü	111.655154	40.794224	50100	471	150104
B0FFF6QXWM	ÖÐ²ÍÌü	111.647251	40.794163	50100	471	150104
B0GKZA5Z5H	ÖÐ²ÍÌü	111.650607	40.794965	50100	471	150104
B0FFKPTBKK	ÖÐ²ÍÌü	111.647318	40.795802	50100	471	150104
B0FFHU1UO1	¿ì²ÍÌü	111.651601	40.794109	50300	471	150104
B0FFGZU4VI	Î÷±±²Ë	111.648175	40.795848	50115	471	150104
B0FFHY9Y55	ÌØÉ«/µØ·½·çÎ¶²ÍÌü	111.647321	40.794096	50118	471	150104
B0FFM95TYP	¿ì²ÍÌü	111.65406	40.791496	50300	471	150104
B0FFHMQ8ER	ÖÐ²ÍÌü	111.655098	40.796442	50100	471	150104
B0HGOUW8O6	²ÍÒûÏà¹Ø	111.650675	40.793525	50000	471	150104
B0FFIIS271	¸â±ýµê	111.653777	40.788815	50800	471	150104
B0FFKFCYTW	²ÍÒûÏà¹Ø	111.648971	40.795634	50000	471	150104
B0G3F5J6U9	¿ì²ÍÌü	111.651361	40.794615	50300	471	150104
B0GRYZS2E8	¿ì²ÍÌü	111.653891	40.790526	50300	471	150104
B01D703C8I	ÇåÕæ²Ë¹Ý	111.647875	40.793874	50121	471	150104
B0FFKFD3IF	»ð¹øµê	111.651355	40.794641	50117	471	150104
B0FFI9NSY4	ÇåÕæ²Ë¹Ý	111.649807	40.795291	50121	471	150104
B0FFIBJGNX	ÖÐ²ÍÌü	111.649071	40.795395	50100	471	150104
B0FFHTZWMF	ÌØÉ«/µØ·½·çÎ¶²ÍÌü	111.64874	40.795691	50118	471	150104
B0G0D1BQJ1	¸â±ýµê	111.651558	40.794441	50800	471	150104
B0FFGS7WRU	²ÍÒûÏà¹Ø	111.64935	40.795854	50000	471	150104
B0FFFOU0N7	ÖÐ²ÍÌü	111.655637	40.791516	50100	471	150104
B0G2HZP63K	ÀäÒûµê	111.654639	40.795455	50700	471	150104
B0FFKRJ6ZB	²ÍÒûÏà¹Ø	111.650306	40.7955	50000	471	150104
B0G24MDOVD	ÖÐ²ÍÌü	111.648991	40.79167	50100	471	150104
B0HD2XEJTD	²ÍÒûÏà¹Ø	111.653415	40.790015	50000	471	150104
B0FFGG3GJS	¿ì²ÍÌü	111.646879	40.794284	50300	471	150104
B0FFIIWJN8	²ÍÒûÏà¹Ø	111.651605	40.794027	50000	471	150104
B0FFLOW9QM	¶«±±²Ë	111.64939	40.795862	50113	471	150104
B0FFG3Q09X	ÖÐ²ÍÌü	111.650881	40.794881	50100	471	150104
B0FFIINTU8	²ÍÒûÏà¹Ø	111.65527	40.793789	50000	471	150104
B0FFKT9UTZ	²ÍÒûÏà¹Ø	111.655667	40.792477	50000	471	150104
B0FFF4SJVP	ÖÐ²ÍÌü	111.655409	40.79331	50100	471	150104
B0FFHDYR17	»ð¹øµê	111.654031	40.795343	50117	471	150104
B0HUDALRJQ	²ÍÒûÏà¹Ø	111.650597	40.794994	50000	471	150104
B0G257VWJ2	ÇåÕæ²Ë¹Ý	111.654753	40.794511	50121	471	150104
B0G12BJ71J	¿ì²ÍÌü	111.654754	40.794502	50300	471	150104
B0FFJ184BW	ÖÐ²ÍÌü	111.648254	40.795849	50100	471	150104
B0FFGNETAQ	¿ì²ÍÌü	111.648875	40.79564	50300	471	150104
B0FFKV98EP	²ÍÒûÏà¹Ø	111.655708	40.793558	50000	471	150104
B0FFJ1LJO5	ÖÐ²ÍÌü	111.652989	40.79514	50100	471	150104
B0FFGG42LR	ÖÐ²ÍÌü	111.655274	40.793772	50100	471	150104
B0HA6Z9X7O	ÖÐ²ÍÌü	111.648742	40.795751	50100	471	150104
B0H1XR68UR	ÖÐ²ÍÌü	111.650965	40.795276	50100	471	150104
B0G23OFI7K	»ð¹øµê	111.654032	40.795341	50117	471	150104
B0G1AAYZP5	ÖÐ²ÍÌü	111.656202	40.790374	50100	471	150104
B0FFMDPDD8	ÌðÆ·µê	111.649708	40.795328	50900	471	150104
B0FFMBQHXC	×ÛºÏ¾ÆÂ¥	111.650487	40.795433	50101	471	150104
B0FFK69SDC	ÖÐ²ÍÌü	111.650678	40.795391	50100	471	150104
B0FFJYIGOD	ÌØÉ«/µØ·½·çÎ¶²ÍÌü	111.64935	40.795854	50118	471	150104
B01D70QIQS	ÖÐ²ÍÌü	111.653845	40.788557	50100	471	150104
B0H1GZSI0I	ÖÐ²ÍÌü	111.654837	40.796364	50100	471	150104
B0H6KAD88U	ÖÐ²ÍÌü	111.649828	40.795283	50100	471	150104
B0H1M700NU	¿ì²ÍÌü	111.65071	40.794488	50300	471	150104
B0GUXOAX36	Íâ¹ú²ÍÌü	111.655652	40.791961	50200	471	150104
B0H63A86KN	²ÍÒûÏà¹Ø	111.652933	40.798648	50000	471	150104
B0FFLKLU4T	»ð¹øµê	111.650323	40.795233	50117	471	150104
B0FFL7CK04	ÖÐ²ÍÌü	111.65018	40.795287	50100	471	150104
B0FFKU696M	²ÍÒûÏà¹Ø	111.647554	40.795806	50000	471	150104
B0G3AP8XW8	ÖÐ²ÍÌü	111.65191	40.794721	50100	471	150104
B0HDYAPMGN	ÖÐ²ÍÌü	111.647044	40.795784	50100	471	150104
B0GDF5WU03	²ÍÒûÏà¹Ø	111.656774	40.787398	50000	471	150104
B0G3DR4QMS	¿ì²ÍÌü	111.64707	40.796201	50300	471	150104
B0G0P9IGA1	ÀäÒûµê	111.652359	40.794766	50700	471	150104
B0FFL1KPH3	¿ì²ÍÌü	111.655745	40.792411	50300	471	150104
B0FFM4LCHS	¿ì²ÍÌü	111.655943	40.791243	50300	471	150104
B0H14SSLWO	ÖÐ²ÍÌü	111.656032	40.79148	50100	471	150104
B0G25LWTN7	²ÍÒûÏà¹Ø	111.655303	40.79359	50000	471	150104
B0FFJ0016V	ÖÐ²ÍÌü	111.656148	40.790642	50100	471	150104
B0FFIZYJD5	ÖÐ²ÍÌü	111.65629	40.789514	50100	471	150104
B0HU5UMUY2	ÖÐ²ÍÌü	111.655622	40.791985	50100	471	150104
B0H1OMQD1U	ÖÐ²ÍÌü	111.655447	40.792744	50100	471	150104
B0G3F7N96G	ÖÐ²ÍÌü	111.655809	40.79132	50100	471	150104
B0G0ANP1YV	¿ì²ÍÌü	111.651001	40.794806	50300	471	150104
B0GUBOQJZ2	¿ì²ÍÌü	111.653082	40.795152	50300	471	150104
B0FFK6FC2J	¿ì²ÍÌü	111.655764	40.792161	50300	471	150104
B0HBONICQ3	Íâ¹ú²ÍÌü	111.650688	40.794968	50200	471	150104
B0FFKSFLCJ	ÖÐ²ÍÌü	111.652939	40.795182	50100	471	150104
B0H1OASIHD	»ð¹øµê	111.653827	40.788621	50117	471	150104
B0H1RUAVYO	ÌØÉ«/µØ·½·çÎ¶²ÍÌü	111.649265	40.794766	50118	471	150104
B0H1M92T3X	ÖÐ²ÍÌü	111.653829	40.795405	50100	471	150104
B0H1M90L7Q	ÖÐ²ÍÌü	111.649819	40.79533	50100	471	150104
B0H1BA42D8	ÖÐ²ÍÌü	111.653867	40.796383	50100	471	150104
B0H14AS7KO	²ÍÒûÏà¹Ø	111.647819	40.794443	50000	471	150104
B0G3ZNN5HM	ÇåÕæ²Ë¹Ý	111.650395	40.787588	50121	471	150104
B0G3XUDMZI	ÖÐ²ÍÌü	111.650283	40.787559	50100	471	150104
B0G3LBEHVH	ÖÐ²ÍÌü	111.650208	40.795543	50100	471	150104
B0G2UA2B30	²ÍÒûÏà¹Ø	111.650145	40.787523	50000	471	150104
B0G116CPID	²ÍÒûÏà¹Ø	111.650384	40.787585	50000	471	150104
B0G0D624IC	¿ì²ÍÌü	111.654135	40.787797	50300	471	150104
B0FFM81ZXI	ÖÐ²ÍÌü	111.647827	40.793867	50100	471	150104
B0FFM6FAAO	¿ì²ÍÌü	111.65625	40.79015	50300	471	150104
B0FFM3LOHA	²èÒÕ¹Ý	111.654612	40.795511	50600	471	150104
B0FFM1HDHQ	ÖÐ²ÍÌü	111.653769	40.788036	50100	471	150104
B0FFJ02SBU	²ÍÒûÏà¹Ø	111.648988	40.795612	50000	471	150104
B0FFH525GL	ÖÐ²ÍÌü	111.648252	40.794324	50100	471	150104
B0GKM6MUCA	ÖÐ²ÍÌü	111.647451	40.795804	50100	471	150104
B0HROCITU1	²ÍÒûÏà¹Ø	111.656685	40.787665	50000	471	150104
B0FFJ0Z7PL	ÖÐ²ÍÌü	111.655866	40.787204	50100	471	150104
B0HR9K5N1C	¿ì²ÍÌü	111.655098	40.795082	50300	471	150104
B0G221WWZB	ÖÐ²ÍÌü	111.650267	40.795127	50100	471	150104
B0FFM3DYTP	¿ì²ÍÌü	111.649834	40.787262	50300	471	150104
B0FFL1VXBG	²ÍÒûÏà¹Ø	111.654037	40.796478	50000	471	150104
B0HROCLWWQ	ÖÐ²ÍÌü	111.647516	40.795898	50100	471	150104
B0FFL42IWZ	ÖÐ²ÍÌü	111.655382	40.787082	50100	471	150104
B0GRH5UU99	¿ì²ÍÌü	111.656706	40.787392	50300	471	150104
B01D70PZV1	ÖÐ²ÍÌü	111.656592	40.787206	50100	471	150104
B0FFL6Y6HF	¿ì²ÍÌü	111.650186	40.795142	50300	471	150104
B0HUAC9SYF	¿ì²ÍÌü	111.656602	40.787364	50300	471	150104
B0FFKAYPFR	¿ì²ÍÌü	111.646911	40.796124	50300	471	150104
B0FFK9HN1L	¿ì²ÍÌü	111.488819	40.743904	50300	471	150121
B0GDJR6442	ÖÐ²ÍÌü	111.487474	40.743435	50100	471	150121
B0G1PYJGP2	¿ì²ÍÌü	111.487739	40.743595	50300	471	150121
B0G0RPAFA6	ÖÐ²ÍÌü	111.711987	40.912184	50100	471	150102
B0FFL2CBJR	ÖÐ²ÍÌü	111.714119	40.913492	50100	471	150102
B0G3AK6KMR	¿ì²ÍÌü	111.721541	40.817182	50300	471	150105
B0FFHPP2VI	ÖÐ²ÍÌü	111.726564	40.818197	50100	471	150105
B0FFJI7UEP	ÈÕ±¾ÁÏÀí	111.725004	40.822102	50202	471	150105
B0FFLLIN5G	¿ì²ÍÌü	111.720838	40.818018	50300	471	150105
B0FFKKAFXF	ÌØÉ«/µØ·½·çÎ¶²ÍÌü	111.717188	40.824582	50118	471	150105
B0GDLCHCKT	²ÍÒûÏà¹Ø	111.724827	40.822687	50000	471	150105
B0H6GAWJ4O	ÖÐ²ÍÌü	111.717913	40.826786	50100	471	150105
B0GRSCC8ZT	¿ì²ÍÌü	111.7179	40.82598	50300	471	150105
B0FFKRTV53	²ÍÒûÏà¹Ø	111.720856	40.821732	50000	471	150105
B0FFKMJ8QM	²ÍÒûÏà¹Ø	111.720282	40.820765	50000	471	150105
B0G03HGEU6	ËÄ´¨²Ë(´¨²Ë)	111.720162	40.820973	50102	471	150105
B0FFLJP2SH	»ð¹øµê	111.720167	40.820944	50117	471	150105
B0FFL7C18S	ÖÐ²ÍÌü	111.719676	40.822117	50100	471	150105
B0G1HSJ1V3	ÖÐ²ÍÌü	111.719727	40.821876	50100	471	150105
B0FFJ5KR0W	ÖÐ²ÍÌü	111.71959	40.822383	50100	471	150105
B0G1DUG4XV	»ð¹øµê	111.719804	40.8207	50117	471	150105
B0FFJ025GP	ÖÐ²ÍÌü	111.723557	40.822907	50100	471	150105
B0FFKVYJCX	²ÍÒûÏà¹Ø	111.719723	40.820912	50000	471	150105
B0FFKRM459	ÌØÉ«/µØ·½·çÎ¶²ÍÌü	111.719721	40.820915	50118	471	150105
B0FFHN0965	ÖÐ²ÍÌü	111.722536	40.818125	50100	471	150105
B01D70PDMK	ÌØÉ«/µØ·½·çÎ¶²ÍÌü	111.725208	40.821796	50118	471	150105
B01D701LKB	ÖÐ²ÍÌü	111.72338	40.826421	50100	471	150105
B01D702UQG	ÌØÉ«/µØ·½·çÎ¶²ÍÌü	111.720451	40.818987	50118	471	150105
B0HRH76FJW	ÖÐ²ÍÌü	111.72387	40.817818	50100	471	150105
B0FFFZ14RQ	»ð¹øµê	111.725108	40.821695	50117	471	150105
B0FFHFSP7W	ÖÐ²ÍÌü	111.725149	40.81962	50100	471	150105
B0GRDOLLKS	ÖÐ²ÍÌü	111.719778	40.821821	50100	471	150105
B01D70RGRT	ÖÐ²ÍÌü	111.720482	40.818903	50100	471	150105
B0FFHKWZTY	¿ì²ÍÌü	111.720244	40.821682	50300	471	150105
B0FFF2HF22	ÖÐ²ÍÌü	111.72526	40.821419	50100	471	150105
B0FFKJ4JSQ	ÖÐ²ÍÌü	111.72074	40.81926	50100	471	150105
B0H11MOWEP	ÖÐ²ÍÌü	111.719908	40.821465	50100	471	150105
B01D701Q8E	¸â±ýµê	111.722812	40.825849	50800	471	150105
B0H1UDX8JR	ÖÐ²ÍÌü	111.720909	40.821609	50100	471	150105
B01D70QMKC	ÖÐ²ÍÌü	111.724523	40.823245	50100	471	150105
B0FFGG2AKO	¿ì²ÍÌü	111.720839	40.818948	50300	471	150105
B0FFFYCF05	ÖÐ²ÍÌü	111.724489	40.822041	50100	471	150105
B01D702UQD	²èÒÕ¹Ý	111.720351	40.819255	50600	471	150105
B0GRUA6I1F	ÖÐ²ÍÌü	111.720861	40.818974	50100	471	150105
B0FFMBNJFS	ÖÐ²ÍÌü	111.725629	40.820873	50100	471	150105
B0FFHPP2DV	ÌØÉ«/µØ·½·çÎ¶²ÍÌü	111.726508	40.818329	50118	471	150105
B0FFKFVBAG	ÖÐ²ÍÌü	111.720983	40.818735	50100	471	150105
B0FFG08QEF	ÖÐ²ÍÌü	111.721298	40.81791	50100	471	150105
B0FFK29HHU	ÖÐ²ÍÌü	111.719186	40.822431	50100	471	150105
B0FFLBXKRC	ÖÐ²ÍÌü	111.719104	40.822635	50100	471	150105
B0GR2AC2VC	Î÷±±²Ë	111.720416	40.819095	50115	471	150105
B0FFGSEZS4	²ÍÒûÏà¹Ø	111.722262	40.817497	50000	471	150105
B01D70QMDG	¿ì²ÍÌü	111.716943	40.821609	50300	471	150105
B01D70QOHE	ÖÐ²ÍÌü	111.723913	40.826595	50100	471	150105
B0FFG08S4N	²ÍÒûÏà¹Ø	111.723016	40.825896	50000	471	150105
B0FFF2OZ8L	¶«±±²Ë	111.717808	40.825181	50113	471	150105
B0FFIZH2HV	¿§·ÈÌü	111.71897	40.817272	50500	471	150105
B0FFHZW7W2	ÖÐ²ÍÌü	111.72119	40.818204	50100	471	150105
B0GKG58LCA	×ÛºÏ¾ÆÂ¥	111.720319	40.820497	50101	471	150105
B0FFKTBO3V	²ÍÒûÏà¹Ø	111.720246	40.820802	50000	471	150105
B0FFIIX29D	¹ã¶«²Ë(ÔÁ²Ë)|²ÍÒû·þÎñ	111.722897	40.82537	050103|050123	471	150105
B0FFJ812EP	ºþÄÏ²Ë(Ïæ²Ë)	111.719554	40.822461	50108	471	150105
B0FFI0RKM5	ÖÐ²ÍÌü	111.724918	40.820852	50100	471	150105
B0FFHBOXTC	ÖÐ²ÍÌü	111.724593	40.821757	50100	471	150105
B0FFFY4N09	ÖÐ²ÍÌü	111.724091	40.817869	50100	471	150105
B0FFJIVXWX	²ÍÒûÏà¹Ø	111.720345	40.820401	50000	471	150105
B0GUCH8DMA	ÖÐ²ÍÌü	111.720377	40.820354	50100	471	150105
B0FFGHSAB3	²èÒÕ¹Ý	111.719133	40.821865	50600	471	150105
B0FFF07ICJ	ÖÐ²ÍÌü	111.724783	40.821244	50100	471	150105
B01D703E75	ÖÐ²ÍÌü	111.72161	40.817906	50100	471	150105
B0HDACYR4Y	»ð¹øµê	111.719981	40.820252	50117	471	150105
B0FFGSJZAO	ÖÐ²ÍÌü	111.72245	40.817537	50100	471	150105
B0FFGSQCWP	ÖÐ²ÍÌü	111.718029	40.824775	50100	471	150105
B0FFFY4OKN	»ð¹øµê	111.720874	40.818949	50117	471	150105
B0FFF52SUJ	ÖÐ²ÍÌü	111.724257	40.819571	50100	471	150105
B01D702U6J	ÖÐ²ÍÌü	111.724386	40.819349	50100	471	150105
B0FFME3OWK	ÌðÆ·µê	111.719913	40.821793	50900	471	150105
B0FFFY4K2Q	ÖÐ²ÍÌü	111.725241	40.821413	50100	471	150105
B0FFFOVVQ6	ÖÐ²ÍÌü	111.724818	40.82112	50100	471	150105
B0FFFE8JFZ	Î÷²ÍÌü(×ÛºÏ·çÎ¶)	111.723827	40.825947	50201	471	150105
B0FFHUYVJQ	ÀäÒûµê	111.724241	40.822674	50700	471	150105
B01D70PCQQ	¸â±ýµê	111.723339	40.826406	50800	471	150105
B0FFF4IHFS	ÇåÕæ²Ë¹Ý	111.718021	40.825511	50121	471	150105
B0FFJ09POB	¿ì²ÍÌü	111.7208	40.818075	50300	471	150105
B01D702U4N	ÖÐ²ÍÌü	111.717094	40.821639	50100	471	150105
B0HRPZ5888	ÖÐ²ÍÌü	111.717877	40.826033	50100	471	150105
B0FFFY4NFB	ÖÐ²ÍÌü	111.723568	40.823143	50100	471	150105
B0G3LDFSSZ	ÖÐ²ÍÌü	111.720302	40.819382	50100	471	150105
B0FFI18ZA1	²ÍÒûÏà¹Ø	111.723279	40.823873	50000	471	150105
B0FFK8OZP3	ÖÐ²ÍÌü	111.723967	40.817831	50100	471	150105
B0FFLF6YNO	²ÍÒûÏà¹Ø	111.723599	40.818146	50000	471	150105
B0FFH0CJ61	ÌØÉ«/µØ·½·çÎ¶²ÍÌü	111.717645	40.824692	50118	471	150105
B0GRJ1U0NX	ÖÐ²ÍÌü	111.726822	40.82645	50100	471	150105
B01D70QMWA	¿ì²ÍÌü	111.717024	40.821625	50300	471	150105
B0FFKGVXI7	¿ì²ÍÌü	111.719642	40.821967	50300	471	150105
B0FFLF79Y7	²ÍÒûÏà¹Ø	111.719594	40.821974	50000	471	150105
B0HAHRL0GG	²ÍÒûÏà¹Ø	111.721211	40.818073	50000	471	150105
B0FFM9S1GH	»ð¹øµê	111.722924	40.818088	50117	471	150105
B0FFFH11FW	¿§·ÈÌü	111.720075	40.817514	50500	471	150105
B0FFG08R0D	»ð¹øµê	111.717946	40.825798	50117	471	150105
B0G3A7GK1G	»ð¹øµê	111.719741	40.820942	50117	471	150105
B0FFMHH3AD	²ÍÒûÏà¹Ø	111.719523	40.821402	50000	471	150105
B0FFJKLT1H	ÖÐ²ÍÌü	111.717818	40.826206	50100	471	150105
B0FFKRNZL7	²ÍÒûÏà¹Ø	111.720594	40.818583	50000	471	150105
B0FFL0Q4G2	Î÷±±²Ë	111.722017	40.826415	50115	471	150105
B0FFHKHVYI	¸â±ýµê	111.719649	40.817424	50800	471	150105
B0G0BB0AK5	ÖÐ²ÍÌü	111.723737	40.822127	50100	471	150105
B0FFG08S4U	²ÍÒûÏà¹Ø	111.717658	40.826611	50000	471	150105
B0FFJMOOTD	ÖÐ²ÍÌü	111.722404	40.818025	50100	471	150105
B0FFKU6R9R	¿ì²ÍÌü	111.723353	40.82292	50300	471	150105
B0FFFTLNS3	¿§·ÈÌü	111.724309	40.826667	50500	471	150105
B0FFF4V7EC	ÌØÉ«/µØ·½·çÎ¶²ÍÌü	111.723938	40.826599	50118	471	150105
B0FFFHA42G	ÖÐ²ÍÌü	111.723751	40.817786	50100	471	150105
B0FFK8YSFH	²ÍÒûÏà¹Ø	111.721535	40.817344	50000	471	150105
B0HBNZWY1A	²ÍÒûÏà¹Ø	111.723748	40.822174	50000	471	150105
B0GKRK5B3H	¿ì²ÍÌü	111.720256	40.819504	50300	471	150105
B0HRPA512B	ÖÐ²ÍÌü	111.719081	40.822679	50100	471	150105
B0FFHP6ULJ	²ÍÒûÏà¹Ø	111.725262	40.821346	50000	471	150105
B0H1U7ZH4Z	²ÍÒûÏà¹Ø	111.719801	40.821716	50000	471	150105
B0FFIZH2HT	ÖÐ²ÍÌü	111.719825	40.817463	50100	471	150105
B0FFI4MQWU	ÖÐ²ÍÌü	111.725437	40.819505	50100	471	150105
B0HG0ZX45S	ÖÐ²ÍÌü	111.719724	40.822087	50100	471	150105
B0HRBCYB6V	ÖÐ²ÍÌü	111.725096	40.821641	50100	471	150105
B0HUMST40Q	²ÍÒûÏà¹Ø	111.720276	40.820588	50000	471	150105
B0FFKRF6PS	²ÍÒûÏà¹Ø	111.717681	40.826548	50000	471	150105
B0HAL550N9	²ÍÒûÏà¹Ø	111.717859	40.826028	50000	471	150105
B0HG6ZD82L	²ÍÒûÏà¹Ø	111.720322	40.820463	50000	471	150105
B0G2UR56FS	ÖÐ²ÍÌü	111.71951	40.821445	50100	471	150105
B01D70QRTG	¿ì²ÍÌü	111.721171	40.818171	50300	471	150105
B0HALP4QMJ	²ÍÒûÏà¹Ø	111.725316	40.820953	50000	471	150105
B0GDLBI0HI	ÖÐ²ÍÌü	111.719665	40.822115	50100	471	150105
B0HBGADZGE	²ÍÒûÏà¹Ø	111.725231	40.819745	50000	471	150105
B0GR1MWSPK	×ÛºÏ¾ÆÂ¥	111.724409	40.819133	50101	471	150105
B0HROCIDAZ	²ÍÒûÏà¹Ø	111.719982	40.823128	50000	471	150105
B0G3FRMFIE	»ð¹øµê	111.7243	40.822577	50117	471	150105
B0GKFCLN5S	ÈÕ±¾ÁÏÀí	111.725521	40.821044	50202	471	150105
B0FFM82K3D	²ÍÒûÏà¹Ø	111.720893	40.818912	50000	471	150105
B0HD9402H3	ÖÐ²ÍÌü	111.720876	40.818968	50100	471	150105
B0H1RUAH5S	ÖÐ²ÍÌü	111.720261	40.820326	50100	471	150105
B0G2CH7GQS	ÖÐ²ÍÌü	111.719376	40.822896	50100	471	150105
B0FFKPEGE8	¸â±ýµê	111.723786	40.825938	50800	471	150105
B0FFINHYJY	²ÍÒûÏà¹Ø	111.718094	40.825321	50000	471	150105
B0FFGSJZAR	¸â±ýµê	111.725652	40.818208	50800	471	150105
B0FFJH08XL	²ÍÒûÏà¹Ø	111.72342	40.818592	50000	471	150105
B0H1BU5B94	ÖÐ²ÍÌü	111.720758	40.818512	50100	471	150105
B0GKK5YLP2	¿ì²ÍÌü	111.718251	40.824665	50300	471	150105
B0G2PPGR6K	¸â±ýµê	111.722152	40.817474	50800	471	150105
B0FFL2HFV1	²ÍÒûÏà¹Ø	111.723628	40.826481	50000	471	150105
B0FFKWEJHG	¿ì²ÍÌü	111.722169	40.817518	50300	471	150105
B0FFKJOOUP	ÖÐ²ÍÌü	111.721298	40.818082	50100	471	150105
B0FFG9HQBL	²ÍÒûÏà¹Ø	111.719704	40.817436	50000	471	150105
B0G0RB9UP7	¸â±ýµê	111.72142	40.817772	50800	471	150105
B0FFIIII94	ÖÐ²ÍÌü	111.724283	40.822627	50100	471	150105
B0FFHOG94N	¸â±ýµê	111.723529	40.826458	50800	471	150105
B0H1NA83JM	²ÍÒûÏà¹Ø	111.719041	40.822791	50000	471	150105
B0G2CH71DF	²ÍÒûÏà¹Ø	111.724894	40.822515	50000	471	150105
B0HUS5KM55	ÖÐ²ÍÌü	111.723342	40.826399	50100	471	150105
B0H6RU92ID	²ÍÒûÏà¹Ø	111.724603	40.818545	50000	471	150105
B0GDR9D0R1	¿ì²ÍÌü	111.716996	40.821619	50300	471	150105
B0G2UL3ZYJ	²ÍÒûÏà¹Ø	111.72348	40.818192	50000	471	150105
B0FFMHGRVU	»ð¹øµê	111.725271	40.818163	50117	471	150105
B0FFI9FHU6	²ÍÒûÏà¹Ø	111.725005	40.820863	50000	471	150105
B0FFK21NAY	¿ì²ÍÌü	111.717934	40.825854	50300	471	150105
B0HRTH703Q	²ÍÒûÏà¹Ø	111.720881	40.818143	50000	471	150105
B0HDDUB5W4	¸â±ýµê	111.720039	40.817163	50800	471	150105
B0FFKJ83KL	²ÍÒûÏà¹Ø	111.719811	40.817003	50000	471	150105
B0FFM40URZ	º«¹úÁÏÀí	111.718388	40.817119	50203	471	150105
B0HB3HAAGF	ÖÐ²ÍÌü	111.719064	40.822731	50100	471	150105
B0FFKPH95X	²ÍÒûÏà¹Ø	111.719177	40.822452	50000	471	150105
B0FFKP1KDF	»ð¹øµê	111.717816	40.826201	50117	471	150105
B0G2C59NA3	²ÍÒûÏà¹Ø	111.720084	40.819948	50000	471	150105
B0HRHU2XKE	²ÍÒûÏà¹Ø	111.718253	40.821826	50000	471	150105
B0H1KR4LQX	ÖÐ²ÍÌü	111.720292	40.819407	50100	471	150105
B0FFJA2C3Q	²ÍÒûÏà¹Ø	111.72342	40.818592	50000	471	150105
B0HDRMTL2W	ÖÐ²ÍÌü	111.717712	40.826491	50100	471	150105
B0FFM1EI6G	¿ì²ÍÌü	111.717689	40.826526	50300	471	150105
B0G36UNDTD	²ÍÒûÏà¹Ø	111.717721	40.816946	50000	471	150105
B0FFLJVA1T	²ÍÒûÏà¹Ø	111.717523	40.816881	50000	471	150105
B0GRYUURAZ	ÖÐ²ÍÌü	111.725187	40.821719	50100	471	150105
B0FFIIII18	×ÛºÏ¾ÆÂ¥	111.719062	40.823462	50101	471	150105
B0G06LO6P8	²èÒÕ¹Ý	111.720743	40.819206	50600	471	150105
B0FFMGQW7Y	¿ì²ÍÌü	111.724302	40.823827	50300	471	150105
B0FFKJ5QEF	ÖÐ²ÍÌü	111.725276	40.82131	50100	471	150105
B0G2CD8AP3	ÖÐ²ÍÌü	111.720995	40.818711	50100	471	150105
B0FFKJBYNR	ÖÐ²ÍÌü	111.720897	40.818905	50100	471	150105
B0FFKJBTEZ	ÖÐ²ÍÌü	111.720897	40.818905	50100	471	150105
B0FFKJ4MJ6	ÖÐ²ÍÌü	111.723203	40.824213	50100	471	150105
B0FFGHGQMQ	¿ì²ÍÌü	111.726457	40.818505	50300	471	150105
B0FFKTC9HO	ÖÐ²ÍÌü	111.719047	40.823566	50100	471	150105
B0HRGB92KI	¸â±ýµê	111.718959	40.824055	50800	471	150105
B0G2CH98R8	ÖÐ²ÍÌü	111.726768	40.818576	50100	471	150105
B0HUVL4I8G	ÖÐ²ÍÌü	111.720569	40.817194	50100	471	150105
B0GK6YPCMI	²ÍÒûÏà¹Ø	111.724013	40.817838	50000	471	150105
B0G3FRMULI	»ð¹øµê	111.724831	40.826126	50117	471	150105
B0G2UU2KC6	ÖÐ²ÍÌü	111.718292	40.824641	50100	471	150105
B0G0D1BQVH	¿ì²ÍÌü	111.720921	40.817864	50300	471	150105
B0FFM0J1FX	ÇåÕæ²Ë¹Ý	111.71803	40.825543	50121	471	150105
B0FFKJAEDN	ÖÐ²ÍÌü	111.717145	40.821649	50100	471	150105
B0HRLHZIJB	ÖÐ²ÍÌü	111.721744	40.825479	50100	471	150105
B0H1KZ0X3A	ÖÐ²ÍÌü	111.717197	40.821669	50100	471	150105
B0G2CH71AK	ÖÐ²ÍÌü	111.724104	40.817871	50100	471	150105
B0FFMBIA8W	ÌðÆ·µê	111.720118	40.817529	50900	471	150105
B0FFKJF9GF	²ÍÒûÏà¹Ø	111.721973	40.817436	50000	471	150105
B0FFKJ1IIM	¸â±ýµê	111.720214	40.81755	50800	471	150105
B0FFIABEIL	º£ÏÊ¾ÆÂ¥	111.719748	40.825594	50119	471	150105
B0G396J1Z5	ÖÐ²ÍÌü	111.72128	40.818082	50100	471	150105
B0HUMASOUP	ÖÐ²ÍÌü	111.717192	40.821669	50100	471	150105
B0HROZIHLN	²ÍÒûÏà¹Ø	111.724042	40.826587	50000	471	150105
B0HGUGD7RI	¿ì²ÍÌü	111.71705	40.82163	50300	471	150105
B0H1UDX8HN	²ÍÒûÏà¹Ø	111.717477	40.824545	50000	471	150105
B0G36ROFN9	²ÍÒûÏà¹Ø	111.720535	40.817147	50000	471	150105
B0G2COCO23	ÖÐ²ÍÌü	111.722501	40.817572	50100	471	150105
B0G2CH71DD	É½¶«²Ë(Â³²Ë)	111.723773	40.82583	50104	471	150105
B0FFMBHSTH	¿ì²ÍÌü	111.723683	40.826492	50300	471	150105
B0FFI6G9UO	ÖÐ²ÍÌü	111.717783	40.825157	50100	471	150105
B0H1M7ZNKG	ÖÐ²ÍÌü	111.717639	40.826213	50100	471	150105
B0FFKT4B0H	º«¹úÁÏÀí	111.718388	40.817119	50203	471	150105
B0FFJZC9R3	¸â±ýµê	111.721502	40.817337	50800	471	150105
B0H61NMVHV	¿ì²ÍÌü	111.717667	40.826586	50300	471	150105
B0FFKSYORH	ÖÐ²ÍÌü	111.717638	40.826668	50100	471	150105
B0HRO7M6VF	ÖÐ²ÍÌü	111.71776	40.826484	50100	471	150105
B0FFHBXSHX	»ð¹øµê	111.724043	40.825981	50117	471	150105
B0FFKXUKZA	²ÍÒûÏà¹Ø	111.782543	40.865621	50000	471	150102
B0FFHQ81Y7	¿ì²ÍÌü	111.776883	40.863844	50300	471	150102
B0FFK6O1WS	²ÍÒûÏà¹Ø	111.781921	40.865783	50000	471	150102
B0GUNXL8X6	ÖÐ²ÍÌü	111.782067	40.865796	50100	471	150102
B0G2AXCM1L	²ÍÒûÏà¹Ø	111.781869	40.865751	50000	471	150102
B0G0ZMWXON	ÖÐ²ÍÌü	111.782919	40.866311	50100	471	150102
B0H1ML0L7A	Î÷²ÍÌü(×ÛºÏ·çÎ¶)	111.718415	40.814338	50201	471	150105
B0HD9X2GWN	²ÍÒûÏà¹Ø	111.721702	40.815538	50000	471	150105
B0HROCMY72	¿ì²ÍÌü	111.721965	40.815706	50300	471	150105
B0FFMEXZHA	ÖÐ²ÍÌü	111.721599	40.815863	50100	471	150105
B0HROCL297	ÖÐ²ÍÌü	111.717247	40.813954	50100	471	150105
B0FFGSIJIW	ÖÐ²ÍÌü	111.718156	40.816656	50100	471	150105
B0G304GLCX	¿ì²ÍÌü	111.71698	40.8139	50300	471	150105
B0FFLM36X8	ÖÐ²ÍÌü	111.7213	40.816636	50100	471	150105
B0FFHP8GRU	ÌØÉ«/µØ·½·çÎ¶²ÍÌü	111.721834	40.816541	50118	471	150105
B0FFGSQH5F	»ð¹øµê	111.721342	40.816526	50117	471	150105
B0HAYAZN2P	ÀäÒûµê	111.721249	40.814802	50700	471	150105
B01D702WPN	ÌØÉ«/µØ·½·çÎ¶²ÍÌü	111.721445	40.816263	50118	471	150105
B0FFM9LPZO	²èÒÕ¹Ý	111.71914	40.814524	50600	471	150105
B01D70RPPD	ÌØÉ«/µØ·½·çÎ¶²ÍÌü	111.721428	40.816304	50118	471	150105
B0HGLAQ5N5	ÖÐ²ÍÌü	111.721286	40.816565	50100	471	150105
B0FFKOUGBP	ÖÐ²ÍÌü	111.722032	40.816006	50100	471	150105
B01D70PG6I	ÖÐ²ÍÌü	111.717072	40.81638	50100	471	150105
B0FFKYFHTW	ÖÐ²ÍÌü	111.721719	40.815552	50100	471	150105
B0FFJ01KIZ	ÖÐ²ÍÌü	111.718007	40.81202	50100	471	150105
B0HG0GV839	¿ì²ÍÌü	111.721815	40.814945	50300	471	150105
B0G1OZE2LJ	²ÍÒûÏà¹Ø	111.72208	40.815879	50000	471	150105
B0G02H6076	¸â±ýµê	111.72177	40.815887	50800	471	150105
B0HUTAY4GQ	ÖÐ²ÍÌü	111.721698	40.81575	50100	471	150105
B0HUCZU9LH	ÖÐ²ÍÌü	111.721585	40.815933	50100	471	150105
B0FFKQ7V3L	²ÍÒûÏà¹Ø	111.722044	40.816096	50000	471	150105
B0FFKSHDNI	²ÍÒûÏà¹Ø	111.722101	40.81582	50000	471	150105
B0FFLLE5AX	ÇåÕæ²Ë¹Ý	111.721409	40.8124	50121	471	150105
B0FFLB7A6Q	²èÒÕ¹Ý	111.721231	40.812356	50600	471	150105
B01D70R3AA	¿ì²ÍÌü	111.720839	40.812258	50300	471	150105
B0FFFY4OIP	ÖÐ²ÍÌü	111.71903	40.813145	50100	471	150105
B0H6PUQLH3	Íâ¹ú²ÍÌü	111.719173	40.81261	50200	471	150105
B01D70P4YO	×ÛºÏ¾ÆÂ¥	111.719185	40.812323	50101	471	150105
B01D70QPB5	ÖÐ²ÍÌü	111.717385	40.811789	50100	471	150105
B0FFHNH6QY	ÖÐ²ÍÌü	111.717521	40.811821	50100	471	150105
B0FFJ01KJ0	¹ã¶«²Ë(ÔÁ²Ë)	111.717966	40.812011	50103	471	150105
B0FFL7BYML	²èÒÕ¹Ý	111.721409	40.8124	50600	471	150105
B0G3VBC04Q	ÖÐ²ÍÌü	111.717447	40.811345	50100	471	150105
B0FFGHJ90P	ÌØÉ«/µØ·½·çÎ¶²ÍÌü	111.722243	40.815516	50118	471	150105
B0FFGZPG7P	²ÍÒûÏà¹Ø	111.721738	40.815411	50000	471	150105
B0G3AGC0VW	ÖÐ²ÍÌü	111.721702	40.815538	50100	471	150105
B01D70P5Z7	²èÒÕ¹Ý	111.722073	40.815896	50600	471	150105
B0FFG08RU7	ÖÐ²ÍÌü	111.721386	40.816412	50100	471	150105
B0FFI0QARU	ÖÐ²ÍÌü	111.722245	40.815536	50100	471	150105
B0FFJE58YJ	ÖÐ²ÍÌü	111.718245	40.814385	50100	471	150105
B0FFI9F8EW	ÖÐ²ÍÌü	111.722136	40.815727	50100	471	150105
B0G3AGAGXJ	¿ì²ÍÌü	111.717453	40.812805	50300	471	150105
B0FFIZWLCF	ÖÐ²ÍÌü	111.721993	40.816112	50100	471	150105
B0FFM7RT2H	¿ì²ÍÌü	111.722189	40.815627	50300	471	150105
B0H1M92SNM	¿ì²ÍÌü	111.719212	40.812532	50300	471	150105
B0FFH0B97P	²ÍÒûÏà¹Ø	111.721506	40.816104	50000	471	150105
B0HROCIDIB	¿ì²ÍÌü	111.72251	40.813989	50300	471	150105
B0FFI8YUJH	ÖÐ²ÍÌü	111.719175	40.812617	50100	471	150105
B0FFJO81SH	ÖÐ²ÍÌü	111.722228	40.815583	50100	471	150105
B0FFIAT889	¿ì²ÍÌü	111.722108	40.815803	50300	471	150105
B0H1NA7HUM	²ÍÒûÏà¹Ø	111.721938	40.816261	50000	471	150105
B0HROCMAM1	ÌØÉ«/µØ·½·çÎ¶²ÍÌü	111.722002	40.81624	50118	471	150105
B0HDSL668M	²ÍÒûÏà¹Ø	111.721309	40.816549	50000	471	150105
B0H1NZ8B4M	²ÍÒûÏà¹Ø	111.721301	40.81657	50000	471	150105
B0G30BG862	¿ì²ÍÌü	111.721919	40.816311	50300	471	150105
B0G2C57HCI	ÖÐ²ÍÌü	111.721307	40.816619	50100	471	150105
B0FFMC8LP7	ÖÐ²ÍÌü	111.721209	40.816763	50100	471	150105
B0G3U72MMB	ÖÐ²ÍÌü	111.718192	40.816637	50100	471	150105
B0HRO7N0U9	ÖÐ²ÍÌü	111.717105	40.816415	50100	471	150105
B0HR3CBILR	²ÍÒûÏà¹Ø	111.721624	40.815672	50000	471	150105
B0FFM6EXGZ	¿ì²ÍÌü	111.579501	40.765621	50300	471	150121
B0G0H6DS0F	¿ì²ÍÌü	111.721956	40.865112	50300	471	150102
B0H1M9283P	ÇåÕæ²Ë¹Ý	111.723059	40.86373	50121	471	150102
B0G064MISG	²èÒÕ¹Ý	111.724734	40.859001	50600	471	150102
B0HA69ESH5	¿ì²ÍÌü	111.724462	40.859083	50300	471	150102
B0FFI8Z7K6	ÖÐ²ÍÌü	111.726463	40.858707	50100	471	150102
B0H6L4BNWD	²ÍÒûÏà¹Ø	111.724487	40.867508	50000	471	150102
B0G2C7AQM2	²ÍÒûÏà¹Ø	111.725789	40.866735	50000	471	150102
B0GRVYSZVF	ÖÐ²ÍÌü	111.725478	40.86646	50100	471	150102
B0G1SK7NZW	ÖÐ²ÍÌü	111.719608	40.857276	50100	471	150102
B0FFG9I1IX	ÖÐ²ÍÌü	111.217568	40.213523	50100	471	150122
B0FFL9LNXW	ÖÐ²ÍÌü	111.430657	40.417094	50100	471	150122
B01D70OVOK	¿ì²ÍÌü	112.013279	40.897001	50300	471	150105
B0G0R5CKFQ	ÖÐ²ÍÌü	112.013341	40.897028	50100	471	150105
B0FFL2LN2B	¿ì²ÍÌü	112.013586	40.896988	50300	471	150105
B0FFIB5H0L	¿ì²ÍÌü	111.655388	40.751228	50300	471	150104
B0G31SWJPK	ÖÐ²ÍÌü	111.635653	40.060905	50100	471	150124
B0FFHBQD7O	ÖÐ²ÍÌü	111.636367	40.061752	50100	471	150124
B0GUKSDSW0	ÖÐ²ÍÌü	111.635689	40.060349	50100	471	150124
B0G0M1NCHA	ÖÐ²ÍÌü	111.636751	40.062071	50100	471	150124
B0FFKVUZ93	ÖÐ²ÍÌü	111.869554	40.871558	50100	471	150105
B0G2P6FU7M	²ÍÒûÏà¹Ø	111.386452	40.076635	50000	471	150124
B0G1TXVOKF	¿ì²ÍÌü	111.771182	40.50676	50300	471	150121
B0GU190ISI	ÖÐ²ÍÌü	111.383067	40.283291	50100	471	150122
B0G21HA3QO	ÖÐ²ÍÌü	111.383263	40.283287	50100	471	150122
B0GUZ1HWSK	ÖÐ²ÍÌü	111.382656	40.283662	50100	471	150122
B0H1HHTTHP	ÖÐ²ÍÌü	111.384702	40.280732	50100	471	150122
B0G2BC9YXP	ÖÐ²ÍÌü	111.578384	40.789512	50100	471	150103
B0FFKV0HRF	¿ì²ÍÌü	111.57923	40.78925	50300	471	150104
B0HDTZKWDT	ÖÐ²ÍÌü	111.578378	40.789512	50100	471	150103
B0FFM1MRSQ	ÖÐ²ÍÌü	111.580015	40.78912	50100	471	150104
B0HG6XFKHT	ÖÐ²ÍÌü	111.579168	40.789516	50100	471	150103
B01D70QOH6	×ÛºÏ¾ÆÂ¥	111.851109	40.860293	50101	471	150105
B0FFIIWDD5	ÖÐ²ÍÌü	111.851576	40.860513	50100	471	150105
B0FFL2OYWF	ÖÐ²ÍÌü	111.850174	40.860652	50100	471	150105
B0GRGOSXPN	²ÍÒûÏà¹Ø	111.851271	40.860627	50000	471	150105
B0FFIZJEEP	ÖÐ²ÍÌü	111.849061	40.861082	50100	471	150105
B0G2GKJ9N6	²ÍÒûÏà¹Ø	111.849397	40.860949	50000	471	150105
B0FFIIWMTW	ÖÐ²ÍÌü	111.848671	40.861235	50100	471	150105
B0H1OMR25Y	ÖÐ²ÍÌü	111.848612	40.861163	50100	471	150105
B0FFKOV9WV	ÖÐ²ÍÌü	111.8488	40.861184	50100	471	150105
B0FFMH2680	²ÍÒûÏà¹Ø	111.850983	40.865665	50000	471	150105
B0FFLARVF7	²èÒÕ¹Ý	111.850989	40.865635	50600	471	150105
B0G2GKJGNV	²ÍÒûÏà¹Ø	111.851499	40.865712	50000	471	150105
B01D702JCQ	ÖÐ²ÍÌü	111.701245	40.832018	50100	471	150102
B0FFG63CR9	ÖÐ²ÍÌü	111.701253	40.831963	50100	471	150102
B0G26GIZZM	¿ì²ÍÌü	111.701493	40.831378	50300	471	150102
B01D702KUU	ÖÐ²ÍÌü	111.701511	40.83129	50100	471	150102
B01D701JU2	ÖÐ²ÍÌü	111.700482	40.832822	50100	471	150102
B01D70PIRH	ÖÐ²ÍÌü	111.701779	40.83275	50100	471	150102
B0FFFZ0AJ6	ÖÐ²ÍÌü	111.700904	40.832078	50100	471	150102
B0FFI9PD1E	²ÍÒûÏà¹Ø	111.70158	40.832694	50000	471	150102
B0FFHMUXFP	ÖÐ²ÍÌü	111.701116	40.831473	50100	471	150102
B01D701P0W	¸â±ýµê	111.700256	40.832363	50800	471	150102
B01D702L0J	ÖÐ²ÍÌü	111.700823	40.83226	50100	471	150102
B01D702JEL	¸â±ýµê	111.70205	40.832828	50800	471	150102
B01D702KTL	ÖÐ²ÍÌü	111.702172	40.829937	50100	471	150102
B01D70PGR8	ÔÆ¹ó²Ë	111.701967	40.832825	50114	471	150102
B0FFF3Z8RT	ÖÐ²ÍÌü	111.700333	40.832384	50100	471	150102
B0FFJCEJEM	¿ì²ÍÌü	111.701262	40.831835	50300	471	150102
B0FFHTRUXB	ÌØÉ«/µØ·½·çÎ¶²ÍÌü	111.699013	40.832406	50118	471	150102
B0G37C8IUV	¸â±ýµê	111.701371	40.832635	50800	471	150102
B01D701S3L	²ÍÒûÏà¹Ø	111.701116	40.832563	50000	471	150102
B0FFFE0I1Z	ÖÐ²ÍÌü	111.701079	40.83225	50100	471	150102
B01D702L0F	ÖÐ²ÍÌü	111.700794	40.832304	50100	471	150102
B0FFHYKC10	ÖÐ²ÍÌü	111.699844	40.833521	50100	471	150102
B0FFF3ZDY6	¸â±ýµê	111.701552	40.832694	50800	471	150102
B01D7028FV	ÖÐ²ÍÌü	111.699273	40.83476	50100	471	150102
B0FFH1BURE	ÖÐ²ÍÌü	111.698078	40.827357	50100	471	150102
B0HRO7KVF9	ÈÕ±¾ÁÏÀí	111.697089	40.827847	50202	471	150102
B0HB7X3W36	¿ì²ÍÌü	111.706786	40.835645	50300	471	150102
B0FFKKSP1B	²ÍÒûÏà¹Ø	111.706705	40.835905	50000	471	150102
B0FFJOLHTA	»ð¹øµê	111.699968	40.833204	50117	471	150102
B0FFFV06WC	¸â±ýµê	111.701388	40.83264	50800	471	150102
B0FFG2U96G	ÖÐ²ÍÌü	111.705608	40.832979	50100	471	150102
B0FFI9PDT3	²ÍÒûÏà¹Ø	111.700341	40.832386	50000	471	150102
B0FFIYASTV	ÖÐ²ÍÌü	111.701498	40.831351	50100	471	150102
B0FFH1YCNH	ÀäÒûµê	111.703278	40.833132	50700	471	150102
B0GULHRDMP	ÖÐ²ÍÌü	111.699784	40.832622	50100	471	150102
B0FFL7RD72	Î÷±±²Ë	111.703632	40.830171	50115	471	150102
B0FFJIVP1V	²ÍÒûÏà¹Ø	111.702147	40.830016	50000	471	150102
B0HGXYYIMN	»ð¹øµê	111.699986	40.833205	50117	471	150102
B0G119DSI4	²ÍÒûÏà¹Ø	111.703383	40.833465	50000	471	150102
B01D702NAA	ÖÐ²ÍÌü	111.699903	40.833387	50100	471	150102
B0FFHUEUFV	ÌØÉ«/µØ·½·çÎ¶²ÍÌü	111.698997	40.832376	50118	471	150102
B0FFHDGXLH	¶«±±²Ë	111.699444	40.832556	50113	471	150102
B0GRJRPJSL	¿ì²ÍÌü	111.700518	40.83245	50300	471	150102
B0HD27E8JT	ÖÐ²ÍÌü	111.699613	40.832506	50100	471	150102
B0G116BH00	ÖÐ²ÍÌü	111.70343	40.833176	50100	471	150102
B0FFGHS81B	ÇåÕæ²Ë¹Ý	111.70551	40.833231	50121	471	150102
B0FFI7B3O4	ÖÐ²ÍÌü	111.705056	40.833559	50100	471	150102
B0FFIZHIDC	ÀäÒûµê	111.705591	40.833023	50700	471	150102
B01D702NAD	ÖÐ²ÍÌü	111.699667	40.834242	50100	471	150102
B0FFFQ67XN	ÖÐ²ÍÌü	111.702327	40.832901	50100	471	150102
B0FFFOTH7I	ÖÐ²ÍÌü	111.699542	40.832581	50100	471	150102
B0FFHUMMWG	ÖÐ²ÍÌü	111.699205	40.832092	50100	471	150102
B0FFJLWZEC	²ÍÒûÏà¹Ø	111.700777	40.832895	50000	471	150102
B0FFKOWP29	²ÍÒûÏà¹Ø	111.702157	40.833176	50000	471	150102
B0FFIZKWPN	ÖÐ²ÍÌü	111.700878	40.832179	50100	471	150102
B01D70P6GT	²ÍÒûÏà¹Ø	111.703531	40.833193	50000	471	150102
B0FFLNMT8U	¿ì²ÍÌü	111.701326	40.83195	50300	471	150102
B0FFKFFCFV	²ÍÒûÏà¹Ø	111.697704	40.831961	50000	471	150102
B0FFLKBTJV	»ð¹øµê	111.698374	40.830919	50117	471	150102
B0GR36HLQ2	ÇåÕæ²Ë¹Ý	111.698344	40.830999	50121	471	150102
B0FFH80E6K	ÖÐ²ÍÌü	111.701337	40.832625	50100	471	150102
B0FFGOM7PN	ÖÐ²ÍÌü	111.699987	40.833163	50100	471	150102
B0GD5R4R77	¸â±ýµê	111.705375	40.829758	50800	471	150105
B01D702M93	ÖÐ²ÍÌü	111.699483	40.834103	50100	471	150102
B0FFL7DKBI	¿ì²ÍÌü	111.699696	40.833835	50300	471	150102
B0FFHRFWM7	ÖÐ²ÍÌü	111.703221	40.833464	50100	471	150102
B0FFHNYC7U	ÖÐ²ÍÌü	111.699575	40.832589	50100	471	150102
B0FFI9PDK9	²ÍÒûÏà¹Ø	111.701472	40.832663	50000	471	150102
B0FFFSBTJ9	ÇåÕæ²Ë¹Ý	111.705843	40.833806	50121	471	150102
B0FFHWYGO8	ÖÐ²ÍÌü	111.705034	40.829502	50100	471	150105
B0FFKKCMRN	¸â±ýµê	111.701456	40.832659	50800	471	150102
B0FFL7B6RU	¿ì²ÍÌü	111.700802	40.832326	50300	471	150102
B0FFI7QOGT	²ÍÒûÏà¹Ø	111.705494	40.833273	50000	471	150102
B0FFG1B044	ÐÝÏÐ²ÍÒû³¡Ëù	111.69731	40.830209	50400	471	150102
B0FFFRTSAW	²ÍÒûÏà¹Ø	111.700693	40.832477	50000	471	150102
B01D70PF1R	ÐÝÏÐ²ÍÒû³¡Ëù	111.706307	40.831957	50400	471	150102
B0H6PDP533	²ÍÒûÏà¹Ø	111.700454	40.832404	50000	471	150102
B0FFKPHU1K	²ÍÒûÏà¹Ø	111.699193	40.835149	50000	471	150102
B0FFG1EKLT	ÖÐ²ÍÌü	111.701013	40.832954	50100	471	150102
B01D702N3V	ÖÐ²ÍÌü	111.70391	40.833641	50100	471	150102
B0FFKFVA89	ÖÐ²ÍÌü	111.699201	40.835119	50100	471	150102
B0H1M7ZMFQ	²ÍÒûÏà¹Ø	111.701014	40.832064	50000	471	150102
B0H6MSGKM4	²ÍÒûÏà¹Ø	111.697136	40.830774	50000	471	150102
B0FFKTCM0Z	ÌØÉ«/µØ·½·çÎ¶²ÍÌü	111.699133	40.835305	50118	471	150102
B0HUM5UXFE	¿ì²ÍÌü	111.70092	40.832001	50300	471	150102
B0HU7NUN7C	ÖÐ²ÍÌü	111.700243	40.832687	50100	471	150102
B0HAJR7FFC	²ÍÒûÏà¹Ø	111.706463	40.831313	50000	471	150102
B0FFGNU41P	ËÄ´¨²Ë(´¨²Ë)	111.698803	40.836688	50102	471	150102
B0G35UU6W3	ÖÐ²ÍÌü	111.706068	40.833855	50100	471	150102
B0FFHRQ20E	ÌðÆ·µê	111.698364	40.827486	50900	471	150102
B0FFKKSSWP	²ÍÒûÏà¹Ø	111.699242	40.836721	50000	471	150102
B0HU5CNC9X	ÀäÒûµê	111.698269	40.829759	50700	471	150102
B0FFKRJR2K	¿ì²ÍÌü	111.699248	40.83673	50300	471	150102
B0FFG0J2A4	ÖÐ²ÍÌü	111.698768	40.83667	50100	471	150102
B0FFH0EIPZ	ÖÐ²ÍÌü	111.706207	40.833885	50100	471	150102
B0HDAHXAN4	²ÍÒûÏà¹Ø	111.697143	40.830458	50000	471	150102
B0FFMB5T21	²ÍÒûÏà¹Ø	111.703196	40.833112	50000	471	150102
B0FFHNO3KD	ÖÐ²ÍÌü	111.706671	40.834324	50100	471	150102
B0FFH5RS56	¿ì²ÍÌü	111.699817	40.832956	50300	471	150102
B0HD990ZE5	²ÍÒûÏà¹Ø	111.699883	40.83344	50000	471	150102
B0H1CL376T	¸â±ýµê	111.698788	40.83164	50800	471	150102
B0G399SRNJ	ÖÐ²ÍÌü	111.702716	40.833363	50100	471	150102
B0G0G7K6HD	ÖÐ²ÍÌü	111.700117	40.832854	50100	471	150102
B0HGNKJEJH	²ÍÒûÏà¹Ø	111.69973	40.833166	50000	471	150102
B0HGNKJ71S	¿ì²ÍÌü	111.69996	40.83323	50300	471	150102
B0G02P0MWC	ÐÇ°Í¿Ë¿§·È	111.699277	40.827933	50501	471	150102
B0FFMCDP6D	ÖÐ²ÍÌü	111.706261	40.836026	50100	471	150102
B0FFKB2QD0	¿ì²ÍÌü	111.7066	40.829672	50300	471	150105
B0FFGRFXF6	²ÍÒûÏà¹Ø	111.699751	40.833114	50000	471	150102
B0HALA3XXU	²ÍÒûÏà¹Ø	111.700507	40.832429	50000	471	150102
B0FFKVYGJ2	ÖÐ²ÍÌü	111.70314	40.833099	50100	471	150102
B0FFKJ5OSS	Âóµ±ÀÍ	111.699657	40.827785	50302	471	150102
B0GU71ML40	ÖÐ²ÍÌü	111.703519	40.830343	50100	471	150102
B0FFIZKW53	ÖÐ²ÍÌü	111.700905	40.832102	50100	471	150102
B0G3J61Z7T	²ÍÒûÏà¹Ø	111.705216	40.83361	50000	471	150102
B0FFF2IRY6	²ÍÒûÏà¹Ø	111.699123	40.83207	50000	471	150102
B0HBYOJLIC	¿ì²ÍÌü	111.700639	40.83224	50300	471	150102
B0GKNZ6XYM	ÖÐ²ÍÌü	111.698344	40.827963	50100	471	150102
B0FFKK70B5	ÖÐ²ÍÌü	111.699689	40.83262	50100	471	150102
B0FFK05949	²ÍÒûÏà¹Ø	111.706753	40.835787	50000	471	150102
B0GRYYRSIR	ÌðÆ·µê	111.701895	40.828871	50900	471	150105
B0HG64COH6	ÖÐ²ÍÌü	111.702385	40.832915	50100	471	150102
B0H16DXV4E	ÖÐ²ÍÌü	111.700555	40.832445	50100	471	150102
B0FFJ5RT3A	¿ì²ÍÌü	111.700634	40.832461	50300	471	150102
B0H6T64ZQU	¸â±ýµê	111.705498	40.833111	50800	471	150102
B0G0NUWY8D	»ð¹øµê	111.699155	40.835213	50117	471	150102
B0FFH1KWG8	ÖÐ²ÍÌü	111.696968	40.827745	50100	471	150102
B0G06PN0J1	ÖÐ²ÍÌü	111.705509	40.833236	50100	471	150102
B0FFKZWR5A	²ÍÒûÏà¹Ø	111.705542	40.83315	50000	471	150102
B0FFLC2K56	²ÍÒûÏà¹Ø	111.706808	40.834359	50000	471	150102
B0HAS779Z3	ÖÐ²ÍÌü	111.698426	40.836619	50100	471	150102
B0FFG2YZ9P	ÖÐ²ÍÌü	111.697112	40.836202	50100	471	150102
B0H1M7ZNE8	²ÍÒûÏà¹Ø	111.705478	40.833185	50000	471	150102
B0H1K73JN4	²èÒÕ¹Ý	111.697449	40.83197	50600	471	150102
B0GDLRKV0A	²ÍÒûÏà¹Ø	111.703817	40.830223	50000	471	150102
B0G3F5JMAB	¶«±±²Ë	111.705424	40.833505	50113	471	150102
B0HD991LUP	²ÍÒûÏà¹Ø	111.705515	40.833219	50000	471	150102
B0FFM9791K	ÖÐ²ÍÌü	111.699474	40.834236	50100	471	150102
B0HRHU2PNP	¸â±ýµê	111.697472	40.82795	50800	471	150102
B0HB24TY2H	²ÍÒûÏà¹Ø	111.705442	40.83345	50000	471	150102
B0G064LKMP	¿ì²ÍÌü	111.699414	40.836758	50300	471	150102
B0HROCKKB4	²ÍÒûÏà¹Ø	111.705037	40.835799	50000	471	150102
B0HDDLBU8Y	²ÍÒûÏà¹Ø	111.706543	40.831384	50000	471	150102
B0H1M916FH	ÖÐ²ÍÌü	111.698666	40.828155	50100	471	150102
B0FFMB11NQ	²ÍÒûÏà¹Ø	111.701771	40.836323	50000	471	150102
B0FFGKHOBR	ÖÐ²ÍÌü	111.706514	40.83607	50100	471	150102
B0H1M7XMVO	ÌØÉ«/µØ·½·çÎ¶²ÍÌü	111.699383	40.836715	50118	471	150102
B0HDLSWPN8	ÖÐ²ÍÌü	111.70672	40.835898	50100	471	150102
B0G2T188AB	²ÍÒûÏà¹Ø	111.697127	40.830797	50000	471	150102
B0H1MLZSF2	ÖÐ²ÍÌü	111.69707	40.83073	50100	471	150102
B0G3A487HY	ÖÐ²ÍÌü	111.699223	40.835016	50100	471	150102
B0G221V2EJ	²ÍÒûÏà¹Ø	111.69726	40.830307	50000	471	150102
B0HD161NL2	²ÍÒûÏà¹Ø	111.701076	40.835916	50000	471	150102
B0HROCLAIE	ÖÐ²ÍÌü	111.70616	40.83601	50100	471	150102
B0GUZOJQHX	ÖÐ²ÍÌü	111.706758	40.835928	50100	471	150102
B0HRO7MTTN	²ÍÒûÏà¹Ø	111.698422	40.827893	50000	471	150102
B0HUAS16I8	ÖÐ²ÍÌü	111.698204	40.836437	50100	471	150102
B0HUA56HOJ	ÖÐ²ÍÌü	111.698629	40.836636	50100	471	150102
B0HROCMBFW	ÖÐ²ÍÌü	111.698712	40.836636	50100	471	150102
B0HBRX6UP3	ÖÐ²ÍÌü	111.706696	40.835967	50100	471	150102
B0G221WVJ6	ÖÐ²ÍÌü	111.698583	40.836623	50100	471	150102
B0FFKK73GX	ÇåÕæ²Ë¹Ý	111.69871	40.836656	50121	471	150102
B0FFI9PFZC	ÖÐ²ÍÌü	111.698278	40.836452	50100	471	150102
B0H1ML0XLK	ÖÐ²ÍÌü	111.706641	40.836065	50100	471	150102
B0H1M92LPD	²ÍÒûÏà¹Ø	111.700244	40.836765	50000	471	150102
B0HD9917B2	ÖÐ²ÍÌü	111.70599	40.83598	50100	471	150102
B0H1M916X8	ÖÐ²ÍÌü	111.696876	40.836404	50100	471	150102
B0FFKT9YXI	¿ì²ÍÌü	111.706208	40.836031	50300	471	150102
B0G27OG6GS	ÖÐ²ÍÌü	111.744495	40.697518	50100	471	150105
B01D702FTS	²ÍÒûÏà¹Ø	111.68215	40.801718	50000	471	150105
B0FFGHN00J	¸â±ýµê	111.681942	40.802129	50800	471	150105
B0FFHOF9WD	²ÍÒûÏà¹Ø	111.681878	40.801718	50000	471	150105
B0FFFSFG57	²ÍÒûÏà¹Ø	111.682018	40.801991	50000	471	150105
B0FFFZ4L79	²ÍÒûÏà¹Ø	111.681978	40.801532	50000	471	150105
B01D702FWY	ÖÐ²ÍÌü	111.682417	40.801207	50100	471	150105
B0FFG1DSJA	ÇåÕæ²Ë¹Ý	111.682228	40.801562	50121	471	150105
B0FFI9971F	ÌØÉ«/µØ·½·çÎ¶²ÍÌü	111.682046	40.801942	50118	471	150105
B01D701QIS	¸â±ýµê	111.681321	40.802561	50800	471	150105
B0FFM5PY5M	¿ì²ÍÌü	111.682524	40.800949	50300	471	150105
B0FFKRLZHJ	²ÍÒûÏà¹Ø	111.680645	40.802379	50000	471	150105
B0FFGO13I9	ÌØÉ«/µØ·½·çÎ¶²ÍÌü	111.682357	40.800654	50118	471	150105
B0FFG0WTFH	¸â±ýµê	111.682592	40.802562	50800	471	150105
B0FFFD3KZ3	ÖÐ²ÍÌü	111.681	40.804345	50100	471	150105
B0FFGEMKUH	¿§·ÈÌü	111.681113	40.804098	50500	471	150105
B0FFIG3KOK	¿ì²ÍÌü	111.680486	40.802056	50300	471	150105
B01D702I7Z	ÖÐ²ÍÌü	111.681546	40.803013	50100	471	150105
B0FFI996VV	ÌØÉ«/µØ·½·çÎ¶²ÍÌü	111.679507	40.802059	50118	471	150105
B0FFHE96OC	ÖÐ²ÍÌü	111.681325	40.803733	50100	471	150105
B01D701UD7	ÌØÉ«/µØ·½·çÎ¶²ÍÌü	111.680612	40.802371	50118	471	150105
B0FFF54MA0	ÖÐ²ÍÌü	111.682235	40.802459	50100	471	150105
B0FFM5BO29	²ÍÒûÏà¹Ø	111.682	40.801925	50000	471	150105
B01D701JWE	ÌØÉ«/µØ·½·çÎ¶²ÍÌü	111.679642	40.802105	50118	471	150105
B0FFKQ02OY	ÖÐ²ÍÌü	111.68271	40.80063	50100	471	150105
B0FFK3FWO6	»ð¹øµê	111.682498	40.800368	50117	471	150105
B0FFH09NQ6	¿ì²ÍÌü	111.681021	40.804299	50300	471	150105
B01D70P6MN	»ð¹øµê	111.684861	40.799115	50117	471	150105
B0FFH0BL7H	ÖÐ²ÍÌü	111.683701	40.803616	50100	471	150105
B0GUYS38S0	²ÍÒûÏà¹Ø	111.682397	40.800576	50000	471	150105
B01D702F4Z	ÖÐ²ÍÌü	111.68279	40.80045	50100	471	150105
B01D702FVT	¶«±±²Ë	111.679948	40.805654	50113	471	150105
B0FFF3YG61	ÖÐ²ÍÌü	111.680317	40.804954	50100	471	150105
B01D702F49	ÇåÕæ²Ë¹Ý	111.682759	40.80052	50121	471	150105
B0FFIAX8IO	²ÍÒûÏà¹Ø	111.680761	40.80492	50000	471	150105
B0HA27RCYV	²ÍÒûÏà¹Ø	111.681253	40.803808	50000	471	150105
B0FFFQXKOG	ÖÐ²ÍÌü	111.681333	40.803714	50100	471	150105
B0FFL7DRVX	²ÍÒûÏà¹Ø	111.681147	40.804022	50000	471	150105
B0FFI998IX	ÖÐ²ÍÌü	111.682914	40.800167	50100	471	150105
B01D702F5G	ÖÐ²ÍÌü	111.68291	40.800176	50100	471	150105
B0FFFQCHDC	ÖÐ²ÍÌü	111.683962	40.803681	50100	471	150105
B0HAV7A1MG	²ÍÒûÏà¹Ø	111.68215	40.801085	50000	471	150105
B0FFHU8VGV	¸â±ýµê	111.680159	40.805344	50800	471	150105
B01D70PFUR	ÇåÕæ²Ë¹Ý	111.682657	40.800067	50121	471	150105
B0FFG63C1T	ÖÐ²ÍÌü	111.677562	40.801683	50100	471	150104
B01D702FAX	ÖÐ²ÍÌü	111.683321	40.80327	50100	471	150105
B0FFM97JDE	ÖÐ²ÍÌü	111.680885	40.802428	50100	471	150105
B0FFL7D8ML	ÖÐ²ÍÌü	111.681262	40.80379	50100	471	150105
B0GRDOKB59	¸â±ýµê	111.683268	40.799559	50800	471	150105
B0FFG3Q1C5	ÖÐ²ÍÌü	111.684571	40.804076	50100	471	150105
B0FFHZVMU1	ÖÐ²ÍÌü	111.68318	40.799719	50100	471	150105
B0FFKQADQR	ÖÐ²ÍÌü	111.682511	40.804495	50100	471	150105
B01D702JUN	ÖÐ²ÍÌü	111.684526	40.804059	50100	471	150105
B0FFMEWVQL	°²»Õ²Ë(»Õ²Ë)	111.679461	40.801641	50109	471	150105
B0FFK1LD23	²ÍÒûÏà¹Ø	111.681183	40.797192	50000	471	150105
B0FFHEVH6G	ÖÐ²ÍÌü	111.684279	40.804048	50100	471	150105
B0FFIGELCN	²ÍÒûÏà¹Ø	111.681885	40.805148	50000	471	150105
B01D701R97	ÖÐ²ÍÌü	111.680328	40.802298	50100	471	150105
B0FFJDLQ4J	¿ì²ÍÌü	111.680683	40.798756	50300	471	150105
B0FFFPJ0Q5	ÔÆ¹ó²Ë	111.682467	40.80049	50114	471	150105
B0FFFSRTL3	»ð¹øµê	111.683449	40.803542	50117	471	150105
B01D702J8R	ÖÐ²ÍÌü	111.685889	40.79936	50100	471	150105
B0FFLDEC38	¶«±±²Ë	111.680704	40.802052	50113	471	150105
B0FFI99B4F	ÇåÕæ²Ë¹Ý	111.681378	40.802568	50121	471	150105
B01D702K9L	ÖÐ²ÍÌü	111.684368	40.804025	50100	471	150105
B0FFGWFCMS	¿ì²ÍÌü	111.680921	40.797397	50300	471	150105
B0FFMC3HSG	²ÍÒûÏà¹Ø	111.681074	40.797648	50000	471	150105
B0FFLOYIJ2	×ÛºÏ¾ÆÂ¥	111.686458	40.799536	50101	471	150105
B01D70PJ1I	ÖÐ²ÍÌü	111.679016	40.798307	50100	471	150104
B01D701JY8	²ÍÒûÏà¹Ø	111.684284	40.80299	50000	471	150105
B0FFK0ATU5	ÌØÉ«/µØ·½·çÎ¶²ÍÌü	111.681061	40.797315	50118	471	150105
B0G2CC93AH	ÇåÕæ²Ë¹Ý	111.684399	40.804033	50121	471	150105
B0FFL9RWY3	ÖÐ²ÍÌü	111.681568	40.803028	50100	471	150105
B0FFIS5KEJ	¸â±ýµê	111.677484	40.801851	50800	471	150105
B01D701N9G	¿ì²ÍÌü	111.683236	40.802743	50300	471	150105
B0FFIDFZ46	ÀäÒûµê	111.681746	40.805427	50700	471	150105
B01D701MTJ	ÖÐ²ÍÌü	111.678978	40.798573	50100	471	150104
B0FFK9FIOE	²ÍÒûÏà¹Ø	111.686655	40.802368	50000	471	150105
B0FFHNSZLO	²ÍÒûÏà¹Ø	111.680273	40.805061	50000	471	150105
B0H6V7H02J	²ÍÒûÏà¹Ø	111.679964	40.79851	50000	471	150105
B0FFMCJOX2	¿ì²ÍÌü	111.685255	40.799281	50300	471	150105
B01D703DXV	ÉÏµº¿§·È	111.678583	40.806715	50502	471	150105
B0GDT7YN4U	¸â±ýµê	111.686132	40.800205	50800	471	150105
B0FFI0GOPN	²ÍÒûÏà¹Ø	111.679237	40.797409	50000	471	150104
B0FFIIZ7P2	Íâ¹ú²ÍÌü	111.678366	40.806481	50200	471	150105
B0FFFYUEDX	ÖÐ²ÍÌü	111.685836	40.799383	50100	471	150105
B0HDHHE7SJ	¹ã¶«²Ë(ÔÁ²Ë)	111.679169	40.797264	50103	471	150104
B0GUMM5IUM	²ÍÒûÏà¹Ø	111.68524	40.806012	50000	471	150105
B0HBGSEF9W	ÖÐ²ÍÌü	111.678777	40.797205	50100	471	150104
B0GRL5M5U6	ÖÐ²ÍÌü	111.682885	40.800233	50100	471	150105
B0G2C591G7	²ÍÒûÏà¹Ø	111.681317	40.803756	50000	471	150105
B01D702ZWN	ÇåÕæ²Ë¹Ý	111.686772	40.799599	50121	471	150105
B0GKO79V56	²ÍÒûÏà¹Ø	111.678999	40.797176	50000	471	150104
B0FFKT4QRG	²ÍÒûÏà¹Ø	111.683586	40.80358	50000	471	150105
B0FFKBZIG1	ÖÐ²ÍÌü	111.679608	40.806418	50100	471	150105
B0HGNKJ0KN	ÖÐ²ÍÌü	111.679222	40.79715	50100	471	150104
B0GKLMI1WY	²ÍÒûÏà¹Ø	111.68343	40.803537	50000	471	150105
B0GKC5TBM6	ÖÐ²ÍÌü	111.678996	40.797195	50100	471	150104
B0FFLPWOS8	¿ì²ÍÌü	111.679835	40.805907	50300	471	150105
B01D701MHW	¸â±ýµê	111.685862	40.80294	50800	471	150105
B0HAAC5G2J	²ÍÒûÏà¹Ø	111.681207	40.803539	50000	471	150105
B0GR17YWXS	»ð¹øµê	111.682935	40.80012	50117	471	150105
B0FFKHKN5H	ÇåÕæ²Ë¹Ý	111.677775	40.806631	50121	471	150105
B0FFKTAZGS	ÌØÉ«/µØ·½·çÎ¶²ÍÌü	111.682479	40.800419	50118	471	150105
B01D702FVU	ÖÐ²ÍÌü	111.680231	40.805167	50100	471	150105
B0FFL7DWC6	ÖÐ²ÍÌü	111.686766	40.799603	50100	471	150105
B0FFFYXX2O	ÖÐ²ÍÌü	111.686698	40.802198	50100	471	150105
B01D70QOFN	ÖÐ²ÍÌü	111.681443	40.797411	50100	471	150105
B0G3JD48ZH	²ÍÒûÏà¹Ø	111.681368	40.802576	50000	471	150105
B0FFL9344B	ÖÐ²ÍÌü	111.680996	40.804354	50100	471	150105
B0FFFRZ7DV	ÖÐ²ÍÌü	111.679868	40.802147	50100	471	150105
B0HGNKJTBN	¿ì²ÍÌü	111.678568	40.797321	50300	471	150104
B0GKHZY8KE	ÀäÒûµê	111.679271	40.797135	50700	471	150104
B0FFIXLQMM	¿ì²ÍÌü	111.680451	40.804669	50300	471	150105
B0GK7DZH3D	ÖÐ²ÍÌü	111.6788	40.797313	50100	471	150104
B0HUTAWKAO	¸â±ýµê	111.680577	40.798699	50800	471	150105
B0G3V4CO2S	ÖÐ²ÍÌü	111.678916	40.797046	50100	471	150104
B0HGNNK8PH	¿ì²ÍÌü	111.679621	40.797263	50300	471	150104
B0G3AABPLP	²ÍÒûÏà¹Ø	111.679998	40.798631	50000	471	150105
B0H14ZSEMD	¿ì²ÍÌü	111.679626	40.802093	50300	471	150105
B0FFFSWX8P	»ð¹øµê	111.67796	40.797994	50117	471	150104
B0FFKO3398	ÖÐ²ÍÌü	111.679816	40.805951	50100	471	150105
B0H65GLBF9	²ÍÒûÏà¹Ø	111.678896	40.7974	50000	471	150104
B0FFLM0IJY	ÖÐ²ÍÌü	111.67919	40.79735	50100	471	150104
B0FFHOVMMC	¿ì²ÍÌü	111.679842	40.805944	50300	471	150105
B0FFIB7MWM	ÖÐ²ÍÌü	111.683934	40.803862	50100	471	150105
B0HGNDLQUV	»ð¹øµê	111.678826	40.797126	50117	471	150104
B0FFK66U6G	»ð¹øµê	111.677011	40.80645	50117	471	150105
B0GU4RVJVG	»ð¹øµê	111.679656	40.806309	50117	471	150105
B0GKAM1APH	¿ì²ÍÌü	111.679222	40.797416	50300	471	150104
B0FFIS5VIP	ÖÐ²ÍÌü	111.683485	40.803552	50100	471	150105
B0FFKPW84Y	»ð¹øµê	111.682531	40.804448	50117	471	150105
B0FFIBZK1G	ÖÐ²ÍÌü	111.681028	40.799027	50100	471	150105
B0FFKG6BSO	²ÍÒûÏà¹Ø	111.676904	40.806376	50000	471	150105
B0GUCC9FS3	²ÍÒûÏà¹Ø	111.679986	40.801745	50000	471	150105
B0FFJ023ZY	¸â±ýµê	111.683836	40.80286	50800	471	150105
B0H6RLAJU4	¿ì²ÍÌü	111.683092	40.803859	50300	471	150105
B0H6JUEM1X	ÀäÒûµê	111.679223	40.797204	50700	471	150104
B01D702JX8	ÖÐ²ÍÌü	111.681053	40.798942	50100	471	150105
B0HANUO3JD	ÖÐ²ÍÌü	111.678521	40.797018	50100	471	150104
B0H1BM0BO3	ÖÐ²ÍÌü	111.681123	40.803145	50100	471	150105
B0GKA4YNEY	¿ÏµÂ»ù	111.678019	40.797241	50301	471	150104
B0FFGSGM1M	ÖÐ²ÍÌü	111.685098	40.803532	50100	471	150105
B0G2UC55E1	²ÍÒûÏà¹Ø	111.680507	40.802344	50000	471	150105
B0G0D7A0BM	ÖÐ²ÍÌü	111.679726	40.806153	50100	471	150105
B0G1ZM4MLX	×ÛºÏ¾ÆÂ¥	111.679761	40.799021	50101	471	150105
B0H1CL2ZTI	ÖÐ²ÍÌü	111.678591	40.801844	50100	471	150105
B0FFI971W4	ÌØÉ«/µØ·½·çÎ¶²ÍÌü	111.683923	40.803859	50118	471	150105
B0H6FA103A	²ÍÒûÏà¹Ø	111.679042	40.796991	50000	471	150104
B0FFLP6PPY	»ð¹øµê	111.683945	40.803863	50117	471	150105
B0GKRA9CI0	ÀäÒûµê	111.678687	40.797044	50700	471	150104
B0GKRDB8T3	Íâ¹ú²ÍÌü	111.67905	40.797303	50200	471	150104
B0GUOS3M7Z	ÀäÒûµê	111.680892	40.805283	50700	471	150105
B0HRV7YQHR	ÖÐ²ÍÌü	111.679843	40.806	50100	471	150105
B0FFKRN87H	¿ì²ÍÌü	111.682467	40.800444	50300	471	150105
B0HU51RC62	ÀäÒûµê	111.67937	40.801995	50700	471	150105
B0H1OMRGP5	¿ì²ÍÌü	111.679642	40.802087	50300	471	150105
B0FFKXT2Y9	¿ì²ÍÌü	111.682499	40.80017	50300	471	150105
B0GKRUDJ7P	¸â±ýµê	111.679152	40.797231	50800	471	150104
B0G3FCMCE9	¿ì²ÍÌü	111.682803	40.799347	50300	471	150105
B0G2T16XMQ	²ÍÒûÏà¹Ø	111.680911	40.802492	50000	471	150105
B0HG6CFWD1	¿ì²ÍÌü	111.678238	40.796919	50300	471	150104
B0G3SMV2K6	ÖÐ²ÍÌü	111.679755	40.806088	50100	471	150105
B0G2C58QFO	²ÍÒûÏà¹Ø	111.681436	40.803236	50000	471	150105
B0G2UC55DU	²ÍÒûÏà¹Ø	111.678392	40.801793	50000	471	150105
B0HG7LM0AJ	¸â±ýµê	111.679689	40.796553	50800	471	150104
B0FFK5Q8GQ	²ÍÒûÏà¹Ø	111.67693	40.806093	50000	471	150105
B0HR6N5POW	²ÍÒûÏà¹Ø	111.678141	40.80182	50000	471	150105
B0HA1RHT9L	ÖÐ²ÍÌü	111.684175	40.803984	50100	471	150105
B0HGNNJ0QO	ÖÐ²ÍÌü	111.679014	40.797146	50100	471	150104
B0HRGM88UX	¸â±ýµê	111.678818	40.797492	50800	471	150104
B0G0OZUJCX	²ÍÒûÏà¹Ø	111.677697	40.803032	50000	471	150105
B0FFIGF39D	¿ì²ÍÌü	111.679621	40.797263	50300	471	150104
B0G3MR2MBS	¿ì²ÍÌü	111.679955	40.805764	50300	471	150105
B0HG0ZVXGF	¿ì²ÍÌü	111.680992	40.797337	50300	471	150105
B0HD3ZOVS5	ÖÐ²ÍÌü	111.6799	40.797365	50100	471	150104
B0FFL7C5NG	¿ì²ÍÌü	111.681323	40.7981	50300	471	150105
B0G2UU379U	¿ì²ÍÌü	111.686356	40.805333	50300	471	150105
B0G09POGGH	ÖÐ²ÍÌü	111.679701	40.806341	50100	471	150105
B0FFKYE4CS	ÖÐ²ÍÌü	111.680938	40.797582	50100	471	150105
B0FFKIS8IV	ÖÐ²ÍÌü	111.681235	40.805344	50100	471	150105
B0H1GUV39Z	ÇåÕæ²Ë¹Ý	111.685063	40.799163	50121	471	150105
B0FFLKLHT1	¸â±ýµê	111.681518	40.805381	50800	471	150105
B0FFKQXQDB	²ÍÒûÏà¹Ø	111.677199	40.805392	50000	471	150105
B0H6LYCCQD	ÖÐ²ÍÌü	111.678518	40.796943	50100	471	150104
B0GKJBWU2S	²ÍÒûÏà¹Ø	111.681571	40.797326	50000	471	150105
B0G2GCOGMG	²ÍÒûÏà¹Ø	111.681291	40.797153	50000	471	150105
B0HAK9JTY0	²ÍÒûÏà¹Ø	111.679237	40.797409	50000	471	150104
B0H1M92FLS	¿ì²ÍÌü	111.67917	40.797408	50300	471	150104
B0G3AHE8AZ	¿§·ÈÌü	111.678472	40.806687	50500	471	150105
B0GUGH0ZM9	¿ì²ÍÌü	111.677528	40.80658	50300	471	150105
B0HDJSU1X0	ÀäÒûµê	111.679403	40.797128	50700	471	150104
B0FFFSHKHX	²ÍÒûÏà¹Ø	111.681551	40.802994	50000	471	150105
B0HU1HCIK0	ÖÐ²ÍÌü	111.542234	40.706251	50100	471	150104
B0FFLJH905	ÖÐ²ÍÌü	111.550515	40.867161	50100	471	150103
B0GU1HWYP0	²ÍÒûÏà¹Ø	111.547595	40.866955	50000	471	150103
B0GUBUMOF1	ÖÐ²ÍÌü	111.546902	40.867458	50100	471	150103
B0HUVC1OE9	ÖÐ²ÍÌü	111.547377	40.867154	50100	471	150103
B0GUCD6CUR	²ÍÒûÏà¹Ø	111.549532	40.866879	50000	471	150103
B0GRHARXJ8	²ÍÒûÏà¹Ø	111.547451	40.867134	50000	471	150103
B0FFJDF5Q6	²ÍÒûÏà¹Ø	111.547874	40.866885	50000	471	150103
B0GRT1GUTL	²ÍÒûÏà¹Ø	111.547361	40.867107	50000	471	150103
B0G04B5JVL	¿ì²ÍÌü	111.383887	40.289952	50300	471	150122
B0G0K1TYFR	¿ì²ÍÌü	111.384068	40.290391	50300	471	150122
B0G3Y5UJ3X	²ÍÒûÏà¹Ø	111.38519	40.292315	50000	471	150122
B0HU9C9JAI	²ÍÒûÏà¹Ø	111.383476	40.288954	50000	471	150122
B0G35ZUXNM	ÖÐ²ÍÌü	111.383413	40.288801	50100	471	150122
B0HAKRJ23W	ÖÐ²ÍÌü	111.383375	40.288708	50100	471	150122
B0G2P6GPWY	ÖÐ²ÍÌü	111.385846	40.293921	50100	471	150122
B0FFHMU8NU	ÖÐ²ÍÌü	111.701232	40.842155	50100	471	150102
B0FFIKKYH9	ÖÐ²ÍÌü	111.702077	40.842681	50100	471	150102
B0FFHBRMRV	ÌØÉ«/µØ·½·çÎ¶²ÍÌü	111.700367	40.84206	50118	471	150102
B0GKJ703ZZ	ÖÐ²ÍÌü	111.701637	40.842262	50100	471	150102
B01D701QTQ	¶«±±²Ë	111.703331	40.841922	50113	471	150102
B0FFIR36T6	Íâ¹ú²ÍÌü	111.700302	40.841888	50200	471	150102
B0FFLFJB87	ÌðÆ·µê	111.702153	40.840409	50900	471	150102
B0HUFHVN8B	»ð¹øµê	111.701209	40.842161	50117	471	150102
B0FFFW9W3W	¶«±±²Ë	111.701954	40.840199	50113	471	150102
B01D7027TT	¸â±ýµê	111.698822	40.84166	50800	471	150102
B0FFLBHEE0	¿ì²ÍÌü	111.701778	40.840161	50300	471	150102
B0HDL7XKQY	¿ì²ÍÌü	111.701356	40.841059	50300	471	150102
B0FFIQH1AC	»ð¹øµê	111.702034	40.839342	50117	471	150102
B0FFHBT7EN	¸â±ýµê	111.704226	40.842805	50800	471	150102
B0FFMFTKTM	ÖÐ²ÍÌü	111.703787	40.841996	50100	471	150102
B0FFG89SAB	ÖÐ²ÍÌü	111.699663	40.841941	50100	471	150102
B0HG6ZDQA0	ÖÐ²ÍÌü	111.701311	40.841004	50100	471	150102
B0FFGL3J7F	ËÄ´¨²Ë(´¨²Ë)	111.699839	40.841971	50102	471	150102
B0FFGEGWLF	ÖÐ²ÍÌü	111.705261	40.843047	50100	471	150102
B0FFGKGVCG	¿ì²ÍÌü	111.69834	40.84159	50300	471	150102
B0FFL45KAS	º£ÏÊ¾ÆÂ¥	111.701382	40.839875	50119	471	150102
B0FFKWQE2M	²ÍÒûÏà¹Ø	111.701337	40.839851	50000	471	150102
B0G2J5IR3M	²ÍÒûÏà¹Ø	111.701322	40.842191	50000	471	150102
B0FFI9RK1M	Î÷±±²Ë	111.705233	40.843044	50115	471	150102
B01D7029RX	ÖÐ²ÍÌü	111.697696	40.843231	50100	471	150102
B0HBY6HTM1	»ð¹øµê	111.703673	40.842004	50117	471	150102
B0G3RUC3ZZ	ÖÐ²ÍÌü	111.702083	40.839212	50100	471	150102
B0FFJ1CVK7	¿ì²ÍÌü	111.702061	40.840221	50300	471	150102
B0HD4HIGVR	»ð¹øµê	111.699956	40.841991	50117	471	150102
B0FFH4VINQ	¿ì²ÍÌü	111.698277	40.842327	50300	471	150102
B01D7028MK	ÖÐ²ÍÌü	111.702048	40.839308	50100	471	150102
B0FFH9SXML	¿ì²ÍÌü	111.704995	40.843131	50300	471	150102
B0G0DZ8MPL	ÖÐ²ÍÌü	111.698118	40.84154	50100	471	150102
B0GRKC4Z8M	ÖÐ²ÍÌü	111.698643	40.841963	50100	471	150102
B0FFFW8RZY	ÖÐ²ÍÌü	111.697515	40.843211	50100	471	150102
B0HG6LE9TE	¿ì²ÍÌü	111.701284	40.841087	50300	471	150102
B0GUZXJ9M0	¿ì²ÍÌü	111.702318	40.840274	50300	471	150102
B01D7028ML	ÖÐ²ÍÌü	111.698289	40.842098	50100	471	150102
B01D7027U3	ÖÐ²ÍÌü	111.698119	40.841561	50100	471	150102
B01D701M10	¿ì²ÍÌü	111.703834	40.839292	50300	471	150102
B0FFJNDEZN	ÖÐ²ÍÌü	111.703673	40.842004	50100	471	150102
B0FFJ8142N	ÌØÉ«/µØ·½·çÎ¶²ÍÌü	111.702008	40.84021	50118	471	150102
B0GUAXGQ0L	¿ì²ÍÌü	111.701654	40.837264	50300	471	150102
B0FFM9SGUB	¸â±ýµê	111.69787	40.84308	50800	471	150102
B0FFKZ4MOQ	²ÍÒûÏà¹Ø	111.701621	40.840247	50000	471	150102
B0G1FUN4J7	¿ì²ÍÌü	111.700731	40.840612	50300	471	150102
B0FFK6LT6R	²ÍÒûÏà¹Ø	111.702373	40.84029	50000	471	150102
B0HRO7MJY9	ÌØÉ«/µØ·½·çÎ¶²ÍÌü	111.701447	40.84087	50118	471	150102
B0FFGRQPE7	ÖÐ²ÍÌü	111.704368	40.846322	50100	471	150102
B0FFMC6Z86	²ÍÒûÏà¹Ø	111.699791	40.836839	50000	471	150102
B0G1XSGZOP	²ÍÒûÏà¹Ø	111.70181	40.840168	50000	471	150102
B0G1RR2X3V	¿ì²ÍÌü	111.701988	40.840206	50300	471	150102
B0H63L9K47	¿ì²ÍÌü	111.700958	40.837038	50300	471	150102
B0H1ML1XXK	ÖÐ²ÍÌü	111.701373	40.840738	50100	471	150102
B0FFFWC2UM	ÖÐ²ÍÌü	111.698216	40.842435	50100	471	150102
B0FFIYENTI	»ð¹øµê	111.701844	40.839846	50117	471	150102
B0GDRABNF3	²ÍÒûÏà¹Ø	111.702076	40.840391	50000	471	150102
B0HA27RCZ3	»ð¹øµê	111.701823	40.839578	50117	471	150102
B0FFG3OGVH	²ÍÒûÏà¹Ø	111.697113	40.846791	50000	471	150102
B0GR0HWBH9	ËÄ´¨²Ë(´¨²Ë)	111.701933	40.839601	50102	471	150102
B01D7027RM	²ÍÒûÏà¹Ø	111.70543	40.843081	50000	471	150102
B0HGJ7J0ED	Íâ¹ú²ÍÌü	111.701768	40.840399	50200	471	150102
B0FFKJUJNM	ÌØÉ«/µØ·½·çÎ¶²ÍÌü	111.702121	40.839101	50118	471	150102
B0H1M700MV	ÖÐ²ÍÌü	111.702123	40.840402	50100	471	150102
B0HUY5SLYT	ÖÐ²ÍÌü	111.702078	40.839054	50100	471	150102
B0G1CNPSNO	¿ì²ÍÌü	111.705013	40.843227	50300	471	150102
B01D7028N0	ÇåÕæ²Ë¹Ý	111.698665	40.841925	50121	471	150102
B0HAU5SQ1S	¿ì²ÍÌü	111.704129	40.842094	50300	471	150102
B0H1ML0Q88	ÖÐ²ÍÌü	111.702335	40.840291	50100	471	150102
B0FFIIUW5M	¿ì²ÍÌü	111.698384	40.842059	50300	471	150102
B0G1HKK1TW	ÖÐ²ÍÌü	111.702182	40.838912	50100	471	150102
B0G1ZP4JNZ	¿ì²ÍÌü	111.702088	40.840228	50300	471	150102
B0G1YAS14S	ÖÐ²ÍÌü	111.704583	40.844134	50100	471	150102
B0FFKXLR97	²ÍÒûÏà¹Ø	111.705327	40.843058	50000	471	150102
B0FFLHOCRN	ÖÐ²ÍÌü	111.702142	40.839036	50100	471	150102
B0G2J5HX87	²ÍÒûÏà¹Ø	111.702999	40.840417	50000	471	150102
B0GKRUBX3O	¿ì²ÍÌü	111.698068	40.842357	50300	471	150102
B0HU4KHNZF	ÖÐ²ÍÌü	111.697479	40.843132	50100	471	150102
B0H1MRZBEB	²ÍÒûÏà¹Ø	111.70545	40.843101	50000	471	150102
B0G2J5J5Z2	²ÍÒûÏà¹Ø	111.702876	40.838786	50000	471	150102
B0HROCJ0QO	º£ÏÊ¾ÆÂ¥	111.699217	40.843885	50119	471	150102
B0HBLCCQVW	ÖÐ²ÍÌü	111.697986	40.841512	50100	471	150102
B0FFHZVQOJ	²ÍÒûÏà¹Ø	111.705658	40.843118	50000	471	150102
B0HROCKQNH	²ÍÒûÏà¹Ø	111.705434	40.843517	50000	471	150102
B0G2T16XFC	²ÍÒûÏà¹Ø	111.697743	40.84286	50000	471	150102
B0H1N7A4QJ	²ÍÒûÏà¹Ø	111.705915	40.84316	50000	471	150102
B0G30XJ9RP	²ÍÒûÏà¹Ø	111.697617	40.84325	50000	471	150102
B0FFKFHAIX	ÇåÕæ²Ë¹Ý	111.697705	40.843258	50121	471	150102
B0FFKT1IF8	ÖÐ²ÍÌü	111.697246	40.843135	50100	471	150102
B0FFKFHAIV	ÖÐ²ÍÌü	111.697401	40.843216	50100	471	150102
B0HROCJNNC	ÈÕ±¾ÁÏÀí	111.701703	40.837468	50202	471	150102
B0HRO7M85A	ÖÐ²ÍÌü	111.701775	40.838171	50100	471	150102
B0HGFK2O8L	ÖÐ²ÍÌü	111.704274	40.845118	50100	471	150102
B0HD9ZYH44	ÀäÒûµê	111.69708	40.83938	50700	471	150102
B0HB359GAA	Íâ¹ú²ÍÌü	111.701001	40.836942	50200	471	150102
B0G3AOJBN5	¿ì²ÍÌü	111.697345	40.843167	50300	471	150102
B0FFM3BFJL	¿ì²ÍÌü	111.70439	40.846263	50300	471	150102
B0FFKTDPXF	¿ì²ÍÌü	111.69944	40.837467	50300	471	150102
B0HAVH9L5J	¿ì²ÍÌü	111.698601	40.837646	50300	471	150102
B0HAO9IS1J	¿ì²ÍÌü	111.697987	40.843191	50300	471	150102
B0G07D330X	¿ì²ÍÌü	111.697373	40.843167	50300	471	150102
B0HRO7LS74	²ÍÒûÏà¹Ø	111.706121	40.837086	50000	471	150102
B0G3ZBLTHW	¿§·ÈÌü	111.697342	40.837183	50500	471	150102
B0H1M7ZGLB	ÖÐ²ÍÌü	111.699391	40.836989	50100	471	150102
B0G3ZBN0VE	ÖÐ²ÍÌü	111.699715	40.841156	50100	471	150102
B0FFKMPM9L	ÖÐ²ÍÌü	111.547537	40.867237	50100	471	150103
B0FFL0L7HI	²ÍÒûÏà¹Ø	111.545892	40.866467	50000	471	150103
B0FFJ61FTP	ÖÐ²ÍÌü|×¡ËÞ·þÎñ	111.220385	40.202109	050100|100100	471	150122
B0FFL7E8R8	ÖÐ²ÍÌü	111.224678	40.199692	50100	471	150122
B0FFL5BL7B	ÖÐ²ÍÌü	111.810479	40.912061	50100	471	150102
B0G1P6HOUR	ÖÐ²ÍÌü	111.812084	40.912208	50100	471	150102
B0GKS4GCC8	ÖÐ²ÍÌü	111.811416	40.912192	50100	471	150102
B0FFJF8Q4Y	²ÍÒûÏà¹Ø	111.811858	40.912196	50000	471	150102
B0G21XC1JD	ÖÐ²ÍÌü	111.810984	40.912179	50100	471	150102
B0FFKYRP4A	ÖÐ²ÍÌü	111.811615	40.912172	50100	471	150102
B0G1JS6C48	×ÛºÏ¾ÆÂ¥	111.810724	40.912084	50101	471	150102
B0G2J5IYFT	²ÍÒûÏà¹Ø	111.811751	40.912185	50000	471	150102
B0FFL8WFZE	ÖÐ²ÍÌü	111.812459	40.912567	50100	471	150102
B0FFJ1I48T	ÖÐ²ÍÌü	111.809952	40.912224	50100	471	150102
B0FFIXMAQS	ÖÐ²ÍÌü	111.815202	40.912843	50100	471	150102
B0FFHRFO1C	¿ì²ÍÌü	111.814654	40.913763	50300	471	150102
B0FFL5A0KQ	ÖÐ²ÍÌü	111.807972	40.916385	50100	471	150102
B0FFKTBYZM	ÖÐ²ÍÌü	111.810258	40.912095	50100	471	150102
B0FFKZUV6E	ÖÐ²ÍÌü	111.81034	40.912082	50100	471	150102
B0G0GCIUW8	ÖÐ²ÍÌü	111.810251	40.912017	50100	471	150102
B0G3VB9UWS	»ð¹øµê	111.809614	40.912045	50117	471	150102
B0FFLD21NX	ÖÐ²ÍÌü	111.808477	40.911917	50100	471	150102
B0G3MO2ZNV	ÌØÉ«/µØ·½·çÎ¶²ÍÌü	111.810191	40.91312	50118	471	150102
B0G25YSUVQ	ÖÐ²ÍÌü	111.80967	40.912311	50100	471	150102
B0FFKT4FD0	¿ì²ÍÌü	111.810157	40.913339	50300	471	150102
B0FFKT46SY	²ÍÒûÏà¹Ø	111.810194	40.913127	50000	471	150102
B0HASH7GFO	²ÍÒûÏà¹Ø	111.809056	40.913029	50000	471	150102
B0G3T9S5KN	ÖÐ²ÍÌü	111.808703	40.912894	50100	471	150102
B0FFLAXLPH	ÖÐ²ÍÌü	111.815294	40.912725	50100	471	150102
B0G1P4HUBA	ÖÐ²ÍÌü	111.808919	40.913455	50100	471	150102
B0GKNB6C26	ÖÐ²ÍÌü	111.162406	40.672318	50100	471	150121
B01D70RBDY	ÖÐ²ÍÌü	111.753524	40.788177	50100	471	150105
B01D70RBE2	ÖÐ²ÍÌü	111.750262	40.789176	50100	471	150105
B01D70QMUS	ÖÐ²ÍÌü	111.75053	40.789141	50100	471	150105
B0FFI9NC9F	ÖÐ²ÍÌü	111.74973	40.78922	50100	471	150105
B0FFMBSZN2	²ÍÒûÏà¹Ø	111.755089	40.795302	50000	471	150105
B0FFMCMEO1	²èÒÕ¹Ý	111.755249	40.795384	50600	471	150105
B0G3DC16VE	²ÍÒûÏà¹Ø	111.755578	40.795532	50000	471	150105
B0G3ZZPA71	ÖÐ²ÍÌü	111.755682	40.795614	50100	471	150105
B0G2P4G2DQ	ÖÐ²ÍÌü	111.750867	40.789094	50100	471	150105
B0G3RRD30D	¶«±±²Ë	111.755978	40.795697	50113	471	150105
B0G2P4HT6X	²ÍÒûÏà¹Ø	111.751003	40.789028	50000	471	150105
B0HD2PCV2C	²ÍÒûÏà¹Ø	111.74992	40.789207	50000	471	150105
B0HG0R13WZ	¿ì²ÍÌü	111.751088	40.788639	50300	471	150105
B0HD0ZXLB8	²ÍÒûÏà¹Ø	111.751216	40.788617	50000	471	150105
B0HBTY1KII	¿ì²ÍÌü	111.750215	40.788923	50300	471	150105
B0G33UYC47	¿ì²ÍÌü	111.749946	40.788971	50300	471	150105
B0HUA56XTK	ÖÐ²ÍÌü	111.753062	40.788556	50100	471	150105
B0G14XGDCZ	ÖÐ²ÍÌü	111.75264	40.788336	50100	471	150105
B0G1VCD3R3	²èÒÕ¹Ý	111.756204	40.795985	50600	471	150105
B0FFI9NBTR	ÖÐ²ÍÌü	111.74884	40.789186	50100	471	150105
B0FFK1U65C	ÖÐ²ÍÌü|¹«Ë¾ÆóÒµ	111.687227	40.869394	050100|170000	471	150102
B0FFL2LQVA	ÖÐ²ÍÌü	112.024098	40.958386	50100	471	150102
B0G1NU55IJ	²ÍÒûÏà¹Ø	112.024454	40.958375	50000	471	150102
B0FFI92B7R	Î÷±±²Ë	111.671784	40.80147	50115	471	150104
B0FFJIPIYH	ÖÐ²ÍÌü	111.671711	40.801625	50100	471	150104
B0FFJDKFAG	²ÍÒûÏà¹Ø	111.675144	40.80154	50000	471	150104
B0FFHISS9S	ÖÐ²ÍÌü	111.672444	40.800397	50100	471	150104
B0G0JCI9BO	¿ì²ÍÌü	111.67192	40.802017	50300	471	150104
B01D702J3G	ÌØÉ«/µØ·½·çÎ¶²ÍÌü	111.671826	40.801397	50118	471	150104
B0FFK0MNQJ	ÖÐ²ÍÌü	111.67145	40.802067	50100	471	150104
B0HDLMWG0V	ÖÐ²ÍÌü	111.671456	40.80203	50100	471	150104
B01D703DC8	ÖÐ²ÍÌü	111.671338	40.802258	50100	471	150104
B0FFHMWAWG	ÖÐ²ÍÌü	111.672355	40.801047	50100	471	150104
B0FFJ02KUP	²ÍÒûÏà¹Ø	111.671968	40.801118	50000	471	150104
B0H12H9976	ÖÐ²ÍÌü	111.671604	40.801808	50100	471	150104
B0G21D9G4B	ÖÐ²ÍÌü	111.671965	40.801123	50100	471	150104
B0FFFRM3QN	ÖÐ²ÍÌü	111.671685	40.80167	50100	471	150104
B0FFMH90R9	²ÍÒûÏà¹Ø	111.671118	40.802454	50000	471	150104
B0FFI28UBM	»ð¹øµê	111.672469	40.800882	50117	471	150104
B01D702GJP	ÖÐ²ÍÌü	111.671743	40.800607	50100	471	150104
B0FFKTDP4K	»ð¹øµê	111.672643	40.800853	50117	471	150104
B0FFI23F24	»ð¹øµê	111.672402	40.801	50117	471	150104
B0FFFA0NBL	²ÍÒûÏà¹Ø	111.67302	40.800242	50000	471	150104
B0HUTR00OT	»ð¹øµê	111.671476	40.802243	50117	471	150104
B0GU2NC6HI	ÖÐ²ÍÌü	111.67198	40.801692	50100	471	150104
B0FFHFOAMI	ÖÐ²ÍÌü	111.669156	40.804178	50100	471	150104
B0FFM88N5B	ÖÐ²ÍÌü	111.668804	40.802445	50100	471	150104
B0HUYAS0ME	ÖÐ²ÍÌü	111.671357	40.802227	50100	471	150104
B0GDS5QZY0	ÖÐ²ÍÌü	111.669223	40.799807	50100	471	150104
B0FFGT540L	ÖÐ²ÍÌü	111.669281	40.804614	50100	471	150103
B0H1BM0BNX	ÖÐ²ÍÌü	111.670545	40.798885	50100	471	150104
B0G316X2CY	¿ì²ÍÌü	111.668463	40.803428	50300	471	150104
B0G24BCS21	ÖÐ²ÍÌü	111.668034	40.800676	50100	471	150104
B0FFKOUHVL	²ÍÒûÏà¹Ø	111.67636	40.805938	50000	471	150105
B0FFK65QUZ	²ÍÒûÏà¹Ø	111.676376	40.805937	50000	471	150105
B0FFI9FNGW	²ÍÒûÏà¹Ø	111.673533	40.799287	50000	471	150104
B0G13GZRPX	¿ì²ÍÌü	111.676514	40.805992	50300	471	150105
B0FFIZWP1Z	ÖÐ²ÍÌü	111.672118	40.798453	50100	471	150104
B0G21D7X0A	¿ì²ÍÌü	111.668335	40.803387	50300	471	150104
B0HD0ZXLAP	ÖÐ²ÍÌü	111.66772	40.800997	50100	471	150104
B0FFMHKJS1	¿ì²ÍÌü	111.667601	40.801053	50300	471	150104
B0FFI9FHJQ	²ÍÒûÏà¹Ø	111.673792	40.798946	50000	471	150104
B0HAXGLHZO	ÖÐ²ÍÌü	111.669851	40.804847	50100	471	150103
B0H1ML25RX	ÖÐ²ÍÌü	111.669303	40.80459	50100	471	150103
B0HA19HU34	¿ì²ÍÌü	111.671431	40.805249	50300	471	150103
B0H6R7A5KO	²ÍÒûÏà¹Ø	111.667412	40.800946	50000	471	150104
B0H1K755SQ	¸â±ýµê	111.671075	40.805165	50800	471	150103
B0G255VS6N	²ÍÒûÏà¹Ø	111.669828	40.804841	50000	471	150103
B0FFKTAL4J	¿ì²ÍÌü	111.666972	40.803634	50300	471	150104
B0FFI9EPZ7	²ÍÒûÏà¹Ø	111.668167	40.799443	50000	471	150104
B0FFJ2C49D	¸â±ýµê	111.67061	40.805029	50800	471	150103
B0FFKNM88J	¿ì²ÍÌü	111.676139	40.806001	50300	471	150105
B0FFI91REP	¿ì²ÍÌü	111.673084	40.805858	50300	471	150103
B0FFK679IJ	²ÍÒûÏà¹Ø	111.67621	40.806292	50000	471	150105
B0G0VOO999	¿ì²ÍÌü	111.668356	40.801819	50300	471	150104
B0FFG2ZFMK	ÇåÕæ²Ë¹Ý	111.670529	40.798929	50121	471	150104
B0FFIXIN8J	ÖÐ²ÍÌü	111.667649	40.801645	50100	471	150104
B0FFHFHTFG	ÖÐ²ÍÌü	111.668137	40.796932	50100	471	150104
B0FFHQXZA2	¸â±ýµê	111.673047	40.798989	50800	471	150104
B0FFGS8GMA	²ÍÒûÏà¹Ø	111.673733	40.79895	50000	471	150104
B0G0D1CNYA	¿ì²ÍÌü	111.67054	40.798922	50300	471	150104
B0FFK91HEE	²ÍÒûÏà¹Ø	111.669106	40.804055	50000	471	150104
B0FFGSEUUC	ÖÐ²ÍÌü	111.673373	40.799089	50100	471	150104
B0FFKTADT6	ÀäÒûµê	111.676433	40.805793	50700	471	150105
B0FFKGUY5K	ÖÐ²ÍÌü	111.670688	40.798601	50100	471	150104
B0FFJ7VDQI	Íâ¹ú²ÍÌü	111.670523	40.798906	50200	471	150104
B01D70PLU6	ÖÐ²ÍÌü	111.67261	40.800407	50100	471	150104
B0G33UZ692	¿ì²ÍÌü	111.672142	40.801546	50300	471	150104
B0FFHVMZ78	ÖÐ²ÍÌü	111.671039	40.800405	50100	471	150104
B0FFHJ8VTA	ÖÐ²ÍÌü	111.669619	40.804777	50100	471	150103
B0FFKCWVH5	¿ì²ÍÌü	111.671169	40.800445	50300	471	150104
B0FFGX103W	ÖÐ²ÍÌü	111.671158	40.797661	50100	471	150104
B01D70PZJE	²ÍÒûÏà¹Ø	111.671978	40.800263	50000	471	150104
B0G31L8T6D	ÖÐ²ÍÌü	111.672355	40.801087	50100	471	150104
B01D702I2G	ÖÐ²ÍÌü	111.670172	40.797956	50100	471	150104
B0GRC1F1A2	ÖÐ²ÍÌü	111.669722	40.799899	50100	471	150104
B0HD24BTXP	ÖÐ²ÍÌü	111.671395	40.802152	50100	471	150104
B01D70PFAY	ÖÐ²ÍÌü	111.670831	40.79838	50100	471	150104
B0FFI9FLEL	º£ÏÊ¾ÆÂ¥	111.67155	40.796858	50119	471	150104
B0FFIXDIS9	²ÍÒûÏà¹Ø	111.672225	40.801369	50000	471	150104
B0FFFRLBU5	¶«±±²Ë	111.671311	40.797365	50113	471	150104
B0FFJN9TXK	»ð¹øµê	111.668767	40.803921	50117	471	150104
B0HG6YDL6J	¿ì²ÍÌü	111.669804	40.802254	50300	471	150104
B0FFHE78XC	²ÍÒûÏà¹Ø	111.671014	40.806456	50000	471	150103
B0FFJK3W17	¿ì²ÍÌü	111.668129	40.803153	50300	471	150104
B0FFHFY2NF	²ÍÒûÏà¹Ø	111.668019	40.804247	50000	471	150103
B0FFIIWJKD	ÖÐ²ÍÌü	111.675323	40.799418	50100	471	150104
B0GKYPEOPO	ÖÐ²ÍÌü	111.673183	40.799031	50100	471	150104
B0FFM58UGP	²ÍÒûÏà¹Ø	111.670994	40.802617	50000	471	150104
B0GU4XYQEN	ÖÐ²ÍÌü	111.673977	40.798944	50100	471	150104
B0G3ZBL4UW	ÖÐ²ÍÌü	111.672218	40.801182	50100	471	150104
B0FFIZ548S	ÖÐ²ÍÌü	111.669273	40.80463	50100	471	150103
B01D702GVX	¸â±ýµê	111.669275	40.8021	50800	471	150104
B0FFG0VQJL	¸â±ýµê	111.672285	40.805624	50800	471	150103
B0FFJ4UNTL	²ÍÒûÏà¹Ø	111.667826	40.799351	50000	471	150104
B0FFJJ7YWZ	¸â±ýµê	111.672039	40.798429	50800	471	150104
B0GRDSGEXS	¿ì²ÍÌü	111.671306	40.802348	50300	471	150104
B0FFG3PFY4	ÇåÕæ²Ë¹Ý	111.673242	40.799857	50121	471	150104
B0FFFRWPRK	ÖÐ²ÍÌü	111.67131	40.800771	50100	471	150104
B0HUKZ7Y9U	»ð¹øµê	111.672224	40.801205	50117	471	150104
B0FFL80HAU	²ÍÒûÏà¹Ø	111.672291	40.80123	50000	471	150104
B0FFIINF2T	ÖÐ²ÍÌü	111.67161	40.797473	50100	471	150104
B01D701TUG	¸â±ýµê	111.676365	40.797556	50800	471	150104
B0HD6SA8WS	ÖÐ²ÍÌü	111.675376	40.799434	50100	471	150104
B0H1MAY4T4	¸â±ýµê	111.668193	40.79941	50800	471	150104
B0FFM6SIUB	ÖÐ²ÍÌü	111.675754	40.799549	50100	471	150104
B01D701M3G	¸â±ýµê	111.675964	40.79684	50800	471	150104
B0FFIZYOEC	ÖÐ²ÍÌü	111.671049	40.80639	50100	471	150103
B0FFF4AN3H	ÖÐ²ÍÌü	111.675563	40.79949	50100	471	150104
B0GRJRODTU	ÖÐ²ÍÌü	111.674576	40.801376	50100	471	150104
B0G0KMS73S	ÖÐ²ÍÌü	111.67235	40.800971	50100	471	150104
B0FFK6710N	ÖÐ²ÍÌü	111.675276	40.799403	50100	471	150104
B0FFI7L0M6	²ÍÒûÏà¹Ø	111.671895	40.796875	50000	471	150104
B0HUKM5K05	²ÍÒûÏà¹Ø	111.671437	40.79711	50000	471	150104
B0FFKSCUBD	¿ì²ÍÌü	111.676848	40.805686	50300	471	150105
B01D702I4V	ÖÐ²ÍÌü	111.671116	40.797771	50100	471	150104
B0FFI9ENDA	²ÍÒûÏà¹Ø	111.668491	40.801851	50000	471	150104
B0FFJKI7X3	²ÍÒûÏà¹Ø	111.676762	40.79768	50000	471	150104
B0FFG3OG6E	ÖÐ²ÍÌü	111.669183	40.801491	50100	471	150104
B0FFM48V44	²ÍÒûÏà¹Ø	111.668646	40.80171	50000	471	150104
B0FFKYPCO9	²ÍÒûÏà¹Ø	111.668601	40.801956	50000	471	150104
B0FFI1VHMH	¶«±±²Ë	111.67122	40.797562	50113	471	150104
B01D702FAG	²ÍÒûÏà¹Ø	111.673443	40.799918	50000	471	150104
B0FFKRB9FJ	²ÍÒûÏà¹Ø	111.6766	40.806273	50000	471	150105
B0FFKGV1ET	ÖÐ²ÍÌü	111.671788	40.798355	50100	471	150104
B0FFIRD8NP	ÖÐ²ÍÌü	111.671485	40.796995	50100	471	150104
B0HU7SYZV6	ÀäÒûµê	111.667174	40.80079	50700	471	150104
B0FFI9FKN5	²ÍÒûÏà¹Ø	111.673927	40.801194	50000	471	150104
B01D702K7Y	ÖÐ²ÍÌü	111.67635	40.802701	50100	471	150104
B0HRLD0BI7	¸â±ýµê	111.670834	40.797903	50800	471	150104
B0G1S66SEW	¿ì²ÍÌü	111.672767	40.800494	50300	471	150104
B0FFI9FGYP	ÖÐ²ÍÌü	111.675829	40.79957	50100	471	150104
B0HUL53N0H	ÖÐ²ÍÌü	111.66716	40.803771	50100	471	150103
B0HGJ7J8KM	ÖÐ²ÍÌü	111.671662	40.797196	50100	471	150104
B0HDTHK2J5	¿ì²ÍÌü	111.667635	40.803543	50300	471	150104
[truncated: 20,340 more rows]
