# Supplementary material for: Design of Urban resilience model in emergency situations
Source: PLoS One. 2026 Jun 9;21(6):e0347588. doi: 10.1371/journal.pone.0347588 (PMC13249160; doi:10.1371/journal.pone.0347588)
Supplement: S1 File — (ZIP) [file pone.0347588.s001.zip › dataset/Appendix 4/Geographical name and address information data.csv]

id	type	lon_gcj02	lat_gcj02	typecode	citycode	adcode
B01D701X4D	É½	111.293591	40.924151	190203	471	150125
B01D702YQ1	´å×¯¼¶µØÃû	111.595288	40.170742	190108	471	150123
B0H141WVLV	´å×é¼¶µØÃû	111.969465	40.176594	190109	471	150123
B01D701YN4	´å×¯¼¶µØÃû	111.971146	40.175876	190108	471	150123
B01D701XP3	´å×¯¼¶µØÃû	111.286753	40.721563	190108	471	150121
B01D701W6S	´å×¯¼¶µØÃû	111.975052	39.801783	190108	471	150124
B01D701IS1	´å×¯¼¶µØÃû	111.92466	39.647623	190108	471	150124
B01D701YYN	´å×¯¼¶µØÃû	112.060262	39.908624	190108	471	150124
B01D701YZB	´å×¯¼¶µØÃû	112.304009	40.247212	190108	471	150123
B01D70P2N9	´å×¯¼¶µØÃû	112.128411	39.99541	190108	471	150123
B01D70P2P1	´å×¯¼¶µØÃû	111.463751	39.650085	190108	471	150124
B01D70P3C3	´å×¯¼¶µØÃû	112.280827	40.199779	190108	471	150123
B01D702Z9H	É½	112.29029	40.223516	190203	471	150123
B0FFHICZA1	´å×¯¼¶µØÃû	111.948912	39.684489	190108	471	150124
B01D701YHW	´å×¯¼¶µØÃû	112.145331	40.298146	190108	471	150123
B01D70P2NB	´å×¯¼¶µØÃû	112.096766	39.961109	190108	471	150124
B01D701YYW	´å×¯¼¶µØÃû	112.032587	39.867726	190108	471	150124
B01D701ITA	´å×¯¼¶µØÃû	112.030055	39.871089	190108	471	150124
B01D70P3C2	´å×¯¼¶µØÃû	112.265098	40.191041	190108	471	150123
B01D701YYP	É½	112.044966	39.902481	190203	471	150124
B01D701YYU	´å×¯¼¶µØÃû	112.045627	39.893237	190108	471	150124
B01D70P2OT	´å×¯¼¶µØÃû	112.185122	40.085788	190108	471	150123
B01D701YYA	´å×¯¼¶µØÃû	112.131407	40.020764	190108	471	150123
B01D701VX0	´å×¯¼¶µØÃû	112.081763	39.946179	190108	471	150124
B01D701VSE	´å×¯¼¶µØÃû	111.477252	39.659428	190108	471	150124
B01D702YYI	É½	111.96961	39.767441	190203	471	150124
B01D70QLZB	´å×¯¼¶µØÃû	112.045233	40.000826	190108	471	150123
B01D702YYD	É½	112.111161	39.972684	190203	471	150124
B01D701YZC	´å×¯¼¶µØÃû	112.284414	40.227141	190108	471	150123
B01D701VSB	´å×¯¼¶µØÃû	111.487502	39.661497	190108	471	150124
B01D701YOB	´å×¯¼¶µØÃû	112.254894	40.191209	190108	471	150123
B01D702YYE	É½	112.103783	39.969241	190203	471	150124
B01D70P2OE	´å×¯¼¶µØÃû	112.306681	40.26168	190108	471	150123
B01D70P3C1	´å×¯¼¶µØÃû	112.133195	40.001185	190108	471	150123
B01D70QOOH	´å×¯¼¶µØÃû	112.237782	40.182305	190108	471	150123
B01D70P2OU	´å×¯¼¶µØÃû	112.209856	40.112431	190108	471	150123
B0FFGGIWLE	Â·¿ÚÃû	111.723964	39.611367	190302	471	150124
B01D702YSN	´å×¯¼¶µØÃû	111.447168	39.647225	190108	471	150124
B01D70P2NO	´å×¯¼¶µØÃû	112.005822	39.822424	190108	471	150124
B01D701YYT	É½	112.040725	39.882239	190203	471	150124
B01D702YYG	É½	112.021089	39.848046	190203	471	150124
B01D702YUM	´å×¯¼¶µØÃû	111.866794	41.126508	190108	471	150125
B01D700586	´å×¯¼¶µØÃû	111.539669	41.079162	190108	471	150125
B0H14X3X27	´å×é¼¶µØÃû	111.53963	41.079348	190109	471	150125
B0FFF9PMZO	ÌúÂ·	111.649046	40.087868	190311	471	150124
B01D701XNG	´å×¯¼¶µØÃû	111.124696	40.704237	190108	471	150121
B01D7005FD	´å×¯¼¶µØÃû	111.149409	40.321373	190108	471	150122
B01D701YDB	´å×¯¼¶µØÃû	111.156207	40.321505	190108	471	150122
B0H1PN9T9V	´å×é¼¶µØÃû	111.155574	40.321132	190109	471	150122
B01D70P2QD	´å×¯¼¶µØÃû	111.881436	41.065979	190108	471	150102
B0H14X1KNG	´å×é¼¶µØÃû	111.59509	40.169382	190109	471	150123
B01D70QP64	´å×¯¼¶µØÃû	110.986222	40.844578	190108	471	150125
B01D701XBG	É½	111.347558	40.874251	190203	471	150121
B01D70QM10	´å×¯¼¶µØÃû	111.513401	40.762057	190108	471	150121
B0H1PGJCZM	´å×é¼¶µØÃû	111.295938	41.289672	190109	471	150125
B01D701X6O	É½	111.659583	40.982565	190203	471	150125
B0FFF8XZH7	Â¥¶°ºÅ	111.657913	40.816614	190403	471	150103
B0FFJ2XEZ4	Â¥¶°ºÅ	111.657731	40.807955	190403	471	150103
B0FFF7BMYR	Â¥¶°ºÅ	111.657429	40.810601	190403	471	150103
B0FFIL73L7	Â¥¶°ºÅ	111.666727	40.812024	190403	471	150103
B0FFF82SYF	Â¥¶°ºÅ	111.657028	40.811679	190403	471	150103
B0FFF82SZT	Â¥¶°ºÅ	111.657013	40.81202	190403	471	150103
B0FFF7BM9A	Â¥¶°ºÅ	111.65848	40.814458	190403	471	150103
B0FFGGQTO7	Â·¿ÚÃû	111.665731	40.814921	190302	471	150103
B0FFJ10S05	Â¥¶°ºÅ	111.664681	40.814975	190403	471	150103
B0FFF7RQMB	Â¥¶°ºÅ	111.66068	40.815449	190403	471	150103
B0FFF7RQMD	Â¥¶°ºÅ	111.66201	40.815563	190403	471	150103
B0FFIP7P2M	Â¥¶°ºÅ	111.661009	40.807998	190403	471	150103
B0FFF7BMAN	Â¥¶°ºÅ	111.657439	40.813529	190403	471	150103
B0FFGGGLV9	Â·¿ÚÃû	111.658144	40.80691	190302	471	150103
B0FFGGJIVL	Â·¿ÚÃû	111.665457	40.81636	190302	471	150103
B0FFIL4QZE	Â¥¶°ºÅ	111.661423	40.807895	190403	471	150103
B0FFF83FO6	Â¥¶°ºÅ	111.657244	40.809987	190403	471	150103
B0FFF7BM8D	Â¥¶°ºÅ	111.658489	40.814793	190403	471	150103
B0FFGGO2SS	Â·¿ÚÃû	111.658107	40.807071	190302	471	150103
B0FFF7LAHF	Â¥¶°ºÅ	111.660093	40.808005	190403	471	150103
B0FFF7W5AL	Â¥¶°ºÅ	111.659189	40.815265	190403	471	150103
B0FFF7LAHB	Â¥¶°ºÅ	111.660093	40.807998	190403	471	150103
B0FFJRTJKN	Â¥¶°ºÅ	111.663017	40.814483	190403	471	150103
B0FFJ11R3J	Â¥¶°ºÅ	111.660475	40.813068	190403	471	150103
B0FFILKH4Q	Â¥¶°ºÅ	111.659613	40.812597	190403	471	150103
B0FFIWRJAB	Â¥¶°ºÅ	111.659577	40.812911	190403	471	150103
B0FFHVGPZ9	Â·¿ÚÃû	111.658697	40.809064	190302	471	150103
B0FFF7W5AA	Â¥¶°ºÅ	111.659728	40.813258	190403	471	150103
B0FFIZOEO1	Â¥¶°ºÅ	111.660708	40.813784	190403	471	150103
B0FFGGKY4C	Â·¿ÚÃû	111.660018	40.81442	190302	471	150103
B0FFIN817D	Â¥¶°ºÅ	111.660286	40.813661	190403	471	150103
B0FFHPJSSS	Â·¿ÚÃû	111.661932	40.807948	190302	471	150103
B0FFGGDE4Z	Â·¿ÚÃû	111.663611	40.814732	190302	471	150103
B0FFGGCBNF	Â·¿ÚÃû	111.663611	40.814732	190302	471	150103
B0FFIWJPIS	Â¥¶°ºÅ	111.660672	40.814023	190403	471	150103
B0FFGGOTP4	Â·¿ÚÃû	111.660757	40.807448	190302	471	150103
B0FFGGK05H	Â·¿ÚÃû	111.660757	40.807448	190302	471	150103
B0FFGGA7Y6	Â·¿ÚÃû	111.660757	40.807448	190302	471	150103
B0FFHVKBZH	Â·¿ÚÃû	111.657971	40.809015	190302	471	150103
B0FFGTZ4VH	Â¥¶°ºÅ	111.658572	40.812037	190403	471	150103
B0FFGGJ8Y2	Â·¿ÚÃû	111.663431	40.816195	190302	471	150103
B0FFILCA6Q	Â¥¶°ºÅ	111.663107	40.814217	190403	471	150103
B01D70087D	µÀÂ·Ãû|¹ºÎï·þÎñ	111.661288	40.812089	190301|061001	471	150103
B0FFFDRXBT	ÈÈµãµØÃû	111.660309	40.814732	190700	471	150103
B0HGTS7HW8	ÈÈµãµØÃû	111.665187	40.81137	190700	471	150103
B0FFGRGRW9	µÀÂ·Ãû	111.661956	40.81176	190301	471	150103
B0FFGQCDMR	µÀÂ·Ãû	111.661636	40.812126	190301	471	150103
B0FFGQEEEA	µÀÂ·Ãû	111.660586	40.811071	190301	471	150103
BZDMOU00LP	µÀÂ·Ãû	111.662081	40.810398	190301	471	150103
B0FFGQC8VG	µÀÂ·Ãû	111.658859	40.812886	190301	471	150103
B0FFGQDZYU	µÀÂ·Ãû	111.661756	40.814563	190301	471	150103
B0FFGQED02	µÀÂ·Ãû	111.657925	40.810081	190301	471	150103
B0FFGQF5RK	µÀÂ·Ãû	111.664158	40.814778	190301	471	150103
B0FFGQD44D	µÀÂ·Ãû	111.659789	40.808374	190301	471	150103
BZDMOU00KE	µÀÂ·Ãû	111.666362	40.813441	190301	471	150103
B0FFGQDQCR	µÀÂ·Ãû	111.666242	40.814466	190301	471	150103
B0FFGQE81P	µÀÂ·Ãû	111.662369	40.816092	190301	471	150103
B0FFGQDSSB	µÀÂ·Ãû	111.657697	40.811038	190301	471	150103
BZDMOU00JL	µÀÂ·Ãû	111.662223	40.807388	190301	471	150103
B0FFGQEQM1	µÀÂ·Ãû	111.657574	40.81485	190301	471	150103
B0FFGQEN4Y	µÀÂ·Ãû	111.657723	40.808581	190301	471	150103
B0FFGQD8L2	µÀÂ·Ãû	111.665594	40.815641	190301	471	150103
B0FFGRGSUT	µÀÂ·Ãû	111.659939	40.807102	190301	471	150103
B0FFGQF1WU	µÀÂ·Ãû	111.665796	40.816397	190301	471	150103
B0G3D9560D	´å×¯¼¶µØÃû	111.661821	40.809781	190108	471	150103
B0FFGQE677	µÀÂ·Ãû	111.65801	40.807057	190301	471	150103
B0FFGQF6X8	µÀÂ·Ãû	111.657775	40.816703	190301	471	150103
B0FFJ12GIQ	Â¥¶°ºÅ	111.659604	40.813239	190403	471	150103
B0FFLL26BP	Â·¿ÚÃû	111.661688	40.811658	190302	471	150103
B01D701X23	É½	110.88751	40.964502	190203	471	150125
B0FFGTX8U2	Â¥¶°ºÅ	111.658455	40.811736	190403	471	150103
B0FFIZRQ3V	Â¥¶°ºÅ	111.662407	40.814205	190403	471	150103
B0FFF7W5AN	Â¥¶°ºÅ	111.658753	40.810755	190403	471	150103
B0FFJ0DAEA	Â¥¶°ºÅ	111.661917	40.809143	190403	471	150103
B0FFF82SZJ	Â¥¶°ºÅ	111.658564	40.811129	190403	471	150103
B0FFGGI0SJ	Â·¿ÚÃû	111.659894	40.81519	190302	471	150103
B0FFIWHCZ8	Â¥¶°ºÅ	111.660564	40.814268	190403	471	150103
B0FFJ2WHP9	Â¥¶°ºÅ	111.662524	40.812465	190403	471	150103
B0FFLL4MLV	Â·¿ÚÃû	111.662145	40.810285	190302	471	150103
B0FFHPLPL7	Â·¿ÚÃû	111.66122	40.812085	190302	471	150103
B0FFGGBEY3	Â·¿ÚÃû	111.66056	40.810781	190302	471	150103
B0FFJ126HC	Â¥¶°ºÅ	111.6615	40.811736	190403	471	150103
B0FFGGDQ0I	Â·¿ÚÃû	111.662799	40.812278	190302	471	150103
B0FFI8OBAI	Â·¿ÚÃû	111.660531	40.811361	190302	471	150103
B0FFJ11KP0	Â¥¶°ºÅ	111.661689	40.812303	190403	471	150103
B0FFHPK35U	Â·¿ÚÃû	111.663794	40.811141	190302	471	150103
B0FFIVVO9Q	Â¥¶°ºÅ	111.661177	40.811307	190403	471	150103
B0FFLKYI9E	Â·¿ÚÃû	111.660621	40.809788	190302	471	150103
B0FFLKYA9S	Â·¿ÚÃû	111.660621	40.809788	190302	471	150103
B0FFHPJXH6	Â·¿ÚÃû	111.664387	40.811751	190302	471	150103
B0FFJ10SLF	Â¥¶°ºÅ	111.660863	40.811915	190403	471	150103
B0FFK8CXBP	Â¥¶°ºÅ	111.662695	40.813399	190403	471	150103
B0FFJ105ZI	Â¥¶°ºÅ	111.660863	40.81158	190403	471	150103
B0FFJ11M6N	Â¥¶°ºÅ	111.66158	40.812576	190403	471	150103
B0FFLKYO80	Â·¿ÚÃû	111.661125	40.809115	190302	471	150103
B0FFJ116YI	Â¥¶°ºÅ	111.660772	40.812208	190403	471	150103
B0FFHPFQSW	Â·¿ÚÃû	111.660772	40.809837	190302	471	150103
B0FFJ2XU06	Â¥¶°ºÅ	111.662595	40.813665	190403	471	150103
B0FFIPKGPG	Â¥¶°ºÅ	111.661268	40.810884	190403	471	150103
B0FFL2K0PZ	Â¥¶°ºÅ	111.663288	40.813507	190403	471	150103
B0FFIN8IM1	Â¥¶°ºÅ	111.661589	40.812862	190403	471	150103
B0FFJ10YRO	Â¥¶°ºÅ	111.660745	40.812509	190403	471	150103
B0FFK89JMD	Â¥¶°ºÅ	111.663225	40.813766	190403	471	150103
B0FFL2UUS0	Â¥¶°ºÅ	111.662559	40.813951	190403	471	150103
B0FFGGW37U	Â·¿ÚÃû	111.657906	40.811008	190302	471	150103
B0FFJ0E6AK	Â¥¶°ºÅ	111.660673	40.812809	190403	471	150103
B0FFJ10TQZ	Â¥¶°ºÅ	111.660135	40.811301	190403	471	150103
B0FFIZNURF	Â¥¶°ºÅ	111.659982	40.811894	190403	471	150103
B0FFK8F745	Â¥¶°ºÅ	111.663207	40.814019	190403	471	150103
B0FFIL9UUD	Â¥¶°ºÅ	111.660099	40.810966	190403	471	150103
B0FFGGPULR	Â·¿ÚÃû	111.659802	40.815871	190302	471	150103
B0FFGG8WR4	Â·¿ÚÃû	111.663611	40.814732	190302	471	150103
B0FFF7BMHY	Â¥¶°ºÅ	111.658634	40.812944	190403	471	150103
B0FFF82SZO	Â¥¶°ºÅ	111.658302	40.81145	190403	471	150103
B0FFJRUFAG	Â¥¶°ºÅ	111.664556	40.815317	190403	471	150103
B0FFJ0GDGM	Â¥¶°ºÅ	111.664593	40.813727	190403	471	150103
B0FFJ10FM3	Â¥¶°ºÅ	111.658771	40.810229	190403	471	150103
B0FFF7W5AG	Â¥¶°ºÅ	111.658669	40.81046	190403	471	150103
B0FFINB5ZR	Â¥¶°ºÅ	111.662389	40.81443	190403	471	150103
B0FFF7S7PR	Â¥¶°ºÅ	111.658248	40.812322	190403	471	150103
B0FFILCBBI	Â¥¶°ºÅ	111.664889	40.813562	190403	471	150103
B0FFHVKE4J	Â·¿ÚÃû	111.657672	40.808869	190302	471	150103
B0FFF7BMBN	Â¥¶°ºÅ	111.658436	40.813271	190403	471	150103
B0FFF7W5AE	Â¥¶°ºÅ	111.658267	40.810494	190403	471	150103
B0FFF7RQNY	Â¥¶°ºÅ	111.660753	40.814726	190403	471	150103
B0FFIWFC6G	Â¥¶°ºÅ	111.658214	40.810289	190403	471	150103
B0FFF7RQMC	Â¥¶°ºÅ	111.662172	40.814887	190403	471	150103
B0FFF7W5B0	Â¥¶°ºÅ	111.657808	40.812425	190403	471	150103
B0FFF7BM8Z	Â¥¶°ºÅ	111.658418	40.813605	190403	471	150103
B0FFGTS2JK	Â¥¶°ºÅ	111.658008	40.810399	190403	471	150103
B0FFJ11RK2	Â¥¶°ºÅ	111.657718	40.808126	190403	471	150103
B0FFJRX9V9	Â¥¶°ºÅ	111.661982	40.816532	190403	471	150103
B0FFIMZJN8	Â¥¶°ºÅ	111.66109	40.808387	190403	471	150103
B0FFF7RQMF	Â¥¶°ºÅ	111.662073	40.815222	190403	471	150103
B0FFIP2M2V	Â¥¶°ºÅ	111.657398	40.810928	190403	471	150103
B0FFGTOXWI	Â¥¶°ºÅ	111.657548	40.812922	190403	471	150103
B0FFF7RQMI	Â¥¶°ºÅ	111.660725	40.815128	190403	471	150103
B0FFF7BMEV	Â¥¶°ºÅ	111.658561	40.814151	190403	471	150103
B0FFF82SZF	Â¥¶°ºÅ	111.657261	40.811516	190403	471	150103
B0FFF7BMDH	Â¥¶°ºÅ	111.657629	40.813209	190403	471	150103
B0FFGU1D2J	Â¥¶°ºÅ	111.657634	40.810273	190403	471	150103
B0FFGGTFBY	Â·¿ÚÃû	111.665731	40.814921	190302	471	150103
B0FFGGI7NW	Â·¿ÚÃû	111.665731	40.814921	190302	471	150103
B0FFILBSU5	Â¥¶°ºÅ	111.658835	40.808339	190403	471	150103
B0FFF7BMBE	Â¥¶°ºÅ	111.657367	40.814033	190403	471	150103
B0FFGGE1W4	Â·¿ÚÃû	111.665457	40.81636	190302	471	150103
B0FFF7RQM6	Â¥¶°ºÅ	111.661991	40.815904	190403	471	150103
B0FFF9NS29	Â¥¶°ºÅ	111.659671	40.807834	190403	471	150103
B0FFILL5YP	Â¥¶°ºÅ	111.658898	40.80806	190403	471	150103
B0FFF7BM8C	Â¥¶°ºÅ	111.657322	40.814395	190403	471	150103
B0FFILC7FX	Â¥¶°ºÅ	111.662153	40.816273	190403	471	150103
B0FFF7W5AR	Â¥¶°ºÅ	111.65795	40.815078	190403	471	150103
B0FFF7LAH7	Â¥¶°ºÅ	111.660389	40.8075	190403	471	150103
B0FFF7LAHG	Â¥¶°ºÅ	111.660398	40.807493	190403	471	150103
B0FFILKVFY	Â¥¶°ºÅ	111.66308	40.815111	190403	471	150103
B0FFIZPWU1	Â¥¶°ºÅ	111.659033	40.807793	190403	471	150103
B0FFF7LAHC	Â¥¶°ºÅ	111.660282	40.807746	190403	471	150103
B0FFIP2E5F	Â¥¶°ºÅ	111.661702	40.80724	190403	471	150103
B0FFF7BM92	Â¥¶°ºÅ	111.657268	40.814661	190403	471	150103
B0FFGGPQQ0	Â·¿ÚÃû	111.665457	40.81636	190302	471	150103
B0FFF7W2I5	Â¥¶°ºÅ	111.65927	40.815872	190403	471	150103
B0FFF7W5AP	Â¥¶°ºÅ	111.657788	40.815366	190403	471	150103
B0FFIWFFH0	Â¥¶°ºÅ	111.661488	40.816492	190403	471	150103
B0FFJ114JO	Â¥¶°ºÅ	111.662089	40.807069	190403	471	150103
B0FFJ10LUQ	Â¥¶°ºÅ	111.660588	40.807166	190403	471	150103
B0FFJ0BZUU	Â¥¶°ºÅ	111.659205	40.807486	190403	471	150103
B0FFJ10KPP	Â¥¶°ºÅ	111.661307	40.80705	190403	471	150103
B0FFJ12CWM	Â¥¶°ºÅ	111.661801	40.806967	190403	471	150103
B0FFF7W5AX	Â¥¶°ºÅ	111.659177	40.81621	190403	471	150103
B0FFF7LAI8	Â¥¶°ºÅ	111.660381	40.807084	190403	471	150103
B0FFJ10GGF	Â¥¶°ºÅ	111.663025	40.815506	190403	471	150103
B0FFILANHG	Â¥¶°ºÅ	111.66146	40.816751	190403	471	150103
B0FFJ0ZS18	Â¥¶°ºÅ	111.660633	40.806879	190403	471	150103
B0FFJ11RYC	Â¥¶°ºÅ	111.659312	40.807159	190403	471	150103
B0FFJ111FL	Â¥¶°ºÅ	111.663016	40.815766	190403	471	150103
B0FFIMYXKA	Â¥¶°ºÅ	111.664833	40.816598	190403	471	150103
B0FFF7W5B4	Â¥¶°ºÅ	111.658239	40.816368	190403	471	150103
B0FFF7W5BH	Â¥¶°ºÅ	111.658346	40.816358	190403	471	150103
B0FFF7W5AY	Â¥¶°ºÅ	111.657579	40.81623	190403	471	150103
B0FFILB4DX	Â¥¶°ºÅ	111.642923	40.802196	190403	471	150103
B0FFIMZ503	Â¥¶°ºÅ	111.657598	40.807164	190403	471	150104
B0FFF7W5AT	Â¥¶°ºÅ	111.658306	40.816713	190403	471	150103
B01D701W8L	´å×¯¼¶µØÃû	111.615553	39.747573	190108	471	150124
B0FFLL4CJ3	Â·¿ÚÃû	111.33108	40.235045	190302	471	150122
B01D701Y07	´å×¯¼¶µØÃû	111.448808	40.506759	190108	471	150122
B01D70QPA1	´å×¯¼¶µØÃû	111.815502	39.935817	190108	471	150124
BZDMOT008F	µÀÂ·Ãû	111.520127	40.768075	190301	471	150121
BZDMOT008L	µÀÂ·Ãû	111.518253	40.775159	190301	471	150121
B0FFLL5EAA	Â·¿ÚÃû	111.519902	40.76915	190302	471	150121
B0FFIB7HHG	µØÃûµØÖ·ÐÅÏ¢	111.524746	40.768832	190000	471	150121
B0FFLDMJHR	Â¥¶°ºÅ	111.524511	40.771313	190403	471	150121
B0FFLL4BA4	Â·¿ÚÃû	111.518431	40.775886	190302	471	150121
B0FFLL9KHM	Â·¿ÚÃû	111.518123	40.77584	190302	471	150121
B01D7021W3	´å×¯¼¶µØÃû	111.518107	40.423619	190108	471	150123
B0H1P62JF0	´å×é¼¶µØÃû	111.518699	40.422879	190109	471	150123
BZDNOU00CL	µÀÂ·Ãû	111.701925	40.85827	190301	471	150102
B0FFF8X2P1	Â¥¶°ºÅ	111.703046	40.861214	190403	471	150102
B0FFJ10CEA	Â¥¶°ºÅ	111.701781	40.863055	190403	471	150102
B0FFIZPVV5	Â¥¶°ºÅ	111.701376	40.86429	190403	471	150102
B0FFGTZJBH	Â¥¶°ºÅ	111.705035	40.86268	190403	471	150102
B0FFF8X2P4	Â¥¶°ºÅ	111.703317	40.859462	190403	471	150102
B0FFF8X2P8	Â¥¶°ºÅ	111.704159	40.859734	190403	471	150102
B0FFJ12G80	Â¥¶°ºÅ	111.700319	40.864373	190403	471	150102
B0FFF94LZX	Â¥¶°ºÅ	111.705111	40.863313	190403	471	150102
B0FFF8X2P2	Â¥¶°ºÅ	111.70335	40.858937	190403	471	150102
B0FFF8X2P5	Â¥¶°ºÅ	111.704123	40.859193	190403	471	150102
B0FFF94LZU	Â¥¶°ºÅ	111.705514	40.863863	190403	471	150102
B0FFJ12FBL	Â¥¶°ºÅ	111.706082	40.860028	190403	471	150102
B0FFGGF1FW	Â·¿ÚÃû	111.700626	40.857961	190302	471	150102
B0FFLL9F42	Â·¿ÚÃû	111.703589	40.864769	190302	471	150102
B0FFJ12D9S	Â¥¶°ºÅ	111.706653	40.859841	190403	471	150102
B0FFJ11FXB	Â¥¶°ºÅ	111.706129	40.859208	190403	471	150102
B0FFLL9RV9	Â·¿ÚÃû	111.703669	40.865168	190302	471	150102
B0FFGQDS1V	³ÇÊÐ¿ìËÙÂ·³ö¿Ú	111.698026	40.865647	190308	471	150102
B0FFJ0ZXYD	Â¥¶°ºÅ	111.706671	40.859156	190403	471	150102
B0FFJ11KLG	Â¥¶°ºÅ	111.706231	40.8587	190403	471	150102
B0FFJ119U0	Â¥¶°ºÅ	111.706651	40.858213	190403	471	150102
B0FFJ1236S	Â¥¶°ºÅ	111.700335	40.862749	190403	471	150102
B0FFIWQZ63	Â¥¶°ºÅ	111.703766	40.862353	190403	471	150102
B0FFF8X2P7	Â¥¶°ºÅ	111.703096	40.860561	190403	471	150102
B0FFIL973R	Â¥¶°ºÅ	111.702602	40.863324	190403	471	150102
B0FFF94LZV	Â¥¶°ºÅ	111.703543	40.862868	190403	471	150102
B0FFJ0ZYCB	Â¥¶°ºÅ	111.701772	40.863704	190403	471	150102
B0FFF8X2PD	Â¥¶°ºÅ	111.703889	40.860704	190403	471	150102
B0GDLNGA0D	Â¥¶°ºÅ	111.703856	40.861192	190403	471	150102
B0FFJ12447	Â¥¶°ºÅ	111.700852	40.863731	190403	471	150102
B0FFIN8UVF	Â¥¶°ºÅ	111.69992	40.863288	190403	471	150102
B0FFLKYU82	Â·¿ÚÃû	111.704281	40.86165	190302	471	150102
B0FFF8X2P6	Â¥¶°ºÅ	111.703526	40.860049	190403	471	150102
B0FFGTWVPF	Â¥¶°ºÅ	111.703748	40.863489	190403	471	150102
B0FFF94LZW	Â¥¶°ºÅ	111.704714	40.862266	190403	471	150102
B0FFGYZQFS	³ÇÊÐ¿ìËÙÂ·³ö¿Ú	111.703734	40.865141	190308	471	150102
B0FFF8X2PB	Â¥¶°ºÅ	111.704105	40.86018	190403	471	150102
B0FFJ10ZGZ	Â¥¶°ºÅ	111.702585	40.864183	190403	471	150102
B0FFIVUFBY	Â¥¶°ºÅ	111.699975	40.863805	190403	471	150102
B0FFHVGARN	Â·¿ÚÃû	111.703941	40.864867	190302	471	150102
B0FFHVJZJU	Â·¿ÚÃû	111.703944	40.865042	190302	471	150102
B0FFLL9F51	Â·¿ÚÃû	111.697567	40.865316	190302	471	150102
B0FFLL9RVA	Â·¿ÚÃû	111.697757	40.865735	190302	471	150102
B0FFGQCIMV	³ÇÊÐ¿ìËÙÂ·Èë¿Ú	111.698032	40.865317	190309	471	150102
B0FFHVFVUX	Â·¿ÚÃû	111.698406	40.86538	190302	471	150102
B0FFHVGNVK	Â·¿ÚÃû	111.698556	40.8655	190302	471	150102
B0FFGYZQGC	³ÇÊÐ¿ìËÙÂ·Èë¿Ú	111.703696	40.864784	190309	471	150102
B0FFGQE7E5	µÀÂ·Ãû	111.91221	40.218317	190301	471	150123
B01D701YAY	´å×¯¼¶µØÃû	112.224174	40.354933	190108	471	150123
B0FFIZOLY0	Â¥¶°ºÅ	111.732915	40.794881	190403	471	150105
B0FFJ11KOF	Â¥¶°ºÅ	111.729457	40.789054	190403	471	150105
B0FFJ12I4Y	Â¥¶°ºÅ	111.734267	40.79461	190403	471	150105
B0FFJ10DWV	Â¥¶°ºÅ	111.730374	40.795136	190403	471	150105
B0FFJ1095A	Â¥¶°ºÅ	111.729827	40.794987	190403	471	150105
B0FFJ11KL2	Â¥¶°ºÅ	111.73194	40.795444	190403	471	150105
B0FFJ111VU	Â¥¶°ºÅ	111.729699	40.788469	190403	471	150105
B0FFIWG7QF	Â¥¶°ºÅ	111.733914	40.788416	190403	471	150105
B0FFIZSTJG	Â¥¶°ºÅ	111.73236	40.79553	190403	471	150105
B0FFJ10AWL	Â¥¶°ºÅ	111.728884	40.788782	190403	471	150105
B0FFIZPVA0	Â¥¶°ºÅ	111.733998	40.795201	190403	471	150105
B0FFJ1194L	Â¥¶°ºÅ	111.733243	40.788026	190403	471	150105
B0FFIMZ8Q9	Â¥¶°ºÅ	111.732483	40.787731	190403	471	150105
B0FFJ104GK	Â¥¶°ºÅ	111.729977	40.787919	190403	471	150105
B0FFJ11VY9	Â¥¶°ºÅ	111.729018	40.788189	190403	471	150105
B0FFIN30CL	Â¥¶°ºÅ	111.733523	40.795823	190403	471	150105
B0FFF8EBGE	Â¥¶°ºÅ	111.730519	40.79608	190403	471	150105
B0FFF85D4V	Â¥¶°ºÅ	111.730156	40.796013	190403	471	150105
B0FFF8OJBZ	Â¥¶°ºÅ	111.729724	40.795917	190403	471	150105
B0FFF7TX1X	Â¥¶°ºÅ	111.73107	40.796199	190403	471	150105
B0FFJ11VOL	Â¥¶°ºÅ	111.7303	40.787321	190403	471	150105
B0FFJ11OBW	Â¥¶°ºÅ	111.736681	40.794853	190403	471	150105
B0FFJ10MF4	Â¥¶°ºÅ	111.732287	40.796533	190403	471	150105
B0FFF8PX19	Â¥¶°ºÅ	111.729638	40.796267	190403	471	150105
B0FFF87F8U	Â¥¶°ºÅ	111.73056	40.796473	190403	471	150105
B0FFF8VJ5U	Â¥¶°ºÅ	111.730237	40.796422	190403	471	150105
B0FFF83ES0	Â¥¶°ºÅ	111.730999	40.796551	190403	471	150105
B0FFJ11MNK	Â¥¶°ºÅ	111.729718	40.787111	190403	471	150105
B0FFIN9X6O	Â¥¶°ºÅ	111.736358	40.795602	190403	471	150105
B01D70P2QR	´å×¯¼¶µØÃû	111.934939	41.084369	190108	471	150102
B01D70QM16	´å×¯¼¶µØÃû	111.735642	40.796151	190108	471	150105
B0FFJ11PAF	Â¥¶°ºÅ	111.732015	40.791753	190403	471	150105
B0FFJ121NQ	Â¥¶°ºÅ	111.73281	40.792177	190403	471	150105
B0FFJ11H23	Â¥¶°ºÅ	111.730653	40.792183	190403	471	150105
B0FFJ11HWK	Â¥¶°ºÅ	111.731763	40.792651	190403	471	150105
B0FFJ11TA8	Â¥¶°ºÅ	111.730465	40.792925	190403	471	150105
B0FFJ121EL	Â¥¶°ºÅ	111.73264	40.793254	190403	471	150105
B0FFJ10VKB	Â¥¶°ºÅ	111.733651	40.79263	190403	471	150105
B0FFJ0ZTRG	Â¥¶°ºÅ	111.733471	40.793645	190403	471	150105
B0FFJ10RKE	Â¥¶°ºÅ	111.730267	40.793653	190403	471	150105
B0FFJ129TJ	Â¥¶°ºÅ	111.734465	40.79305	190403	471	150105
B0FFJ10NCE	Â¥¶°ºÅ	111.73144	40.793767	190403	471	150105
B0FFJ10A0L	Â¥¶°ºÅ	111.732871	40.794198	190403	471	150105
B0FFJ11BLO	Â¥¶°ºÅ	111.731404	40.794497	190403	471	150105
B0FFIOSUF2	Â¥¶°ºÅ	111.732516	40.789021	190403	471	150105
B0FFJ11JL6	Â¥¶°ºÅ	111.730096	40.79428	190403	471	150105
B0FFJNEMV7	Â¥¶°ºÅ	111.732509	40.789014	190403	471	150105
B0FFJ115I2	Â¥¶°ºÅ	111.734589	40.793856	190403	471	150105
B0FFJ11OKZ	Â¥¶°ºÅ	111.731874	40.788803	190403	471	150105
B0FFJ11TWP	Â¥¶°ºÅ	111.732639	40.794768	190403	471	150105
B0FFJ0ZO9U	Â¥¶°ºÅ	111.73345	40.796791	190403	471	150105
B0FFF87MV8	Â¥¶°ºÅ	111.730107	40.796728	190403	471	150105
B0FFF804DW	Â¥¶°ºÅ	111.729563	40.796621	190403	471	150105
B0FFJ122G8	Â¥¶°ºÅ	111.736343	40.796285	190403	471	150105
B01D70QM4D	´å×¯¼¶µØÃû	112.126186	40.401544	190108	471	150123
B0H1PYLFWD	´å×é¼¶µØÃû	111.7393	41.123958	190109	471	150125
B0H1PYLO37	´å×é¼¶µØÃû	111.843203	41.180323	190109	471	150125
B01D701WN3	´å×¯¼¶µØÃû	111.837238	41.185444	190108	471	150125
B01D701WNA	´å×¯¼¶µØÃû	111.841631	41.179517	190108	471	150125
B0FFGEREZM	´å×¯¼¶µØÃû	111.837756	41.18569	190108	471	150125
B01D701WTK	´å×¯¼¶µØÃû	110.737364	41.012177	190108	471	150125
B0H1PBBS49	´å×é¼¶µØÃû	110.7398	41.013427	190109	471	150125
B01D701WTH	´å×¯¼¶µØÃû	110.745017	41.010413	190108	471	150125
B01D701I6W	´å×¯¼¶µØÃû	111.44068	39.751646	190108	471	150124
B0FFGGKBPK	Â·¿ÚÃû	111.384476	40.583709	190302	471	150121
B0FFLKX20Q	Â·¿ÚÃû	110.934604	40.670053	190302	471	150121
BZDLOO000L	¸ßËÙÂ·³ö¿Ú	110.934808	40.67	190304	471	150121
B01D701XF2	É½	110.818319	40.83321	190203	471	150125
B0FFFRBJHL	´å×¯¼¶µØÃû	111.32393	41.073826	190108	471	150125
B0FFGGJJMA	Â·¿ÚÃû	111.455518	41.091547	190302	471	150125
B0FFLL4RLM	Â·¿ÚÃû	111.451572	41.095246	190302	471	150125
B0FFLL41JG	Â·¿ÚÃû	111.456013	41.089624	190302	471	150125
B0FFLL7S5Y	Â·¿ÚÃû	111.451572	41.095246	190302	471	150125
B0FFLL6MLH	Â·¿ÚÃû	111.451572	41.095246	190302	471	150125
B0FFGG9UCV	Â·¿ÚÃû	111.447611	41.092997	190302	471	150125
B0FFLL2744	Â·¿ÚÃû	111.456013	41.089624	190302	471	150125
B0FFGGVG91	Â·¿ÚÃû	111.451572	41.095246	190302	471	150125
B0FFGGPNVF	Â·¿ÚÃû	111.451572	41.095246	190302	471	150125
B0FFGGK0CC	Â·¿ÚÃû	111.448778	41.08916	190302	471	150125
B0FFGGKEPM	Â·¿ÚÃû	111.451572	41.095246	190302	471	150125
B0FFGGR174	Â·¿ÚÃû	111.456013	41.089624	190302	471	150125
B0FFHPGZZE	Â·¿ÚÃû	111.453888	41.095352	190302	471	150125
B0FFF88HRU	Â¥¶°ºÅ	111.456041	41.090297	190403	471	150125
B0FFG5JNXW	Â·¿ÚÃû	111.454871	41.095396	190302	471	150125
B01D70P2PQ	ÇøÏØ¼¶µØÃû	111.451303	41.096471	190105	471	150125
B0FFGXDCT9	µÀÂ·Ãû	111.45337	41.093436	190301	471	150125
B0FFGQF2AI	µÀÂ·Ãû	111.454474	41.092492	190301	471	150125
BZDQOS000Y	µÀÂ·Ãû	111.452921	41.089148	190301	471	150125
B0FFGQC0G7	µÀÂ·Ãû	111.455855	41.091572	190301	471	150125
B0FFGQD8Q2	µÀÂ·Ãû	111.447935	41.092278	190301	471	150125
B0FFGQDI26	µÀÂ·Ãû	111.455701	41.090862	190301	471	150125
BZDQOS000Z	µÀÂ·Ãû	111.449769	41.089127	190301	471	150125
B01D70P2PJ	ÏçÕò¼¶µØÃû	111.446927	41.09537	190106	471	150125
B0FFGQE8NK	µÀÂ·Ãû	111.456252	41.095457	190301	471	150125
B0FFKFJ6CJ	µØÃûµØÖ·ÐÅÏ¢	111.453859	41.091812	190000	471	150125
B0FFHVFZ3H	Â·¿ÚÃû	111.452638	41.091402	190302	471	150125
B0FFGGGCVT	Â·¿ÚÃû	111.452411	41.093368	190302	471	150125
B0FFF88HWK	Â¥¶°ºÅ	111.453394	41.091878	190403	471	150125
B0FFF88HWE	Â¥¶°ºÅ	111.453356	41.09223	190403	471	150125
B0FFF88HWW	Â¥¶°ºÅ	111.453289	41.092592	190403	471	150125
B0FFGGUD7S	Â·¿ÚÃû	111.454635	41.091481	190302	471	150125
B0FFI0ZU4W	µØÃûµØÖ·ÐÅÏ¢	111.456153	41.090322	190000	471	150125
B0FFGGEBUY	Â·¿ÚÃû	111.452965	41.089449	190302	471	150125
B0FFGGM239	Â·¿ÚÃû	111.454329	41.093503	190302	471	150125
B0FFHC6JGF	Â¥¶°ºÅ	111.455992	41.087556	190403	471	150125
B0FFF894AC	Â¥¶°ºÅ	111.451054	41.095473	190403	471	150125
B0FFF88HOP	Â¥¶°ºÅ	111.456161	41.089759	190403	471	150125
B0FFK8CFWY	Â¥¶°ºÅ	111.447246	41.092841	190403	471	150125
B0FFGGSQCK	Â·¿ÚÃû	111.44741	41.095034	190302	471	150125
B0FFF0LCZV	Â¥¶°ºÅ	111.454948	41.088032	190403	471	150125
B01D701I6U	´å×¯¼¶µØÃû	111.892595	39.691498	190108	471	150124
B01D701W9P	´å×¯¼¶µØÃû	111.720543	39.669264	190108	471	150124
B0H1PN9X5W	´å×é¼¶µØÃû	111.720584	39.669336	190109	471	150124
B01D702YSV	´å×¯¼¶µØÃû	111.783317	39.597234	190108	471	150124
B0H1PK7A15	´å×é¼¶µØÃû	111.778843	39.597263	190109	471	150124
B01D7021M1	É½	111.331678	40.965606	190203	471	150125
B0H1PYJGZY	´å×é¼¶µØÃû	111.445206	39.930677	190109	471	150124
B01D701VSR	´å×¯¼¶µØÃû	111.445805	39.930209	190108	471	150124
B0FFIWMCHV	Â·¿ÚÃû	111.444303	39.933724	190302	471	150124
B01D701X8U	´å×¯¼¶µØÃû	110.808113	40.874416	190108	471	150125
B01D701W2U	´å×¯¼¶µØÃû	111.449993	39.821368	190108	471	150124
B01D701W35	´å×¯¼¶µØÃû	111.446903	39.825468	190108	471	150124
B01D702YP3	´å×¯¼¶µØÃû	111.68406	40.57702	190108	471	150121
B0FFFRPRAJ	´å×¯¼¶µØÃû	111.65704	40.027689	190108	471	150124
B01D702YO5	´å×¯¼¶µØÃû	110.918365	40.86315	190108	471	150125
B01D701XIQ	É½	111.523166	40.809856	190203	471	150121
B01D701XIU	É½	111.524449	40.816569	190203	471	150121
B01D701Y6Z	´å×¯¼¶µØÃû	111.439125	40.414346	190108	471	150122
B01D7021O4	´å×¯¼¶µØÃû	110.838496	40.814122	190108	471	150121
B01D701XTC	´å×¯¼¶µØÃû	111.135841	40.65179	190108	471	150121
B0H141XNYI	´å×é¼¶µØÃû	111.532756	40.084092	190109	471	150124
B0FFGQEGJR	µÀÂ·Ãû	111.795661	40.854006	190301	471	150102
B0FFGQF40R	µÀÂ·Ãû	111.787221	40.850102	190301	471	150105
B0FFHPJHKX	Â·¿ÚÃû	111.790632	40.852024	190302	471	150102
B0FFHPJRK4	Â·¿ÚÃû	111.790382	40.852393	190302	471	150102
B0FFF9CZUV	Â¥¶°ºÅ	111.791222	40.853586	190403	471	150102
B0FFHPFPQS	Â·¿ÚÃû	111.789273	40.85197	190302	471	150102
B0FFF9CZUN	Â¥¶°ºÅ	111.791088	40.853955	190403	471	150102
B0FFF78R4F	Â¥¶°ºÅ	111.79193	40.85428	190403	471	150102
B0FFF9CZV3	Â¥¶°ºÅ	111.790825	40.854304	190403	471	150102
B0FFGTK4LW	Â¥¶°ºÅ	111.791206	40.854639	190403	471	150102
B0FFGU0VQW	Â¥¶°ºÅ	111.790656	40.854645	190403	471	150102
B0FFF9CZV9	Â¥¶°ºÅ	111.790498	40.855006	190403	471	150102
B0FFF9CZVE	Â¥¶°ºÅ	111.791189	40.855298	190403	471	150102
B01D702YSM	´å×¯¼¶µØÃû	111.958501	39.749723	190108	471	150124
B0H141WE4Q	´å×é¼¶µØÃû	111.960782	39.747821	190109	471	150124
B01D7021J4	´å×¯¼¶µØÃû	111.724662	39.892089	190108	471	150124
B01D701W07	ºÓÁ÷	111.724081	39.887846	190204	471	150124
B01D702Z22	É½	111.532713	40.821248	190203	471	150103
B01D701XZ7	´å×¯¼¶µØÃû	111.344179	40.538057	190108	471	150122
B01D701X8F	É½	110.85664	40.851499	190203	471	150125
B0FFFRTUV2	´å×¯¼¶µØÃû	110.851222	40.856317	190108	471	150125
B01D701WV2	´å×¯¼¶µØÃû	111.106006	41.049786	190108	471	150125
B0H141WFOX	´å×é¼¶µØÃû	111.989905	40.260906	190109	471	150123
B01D701YGY	´å×¯¼¶µØÃû	111.989253	40.260744	190108	471	150123
B01D701YUZ	É½	111.421862	40.064823	190203	471	150124
B0FFGKQGPL	ºÓÁ÷	111.853385	40.785292	190204	471	150105
B01D701YU9	´å×¯¼¶µØÃû	112.095749	40.14836	190108	471	150123
B0H14XZRQ8	´å×é¼¶µØÃû	111.862864	39.692357	190109	471	150124
B01D702YSK	´å×¯¼¶µØÃû	111.863856	39.691899	190108	471	150124
B0H1PN9JAG	´å×é¼¶µØÃû	111.820504	40.871106	190109	471	150105
B01D7003DD	´å×¯¼¶µØÃû	111.470157	41.150802	190108	471	150125
B0H14X1RCW	´å×é¼¶µØÃû	111.467122	41.148779	190109	471	150125
B01D701X2D	´å×¯¼¶µØÃû	111.097821	40.968466	190108	471	150125
B01D701X2P	´å×¯¼¶µØÃû	111.103675	40.969826	190108	471	150125
B01D701VRQ	´å×¯¼¶µØÃû	110.997337	40.4689	190108	471	150121
B01D701WVA	´å×¯¼¶µØÃû	111.253484	41.024035	190108	471	150125
B0H1PB9N7M	´å×é¼¶µØÃû	111.252903	41.023721	190109	471	150125
B01D701WUP	´å×¯¼¶µØÃû	111.022622	41.006646	190108	471	150125
B0FFGXDCX3	µÀÂ·Ãû	111.240877	40.23565	190301	471	150122
B0FFHPO0HS	Â·¿ÚÃû	111.239448	40.234456	190302	471	150122
B01D702YPS	´å×¯¼¶µØÃû	111.965188	40.327787	190108	471	150123
B0H1PK7ILM	´å×é¼¶µØÃû	111.464552	40.098671	190109	471	150124
B01D700648	´å×¯¼¶µØÃû	111.464339	40.09816	190108	471	150124
BZDMOU00MX	µÀÂ·Ãû	111.691493	40.828406	190301	471	150102
BZDNOU006J	µÀÂ·Ãû	111.69543	40.836048	190301	471	150102
B0FFFYD0PT	´å×¯¼¶µØÃû	111.689541	40.83053	190108	471	150102
B0FFGQE46E	ÇÅ	111.696836	40.835101	190307	471	150102
B0HGNOPYTX	µÀÂ·Ãû	111.688365	40.827779	190301	471	150102
B0FFGQCK3E	Â·¿ÚÃû	111.691538	40.831536	190302	471	150102
B0FFF0L8JS	Â¥¶°ºÅ	111.690542	40.832475	190403	471	150102
B0FFF7UUGG	Â¥¶°ºÅ	111.689835	40.832249	190403	471	150102
B0FFJSMZXB	µØÃûµØÖ·ÐÅÏ¢	111.690374	40.828871	190000	471	150102
B0FFF7UJ1C	Â¥¶°ºÅ	111.689659	40.832516	190403	471	150102
B0FFLL158I	Â·¿ÚÃû	111.689211	40.83091	190302	471	150102
B0FFF8E38A	Â¥¶°ºÅ	111.689423	40.831888	190403	471	150102
B0FFF7RSI1	Â¥¶°ºÅ	111.68956	40.832855	190403	471	150102
B0FFHMUZRA	´å×¯¼¶µØÃû|ÉÌÎñ×¡Õ¬	111.696743	40.831505	190108|120302	471	150102
B0FFINAUXZ	Â¥¶°ºÅ	111.694775	40.831881	190403	471	150102
B0FFIP25CK	Â¥¶°ºÅ	111.694784	40.832579	190403	471	150102
B0FFLL3U15	Â·¿ÚÃû	111.69489	40.831122	190302	471	150102
B0FFIWISA0	Â¥¶°ºÅ	111.694612	40.832958	190403	471	150102
B0FFJ124M8	Â¥¶°ºÅ	111.694423	40.83322	190403	471	150102
B0FFJ11VNU	Â¥¶°ºÅ	111.694775	40.832804	190403	471	150102
B0FFF7U6UE	Â¥¶°ºÅ	111.691366	40.829227	190403	471	150102
B0FFF844S4	Â¥¶°ºÅ	111.688267	40.831765	190403	471	150102
B0FFGU02YF	Â¥¶°ºÅ	111.688383	40.831237	190403	471	150102
B0FFF95NTI	Â¥¶°ºÅ	111.691836	40.829724	190403	471	150102
B0FFIMYQ31	Â¥¶°ºÅ	111.69557	40.832164	190403	471	150102
B0FFF8IWE5	Â¥¶°ºÅ	111.688133	40.832053	190403	471	150102
B0FFIN1N38	Â¥¶°ºÅ	111.695435	40.832793	190403	471	150102
B0FFLL2DJJ	Â·¿ÚÃû	111.694879	40.831147	190302	471	150102
B0FFJ112XK	Â¥¶°ºÅ	111.69529	40.833103	190403	471	150102
B0FFJ126P2	Â¥¶°ºÅ	111.695705	40.831561	190403	471	150102
B0FFF7UFP6	Â¥¶°ºÅ	111.69162	40.828977	190403	471	150102
B0FFIN5B44	Â¥¶°ºÅ	111.695145	40.833412	190403	471	150102
B0FFGQEJ9D	µÀÂ·Ãû	111.657151	40.79806	190301	471	150104
B0FFHPLK7X	Â·¿ÚÃû	111.687149	40.828684	190302	471	150102
B0FFI8LZCP	Â·¿ÚÃû	111.69443	40.827737	190302	471	150102
B0FFF8TSPO	Â¥¶°ºÅ	111.691313	40.836761	190403	471	150102
B0FFKDWS8C	Â¥¶°ºÅ	111.696438	40.83477	190403	471	150102
B0FFLL31ZQ	Â·¿ÚÃû	111.69623	40.828139	190302	471	150102
B0FFGG8UN0	Â·¿ÚÃû	111.693468	40.827274	190302	471	150102
B0FFF8WJ2G	Â¥¶°ºÅ	111.687124	40.835587	190403	471	150102
B0FFI8G8PF	Â·¿ÚÃû	111.693354	40.827456	190302	471	150102
B0FFF8TSQ1	Â¥¶°ºÅ	111.68955	40.836511	190403	471	150102
B0FFHPM5ZW	Â·¿ÚÃû	111.696669	40.83506	190302	471	150102
B0FFGTP9Z5	Â¥¶°ºÅ	111.687054	40.835764	190403	471	150102
B0FFHPO1U7	Â·¿ÚÃû	111.687286	40.828252	190302	471	150102
B0FFF8T9IE	Â¥¶°ºÅ	111.687272	40.835937	190403	471	150102
B0FFHPKLFS	Â·¿ÚÃû	111.687639	40.827456	190302	471	150102
B0FFF7YC2Q	Â¥¶°ºÅ	111.686977	40.836007	190403	471	150102
B0FFHPFVTL	Â·¿ÚÃû	111.696134	40.836209	190302	471	150102
B0FFHPKG37	Â·¿ÚÃû	111.688038	40.827538	190302	471	150102
B0FFI8GWM9	Â·¿ÚÃû	111.69627	40.836236	190302	471	150102
B0FFI8OMH1	Â·¿ÚÃû	111.691044	40.826846	190302	471	150102
BZDMOU00KN	µÀÂ·Ãû	111.693893	40.833351	190301	471	150102
B0FFGQEAWI	µÀÂ·Ãû	111.692588	40.829251	190301	471	150102
B0FFGQE9WW	µÀÂ·Ãû	111.69014	40.828874	190301	471	150102
BZDMOU00L7	µÀÂ·Ãû	111.696475	40.831858	190301	471	150102
B0FFGQE7TX	µÀÂ·Ãû	111.695557	40.829636	190301	471	150102
BZDMOU00M7	µÀÂ·Ãû	111.68868	40.830778	190301	471	150102
B0FFGQEH6W	µÀÂ·Ãû	111.687886	40.828848	190301	471	150102
B0FFJ10GRD	Â¥¶°ºÅ	111.69275	40.829346	190403	471	150102
B0FFF840W5	Â¥¶°ºÅ	111.687198	40.831415	190403	471	150102
B0FFHVJNGY	Â·¿ÚÃû	111.693491	40.83426	190302	471	150102
B0FFJ11U3Q	Â¥¶°ºÅ	111.695235	40.831732	190403	471	150102
B0FFGGVEE9	Â·¿ÚÃû	111.694879	40.831147	190302	471	150102
B0FFIN1JDB	Â¥¶°ºÅ	111.69529	40.831575	190403	471	150102
B0FFIWMK7R	Â¥¶°ºÅ	111.696013	40.831937	190403	471	150102
B0FFJ10B5Y	Â¥¶°ºÅ	111.689223	40.831332	190403	471	150102
B0FFI8OMS8	Â·¿ÚÃû	111.69137	40.83516	190302	471	150102
B0FFI8P11R	Â·¿ÚÃû	111.689815	40.834818	190302	471	150102
B0FFGTPI7H	Â¥¶°ºÅ	111.687696	40.831297	190403	471	150102
B0FFGGD097	Â·¿ÚÃû	111.68992	40.829382	190302	471	150102
B0FFF0L8H2	Â¥¶°ºÅ	111.690659	40.836395	190403	471	150102
B0FFGTNAOC	Â¥¶°ºÅ	111.687578	40.831354	190403	471	150102
B0FFJ0ZTGF	Â¥¶°ºÅ	111.688962	40.830238	190403	471	150102
B0FFGTN0VN	Â¥¶°ºÅ	111.687578	40.8313	190403	471	150102
B0FFGTZR3I	Â¥¶°ºÅ	111.687532	40.831395	190403	471	150102
B0FFIZTOGD	Â¥¶°ºÅ	111.695814	40.829888	190403	471	150102
B0FFIL59GR	Â¥¶°ºÅ	111.695959	40.829612	190403	471	150102
B0FFGGBS8K	Â·¿ÚÃû	111.692779	40.828779	190302	471	150102
B0GRX66LW3	Â¥¶°ºÅ	111.69509	40.829463	190403	471	150102
B0FFF8XJQG	Â¥¶°ºÅ	111.691927	40.828678	190403	471	150102
B0FFGGVE2L	Â·¿ÚÃû	111.696605	40.831574	190302	471	150102
B0FFKCXLH0	Â¥¶°ºÅ	111.695226	40.829209	190403	471	150102
B0FFF8TSQP	Â¥¶°ºÅ	111.691657	40.835833	190403	471	150102
B0FFF8TSQ0	Â¥¶°ºÅ	111.689893	40.835612	190403	471	150102
B0FFF8TSQK	Â¥¶°ºÅ	111.692302	40.836034	190403	471	150102
B0FFIVTV33	Â¥¶°ºÅ	111.696103	40.834665	190403	471	150102
B0FFF2SAXS	Â¥¶°ºÅ	111.691494	40.827609	190403	471	150102
B0FFF8TSQ4	Â¥¶°ºÅ	111.691521	40.836157	190403	471	150102
B0FFILL00G	Â¥¶°ºÅ	111.69633	40.83475	190403	471	150102
B0FFF8TSPW	Â¥¶°ºÅ	111.689767	40.835908	190403	471	150102
B0FFGGKADU	Â·¿ÚÃû	111.690458	40.828168	190302	471	150102
B0FFJ11VYO	Â¥¶°ºÅ	111.692181	40.836336	190403	471	150102
B0FFK8G6V8	Â¥¶°ºÅ	111.696085	40.829337	190403	471	150102
B0FFF2SAXO	Â¥¶°ºÅ	111.692812	40.828268	190403	471	150102
B0FFHPJ215	Â·¿ÚÃû	111.687447	40.82873	190302	471	150102
B0FFF8TSPR	Â¥¶°ºÅ	111.691403	40.836466	190403	471	150102
B0FFF8TSQJ	Â¥¶°ºÅ	111.689667	40.836209	190403	471	150102
B0FFJRVRJY	Â¥¶°ºÅ	111.69622	40.829035	190403	471	150102
B0FFJ11QIV	Â¥¶°ºÅ	111.692036	40.836653	190403	471	150102
B01D70QP0P	´å×¯¼¶µØÃû	111.915144	41.022865	190108	471	150102
B0H1PMLHXR	´å×é¼¶µØÃû	110.724071	40.806235	190109	471	150125
B0FFFRU23M	´å×¯¼¶µØÃû	110.723848	40.805763	190108	471	150125
B01D7021LE	´å×¯¼¶µØÃû	111.329624	41.02837	190108	471	150125
B0H141VGFA	´å×é¼¶µØÃû	111.329644	41.028177	190109	471	150125
B0H1PYKVZB	´å×é¼¶µØÃû	110.785681	40.928264	190109	471	150125
B0H14O1AMJ	´å×é¼¶µØÃû	111.148574	41.028381	190109	471	150125
B01D701WKS	´å×¯¼¶µØÃû	111.485702	41.169924	190108	471	150125
B01D701WVC	´å×¯¼¶µØÃû	111.14803	41.028095	190108	471	150125
B01D701WVJ	´å×¯¼¶µØÃû	111.14902	41.031218	190108	471	150125
B0H1PNBD2T	´å×é¼¶µØÃû	111.463912	40.947187	190109	471	150125
B01D701D66	´å×¯¼¶µØÃû	111.464694	40.947437	190108	471	150125
B01D701XUY	´å×¯¼¶µØÃû	111.557712	40.641756	190108	471	150121
B0FFGF9WDH	ºÓÁ÷	111.756038	40.751846	190204	471	150105
B01D7021MC	´å×¯¼¶µØÃû	110.98884	40.909958	190108	471	150125
B0H1P4D190	´å×é¼¶µØÃû	110.987694	40.909657	190109	471	150125
B01D701XWF	´å×¯¼¶µØÃû	111.864535	40.618487	190108	471	150123
B01D702YU4	´å×¯¼¶µØÃû	110.790692	41.150627	190108	471	150125
B01D702YVV	É½	110.792753	41.149887	190203	471	150125
B01D702YXP	É½	110.806641	40.728467	190203	471	150121
B01D701Y04	´å×¯¼¶µØÃû	111.420555	40.536897	190108	471	150122
B01D70063B	´å×¯¼¶µØÃû	112.188859	40.235118	190108	471	150123
B0H14X24UK	´å×é¼¶µØÃû	112.188876	40.23396	190109	471	150123
B0FFJ0ZNZB	Â¥¶°ºÅ	111.684481	40.842672	190403	471	150102
B01D701W9U	´å×¯¼¶µØÃû	111.63409	39.748747	190108	471	150124
B01D701XNW	´å×¯¼¶µØÃû	111.178723	40.72359	190108	471	150121
B01D70RQJL	ÇÅ	112.299258	40.235112	190307	471	150123
B0FFJ105FH	Â¥¶°ºÅ	111.684571	40.841879	190403	471	150102
B0FFHPGAJZ	Â·¿ÚÃû	111.680846	40.843615	190302	471	150102
BZDNOU00CX	µÀÂ·Ãû	111.686424	40.836797	190301	471	150102
B0FFIL8BG0	Â¥¶°ºÅ	111.682048	40.841825	190403	471	150102
B0FFIRT2HK	µØÃûµØÖ·ÐÅÏ¢	111.682384	40.841608	190000	471	150102
B0FFJ125V7	Â¥¶°ºÅ	111.682061	40.842296	190403	471	150102
B0FFIOWVIX	Â¥¶°ºÅ	111.682313	40.84112	190403	471	150102
B0FFJ11KZP	Â¥¶°ºÅ	111.682872	40.841989	190403	471	150102
B0FFIL2SCZ	Â¥¶°ºÅ	111.683514	40.842047	190403	471	150102
B0FFIL32QR	µØÃûµØÖ·ÐÅÏ¢	111.678408	40.843568	190000	471	150102
B0FFF8SAAH	Â¥¶°ºÅ	111.677158	40.840136	190403	471	150102
B0FFIL35QQ	Â¥¶°ºÅ	111.679442	40.846143	190403	471	150102
B0FFJ129H1	Â¥¶°ºÅ	111.686025	40.839118	190403	471	150102
B0FFIW6DCO	Â¥¶°ºÅ	111.679256	40.846748	190403	471	150102
B0FFILL3IL	Â¥¶°ºÅ	111.686106	40.838762	190403	471	150102
B0FFJ12FNN	Â¥¶°ºÅ	111.686875	40.839212	190403	471	150102
B0G2C79IXO	Â¥¶°ºÅ	111.686019	40.844419	190403	471	150102
B0FFINCOJ8	Â¥¶°ºÅ	111.685767	40.845598	190403	471	150102
B0FFILL539	Â¥¶°ºÅ	111.685677	40.845927	190403	471	150102
B0FFJRW95S	Â¥¶°ºÅ	111.685857	40.84518	190403	471	150102
B0FFJ10NHY	Â¥¶°ºÅ	111.679086	40.840594	190403	471	150102
B0FFF9AH8D	Â¥¶°ºÅ	111.679375	40.840397	190403	471	150102
B0FFGSF2OH	Â¥¶°ºÅ	111.678679	40.842333	190403	471	150102
B0FFJ11NA3	Â¥¶°ºÅ	111.684933	40.843108	190403	471	150102
B0FFIKBBC7	µØÃûµØÖ·ÐÅÏ¢	111.677931	40.842242	190000	471	150102
B0FFGTOHD9	Â¥¶°ºÅ	111.679466	40.839837	190403	471	150102
B0FFIL56U9	Â¥¶°ºÅ	111.684419	40.843744	190403	471	150102
B0FFJ0ZWQN	Â¥¶°ºÅ	111.685332	40.842672	190403	471	150102
B0FFJ117SX	Â¥¶°ºÅ	111.684897	40.843429	190403	471	150102
B0FFF8SAAX	Â¥¶°ºÅ	111.678706	40.840361	190403	471	150102
B0FFKGA3D6	µØÃûµØÖ·ÐÅÏ¢	111.678627	40.845158	190000	471	150102
B0FFF8SABU	Â¥¶°ºÅ	111.679519	40.839415	190403	471	150102
B0FFJ11QN2	Â¥¶°ºÅ	111.678129	40.840561	190403	471	150102
B0FFF8XZCQ	Â¥¶°ºÅ	111.678153	40.84311	190403	471	150102
B0FFJ12FRV	Â¥¶°ºÅ	111.685927	40.84303	190403	471	150102
B0FFILMIB3	Â¥¶°ºÅ	111.685766	40.843325	190403	471	150102
B0FFJ124O7	Â¥¶°ºÅ	111.686253	40.842123	190403	471	150102
B0FFF8XZD4	Â¥¶°ºÅ	111.677824	40.84302	190403	471	150102
B0FFJ12BSP	Â¥¶°ºÅ	111.68573	40.843585	190403	471	150102
B0FFF8HW7B	Â¥¶°ºÅ	111.677911	40.843511	190403	471	150102
B0FFJ11PSK	Â¥¶°ºÅ	111.686469	40.841383	190403	471	150102
B0FFJ11WSM	Â¥¶°ºÅ	111.686514	40.841068	190403	471	150102
B0FFIZQ1DQ	Â¥¶°ºÅ	111.677968	40.843859	190403	471	150102
B0FFF8SACI	Â¥¶°ºÅ	111.678481	40.839241	190403	471	150102
B0FFHPM1XY	Â·¿ÚÃû	111.682452	40.838811	190302	471	150102
B0FFJ128LP	Â¥¶°ºÅ	111.686604	40.840711	190403	471	150102
B0FFIZOPTS	Â¥¶°ºÅ	111.677959	40.844179	190403	471	150102
B0FFGTWXU0	Â¥¶°ºÅ	111.677399	40.84345	190403	471	150102
B0FFF7TW6J	Â¥¶°ºÅ	111.677252	40.843791	190403	471	150102
B0FFF8JGLK	Â¥¶°ºÅ	111.677255	40.843793	190403	471	150102
B0FFF7AHG8	Â¥¶°ºÅ	111.686849	40.843278	190403	471	150102
B0HRTA6J66	Â¥¶°ºÅ	111.686219	40.843434	190403	471	150102
B0FFIZOFYI	Â¥¶°ºÅ	111.677237	40.84408	190403	471	150102
B0FFIL3035	Â¥¶°ºÅ	111.677649	40.839067	190403	471	150102
B0FFGU03UQ	Â¥¶°ºÅ	111.68687	40.843548	190403	471	150102
B0FFF8T3IH	Â¥¶°ºÅ	111.677099	40.83949	190403	471	150102
B0FFF8SA9J	Â¥¶°ºÅ	111.67723	40.839093	190403	471	150102
B0FFJRSWMG	Â¥¶°ºÅ	111.67973	40.845634	190403	471	150102
B0FFGQESPF	µÀÂ·Ãû	111.663765	40.80033	190301	471	150104
B0FFGQE53G	µÀÂ·Ãû	111.659036	40.804821	190301	471	150103
B0FFGQF72N	µÀÂ·Ãû	111.660121	40.799927	190301	471	150104
B0FFGQEBVI	µÀÂ·Ãû	111.664581	40.803028	190301	471	150104
B0FFGQCZJ7	µÀÂ·Ãû	111.662048	40.804501	190301	471	150104
B0FFGQCGGB	µÀÂ·Ãû	111.660156	40.799199	190301	471	150104
B0FFGQEKLX	µÀÂ·Ãû	111.660914	40.80488	190301	471	150104
B0FFFTA2IG	ÏçÕò¼¶µØÃû	111.659669	40.800855	190106	471	150104
B0FFGQEEY0	µÀÂ·Ãû	111.658356	40.804875	190301	471	150103
B0FFGQCMH1	µÀÂ·Ãû	111.665312	40.798442	190301	471	150104
BZDMOU00KI	µÀÂ·Ãû	111.662015	40.797213	190301	471	150104
B0HGTZ8XO2	ÈÈµãµØÃû	111.66259	40.79976	190700	471	150104
B0FFGQEP42	µÀÂ·Ãû	111.664873	40.798749	190301	471	150104
B0FFGQEM3F	µÀÂ·Ãû	111.660767	40.802372	190301	471	150104
B0FFGQE39M	µÀÂ·Ãû	111.662387	40.800779	190301	471	150104
BZDMOU00JM	µÀÂ·Ãû	111.664999	40.803157	190301	471	150103
B0FFGQEVAW	µÀÂ·Ãû	111.659937	40.802809	190301	471	150104
B0FFF8SD6A	Â¥¶°ºÅ	111.661195	40.801803	190403	471	150104
B0FFF8SD6D	Â¥¶°ºÅ	111.661376	40.801386	190403	471	150104
B0FFLKWGEQ	Â·¿ÚÃû	111.657753	40.800133	190302	471	150104
B0GK07CODP	´å×¯¼¶µØÃû	111.662682	40.802963	190108	471	150104
B0FFGQDW8C	µÀÂ·Ãû	111.658307	40.797752	190301	471	150104
B0FFGQBPRZ	µÀÂ·Ãû	111.661129	40.806665	190301	471	150103
B0FFF8SD6J	Â¥¶°ºÅ	111.662987	40.798619	190403	471	150104
B0FFF8SD67	Â¥¶°ºÅ	111.658286	40.799837	190403	471	150104
B0FFIWBR5G	Â¥¶°ºÅ	111.658637	40.799475	190403	471	150104
B0FFIWMFZX	Â¥¶°ºÅ	111.659958	40.798698	190403	471	150104
B0FFF8SD6T	Â¥¶°ºÅ	111.662223	40.798387	190403	471	150104
B0FFHPI71Y	Â·¿ÚÃû	111.665618	40.800904	190302	471	150104
B0FFGGATCB	Â·¿ÚÃû	111.659784	40.799934	190302	471	150104
B0FFIP0FM1	Â¥¶°ºÅ	111.663868	40.798651	190403	471	150104
B0FFF0LALD	Â¥¶°ºÅ	111.658251	40.800132	190403	471	150104
B0FFGGX4XK	Â·¿ÚÃû	111.663101	40.799344	190302	471	150104
B0FFIZP7CF	Â¥¶°ºÅ	111.660057	40.798337	190403	471	150104
B0FFF8SD6Z	Â¥¶°ºÅ	111.662133	40.797994	190403	471	150104
B0FFILMC2M	Â¥¶°ºÅ	111.657045	40.803007	190403	471	150104
B0FFJ10XT5	Â¥¶°ºÅ	111.665578	40.799134	190403	471	150104
B0FFGGKS5Y	Â·¿ÚÃû	111.659533	40.804674	190302	471	150104
B0FFLL3XS0	Â·¿ÚÃû	111.661396	40.796915	190302	471	150104
B0G2CCB5L1	Â¥¶°ºÅ	111.660912	40.805474	190403	471	150103
B0FFIN5ZWL	Â¥¶°ºÅ	111.666566	40.800507	190403	471	150104
B0FFF7H0V2	Â¥¶°ºÅ	111.662501	40.797756	190403	471	150104
B0FFGGEXL9	Â·¿ÚÃû	111.658601	40.804961	190302	471	150103
B0FFF8SD7T	Â¥¶°ºÅ	111.661667	40.797312	190403	471	150104
B0FFJ010LF	Â¥¶°ºÅ	111.664544	40.797699	190403	471	150104
B0FFIZXFN5	Â¥¶°ºÅ	111.66557	40.797995	190403	471	150104
B0FFF8SD68	Â¥¶°ºÅ	111.660597	40.797156	190403	471	150104
B0FFJ10L69	Â¥¶°ºÅ	111.66369	40.797225	190403	471	150104
B0FFIP8FH7	Â¥¶°ºÅ	111.657615	40.798211	190403	471	150104
B0FFF8SD66	Â¥¶°ºÅ	111.660886	40.797047	190403	471	150104
B0H1PYJH3S	´å×é¼¶µØÃû	111.775393	40.015311	190109	471	150124
B0G0RPC1R8	´å×¯¼¶µØÃû	111.657514	40.800654	190108	471	150104
B0FFFCX698	½ÖµÀ¼¶µØÃû	111.659706	40.800855	190107	471	150104
B0FFFCX6A4	½ÖµÀ¼¶µØÃû	111.664594	40.803213	190107	471	150103
B0FFMC5K0P	Â¥¶°ºÅ	111.662328	40.801928	190403	471	150104
B0FFF7OGAT	Â¥¶°ºÅ	111.662741	40.801624	190403	471	150104
B01D702DSC	Â¥¶°ºÅ	111.661923	40.8026	190403	471	150104
B0FFF7OGAS	Â¥¶°ºÅ	111.662766	40.801281	190403	471	150104
B0FFF8SD6F	Â¥¶°ºÅ	111.661744	40.800976	190403	471	150104
B0FFGQBABQ	Â·¿ÚÃû	111.662446	40.802429	190302	471	150104
B0FFJ2Y7MX	Â¥¶°ºÅ	111.661149	40.802607	190403	471	150104
B0FFF7OG9V	Â¥¶°ºÅ	111.663144	40.800994	190403	471	150104
B0FFJ0DJ2U	Â¥¶°ºÅ	111.661059	40.802887	190403	471	150104
B0FFF7OGBH	Â¥¶°ºÅ	111.662652	40.800585	190403	471	150104
B0FFGU1FOI	Â¥¶°ºÅ	111.660441	40.801019	190403	471	150104
B0FFF8SD6C	Â¥¶°ºÅ	111.661385	40.800444	190403	471	150104
B0FFF8SD6B	Â¥¶°ºÅ	111.660837	40.800615	190403	471	150104
B0FFF80AEZ	Â¥¶°ºÅ	111.659991	40.801264	190403	471	150104
B0FFF7OG99	Â¥¶°ºÅ	111.663336	40.800682	190403	471	150104
B0FFGTUR5F	Â¥¶°ºÅ	111.663489	40.800726	190403	471	150104
B0FFIW6P8G	Â¥¶°ºÅ	111.662541	40.803356	190403	471	150104
B0FFJ2V9JE	Â¥¶°ºÅ	111.660987	40.803174	190403	471	150104
B0FFKG3BCG	Â¥¶°ºÅ	111.662637	40.803329	190403	471	150104
B0FFIL9D6R	Â¥¶°ºÅ	111.660098	40.80297	190403	471	150104
B0FFGQAVHO	Â·¿ÚÃû	111.659903	40.802563	190302	471	150104
B0FFGU0EM5	Â¥¶°ºÅ	111.663857	40.800786	190403	471	150104
B0FFF7OGA3	Â¥¶°ºÅ	111.664233	40.801164	190403	471	150104
B0FFINA3AH	Â¥¶°ºÅ	111.663557	40.803339	190403	471	150104
B0FFF8SD9M	Â¥¶°ºÅ	111.661067	40.803679	190403	471	150104
B0FFILCDQO	Â¥¶°ºÅ	111.662505	40.8038	190403	471	150104
B0FFF7OG9M	Â¥¶°ºÅ	111.664329	40.800848	190403	471	150104
B0FFF9DGUG	Â¥¶°ºÅ	111.663702	40.803565	190403	471	150104
B0FFF8SD6P	Â¥¶°ºÅ	111.661166	40.79965	190403	471	150104
B0FFF8SD6Q	Â¥¶°ºÅ	111.661638	40.799567	190403	471	150104
B0FFF8SD9K	Â¥¶°ºÅ	111.660744	40.803959	190403	471	150104
B0FFF8SD6K	Â¥¶°ºÅ	111.661986	40.799318	190403	471	150104
B0FFF8SD6O	Â¥¶°ºÅ	111.661285	40.799352	190403	471	150104
B0FFJ120J8	Â¥¶°ºÅ	111.659301	40.800186	190403	471	150104
B0FFF8SD5Z	Â¥¶°ºÅ	111.660971	40.799253	190403	471	150104
B0FFF8SD69	Â¥¶°ºÅ	111.658897	40.800244	190403	471	150104
B0FFF8SD6S	Â¥¶°ºÅ	111.662375	40.799133	190403	471	150104
B0FFHPH4QR	Â·¿ÚÃû	111.664539	40.803012	190302	471	150104
B0FFHPG53Q	Â·¿ÚÃû	111.664539	40.803012	190302	471	150104
B0FFIOYCC9	Â¥¶°ºÅ	111.658978	40.799967	190403	471	150104
B0FFILAGA6	Â¥¶°ºÅ	111.663526	40.799184	190403	471	150104
B0FFGGG0Z7	Â·¿ÚÃû	111.662699	40.800161	190302	471	150104
B0FFGGBNLE	Â·¿ÚÃû	111.662699	40.800161	190302	471	150104
B0FFGG90OM	Â·¿ÚÃû	111.662699	40.800161	190302	471	150104
B0G2C591JM	Â¥¶°ºÅ	111.658843	40.80026	190403	471	150104
B0FFF8SD6M	Â¥¶°ºÅ	111.662652	40.798834	190403	471	150104
B0FFF8SD6N	Â¥¶°ºÅ	111.661612	40.798766	190403	471	150104
B0FFGGEDS0	Â·¿ÚÃû	111.661826	40.805067	190302	471	150104
B0FFHPIIA6	Â·¿ÚÃû	111.664539	40.803012	190302	471	150104
B0FFIL5Y5Z	Â¥¶°ºÅ	111.663724	40.798944	190403	471	150104
B0FFJ12HT9	Â¥¶°ºÅ	111.659743	40.799039	190403	471	150104
B0FFJ11N5E	Â¥¶°ºÅ	111.658446	40.800187	190403	471	150104
B0FFLL1QQW	Â·¿ÚÃû	111.661396	40.796915	190302	471	150104
B0FFF8SD77	Â¥¶°ºÅ	111.661603	40.797599	190403	471	150104
B0FFF7H0WG	Â¥¶°ºÅ	111.664472	40.797966	190403	471	150104
B0FFIRVJIR	Â¥¶°ºÅ	111.663411	40.797574	190403	471	150104
B0FFJ10S3L	Â¥¶°ºÅ	111.665308	40.798235	190403	471	150104
B0FFHPJC5R	Â·¿ÚÃû	111.663405	40.80523	190302	471	150104
B0FFF8SD64	Â¥¶°ºÅ	111.660732	40.797395	190403	471	150104
B0FFIOUM86	Â¥¶°ºÅ	111.664922	40.797452	190403	471	150104
B0FFJ2WITS	Â¥¶°ºÅ	111.662215	40.797045	190403	471	150104
B0FFIN9RPD	Â¥¶°ºÅ	111.657678	40.798006	190403	471	150104
B0FFIOWZVW	Â¥¶°ºÅ	111.658073	40.797768	190403	471	150104
B0FFGGBRQP	Â·¿ÚÃû	111.658601	40.804961	190302	471	150103
B0FFIN7DO6	Â¥¶°ºÅ	111.659968	40.797907	190403	471	150104
B0FFHPFLI2	Â·¿ÚÃû	111.665689	40.800629	190302	471	150104
B0FFIP2BS6	Â¥¶°ºÅ	111.660561	40.797736	190403	471	150104
B0FFJ0CFHX	Â¥¶°ºÅ	111.66582	40.798853	190403	471	150104
B0FFM4XQJ5	Â¥¶°ºÅ	111.657187	40.803699	190403	471	150104
B0FFLL2RMT	Â·¿ÚÃû	111.661396	40.796915	190302	471	150104
B0FFF7LAI6	Â¥¶°ºÅ	111.661048	40.805139	190403	471	150103
B0FFJ10UZ2	Â¥¶°ºÅ	111.665633	40.797667	190403	471	150104
B0FFF7LAIA	Â¥¶°ºÅ	111.660105	40.804969	190403	471	150103
B0FFJ11YZU	Â¥¶°ºÅ	111.658025	40.797558	190403	471	150104
B0FFIP079V	Â¥¶°ºÅ	111.666388	40.797929	190403	471	150104
B0FFGGYAJ8	Â·¿ÚÃû	111.663798	40.797992	190302	471	150104
B0FFGGPZNQ	Â·¿ÚÃû	111.663798	40.797992	190302	471	150104
B0FFJ12CV1	Â¥¶°ºÅ	111.659395	40.804941	190403	471	150103
B0FFF7LAI0	Â¥¶°ºÅ	111.660875	40.805454	190403	471	150103
B0FFIZVHJQ	Â¥¶°ºÅ	111.665399	40.797239	190403	471	150104
B0FFL526HQ	Â¥¶°ºÅ	111.660248	40.796856	190403	471	150104
B0FFF7LAHZ	Â¥¶°ºÅ	111.659934	40.805308	190403	471	150103
B0FFIP5XXO	Â¥¶°ºÅ	111.666766	40.797845	190403	471	150104
B0FFGGC0A4	Â·¿ÚÃû	111.663798	40.797992	190302	471	150104
B0FFF9B8GD	Â¥¶°ºÅ	111.657939	40.797168	190403	471	150104
B0FFIQEEVF	Â¥¶°ºÅ	111.666659	40.79758	190403	471	150104
B0FFIL9XAW	Â¥¶°ºÅ	111.662207	40.805786	190403	471	150103
B0FFJ106RT	Â¥¶°ºÅ	111.665589	40.796985	190403	471	150104
B0FFGGIQDT	Â·¿ÚÃû	111.665084	40.798374	190302	471	150104
B0FFF7LAHU	Â¥¶°ºÅ	111.659998	40.805267	190403	471	150103
B0FFIWI5GL	Â¥¶°ºÅ	111.666155	40.797385	190403	471	150104
B0FFF7LAHT	Â¥¶°ºÅ	111.660307	40.805671	190403	471	150103
B0FFJ10OHU	Â¥¶°ºÅ	111.659054	40.805317	190403	471	150103
B0FFHPMBLI	Â·¿ÚÃû	111.666582	40.798842	190302	471	150104
B0FFI8GANB	Â·¿ÚÃû	111.666689	40.798876	190302	471	150104
B0FFJ1248G	Â¥¶°ºÅ	111.662107	40.806045	190403	471	150103
B0FFJRVZXD	Â¥¶°ºÅ	111.665964	40.799556	190403	471	150104
B0FFIWFGV4	Â¥¶°ºÅ	111.66629	40.797152	190403	471	150104
B0FFF7LAHS	Â¥¶°ºÅ	111.659754	40.805549	190403	471	150103
B0FFJ10LUT	Â¥¶°ºÅ	111.660706	40.806095	190403	471	150103
B0FFL2PF1W	Â¥¶°ºÅ	111.65793	40.796806	190403	471	150104
B0FFIN1EWH	Â¥¶°ºÅ	111.659313	40.805801	190403	471	150103
B0FFGQE129	Â·¿ÚÃû	111.661396	40.796915	190302	471	150104
B0FFG5LYYN	Â·¿ÚÃû	111.661396	40.796915	190302	471	150104
B0FFHPIQ7W	Â·¿ÚÃû	111.666689	40.798876	190302	471	150104
B0FFF7LAHN	Â¥¶°ºÅ	111.659713	40.806211	190403	471	150103
B0FFIN6F4F	Â¥¶°ºÅ	111.660615	40.806375	190403	471	150103
B0FFG5K4S9	Â·¿ÚÃû	111.661396	40.796915	190302	471	150104
B0FFIWHUI3	Â¥¶°ºÅ	111.659682	40.806225	190403	471	150103
B0FFJ11IXY	Â¥¶°ºÅ	111.666281	40.796844	190403	471	150104
B0FFIWQHW4	Â¥¶°ºÅ	111.659017	40.806094	190403	471	150103
B0FFJ10R4A	Â¥¶°ºÅ	111.661955	40.806653	190403	471	150103
B0FFIMZ4KO	Â¥¶°ºÅ	111.658586	40.805985	190403	471	150103
B0FFIRVBE8	Â¥¶°ºÅ	111.65899	40.806271	190403	471	150103
B0FFJ0ZODI	Â¥¶°ºÅ	111.659672	40.806532	190403	471	150103
B0FFF7LAHP	Â¥¶°ºÅ	111.659654	40.806539	190403	471	150103
B0FFJ1023W	Â¥¶°ºÅ	111.65951	40.806648	190403	471	150103
B0FFIN95VC	Â¥¶°ºÅ	111.658953	40.806551	190403	471	150103
B0FFILAESK	Â¥¶°ºÅ	111.65864	40.806517	190403	471	150103
B01D70QM3C	´å×¯¼¶µØÃû	110.911009	40.552281	190108	471	150121
B01D70QP4G	´å×¯¼¶µØÃû	112.073139	40.937355	190108	471	150105
B01D70P2S7	´å×¯¼¶µØÃû	112.067938	40.94262	190108	471	150105
B01D70P2QJ	´å×¯¼¶µØÃû	111.870796	41.064887	190108	471	150102
B0H1PPFMGH	´å×é¼¶µØÃû	112.069958	40.937728	190109	471	150105
B0H1PPGS98	´å×é¼¶µØÃû	112.069724	40.937608	190109	471	150105
B0H1PPGMH4	´å×é¼¶µØÃû	112.070068	40.937491	190109	471	150105
B01D70QLZA	´å×¯¼¶µØÃû	112.012556	39.943687	190108	471	150124
B0H1P4CUWJ	´å×é¼¶µØÃû	111.87404	40.380154	190109	471	150123
B01D701Y8J	ºÓÁ÷	111.870849	40.377029	190204	471	150123
B01D70P3CR	´å×¯¼¶µØÃû	111.946913	40.887396	190108	471	150105
B0H141VXJ9	´å×é¼¶µØÃû	111.52096	41.26416	190109	471	150125
B01D7021JM	´å×¯¼¶µØÃû	111.521644	41.265269	190108	471	150125
B01D701WUR	´å×¯¼¶µØÃû	111.089985	41.018686	190108	471	150125
B01D70P2SZ	´å×¯¼¶µØÃû	111.581844	40.88535	190108	471	150103
BZDLOO000O	¸ßËÙÂ·Èë¿Ú	110.940706	40.671614	190305	471	150121
BZDLOO000N	¸ßËÙÂ·Èë¿Ú	110.939326	40.671625	190305	471	150121
B0FFLKWUMP	Â·¿ÚÃû	110.94104	40.671852	190302	471	150121
BZDLOO000K	¸ßËÙÂ·³ö¿Ú	110.94342	40.672996	190304	471	150121
B0FFFA9QC4	Á¢½»ÇÅ	110.938467	40.671074	190306	471	150121
B0FFGGF1TV	Â·¿ÚÃû	110.943554	40.672938	190302	471	150121
B0FFGGTCZM	Â·¿ÚÃû	110.938465	40.671073	190302	471	150121
B01D7021IS	ºÓÁ÷	111.425779	39.959475	190204	471	150124
B01D702YVK	É½	111.525243	39.700357	190203	471	150124
B0FFFRD9OE	´å×¯¼¶µØÃû	111.523716	39.702139	190108	471	150124
B01D701XWM	´å×¯¼¶µØÃû	111.768164	40.615282	190108	471	150121
B01D701XIS	´å×¯¼¶µØÃû	111.533817	40.807903	190108	471	150121
B01D70QM04	´å×¯¼¶µØÃû	111.21433	41.078673	190108	471	150125
B0FFLL6Q82	Â·¿ÚÃû	111.918757	40.903681	190302	471	150102
B0FFLL6Q6T	Â·¿ÚÃû	111.917352	40.901659	190302	471	150102
B0FFLKWJIF	Â·¿ÚÃû	111.922778	40.897913	190302	471	150102
B0FFHPKNBS	Â·¿ÚÃû	111.921225	40.897687	190302	471	150102
B0FFLKZCU2	Â·¿ÚÃû	111.917082	40.897338	190302	471	150102
B0FFI8M61R	Â·¿ÚÃû	111.917294	40.897758	190302	471	150102
BZDMOS001S	µÀÂ·Ãû	111.489454	40.763714	190301	471	150121
B0FFLL42XQ	Â·¿ÚÃû	111.490572	40.762286	190302	471	150121
BZDMOV004A	µÀÂ·Ãû	111.76137	40.830944	190301	471	150105
BZDMOV004X	µÀÂ·Ãû	111.762963	40.827825	190301	471	150105
B0FFGXDE4H	µÀÂ·Ãû	111.757029	40.83289	190301	471	150105
BZDMOV002W	ÇÅ	111.764211	40.831638	190307	471	150105
B0FFLKYQ53	Â·¿ÚÃû	111.76112	40.83096	190302	471	150105
B0FFHVGJUI	Â·¿ÚÃû	111.766088	40.832045	190302	471	150105
B0FFLL5BIE	Â·¿ÚÃû	111.760141	40.833616	190302	471	150105
B0FFJRSNPC	Â¥¶°ºÅ	111.762456	40.829625	190403	471	150105
B0FFLL9IPW	Â·¿ÚÃû	111.762476	40.827633	190302	471	150105
B0FFKWGY5W	Â¥¶°ºÅ	111.762644	40.829095	190403	471	150105
B0FFLL478M	Â·¿ÚÃû	111.762343	40.827994	190302	471	150105
B0FFKZ35QW	Â¥¶°ºÅ	111.76284	40.828627	190403	471	150105
B0FFLL7OPE	Â·¿ÚÃû	111.758927	40.836618	190302	471	150105
B0FFJ2X0PE	Â¥¶°ºÅ	111.762903	40.828096	190403	471	150105
B0FFK7YE8Q	Â¥¶°ºÅ	111.766659	40.832947	190403	471	150105
B0FFJ110IP	Â¥¶°ºÅ	111.766212	40.833965	190403	471	150105
B0FFK89CZZ	Â¥¶°ºÅ	111.766748	40.833214	190403	471	150105
B0FFJ11V9J	Â¥¶°ºÅ	111.765943	40.834508	190403	471	150105
B0FFJ10913	Â¥¶°ºÅ	111.765675	40.835078	190403	471	150105
B0FFJ112P7	Â¥¶°ºÅ	111.762187	40.827356	190403	471	150105
B0FFF9QIJ9	ÌúÂ·	110.923455	40.653815	190311	471	150121
B0FFF9QQ6Q	ÌúÂ·	111.375856	40.727594	190311	471	150121
B0FFFED596	ºþ²´	111.469623	40.133571	190205	471	150124
B01D700551	´å×¯¼¶µØÃû	111.77182	40.481219	190108	471	150123
B0H1P662TJ	´å×é¼¶µØÃû	111.770867	40.481144	190109	471	150123
B0H1P66ODW	´å×é¼¶µØÃû	111.774944	40.48268	190109	471	150123
B0FFILE4TV	µØÃûµØÖ·ÐÅÏ¢	111.775171	40.48389	190000	471	150123
B01D701X1H	´å×¯¼¶µØÃû	110.919012	40.97955	190108	471	150125
B01D701YY7	´å×¯¼¶µØÃû	112.026861	40.073546	190108	471	150123
B01D701YHS	´å×¯¼¶µØÃû	112.153566	40.272827	190108	471	150123
BZDMOU00NN	µÀÂ·Ãû	111.639661	40.788785	190301	471	150104
B0H14X21J6	´å×é¼¶µØÃû	111.643487	40.789946	190109	471	150104
B0H14X2EYI	´å×é¼¶µØÃû	111.640854	40.794415	190109	471	150104
BZDMOU00LU	µÀÂ·Ãû	111.641568	40.796713	190301	471	150103
B0H14X28W9	´å×é¼¶µØÃû	111.637483	40.788912	190109	471	150104
B0G3YUUBOD	Â¥¶°ºÅ	111.642638	40.791291	190403	471	150104
B0FFLL9ETT	Â·¿ÚÃû	111.642429	40.789359	190302	471	150104
B0FFI8HMQY	Â·¿ÚÃû	111.64401	40.790946	190302	471	150104
B0FFI8L6UH	Â·¿ÚÃû	111.642344	40.78935	190302	471	150104
B0FFIRVMDZ	Â¥¶°ºÅ	111.642477	40.795058	190403	471	150104
B0FFIP16U5	Â¥¶°ºÅ	111.643333	40.794907	190403	471	150104
B0FFIP15LZ	Â¥¶°ºÅ	111.641975	40.795383	190403	471	150104
B0FFJ12BKP	Â¥¶°ºÅ	111.643749	40.795098	190403	471	150104
B0FFIL8HIZ	Â¥¶°ºÅ	111.642633	40.795357	190403	471	150104
B0FFIPHIZY	Â¥¶°ºÅ	111.643288	40.795295	190403	471	150104
B0FFJ104VT	Â¥¶°ºÅ	111.642361	40.795531	190403	471	150104
B0FFJ10EKS	Â¥¶°ºÅ	111.637872	40.789344	190403	471	150104
B0FFJ1175G	Â¥¶°ºÅ	111.638074	40.788966	190403	471	150104
B0FFIZWD94	Â¥¶°ºÅ	111.643101	40.795803	190403	471	150104
B0FFIZNC0B	Â¥¶°ºÅ	111.637499	40.788983	190403	471	150104
B0FFI8HAL6	Â·¿ÚÃû	111.64622	40.794734	190302	471	150104
B0H1PBBOYL	´å×é¼¶µØÃû	110.992167	40.68429	190109	471	150121
B01D702YON	´å×¯¼¶µØÃû	110.992565	40.684503	190108	471	150121
B0FFH8O26H	ÏçÕò¼¶µØÃû	111.64365	40.791001	190106	471	150104
B0FFLL7LD4	Â·¿ÚÃû	111.64028	40.796231	190302	471	150104
B0FFLL9698	Â·¿ÚÃû	111.640187	40.796434	190302	471	150104
B0FFLKYZQW	Â·¿ÚÃû	111.640097	40.796417	190302	471	150104
B0FFI8GGWC	Â·¿ÚÃû	111.646186	40.794599	190302	471	150104
B0FFLKZ053	Â·¿ÚÃû	111.64004	40.796542	190302	471	150103
B0FFI8HF4U	Â·¿ÚÃû	111.646104	40.794742	190302	471	150104
B0FFIL4717	Â¥¶°ºÅ	111.646882	40.796261	190403	471	150104
B0FFK8D4QM	Â¥¶°ºÅ	111.63756	40.787156	190403	471	150104
B0FFI8HG2D	Â·¿ÚÃû	111.646327	40.796026	190302	471	150104
B0FFHVI1ZE	Â·¿ÚÃû	111.640195	40.79656	190302	471	150103
B0H1PPHEJ0	´å×é¼¶µØÃû	111.594233	40.047655	190109	471	150124
B0H1PGJ34A	´å×é¼¶µØÃû	111.593344	40.056626	190109	471	150124
B01D700671	´å×¯¼¶µØÃû	111.594926	40.046919	190108	471	150124
B0H1P6516X	´å×é¼¶µØÃû	111.036456	40.482174	190109	471	150121
B01D70QOR5	´å×¯¼¶µØÃû	111.032262	40.485906	190108	471	150121
B01D701Y0K	´å×¯¼¶µØÃû	111.557688	40.558056	190108	471	150121
B0FFFRTMK1	´å×¯¼¶µØÃû	111.656874	41.260446	190108	471	150125
B0H1PK7N60	´å×é¼¶µØÃû	111.78973	39.608205	190109	471	150124
B01D70P2ZS	´å×¯¼¶µØÃû	111.677648	40.790557	190108	471	150104
BZDMOU00LT	µÀÂ·Ãû	111.683245	40.79216	190301	471	150105
BZDMOU00MW	µÀÂ·Ãû	111.679796	40.792108	190301	471	150105
BZDMOU00LQ	µÀÂ·Ãû	111.67923	40.79117	190301	471	150105
BZDMOU00LR	µÀÂ·Ãû	111.678466	40.791083	190301	471	150104
B0FFGQCJT4	µÀÂ·Ãû	111.685876	40.791509	190301	471	150105
B0FFGQDSW2	µÀÂ·Ãû	111.682586	40.7951	190301	471	150105
B0FFHVHZKQ	Â·¿ÚÃû	111.680064	40.79224	190302	471	150105
B0FFGTSLYD	Â¥¶°ºÅ	111.681504	40.791724	190403	471	150105
B0FFF0LBM5	Â¥¶°ºÅ	111.682047	40.79149	190403	471	150105
B0FFF0LBLK	Â¥¶°ºÅ	111.682508	40.791832	190403	471	150105
B0FFIZWWYV	Â¥¶°ºÅ	111.682543	40.79183	190403	471	150105
B0FFJ11BGD	Â¥¶°ºÅ	111.681468	40.792304	190403	471	150105
B01D701XNU	É½	111.210841	40.748383	190203	471	150121
B01D701XHY	´å×¯¼¶µØÃû	111.321179	40.762042	190108	471	150121
B0H1PNA0XO	´å×é¼¶µØÃû	111.320182	40.765272	190109	471	150121
B0FFF0LBLS	Â¥¶°ºÅ	111.682465	40.78988	190403	471	150105
B0FFHVJW9S	Â·¿ÚÃû	111.680305	40.79515	190302	471	150105
B0FFJZSTEF	Â¥¶°ºÅ	111.681343	40.789822	190403	471	150105
B0FFF84LNU	Â¥¶°ºÅ	111.682664	40.793686	190403	471	150105
B0FFGTZOMF	Â¥¶°ºÅ	111.68133	40.793801	190403	471	150105
B0FFF0LBLI	Â¥¶°ºÅ	111.681973	40.789717	190403	471	150105
B0FFF848U1	Â¥¶°ºÅ	111.683015	40.789924	190403	471	150105
B0FFF84EDY	Â¥¶°ºÅ	111.684369	40.790811	190403	471	150105
B0FFGU3NTM	Â¥¶°ºÅ	111.68133	40.793993	190403	471	150105
B0FFF8480D	Â¥¶°ºÅ	111.683769	40.790056	190403	471	150105
B0FFF81EY6	Â¥¶°ºÅ	111.682694	40.789618	190403	471	150105
B0FFF84LNA	Â¥¶°ºÅ	111.681357	40.794114	190403	471	150105
B0FFF0LBLX	Â¥¶°ºÅ	111.681497	40.7895	190403	471	150105
B0FFF84O4K	Â¥¶°ºÅ	111.678893	40.792836	190403	471	150104
B0FFF84EAF	Â¥¶°ºÅ	111.684451	40.790522	190403	471	150105
B0FFF8UK26	Â¥¶°ºÅ	111.679063	40.793181	190403	471	150104
B0FFF84EE3	Â¥¶°ºÅ	111.684965	40.791305	190403	471	150105
B0FFITJI79	µØÃûµØÖ·ÐÅÏ¢	111.677804	40.787999	190000	471	150104
B0FFF0LBLC	Â¥¶°ºÅ	111.682178	40.791194	190403	471	150105
B0FFGTYWMV	Â¥¶°ºÅ	111.682679	40.791528	190403	471	150105
B0FFILL2EO	Â¥¶°ºÅ	111.681377	40.792614	190403	471	150105
B0FFF0LBLQ	Â¥¶°ºÅ	111.681623	40.79091	190403	471	150105
B0FFF0LBLU	Â¥¶°ºÅ	111.682258	40.790914	190403	471	150105
B0FFF85B3S	Â¥¶°ºÅ	111.682896	40.791252	190403	471	150105
B0FFJ10NR4	Â¥¶°ºÅ	111.68049	40.791932	190403	471	150105
B0FFF7TQTZ	Â¥¶°ºÅ	111.67736	40.788617	190403	471	150104
B0FFF8CMRH	Â¥¶°ºÅ	111.67763	40.788337	190403	471	150104
B0FFJ10VVQ	Â¥¶°ºÅ	111.686342	40.788744	190403	471	150105
B0FFJ12CX9	Â¥¶°ºÅ	111.677798	40.795287	190403	471	150104
B0FFJ11E2V	Â¥¶°ºÅ	111.677632	40.788342	190403	471	150104
B0FFF812Y7	Â¥¶°ºÅ	111.677795	40.787992	190403	471	150104
B0FFF84O1X	Â¥¶°ºÅ	111.683542	40.796494	190403	471	150105
B0FFF84O2M	Â¥¶°ºÅ	111.684446	40.796234	190403	471	150105
B0FFIL9VV3	Â¥¶°ºÅ	111.677922	40.787669	190403	471	150104
B0FFLKYVUX	Â·¿ÚÃû	111.680717	40.787208	190302	471	150105
B0FFIL5VH7	Â¥¶°ºÅ	111.678093	40.787333	190403	471	150104
B0FFJ123DN	Â¥¶°ºÅ	111.677526	40.796001	190403	471	150104
B0FFF84O2N	Â¥¶°ºÅ	111.685476	40.796313	190403	471	150105
B0FFF8RLS9	Â¥¶°ºÅ	111.677223	40.787343	190403	471	150104
B0FFIL3A0L	Â¥¶°ºÅ	111.678084	40.786957	190403	471	150104
B0FFIZNV1V	Â¥¶°ºÅ	111.677209	40.787338	190403	471	150104
B0FFF84O2P	Â¥¶°ºÅ	111.685512	40.796708	190403	471	150105
B0FFF0LAVV	Â¥¶°ºÅ	111.686396	40.796482	190403	471	150105
B01D70P3CE	´å×¯¼¶µØÃû	111.558611	40.924996	190108	471	150103
B0FFGGNGPR	Â·¿ÚÃû	111.561828	40.923701	190302	471	150103
B0FFF84LO1	Â¥¶°ºÅ	111.68266	40.792689	190403	471	150105
B0FFF8482Z	Â¥¶°ºÅ	111.683379	40.791632	190403	471	150105
B0FFIVZWB4	Â¥¶°ºÅ	111.681033	40.792953	190403	471	150105
B0FFGTV9T9	Â¥¶°ºÅ	111.681523	40.790536	190403	471	150105
B0FFF8482K	Â¥¶°ºÅ	111.683429	40.791362	190403	471	150105
B0FFF0LARE	Â¥¶°ºÅ	111.677456	40.793504	190403	471	150104
B0FFF848UA	Â¥¶°ºÅ	111.682378	40.790568	190403	471	150105
B0FFF848F0	Â¥¶°ºÅ	111.68333	40.791006	190403	471	150105
B0FFF8S9QY	Â¥¶°ºÅ	111.681443	40.793225	190403	471	150105
B0FFF0LBLN	Â¥¶°ºÅ	111.6824	40.790235	190403	471	150105
B0FFGTQHS2	Â¥¶°ºÅ	111.681782	40.793405	190403	471	150105
B0FFF848U9	Â¥¶°ºÅ	111.681402	40.79018	190403	471	150105
B0FFF8OP60	Â¥¶°ºÅ	111.683592	40.790735	190403	471	150105
B0FFGTU6S9	Â¥¶°ºÅ	111.681939	40.790066	190403	471	150105
B0FFF848UC	Â¥¶°ºÅ	111.682836	40.790257	190403	471	150105
B0FFLKWU5L	Â·¿ÚÃû	111.685456	40.792497	190302	471	150105
B0FFF84LNV	Â¥¶°ºÅ	111.684028	40.792685	190403	471	150105
B0FFF8S9QM	Â¥¶°ºÅ	111.681335	40.793656	190403	471	150105
B0FFF84EBA	Â¥¶°ºÅ	111.684207	40.791148	190403	471	150105
B0FFF8QM00	Â¥¶°ºÅ	111.68357	40.790361	190403	471	150105
B01D701WKX	´å×¯¼¶µØÃû	111.491659	41.237479	190108	471	150125
B0FFF0LB76	Â¥¶°ºÅ	111.680797	40.794151	190403	471	150105
B0FFF8RANK	Â¥¶°ºÅ	111.683573	40.789663	190403	471	150105
B0FFF84LNT	Â¥¶°ºÅ	111.684087	40.793654	190403	471	150105
B0FFF84EE1	Â¥¶°ºÅ	111.684631	40.790199	190403	471	150105
B0FFF0LBLT	Â¥¶°ºÅ	111.681723	40.789222	190403	471	150105
B0FFF84O45	Â¥¶°ºÅ	111.679063	40.793529	190403	471	150104
B0FFF0LBL4	Â¥¶°ºÅ	111.683126	40.789365	190403	471	150105
B0FFF0LBL2	Â¥¶°ºÅ	111.68225	40.789203	190403	471	150105
B0FFF0LBL9	Â¥¶°ºÅ	111.682513	40.789184	190403	471	150105
B0FFJ11LTW	Â¥¶°ºÅ	111.678153	40.791959	190403	471	150104
B0FFF84EDX	Â¥¶°ºÅ	111.685319	40.791067	190403	471	150105
B0FFF84O42	Â¥¶°ºÅ	111.679036	40.793809	190403	471	150104
B0FFF84EIF	Â¥¶°ºÅ	111.685535	40.791487	190403	471	150105
B0FFF84OFY	Â¥¶°ºÅ	111.677944	40.792323	190403	471	150104
B0FFF84EDP	Â¥¶°ºÅ	111.684694	40.789918	190403	471	150105
B0FFF9GHPE	Â¥¶°ºÅ	111.678018	40.790937	190403	471	150104
B0FFF8YFJY	Â¥¶°ºÅ	111.68391	40.789372	190403	471	150105
B0FFGTP4F5	Â¥¶°ºÅ	111.685463	40.790697	190403	471	150105
B0FFF0LBLF	Â¥¶°ºÅ	111.683342	40.789049	190403	471	150105
B0FFF84OBI	Â¥¶°ºÅ	111.677854	40.792639	190403	471	150104
B0FFF7FTWU	Â¥¶°ºÅ	111.680756	40.794728	190403	471	150105
B0FFF84LNQ	Â¥¶°ºÅ	111.684833	40.793765	190403	471	150105
B0FFF848TL	Â¥¶°ºÅ	111.682618	40.788847	190403	471	150105
B0FFGU0UGD	Â¥¶°ºÅ	111.677991	40.790562	190403	471	150104
B0FFF0LB6L	Â¥¶°ºÅ	111.682224	40.794812	190403	471	150105
B0FFF8S9QW	Â¥¶°ºÅ	111.685552	40.792961	190403	471	150105
B0FFM1TT5N	Â¥¶°ºÅ	111.681378	40.79486	190403	471	150105
B0FFHVJKZE	Â·¿ÚÃû	111.680839	40.787227	190302	471	150105
B0FFF84OC4	Â¥¶°ºÅ	111.677649	40.792883	190403	471	150104
B0FFF84OGW	Â¥¶°ºÅ	111.678227	40.789965	190403	471	150104
B0FFF84OHB	Â¥¶°ºÅ	111.678515	40.78964	190403	471	150104
B0FFF84EDW	Â¥¶°ºÅ	111.684814	40.789554	190403	471	150105
B0FFF84LNH	Â¥¶°ºÅ	111.683408	40.794723	190403	471	150105
B0FFF8I4FZ	Â¥¶°ºÅ	111.684082	40.789102	190403	471	150105
B0FFF84OGU	Â¥¶°ºÅ	111.677884	40.79025	190403	471	150104
B0FFHVGF5T	Â·¿ÚÃû	111.680989	40.787263	190302	471	150105
B0FFF84OHG	Â¥¶°ºÅ	111.678733	40.789344	190403	471	150104
B0FFF84EHW	Â¥¶°ºÅ	111.68569	40.790365	190403	471	150105
B0FFF84O4R	Â¥¶°ºÅ	111.678305	40.793902	190403	471	150104
B0FFF848TK	Â¥¶°ºÅ	111.682917	40.788623	190403	471	150105
B0FFF8RI5S	Â¥¶°ºÅ	111.683431	40.788724	190403	471	150105
B0FFF84O82	Â¥¶°ºÅ	111.677474	40.79319	190403	471	150104
B0FFF8QBJF	Â¥¶°ºÅ	111.684245	40.788826	190403	471	150105
B0FFF84O4Y	Â¥¶°ºÅ	111.678205	40.794183	190403	471	150104
B0FFF8S9PU	Â¥¶°ºÅ	111.684259	40.794767	190403	471	150105
B0FFF84EDO	Â¥¶°ºÅ	111.684967	40.78921	190403	471	150105
B0FFF84OHN	Â¥¶°ºÅ	111.678697	40.788983	190403	471	150104
B0FFF0LASX	Â¥¶°ºÅ	111.686611	40.791453	190403	471	150105
B0FFF84LNZ	Â¥¶°ºÅ	111.686611	40.790956	190403	471	150105
B0FFF8SGLU	Â¥¶°ºÅ	111.68589	40.789713	190403	471	150105
B0FFF0LBLD	Â¥¶°ºÅ	111.684233	40.788502	190403	471	150105
B0FFF84EEZ	Â¥¶°ºÅ	111.685094	40.788847	190403	471	150105
B0FFJ123X4	Â¥¶°ºÅ	111.678014	40.794596	190403	471	150104
B0FFF84LOD	Â¥¶°ºÅ	111.686862	40.790325	190403	471	150105
B0FFF0LBLO	Â¥¶°ºÅ	111.684404	40.788232	190403	471	150105
B0FFF84EDS	Â¥¶°ºÅ	111.686124	40.789368	190403	471	150105
B0FFF78SH3	Â¥¶°ºÅ	111.684257	40.795426	190403	471	150105
B0FFF8UD7S	Â¥¶°ºÅ	111.676881	40.789704	190403	471	150104
B0FFF7S2SV	Â¥¶°ºÅ	111.676837	40.789678	190403	471	150104
B0FFF84O20	Â¥¶°ºÅ	111.683642	40.795818	190403	471	150105
B0FFF84EEE	Â¥¶°ºÅ	111.686251	40.789011	190403	471	150105
B0FFF8K8AP	Â¥¶°ºÅ	111.677163	40.788975	190403	471	150104
B01D701WV5	´å×¯¼¶µØÃû	111.113459	41.00645	190108	471	150125
B01D701WUW	´å×¯¼¶µØÃû	111.108379	41.00666	190108	471	150125
B0H1PMMY5R	´å×é¼¶µØÃû	111.489863	41.237465	190109	471	150125
B0FFFQJJS1	´å×¯¼¶µØÃû	111.573215	39.969541	190108	471	150124
B01D701WLC	´å×¯¼¶µØÃû	111.416916	41.207598	190108	471	150125
B01D701CR8	´å×¯¼¶µØÃû	110.804374	40.751288	190108	471	150121
B0FFGXCDQ4	ºÓÁ÷	111.431189	40.514666	190204	471	150122
B01D701Y1D	´å×¯¼¶µØÃû	111.77325	40.51467	190108	471	150121
B01D70P2V2	´å×¯¼¶µØÃû	111.836725	40.863015	190108	471	150105
B0FFFDRZXI	ÈÈµãµØÃû	111.834078	40.862487	190700	471	150105
B0HGJHI64G	ÏçÕò¼¶µØÃû	111.830228	40.861435	190106	471	150105
B0FFGQENDX	µÀÂ·Ãû	111.82939	40.861997	190301	471	150105
B0FFGQCQVZ	µÀÂ·Ãû	111.830685	40.860031	190301	471	150105
BZDNOV0060	µÀÂ·Ãû	111.828612	40.858991	190301	471	150105
B0GUXOA1PQ	´å×¯¼¶µØÃû	111.828202	40.863951	190108	471	150105
B0FFGGM8MU	Â·¿ÚÃû	111.82974	40.862029	190302	471	150105
B0FFGGUGMR	Â·¿ÚÃû	111.830959	40.859438	190302	471	150105
B0FFHM4PMR	Â¥¶°ºÅ	111.831957	40.86109	190403	471	150105
B0FFGGATXX	Â·¿ÚÃû	111.827468	40.861711	190302	471	150105
B0FFGG8GHR	Â·¿ÚÃû	111.828656	40.858952	190302	471	150105
B0FFF8NCO0	Â¥¶°ºÅ	111.559251	40.78965	190403	471	150121
B0FFHCJWRR	Â¥¶°ºÅ	111.563153	40.795124	190403	471	150121
B0FFF83TME	Â¥¶°ºÅ	111.560318	40.788514	190403	471	150121
B0H1PPF4KZ	´å×é¼¶µØÃû	111.765865	40.010954	190109	471	150124
B01D702YR8	´å×¯¼¶µØÃû	111.764811	40.010718	190108	471	150124
B0FFGQDE0X	µÀÂ·Ãû	111.561215	40.789671	190301	471	150121
B0FFFXVV83	µÀÂ·Ãû	111.562502	40.79427	190301	471	150121
B0FFGU24C3	Â¥¶°ºÅ	111.561979	40.791103	190403	471	150121
B0FFLL7KB9	Â·¿ÚÃû	111.559923	40.79562	190302	471	150121
B0FFF85RHD	Â¥¶°ºÅ	111.56001	40.790185	190403	471	150121
B0FFIP0MBB	Â¥¶°ºÅ	111.563887	40.794157	190403	471	150121
B0FFF8SG2L	Â¥¶°ºÅ	111.560933	40.788525	190403	471	150121
B0G257X8QW	Â¥¶°ºÅ	111.562719	40.794553	190403	471	150121
B0FFGTRY0P	Â¥¶°ºÅ	111.562894	40.789081	190403	471	150121
B0FFJ1044U	Â¥¶°ºÅ	111.564586	40.793784	190403	471	150121
B0FFILCLHK	Â¥¶°ºÅ	111.562129	40.794655	190403	471	150121
B0FFGQDOQM	µÀÂ·Ãû	111.563447	40.795181	190301	471	150121
B0FFK81V54	µØÃûµØÖ·ÐÅÏ¢	111.561811	40.791534	190000	471	150121
B0FFK81V56	µØÃûµØÖ·ÐÅÏ¢	111.561971	40.791378	190000	471	150121
B0FFJUCI46	µØÃûµØÖ·ÐÅÏ¢	111.562926	40.79178	190000	471	150121
B0FFK81V57	µØÃûµØÖ·ÐÅÏ¢	111.562064	40.790895	190000	471	150121
B0FFJ0F294	Â¥¶°ºÅ	111.562331	40.791759	190403	471	150121
B0FFJ0HAHM	Â¥¶°ºÅ	111.561626	40.791429	190403	471	150121
B0FFJ0D54K	Â¥¶°ºÅ	111.562647	40.791467	190403	471	150121
B0FFJ0D53Q	Â¥¶°ºÅ	111.562774	40.791151	190403	471	150121
B0FFF7VLF7	Â¥¶°ºÅ	111.561048	40.791281	190403	471	150121
B0FFF7TQJT	Â¥¶°ºÅ	111.561446	40.790947	190403	471	150121
B0FFF8JME9	Â¥¶°ºÅ	111.560786	40.790728	190403	471	150121
B0FFJ0CYWV	Â¥¶°ºÅ	111.559756	40.790468	190403	471	150121
B0FFF8NZ1Q	Â¥¶°ºÅ	111.561067	40.790441	190403	471	150121
B0FFF89HXN	Â¥¶°ºÅ	111.560506	40.791003	190403	471	150121
B0FFF8KDMT	Â¥¶°ºÅ	111.561212	40.790125	190403	471	150121
B0FFGTWYHA	Â¥¶°ºÅ	111.562459	40.789388	190403	471	150121
B0FFHLKI1J	Â¥¶°ºÅ	111.564776	40.79373	190403	471	150121
B0FFF8UGU1	Â¥¶°ºÅ	111.560469	40.78997	190403	471	150121
B0FFF8SG2P	Â¥¶°ºÅ	111.561402	40.788838	190403	471	150121
B0FFIP63B3	Â¥¶°ºÅ	111.56557	40.793144	190403	471	150121
B0FFHPIEU0	Â·¿ÚÃû	111.565387	40.792482	190302	471	150121
B0FFF7UR6I	Â¥¶°ºÅ	111.561846	40.788674	190403	471	150121
B0FFJ105XG	Â¥¶°ºÅ	111.563938	40.794602	190403	471	150121
B0FFGTS1XW	Â¥¶°ºÅ	111.563319	40.78874	190403	471	150121
B0FFF8QINF	Â¥¶°ºÅ	111.560535	40.789651	190403	471	150121
B0FFF81MD3	Â¥¶°ºÅ	111.561397	40.788372	190403	471	150121
B0FFJ10C9X	Â¥¶°ºÅ	111.563146	40.795088	190403	471	150121
B0FFF8SG2R	Â¥¶°ºÅ	111.562162	40.788423	190403	471	150121
B0FFF7VL3X	Â¥¶°ºÅ	111.559523	40.789345	190403	471	150121
B0FFF7T9K3	Â¥¶°ºÅ	111.56092	40.78812	190403	471	150121
B0FFF8VF8U	Â¥¶°ºÅ	111.558748	40.789739	190403	471	150121
B0FFF8QD7C	Â¥¶°ºÅ	111.558954	40.789954	190403	471	150121
B0FFF8SG2V	Â¥¶°ºÅ	111.561629	40.788064	190403	471	150121
B0FFJ14C06	Â¥¶°ºÅ	111.563724	40.788204	190403	471	150121
B0FFF89UL2	Â¥¶°ºÅ	111.559767	40.789103	190403	471	150121
B0FFF7SHIN	Â¥¶°ºÅ	111.562334	40.788005	190403	471	150121
B0FFJ10HYO	Â¥¶°ºÅ	111.564168	40.788193	190403	471	150121
B0FFF9FJUU	Â¥¶°ºÅ	111.562832	40.787816	190403	471	150121
B0FFF8SG2T	Â¥¶°ºÅ	111.561177	40.787779	190403	471	150121
B0FFF7Z7CQ	Â¥¶°ºÅ	111.560432	40.787767	190403	471	150121
B0FFF8SG2U	Â¥¶°ºÅ	111.561783	40.787652	190403	471	150121
B0FFF9FPY2	Â¥¶°ºÅ	111.558195	40.789454	190403	471	150121
B0FFGGI91K	Â·¿ÚÃû	111.566484	40.793449	190302	471	150121
B0FFF7WQ2M	Â¥¶°ºÅ	111.558764	40.788899	190403	471	150121
B0FFF8SG2W	Â¥¶°ºÅ	111.563229	40.78758	190403	471	150121
B0FFF8SG2N	Â¥¶°ºÅ	111.560705	40.787442	190403	471	150121
B0FFF8QGAO	Â¥¶°ºÅ	111.562136	40.787394	190403	471	150121
B0FFF0LCRA	Â¥¶°ºÅ	111.564694	40.787779	190403	471	150121
B0FFF8SG2X	Â¥¶°ºÅ	111.563911	40.787466	190403	471	150121
B0FFF8SG2S	Â¥¶°ºÅ	111.56266	40.787201	190403	471	150121
B0FFF8SG2M	Â¥¶°ºÅ	111.561051	40.787178	190403	471	150121
B0FFF8J529	Â¥¶°ºÅ	111.559886	40.787367	190403	471	150121
B0FFF7VF5G	Â¥¶°ºÅ	111.560142	40.787076	190403	471	150121
B0FFF8SG30	Â¥¶°ºÅ	111.56427	40.787231	190403	471	150121
B0FFHPL7XJ	Â·¿ÚÃû	111.561585	40.796267	190302	471	150121
B0FFF8C65T	Â¥¶°ºÅ	111.559009	40.788629	190403	471	150121
B0FFF8WX2O	Â¥¶°ºÅ	111.561476	40.786947	190403	471	150121
B0FFF0LCR5	Â¥¶°ºÅ	111.564965	40.787524	190403	471	150121
B0FFF8SG2Y	Â¥¶°ºÅ	111.562972	40.786816	190403	471	150121
B0FFF8SG33	Â¥¶°ºÅ	111.56457	40.787016	190403	471	150121
B0FFF8SG2I	Â¥¶°ºÅ	111.560492	40.786798	190403	471	150121
B0FFF8SG3C	Â¥¶°ºÅ	111.565235	40.787261	190403	471	150121
B0FFF89TYB	Â¥¶°ºÅ	111.558115	40.788595	190403	471	150121
B0FFF8SG3A	Â¥¶°ºÅ	111.565589	40.787044	190403	471	150121
B0FFGGK5Q3	Â·¿ÚÃû	111.557584	40.787136	190302	471	150121
B01D701YTK	´å×¯¼¶µØÃû	112.034075	40.152016	190108	471	150123
B0H14X0RO3	´å×é¼¶µØÃû	112.035924	40.155863	190109	471	150123
B0FFFGOXZL	ÏçÕò¼¶µØÃû	112.038895	40.878895	190106	471	150105
B0FFGQDF4X	µÀÂ·Ãû	112.041998	40.880764	190301	471	150105
B0H1PPEXNJ	´å×é¼¶µØÃû	112.037125	40.880553	190109	471	150105
B0FFGGFAS3	Â·¿ÚÃû	112.037481	40.88085	190302	471	150105
B0FFGGEOVG	Â·¿ÚÃû	112.037481	40.88085	190302	471	150105
B0FFGGBCRR	Â·¿ÚÃû	112.037481	40.88085	190302	471	150105
B0H1P4DFCE	´å×é¼¶µØÃû	110.88357	41.084422	190109	471	150125
B01D701WU0	´å×¯¼¶µØÃû	110.885662	41.084444	190108	471	150125
B0H1PBDZH3	´å×é¼¶µØÃû	111.36896	41.228552	190109	471	150125
B01D701XOC	´å×¯¼¶µØÃû	111.305702	40.719733	190108	471	150121
B0H1PMKJDO	´å×é¼¶µØÃû	111.603111	39.808711	190109	471	150124
B01D7021J8	´å×¯¼¶µØÃû	111.602699	39.8084	190108	471	150124
B0FFG6G1Y8	´å×¯¼¶µØÃû	111.749247	41.142167	190108	471	150125
B01D701W79	´å×¯¼¶µØÃû	111.489627	39.669484	190108	471	150124
B01D701X3S	´å×¯¼¶µØÃû	111.206435	40.995118	190108	471	150125
B01D701X3G	´å×¯¼¶µØÃû	111.198007	40.996175	190108	471	150125
B0FFGQC43A	µÀÂ·Ãû	111.550075	40.717908	190301	471	150104
B0H1PGHOLV	´å×é¼¶µØÃû	111.579586	40.01254	190109	471	150124
B01D70QM4Z	´å×¯¼¶µØÃû	111.579586	40.01253	190108	471	150124
B01D701YYG	É½	112.059327	40.070398	190203	471	150123
B01D7021KV	´å×¯¼¶µØÃû	111.406904	41.128544	190108	471	150125
B01D7003EC	´å×¯¼¶µØÃû	111.643382	41.155957	190108	471	150125
B0H1PYITBX	´å×é¼¶µØÃû	111.642728	41.156263	190109	471	150125
B01D701FQE	´å×¯¼¶µØÃû	111.274616	40.328807	190108	471	150122
B0H14OXN4O	´å×é¼¶µØÃû	112.068893	40.036784	190109	471	150123
B01D701G0K	´å×¯¼¶µØÃû	112.068317	40.036538	190108	471	150123
B01D701I8Z	´å×¯¼¶µØÃû	111.817335	39.646061	190108	471	150124
B01D701XVP	´å×¯¼¶µØÃû	111.512074	40.623802	190108	471	150121
B01D702YNU	´å×¯¼¶µØÃû	111.298902	40.937827	190108	471	150125
B0H14X24ZJ	´å×é¼¶µØÃû	111.302941	40.937147	190109	471	150125
B0H1PMLPSE	´å×é¼¶µØÃû	110.86018	40.910235	190109	471	150125
B01D702YPF	´å×¯¼¶µØÃû	111.462085	40.365803	190108	471	150123
B0H1P634XL	´å×é¼¶µØÃû	111.460424	40.364894	190109	471	150123
B01D7003A7	´å×¯¼¶µØÃû	111.293594	41.28197	190108	471	150125
B01D70P347	´å×¯¼¶µØÃû	112.031118	40.81426	190108	471	150105
B0H1PPEJE8	´å×é¼¶µØÃû	112.031059	40.815566	190109	471	150105
B0FFLOKV9H	´å×¯¼¶µØÃû	111.863566	39.867995	190108	471	150124
B01D701W0O	´å×¯¼¶µØÃû	111.863442	39.868229	190108	471	150124
B01D702YW8	É½	111.92217	40.977024	190203	471	150102
B01D70QM4W	´å×¯¼¶µØÃû	112.190648	40.217798	190108	471	150123
B0H1PN9PSO	´å×é¼¶µØÃû	111.67504	40.204374	190109	471	150123
B01D701YLV	´å×¯¼¶µØÃû	111.676509	40.205139	190108	471	150123
B01D702YQ5	´å×¯¼¶µØÃû	111.705674	40.246697	190108	471	150123
B01D701YW3	´å×¯¼¶µØÃû	111.523164	40.059963	190108	471	150124
B0H1P4CEZR	´å×é¼¶µØÃû	111.560577	39.903546	190109	471	150124
B01D701A4U	´å×¯¼¶µØÃû	111.560759	39.901813	190108	471	150124
B0H1P4DKQW	´å×é¼¶µØÃû	111.428222	40.282634	190109	471	150122
B01D701W1L	´å×¯¼¶µØÃû	111.977436	39.848003	190108	471	150124
B01D70P2QK	´å×¯¼¶µØÃû	111.976554	41.030219	190108	471	150102
B01D701YZY	´å×¯¼¶µØÃû	112.195957	40.434056	190108	471	150123
B0H14X1K62	´å×é¼¶µØÃû	112.196434	40.434127	190109	471	150123
B0FFH58HSJ	µÀÂ·Ãû	111.466252	41.223971	190301	471	150125
B0H14XZSGX	´å×é¼¶µØÃû	110.933587	41.202329	190109	471	150125
B01D702YTJ	´å×¯¼¶µØÃû	110.933721	41.202893	190108	471	150125
B01D701Y4N	´å×¯¼¶µØÃû	111.791297	40.45143	190108	471	150123
BZDMOV004B	µÀÂ·Ãû	111.791611	40.795258	190301	471	150105
B0FFGQDWG4	µÀÂ·Ãû	111.787154	40.78883	190301	471	150105
B0FFGQE28H	µÀÂ·Ãû	111.787729	40.788272	190301	471	150105
B0FFGQDBQV	µÀÂ·Ãû	111.787899	40.787822	190301	471	150105
B0FFGQCOFU	µÀÂ·Ãû	111.788049	40.787402	190301	471	150105
B0FFHVJEIA	Â·¿ÚÃû	111.794563	40.79112	190302	471	150105
B01D701VQP	´å×¯¼¶µØÃû	110.752933	41.3616	190108	471	150125
B0H14O04VT	´å×é¼¶µØÃû	111.436521	41.061751	190109	471	150125
B01D701WX9	´å×¯¼¶µØÃû	111.436444	41.060049	190108	471	150125
B01D701X2N	É½	111.073287	40.98395	190203	471	150125
B01D701WEO	´å×¯¼¶µØÃû	111.374155	41.302319	190108	471	150125
B0FFFED58Z	ºþ²´	111.336822	40.783359	190205	471	150121
B0FFHVH61D	Â·¿ÚÃû	111.794563	40.79112	190302	471	150105
B0FFHPK3U7	Â·¿ÚÃû	111.794815	40.791159	190302	471	150105
B0FFHVGJVB	Â·¿ÚÃû	111.794563	40.79112	190302	471	150105
B0FFHPJ32T	Â·¿ÚÃû	111.794815	40.791159	190302	471	150105
BZDMOV004T	³ÇÊÐ¿ìËÙÂ·³ö¿Ú	111.794842	40.790422	190308	471	150105
B0FFHVFY28	Â·¿ÚÃû	111.792541	40.795588	190302	471	150105
B0FFLL4E9H	Â·¿ÚÃû	111.787584	40.794397	190302	471	150105
B0FFGGSIZF	Â·¿ÚÃû	111.786965	40.788164	190302	471	150105
B0FFHPHP88	Â·¿ÚÃû	111.787152	40.787677	190302	471	150105
BZDMOV003S	³ÇÊÐ¿ìËÙÂ·Èë¿Ú	111.795018	40.790584	190309	471	150105
B0FFGGGMWY	Â·¿ÚÃû	111.787305	40.787277	190302	471	150105
B0FFLKYS87	Â·¿ÚÃû	111.792727	40.795532	190302	471	150105
B0FFF9DKFR	Â¥¶°ºÅ	111.793532	40.795916	190403	471	150105
B0FFGXDD8A	µÀÂ·Ãû	111.237507	41.2379	190301	471	150125
B01D702YU8	´å×¯¼¶µØÃû	111.226531	41.15252	190108	471	150125
B0H141W337	´å×é¼¶µØÃû	111.184229	40.313422	190109	471	150122
B01D701YDD	´å×¯¼¶µØÃû	111.184057	40.3129	190108	471	150122
B0H1PGI1LB	´å×é¼¶µØÃû	111.648949	39.726039	190109	471	150124
B01D700452	´å×¯¼¶µØÃû	112.159759	40.280749	190108	471	150123
B01D701W5R	É½	111.845812	39.805796	190203	471	150124
B0H1PMM3SK	´å×é¼¶µØÃû	111.959159	40.953296	190109	471	150102
B01D70P2S0	´å×¯¼¶µØÃû	111.95948	40.952715	190108	471	150102
B0H1PK7JU0	´å×é¼¶µØÃû	111.610797	40.999176	190109	471	150125
B0H1PGHI4H	´å×é¼¶µØÃû	111.587235	40.086718	190109	471	150124
B0H1PN8JOA	´å×é¼¶µØÃû	111.774312	40.097769	190109	471	150123
B01D701YRE	´å×¯¼¶µØÃû	111.774549	40.098483	190108	471	150123
B01D701YRC	´å×¯¼¶µØÃû	111.773083	40.104543	190108	471	150123
B01D701YIE	´å×¯¼¶µØÃû	111.217028	40.23044	190108	471	150122
B01D701XIF	É½	111.406928	40.768289	190203	471	150121
B01D7021JF	´å×¯¼¶µØÃû	110.719926	41.316467	190108	471	150125
B0H1PK8FNI	´å×é¼¶µØÃû	111.461599	40.055577	190109	471	150124
B01D701YV1	´å×¯¼¶µØÃû	111.461052	40.055867	190108	471	150124
BZDIOV001O	µÀÂ·Ãû	111.834185	40.430491	190301	471	150123
B01D701X0E	É½	110.807163	40.984512	190203	471	150125
B01D701XGE	´å×¯¼¶µØÃû	110.909894	40.765402	190108	471	150121
B01D701XGJ	´å×¯¼¶µØÃû	110.907282	40.763849	190108	471	150121
B01D701XGC	´å×¯¼¶µØÃû	110.916756	40.766587	190108	471	150121
B01D70QM13	´å×¯¼¶µØÃû	111.643538	40.786236	190108	471	150104
BZDMOU00NQ	³ÇÊÐ¿ìËÙÂ·³ö¿Ú	111.637552	40.783358	190308	471	150104
BZDMOU00O4	³ÇÊÐ¿ìËÙÂ·Èë¿Ú	111.637733	40.782983	190309	471	150104
B0FFJ107T8	Â¥¶°ºÅ	111.639094	40.778858	190403	471	150104
B0FFJ128FF	Â¥¶°ºÅ	111.638083	40.778824	190403	471	150104
B0FFIOUTQ8	Â¥¶°ºÅ	111.638985	40.778217	190403	471	150104
B0FFK55740	Â¥¶°ºÅ	111.637042	40.784062	190403	471	150104
B0FFILL35Z	Â¥¶°ºÅ	111.638153	40.778268	190403	471	150104
B0FFILLF5P	Â¥¶°ºÅ	111.639206	40.777534	190403	471	150104
B0FFIP25P5	Â¥¶°ºÅ	111.637968	40.777761	190403	471	150104
B0H1PAPIG0	´å×é¼¶µØÃû	110.950017	40.886576	190109	471	150125
B0FFGQDS73	µÀÂ·Ãû	111.643348	40.786378	190301	471	150104
BZDMOU00ME	µÀÂ·Ãû	111.644624	40.776856	190301	471	150104
B0FFIZWKVD	Â¥¶°ºÅ	111.638279	40.777366	190403	471	150104
B0FFIN1O8E	Â¥¶°ºÅ	111.638132	40.786279	190403	471	150104
B01D701WT1	´å×¯¼¶µØÃû	111.78074	41.148689	190108	471	150125
B0G0V5KQZ3	Â¥¶°ºÅ	111.638315	40.777297	190403	471	150104
B0FFIZQXJH	Â¥¶°ºÅ	111.638971	40.786763	190403	471	150104
B01D701VY6	´å×¯¼¶µØÃû	111.500847	39.86362	190108	471	150124
B01D701VYF	´å×¯¼¶µØÃû	111.502257	39.858932	190108	471	150124
B0H141Y36E	´å×é¼¶µØÃû	112.140372	40.475553	190109	471	150123
B01D701Z02	´å×¯¼¶µØÃû	112.141622	40.475176	190108	471	150123
B0FFJ11IOM	Â¥¶°ºÅ	111.691633	40.873814	190403	471	150102
B0FFJ111Y1	Â¥¶°ºÅ	111.690303	40.873442	190403	471	150102
B0FFJ10J2T	Â¥¶°ºÅ	111.689217	40.872158	190403	471	150102
B0FFJRV4LP	Â¥¶°ºÅ	111.690166	40.87273	190403	471	150102
B0FFM9F04G	Â¥¶°ºÅ	111.691521	40.873365	190403	471	150102
B0FFJRX5XE	Â¥¶°ºÅ	111.690323	40.873059	190403	471	150102
B0FFIZY8NY	Â¥¶°ºÅ	111.689733	40.873329	190403	471	150102
B0FFF0L8FB	Â¥¶°ºÅ	111.691766	40.869182	190403	471	150102
B0FFJ1067E	Â¥¶°ºÅ	111.691152	40.871429	190403	471	150102
B0FFJ10QYK	Â¥¶°ºÅ	111.690908	40.871869	190403	471	150102
B0FFF7XSYZ	Â¥¶°ºÅ	111.692039	40.872442	190403	471	150102
B0FFF8JETH	Â¥¶°ºÅ	111.692671	40.871462	190403	471	150102
B0FFIMZ2DY	Â¥¶°ºÅ	111.692879	40.872217	190403	471	150102
B0FFF0L8FV	Â¥¶°ºÅ	111.689861	40.868947	190403	471	150102
B0FFIRVTCB	Â¥¶°ºÅ	111.691378	40.872693	190403	471	150102
B0FFF8EXWM	Â¥¶°ºÅ	111.692624	40.872527	190403	471	150102
B0FFJ124LM	Â¥¶°ºÅ	111.691179	40.870835	190403	471	150102
B0FFF8YVPE	Â¥¶°ºÅ	111.690909	40.872681	190403	471	150102
B0FFJ1118L	Â¥¶°ºÅ	111.693204	40.871217	190403	471	150102
B0FFJ128F9	Â¥¶°ºÅ	111.692607	40.870775	190403	471	150102
B0FFJ115KC	Â¥¶°ºÅ	111.690149	40.872121	190403	471	150102
B0FFIWP36K	Â¥¶°ºÅ	111.692643	40.873225	190403	471	150102
B0FFF8YVPB	Â¥¶°ºÅ	111.690909	40.873056	190403	471	150102
B0FFIOSZ9R	Â¥¶°ºÅ	111.692679	40.870447	190403	471	150102
B0FFIL4BRX	Â¥¶°ºÅ	111.691068	40.873384	190403	471	150102
B0FFKZM0XN	Â¥¶°ºÅ	111.691424	40.873017	190403	471	150102
B0FFGQC2P7	µÀÂ·Ãû	111.69035	40.868343	190301	471	150102
B0FFGTO6YJ	Â¥¶°ºÅ	111.692123	40.872076	190403	471	150102
B01D701G6J	´å×¯¼¶µØÃû	111.930007	39.952809	190108	471	150124
B0FFJ11M3K	Â¥¶°ºÅ	111.689534	40.871552	190403	471	150102
B0FFIRVA1K	Â¥¶°ºÅ	111.693088	40.873338	190403	471	150102
B0FFF8YVZG	Â¥¶°ºÅ	111.692991	40.870086	190403	471	150102
B0FFIZR69R	Â¥¶°ºÅ	111.689733	40.873329	190403	471	150102
B0FFJ121EM	Â¥¶°ºÅ	111.692913	40.869767	190403	471	150102
B0FFJ12CON	Â¥¶°ºÅ	111.693486	40.870188	190403	471	150102
B0FFIZLX3Y	Â¥¶°ºÅ	111.692618	40.874111	190403	471	150102
B0FFJ10PDX	Â¥¶°ºÅ	111.689966	40.869805	190403	471	150102
B0FFJ11IGD	Â¥¶°ºÅ	111.689099	40.870468	190403	471	150102
B0FFKDSMMZ	Â¥¶°ºÅ	111.692682	40.873762	190403	471	150102
B0FFF8ZJJB	Â¥¶°ºÅ	111.693482	40.869526	190403	471	150102
B0FFJ118IC	Â¥¶°ºÅ	111.693646	40.869898	190403	471	150102
B0FFF7ZJFH	Â¥¶°ºÅ	111.690832	40.869186	190403	471	150102
B0FFF7ZJE4	Â¥¶°ºÅ	111.69183	40.868858	190403	471	150102
B0FFF7ZJFN	Â¥¶°ºÅ	111.689829	40.869235	190403	471	150102
B0FFF7ZJF2	Â¥¶°ºÅ	111.690816	40.868829	190403	471	150102
B0FFGTXBKH	Â¥¶°ºÅ	111.693293	40.869134	190403	471	150102
B0FFJ0ZRLF	Â¥¶°ºÅ	111.692876	40.869086	190403	471	150102
B0FFF7ZJG1	Â¥¶°ºÅ	111.692007	40.868558	190403	471	150102
B0FFF7ZJFM	Â¥¶°ºÅ	111.689105	40.869328	190403	471	150102
B0FFGGA4GG	Â·¿ÚÃû	111.689042	40.874006	190302	471	150102
B0FFL35N06	Â¥¶°ºÅ	111.688232	40.871855	190403	471	150102
B0FFK8HELD	Â¥¶°ºÅ	111.693405	40.874301	190403	471	150102
B0FFF86DZ6	Â¥¶°ºÅ	111.693445	40.868824	190403	471	150102
B0FFF8YVZ8	Â¥¶°ºÅ	111.69088	40.868464	190403	471	150102
B0FFF7ZJFR	Â¥¶°ºÅ	111.689105	40.868971	190403	471	150102
B0FFF89ZEK	Â¥¶°ºÅ	111.687412	40.871912	190403	471	150102
B0FFF89ZEM	Â¥¶°ºÅ	111.687434	40.872239	190403	471	150102
B0FFF7ZJHP	Â¥¶°ºÅ	111.689813	40.868586	190403	471	150102
B0FFJ11MRJ	Â¥¶°ºÅ	111.687328	40.872525	190403	471	150102
B0FFF89ZEP	Â¥¶°ºÅ	111.687133	40.871681	190403	471	150102
B0FFF7ZJFZ	Â¥¶°ºÅ	111.689008	40.868691	190403	471	150102
B0FFIMYZJM	Â¥¶°ºÅ	111.690823	40.86803	190403	471	150102
B0FFF89ZEI	Â¥¶°ºÅ	111.686919	40.872311	190403	471	150102
B0FFIN7HLF	Â¥¶°ºÅ	111.69208	40.867899	190403	471	150102
B0FFGGQD84	Â·¿ÚÃû	111.689042	40.874006	190302	471	150102
B0FFGGJ6JK	Â·¿ÚÃû	111.689042	40.874006	190302	471	150102
B0FFIN8K21	Â¥¶°ºÅ	111.689359	40.868145	190403	471	150102
B0FFIWOPPL	Â¥¶°ºÅ	111.692016	40.867355	190403	471	150102
B0FFIMYVRC	Â¥¶°ºÅ	111.690118	40.867532	190403	471	150102
B0FFINCATT	Â¥¶°ºÅ	111.687876	40.868273	190403	471	150102
B0FFHVGR7L	Â·¿ÚÃû	111.695046	40.867913	190302	471	150102
B0FFIWNJF9	Â¥¶°ºÅ	111.688734	40.867658	190403	471	150102
B0FFJ0ZKWU	Â¥¶°ºÅ	111.691573	40.866981	190403	471	150102
B0FFJ11XGI	Â¥¶°ºÅ	111.690434	40.867069	190403	471	150102
B0FFJ10OD1	Â¥¶°ºÅ	111.68924	40.867172	190403	471	150102
B0FFJ1105P	Â¥¶°ºÅ	111.687839	40.867318	190403	471	150102
B0FFIZH4D4	´å×¯¼¶µØÃû|ÉÌÎñ×¡Õ¬	111.665452	40.792122	190108|120302	471	150104
B0FFGQCF2M	µÀÂ·Ãû	111.670343	40.844505	190301	471	150102
B0FFGQDKZB	µÀÂ·Ãû	111.668286	40.843274	190301	471	150102
B0FFF7X0WM	Â¥¶°ºÅ	111.671749	40.843292	190403	471	150102
BZDNOU00CF	µÀÂ·Ãû	111.66857	40.844295	190301	471	150102
BZDNOU006O	µÀÂ·Ãû	111.674918	40.838193	190301	471	150102
BZDNOU00FB	µÀÂ·Ãû	111.667188	40.842024	190301	471	150102
B0FFGQDB8D	µÀÂ·Ãû	111.667399	40.845586	190301	471	150102
B0FFFCX65K	½ÖµÀ¼¶µØÃû	111.668071	40.842487	190107	471	150102
B0FFF9DGSJ	Â¥¶°ºÅ	111.672516	40.842283	190403	471	150102
B0FFGTTMUU	Â¥¶°ºÅ	111.672922	40.842047	190403	471	150102
B0FFGTMPHJ	Â¥¶°ºÅ	111.672998	40.841623	190403	471	150102
B0FFGU1AE9	Â¥¶°ºÅ	111.672815	40.841274	190403	471	150102
B0FFF9DGSG	Â¥¶°ºÅ	111.673016	40.841998	190403	471	150102
B0FFGTQ9BB	Â¥¶°ºÅ	111.672875	40.840991	190403	471	150102
B0FFF7W0JZ	Â¥¶°ºÅ	111.671859	40.842968	190403	471	150102
B0FFGTZLKC	Â¥¶°ºÅ	111.672072	40.84068	190403	471	150102
B0FFIZN71Y	Â¥¶°ºÅ	111.671209	40.842856	190403	471	150102
B0FFGTSKOI	Â¥¶°ºÅ	111.673527	40.841767	190403	471	150102
B01D701X6R	É½	111.656914	40.960466	190203	471	150125
B01D701X6S	É½	111.666723	40.962573	190203	471	150125
B0FFGGW8AR	Â·¿ÚÃû	111.668097	40.844246	190302	471	150102
B0FFJ12CBG	Â¥¶°ºÅ	111.668588	40.844148	190403	471	150102
B0FFGGVEJM	Â·¿ÚÃû	111.670161	40.844461	190302	471	150102
B0FFF8PZ0V	Â¥¶°ºÅ	111.67655	40.843346	190403	471	150102
B0FFJ11OKY	Â¥¶°ºÅ	111.672456	40.845763	190403	471	150102
B0FFGU4IYF	Â¥¶°ºÅ	111.668666	40.838702	190403	471	150102
BZDNOU00ES	³ÇÊÐ¿ìËÙÂ·³ö¿Ú	111.673103	40.837797	190308	471	150102
B0FFF9DGTI	Â¥¶°ºÅ	111.668138	40.844577	190403	471	150102
B0FFK7XDQG	Â¥¶°ºÅ	111.676152	40.840328	190403	471	150102
B0FFF8AGSS	Â¥¶°ºÅ	111.668615	40.844898	190403	471	150102
B0FFGTS3QE	Â¥¶°ºÅ	111.672163	40.840512	190403	471	150102
B0FFGTVTO5	Â¥¶°ºÅ	111.672444	40.840564	190403	471	150102
B0FFF9DGSB	Â¥¶°ºÅ	111.672633	40.840604	190403	471	150102
B0FFLKXBI4	Â·¿ÚÃû	111.670735	40.842529	190302	471	150102
B0FFGU28GG	Â¥¶°ºÅ	111.673843	40.8418	190403	471	150102
B0FFF9DGSE	Â¥¶°ºÅ	111.67413	40.841506	190403	471	150102
B0FFL3Z7W5	Â¥¶°ºÅ	111.67111	40.843328	190403	471	150102
B0FFGTVC3G	Â¥¶°ºÅ	111.674692	40.841538	190403	471	150102
B0FFGTV0DZ	Â¥¶°ºÅ	111.674708	40.841671	190403	471	150102
B0FFF899JX	Â¥¶°ºÅ	111.67102	40.843813	190403	471	150102
B0FFK9J489	µØÃûµØÖ·ÐÅÏ¢	111.676724	40.841771	190000	471	150102
B0FFGTVJ0B	Â¥¶°ºÅ	111.675006	40.841749	190403	471	150102
B0FFGG9HQF	Â·¿ÚÃû	111.668473	40.842303	190302	471	150102
B0FFF7BAAC	Â¥¶°ºÅ	111.670924	40.844281	190403	471	150102
B0FFGTMR3A	Â¥¶°ºÅ	111.675593	40.841919	190403	471	150102
B0FFGGQL92	Â·¿ÚÃû	111.671079	40.839864	190302	471	150102
B0FFIN720G	Â¥¶°ºÅ	111.669083	40.843639	190403	471	150102
B0H6VUFPGW	Â¥¶°ºÅ	111.675346	40.841925	190403	471	150102
B0FFGBDI52	Â¥¶°ºÅ	111.675886	40.842002	190403	471	150102
B0FFGGRK6L	Â·¿ÚÃû	111.668988	40.839601	190302	471	150102
B0FFHGY9PU	Â¥¶°ºÅ	111.667536	40.843017	190403	471	150102
B0FFF7SDI3	Â¥¶°ºÅ	111.667443	40.842572	190403	471	150102
B0FFGTOJ10	Â¥¶°ºÅ	111.67637	40.843921	190403	471	150102
B0FFF8SAA9	Â¥¶°ºÅ	111.676128	40.839361	190403	471	150102
B0FFLMJUCD	Â¥¶°ºÅ	111.676636	40.842098	190403	471	150102
B0FFGTNWTJ	Â¥¶°ºÅ	111.668738	40.838401	190403	471	150102
B0FFF8SAAG	Â¥¶°ºÅ	111.676021	40.838966	190403	471	150102
B0FFF0L8XI	Â¥¶°ºÅ	111.667138	40.846653	190403	471	150102
B0GUK7FZN1	Â¥¶°ºÅ	111.667308	40.843194	190403	471	150102
B0FFF8SA9Q	Â¥¶°ºÅ	111.67619	40.83906	190403	471	150102
B0FFGGE4D3	Â·¿ÚÃû	111.667838	40.845641	190302	471	150102
B0FFLKWJXA	Â·¿ÚÃû	111.669389	40.837546	190302	471	150102
B0FFF9DGSW	Â¥¶°ºÅ	111.668265	40.84593	190403	471	150102
B0FFHPH4QU	Â·¿ÚÃû	111.669872	40.845912	190302	471	150102
B0FFHVG4M7	Â·¿ÚÃû	111.671477	40.837781	190302	471	150102
B0FFF9DGT3	Â¥¶°ºÅ	111.667363	40.845803	190403	471	150102
B0FFF8E06F	Â¥¶°ºÅ	111.668119	40.846242	190403	471	150102
B0FFF9DGSF	Â¥¶°ºÅ	111.668495	40.846652	190403	471	150102
B0FFF9DGSR	Â¥¶°ºÅ	111.668103	40.846501	190403	471	150102
B0FFF9DGSI	Â¥¶°ºÅ	111.667304	40.846153	190403	471	150102
B0FFF9DGSM	Â¥¶°ºÅ	111.668044	40.846753	190403	471	150102
B0FFF9DGT4	Â¥¶°ºÅ	111.667221	40.846416	190403	471	150102
B0FFI8RQDM	Â¥¶°ºÅ	111.66766	40.837855	190403	471	150102
B0FFIP1BBT	Â¥¶°ºÅ	111.668107	40.838003	190403	471	150102
B0FFIOWMSF	Â¥¶°ºÅ	111.667008	40.83756	190403	471	150102
B01D701VTX	´å×¯¼¶µØÃû	111.541438	39.963064	190108	471	150124
B01D70P2YA	´å×¯¼¶µØÃû	111.611167	40.772408	190108	471	150104
BZDMOT007X	µÀÂ·Ãû	111.612863	40.771109	190301	471	150104
B0FFLL896Q	Â·¿ÚÃû	111.6127	40.771859	190302	471	150104
BZDMOT009F	³ÇÊÐ¿ìËÙÂ·³ö¿Ú	111.612007	40.772096	190308	471	150104
B0FFLL87TA	Â·¿ÚÃû	111.612656	40.772066	190302	471	150104
BZDMOT009H	³ÇÊÐ¿ìËÙÂ·Èë¿Ú	111.610908	40.771584	190309	471	150104
B0FFHPIV5E	Â·¿ÚÃû	111.611545	40.772012	190302	471	150104
B0FFHPM5YM	Â·¿ÚÃû	111.612243	40.772011	190302	471	150104
B0FFHPG3WD	Â·¿ÚÃû	111.611076	40.771652	190302	471	150104
B0FFHPJELO	Â·¿ÚÃû	111.611233	40.771734	190302	471	150104
B0FFIWH4BH	Â¥¶°ºÅ	111.615461	40.773599	190403	471	150104
B0FFJ11YVH	Â¥¶°ºÅ	111.615463	40.773884	190403	471	150104
B0FFJ11OF0	Â¥¶°ºÅ	111.615321	40.774282	190403	471	150104
B0FFIPJ2NX	Â¥¶°ºÅ	111.61602	40.773911	190403	471	150104
B0FFJ0ZYVB	Â¥¶°ºÅ	111.615955	40.774314	190403	471	150104
B0FFJ1019F	Â¥¶°ºÅ	111.616703	40.773959	190403	471	150104
B0FFJ0ESP0	Â¥¶°ºÅ	111.616639	40.774349	190403	471	150104
B0FFJ110GA	Â¥¶°ºÅ	111.614468	40.776189	190403	471	150104
B0FFJ12DNF	Â¥¶°ºÅ	111.61495	40.776283	190403	471	150104
B0FFHPFOYB	Â·¿ÚÃû	111.607415	40.771562	190302	471	150104
B0FFILB5DK	Â¥¶°ºÅ	111.616027	40.77636	190403	471	150104
B01D70P2T6	´å×¯¼¶µØÃû	111.553553	40.884626	190108	471	150103
BZDIOV001U	µÀÂ·Ãû	111.787133	40.480319	190301	471	150123
B0FFIVVHYW	ÇÅ	111.788103	40.485255	190307	471	150123
B0FFGGSNBW	Â·¿ÚÃû	111.788981	40.480673	190302	471	150123
B0FFHPJFQ2	Â·¿ÚÃû	111.790217	40.476865	190302	471	150123
B0H14X1Y2P	´å×é¼¶µØÃû	111.787372	39.888467	190109	471	150124
B01D701W64	´å×¯¼¶µØÃû	111.869233	39.798079	190108	471	150124
B01D70P2R3	ºÓÁ÷	111.348499	40.981173	190204	471	150125
B01D701Y2T	´å×¯¼¶µØÃû	111.213181	40.470107	190108	471	150122
B01D70P2QU	´å×¯¼¶µØÃû	111.971807	41.017119	190108	471	150102
B0FFG6GTWF	´å×¯¼¶µØÃû	110.736222	41.056173	190108	471	150125
B01D702YT0	´å×¯¼¶µØÃû	110.696465	41.350897	190108	471	150125
B01D701YX4	´å×¯¼¶µØÃû	111.703421	40.08273	190108	471	150124
B0H141XXHX	´å×é¼¶µØÃû	112.015639	40.218852	190109	471	150123
B01D701YNS	´å×¯¼¶µØÃû	112.013165	40.218893	190108	471	150123
B0FFLL2T2N	Â·¿ÚÃû	111.752178	39.918733	190302	471	150124
B0FFG6J10M	´å×¯¼¶µØÃû	111.057891	40.855379	190108	471	150121
B01D701VZH	´å×¯¼¶µØÃû	111.594546	39.855591	190108	471	150124
B0H1PPH5YV	´å×é¼¶µØÃû	111.351236	41.11747	190109	471	150125
B0H1PPF6FO	´å×é¼¶µØÃû	111.348894	41.117496	190109	471	150125
B01D70QOZE	´å×¯¼¶µØÃû	111.825069	41.011888	190108	471	150102
B01D701VV9	´å×¯¼¶µØÃû	111.687919	39.973748	190108	471	150124
B01D70031F	´å×¯¼¶µØÃû	111.696816	39.972429	190108	471	150124
B0G3A7FMRQ	Â¥¶°ºÅ	111.821953	40.550357	190403	471	150123
B0G14XFAXO	Â¥¶°ºÅ	111.823073	40.550636	190403	471	150123
B0G14XGSTK	Â¥¶°ºÅ	111.822613	40.550279	190403	471	150123
B0G14XFI4Z	Â¥¶°ºÅ	111.822712	40.550223	190403	471	150123
B0G1P4JBI5	Â¥¶°ºÅ	111.820978	40.550186	190403	471	150123
B0G14XFQ2S	Â¥¶°ºÅ	111.821169	40.549758	190403	471	150123
B0G39KIFBW	Â¥¶°ºÅ	111.823534	40.550054	190403	471	150123
B0G1P6G7EK	Â¥¶°ºÅ	111.82282	40.549612	190403	471	150123
B0G14XFIT1	Â¥¶°ºÅ	111.821503	40.549507	190403	471	150123
B0G3M935EY	Â¥¶°ºÅ	111.821376	40.549447	190403	471	150123
B0G1P9MV9K	Â¥¶°ºÅ	111.820509	40.549556	190403	471	150123
B0G3JD53D4	Â¥¶°ºÅ	111.82357	40.549561	190403	471	150123
B0G07H3QPO	Â¥¶°ºÅ	111.823109	40.549318	190403	471	150123
B0G3M93IK9	Â¥¶°ºÅ	111.823101	40.549293	190403	471	150123
B0G14XGSK0	Â¥¶°ºÅ	111.820769	40.549102	190403	471	150123
B0HARY0IY4	Â¥¶°ºÅ	111.823264	40.548975	190403	471	150123
B0G1P6H9YO	Â¥¶°ºÅ	111.82394	40.549035	190403	471	150123
B0G3A7HTRP	Â¥¶°ºÅ	111.821756	40.548578	190403	471	150123
B0G14XGZIZ	Â¥¶°ºÅ	111.820752	40.548651	190403	471	150123
B0G3AN71UE	Â¥¶°ºÅ	111.823986	40.548979	190403	471	150123
B0G3M946LD	Â¥¶°ºÅ	111.821666	40.548477	190403	471	150123
B0G3VGBXTN	Â¥¶°ºÅ	111.821134	40.548272	190403	471	150123
B0G3ASFG6S	Â¥¶°ºÅ	111.823625	40.548319	190403	471	150123
B0G3AZD0QM	Â¥¶°ºÅ	111.82395	40.548315	190403	471	150123
B0G3AZD0IX	Â¥¶°ºÅ	111.822867	40.547988	190403	471	150123
B0HG0L311O	Â¥¶°ºÅ	111.822073	40.547841	190403	471	150123
B0H1PPGASH	´å×é¼¶µØÃû	110.964543	41.311196	190109	471	150125
B01D701XVB	´å×¯¼¶µØÃû	111.569113	40.602115	190108	471	150121
B0H1PPG3T6	´å×é¼¶µØÃû	111.891665	40.03049	190109	471	150124
B01D701YXU	´å×¯¼¶µØÃû	111.893046	40.030001	190108	471	150124
B01D701XB2	É½	111.35262	40.879116	190203	471	150121
B0FFGQEX63	µÀÂ·Ãû	111.744909	40.532896	190301	471	150121
B0FFHPHK5X	Â·¿ÚÃû	111.740752	40.531792	190302	471	150121
B01D701W1T	É½	111.938699	39.882002	190203	471	150124
B01D701VY7	´å×¯¼¶µØÃû	111.471077	39.86334	190108	471	150124
B0H1PGHGAW	´å×é¼¶µØÃû	112.050029	40.235161	190109	471	150123
B01D7014OZ	´å×¯¼¶µØÃû	112.047448	40.235601	190108	471	150123
B01D701INE	É½	112.104571	39.983449	190203	471	150123
B01D701IRD	´å×¯¼¶µØÃû	111.393208	39.792151	190108	471	150124
B0H1PGG9S3	´å×é¼¶µØÃû	111.390058	39.793896	190109	471	150124
B01D701IMM	´å×¯¼¶µØÃû	111.572819	41.04024	190108	471	150125
B01D701XVF	´å×¯¼¶µØÃû	111.630877	40.617832	190108	471	150121
B01D701YPH	´å×¯¼¶µØÃû	111.599039	40.108173	190108	471	150124
B0H1PAPC5K	´å×é¼¶µØÃû	111.928075	40.200992	190109	471	150123
B01D701XB6	´å×¯¼¶µØÃû	111.29029	40.871239	190108	471	150121
B0H1PK759S	´å×é¼¶µØÃû	111.2907	40.871075	190109	471	150121
B0H1PYLW9X	´å×é¼¶µØÃû	111.473766	39.765333	190109	471	150124
B01D701W2S	´å×¯¼¶µØÃû	111.4723	39.765043	190108	471	150124
B01D701XOT	´å×¯¼¶µØÃû	111.29861	40.679675	190108	471	150121
B0H1PN84IO	´å×é¼¶µØÃû	111.298598	40.678985	190109	471	150121
B0H14X11JW	´å×é¼¶µØÃû	111.73679	40.15788	190109	471	150123
B0H1PYL7WS	´å×é¼¶µØÃû	111.543544	40.032028	190109	471	150124
B0FFL90SFF	´å×¯¼¶µØÃû	111.54307	40.03307	190108	471	150124
B0FFGGJPN1	Â·¿ÚÃû	111.545005	40.027686	190302	471	150124
B01D701YM2	´å×¯¼¶µØÃû	111.777961	40.24657	190108	471	150123
B01D701XGR	´å×¯¼¶µØÃû	111.115615	40.790554	190108	471	150121
B0FFG6FP2G	´å×¯¼¶µØÃû	111.10945	40.79369	190108	471	150121
B0H1PK8V01	´å×é¼¶µØÃû	111.115036	40.78974	190109	471	150121
B0FFI8G71X	Â·¿ÚÃû	111.237345	40.260836	190302	471	150122
B01D70P2T4	´å×¯¼¶µØÃû	111.568657	40.904144	190108	471	150103
B0FFFDBD0G	Á¢½»ÇÅ	111.576473	40.897463	190306	471	150103
B0H1PPHU1J	´å×é¼¶µØÃû	111.647518	39.981036	190109	471	150124
B01D701VV8	´å×¯¼¶µØÃû	111.647478	39.980965	190108	471	150124
B0FFGXCDQ2	ºÓÁ÷	111.104371	40.530263	190204	471	150121
B0FFGGGG0X	Â·¿ÚÃû	111.104222	40.533983	190302	471	150121
B0FFGGEMM9	Â·¿ÚÃû	111.104109	40.534356	190302	471	150121
B01D701W13	´å×¯¼¶µØÃû	111.786871	39.88783	190108	471	150124
B01D701VWG	É½	111.989428	39.984456	190203	471	150124
B01D701YFC	´å×¯¼¶µØÃû	111.654569	40.278821	190108	471	150123
B01D702YRP	´å×¯¼¶µØÃû	111.652508	39.852012	190108	471	150124
B0H1PPFR4H	´å×é¼¶µØÃû	111.652753	39.851428	190109	471	150124
B0H149WL0S	´å×é¼¶µØÃû	112.204589	40.283019	190109	471	150123
BZDLOT002N	µÀÂ·Ãû	111.561665	40.72475	190301	471	150104
B0FFLL5EJC	Â·¿ÚÃû	111.560705	40.724864	190302	471	150104
B01D701X24	É½	111.124351	40.979992	190203	471	150125
B01D701YLG	´å×¯¼¶µØÃû	111.683438	40.191501	190108	471	150123
B0H1PNAI78	´å×é¼¶µØÃû	111.684331	40.191271	190109	471	150123
B0FFGQCVTG	¸ßËÙÂ·Èë¿Ú	111.682362	40.188591	190305	471	150123
BZDFOU000I	¸ßËÙÂ·³ö¿Ú	111.683388	40.188529	190304	471	150123
BZDFOU000E	¸ßËÙÂ·³ö¿Ú	111.686375	40.18971	190304	471	150123
B0FFLKWEB1	Â·¿ÚÃû	111.686817	40.189768	190302	471	150123
B0FFGGF62V	Â·¿ÚÃû	111.683103	40.188553	190302	471	150123
B0FFGGY9H1	Â·¿ÚÃû	111.681927	40.188411	190302	471	150123
B0H14OYXMM	´å×é¼¶µØÃû	111.458775	41.010267	190109	471	150125
B01D70QOZ9	´å×¯¼¶µØÃû	111.458988	41.01058	190108	471	150125
B0FFGXCDPS	ºÓÁ÷	111.957463	39.90629	190204	471	150124
B0H1P4CLVU	´å×é¼¶µØÃû	112.277491	40.260171	190109	471	150123
B01D701Z0B	´å×¯¼¶µØÃû	112.283638	40.265617	190108	471	150123
B0H14O1I3C	´å×é¼¶µØÃû	111.050804	40.943336	190109	471	150125
B01D701WB5	´å×¯¼¶µØÃû	111.944465	39.737145	190108	471	150124
B01D70P341	´å×¯¼¶µØÃû	112.052946	40.771687	190108	471	150105
B01D70160X	´å×¯¼¶µØÃû	111.964114	39.880431	190108	471	150124
B0H149W7WU	´å×é¼¶µØÃû	111.964156	39.880504	190109	471	150124
B01D701X9Y	É½	111.077504	40.850349	190203	471	150121
B01D701XAA	É½	111.084121	40.846823	190203	471	150121
B01D70P2QX	´å×¯¼¶µØÃû	111.893051	41.054899	190108	471	150102
B0H14O0QX4	´å×é¼¶µØÃû	111.415664	41.074182	190109	471	150125
B01D701VYG	´å×¯¼¶µØÃû	111.45483	39.878928	190108	471	150124
B0HABHOM5D	É½	111.786626	41.238902	190203	471	150125
B01D702YVZ	É½	110.886896	41.054174	190203	471	150125
B01D701VV3	´å×¯¼¶µØÃû	111.648565	39.974936	190108	471	150124
B0H141VHCD	´å×é¼¶µØÃû	111.448788	40.065963	190109	471	150124
B01D701YUR	´å×¯¼¶µØÃû	111.450254	40.065654	190108	471	150124
B0FFIS7UCQ	ÏçÕò¼¶µØÃû	111.758557	40.747135	190106	471	150105
B0FFH4457W	µÀÂ·Ãû	112.108359	40.922592	190301	471	150105
B01D702YQZ	´å×¯¼¶µØÃû	112.030601	40.136094	190108	471	150123
B0H1PGJ4LJ	´å×é¼¶µØÃû	112.032616	40.135001	190109	471	150123
BZDNOU00F2	µÀÂ·Ãû	111.733684	40.89394	190301	471	150102
B0HR2CUH1P	µÀÂ·Ãû	111.728177	40.891387	190301	471	150102
B01D7021MJ	´å×¯¼¶µØÃû	111.32533	40.845744	190108	471	150121
B01D701YST	´å×¯¼¶µØÃû	111.919684	40.161137	190108	471	150123
B01D701IOO	´å×¯¼¶µØÃû	111.917893	40.161399	190108	471	150123
B0FFGQEEBM	µÀÂ·Ãû	111.792157	39.622414	190301	471	150124
B01D70QOMS	´å×¯¼¶µØÃû	111.790385	39.621172	190108	471	150124
B0FFJNQKJ9	µØÃûµØÖ·ÐÅÏ¢	111.788453	39.620364	190000	471	150124
B01D702YQR	´å×¯¼¶µØÃû	111.771547	40.167235	190108	471	150123
B0H14O0BC1	´å×é¼¶µØÃû	111.14545	40.99813	190109	471	150125
B01D701YSI	´å×¯¼¶µØÃû	112.003226	40.085901	190108	471	150123
B01D70QP5R	´å×¯¼¶µØÃû	111.705966	40.954638	190108	471	150102
B01D701X9V	´å×¯¼¶µØÃû	110.988547	40.858899	190108	471	150125
B0H1PGHN6R	´å×é¼¶µØÃû	110.9902	40.859338	190109	471	150125
B01D701WLV	´å×¯¼¶µØÃû	111.566128	41.246329	190108	471	150125
B0FFLKWT5M	Â·¿ÚÃû	112.063857	40.890847	190302	471	150105
B0FFLL7W7Q	Â·¿ÚÃû	112.058294	40.890742	190302	471	150105
B0H1P6620Z	´å×é¼¶µØÃû	111.665534	39.648101	190109	471	150124
B01D701WBT	´å×¯¼¶µØÃû	111.664902	39.648024	190108	471	150124
B01D701YIL	´å×¯¼¶µØÃû	111.191039	40.249972	190108	471	150122
B0FFGXDE6R	µÀÂ·Ãû	111.289613	40.675783	190301	471	150121
B0H1PPEWUP	´å×é¼¶µØÃû	111.48448	39.747135	190109	471	150124
B01D701YDV	´å×¯¼¶µØÃû	111.328665	40.286607	190108	471	150122
B0H1PYLWA5	´å×é¼¶µØÃû	111.478732	39.798894	190109	471	150124
B0FFG6J7BS	´å×¯¼¶µØÃû	111.48306	39.79837	190108	471	150124
B01D701W2F	´å×¯¼¶µØÃû	111.478735	39.79811	190108	471	150124
B01D702YRR	´å×¯¼¶µØÃû	111.754856	39.865991	190108	471	150124
B01D702YPR	´å×¯¼¶µØÃû	111.79718	40.297356	190108	471	150123
B0H1P4G3GF	´å×é¼¶µØÃû	111.439436	39.819311	190109	471	150124
B01D702YSY	´å×¯¼¶µØÃû	111.914961	39.634145	190108	471	150124
B01D701VYX	´å×¯¼¶µØÃû	111.578815	39.891549	190108	471	150124
B01D701X0P	´å×¯¼¶µØÃû	110.823164	40.959976	190108	471	150125
B0H1PBC8AG	´å×é¼¶µØÃû	110.819073	40.964057	190109	471	150125
B0H1PBC8AQ	´å×é¼¶µØÃû	110.817003	40.957197	190109	471	150125
B01D701X0S	´å×¯¼¶µØÃû	110.819516	40.963497	190108	471	150125
B01D701X0I	É½	110.821117	40.965698	190203	471	150125
B01D701X0Z	É½	110.822024	40.957008	190203	471	150125
B0FFGGKFN2	Â·¿ÚÃû	112.057162	40.261864	190302	471	150123
B01D701XTS	´å×¯¼¶µØÃû	111.317014	40.614954	190108	471	150121
B0FFGQBM3F	µÀÂ·Ãû	111.842206	40.699256	190301	471	150105
B01D70RQJK	ÇÅ	111.842902	40.706026	190307	471	150105
B01D701YE6	´å×¯¼¶µØÃû	111.376874	40.31455	190108	471	150122
B01D702YVA	É½	111.866898	39.934993	190203	471	150124
B01D701Y6W	´å×¯¼¶µØÃû	111.274728	40.393834	190108	471	150122
B01D701WOS	´å×¯¼¶µØÃû	111.125964	41.154304	190108	471	150125
B01D701WZP	É½	110.684141	40.99455	190203	471	150125
B01D701WZR	É½	110.677647	40.988236	190203	471	150125
B01D701X5R	É½	111.593935	40.95543	190203	471	150125
B0H1PN834R	´å×é¼¶µØÃû	111.980297	39.835827	190109	471	150124
B01D701W1O	´å×¯¼¶µØÃû	111.980695	39.834989	190108	471	150124
B0FFGQERWU	µÀÂ·Ãû	111.601512	40.741944	190301	471	150104
B0FFGQCTVC	µÀÂ·Ãû	111.604629	40.742591	190301	471	150104
BZDLOT002C	µÀÂ·Ãû	111.606503	40.738747	190301	471	150104
B01D70P35E	´å×¯¼¶µØÃû	111.597891	40.745638	190108	471	150104
B0FFGGG4IE	Â·¿ÚÃû	111.601902	40.741492	190302	471	150104
B0FFHPOCBF	Â·¿ÚÃû	111.603223	40.737764	190302	471	150104
B0FFI8HXS7	Â·¿ÚÃû	111.598485	40.745611	190302	471	150104
B0FFHPL8MA	Â·¿ÚÃû	111.605628	40.745655	190302	471	150104
B0H1PN7NHX	´å×é¼¶µØÃû	111.964495	40.513293	190109	471	150123
B01D70P2WO	´å×¯¼¶µØÃû	112.108255	40.908933	190108	471	150105
B0H1PPFJ5Y	´å×é¼¶µØÃû	112.108845	40.908647	190109	471	150105
B01D70QONZ	´å×¯¼¶µØÃû	111.790912	39.916953	190108	471	150124
B0H1PMMQLZ	´å×é¼¶µØÃû	111.480271	41.144563	190109	471	150125
B01D701WQN	´å×¯¼¶µØÃû	111.479664	41.144667	190108	471	150125
B0G0K9U41N	´å×¯¼¶µØÃû	111.65789	40.760546	190108	471	150104
B0FFJ10CCU	Â¥¶°ºÅ	111.657101	40.761678	190403	471	150104
B0FFJ108BU	Â¥¶°ºÅ	111.657057	40.762267	190403	471	150104
B0FFJ113QR	Â¥¶°ºÅ	111.657074	40.761063	190403	471	150104
B0FFIRVWNM	Â¥¶°ºÅ	111.6571	40.762873	190403	471	150104
B0FFIW4FWR	Â¥¶°ºÅ	111.657016	40.763525	190403	471	150104
B0FFIWO8EO	Â¥¶°ºÅ	111.657143	40.763963	190403	471	150104
B0H1P64R6M	´å×é¼¶µØÃû	111.672861	40.267949	190109	471	150123
B0FFI8LMXY	Â·¿ÚÃû	111.509584	41.130622	190302	471	150125
B01D701YFD	´å×¯¼¶µØÃû	111.6715	40.267556	190108	471	150123
B01D70QM49	´å×¯¼¶µØÃû	111.321466	40.352005	190108	471	150122
B01D70QM48	ÏçÕò¼¶µØÃû	111.322093	40.356751	190106	471	150122
B01D7021UX	É½	110.972364	40.705848	190203	471	150121
B01D7017E9	´å×¯¼¶µØÃû	111.932181	40.005093	190108	471	150124
B0FFGGSZ3L	Â·¿ÚÃû	111.324826	40.355793	190302	471	150122
B01D701XMY	´å×¯¼¶µØÃû	110.992443	40.671542	190108	471	150121
B01D7021WJ	´å×¯¼¶µØÃû	111.512181	40.407151	190108	471	150123
B0H14OZ1D3	´å×é¼¶µØÃû	111.388183	40.367052	190109	471	150122
B01D701XNA	´å×¯¼¶µØÃû	111.064938	40.72721	190108	471	150121
B0H1PMMXRL	´å×é¼¶µØÃû	111.216602	41.166766	190109	471	150125
B01D70171J	´å×¯¼¶µØÃû	111.216176	41.166715	190108	471	150125
B01D701Y11	´å×¯¼¶µØÃû	111.761341	40.517006	190108	471	150121
B0FFGGK3TF	Â·¿ÚÃû	111.757162	40.518944	190302	471	150121
B0H1PBCDJD	´å×é¼¶µØÃû	111.619311	40.554414	190109	471	150121
B01D701Y0M	´å×¯¼¶µØÃû	111.618696	40.554643	190108	471	150121
B0H1PAMPEI	´å×é¼¶µØÃû	111.446981	40.0427	190109	471	150124
B01D701YVF	´å×¯¼¶µØÃû	111.448497	40.042669	190108	471	150124
B0FFHPICHJ	Â·¿ÚÃû	111.617101	40.741513	190302	471	150104
B0FFJ10KOO	Â¥¶°ºÅ	111.626777	40.745097	190403	471	150104
B0FFIP3CK6	Â¥¶°ºÅ	111.626507	40.745401	190403	471	150104
B0FFJ12BUT	Â¥¶°ºÅ	111.625721	40.745674	190403	471	150104
B0FFIVTE5C	Â¥¶°ºÅ	111.625593	40.746027	190403	471	150104
B0FFJ10YHP	Â¥¶°ºÅ	111.626305	40.74582	190403	471	150104
B0FFJ10QGP	Â¥¶°ºÅ	111.625814	40.746128	190403	471	150104
B0FFJ121UG	Â¥¶°ºÅ	111.625742	40.746452	190403	471	150104
B0FFJ12D2B	Â¥¶°ºÅ	111.626568	40.746578	190403	471	150104
B0FFJ11RUY	Â¥¶°ºÅ	111.62682	40.746227	190403	471	150104
B0H141WVJR	´å×é¼¶µØÃû	111.243957	40.305338	190109	471	150122
B01D701YDC	´å×¯¼¶µØÃû	111.244577	40.298903	190108	471	150122
B01D701YCI	´å×¯¼¶µØÃû	111.243617	40.305762	190108	471	150122
B0H1PGJD03	´å×é¼¶µØÃû	111.291282	41.275907	190109	471	150125
B01D701WET	´å×¯¼¶µØÃû	111.291359	41.275938	190108	471	150125
B0FFHX3JJJ	´å×¯¼¶µØÃû	111.5558	40.35981	190108	471	150123
B0FFF7AIX5	Â¥¶°ºÅ	111.717742	40.815197	190403	471	150105
B0FFF84NRW	Â¥¶°ºÅ	111.720508	40.816669	190403	471	150105
B0HGJSI4PT	ÈÈµãµØÃû	111.718911	40.814596	190700	471	150105
B0FFGRGSVF	µÀÂ·Ãû	111.718969	40.813651	190301	471	150105
B0FFGQC9YV	µÀÂ·Ãû	111.717929	40.814142	190301	471	150105
B0FFGGX6ZM	Â·¿ÚÃû	111.722963	40.812981	190302	471	150105
B0FFGGY8OT	Â·¿ÚÃû	111.719538	40.812128	190302	471	150105
B0FFF7UU5O	Â¥¶°ºÅ	111.721886	40.811778	190403	471	150105
B0FFF8ZBFW	Â¥¶°ºÅ	111.721464	40.812031	190403	471	150105
B0FFF7Z1UY	Â¥¶°ºÅ	111.721338	40.811689	190403	471	150105
B0FFF7UR0Y	Â¥¶°ºÅ	111.721474	40.811341	190403	471	150105
B0FFF8OCP7	Â¥¶°ºÅ	111.72272	40.811876	190403	471	150105
B0FFJ102AG	Â¥¶°ºÅ	111.722909	40.811556	190403	471	150105
B0FFGGM6RR	Â·¿ÚÃû	111.722137	40.815074	190302	471	150105
B0HG3GBZMX	Â¥¶°ºÅ	111.722469	40.812537	190403	471	150105
B0FFGGQ4S8	Â·¿ÚÃû	111.718716	40.814327	190302	471	150105
B0FFF85UMK	Â¥¶°ºÅ	111.72149	40.812952	190403	471	150105
B0FFIZRW72	Â¥¶°ºÅ	111.720017	40.812023	190403	471	150105
B0FFF8BVGC	Â¥¶°ºÅ	111.720538	40.812712	190403	471	150105
B0FFF88CJF	Â¥¶°ºÅ	111.723672	40.812404	190403	471	150105
B0FFJ0ZLZQ	Â¥¶°ºÅ	111.719803	40.811525	190403	471	150105
B0FFF0LBCO	Â¥¶°ºÅ	111.720413	40.812992	190403	471	150105
B0FFJ10VLA	Â¥¶°ºÅ	111.72228	40.813144	190403	471	150105
B0FFF7X1Z0	Â¥¶°ºÅ	111.721454	40.813374	190403	471	150105
B0FFJ12FCS	Â¥¶°ºÅ	111.723356	40.813379	190403	471	150105
B0FFJ11I0O	Â¥¶°ºÅ	111.722234	40.813472	190403	471	150105
B0FFF8INM6	Â¥¶°ºÅ	111.719731	40.81074	190403	471	150105
B0FFF7AIVV	Â¥¶°ºÅ	111.720564	40.813708	190403	471	150105
B0FFJ11H09	Â¥¶°ºÅ	111.721481	40.813736	190403	471	150105
B0FFF8B9YB	Â¥¶°ºÅ	111.718886	40.811668	190403	471	150105
B0FFF84SI3	Â¥¶°ºÅ	111.718193	40.81285	190403	471	150105
B0FFJ11K6T	Â¥¶°ºÅ	111.721749	40.814698	190403	471	150105
B0FFF8L5LM	Â¥¶°ºÅ	111.718392	40.810307	190403	471	150105
B0FFJ0ZMGI	Â¥¶°ºÅ	111.723158	40.813958	190403	471	150105
B0FFJ11I81	Â¥¶°ºÅ	111.722162	40.813819	190403	471	150105
B0FFF887OT	Â¥¶°ºÅ	111.720117	40.81399	190403	471	150105
B0FFF8QI43	Â¥¶°ºÅ	111.721067	40.814227	190403	471	150105
B0FFJ10J8O	Â¥¶°ºÅ	111.722037	40.814078	190403	471	150105
B0FFJ10RV7	Â¥¶°ºÅ	111.722907	40.814531	190403	471	150105
B0FFF84SBA	Â¥¶°ºÅ	111.718275	40.812154	190403	471	150105
B0FFJ11ZCL	Â¥¶°ºÅ	111.721866	40.814385	190403	471	150105
B0FFF8W59C	Â¥¶°ºÅ	111.718375	40.8107	190403	471	150105
B0FFF84SQE	Â¥¶°ºÅ	111.718175	40.812488	190403	471	150105
B0FFJ11U6N	Â¥¶°ºÅ	111.721022	40.814534	190403	471	150105
B0FFF8TQHV	Â¥¶°ºÅ	111.719918	40.814288	190403	471	150105
B0FFF8O7HK	Â¥¶°ºÅ	111.717924	40.811008	190403	471	150105
B0FFF84S9Q	Â¥¶°ºÅ	111.718067	40.813177	190403	471	150105
B0FFF7AIVQ	Â¥¶°ºÅ	111.721031	40.815066	190403	471	150105
B0FFF84NUG	Â¥¶°ºÅ	111.7198	40.814854	190403	471	150105
B0FFF84S9S	Â¥¶°ºÅ	111.717752	40.813458	190403	471	150105
B0FFF8R57C	Â¥¶°ºÅ	111.716943	40.811131	190403	471	150105
B0FFILKXYU	Â¥¶°ºÅ	111.717035	40.810839	190403	471	150105
B0FFF84S1Z	Â¥¶°ºÅ	111.718668	40.814575	190403	471	150105
B0FFF8NH7K	Â¥¶°ºÅ	111.717287	40.810491	190403	471	150105
B0FFILAOLP	Â¥¶°ºÅ	111.720599	40.815448	190403	471	150105
B0FFF0LBTB	Â¥¶°ºÅ	111.717635	40.813799	190403	471	150105
B0FFF7AIVP	Â¥¶°ºÅ	111.719566	40.815148	190403	471	150105
B0FFF84P8B	Â¥¶°ºÅ	111.717599	40.814386	190403	471	150105
B0FFF7AIW3	Â¥¶°ºÅ	111.720832	40.815891	190403	471	150105
B0FFF7AIVX	Â¥¶°ºÅ	111.719593	40.815618	190403	471	150105
B0FFF7AIX7	Â¥¶°ºÅ	111.718066	40.814863	190403	471	150105
B0FFF7AIWO	Â¥¶°ºÅ	111.717319	40.814678	190403	471	150105
B0FFF84NML	Â¥¶°ºÅ	111.719565	40.816042	190403	471	150105
B0FFF7AIW5	Â¥¶°ºÅ	111.720652	40.816287	190403	471	150105
B0FFJ1297W	Â¥¶°ºÅ	111.718649	40.815858	190403	471	150105
B0FFF7AIW9	Â¥¶°ºÅ	111.719395	40.816424	190403	471	150105
B0FFF7AIXA	Â¥¶°ºÅ	111.71758	40.815601	190403	471	150105
B0FFF7AIXD	Â¥¶°ºÅ	111.718514	40.816247	190403	471	150105
B0FFJ11AD6	Â¥¶°ºÅ	111.718577	40.816623	190403	471	150105
B0FFF7AIXE	Â¥¶°ºÅ	111.717444	40.815935	190403	471	150105
B0FFIZQXUM	Â¥¶°ºÅ	111.716941	40.816237	190403	471	150105
B0FFGH8OFL	ºÓÁ÷	111.713878	40.742627	190204	471	150104
B01D701XHF	´å×¯¼¶µØÃû	111.193685	40.767598	190108	471	150121
BZDBOV0004	µÀÂ·Ãû	111.760458	39.916276	190301	471	150124
B01D701W0V	´å×¯¼¶µØÃû	111.757974	39.908234	190108	471	150124
B0H1PGHVH7	´å×é¼¶µØÃû	111.513831	41.298338	190109	471	150125
B01D701W9W	É½	111.681042	39.729778	190203	471	150124
B01D702YWV	É½	111.233586	40.967243	190203	471	150125
B01D701X3J	´å×¯¼¶µØÃû	111.235713	40.972792	190108	471	150125
B0FFFRU3CW	´å×¯¼¶µØÃû	111.604989	39.715113	190108	471	150124
B0H1P4E8MF	´å×é¼¶µØÃû	111.879982	40.383287	190109	471	150123
B0FFFRQLA9	´å×¯¼¶µØÃû	111.881815	40.384958	190108	471	150123
B0H14OXNEY	´å×é¼¶µØÃû	111.769192	40.147069	190109	471	150123
B01D701Y8K	´å×¯¼¶µØÃû	111.841623	40.382625	190108	471	150123
B0FFGQEB1F	µÀÂ·Ãû	111.837506	40.38142	190301	471	150123
B0FFGQE9VS	µÀÂ·Ãû	111.837801	40.378927	190301	471	150123
BZDHOV001G	µÀÂ·Ãû	111.83693	40.377531	190301	471	150123
B0FFGGHD28	Â·¿ÚÃû	111.836954	40.379348	190302	471	150123
BZDMOU00LV	µÀÂ·Ãû	111.719711	40.789844	190301	471	150105
B01D70QM15	´å×¯¼¶µØÃû	111.726445	40.794822	190108	471	150105
BZDMOU00N5	µÀÂ·Ãû	111.720349	40.787155	190301	471	150105
B0FFJ0ZMRF	Â¥¶°ºÅ	111.721599	40.792191	190403	471	150105
B0FFJ107GV	Â¥¶°ºÅ	111.721484	40.79154	190403	471	150105
B0FFKD12X2	µØÃûµØÖ·ÐÅÏ¢	111.722328	40.789248	190000	471	150105
B0FFJ1145L	Â¥¶°ºÅ	111.722706	40.791987	190403	471	150105
B0FFH1HF7S	Â¥¶°ºÅ	111.721974	40.794277	190403	471	150105
B0FFKLBJWI	µØÃûµØÖ·ÐÅÏ¢	111.724931	40.787968	190000	471	150105
B0FFJ109DH	Â¥¶°ºÅ	111.72126	40.789478	190403	471	150105
B0FFJ0ZVC2	Â¥¶°ºÅ	111.724964	40.792	190403	471	150105
B01D701W81	´å×¯¼¶µØÃû	111.598248	39.707554	190108	471	150124
B0FFILL1TK	Â¥¶°ºÅ	111.722414	40.792485	190403	471	150105
B0FFIZQIK0	Â¥¶°ºÅ	111.721644	40.790973	190403	471	150105
B0FFJ102B9	Â¥¶°ºÅ	111.723074	40.791392	190403	471	150105
B0FFJ123XU	Â¥¶°ºÅ	111.720465	40.792511	190403	471	150105
B0FFJ0ZRIU	Â¥¶°ºÅ	111.722101	40.793035	190403	471	150105
B0FFJ11ZQY	Â¥¶°ºÅ	111.723449	40.790922	190403	471	150105
B0FFH1DLE0	Â¥¶°ºÅ	111.720816	40.793818	190403	471	150105
B0FFH1Q5UM	Â¥¶°ºÅ	111.720942	40.793872	190403	471	150105
B0FFH1WCBZ	Â¥¶°ºÅ	111.720259	40.793661	190403	471	150105
B0FFJ11BP8	Â¥¶°ºÅ	111.723692	40.790377	190403	471	150105
B0FFH1WTIY	Â¥¶°ºÅ	111.720143	40.79362	190403	471	150105
B0FFJ125UL	Â¥¶°ºÅ	111.720811	40.78999	190403	471	150105
B0FFH193WJ	Â¥¶°ºÅ	111.721857	40.794235	190403	471	150105
B0FFJ0ZTZN	Â¥¶°ºÅ	111.725627	40.792932	190403	471	150105
B0FFH1L24A	Â¥¶°ºÅ	111.719216	40.794835	190403	471	150105
B0FFJ1170T	Â¥¶°ºÅ	111.724461	40.792449	190403	471	150105
B0FFIWOB10	Â¥¶°ºÅ	111.720893	40.788604	190403	471	150105
B0FFIMZFPH	Â¥¶°ºÅ	111.724129	40.793232	190403	471	150105
B0FFJ119MT	Â¥¶°ºÅ	111.725097	40.793932	190403	471	150105
B0FFJ11M7N	Â¥¶°ºÅ	111.721907	40.788475	190403	471	150105
B0FFJ102YS	Â¥¶°ºÅ	111.719554	40.788809	190403	471	150105
B0FFH1VAER	Â¥¶°ºÅ	111.719944	40.795564	190403	471	150105
B0FFIWOFFG	Â¥¶°ºÅ	111.726424	40.792786	190403	471	150105
B0FFH1OVI8	Â¥¶°ºÅ	111.719333	40.795395	190403	471	150105
B0FFH1HRW3	Â¥¶°ºÅ	111.720706	40.795784	190403	471	150105
B0FFH1LG55	Â¥¶°ºÅ	111.71918	40.795361	190403	471	150105
B0FFJ11K9H	Â¥¶°ºÅ	111.726649	40.792385	190403	471	150105
B0FFH1ASAN	Â¥¶°ºÅ	111.721378	40.795976	190403	471	150105
B0FFIZXGUQ	Â¥¶°ºÅ	111.719932	40.788345	190403	471	150105
B0FFILAF1F	Â¥¶°ºÅ	111.726182	40.793767	190403	471	150105
B0FFJ11A3L	Â¥¶°ºÅ	111.724798	40.79266	190403	471	150105
B0FFKX1B2E	Â¥¶°ºÅ	111.723916	40.789846	190403	471	150105
B0FFHVIB17	Â·¿ÚÃû	111.719526	40.787026	190302	471	150105
B0FFLL2C87	Â·¿ÚÃû	111.725176	40.78895	190302	471	150105
B0FFH1HO4F	Â¥¶°ºÅ	111.720268	40.794548	190403	471	150105
B0FFH1SNY2	Â¥¶°ºÅ	111.720412	40.794596	190403	471	150105
B0FFH1GGR9	Â¥¶°ºÅ	111.721406	40.794875	190403	471	150105
B0FFH19WQ0	Â¥¶°ºÅ	111.72157	40.794918	190403	471	150105
B0FFK70T4X	µØÃûµØÖ·ÐÅÏ¢	111.717335	40.787992	190000	471	150105
B0FFH1P5V1	Â¥¶°ºÅ	111.719522	40.794384	190403	471	150105
B0FFIND1Z5	Â¥¶°ºÅ	111.720479	40.789143	190403	471	150105
B0FFLL3GKQ	Â·¿ÚÃû	111.718099	40.789207	190302	471	150105
B0FFJ11733	Â¥¶°ºÅ	111.7256	40.792406	190403	471	150105
B0FFIZP2M3	Â¥¶°ºÅ	111.721603	40.788912	190403	471	150105
B0FFIMZM7Z	Â¥¶°ºÅ	111.723101	40.788874	190403	471	150105
B0FFJ12HE1	Â¥¶°ºÅ	111.724347	40.789274	190403	471	150105
B0FFJRXADM	Â¥¶°ºÅ	111.720291	40.796145	190403	471	150105
B0FFIN991J	Â¥¶°ºÅ	111.725966	40.794162	190403	471	150105
B0FFINB4KD	Â¥¶°ºÅ	111.720309	40.787935	190403	471	150105
B0FFJRUV00	Â¥¶°ºÅ	111.718784	40.796535	190403	471	150105
B0FFILL9VQ	Â¥¶°ºÅ	111.718162	40.787159	190403	471	150105
B0FFJ12364	Â¥¶°ºÅ	111.716949	40.786881	190403	471	150105
B0FFGQEV5W	ÇÅ	111.430365	39.827982	190307	471	150124
B01D701WJG	´å×¯¼¶µØÃû	111.188505	41.178621	190108	471	150125
B0H1PYJMZW	´å×é¼¶µØÃû	111.18779	41.178476	190109	471	150125
B01D7021Y8	´å×¯¼¶µØÃû	111.652363	40.031085	190108	471	150124
B0H1PML6U0	´å×é¼¶µØÃû	111.651142	40.031655	190109	471	150124
B0H1PPF4OI	´å×é¼¶µØÃû	111.649312	40.028977	190109	471	150124
B01D701XSO	´å×¯¼¶µØÃû	110.912426	40.618976	190108	471	150121
B0H14X1N1N	´å×é¼¶µØÃû	112.032794	40.547724	190109	471	150123
B01D7017OU	´å×¯¼¶µØÃû	112.030645	40.54716	190108	471	150123
B0FFF8XV1L	Â¥¶°ºÅ	111.715635	40.848284	190403	471	150102
B01D701YQD	´å×¯¼¶µØÃû	111.52527	40.136363	190108	471	150124
B0H1PAN2KW	´å×é¼¶µØÃû	111.112535	40.950208	190109	471	150125
B01D701X2Y	´å×¯¼¶µØÃû	111.11273	40.950407	190108	471	150125
B0FFGQDEHJ	µÀÂ·Ãû	111.714578	40.84902	190301	471	150102
BZDNOU0080	µÀÂ·Ãû	111.712072	40.846824	190301	471	150102
B0FFF8XU4N	Â¥¶°ºÅ	111.711644	40.851871	190403	471	150102
B0FFF8XU4O	Â¥¶°ºÅ	111.71244	40.852079	190403	471	150102
B0FFF0L8PX	Â¥¶°ºÅ	111.711421	40.85118	190403	471	150102
B0FFF8XU4Y	Â¥¶°ºÅ	111.71126	40.852415	190403	471	150102
B0FFF8XU4R	Â¥¶°ºÅ	111.712365	40.85264	190403	471	150102
B0FFF0L8PZ	Â¥¶°ºÅ	111.712085	40.85086	190403	471	150102
B0FFF7T33I	Â¥¶°ºÅ	111.71306	40.851504	190403	471	150102
B0FFF8XUC1	Â¥¶°ºÅ	111.712772	40.851028	190403	471	150102
B0FFF8XU40	Â¥¶°ºÅ	111.711582	40.850755	190403	471	150102
B0FFF0L8UQ	Â¥¶°ºÅ	111.71566	40.849994	190403	471	150102
B0FFF8XU4J	Â¥¶°ºÅ	111.713199	40.851144	190403	471	150102
B0FFF8XU3K	Â¥¶°ºÅ	111.712202	40.850619	190403	471	150102
B0FFF8XU3Y	Â¥¶°ºÅ	111.710385	40.851016	190403	471	150102
B0FFF0L8PD	Â¥¶°ºÅ	111.710788	40.85059	190403	471	150102
B0FFF8XU4L	Â¥¶°ºÅ	111.709832	40.851491	190403	471	150102
B0FFF8XU4Q	Â¥¶°ºÅ	111.709698	40.852048	190403	471	150102
B0FFF8XU3U	Â¥¶°ºÅ	111.710771	40.85031	190403	471	150102
B0FFF7T0OD	Â¥¶°ºÅ	111.710247	40.850508	190403	471	150102
B0FFF0L8PT	Â¥¶°ºÅ	111.709595	40.850863	190403	471	150102
B0FFF8XU4M	Â¥¶°ºÅ	111.709178	40.851345	190403	471	150102
B0FFF8XU4U	Â¥¶°ºÅ	111.70906	40.851902	190403	471	150102
B0FFHVHROM	Â·¿ÚÃû	111.71391	40.850753	190302	471	150102
B0FFF8XU48	Â¥¶°ºÅ	111.709924	40.850106	190403	471	150102
B0FFF8XUCC	Â¥¶°ºÅ	111.709482	40.850302	190403	471	150102
B0FFF8XU3T	Â¥¶°ºÅ	111.709265	40.850478	190403	471	150102
B0FFIOUHPE	Â¥¶°ºÅ	111.71221	40.847193	190403	471	150102
B0G0DH8CFA	Â¥¶°ºÅ	111.713082	40.847824	190403	471	150102
B0FFF8IHAO	Â¥¶°ºÅ	111.713787	40.848775	190403	471	150102
B0FFF8XV1J	Â¥¶°ºÅ	111.716512	40.84841	190403	471	150102
B0FFGTQ8QE	Â¥¶°ºÅ	111.716135	40.848062	190403	471	150102
B0FFF7BRJ8	Â¥¶°ºÅ	111.7113	40.846806	190403	471	150102
B0FFGTNIT3	Â¥¶°ºÅ	111.716567	40.848169	190403	471	150102
B0FFJ10LT4	Â¥¶°ºÅ	111.715945	40.847577	190403	471	150102
B0FFJ10ETR	Â¥¶°ºÅ	111.716305	40.847665	190403	471	150102
B0FFF8XXIY	Â¥¶°ºÅ	111.708928	40.84703	190403	471	150102
B0FFJ10Q38	Â¥¶°ºÅ	111.715837	40.847326	190403	471	150102
B0FFF8XV4W	Â¥¶°ºÅ	111.70727	40.84777	190403	471	150102
B0FFIZQ53O	Â¥¶°ºÅ	111.714793	40.846798	190403	471	150102
B0G0DLBAOG	Â¥¶°ºÅ	111.714411	40.847261	190403	471	150102
B0FFJ12H32	Â¥¶°ºÅ	111.716611	40.8475	190403	471	150102
B0FFF8XV6N	Â¥¶°ºÅ	111.707688	40.847218	190403	471	150102
B0FFGU1P6G	Â¥¶°ºÅ	111.716125	40.847147	190403	471	150102
B0HRA7KYZR	Â¥¶°ºÅ	111.714047	40.846816	190403	471	150102
B0FFGTQ2S1	Â¥¶°ºÅ	111.716485	40.847207	190403	471	150102
B0FFF8XU4P	Â¥¶°ºÅ	111.708329	40.851199	190403	471	150102
B0FFF8XUCK	Â¥¶°ºÅ	111.708859	40.850122	190403	471	150102
B0FFF8XUCF	Â¥¶°ºÅ	111.708455	40.850632	190403	471	150102
B0FFF7CPVS	Â¥¶°ºÅ	111.712061	40.848753	190403	471	150102
B0FFF8KOY2	Â¥¶°ºÅ	111.712916	40.848927	190403	471	150102
B0FFF8XV1F	Â¥¶°ºÅ	111.715009	40.849855	190403	471	150102
B0FFF8XV8B	Â¥¶°ºÅ	111.710746	40.848846	190403	471	150102
B0FFF7WC1B	Â¥¶°ºÅ	111.711869	40.848703	190403	471	150102
B0FFF8XUCR	Â¥¶°ºÅ	111.707878	40.850822	190403	471	150102
B0FFF8XV1G	Â¥¶°ºÅ	111.714904	40.849485	190403	471	150102
B0FFF8XU43	Â¥¶°ºÅ	111.708445	40.849799	190403	471	150102
B0FFF0L9TW	Â¥¶°ºÅ	111.712899	40.84856	190403	471	150102
B0FFIVYKNQ	Â¥¶°ºÅ	111.707374	40.851551	190403	471	150102
B0FFHMC95W	Â¥¶°ºÅ	111.71055	40.848502	190403	471	150102
B0G0DH9ARO	Â¥¶°ºÅ	111.713299	40.849046	190403	471	150102
B0FFF7CPUI	Â¥¶°ºÅ	111.712314	40.848437	190403	471	150102
B0FFF8XV88	Â¥¶°ºÅ	111.70987	40.848683	190403	471	150102
B0FFF0L8PU	Â¥¶°ºÅ	111.707575	40.850445	190403	471	150102
B0FFLL7ZRH	Â·¿ÚÃû	111.712548	40.8552	190302	471	150102
B0FFFPCABG	Â¥¶°ºÅ	111.710928	40.848201	190403	471	150102
B0FFF8XV1M	Â¥¶°ºÅ	111.715224	40.849225	190403	471	150102
B0FFF8C5HE	Â¥¶°ºÅ	111.713759	40.848386	190403	471	150102
B0FFF8XV6G	Â¥¶°ºÅ	111.710823	40.848185	190403	471	150102
B0FFF8XV0Z	Â¥¶°ºÅ	111.716343	40.850149	190403	471	150102
B0FFF8XU3R	Â¥¶°ºÅ	111.707742	40.849643	190403	471	150102
B0FFF0L8GH	Â¥¶°ºÅ	111.709752	40.848327	190403	471	150102
B0FFF8XV1I	Â¥¶°ºÅ	111.715182	40.848884	190403	471	150102
B0FFIW6E55	Â¥¶°ºÅ	111.712687	40.847731	190403	471	150102
B0FFGTTLTP	Â¥¶°ºÅ	111.710783	40.847834	190403	471	150102
B0FFJ118O9	Â¥¶°ºÅ	111.713969	40.847991	190403	471	150102
B0FFGTQGNT	Â¥¶°ºÅ	111.709842	40.847971	190403	471	150102
B0G0DH9O4O	Â¥¶°ºÅ	111.71334	40.848283	190403	471	150102
B0FFGTUFYZ	Â¥¶°ºÅ	111.715298	40.848556	190403	471	150102
B0G0DH8QYP	Â¥¶°ºÅ	111.712908	40.848177	190403	471	150102
B0FFF8XV0U	Â¥¶°ºÅ	111.716733	40.849803	190403	471	150102
B0FFF8XV0I	Â¥¶°ºÅ	111.716553	40.849437	190403	471	150102
B0FFF8XXJO	Â¥¶°ºÅ	111.710129	40.847699	190403	471	150102
B0FFF8XV4A	Â¥¶°ºÅ	111.708408	40.848333	190403	471	150102
B0FFF7XPK5	Â¥¶°ºÅ	111.713783	40.847572	190403	471	150102
B0FFJ1226F	Â¥¶°ºÅ	111.714242	40.847686	190403	471	150102
B0FFJ10XV4	Â¥¶°ºÅ	111.712444	40.847279	190403	471	150102
B0FFF8XV8M	Â¥¶°ºÅ	111.708615	40.848007	190403	471	150102
B0FFF7R7FE	Â¥¶°ºÅ	111.711327	40.847229	190403	471	150102
B0FFF8XV0H	Â¥¶°ºÅ	111.716639	40.84883	190403	471	150102
B0FFIPJ9O5	Â¥¶°ºÅ	111.714047	40.847157	190403	471	150102
B0FFJ108DI	Â¥¶°ºÅ	111.712305	40.846888	190403	471	150102
B0FFIEU8ZV	Â¥¶°ºÅ	111.71321	40.846967	190403	471	150102
B0FFIS8H5N	µØÃûµØÖ·ÐÅÏ¢	111.714801	40.846954	190000	471	150102
B01D70QM0R	´å×¯¼¶µØÃû	112.057753	40.861153	190108	471	150105
B0H1PN96Y6	´å×é¼¶µØÃû	112.05848	40.861401	190109	471	150105
B0H1P4F837	´å×é¼¶µØÃû	111.69262	39.651697	190109	471	150124
B01D701WBI	´å×¯¼¶µØÃû	111.691851	39.651834	190108	471	150124
B01D702YSR	´å×¯¼¶µØÃû	111.742855	39.666187	190108	471	150124
B0H1PN9PVY	´å×é¼¶µØÃû	111.743485	39.666427	190109	471	150124
B0FFGBE31P	ºÓÁ÷	111.323362	40.534681	190204	471	150122
B01D701WBK	´å×¯¼¶µØÃû	111.724044	39.63186	190108	471	150124
B01D701WBN	´å×¯¼¶µØÃû	111.723069	39.627374	190108	471	150124
B0H1PBCV8X	´å×é¼¶µØÃû	111.722953	39.628835	190109	471	150124
B0H1PN9IRH	´å×é¼¶µØÃû	111.721589	39.628486	190109	471	150124
B0H1P4F29R	´å×é¼¶µØÃû	111.172977	40.385838	190109	471	150122
B01D701W3M	´å×¯¼¶µØÃû	111.542177	39.811297	190108	471	150124
B01D701YML	´å×¯¼¶µØÃû	111.865412	40.183866	190108	471	150123
[truncated: 20,657 more rows]
