# Supplementary material for: Design of Urban resilience model in emergency situations
Source: PLoS One. 2026 Jun 9;21(6):e0347588. doi: 10.1371/journal.pone.0347588 (PMC13249160; doi:10.1371/journal.pone.0347588)
Supplement: S1 File — (ZIP) [file pone.0347588.s001.zip › dataset/Appendix 4/Government and social organizations data.csv]

id	type	lon_gcj02	lat_gcj02	typecode	citycode	adcode
B0G3OSAV02	ºìÊ®×Ö»á	111.448998	39.647188	130405	471	150124
B0G3OCBDX8	½»Í¨Ö´·¨Õ¾	111.449043	39.647235	130604	471	150124
B0FFL2QXGT	ÏçÕòÒÔÏÂ¼¶Õþ¸®¼°ÊÂÒµµ¥Î»	111.44898	39.64717	130106	471	150124
B0G31HXN93	¹«°²¾¯²ì	111.975459	39.801673	130501	471	150124
B0G101G8TP	½»Í¨¹ÜÀí»ú¹¹	111.975452	39.801674	130601	471	150124
B01D703C5Z	ÏçÕòÒÔÏÂ¼¶Õþ¸®¼°ÊÂÒµµ¥Î»	111.974922	39.801763	130106	471	150124
B0G31R989Q	ÏçÕòÒÔÏÂ¼¶Õþ¸®¼°ÊÂÒµµ¥Î»	111.974901	39.801764	130106	471	150124
B01D703C1S	½»Í¨¹ÜÀí»ú¹¹	111.975561	39.801681	130601	471	150124
B01D70RI5E	½»Í¨¹ÜÀí»ú¹¹	111.691798	40.735984	130601	471	150104
B0GUNLIDX9	ÏçÕòÒÔÏÂ¼¶Õþ¸®¼°ÊÂÒµµ¥Î»	111.687935	40.73166	130106	471	150104
B0H1PMLQ7D	ÏçÕòÒÔÏÂ¼¶Õþ¸®¼°ÊÂÒµµ¥Î»	110.961267	40.641924	130106	471	150121
B0FFKHMUZV	ÇøÏØ¼¶Õþ¸®¼°ÊÂÒµµ¥Î»	111.660887	40.496099	130104	471	150123
B0G04Z7MSN	Éç»áÍÅÌåÏà¹Ø	111.661103	40.496012	130400	471	150123
B0G0BS11FK	ÏçÕòÒÔÏÂ¼¶Õþ¸®¼°ÊÂÒµµ¥Î»	111.66064	40.496171	130106	471	150123
B0G0B94IIM	ÏçÕòÒÔÏÂ¼¶Õþ¸®¼°ÊÂÒµµ¥Î»	111.661122	40.495906	130106	471	150123
B0FFKHMKS3	ÏçÕòÒÔÏÂ¼¶Õþ¸®¼°ÊÂÒµµ¥Î»	111.661121	40.495925	130106	471	150123
B0G0K9UAK9	ÏçÕòÒÔÏÂ¼¶Õþ¸®¼°ÊÂÒµµ¥Î»	111.660941	40.495737	130106	471	150123
B0FFKSN4FA	ÏçÕòÒÔÏÂ¼¶Õþ¸®¼°ÊÂÒµµ¥Î»	111.661081	40.496065	130106	471	150123
B01D70Q5XH	ÏçÕòÒÔÏÂ¼¶Õþ¸®¼°ÊÂÒµµ¥Î»	111.661124	40.495884	130106	471	150123
B01D70RCTW	Ê¡Ö±Ï½ÊÐ¼¶Õþ¸®¼°ÊÂÒµµ¥Î»	111.815107	40.855563	130102	471	150105
B01D70QLRH	µØÊÐ¼¶Õþ¸®¼°ÊÂÒµµ¥Î»|Õþ¸®»ú¹¹¼°Éç»áÍÅÌå	111.813499	40.855856	130103|130102	471	150105
B0GRM5Z8O9	Õþ¸®¼°Éç»áÍÅÌåÏà¹Ø	111.623238	40.863943	130000	471	150103
B0H1PBCWW6	ÏçÕòÒÔÏÂ¼¶Õþ¸®¼°ÊÂÒµµ¥Î»	111.714308	40.095511	130106	471	150123
B01D70PCDV	Ê¡Ö±Ï½ÊÐ¼¶Õþ¸®¼°ÊÂÒµµ¥Î»|¿Æ½ÌÎÄ»¯·þÎñ	111.725512	40.824324	130102|141300	471	150105
B01D702VUZ	Ê¡Ö±Ï½ÊÐ¼¶Õþ¸®¼°ÊÂÒµµ¥Î»	111.718602	40.822323	130102	471	150105
B01D702UTN	Ê¡Ö±Ï½ÊÐ¼¶Õþ¸®¼°ÊÂÒµµ¥Î»	111.721201	40.818077	130102	471	150105
B0HD3AN4KR	Ê¡Ö±Ï½ÊÐ¼¶Õþ¸®¼°ÊÂÒµµ¥Î»	111.718016	40.82461	130102	471	150105
B0FFFTF0WB	µØÊÐ¼¶Õþ¸®¼°ÊÂÒµµ¥Î»	111.721777	40.817973	130103	471	150105
B0GKMLU2C4	ÇøÏØ¼¶Õþ¸®¼°ÊÂÒµµ¥Î»	111.722385	40.823445	130104	471	150105
B0FFL78P38	Õþ¸®»ú¹ØÏà¹Ø	111.721709	40.822552	130100	471	150105
B01D70PCV3	ÇøÏØ¼¶Õþ¸®¼°ÊÂÒµµ¥Î»	111.720018	40.823101	130104	471	150105
B0FFKJ838V	¹«°²¾¯²ì	111.725328	40.818174	130501	471	150105
B0FFKKAF89	ÏçÕòÒÔÏÂ¼¶Õþ¸®¼°ÊÂÒµµ¥Î»	111.72076	40.823427	130106	471	150105
B01D70RA8E	ÐÐÒµÐ­»á	111.720276	40.823043	130407	471	150105
B0H1KR4L1O	µØÊÐ¼¶Õþ¸®¼°ÊÂÒµµ¥Î»	111.721889	40.817979	130103	471	150105
B0H1NA7VD3	µØÊÐ¼¶Õþ¸®¼°ÊÂÒµµ¥Î»	111.72187	40.817975	130103	471	150105
B01D70RA8C	ÐÐÒµÐ­»á	111.720128	40.823131	130407	471	150105
B0FFL7WUXX	Õþ¸®»ú¹ØÏà¹Ø	111.720753	40.823419	130100	471	150105
B0FFKJ5QE2	¹«Ö¤¼ø¶¨»ú¹¹	111.724125	40.822879	130505	471	150105
B0FFKJTXMO	ÏçÕòÒÔÏÂ¼¶Õþ¸®¼°ÊÂÒµµ¥Î»	111.720723	40.82346	130106	471	150105
B0G14KANR8	¹¤ÉÌ²¿ÃÅ	111.718029	40.8217	130701	471	150105
B01D70PJ47	ÐÐÒµÐ­»á	111.721317	40.817852	130407	471	150105
B0FFF07VS7	Õþ¸®»ú¹ØÏà¹Ø	111.7178	40.822409	130100	471	150105
B01D70RA8G	ÇøÏØ¼¶Õþ¸®¼°ÊÂÒµµ¥Î»	111.719433	40.823242	130104	471	150105
B0GKJAW4R9	ÏçÕòÒÔÏÂ¼¶Õþ¸®¼°ÊÂÒµµ¥Î»	111.720751	40.823446	130106	471	150105
B0FFFY4JKW	ÐÐÒµÐ­»á	111.723899	40.825443	130407	471	150105
B0FFM98KJB	Õþ¸®¼°Éç»áÍÅÌåÏà¹Ø	111.717586	40.824676	130000	471	150105
B0FFFY4JLY	ÐÐÒµÐ­»á	111.723973	40.825901	130407	471	150105
B0FFM0IWYX	Õþ¸®»ú¹ØÏà¹Ø	111.718308	40.824602	130100	471	150105
B01D702U2Y	ÏçÕòÒÔÏÂ¼¶Õþ¸®¼°ÊÂÒµµ¥Î»	111.724016	40.822932	130106	471	150105
B0FFKKAFYC	Éç»áÖÎ°²»ú¹¹	111.718351	40.824447	130506	471	150105
B0FFFY8PW1	ÐÐÒµÐ­»á	111.721271	40.818089	130407	471	150105
B0FFKJ833Q	Õþ¸®¼°Éç»áÍÅÌåÏà¹Ø	111.724387	40.820002	130000	471	150105
B0FFM9W75T	Õþ¸®»ú¹ØÏà¹Ø	111.718405	40.825316	130100	471	150105
B01D70QHDS	ÇøÏØ¼¶Õþ¸®¼°ÊÂÒµµ¥Î»	111.719814	40.822941	130104	471	150105
B0H1NA7HP1	ÍâµØÕþ¸®°ì	111.717467	40.824622	130107	471	150105
B0G101I5DE	ÐÐÒµÐ­»á	111.700387	40.827728	130407	471	150105
B0GKJAW4QB	ÏçÕòÒÔÏÂ¼¶Õþ¸®¼°ÊÂÒµµ¥Î»	111.726184	40.824649	130106	471	150105
B01D70133C	ÍâµØÕþ¸®°ì	111.717461	40.824614	130107	471	150105
B01D7022MK	Ê¡Ö±Ï½ÊÐ¼¶Õþ¸®¼°ÊÂÒµµ¥Î»	111.702397	40.812647	130102	471	150105
B01D70P5D2	µØÊÐ¼¶Õþ¸®¼°ÊÂÒµµ¥Î»	111.699804	40.812868	130103	471	150105
B01D701PRU	Ê¡Ö±Ï½ÊÐ¼¶Õþ¸®¼°ÊÂÒµµ¥Î»	111.700516	40.812374	130102	471	150105
B0HD3HOQAC	µØÊÐ¼¶Õþ¸®¼°ÊÂÒµµ¥Î»	111.699663	40.812836	130103	471	150105
B01D70PC9E	ÏçÕò¼¶Õþ¸®¼°ÊÂÒµµ¥Î»	111.703142	40.808318	130105	471	150105
B01D701PW7	ÐÐÒµÐ­»á	111.702321	40.81297	130407	471	150105
B01D701PVD	Ê¡Ö±Ï½ÊÐ¼¶Õþ¸®¼°ÊÂÒµµ¥Î»	111.706175	40.814488	130102	471	150105
B0FFGSIN47	ÏçÕò¼¶Õþ¸®¼°ÊÂÒµµ¥Î»	111.702687	40.807973	130105	471	150105
B0FFJR118P	Õþ¸®¼°Éç»áÍÅÌåÏà¹Ø	111.698647	40.812611	130000	471	150105
B0FFF3Y78R	Õþ¸®»ú¹ØÏà¹Ø	111.701956	40.811268	130100	471	150105
B01D701FO7	Ê¡Ö±Ï½ÊÐ¼¶Õþ¸®¼°ÊÂÒµµ¥Î»	111.706394	40.814721	130102	471	150105
B0FFF2C8NJ	²ÐÁª	111.701956	40.811268	130404	471	150105
B0FFFF2WC1	ÏçÕòÒÔÏÂ¼¶Õþ¸®¼°ÊÂÒµµ¥Î»	111.701956	40.811268	130106	471	150105
B01D701PVW	Ê¡Ö±Ï½ÊÐ¼¶Õþ¸®¼°ÊÂÒµµ¥Î»	111.70232	40.812973	130102	471	150105
B01D701398	Ê¡Ö±Ï½ÊÐ¼¶Õþ¸®¼°ÊÂÒµµ¥Î»	111.706524	40.814586	130102	471	150105
B0GUBKLCXI	Õþ¸®»ú¹ØÏà¹Ø	111.70209	40.812891	130100	471	150105
B01D7013A3	Ê¡Ö±Ï½ÊÐ¼¶Õþ¸®¼°ÊÂÒµµ¥Î»	111.70222	40.812831	130102	471	150105
B0FFI997DE	ÇøÏØ¼¶Õþ¸®¼°ÊÂÒµµ¥Î»	111.702688	40.807973	130104	471	150105
B0GK9HPF1O	ÏçÕòÒÔÏÂ¼¶Õþ¸®¼°ÊÂÒµµ¥Î»	111.701887	40.811359	130106	471	150105
B0FFINB5FC	Õþ¸®»ú¹ØÏà¹Ø	111.706254	40.814715	130100	471	150105
B01D702W9H	Ê¡Ö±Ï½ÊÐ¼¶Õþ¸®¼°ÊÂÒµµ¥Î»	111.705935	40.816273	130102	471	150105
B01D702FUQ	Éç»áÖÎ°²»ú¹¹	111.703011	40.806788	130506	471	150105
B0GK7U17Q9	ÏçÕò¼¶Õþ¸®¼°ÊÂÒµµ¥Î»	111.702687	40.807973	130105	471	150105
B0FFLAZRFV	Éç»áÍÅÌåÏà¹Ø	111.698383	40.809242	130400	471	150105
B0FFG2T4YY	ÏçÕò¼¶Õþ¸®¼°ÊÂÒµµ¥Î»	111.70245	40.80791	130105	471	150105
B0GRPZL29J	ÏçÕò¼¶Õþ¸®¼°ÊÂÒµµ¥Î»	111.702531	40.808043	130105	471	150105
B0G1JH7TSW	¹¤ÉÌË°Îñ»ú¹¹	111.69825	40.812551	130700	471	150105
B0FFL10FI9	Éç»áÍÅÌåÏà¹Ø	111.698376	40.816146	130400	471	150105
B0FFJRISFN	¹¤ÉÌË°Îñ»ú¹¹	111.697707	40.812246	130700	471	150105
B0FFJPEEAR	¹¤ÉÌË°Îñ»ú¹¹	111.69795	40.813191	130700	471	150105
B0FFKEV4U0	Õþ¸®¼°Éç»áÍÅÌåÏà¹Ø	111.698729	40.816504	130000	471	150105
B0HRUUGO4L	Õþ¸®»ú¹ØÏà¹Ø	111.70595	40.815394	130100	471	150105
B0GK9HPU46	ÏçÕòÒÔÏÂ¼¶Õþ¸®¼°ÊÂÒµµ¥Î»	111.706159	40.8103	130106	471	150105
B0FFGSEW9E	Õþ¸®¼°Éç»áÍÅÌåÏà¹Ø	111.698388	40.816079	130000	471	150105
B01D70PJ62	ÏçÕòÒÔÏÂ¼¶Õþ¸®¼°ÊÂÒµµ¥Î»	111.702658	40.811587	130106	471	150105
B01D702S5B	Ê¡Ö±Ï½ÊÐ¼¶Õþ¸®¼°ÊÂÒµµ¥Î»	111.69849	40.816107	130102	471	150105
B0GK9UPNH0	ÏçÕòÒÔÏÂ¼¶Õþ¸®¼°ÊÂÒµµ¥Î»	111.706864	40.807254	130106	471	150105
B0FFGO1E1G	¹«¼ì·¨»ú¹Ø	111.70088	40.823623	130500	471	150102
B01D701UP0	Éç»áÖÎ°²»ú¹¹	111.70241	40.82189	130506	471	150102
B01D70242L	Ê¡Ö±Ï½ÊÐ¼¶Õþ¸®¼°ÊÂÒµµ¥Î»	111.698424	40.820719	130102	471	150102
B01D7019EN	¹¤ÉÌË°Îñ»ú¹¹	111.701272	40.824432	130700	471	150102
B01D70PEIP	Ê¡Ö±Ï½ÊÐ¼¶Õþ¸®¼°ÊÂÒµµ¥Î»|Õþ¸®»ú¹¹¼°Éç»áÍÅÌå	111.702222	40.821797	130102|130505	471	150102
B01D701UPJ	Ê¡Ö±Ï½ÊÐ¼¶Õþ¸®¼°ÊÂÒµµ¥Î»	111.702959	40.820219	130102	471	150105
B0HBBK0IOM	Õþ¸®»ú¹ØÏà¹Ø	111.702609	40.822666	130100	471	150105
B0HUYCSH7R	¹«Ö¤¼ø¶¨»ú¹¹	111.702299	40.821749	130505	471	150102
B01D70PFJI	¹«Ö¤¼ø¶¨»ú¹¹	111.702369	40.821728	130505	471	150102
B0FFF4FWNF	¹«Ö¤¼ø¶¨»ú¹¹	111.699807	40.820394	130505	471	150105
B01D702WSA	ÏçÕò¼¶Õþ¸®¼°ÊÂÒµµ¥Î»	111.702461	40.817023	130105	471	150105
B0FFLAAET9	Õþ¸®»ú¹ØÏà¹Ø	111.704557	40.82221	130100	471	150105
B0FFMAX87S	Ê¡Ö±Ï½ÊÐ¼¶Õþ¸®¼°ÊÂÒµµ¥Î»	111.704018	40.822704	130102	471	150105
B0FFGKZ1JI	Ê¡Ö±Ï½ÊÐ¼¶Õþ¸®¼°ÊÂÒµµ¥Î»	111.7056	40.8241	130102	471	150105
B01D701PVI	¹«Ö¤¼ø¶¨»ú¹¹	111.700704	40.825578	130505	471	150102
B0FFLNFZ6R	Õþ¸®»ú¹ØÏà¹Ø	111.701632	40.823722	130100	471	150102
B01D70PFYK	ÏçÕòÒÔÏÂ¼¶Õþ¸®¼°ÊÂÒµµ¥Î»	111.706702	40.823958	130106	471	150105
B0FFFE7ZVY	Ê¡Ö±Ï½ÊÐ¼¶Õþ¸®¼°ÊÂÒµµ¥Î»|Éú»î·þÎñ	111.698441	40.825415	130102|070000	471	150102
B0HDMSUCPJ	Éç»áÍÅÌåÏà¹Ø	111.981004	40.753519	130400	471	150105
B0HDOX8149	Õþ¸®»ú¹ØÏà¹Ø	111.7012	40.824453	130100	471	150102
B0G2XCKZ7Q	µØÊÐ¼¶Õþ¸®¼°ÊÂÒµµ¥Î»	111.705059	40.817518	130103	471	150105
B0HGVUP9CK	Õþ¸®»ú¹ØÏà¹Ø	111.697526	40.817599	130100	471	150105
B0FFKJCZRT	ÉÙÏÈ¶Ó	111.706242	40.819887	130402	471	150105
B0FFF2JINQ	Éç»áÍÅÌåÏà¹Ø	111.699465	40.817111	130400	471	150105
B0FFFY4K56	ÏçÕòÒÔÏÂ¼¶Õþ¸®¼°ÊÂÒµµ¥Î»	111.706717	40.823998	130106	471	150105
B0GRPZJDRF	ÏçÕò¼¶Õþ¸®¼°ÊÂÒµµ¥Î»	111.702903	40.817154	130105	471	150105
B01D702UAK	¹«Ö¤¼ø¶¨»ú¹¹	111.69739	40.820787	130505	471	150102
B01D702UFN	Ê¡Ö±Ï½ÊÐ¼¶Õþ¸®¼°ÊÂÒµµ¥Î»	111.69991	40.82032	130102	471	150105
B01D70P5VP	Ê¡Ö±Ï½ÊÐ¼¶Õþ¸®¼°ÊÂÒµµ¥Î»	111.70386	40.822654	130102	471	150105
B01D702VWO	Ê¡Ö±Ï½ÊÐ¼¶Õþ¸®¼°ÊÂÒµµ¥Î»	111.706082	40.819875	130102	471	150105
B0FFFEA4DT	Éç»áÍÅÌåÏà¹Ø	111.705557	40.821539	130400	471	150105
B0FFF4JB3H	Õþ¸®»ú¹ØÏà¹Ø	111.698103	40.820039	130100	471	150105
B0H6YXE5DG	Õþ¸®¼°Éç»áÍÅÌåÏà¹Ø	111.706732	40.82417	130000	471	150105
B01D70P521	Ê¡Ö±Ï½ÊÐ¼¶Õþ¸®¼°ÊÂÒµµ¥Î»	111.704524	40.822202	130102	471	150105
B0FFFXJ4V3	ÐÐÒµÐ­»á	111.706047	40.818495	130407	471	150105
B0H1NS7W9E	Ïû·ÑÕßÐ­»á	111.700699	40.825591	130406	471	150102
B0G3XUFQ6V	ÏçÕòÒÔÏÂ¼¶Õþ¸®¼°ÊÂÒµµ¥Î»	111.706662	40.823943	130106	471	150105
B01D70PEGF	ÏçÕòÒÔÏÂ¼¶Õþ¸®¼°ÊÂÒµµ¥Î»	111.706717	40.823998	130106	471	150105
B0FFFY4IWA	ÏçÕòÒÔÏÂ¼¶Õþ¸®¼°ÊÂÒµµ¥Î»	111.706717	40.823998	130106	471	150105
B0FFM8WPDZ	ÏçÕòÒÔÏÂ¼¶Õþ¸®¼°ÊÂÒµµ¥Î»	111.699414	40.817098	130106	471	150105
B01D70P4EX	ÏçÕò¼¶Õþ¸®¼°ÊÂÒµµ¥Î»	111.702054	40.817241	130105	471	150105
B0H1NHA39D	Ïû·ÑÕßÐ­»á	111.700692	40.825603	130406	471	150102
B0GK1CYH6F	ÏçÕò¼¶Õþ¸®¼°ÊÂÒµµ¥Î»	111.702114	40.81706	130105	471	150105
B0FFIW3XWT	ÏçÕòÒÔÏÂ¼¶Õþ¸®¼°ÊÂÒµµ¥Î»	111.699487	40.817254	130106	471	150105
B01D70PGNO	ÏçÕò¼¶Õþ¸®¼°ÊÂÒµµ¥Î»	111.702055	40.817241	130105	471	150105
B0H1PYJKVB	ÏçÕòÒÔÏÂ¼¶Õþ¸®¼°ÊÂÒµµ¥Î»	110.694707	41.152738	130106	471	150125
B0H14X25YO	ÏçÕòÒÔÏÂ¼¶Õþ¸®¼°ÊÂÒµµ¥Î»	111.773462	40.579434	130106	471	150121
B0GKRZ9KGZ	Éç»áÍÅÌåÏà¹Ø	111.826245	40.688841	130400	471	150105
B01D70RB1L	ÏçÕòÒÔÏÂ¼¶Õþ¸®¼°ÊÂÒµµ¥Î»	111.653806	40.110422	130106	471	150124
B0G3ALGFZF	½»Í¨¹ÜÀí»ú¹¹	111.65463	40.116686	130601	471	150124
B0H1PGHPYZ	ÏçÕòÒÔÏÂ¼¶Õþ¸®¼°ÊÂÒµµ¥Î»	111.913252	40.825558	130106	471	150105
B0HGV7ROZ0	Õþ¸®»ú¹ØÏà¹Ø	111.655835	40.881473	130100	471	150102
B0G3XMDJW5	Éç»áÖÎ°²»ú¹¹	111.654943	40.879122	130506	471	150102
B0H14X1U7U	ÏçÕòÒÔÏÂ¼¶Õþ¸®¼°ÊÂÒµµ¥Î»	111.805418	40.307511	130106	471	150123
B0H1PYJWIE	ÏçÕòÒÔÏÂ¼¶Õþ¸®¼°ÊÂÒµµ¥Î»	111.22858	40.378672	130106	471	150122
B0FFKWL5XJ	ÏçÕòÒÔÏÂ¼¶Õþ¸®¼°ÊÂÒµµ¥Î»	110.845448	40.646554	130106	471	150121
B01D70PAUF	ÏçÕòÒÔÏÂ¼¶Õþ¸®¼°ÊÂÒµµ¥Î»	111.763953	40.917132	130106	471	150102
B0FFJEOYR8	µØÊÐ¼¶Õþ¸®¼°ÊÂÒµµ¥Î»	111.732898	40.856428	130103	471	150102
B0FFKRV0IQ	Éç»áÖÎ°²»ú¹¹	111.732142	40.847565	130506	471	150102
B0FFLMPX16	µØÊÐ¼¶Õþ¸®¼°ÊÂÒµµ¥Î»	111.73352	40.85625	130103	471	150102
B0FFIZHDAB	ÏçÕòÒÔÏÂ¼¶Õþ¸®¼°ÊÂÒµµ¥Î»	111.732752	40.853903	130106	471	150102
B0G2CU9O5F	Éç»áÖÎ°²»ú¹¹	111.733142	40.853924	130506	471	150102
B0FFM996BP	ÏçÕòÒÔÏÂ¼¶Õþ¸®¼°ÊÂÒµµ¥Î»	111.733158	40.853974	130106	471	150102
B0FFG3CQNC	ÏçÕòÒÔÏÂ¼¶Õþ¸®¼°ÊÂÒµµ¥Î»	111.733717	40.854044	130106	471	150102
B0FFG99XQO	µØÊÐ¼¶Õþ¸®¼°ÊÂÒµµ¥Î»	111.732673	40.856452	130103	471	150102
B0FFG1MAKW	µØÊÐ¼¶Õþ¸®¼°ÊÂÒµµ¥Î»	111.733067	40.856306	130103	471	150102
B0FFHDKUPA	Õþ¸®»ú¹ØÏà¹Ø	111.733147	40.856176	130100	471	150102
B0FFL81Y64	Õþ¸®»ú¹ØÏà¹Ø	111.729973	40.847533	130100	471	150102
B0FFG8QZCA	µØÊÐ¼¶Õþ¸®¼°ÊÂÒµµ¥Î»	111.731803	40.856437	130103	471	150102
B0G29AO8PS	µØÊÐ¼¶Õþ¸®¼°ÊÂÒµµ¥Î»	111.732806	40.856511	130103	471	150102
B0GUNLHYHM	ÐÐÒµÐ­»á	111.736277	40.848812	130407	471	150102
B0HD6RBR11	Éç»áÍÅÌåÏà¹Ø	111.006417	40.49049	130400	471	150121
B0FFKZ9XW1	ÏçÕòÒÔÏÂ¼¶Õþ¸®¼°ÊÂÒµµ¥Î»	111.594601	41.268212	130106	471	150125
B0H1PNAQOM	ÏçÕòÒÔÏÂ¼¶Õþ¸®¼°ÊÂÒµµ¥Î»	111.258967	40.550182	130106	471	150121
B0FFLD8EPY	ÏçÕòÒÔÏÂ¼¶Õþ¸®¼°ÊÂÒµµ¥Î»	111.626715	40.21965	130106	471	150123
B0FFMC7CZI	ÏçÕòÒÔÏÂ¼¶Õþ¸®¼°ÊÂÒµµ¥Î»	111.3778	40.24936	130106	471	150122
B0FFKVAJWO	ÏçÕòÒÔÏÂ¼¶Õþ¸®¼°ÊÂÒµµ¥Î»	112.062865	40.44469	130106	471	150123
B0FFIIWJ8G	¹«°²¾¯²ì	111.848764	40.861742	130501	471	150105
B0FFKGQ4PT	¹«°²¾¯²ì	111.856536	40.858653	130501	471	150105
B01D70QLQ9	½»Í¨¹ÜÀí»ú¹¹	111.856613	40.858586	130601	471	150105
B01D70QHAO	¹«¼ì·¨»ú¹Ø	111.949068	40.76758	130500	471	150105
B0H1PGHGZN	ÏçÕòÒÔÏÂ¼¶Õþ¸®¼°ÊÂÒµµ¥Î»	111.882987	40.617657	130106	471	150123
B01D702G2D	Ê¡Ö±Ï½ÊÐ¼¶Õþ¸®¼°ÊÂÒµµ¥Î»|¿Æ½ÌÎÄ»¯·þÎñ	111.687968	40.807478	130102|141300	471	150105
B0FFKPCV6I	³µÁ¾¹ÜÀí»ú¹¹	111.81076	40.869515	130602	471	150105
B0FFI9NMNP	ÐÐÒµÐ­»á	111.808802	40.873787	130407	471	150102
B0H1L5GLFK	ÐÐÒµÐ­»á	111.809345	40.873549	130407	471	150102
B0FFKPDU3R	Éç»áÖÎ°²»ú¹¹	111.81251	40.869398	130506	471	150105
B0G2K5S24J	Ñé³µ³¡	111.807049	40.869864	130603	471	150105
B0FFJ2WKGL	Ñé³µ³¡	111.811263	40.876537	130603	471	150105
B0FFI9NDBN	Éç»áÍÅÌåÏà¹Ø	111.811054	40.87605	130400	471	150105
B0G2PSH1T3	Õþ¸®¼°Éç»áÍÅÌåÏà¹Ø	111.746053	40.898252	130000	471	150102
B0H1PK7FVN	ÏçÕòÒÔÏÂ¼¶Õþ¸®¼°ÊÂÒµµ¥Î»	111.269953	40.596845	130106	471	150121
B01D7020UR	ÇøÏØ¼¶Õþ¸®¼°ÊÂÒµµ¥Î»|¿Æ½ÌÎÄ»¯·þÎñ	111.828121	40.382027	130104|141400	471	150123
B0FFK7YFHG	¹«¼ì·¨»ú¹Ø	111.373252	40.258079	130500	471	150122
B01D70OZJJ	½»Í¨¹ÜÀí»ú¹¹	111.374127	40.257841	130601	471	150122
B0H141WFYP	ÏçÕòÒÔÏÂ¼¶Õþ¸®¼°ÊÂÒµµ¥Î»	111.182555	40.700632	130106	471	150121
B0H14X0EXZ	ÏçÕòÒÔÏÂ¼¶Õþ¸®¼°ÊÂÒµµ¥Î»	111.512203	40.641237	130106	471	150121
B01D70PAJJ	ÏçÕòÒÔÏÂ¼¶Õþ¸®¼°ÊÂÒµµ¥Î»	111.773153	40.783461	130106	471	150105
B0H14O1JGY	ÏçÕòÒÔÏÂ¼¶Õþ¸®¼°ÊÂÒµµ¥Î»	111.508985	40.166997	130106	471	150124
B01D703BPA	Éç»áÖÎ°²»ú¹¹	111.691043	40.848786	130506	471	150102
B0G3JS57GM	Éç»áÖÎ°²»ú¹¹	111.69142	40.852228	130506	471	150102
B01D7025GA	¹«°²¾¯²ì	111.693393	40.846859	130501	471	150102
B0FFLF9LE3	Õþ¸®»ú¹ØÏà¹Ø	111.688267	40.851859	130100	471	150102
B0G23AAV7H	µØÊÐ¼¶Õþ¸®¼°ÊÂÒµµ¥Î»	111.69084	40.855369	130103	471	150102
B0FFKGBBLX	Éç»áÖÎ°²»ú¹¹	111.687235	40.854418	130506	471	150102
B0G2PYIO9H	Éç»áÖÎ°²»ú¹¹	111.691653	40.853582	130506	471	150102
B0G3TUO59O	ÏçÕòÒÔÏÂ¼¶Õþ¸®¼°ÊÂÒµµ¥Î»|Éú»î·þÎñ	111.696798	40.849702	130106|070000	471	150102
B0FFI9PFE8	ÏçÕòÒÔÏÂ¼¶Õþ¸®¼°ÊÂÒµµ¥Î»	111.696768	40.849722	130106	471	150102
B01D70PD0I	Éç»áÍÅÌåÏà¹Ø	111.69039	40.84878	130400	471	150102
B0FFG2SZMF	ÏçÕòÒÔÏÂ¼¶Õþ¸®¼°ÊÂÒµµ¥Î»	111.696766	40.849777	130106	471	150102
B0FFM48VN5	ÇøÏØ¼¶Õþ¸®¼°ÊÂÒµµ¥Î»|Éú»î·þÎñ	111.830245	40.401231	130104|070000	471	150123
B01D7025G6	ÏçÕòÒÔÏÂ¼¶Õþ¸®¼°ÊÂÒµµ¥Î»	111.693393	40.846859	130106	471	150102
B0FFKGC5Y8	¹«°²¾¯²ì	111.66766	40.77208	130501	471	150104
B01D70QHA3	¹«°²¾¯²ì	111.674825	40.775458	130501	471	150104
B01D70RCNZ	ÏçÕò¼¶Õþ¸®¼°ÊÂÒµµ¥Î»	111.67603	40.775518	130105	471	150104
B0HASR9NWB	Õþ¸®¼°Éç»áÍÅÌåÏà¹Ø	111.674204	40.775993	130000	471	150104
B0FFM8QH5A	ÏçÕòÒÔÏÂ¼¶Õþ¸®¼°ÊÂÒµµ¥Î»	111.675834	40.767632	130106	471	150104
B01D70Q5WC	¹«¼ì·¨»ú¹Ø	111.674897	40.775911	130500	471	150104
B0GUJAP8QC	ÏçÕò¼¶Õþ¸®¼°ÊÂÒµµ¥Î»	111.675166	40.775793	130105	471	150104
B0FFJPIF0W	¹¤ÉÌË°Îñ»ú¹¹	111.675607	40.775844	130700	471	150104
B0H6Y7B819	ÏçÕò¼¶Õþ¸®¼°ÊÂÒµµ¥Î»	111.675517	40.775799	130105	471	150104
B0H6Y7BFRH	ÏçÕòÒÔÏÂ¼¶Õþ¸®¼°ÊÂÒµµ¥Î»	111.675854	40.767621	130106	471	150104
B0G2XLO8A8	ÐÐÒµÐ­»á	111.733869	40.831248	130407	471	150105
B0FFFWE89Q	Ê¡Ö±Ï½ÊÐ¼¶Õþ¸®¼°ÊÂÒµµ¥Î»|Õþ¸®»ú¹¹¼°Éç»áÍÅÌå	111.735021	40.828218	130102|130400	471	150105
B01D7026R4	ÏçÕòÒÔÏÂ¼¶Õþ¸®¼°ÊÂÒµµ¥Î»	111.731625	40.83515	130106	471	150105
B0FFHFG33B	Õþ¸®¼°Éç»áÍÅÌåÏà¹Ø	111.728035	40.834939	130000	471	150105
B0HBRX8E70	¹«¼ì·¨»ú¹Ø	111.728076	40.834936	130500	471	150105
B0FFI9K1K6	ÇøÏØ¼¶Õþ¸®¼°ÊÂÒµµ¥Î»	111.728178	40.827645	130104	471	150105
B0FFHSNI3G	ÏçÕòÒÔÏÂ¼¶Õþ¸®¼°ÊÂÒµµ¥Î»	111.731605	40.835026	130106	471	150105
B0FFHP6A9T	ÏçÕòÒÔÏÂ¼¶Õþ¸®¼°ÊÂÒµµ¥Î»	111.731545	40.8352	130106	471	150105
B0FFHLXIL3	ÏçÕòÒÔÏÂ¼¶Õþ¸®¼°ÊÂÒµµ¥Î»	111.731524	40.835027	130106	471	150105
B0GDLNHDM2	ÏçÕòÒÔÏÂ¼¶Õþ¸®¼°ÊÂÒµµ¥Î»	111.730396	40.836668	130106	471	150102
B01D7026R6	ÏçÕòÒÔÏÂ¼¶Õþ¸®¼°ÊÂÒµµ¥Î»	111.730956	40.835327	130106	471	150105
B01D70P3YP	ÏçÕòÒÔÏÂ¼¶Õþ¸®¼°ÊÂÒµµ¥Î»	111.73237	40.833358	130106	471	150105
B0FFLBZ21J	½Ì»á	111.731231	40.835595	130409	471	150105
B01D70P8W6	ÏçÕòÒÔÏÂ¼¶Õþ¸®¼°ÊÂÒµµ¥Î»	111.782463	40.901108	130106	471	150102
B0H6PSPCTI	ÏçÕòÒÔÏÂ¼¶Õþ¸®¼°ÊÂÒµµ¥Î»	111.78255	40.902063	130106	471	150102
B01D702ACQ	Ê¡Ö±Ï½ÊÐ¼¶Õþ¸®¼°ÊÂÒµµ¥Î»|Éú»î·þÎñ	111.753718	40.837305	130102|070400	471	150105
B0FFL1BQZW	ÏçÕòÒÔÏÂ¼¶Õþ¸®¼°ÊÂÒµµ¥Î»	111.861533	40.667236	130106	471	150105
B0H1PML51G	ÏçÕòÒÔÏÂ¼¶Õþ¸®¼°ÊÂÒµµ¥Î»	111.01677	40.687877	130106	471	150121
B0FFL4UHDX	ÏçÕòÒÔÏÂ¼¶Õþ¸®¼°ÊÂÒµµ¥Î»	111.341302	40.446306	130106	471	150122
B01D70Q64E	ÏçÕòÒÔÏÂ¼¶Õþ¸®¼°ÊÂÒµµ¥Î»	111.65478	40.8643	130106	471	150102
B01D7028JP	Ñé³µ³¡	111.649064	40.861089	130603	471	150102
B0HALS5755	¹«°²¾¯²ì	111.654046	40.863889	130501	471	150102
B0G2U755UL	¹«°²¾¯²ì	111.654762	40.865214	130501	471	150102
B0FFLP8PM7	ÏçÕòÒÔÏÂ¼¶Õþ¸®¼°ÊÂÒµµ¥Î»|ÌåÓýÐÝÏÐ·þÎñ	111.654351	40.864211	130106|080300	471	150102
B0FFI8Q1V9	ÏçÕòÒÔÏÂ¼¶Õþ¸®¼°ÊÂÒµµ¥Î»	111.654825	40.864386	130106	471	150102
B0FFI8Q2CH	ÏçÕòÒÔÏÂ¼¶Õþ¸®¼°ÊÂÒµµ¥Î»	111.654439	40.864224	130106	471	150102
B0H1BU1139	Éç»áÖÎ°²»ú¹¹	111.654655	40.865623	130506	471	150102
B0H1SHI1DJ	ÏçÕòÒÔÏÂ¼¶Õþ¸®¼°ÊÂÒµµ¥Î»	111.654002	40.858099	130106	471	150102
B0G3FUL7GU	ÏçÕòÒÔÏÂ¼¶Õþ¸®¼°ÊÂÒµµ¥Î»	111.654326	40.864213	130106	471	150102
B0G0ACUMK4	Õþ¸®¼°Éç»áÍÅÌåÏà¹Ø	111.653976	40.858025	130000	471	150102
B0H6PSOAHK	ÏçÕòÒÔÏÂ¼¶Õþ¸®¼°ÊÂÒµµ¥Î»	111.654139	40.86413	130106	471	150102
B0GKVU5FJ0	ÇøÏØ¼¶Õþ¸®¼°ÊÂÒµµ¥Î»	111.646948	40.857414	130104	471	150102
B0H1G7U5DS	ÏçÕòÒÔÏÂ¼¶Õþ¸®¼°ÊÂÒµµ¥Î»	111.654003	40.858095	130106	471	150102
B01D70R9UY	½»Í¨¹ÜÀí»ú¹¹	111.333869	40.7412	130601	471	150121
B01D7012B2	ÏçÕò¼¶Õþ¸®¼°ÊÂÒµµ¥Î»	111.610917	40.750808	130105	471	150104
B0G3ZMNY5A	Õþ¸®¼°Éç»áÍÅÌåÏà¹Ø	111.610787	40.752637	130000	471	150104
B0FFMFI3CH	¹¤ÉÌ²¿ÃÅ	111.611552	40.746965	130701	471	150104
B01D70RC29	¸¾Áª	111.611611	40.752367	130403	471	150104
B0FFJPU7VK	Õþ¸®»ú¹ØÏà¹Ø	111.611421	40.747118	130100	471	150104
B0H1PNAEAQ	ÏçÕòÒÔÏÂ¼¶Õþ¸®¼°ÊÂÒµµ¥Î»	111.624308	40.368356	130106	471	150123
B01D702I16	Éç»áÍÅÌåÏà¹Ø|¿Æ½ÌÎÄ»¯·þÎñ	111.708034	40.813912	130400|141300	471	150105
B0FFKY7U0V	ÏçÕòÒÔÏÂ¼¶Õþ¸®¼°ÊÂÒµµ¥Î»	111.464848	40.66052	130106	471	150121
B01D701367	Ê¡Ö±Ï½ÊÐ¼¶Õþ¸®¼°ÊÂÒµµ¥Î»	111.663621	40.837819	130102	471	150102
B01D70256B	¹«°²¾¯²ì	111.664314	40.843235	130501	471	150102
B0FFG3106S	Ê¡Ö±Ï½ÊÐ¼¶Õþ¸®¼°ÊÂÒµµ¥Î»	111.663566	40.837855	130102	471	150102
B0FFI8RR5V	Ê¡Ö±Ï½ÊÐ¼¶Õþ¸®¼°ÊÂÒµµ¥Î»	111.663771	40.83711	130102	471	150102
B0FFI8RRBP	Ê¡Ö±Ï½ÊÐ¼¶Õþ¸®¼°ÊÂÒµµ¥Î»	111.663979	40.837329	130102	471	150102
B0FFG30ZRZ	Ê¡Ö±Ï½ÊÐ¼¶Õþ¸®¼°ÊÂÒµµ¥Î»	111.663927	40.83712	130102	471	150102
B0FFG310S5	Ê¡Ö±Ï½ÊÐ¼¶Õþ¸®¼°ÊÂÒµµ¥Î»	111.66372	40.837086	130102	471	150102
B0FFHLNT72	Õþ¸®»ú¹ØÏà¹Ø	111.664765	40.842106	130100	471	150102
B0G0PUDXEV	Éç»áÖÎ°²»ú¹¹	111.660944	40.843005	130506	471	150102
B0FFLDODN5	Õþ¸®¼°Éç»áÍÅÌåÏà¹Ø	111.659503	40.844269	130000	471	150102
B0FFJI8BVO	ÏçÕò¼¶Õþ¸®¼°ÊÂÒµµ¥Î»	111.658869	40.840347	130105	471	150102
B0FFF40Y5P	Ê¡Ö±Ï½ÊÐ¼¶Õþ¸®¼°ÊÂÒµµ¥Î»	111.663566	40.837855	130102	471	150102
B0FFL3MHPX	Éç»áÖÎ°²»ú¹¹	111.65839	40.838576	130506	471	150102
B0FFFES59O	Ê¡Ö±Ï½ÊÐ¼¶Õþ¸®¼°ÊÂÒµµ¥Î»	111.663566	40.837855	130102	471	150102
B0HBNPWMVI	Õþ¸®»ú¹ØÏà¹Ø	111.664755	40.839329	130100	471	150102
B0FFF3XSIN	Ê¡Ö±Ï½ÊÐ¼¶Õþ¸®¼°ÊÂÒµµ¥Î»	111.663566	40.837855	130102	471	150102
B01D70PEUF	ÏçÕòÒÔÏÂ¼¶Õþ¸®¼°ÊÂÒµµ¥Î»	111.666509	40.845355	130106	471	150102
B0G3X5DTJO	ÏçÕò¼¶Õþ¸®¼°ÊÂÒµµ¥Î»	111.658613	40.840188	130105	471	150102
B0FFI8MXR3	ÇøÏØ¼¶Õþ¸®¼°ÊÂÒµµ¥Î»	111.658439	40.846434	130104	471	150102
B0H645K5H5	ÏçÕò¼¶Õþ¸®¼°ÊÂÒµµ¥Î»	111.658877	40.840327	130105	471	150102
B0FFF41IXF	Õþ¸®»ú¹ØÏà¹Ø	111.666544	40.845233	130100	471	150102
B0GR6SYA46	ÏçÕò¼¶Õþ¸®¼°ÊÂÒµµ¥Î»	111.658696	40.840198	130105	471	150102
B0H645J3MF	ÏçÕòÒÔÏÂ¼¶Õþ¸®¼°ÊÂÒµµ¥Î»	111.658896	40.840004	130106	471	150102
B0FFI8P62D	ºìÊ®×Ö»á	111.658518	40.843724	130405	471	150102
B0FFI8OZYR	ÏçÕòÒÔÏÂ¼¶Õþ¸®¼°ÊÂÒµµ¥Î»	111.666436	40.845308	130106	471	150102
B0FFG90YQ9	ÏçÕòÒÔÏÂ¼¶Õþ¸®¼°ÊÂÒµµ¥Î»	111.666544	40.845233	130106	471	150102
B0H64HILTI	ÏçÕòÒÔÏÂ¼¶Õþ¸®¼°ÊÂÒµµ¥Î»	111.666527	40.845362	130106	471	150102
B0FFKGB887	Õþ¸®¼°Éç»áÍÅÌåÏà¹Ø	111.323773	41.234742	130000	471	150125
B0FFJORNNR	Õþ¸®¼°Éç»áÍÅÌåÏà¹Ø	111.31748	41.231968	130000	471	150125
B0FFG6DLZB	ÏçÕòÒÔÏÂ¼¶Õþ¸®¼°ÊÂÒµµ¥Î»	112.14416	40.908299	130106	471	150105
B0H1PGJRZZ	ÏçÕòÒÔÏÂ¼¶Õþ¸®¼°ÊÂÒµµ¥Î»	111.627738	41.286673	130106	471	150125
B0H14O0PHI	ÏçÕòÒÔÏÂ¼¶Õþ¸®¼°ÊÂÒµµ¥Î»	111.22812	40.602354	130106	471	150121
B0H1PGHAAX	ÏçÕòÒÔÏÂ¼¶Õþ¸®¼°ÊÂÒµµ¥Î»	111.901506	40.706495	130106	471	150105
B0G3ZMNR23	Õþ¸®¼°Éç»áÍÅÌåÏà¹Ø	111.629631	40.762996	130000	471	150104
B0HR25VIRS	Õþ¸®¼°Éç»áÍÅÌåÏà¹Ø	111.632549	40.76454	130000	471	150104
B0FFKNY3BG	ÇøÏØ¼¶Õþ¸®¼°ÊÂÒµµ¥Î»	111.631414	40.765027	130104	471	150104
B0HR3ZCQNS	ÇøÏØ¼¶Õþ¸®¼°ÊÂÒµµ¥Î»	111.632579	40.764518	130104	471	150104
B0H1MHXE6D	ÇøÏØ¼¶Õþ¸®¼°ÊÂÒµµ¥Î»	111.631426	40.764999	130104	471	150104
B01D701F36	ÏçÕòÒÔÏÂ¼¶Õþ¸®¼°ÊÂÒµµ¥Î»	111.632455	40.757018	130106	471	150104
B0GKV758RD	ÏçÕòÒÔÏÂ¼¶Õþ¸®¼°ÊÂÒµµ¥Î»	111.631324	40.764487	130106	471	150104
B0GKJHXWFG	ÏçÕòÒÔÏÂ¼¶Õþ¸®¼°ÊÂÒµµ¥Î»	111.631214	40.764595	130106	471	150104
B01D701FH5	ÏçÕòÒÔÏÂ¼¶Õþ¸®¼°ÊÂÒµµ¥Î»	111.632455	40.757018	130106	471	150104
B0H1PMKPE0	ÏçÕòÒÔÏÂ¼¶Õþ¸®¼°ÊÂÒµµ¥Î»	111.140362	40.474699	130106	471	150122
B01D702B0H	ÏçÕò¼¶Õþ¸®¼°ÊÂÒµµ¥Î»	111.628727	40.793319	130105	471	150104
B01D70P5OO	¹«°²¾¯²ì	111.629369	40.791881	130501	471	150104
B0FFKLRSMN	µØÊÐ¼¶Õþ¸®¼°ÊÂÒµµ¥Î»	111.633129	40.792711	130103	471	150104
B0G3TANRL8	Õþ¸®»ú¹ØÏà¹Ø	111.630776	40.791679	130100	471	150104
B01D702BIW	ÏçÕòÒÔÏÂ¼¶Õþ¸®¼°ÊÂÒµµ¥Î»|Éú»î·þÎñ	111.627138	40.792416	130106|071400	471	150104
B0HG6XE429	Éç»áÍÅÌåÏà¹Ø	111.078754	40.299194	130400	471	150122
B0FFKLRSIW	¹«°²¾¯²ì	111.627074	40.792973	130501	471	150104
B0G24HE1DO	¹«°²¾¯²ì	111.631458	40.795767	130501	471	150103
B0FFKLOEQY	ÇøÏØ¼¶Õþ¸®¼°ÊÂÒµµ¥Î»	111.62873	40.792732	130104	471	150104
B0GK35TWVC	Õþ¸®»ú¹ØÏà¹Ø	111.633129	40.792711	130100	471	150104
B0G3US0U1J	ÏçÕòÒÔÏÂ¼¶Õþ¸®¼°ÊÂÒµµ¥Î»	111.629324	40.792142	130106	471	150104
B0FFIWJZQJ	ÏçÕòÒÔÏÂ¼¶Õþ¸®¼°ÊÂÒµµ¥Î»	111.630842	40.79066	130106	471	150104
B0FFM5TFA7	ÏçÕòÒÔÏÂ¼¶Õþ¸®¼°ÊÂÒµµ¥Î»	111.628692	40.793379	130106	471	150104
B0GKVS439Y	ÏçÕòÒÔÏÂ¼¶Õþ¸®¼°ÊÂÒµµ¥Î»	111.630895	40.790902	130106	471	150104
B0FFKHCT7E	Õþ¸®¼°Éç»áÍÅÌåÏà¹Ø	111.628726	40.793321	130000	471	150104
B0FFH6CHKE	ÐÐÒµÐ­»á	111.632748	40.795242	130407	471	150104
B0HD0SWSDL	ÏçÕòÒÔÏÂ¼¶Õþ¸®¼°ÊÂÒµµ¥Î»	111.629323	40.792144	130106	471	150104
B0FFHJNDVZ	ÏçÕòÒÔÏÂ¼¶Õþ¸®¼°ÊÂÒµµ¥Î»|Õþ¸®»ú¹¹¼°Éç»áÍÅÌå	111.628459	40.793348	130106|130103	471	150104
B0FFJPU2JH	¹¤ÉÌË°Îñ»ú¹¹	111.628982	40.795115	130700	471	150104
B0FFGXSTKQ	ÏçÕò¼¶Õþ¸®¼°ÊÂÒµµ¥Î»	111.629061	40.795144	130105	471	150104
B0G0254QLW	ÏçÕò¼¶Õþ¸®¼°ÊÂÒµµ¥Î»	111.629134	40.795141	130105	471	150104
B0HA6G6Z1G	Õþ¸®»ú¹ØÏà¹Ø	111.63563	40.786832	130100	471	150104
B01D702B0L	¹«¼ì·¨»ú¹Ø	111.628761	40.793352	130500	471	150104
B0GKVZ1WQX	ÏçÕòÒÔÏÂ¼¶Õþ¸®¼°ÊÂÒµµ¥Î»	111.629319	40.79216	130106	471	150104
B0G3F7NFDT	ÏçÕò¼¶Õþ¸®¼°ÊÂÒµµ¥Î»	111.629085	40.79515	130105	471	150104
B0GKVS4Y3V	ÏçÕòÒÔÏÂ¼¶Õþ¸®¼°ÊÂÒµµ¥Î»	111.628813	40.793425	130106	471	150104
B0GKJZXEZH	ÏçÕò¼¶Õþ¸®¼°ÊÂÒµµ¥Î»	111.628998	40.795076	130105	471	150104
B0G3OLCH19	ÏçÕò¼¶Õþ¸®¼°ÊÂÒµµ¥Î»	111.629122	40.795157	130105	471	150104
B0GU37J20S	ÏçÕò¼¶Õþ¸®¼°ÊÂÒµµ¥Î»	111.628054	40.794958	130105	471	150104
B0FFLKLPX2	Õþ¸®¼°Éç»áÍÅÌåÏà¹Ø	111.635867	40.787614	130000	471	150104
B0FFL7KQOD	Õþ¸®»ú¹ØÏà¹Ø	111.627267	40.79652	130100	471	150103
B0GKOC84AZ	Õþ¸®¼°Éç»áÍÅÌåÏà¹Ø	111.63619	40.787615	130000	471	150104
B0FFKKZ7H3	Éç»áÖÎ°²»ú¹¹	111.627193	40.796633	130506	471	150103
B01D702B0R	¹«¼ì·¨»ú¹Ø	111.628781	40.793367	130500	471	150104
B01D702B0Q	ÏçÕò¼¶Õþ¸®¼°ÊÂÒµµ¥Î»	111.629064	40.795145	130105	471	150104
B0FFKP1TDL	Éç»áÖÎ°²»ú¹¹	111.778619	40.810519	130506	471	150105
B01D70OWT7	ÏçÕò¼¶Õþ¸®¼°ÊÂÒµµ¥Î»	111.758759	40.746677	130105	471	150105
B0FFG984SG	·¨Ôº	111.758058	40.746664	130503	471	150105
B01D70OZLB	¹«°²¾¯²ì	111.759804	40.7465	130501	471	150105
B0FFG9856S	¹«¼ì·¨»ú¹Ø	111.758273	40.746611	130500	471	150105
B0FFG984X9	ÏçÕò¼¶Õþ¸®¼°ÊÂÒµµ¥Î»	111.758198	40.746651	130105	471	150105
B0G1PKG1OK	¹«¼ì·¨»ú¹Ø	111.838099	40.846535	130500	471	150105
B01D703DPH	¹¤ÉÌË°Îñ»ú¹¹	111.713822	40.780886	130700	471	150105
B01D7019J1	¼ì²ìÔº	111.710429	40.78505	130502	471	150105
B0FFFWB4CP	¹«°²¾¯²ì	111.712692	40.785651	130501	471	150105
B01D7018WR	¼ì²ìÔº	111.71131	40.785137	130502	471	150105
B0G2JAH49K	¹«°²¾¯²ì	111.712856	40.785235	130501	471	150105
B0FFIR9R7D	Õþ¸®»ú¹ØÏà¹Ø	111.7099	40.779579	130100	471	150105
B0FFGPK590	Õþ¸®»ú¹ØÏà¹Ø	111.711626	40.778144	130100	471	150105
B0G21ODAM3	Éç»áÖÎ°²»ú¹¹	111.714685	40.778986	130506	471	150105
B0FFL2C5WK	¹«°²¾¯²ì	111.711479	40.777559	130501	471	150105
B0HBL5CFX5	Éç»áÍÅÌåÏà¹Ø	111.708523	40.784411	130400	471	150105
B0FFF06AUQ	ÐÐÒµÐ­»á	111.707956	40.780621	130407	471	150105
B0FFF9TVY9	Õþ¸®»ú¹ØÏà¹Ø	111.712094	40.777785	130100	471	150105
B01D702O9X	¼ì²ìÔº	111.709878	40.784788	130502	471	150105
B0FFL28FOD	µØÊÐ¼¶Õþ¸®¼°ÊÂÒµµ¥Î»	112.049212	40.562289	130103	471	150123
B01D70P993	¹«°²¾¯²ì	112.048956	40.562398	130501	471	150123
B0FFI9KML8	Éç»áÍÅÌåÏà¹Ø|½ðÈÚ±£ÏÕ·þÎñ	111.707936	40.780476	130400|160000	471	150105
B0G2O9HP63	ÇøÏØ¼¶Õþ¸®¼°ÊÂÒµµ¥Î»	111.713249	40.777033	130104	471	150105
B0FFKJ5QU2	Éç»áÖÎ°²»ú¹¹	111.716382	40.786125	130506	471	150105
B0GKU7HZQR	Õþ¸®»ú¹ØÏà¹Ø	111.936904	40.904796	130100	471	150102
B0H1PYJTV3	ÏçÕòÒÔÏÂ¼¶Õþ¸®¼°ÊÂÒµµ¥Î»	111.399748	40.236604	130106	471	150122
B0H14OZNBH	ÏçÕòÒÔÏÂ¼¶Õþ¸®¼°ÊÂÒµµ¥Î»	111.321284	40.75903	130106	471	150121
B0FFKYKCXV	ÏçÕòÒÔÏÂ¼¶Õþ¸®¼°ÊÂÒµµ¥Î»	111.566475	39.787551	130106	471	150124
B0FFL0QXS5	ÏçÕòÒÔÏÂ¼¶Õþ¸®¼°ÊÂÒµµ¥Î»	111.566479	39.787551	130106	471	150124
B0FFKTE5AQ	ÇøÏØ¼¶Õþ¸®¼°ÊÂÒµµ¥Î»	111.810619	40.90121	130104	471	150102
B0FFGKZ6U4	µØÊÐ¼¶Õþ¸®¼°ÊÂÒµµ¥Î»	111.71257	40.832573	130103	471	150102
B0G3T9R9ZD	Éç»áÍÅÌåÏà¹Ø	111.709986	40.832133	130400	471	150102
B0FFMHG6T7	Õþ¸®¼°Éç»áÍÅÌåÏà¹Ø	111.712895	40.832619	130000	471	150102
B0FFL2PDVQ	Õþ¸®¼°Éç»áÍÅÌåÏà¹Ø	111.711271	40.829849	130000	471	150105
B0FFF2OWX5	Õþ¸®»ú¹ØÏà¹Ø	111.712717	40.83258	130100	471	150102
B0FFFTSRF4	Éç»áÖÎ°²»ú¹¹	111.711029	40.830961	130506	471	150105
B01D70P3PJ	Ê¡Ö±Ï½ÊÐ¼¶Õþ¸®¼°ÊÂÒµµ¥Î»	111.710188	40.831915	130102	471	150102
B01D701S5M	¹«°²¾¯²ì	111.716643	40.829245	130501	471	150105
B0FFMGPRZ8	µØÊÐ¼¶Õþ¸®¼°ÊÂÒµµ¥Î»	111.712756	40.83249	130103	471	150102
B0FFG2T8O5	¹²ÇàÍÅ	111.712723	40.832608	130401	471	150102
B0HARC1OKW	µØÊÐ¼¶Õþ¸®¼°ÊÂÒµµ¥Î»	111.712737	40.832559	130103	471	150102
B0H65COQXM	µØÊÐ¼¶Õþ¸®¼°ÊÂÒµµ¥Î»	111.712662	40.832715	130103	471	150102
B0H65COZJO	µØÊÐ¼¶Õþ¸®¼°ÊÂÒµµ¥Î»	111.71275	40.8325	130103	471	150102
B0FFMAF1RL	µØÊÐ¼¶Õþ¸®¼°ÊÂÒµµ¥Î»	111.712719	40.832581	130103	471	150102
B0H65COCWD	µØÊÐ¼¶Õþ¸®¼°ÊÂÒµµ¥Î»	111.712749	40.832479	130103	471	150102
B0HARC0UJT	µØÊÐ¼¶Õþ¸®¼°ÊÂÒµµ¥Î»	111.712476	40.832544	130103	471	150102
B0FFF09Z08	Ê¡Ö±Ï½ÊÐ¼¶Õþ¸®¼°ÊÂÒµµ¥Î»	111.712724	40.832582	130102	471	150102
B01D70P5WB	ÐÐÒµÐ­»á	111.710188	40.831915	130407	471	150102
B0FFGXJ25P	µØÊÐ¼¶Õþ¸®¼°ÊÂÒµµ¥Î»	111.712761	40.83249	130103	471	150102
B0FFF32FPS	µØÊÐ¼¶Õþ¸®¼°ÊÂÒµµ¥Î»	111.712725	40.832582	130103	471	150102
B0GU9XW51I	Õþ¸®»ú¹ØÏà¹Ø	111.712963	40.832631	130100	471	150102
B0G0ASTPGZ	Õþ¸®»ú¹ØÏà¹Ø	111.712626	40.832618	130100	471	150102
B0FFK84LW5	Õþ¸®»ú¹ØÏà¹Ø	111.710203	40.832186	130100	471	150102
B0FFG2T8Y7	¸¾Áª	111.712723	40.832608	130403	471	150102
B0FFM43IGY	Õþ¸®»ú¹ØÏà¹Ø	111.712083	40.833342	130100	471	150102
B0FFF2T2B1	ÐÐÒµÐ­»á	111.712723	40.832608	130407	471	150102
B0FFMC49XV	Õþ¸®¼°Éç»áÍÅÌåÏà¹Ø	111.708938	40.828414	130000	471	150105
B0FFM5CG59	Éç»áÍÅÌåÏà¹Ø	111.716027	40.830879	130400	471	150105
B01D70P5PI	Ê¡Ö±Ï½ÊÐ¼¶Õþ¸®¼°ÊÂÒµµ¥Î»	111.710188	40.831915	130102	471	150102
B0FFFP2OF4	Éç»áÖÎ°²»ú¹¹	111.709184	40.829096	130506	471	150105
B0FFLNN5TU	¹«°²¾¯²ì	111.716531	40.830166	130501	471	150105
B0FFF4H8EJ	Õþ¸®»ú¹ØÏà¹Ø	111.709383	40.835817	130100	471	150102
B0H1BM1QXW	ÐÐÒµÐ­»á	111.716809	40.832205	130407	471	150105
B0FFG9CIKZ	ÏçÕò¼¶Õþ¸®¼°ÊÂÒµµ¥Î»	111.707378	40.834141	130105	471	150102
B0GK7U1R7W	ÏçÕòÒÔÏÂ¼¶Õþ¸®¼°ÊÂÒµµ¥Î»	111.709292	40.835762	130106	471	150102
B01D702N71	ÏçÕò¼¶Õþ¸®¼°ÊÂÒµµ¥Î»	111.707377	40.834103	130105	471	150102
B0FFF2UUQI	ÏçÕòÒÔÏÂ¼¶Õþ¸®¼°ÊÂÒµµ¥Î»	111.709383	40.835817	130106	471	150102
B0FFIBA4TA	Õþ¸®»ú¹ØÏà¹Ø	111.775947	40.491574	130100	471	150123
B0G3JU8FFQ	½»Í¨Ö´·¨Õ¾	111.775949	40.49157	130604	471	150123
B0FFIBHMZ2	ÏçÕòÒÔÏÂ¼¶Õþ¸®¼°ÊÂÒµµ¥Î»	111.775942	40.49159	130106	471	150123
B0H1PBCABJ	ÏçÕòÒÔÏÂ¼¶Õþ¸®¼°ÊÂÒµµ¥Î»	111.555204	40.810146	130106	471	150103
B0HRN5X0O4	Õþ¸®¼°Éç»áÍÅÌåÏà¹Ø	111.578708	40.763001	130000	471	150121
B0FFL14HAR	ÏçÕòÒÔÏÂ¼¶Õþ¸®¼°ÊÂÒµµ¥Î»	111.290212	40.697998	130106	471	150121
B0H1PPGQ1G	ÏçÕòÒÔÏÂ¼¶Õþ¸®¼°ÊÂÒµµ¥Î»	111.867734	39.754163	130106	471	150124
B0H14X2683	ÏçÕòÒÔÏÂ¼¶Õþ¸®¼°ÊÂÒµµ¥Î»	111.789874	40.520677	130106	471	150121
B0FFL2QQLK	Õþ¸®»ú¹ØÏà¹Ø	111.454162	40.627639	130100	471	150121
B01D701PV2	½»Í¨¹ÜÀí»ú¹¹	111.670919	40.839576	130601	471	150102
B01D701PUL	Ê¡Ö±Ï½ÊÐ¼¶Õþ¸®¼°ÊÂÒµµ¥Î»	111.670613	40.846548	130102	471	150102
B0GUK5DI1W	¹«°²¾¯²ì	111.675268	40.843096	130501	471	150102
B0FFG2U0ME	Ê¡Ö±Ï½ÊÐ¼¶Õþ¸®¼°ÊÂÒµµ¥Î»	111.67062	40.846547	130102	471	150102
B01D701PW9	Ê¡Ö±Ï½ÊÐ¼¶Õþ¸®¼°ÊÂÒµµ¥Î»	111.670374	40.846366	130102	471	150102
B01D70PFMI	Ê¡Ö±Ï½ÊÐ¼¶Õþ¸®¼°ÊÂÒµµ¥Î»	111.669004	40.846747	130102	471	150102
B0FFG2T564	Ê¡Ö±Ï½ÊÐ¼¶Õþ¸®¼°ÊÂÒµµ¥Î»	111.668907	40.846673	130102	471	150102
B0G0GAJ45G	ÐÐÒµÐ­»á	111.670882	40.844516	130407	471	150102
B01D70267F	Éç»áÍÅÌåÏà¹Ø	111.670613	40.846548	130400	471	150102
B0FFHPN4CR	ÇøÏØ¼¶Õþ¸®¼°ÊÂÒµµ¥Î»	111.667182	40.839356	130104	471	150102
B0H64HHS5Q	ÏçÕòÒÔÏÂ¼¶Õþ¸®¼°ÊÂÒµµ¥Î»	111.673649	40.840788	130106	471	150102
B01D70PGRP	Éç»áÖÎ°²»ú¹¹	111.667113	40.841681	130506	471	150102
B01D70PGU4	Ê¡Ö±Ï½ÊÐ¼¶Õþ¸®¼°ÊÂÒµµ¥Î»	111.66891	40.846656	130102	471	150102
B01D70PFZR	ÏçÕòÒÔÏÂ¼¶Õþ¸®¼°ÊÂÒµµ¥Î»	111.667113	40.841681	130106	471	150102
B0GK2CJBXR	ÏçÕòÒÔÏÂ¼¶Õþ¸®¼°ÊÂÒµµ¥Î»	111.666984	40.841738	130106	471	150102
B0FFKGNUAX	ÇøÏØ¼¶Õþ¸®¼°ÊÂÒµµ¥Î»	111.667132	40.839353	130104	471	150102
B0FFFOZLZI	Éç»áÍÅÌåÏà¹Ø	111.6671	40.841674	130400	471	150102
B0FFIZXUKE	Ïû·À»ú¹Ø	111.668739	40.840428	130504	471	150102
B01D70PGLT	ÏçÕò¼¶Õþ¸®¼°ÊÂÒµµ¥Î»	111.666959	40.841936	130105	471	150102
B0GRAR6CB1	ÏçÕòÒÔÏÂ¼¶Õþ¸®¼°ÊÂÒµµ¥Î»	111.66703	40.841787	130106	471	150102
B0HD0500PB	Éç»áÖÎ°²»ú¹¹	111.668999	40.839192	130506	471	150102
B0FFJIYENW	Õþ¸®»ú¹ØÏà¹Ø	111.667124	40.841513	130100	471	150102
B0GU41VVMP	Õþ¸®»ú¹ØÏà¹Ø	111.668166	40.845781	130100	471	150102
B0FFJOADBZ	Õþ¸®¼°Éç»áÍÅÌåÏà¹Ø	111.43923	40.730587	130000	471	150121
B0H14OYYV2	ÏçÕòÒÔÏÂ¼¶Õþ¸®¼°ÊÂÒµµ¥Î»	111.437376	40.73024	130106	471	150121
B0FFM3AMD1	ÏçÕò¼¶Õþ¸®¼°ÊÂÒµµ¥Î»	111.766107	40.183255	130105	471	150123
B0G3X7E9QL	Éç»áÍÅÌåÏà¹Ø	111.762395	40.179238	130400	471	150123
B0GU3HIF12	ÏçÕò¼¶Õþ¸®¼°ÊÂÒµµ¥Î»	111.766721	40.183216	130105	471	150123
B0FFFTCJIV	¹«°²¾¯²ì	111.766327	40.183398	130501	471	150123
B0FFMCP707	ÏçÕò¼¶Õþ¸®¼°ÊÂÒµµ¥Î»	111.766716	40.183352	130105	471	150123
B01D7012E2	ÏçÕò¼¶Õþ¸®¼°ÊÂÒµµ¥Î»	111.758919	40.178899	130105	471	150123
B0G3XHF2RB	Õþ¸®¼°Éç»áÍÅÌåÏà¹Ø	111.766827	40.18347	130000	471	150123
B0G3FLMGMF	ÏçÕò¼¶Õþ¸®¼°ÊÂÒµµ¥Î»	111.766275	40.183382	130105	471	150123
B0FFM3ZWYH	ÏçÕò¼¶Õþ¸®¼°ÊÂÒµµ¥Î»	111.766655	40.183471	130105	471	150123
B0G3XSFW8P	ÏçÕò¼¶Õþ¸®¼°ÊÂÒµµ¥Î»	111.766622	40.18347	130105	471	150123
B01D70OWR7	ÏçÕòÒÔÏÂ¼¶Õþ¸®¼°ÊÂÒµµ¥Î»	111.762081	40.186529	130106	471	150123
B01D70OZKF	ÏçÕòÒÔÏÂ¼¶Õþ¸®¼°ÊÂÒµµ¥Î»	111.762081	40.186529	130106	471	150123
B0H14O0X59	ÏçÕòÒÔÏÂ¼¶Õþ¸®¼°ÊÂÒµµ¥Î»	111.165627	40.603742	130106	471	150121
B0FFFOJT9A	ÏçÕòÒÔÏÂ¼¶Õþ¸®¼°ÊÂÒµµ¥Î»	111.609831	40.7904	130106	471	150104
B0FFKLWLGH	ÏçÕòÒÔÏÂ¼¶Õþ¸®¼°ÊÂÒµµ¥Î»	111.609968	40.790463	130106	471	150104
B0FFKLOFIM	ÏçÕòÒÔÏÂ¼¶Õþ¸®¼°ÊÂÒµµ¥Î»	111.609985	40.790419	130106	471	150104
B0G1PSL1KF	Ñé³µ³¡	111.610333	40.78953	130603	471	150104
B0GK0A8W0U	ÏçÕòÒÔÏÂ¼¶Õþ¸®¼°ÊÂÒµµ¥Î»	111.609826	40.790404	130106	471	150104
B0GKVA2P8Q	ÏçÕòÒÔÏÂ¼¶Õþ¸®¼°ÊÂÒµµ¥Î»	111.607778	40.790902	130106	471	150104
B0FFJJG7WF	Õþ¸®¼°Éç»áÍÅÌåÏà¹Ø	111.914547	40.722752	130000	471	150105
B0FFKWOOHX	Õþ¸®¼°Éç»áÍÅÌåÏà¹Ø	111.027353	40.60592	130000	471	150121
B01D701PX6	¹«Ö¤¼ø¶¨»ú¹¹|¿Æ½ÌÎÄ»¯·þÎñ	111.666206	40.773075	130505|141300|170200	471	150104
B0H1PMNT2R	ÏçÕòÒÔÏÂ¼¶Õþ¸®¼°ÊÂÒµµ¥Î»	111.499784	39.931767	130106	471	150124
B0FFHLR8YT	´ÈÉÆ»ú¹¹|¹ºÎï·þÎñ	111.685371	40.742277	130408|060400	471	150104
B0G3XCE1R0	ÐÐÒµÐ­»á	111.513461	40.761987	130407	471	150121
B01D70PB39	ÏçÕòÒÔÏÂ¼¶Õþ¸®¼°ÊÂÒµµ¥Î»	111.513401	40.762058	130106	471	150121
B0FFKRVQUE	Éç»áÖÎ°²»ú¹¹	111.513478	40.762713	130506	471	150121
B01D70PAPV	ÏçÕòÒÔÏÂ¼¶Õþ¸®¼°ÊÂÒµµ¥Î»	111.513571	40.762175	130106	471	150121
B0H14OZCD8	ÏçÕòÒÔÏÂ¼¶Õþ¸®¼°ÊÂÒµµ¥Î»	110.819164	40.612746	130106	471	150121
B0H1PNBT1H	ÏçÕòÒÔÏÂ¼¶Õþ¸®¼°ÊÂÒµµ¥Î»	112.051918	40.847275	130106	471	150105
B0H1PNBLL1	ÏçÕòÒÔÏÂ¼¶Õþ¸®¼°ÊÂÒµµ¥Î»	112.051666	40.84718	130106	471	150105
B0H14O055W	ÏçÕòÒÔÏÂ¼¶Õþ¸®¼°ÊÂÒµµ¥Î»	111.635239	39.956882	130106	471	150124
B0H1PN8RTN	ÏçÕòÒÔÏÂ¼¶Õþ¸®¼°ÊÂÒµµ¥Î»	111.75932	40.295177	130106	471	150123
B0FFL7G32M	ÏçÕòÒÔÏÂ¼¶Õþ¸®¼°ÊÂÒµµ¥Î»	111.429233	40.457771	130106	471	150122
B0H1PANH1X	ÏçÕòÒÔÏÂ¼¶Õþ¸®¼°ÊÂÒµµ¥Î»	111.16824	41.265239	130106	471	150125
B01D70PDG0	Éç»áÍÅÌåÏà¹Ø	111.670274	40.852655	130400	471	150102
B01D70PDXE	²ÐÁª	111.671111	40.85328	130404	471	150102
B0FFHMUL4G	ÏçÕòÒÔÏÂ¼¶Õþ¸®¼°ÊÂÒµµ¥Î»	111.671102	40.853228	130106	471	150102
B01D70PE9O	ÏçÕòÒÔÏÂ¼¶Õþ¸®¼°ÊÂÒµµ¥Î»	111.671111	40.85328	130106	471	150102
B01D70PCTE	ÏçÕòÒÔÏÂ¼¶Õþ¸®¼°ÊÂÒµµ¥Î»	111.671111	40.85328	130106	471	150102
B0H1MSYC7Y	ÏçÕòÒÔÏÂ¼¶Õþ¸®¼°ÊÂÒµµ¥Î»	111.671076	40.853255	130106	471	150102
B0G391SLLU	ÐÐÒµÐ­»á	111.667251	40.851769	130407	471	150102
B0G3OLCHKD	ÐÐÒµÐ­»á	111.66717	40.851841	130407	471	150102
B0G02R5P9P	Éç»áÍÅÌåÏà¹Ø	111.66735	40.851594	130400	471	150102
B01D70PEAK	Éç»áÖÎ°²»ú¹¹	111.671124	40.853283	130506	471	150102
B0GK2CK63K	ÏçÕòÒÔÏÂ¼¶Õþ¸®¼°ÊÂÒµµ¥Î»	111.671097	40.853274	130106	471	150102
B0H1NH8HE0	Õþ¸®¼°Éç»áÍÅÌåÏà¹Ø	111.675969	40.855365	130000	471	150102
B01D70PE92	ÏçÕòÒÔÏÂ¼¶Õþ¸®¼°ÊÂÒµµ¥Î»	111.671111	40.85328	130106	471	150102
B0FFHJ9CID	ÏçÕòÒÔÏÂ¼¶Õþ¸®¼°ÊÂÒµµ¥Î»	111.667236	40.854482	130106	471	150102
B0FFI8VE69	ÏçÕòÒÔÏÂ¼¶Õþ¸®¼°ÊÂÒµµ¥Î»	111.667213	40.854442	130106	471	150102
B01D70PDGS	µØÊÐ¼¶Õþ¸®¼°ÊÂÒµµ¥Î»	111.670269	40.852655	130103	471	150102
B0GK2UIHHO	ÏçÕòÒÔÏÂ¼¶Õþ¸®¼°ÊÂÒµµ¥Î»	111.667032	40.854647	130106	471	150102
B0FFL568UI	ÏçÕòÒÔÏÂ¼¶Õþ¸®¼°ÊÂÒµµ¥Î»	111.623007	40.657247	130106	471	150104
B0H1PK9855	ÏçÕòÒÔÏÂ¼¶Õþ¸®¼°ÊÂÒµµ¥Î»	111.322573	40.708256	130106	471	150121
B0GKXUE3KK	ÏçÕòÒÔÏÂ¼¶Õþ¸®¼°ÊÂÒµµ¥Î»	111.60473	40.854205	130106	471	150103
B0H1P62Z1F	ÏçÕòÒÔÏÂ¼¶Õþ¸®¼°ÊÂÒµµ¥Î»	111.199692	40.665697	130106	471	150121
B0G3MDXIHQ	Õþ¸®»ú¹ØÏà¹Ø	111.971303	40.759824	130100	471	150105
B0FFIBFNX5	ÏçÕòÒÔÏÂ¼¶Õþ¸®¼°ÊÂÒµµ¥Î»	111.971304	40.759826	130106	471	150105
B0G307L2GN	ÏçÕòÒÔÏÂ¼¶Õþ¸®¼°ÊÂÒµµ¥Î»	111.971275	40.759813	130106	471	150105
B0H14X33QN	ÏçÕòÒÔÏÂ¼¶Õþ¸®¼°ÊÂÒµµ¥Î»	111.032706	40.543054	130106	471	150121
B0H1PMKPK5	ÏçÕòÒÔÏÂ¼¶Õþ¸®¼°ÊÂÒµµ¥Î»	110.990364	40.6882	130106	471	150121
B0H1PPFEQ6	ÏçÕòÒÔÏÂ¼¶Õþ¸®¼°ÊÂÒµµ¥Î»	111.904258	39.914975	130106	471	150124
B0FFL08YUZ	ÏçÕòÒÔÏÂ¼¶Õþ¸®¼°ÊÂÒµµ¥Î»	111.87095	40.635451	130106	471	150123
B0H1PYJOYZ	ÏçÕòÒÔÏÂ¼¶Õþ¸®¼°ÊÂÒµµ¥Î»	111.34435	40.305157	130106	471	150122
B0H1PYLFXC	ÏçÕòÒÔÏÂ¼¶Õþ¸®¼°ÊÂÒµµ¥Î»	111.344265	40.298504	130106	471	150122
B0FFKVH57E	ÏçÕòÒÔÏÂ¼¶Õþ¸®¼°ÊÂÒµµ¥Î»	111.585216	40.678646	130106	471	150121
B0FFKW160K	ÏçÕòÒÔÏÂ¼¶Õþ¸®¼°ÊÂÒµµ¥Î»	112.033695	40.839546	130106	471	150105
B0H1PYKHKQ	ÏçÕòÒÔÏÂ¼¶Õþ¸®¼°ÊÂÒµµ¥Î»	111.300069	40.482638	130106	471	150122
B0H14O1BGG	ÏçÕòÒÔÏÂ¼¶Õþ¸®¼°ÊÂÒµµ¥Î»	111.320238	40.73501	130106	471	150121
B01D70031B	ÏçÕòÒÔÏÂ¼¶Õþ¸®¼°ÊÂÒµµ¥Î»|µØÃûµØÖ·ÐÅÏ¢	111.634146	39.995275	130106|190108	471	150124
B01D703BS9	ÏçÕòÒÔÏÂ¼¶Õþ¸®¼°ÊÂÒµµ¥Î»	111.633112	39.989987	130106	471	150124
B01D703BS8	ÏçÕòÒÔÏÂ¼¶Õþ¸®¼°ÊÂÒµµ¥Î»	111.633113	39.989986	130106	471	150124
B0FFI9FN2V	Éç»áÍÅÌåÏà¹Ø|½ðÈÚ±£ÏÕ·þÎñ	111.751061	40.837149	130400|160000	471	150105
B0H1PYJHH9	ÏçÕòÒÔÏÂ¼¶Õþ¸®¼°ÊÂÒµµ¥Î»	111.352692	40.171821	130106	471	150122
B01D70QLPL	¹«°²¾¯²ì	111.724104	40.757503	130501	471	150105
B0FFKGL5OO	Éç»áÖÎ°²»ú¹¹	111.722941	40.762798	130506	471	150105
B01D70PAME	ÐÐÒµÐ­»á	111.723701	40.764702	130407	471	150105
B0FFLDPJ7K	¹«°²¾¯²ì	111.720429	40.761786	130501	471	150105
B0FFKGNDFR	¹«°²¾¯²ì	111.724672	40.757801	130501	471	150105
B0FFJYNBAU	¹«°²¾¯²ì	111.724975	40.757734	130501	471	150105
B0G02U4Y4O	Ñé³µ³¡	111.718916	40.766544	130603	471	150105
B0HUSAJR9X	Ñé³µ³¡	111.718685	40.766717	130603	471	150105
B0GK9UP2B2	ÏçÕòÒÔÏÂ¼¶Õþ¸®¼°ÊÂÒµµ¥Î»	111.72471	40.758364	130106	471	150105
B01D70OXF0	ÏçÕòÒÔÏÂ¼¶Õþ¸®¼°ÊÂÒµµ¥Î»	111.115854	40.721287	130106	471	150121
B0GK6AQF2V	Õþ¸®¼°Éç»áÍÅÌåÏà¹Ø	111.107813	40.723737	130000	471	150121
B0G31SW4Q9	ÏçÕòÒÔÏÂ¼¶Õþ¸®¼°ÊÂÒµµ¥Î»	111.116196	40.721259	130106	471	150121
B0FFH0D7X0	ÏçÕòÒÔÏÂ¼¶Õþ¸®¼°ÊÂÒµµ¥Î»	111.115965	40.721247	130106	471	150121
B0FFFTNDUP	Õþ¸®¼°Éç»áÍÅÌåÏà¹Ø	111.116576	40.720605	130000	471	150121
B0FFH0DC3S	ÏçÕòÒÔÏÂ¼¶Õþ¸®¼°ÊÂÒµµ¥Î»	111.115941	40.721351	130106	471	150121
B0FFKR3QZT	½»Í¨Ö´·¨Õ¾	111.115882	40.721285	130604	471	150121
B0FFL3A2V8	ÏçÕòÒÔÏÂ¼¶Õþ¸®¼°ÊÂÒµµ¥Î»	111.985987	40.13285	130106	471	150123
B01D70RAMU	ÏçÕòÒÔÏÂ¼¶Õþ¸®¼°ÊÂÒµµ¥Î»	111.533187	40.707736	130106	471	150104
B01D70RCS1	ÏçÕòÒÔÏÂ¼¶Õþ¸®¼°ÊÂÒµµ¥Î»|ÌåÓýÐÝÏÐ·þÎñ	111.533207	40.707747	130106|080500	471	150104
B0HU6H3VYI	ÏçÕòÒÔÏÂ¼¶Õþ¸®¼°ÊÂÒµµ¥Î»	111.533094	40.707682	130106	471	150104
B01D70QJ7G	ÏçÕòÒÔÏÂ¼¶Õþ¸®¼°ÊÂÒµµ¥Î»	111.533133	40.707716	130106	471	150104
B0H1PK9948	ÏçÕòÒÔÏÂ¼¶Õþ¸®¼°ÊÂÒµµ¥Î»	111.496869	40.779059	130106	471	150121
B0H1PN9DDN	ÏçÕòÒÔÏÂ¼¶Õþ¸®¼°ÊÂÒµµ¥Î»	111.113566	40.688638	130106	471	150121
B0FFKNRPPC	Õþ¸®¼°Éç»áÍÅÌåÏà¹Ø	111.479404	40.637343	130000	471	150121
B0FFJRW0RA	Õþ¸®»ú¹ØÏà¹Ø	111.540717	40.789362	130100	471	150121
B0HUNOA23H	Ñé³µ³¡	111.542419	40.796233	130603	471	150121
B0G2F5ZJX2	Ñé³µ³¡	111.54335	40.795381	130603	471	150121
B01D70PATH	Õþ¸®»ú¹ØÏà¹Ø	111.537973	40.793885	130100	471	150121
B0H1G5TX2T	³µÁ¾¹ÜÀí»ú¹¹	111.912527	40.88876	130602	471	150105
B0FFLGDUKM	µØÊÐ¼¶Õþ¸®¼°ÊÂÒµµ¥Î»	111.581202	40.851745	130103	471	150103
B0G33ATSCA	¹«°²¾¯²ì	111.583913	40.849383	130501	471	150103
B0HALS575A	Õþ¸®»ú¹ØÏà¹Ø	111.582264	40.850091	130100	471	150103
B0H1PYKAB0	ÏçÕòÒÔÏÂ¼¶Õþ¸®¼°ÊÂÒµµ¥Î»	111.315938	40.395963	130106	471	150122
B0GK1SX4MR	ÏçÕòÒÔÏÂ¼¶Õþ¸®¼°ÊÂÒµµ¥Î»	111.739452	40.790987	130106	471	150105
B0FFL8RWSP	Ê¡Ö±Ï½ÊÐ¼¶Õþ¸®¼°ÊÂÒµµ¥Î»	111.775579	40.816741	130102	471	150105
B0FFLHW9A3	Ê¡Ö±Ï½ÊÐ¼¶Õþ¸®¼°ÊÂÒµµ¥Î»	111.77575	40.816309	130102	471	150105
B0FFLM277M	µØÊÐ¼¶Õþ¸®¼°ÊÂÒµµ¥Î»	111.776071	40.816746	130103	471	150105
B0FFLF0X59	Õþ¸®¼°Éç»áÍÅÌåÏà¹Ø	111.775654	40.816503	130000	471	150105
B0FFLKPSF9	Õþ¸®»ú¹ØÏà¹Ø	111.776065	40.816744	130100	471	150105
B0G3MDXQ7P	Õþ¸®»ú¹ØÏà¹Ø	111.775612	40.816279	130100	471	150105
B0FFKXKVC8	Õþ¸®»ú¹ØÏà¹Ø	111.776789	40.809572	130100	471	150105
B0HU2CTZ6U	Õþ¸®¼°Éç»áÍÅÌåÏà¹Ø	111.775719	40.816367	130000	471	150105
B0FFHWN62V	Õþ¸®¼°Éç»áÍÅÌåÏà¹Ø	111.775719	40.816391	130000	471	150105
B0FFKOPWWM	Õþ¸®»ú¹ØÏà¹Ø	111.812663	40.374537	130100	471	150123
B0HUNSACYP	·¨Ôº	111.834325	40.395274	130503	471	150123
B0FFKTJRML	ÏçÕòÒÔÏÂ¼¶Õþ¸®¼°ÊÂÒµµ¥Î»	110.997324	40.525473	130106	471	150121
B0H1SSJ2VM	ÏçÕòÒÔÏÂ¼¶Õþ¸®¼°ÊÂÒµµ¥Î»	111.82492	40.398762	130106	471	150123
B0G2GDMFR5	¹úË°»ú¹Ø	111.822654	40.397068	130702	471	150123
B01D702ZPF	ÏçÕò¼¶Õþ¸®¼°ÊÂÒµµ¥Î»	111.824127	40.401473	130105	471	150123
B0FFKGOEK9	ÏçÕòÒÔÏÂ¼¶Õþ¸®¼°ÊÂÒµµ¥Î»	111.821944	40.396875	130106	471	150123
B0G221X5HF	¹«°²¾¯²ì	111.821771	40.401078	130501	471	150123
B01D70QTY7	½»Í¨¹ÜÀí»ú¹¹	111.824089	40.400393	130601	471	150123
B01D70OXEQ	ÇøÏØ¼¶Õþ¸®¼°ÊÂÒµµ¥Î»	111.821792	40.400682	130104	471	150123
B0FFI0N9H8	ÇøÏØ¼¶Õþ¸®¼°ÊÂÒµµ¥Î»	111.821882	40.400699	130104	471	150123
B0G0Z9Y2LA	ÇøÏØ¼¶Õþ¸®¼°ÊÂÒµµ¥Î»	111.824691	40.401459	130104	471	150123
B01D7020VE	ÇøÏØ¼¶Õþ¸®¼°ÊÂÒµµ¥Î»	111.824572	40.4004	130104	471	150123
B0G3ORBEOX	Õþ¸®»ú¹ØÏà¹Ø	111.82419	40.400877	130100	471	150123
B0H1Z56TN7	ÏçÕò¼¶Õþ¸®¼°ÊÂÒµµ¥Î»	111.824249	40.401421	130105	471	150123
B01D7020VH	ÇøÏØ¼¶Õþ¸®¼°ÊÂÒµµ¥Î»	111.825279	40.402997	130104	471	150123
B0FFKOFPO5	ÏçÕò¼¶Õþ¸®¼°ÊÂÒµµ¥Î»	111.824148	40.400917	130105	471	150123
B0G3TSOH2K	ÇøÏØ¼¶Õþ¸®¼°ÊÂÒµµ¥Î»	111.821858	40.40069	130104	471	150123
B0FFL2WNFW	ÇøÏØ¼¶Õþ¸®¼°ÊÂÒµµ¥Î»	111.824608	40.399256	130104	471	150123
B0GUJ7ROYM	ÏçÕò¼¶Õþ¸®¼°ÊÂÒµµ¥Î»	111.824236	40.401307	130105	471	150123
B01D703DGC	ÏçÕò¼¶Õþ¸®¼°ÊÂÒµµ¥Î»	111.824194	40.401469	130105	471	150123
B01D7020VF	Õþ¸®»ú¹ØÏà¹Ø	111.825273	40.403129	130100	471	150123
B0FFKOLN8J	ÏçÕò¼¶Õþ¸®¼°ÊÂÒµµ¥Î»	111.824236	40.401327	130105	471	150123
B0FFKOLN8K	ÇøÏØ¼¶Õþ¸®¼°ÊÂÒµµ¥Î»	111.824159	40.400725	130104	471	150123
B0FFL0F465	Õþ¸®»ú¹ØÏà¹Ø	111.824009	40.398293	130100	471	150123
B01D7020VI	ÇøÏØ¼¶Õþ¸®¼°ÊÂÒµµ¥Î»	111.825279	40.402997	130104	471	150123
B0FFM0O9NY	ÏçÕòÒÔÏÂ¼¶Õþ¸®¼°ÊÂÒµµ¥Î»	111.824919	40.398765	130106	471	150123
B01D703DGD	ÇøÏØ¼¶Õþ¸®¼°ÊÂÒµµ¥Î»	111.82412	40.400535	130104	471	150123
B0FFKOFPN8	Éç»áÖÎ°²»ú¹¹	111.826819	40.397411	130506	471	150123
B0G33UYS9A	½»Í¨¹ÜÀí»ú¹¹	111.724374	40.289069	130601	471	150123
B0FFL0SVCB	½»Í¨¹ÜÀí»ú¹¹	111.724203	40.288902	130601	471	150123
B0FFLAR33L	ÏçÕòÒÔÏÂ¼¶Õþ¸®¼°ÊÂÒµµ¥Î»	111.72672	40.289973	130106	471	150123
B0H1PGJ5TM	ÏçÕòÒÔÏÂ¼¶Õþ¸®¼°ÊÂÒµµ¥Î»	111.239173	41.12337	130106	471	150125
B01D70OVKU	ÐÐÒµÐ­»á	111.7988	40.866686	130407	471	150102
B0H1UUXJHO	ÏçÕòÒÔÏÂ¼¶Õþ¸®¼°ÊÂÒµµ¥Î»	111.672702	40.675969	130106	471	150104
B01D70PAMU	ÏçÕòÒÔÏÂ¼¶Õþ¸®¼°ÊÂÒµµ¥Î»	111.672779	40.6761	130106	471	150104
B0FFKUKAY9	ÏçÕòÒÔÏÂ¼¶Õþ¸®¼°ÊÂÒµµ¥Î»	111.047184	40.728246	130106	471	150121
B0H1PPFQLG	ÏçÕòÒÔÏÂ¼¶Õþ¸®¼°ÊÂÒµµ¥Î»	111.484134	39.911972	130106	471	150124
B0H14OZ9LM	ÏçÕòÒÔÏÂ¼¶Õþ¸®¼°ÊÂÒµµ¥Î»	111.240546	40.726873	130106	471	150121
B0H1PK8EIW	ÏçÕòÒÔÏÂ¼¶Õþ¸®¼°ÊÂÒµµ¥Î»	110.914419	40.601671	130106	471	150121
B0FFKDMPVJ	ÏçÕò¼¶Õþ¸®¼°ÊÂÒµµ¥Î»	110.910308	40.597659	130105	471	150121
B0HG5Z9JU9	Éç»áÍÅÌåÏà¹Ø	110.916142	40.603997	130400	471	150121
B01D70OWUV	¹«°²¾¯²ì	110.911804	40.596805	130501	471	150121
B0FFGPJWXA	¹«Ö¤¼ø¶¨»ú¹¹|¹«Ë¾ÆóÒµ	111.612005	40.847048	130505|170200	471	150103
B0FFM4VPYU	¹«°²¾¯²ì	111.541914	40.799752	130501	471	150121
B0H1PYK7MP	ÏçÕòÒÔÏÂ¼¶Õþ¸®¼°ÊÂÒµµ¥Î»	111.405037	40.268557	130106	471	150122
B0H1ZH67HM	ÏçÕòÒÔÏÂ¼¶Õþ¸®¼°ÊÂÒµµ¥Î»	111.818695	40.889858	130106	471	150105
B0FFLBIXY2	ÏçÕòÒÔÏÂ¼¶Õþ¸®¼°ÊÂÒµµ¥Î»	111.818702	40.88975	130106	471	150105
B0H1ZH77OL	ÏçÕòÒÔÏÂ¼¶Õþ¸®¼°ÊÂÒµµ¥Î»	111.818703	40.889813	130106	471	150105
B0G2JUIJOQ	ÏçÕòÒÔÏÂ¼¶Õþ¸®¼°ÊÂÒµµ¥Î»	111.818695	40.889809	130106	471	150105
B0G0KRU9SL	Éç»áÍÅÌåÏà¹Ø	111.753717	40.634098	130400	471	150105
B0HURU33L1	Éç»áÍÅÌåÏà¹Ø	111.750598	40.636146	130400	471	150105
B0FFHM6XX5	ÇøÏØ¼¶Õþ¸®¼°ÊÂÒµµ¥Î»	111.667518	39.916798	130104	471	150124
B0H1PNAL5R	ÏçÕòÒÔÏÂ¼¶Õþ¸®¼°ÊÂÒµµ¥Î»	111.857418	40.69186	130106	471	150105
B0G3XAET3Z	Õþ¸®»ú¹ØÏà¹Ø	111.762355	40.848414	130100	471	150102
B0G3XUEO6X	ÏçÕòÒÔÏÂ¼¶Õþ¸®¼°ÊÂÒµµ¥Î»	111.750524	40.698442	130106	471	150105
B0FFKKVR89	ÏçÕòÒÔÏÂ¼¶Õþ¸®¼°ÊÂÒµµ¥Î»	111.750484	40.698381	130106	471	150105
B01D70OWSX	ÏçÕòÒÔÏÂ¼¶Õþ¸®¼°ÊÂÒµµ¥Î»	111.750493	40.698382	130106	471	150105
B01D70OZL7	ÏçÕòÒÔÏÂ¼¶Õþ¸®¼°ÊÂÒµµ¥Î»	111.750493	40.698382	130106	471	150105
B0H1PAO8ER	ÏçÕòÒÔÏÂ¼¶Õþ¸®¼°ÊÂÒµµ¥Î»	111.832562	40.068568	130106	471	150124
B0FFJKL7LL	Õþ¸®¼°Éç»áÍÅÌåÏà¹Ø	111.02677	40.60564	130000	471	150121
B0G3CA5WGA	ÏçÕòÒÔÏÂ¼¶Õþ¸®¼°ÊÂÒµµ¥Î»	111.025302	40.605806	130106	471	150121
B0G3U52SOA	ÏçÕòÒÔÏÂ¼¶Õþ¸®¼°ÊÂÒµµ¥Î»	111.025302	40.605809	130106	471	150121
B0G3CH5YYJ	ÏçÕòÒÔÏÂ¼¶Õþ¸®¼°ÊÂÒµµ¥Î»	111.025334	40.605807	130106	471	150121
B0H1PGI3PW	ÏçÕòÒÔÏÂ¼¶Õþ¸®¼°ÊÂÒµµ¥Î»	111.334354	40.573211	130106	471	150121
B01D7006DE	¹¤ÉÌ²¿ÃÅ	111.757258	40.833483	130701	471	150105
B0FFKPEY2P	Éç»áÖÎ°²»ú¹¹	111.76264	40.827476	130506	471	150105
B0FFLMJIXP	µØÊÐ¼¶Õþ¸®¼°ÊÂÒµµ¥Î»	111.759328	40.826912	130103	471	150105
B0G21N7RBB	Éç»áÍÅÌåÏà¹Ø	111.7629	40.827556	130400	471	150105
B0FFHM96SS	ÐÐÒµÐ­»á	111.765937	40.834493	130407	471	150105
B01D7013BD	Éç»áÍÅÌåÏà¹Ø	111.757	40.833583	130400	471	150105
B0FFIPW25L	¹«°²¾¯²ì	111.764934	40.83363	130501	471	150105
B0FFKRUBHU	Õþ¸®¼°Éç»áÍÅÌåÏà¹Ø	111.54993	40.693542	130000	471	150104
B0H14X1OXQ	ÏçÕòÒÔÏÂ¼¶Õþ¸®¼°ÊÂÒµµ¥Î»	111.548436	40.695016	130106	471	150104
B0H64PIIS0	Õþ¸®»ú¹ØÏà¹Ø	111.757105	40.833098	130100	471	150105
B0GK19324X	Éç»áÍÅÌåÏà¹Ø	111.763376	40.827345	130400	471	150105
B0FFM4LUUU	Õþ¸®»ú¹ØÏà¹Ø	111.759302	40.826679	130100	471	150105
B0FFJP7NKA	¹¤ÉÌË°Îñ»ú¹¹	111.757196	40.833458	130700	471	150105
B01D702UNJ	ÇøÏØ¼¶Õþ¸®¼°ÊÂÒµµ¥Î»	111.757159	40.834176	130104	471	150105
B01D702UNT	Éç»áÍÅÌåÏà¹Ø	111.756997	40.833583	130400	471	150105
B0FFJPXELV	Õþ¸®¼°Éç»áÍÅÌåÏà¹Ø	111.707008	40.546859	130000	471	150121
B0H6RXAZ08	Õþ¸®»ú¹ØÏà¹Ø	111.238975	40.234711	130100	471	150122
B01D70RCY3	ÏçÕòÒÔÏÂ¼¶Õþ¸®¼°ÊÂÒµµ¥Î»	111.700808	40.761774	130106	471	150105
B01D70RCY2	ÏçÕòÒÔÏÂ¼¶Õþ¸®¼°ÊÂÒµµ¥Î»	111.700864	40.761701	130106	471	150105
B0G3FRNGSK	Éç»áÖÎ°²»ú¹¹	111.74798	40.788717	130506	471	150105
B0GK1SX4FS	ÏçÕòÒÔÏÂ¼¶Õþ¸®¼°ÊÂÒµµ¥Î»	111.749656	40.789748	130106	471	150105
B0FFKXA9HR	Õþ¸®»ú¹ØÏà¹Ø	111.09121	40.503532	130100	471	150121
B0G3CA5PD3	ÇøÏØ¼¶Õþ¸®¼°ÊÂÒµµ¥Î»	111.091354	40.503537	130104	471	150121
B0H1PK7UZN	ÏçÕòÒÔÏÂ¼¶Õþ¸®¼°ÊÂÒµµ¥Î»	111.092035	40.497679	130106	471	150121
B0H1PK8V8X	ÏçÕòÒÔÏÂ¼¶Õþ¸®¼°ÊÂÒµµ¥Î»	110.99838	40.468833	130106	471	150121
B0FFKXFF34	ÏçÕòÒÔÏÂ¼¶Õþ¸®¼°ÊÂÒµµ¥Î»	111.386768	40.214685	130106	471	150122
B0FFGF9QFO	¹«Ö¤¼ø¶¨»ú¹¹	111.655496	40.824712	130505	471	150103
B01D702PT7	¹«°²¾¯²ì	111.656741	40.823165	130501	471	150103
B0FFMB11A5	ÏçÕòÒÔÏÂ¼¶Õþ¸®¼°ÊÂÒµµ¥Î»	111.651658	40.819016	130106	471	150103
B0H141VABL	ÏçÕòÒÔÏÂ¼¶Õþ¸®¼°ÊÂÒµµ¥Î»	111.097607	40.612786	130106	471	150121
B0G3U51HG1	ÏçÕòÒÔÏÂ¼¶Õþ¸®¼°ÊÂÒµµ¥Î»	111.097637	40.612953	130106	471	150121
B0H1GCU50W	ÏçÕò¼¶Õþ¸®¼°ÊÂÒµµ¥Î»	111.651694	40.818871	130105	471	150103
B0FFKTEFCO	Õþ¸®¼°Éç»áÍÅÌåÏà¹Ø	111.655424	40.823808	130000	471	150103
B0G2SOMYRI	Õþ¸®»ú¹ØÏà¹Ø	111.655523	40.823924	130100	471	150103
B01D70RHTB	Õþ¸®»ú¹ØÏà¹Ø	111.650843	40.824745	130100	471	150103
B0G3TANK6R	ÐÐÒµÐ­»á	111.647466	40.822297	130407	471	150103
B0FFM97KVR	Õþ¸®»ú¹ØÏà¹Ø	111.651675	40.818948	130100	471	150103
B0G3XHE0EF	¹«¼ì·¨»ú¹Ø	111.651712	40.818799	130500	471	150103
B0FFF4AZVI	²ÐÁª	111.655822	40.817099	130404	471	150103
B0H1PBBBFL	ÏçÕòÒÔÏÂ¼¶Õþ¸®¼°ÊÂÒµµ¥Î»	111.651673	40.818832	130106	471	150103
B0FFHMVG9D	ÏçÕò¼¶Õþ¸®¼°ÊÂÒµµ¥Î»	111.651711	40.818803	130105	471	150103
B0FFMA7UK9	ÏçÕò¼¶Õþ¸®¼°ÊÂÒµµ¥Î»	111.65169	40.81889	130105	471	150103
B01D70PDFO	ÏçÕòÒÔÏÂ¼¶Õþ¸®¼°ÊÂÒµµ¥Î»	111.65569	40.823952	130106	471	150103
B0GUV7UFH7	ÏçÕò¼¶Õþ¸®¼°ÊÂÒµµ¥Î»	111.651647	40.819059	130105	471	150103
B0FFKK711C	Éç»áÖÎ°²»ú¹¹	111.65164	40.81909	130506	471	150103
B01D70QLST	ÏçÕò¼¶Õþ¸®¼°ÊÂÒµµ¥Î»	111.65546	40.823927	130105	471	150103
B01D70PE4V	ÏçÕòÒÔÏÂ¼¶Õþ¸®¼°ÊÂÒµµ¥Î»	111.65569	40.823952	130106	471	150103
B01D70PD17	ÏçÕòÒÔÏÂ¼¶Õþ¸®¼°ÊÂÒµµ¥Î»	111.655677	40.82394	130106	471	150103
B0FFG0KX9P	ÐÐÒµÐ­»á	111.654905	40.826485	130407	471	150102
B0FFHSMXKW	ÏçÕò¼¶Õþ¸®¼°ÊÂÒµµ¥Î»	111.6517	40.818846	130105	471	150103
B0G3DR3VAU	Éç»áÍÅÌåÏà¹Ø	111.655301	40.817751	130400	471	150103
B0H1BU0MAO	ÏçÕò¼¶Õþ¸®¼°ÊÂÒµµ¥Î»	111.6517	40.818847	130105	471	150103
B0FFMER1M0	Õþ¸®»ú¹ØÏà¹Ø	111.656661	40.824368	130100	471	150103
B01D70PDSS	Éç»áÖÎ°²»ú¹¹	111.65569	40.823952	130506	471	150103
B01D70PCH6	ÏçÕòÒÔÏÂ¼¶Õþ¸®¼°ÊÂÒµµ¥Î»	111.65569	40.823952	130106	471	150103
B0GUB5NOEJ	Õþ¸®»ú¹ØÏà¹Ø	111.655878	40.816986	130100	471	150103
B0FFHMV8GK	ÏçÕòÒÔÏÂ¼¶Õþ¸®¼°ÊÂÒµµ¥Î»	111.655937	40.824093	130106	471	150103
B01D70PD61	ÏçÕòÒÔÏÂ¼¶Õþ¸®¼°ÊÂÒµµ¥Î»	111.65569	40.823952	130106	471	150103
B01D702RJG	Éç»áÖÎ°²»ú¹¹|Õþ¸®»ú¹¹¼°Éç»áÍÅÌå	111.650766	40.82463	130506|130104	471	150103
B0FFMH1ZJJ	Õþ¸®»ú¹ØÏà¹Ø	111.655822	40.816936	130100	471	150103
B01D70PCPF	ÏçÕòÒÔÏÂ¼¶Õþ¸®¼°ÊÂÒµµ¥Î»	111.65569	40.823952	130106	471	150103
B01D70P5G5	ÏçÕòÒÔÏÂ¼¶Õþ¸®¼°ÊÂÒµµ¥Î»	111.655897	40.817086	130106	471	150103
B0FFKNGK2S	ÏçÕòÒÔÏÂ¼¶Õþ¸®¼°ÊÂÒµµ¥Î»	111.655881	40.817003	130106	471	150103
B01D70PECR	µØÊÐ¼¶Õþ¸®¼°ÊÂÒµµ¥Î»	111.655873	40.816968	130103	471	150103
B0GK2CIQ7A	ÏçÕòÒÔÏÂ¼¶Õþ¸®¼°ÊÂÒµµ¥Î»	111.655737	40.816945	130106	471	150103
B01D70P6CN	ÐÐÒµÐ­»á	111.65136	40.81728	130407	471	150103
B01D70PECB	ÇøÏØ¼¶Õþ¸®¼°ÊÂÒµµ¥Î»	111.655873	40.816968	130104	471	150103
B0FFM20HQ8	µØË°»ú¹Ø	111.606832	40.746821	130703	471	150104
B0FFJE5XA9	¹¤ÉÌË°Îñ»ú¹¹	111.606832	40.746824	130700	471	150104
B0H1PMMSXH	ÏçÕòÒÔÏÂ¼¶Õþ¸®¼°ÊÂÒµµ¥Î»	112.049423	39.925176	130106	471	150124
B0H1PGHAWO	ÏçÕòÒÔÏÂ¼¶Õþ¸®¼°ÊÂÒµµ¥Î»	111.744047	40.482326	130106	471	150123
B01D702D5A	µØÊÐ¼¶Õþ¸®¼°ÊÂÒµµ¥Î»	111.689416	40.802341	130103	471	150105
B0FFF44ZIJ	¹«°²¾¯²ì	111.691138	40.802385	130501	471	150105
B01D702D5K	µØÊÐ¼¶Õþ¸®¼°ÊÂÒµµ¥Î»	111.689144	40.802286	130103	471	150105
B01D702D55	µØÊÐ¼¶Õþ¸®¼°ÊÂÒµµ¥Î»	111.689467	40.802353	130103	471	150105
B01D702D5E	µØÊÐ¼¶Õþ¸®¼°ÊÂÒµµ¥Î»	111.689467	40.802353	130103	471	150105
B0FFHOHGJR	¹«°²¾¯²ì	111.690755	40.803423	130501	471	150105
B0G2C57VRP	ÐÐÒµÐ­»á	111.691852	40.80175	130407	471	150105
B0FFKIZ3X0	Õþ¸®»ú¹ØÏà¹Ø	111.69089	40.803075	130100	471	150105
B01D70PCFW	ÏçÕòÒÔÏÂ¼¶Õþ¸®¼°ÊÂÒµµ¥Î»	111.690645	40.801979	130106	471	150105
B01D702JFY	¹«°²¾¯²ì	111.694581	40.805971	130501	471	150105
B0FFIZH1U1	¹«°²¾¯²ì	111.692956	40.805503	130501	471	150105
B0HD0ZYMPE	ÇøÏØ¼¶Õþ¸®¼°ÊÂÒµµ¥Î»	111.691167	40.802451	130104	471	150105
B0FFF4A5XT	ÏçÕòÒÔÏÂ¼¶Õþ¸®¼°ÊÂÒµµ¥Î»	111.691194	40.802068	130106	471	150105
B0FFKIQ614	Õþ¸®»ú¹ØÏà¹Ø	111.690833	40.802011	130100	471	150105
B0GDLNHE0R	Õþ¸®»ú¹ØÏà¹Ø	111.690895	40.802169	130100	471	150105
B0FFF022DP	ÇøÏØ¼¶Õþ¸®¼°ÊÂÒµµ¥Î»|Éú»î·þÎñ	111.690427	40.804112	130104|070000	471	150105
B01D70QHCQ	ÏçÕòÒÔÏÂ¼¶Õþ¸®¼°ÊÂÒµµ¥Î»	111.688276	40.798824	130106	471	150105
B0FFM9W5D1	ÏçÕòÒÔÏÂ¼¶Õþ¸®¼°ÊÂÒµµ¥Î»	111.690942	40.802097	130106	471	150105
B0FFF4IGVS	ºìÊ®×Ö»á	111.691194	40.802068	130405	471	150105
B0FFKHY7V7	ÇøÏØ¼¶Õþ¸®¼°ÊÂÒµµ¥Î»	111.690368	40.804109	130104	471	150105
B01D702EY9	Éç»áÖÎ°²»ú¹¹	111.694718	40.805268	130506	471	150105
B0FFM818LA	Õþ¸®»ú¹ØÏà¹Ø	111.690731	40.803031	130100	471	150105
B01D70PC90	ÏçÕòÒÔÏÂ¼¶Õþ¸®¼°ÊÂÒµµ¥Î»	111.690913	40.80218	130106	471	150105
B0FFKI3IQG	ÏçÕòÒÔÏÂ¼¶Õþ¸®¼°ÊÂÒµµ¥Î»	111.690633	40.801986	130106	471	150105
B0FFI94SJQ	Õþ¸®»ú¹ØÏà¹Ø	111.694987	40.805176	130100	471	150105
B01D70QLLA	²ÐÁª	111.691194	40.802068	130404	471	150105
B0G39SNMUK	¹«¼ì·¨»ú¹Ø	111.694597	40.805912	130500	471	150105
B0G3O7AZI1	ÏçÕòÒÔÏÂ¼¶Õþ¸®¼°ÊÂÒµµ¥Î»	111.696597	40.799745	130106	471	150105
B0HUFUWGT1	ÏçÕò¼¶Õþ¸®¼°ÊÂÒµµ¥Î»	111.687552	40.798557	130105	471	150105
B0FFJHF49O	¹¤ÉÌË°Îñ»ú¹¹	111.688701	40.797962	130700	471	150105
B0G0VHLPQ2	Õþ¸®¼°Éç»áÍÅÌåÏà¹Ø	111.693198	40.797802	130000	471	150105
B0FFG2T6QN	ÐÐÒµÐ­»á	111.687559	40.806081	130407	471	150105
B0FFKEAJJR	Éç»áÍÅÌåÏà¹Ø	111.695059	40.80557	130400	471	150105
B0FFHOIJ7F	Éç»áÖÎ°²»ú¹¹	111.69305	40.797527	130506	471	150105
B0GK1SY457	ÏçÕòÒÔÏÂ¼¶Õþ¸®¼°ÊÂÒµµ¥Î»	111.696651	40.799652	130106	471	150105
B0GKO57OFX	ÏçÕòÒÔÏÂ¼¶Õþ¸®¼°ÊÂÒµµ¥Î»	111.687983	40.806633	130106	471	150105
B01D702EYR	Éç»áÖÎ°²»ú¹¹	111.687734	40.805454	130506	471	150105
B01D702D50	¹«Ö¤¼ø¶¨»ú¹¹	111.689414	40.802349	130505	471	150105
B0H14OZ476	ÏçÕòÒÔÏÂ¼¶Õþ¸®¼°ÊÂÒµµ¥Î»	110.903885	40.525414	130106	471	150121
B0FFHEXF2D	ÏçÕòÒÔÏÂ¼¶Õþ¸®¼°ÊÂÒµµ¥Î»	111.769754	40.795977	130106	471	150105
B0GDHZYVQK	Õþ¸®¼°Éç»áÍÅÌåÏà¹Ø	111.769714	40.787233	130000	471	150105
B0H1PK8F5J	ÏçÕòÒÔÏÂ¼¶Õþ¸®¼°ÊÂÒµµ¥Î»	110.843326	40.727408	130106	471	150121
B0H1PMMBKX	ÏçÕòÒÔÏÂ¼¶Õþ¸®¼°ÊÂÒµµ¥Î»	110.941832	40.576898	130106	471	150121
B0FFL3A2E3	Éç»áÍÅÌåÏà¹Ø	111.63083	40.42109	130400	471	150123
B0FFL0SOVM	ÏçÕòÒÔÏÂ¼¶Õþ¸®¼°ÊÂÒµµ¥Î»	111.633582	40.421726	130106	471	150123
B0FFIPBZ72	Õþ¸®¼°Éç»áÍÅÌåÏà¹Ø	111.569544	40.849694	130000	471	150103
B0FFKXKR3C	ÏçÕòÒÔÏÂ¼¶Õþ¸®¼°ÊÂÒµµ¥Î»	111.289568	40.354549	130106	471	150122
B0HU4NI4D5	ÏçÕòÒÔÏÂ¼¶Õþ¸®¼°ÊÂÒµµ¥Î»	111.720859	40.40261	130106	471	150123
B0FFJZXSG3	Õþ¸®¼°Éç»áÍÅÌåÏà¹Ø	111.742483	40.859814	130000	471	150102
B0FFKKZ27S	µØÊÐ¼¶Õþ¸®¼°ÊÂÒµµ¥Î»	111.708225	40.802352	130103	471	150105
B0FFLA444D	½»Í¨¹ÜÀí»ú¹¹	111.711211	40.803254	130601	471	150105
B0FFLHNQM2	ÇøÏØ¼¶Õþ¸®¼°ÊÂÒµµ¥Î»	111.711638	40.800318	130104	471	150105
B0FFJQ013B	¹¤ÉÌË°Îñ»ú¹¹	111.712156	40.803884	130700	471	150105
B01D702GCU	Éç»áÖÎ°²»ú¹¹	111.709084	40.806629	130506	471	150105
B0FFL3NDUM	Õþ¸®¼°Éç»áÍÅÌåÏà¹Ø	111.71183	40.799752	130000	471	150105
B0FFH0R6VM	Õþ¸®»ú¹ØÏà¹Ø	111.706899	40.801769	130100	471	150105
B0FFMEGDHF	ÇøÏØ¼¶Õþ¸®¼°ÊÂÒµµ¥Î»	111.712601	40.798694	130104	471	150105
B0FFL2TXW4	Õþ¸®¼°Éç»áÍÅÌåÏà¹Ø	111.706877	40.80173	130000	471	150105
B01D70QHBN	ÏçÕòÒÔÏÂ¼¶Õþ¸®¼°ÊÂÒµµ¥Î»	111.70769	40.800151	130106	471	150105
B01D702VC4	ÏçÕòÒÔÏÂ¼¶Õþ¸®¼°ÊÂÒµµ¥Î»	111.716089	40.80097	130106	471	150105
B0GRH6NEK6	Éç»áÍÅÌåÏà¹Ø	111.712425	40.797391	130400	471	150105
B01D702OWF	ÇøÏØ¼¶Õþ¸®¼°ÊÂÒµµ¥Î»	111.712609	40.798618	130104	471	150105
B0GKOZ7LHQ	ÏçÕòÒÔÏÂ¼¶Õþ¸®¼°ÊÂÒµµ¥Î»	111.711822	40.799754	130106	471	150105
B0FFFY4J7Z	Éç»áÍÅÌåÏà¹Ø	111.715563	40.804295	130400	471	150105
B01D702OHW	µØÊÐ¼¶Õþ¸®¼°ÊÂÒµµ¥Î»	111.707856	40.802171	130103	471	150105
B0GKJAW4QA	ÏçÕòÒÔÏÂ¼¶Õþ¸®¼°ÊÂÒµµ¥Î»	111.707708	40.800211	130106	471	150105
B0G2C572BI	Éç»áÖÎ°²»ú¹¹	111.709619	40.805589	130506	471	150105
B01D702VC8	Éç»áÖÎ°²»ú¹¹	111.716089	40.800971	130506	471	150105
B01D702OWL	ÇøÏØ¼¶Õþ¸®¼°ÊÂÒµµ¥Î»	111.712609	40.798618	130104	471	150105
B01D702VFK	²ÐÁª	111.716089	40.800971	130404	471	150105
B01D702VC2	ÏçÕòÒÔÏÂ¼¶Õþ¸®¼°ÊÂÒµµ¥Î»	111.716089	40.800971	130106	471	150105
B01D702VZZ	ÏçÕò¼¶Õþ¸®¼°ÊÂÒµµ¥Î»|Éú»î·þÎñ	111.713955	40.810497	130105|070700	471	150105
B01D702LZC	·¨Ôº	111.706983	40.787928	130503	471	150105
B0FFKJ0FI0	µØÊÐ¼¶Õþ¸®¼°ÊÂÒµµ¥Î»	111.709674	40.789955	130103	471	150105
B0FFI9C8R5	·¨Ôº	111.707659	40.787389	130503	471	150105
B0FFI9C6DE	·¨Ôº	111.70713	40.787228	130503	471	150105
B0FFI9C9LQ	¹«¼ì·¨»ú¹Ø	111.710307	40.789738	130500	471	150105
B01D70QLLO	µØÊÐ¼¶Õþ¸®¼°ÊÂÒµµ¥Î»	111.709869	40.789789	130103	471	150105
B0FFF2LA2C	¹«Ö¤¼ø¶¨»ú¹¹	111.708689	40.789718	130505	471	150105
B0H14ZRM0I	·¨Ôº	111.70782	40.787477	130503	471	150105
B0FFKGKFB0	ÏçÕòÒÔÏÂ¼¶Õþ¸®¼°ÊÂÒµµ¥Î»	111.710076	40.789901	130106	471	150105
B0HD2HCZGE	Õþ¸®»ú¹ØÏà¹Ø	111.71022	40.789722	130100	471	150105
B0G25HUWUA	Õþ¸®»ú¹ØÏà¹Ø	111.707045	40.787896	130100	471	150105
B0FFJ04LIE	¸¾Áª	111.71003	40.790044	130403	471	150105
B0GK1ZXPZF	ÏçÕòÒÔÏÂ¼¶Õþ¸®¼°ÊÂÒµµ¥Î»	111.710015	40.78976	130106	471	150105
B0HURM39XX	ÏçÕòÒÔÏÂ¼¶Õþ¸®¼°ÊÂÒµµ¥Î»	111.708266	40.796535	130106	471	150105
B01D70QLL9	Õþ¸®»ú¹ØÏà¹Ø	111.708538	40.789648	130100	471	150105
B01D701QLE	ÇøÏØ¼¶Õþ¸®¼°ÊÂÒµµ¥Î»	111.708213	40.796626	130104	471	150105
B0GK9AN4XI	ÏçÕòÒÔÏÂ¼¶Õþ¸®¼°ÊÂÒµµ¥Î»	111.708336	40.796534	130106	471	150105
B01D701PIF	ÏçÕòÒÔÏÂ¼¶Õþ¸®¼°ÊÂÒµµ¥Î»	111.708212	40.796625	130106	471	150105
B0G0PHDXVU	Éç»áÍÅÌåÏà¹Ø	111.896899	40.72135	130400	471	150105
B0G24XFMOS	½»Í¨¹ÜÀí»ú¹¹	111.580185	40.753704	130601	471	150104
B0FFKYI7C5	ÏçÕòÒÔÏÂ¼¶Õþ¸®¼°ÊÂÒµµ¥Î»	111.581994	40.756439	130106	471	150104
B01D70PAH7	½»Í¨¹ÜÀí»ú¹¹	111.580355	40.753916	130601	471	150104
B0FFL5MLWD	ÏçÕòÒÔÏÂ¼¶Õþ¸®¼°ÊÂÒµµ¥Î»	111.443878	41.159067	130106	471	150125
B0HBLCBW4B	½»Í¨¹ÜÀí»ú¹¹	111.809358	40.480211	130601	471	150123
B0FFG9AXQM	½»Í¨¹ÜÀí»ú¹¹	111.809694	40.479712	130601	471	150123
B0G1ZO5HNJ	ÏçÕòÒÔÏÂ¼¶Õþ¸®¼°ÊÂÒµµ¥Î»	111.762197	41.280492	130106	471	150125
B0FFKNWLXL	Éç»áÖÎ°²»ú¹¹	111.219125	40.277972	130506	471	150122
B0H1PK71IT	ÏçÕòÒÔÏÂ¼¶Õþ¸®¼°ÊÂÒµµ¥Î»	111.185969	40.58068	130106	471	150121
B0G3XAFV6W	ÏçÕòÒÔÏÂ¼¶Õþ¸®¼°ÊÂÒµµ¥Î»	111.373119	40.096093	130106	471	150124
B0G3ORBENQ	ÏçÕòÒÔÏÂ¼¶Õþ¸®¼°ÊÂÒµµ¥Î»	111.373083	40.096133	130106	471	150124
B0H1HCTF22	ÏçÕòÒÔÏÂ¼¶Õþ¸®¼°ÊÂÒµµ¥Î»	111.178934	40.723712	130106	471	150121
B01D70R5R2	ÏçÕòÒÔÏÂ¼¶Õþ¸®¼°ÊÂÒµµ¥Î»	111.17872	40.723587	130106	471	150121
B0G3O7C8K9	ÏçÕòÒÔÏÂ¼¶Õþ¸®¼°ÊÂÒµµ¥Î»	111.373033	40.096187	130106	471	150124
B0H1PNAIUL	ÏçÕòÒÔÏÂ¼¶Õþ¸®¼°ÊÂÒµµ¥Î»	111.080414	40.706674	130106	471	150121
B0H1PK54BW	ÏçÕòÒÔÏÂ¼¶Õþ¸®¼°ÊÂÒµµ¥Î»	112.161187	40.44703	130106	471	150123
B0H1PGHWTN	ÏçÕòÒÔÏÂ¼¶Õþ¸®¼°ÊÂÒµµ¥Î»	111.807374	39.828082	130106	471	150124
B01D7020P3	¹«°²¾¯²ì	111.553188	40.669498	130501	471	150121
B0FFM9SGYB	Õþ¸®»ú¹ØÏà¹Ø	111.550425	40.672786	130100	471	150121
B0HB1LFULQ	Õþ¸®¼°Éç»áÍÅÌåÏà¹Ø	111.556496	40.672204	130000	471	150121
B0G3FLLN33	Éç»áÖÎ°²»ú¹¹	111.555177	40.670939	130506	471	150121
B01D7012FD	ÏçÕò¼¶Õþ¸®¼°ÊÂÒµµ¥Î»	111.556425	40.669954	130105	471	150121
B0FFKZ5W70	Õþ¸®»ú¹ØÏà¹Ø	111.555228	40.669036	130100	471	150121
B0GUVUVEXG	ÏçÕò¼¶Õþ¸®¼°ÊÂÒµµ¥Î»	111.556091	40.669857	130105	471	150121
B01D7012FE	ÏçÕò¼¶Õþ¸®¼°ÊÂÒµµ¥Î»	111.556578	40.66956	130105	471	150121
B0H1PYKV0Y	ÏçÕòÒÔÏÂ¼¶Õþ¸®¼°ÊÂÒµµ¥Î»	111.166428	40.32933	130106	471	150122
B0H1M5XRPX	ÏçÕòÒÔÏÂ¼¶Õþ¸®¼°ÊÂÒµµ¥Î»	111.217101	40.218499	130106	471	150122
B0FFKVSSFR	ÏçÕòÒÔÏÂ¼¶Õþ¸®¼°ÊÂÒµµ¥Î»	111.217455	40.218386	130106	471	150122
B0H1PK8LQH	ÏçÕòÒÔÏÂ¼¶Õþ¸®¼°ÊÂÒµµ¥Î»	111.237505	40.751496	130106	471	150121
B0H1PYL3M2	ÏçÕòÒÔÏÂ¼¶Õþ¸®¼°ÊÂÒµµ¥Î»	111.120346	40.291051	130106	471	150122
B01D70QHEK	¹«°²¾¯²ì	111.380306	40.74968	130501	471	150121
B0FFJOL11T	Õþ¸®¼°Éç»áÍÅÌåÏà¹Ø	111.379305	40.74991	130000	471	150121
B0H1BUZON7	¹«Ö¤¼ø¶¨»ú¹¹	111.590245	40.76446	130505	471	150104
B0H1PMLFDF	ÏçÕòÒÔÏÂ¼¶Õþ¸®¼°ÊÂÒµµ¥Î»	111.842984	39.656519	130106	471	150124
B0FFM6ZIOR	½»Í¨¹ÜÀí»ú¹¹	111.100807	40.54673	130601	471	150121
B0H141XG8U	ÏçÕòÒÔÏÂ¼¶Õþ¸®¼°ÊÂÒµµ¥Î»	111.046111	40.722652	130106	471	150121
B01D70RAEZ	ÏçÕòÒÔÏÂ¼¶Õþ¸®¼°ÊÂÒµµ¥Î»	111.8012	40.797777	130106	471	150105
B01D70RAF0	ÏçÕòÒÔÏÂ¼¶Õþ¸®¼°ÊÂÒµµ¥Î»	111.801323	40.79782	130106	471	150105
B0GK6AQ8UY	Õþ¸®»ú¹ØÏà¹Ø	111.782297	40.7925	130100	471	150105
B0HD0MY7OP	ÏçÕòÒÔÏÂ¼¶Õþ¸®¼°ÊÂÒµµ¥Î»	111.78122	40.794324	130106	471	150105
B01D70RB9K	ÏçÕòÒÔÏÂ¼¶Õþ¸®¼°ÊÂÒµµ¥Î»	111.781267	40.79419	130106	471	150105
B0FFMAX3A0	¹«°²¾¯²ì	111.451971	40.736788	130501	471	150121
B0FFKZVXYM	Õþ¸®»ú¹ØÏà¹Ø	111.454871	40.74621	130100	471	150121
B0H1PPFTZG	ÏçÕòÒÔÏÂ¼¶Õþ¸®¼°ÊÂÒµµ¥Î»	111.951165	40.1776	130106	471	150123
B01D70OVYR	ÏçÕòÒÔÏÂ¼¶Õþ¸®¼°ÊÂÒµµ¥Î»	110.785166	40.925447	130106	471	150125
B01D70OVYQ	ÏçÕòÒÔÏÂ¼¶Õþ¸®¼°ÊÂÒµµ¥Î»	110.785169	40.925449	130106	471	150125
B01D7028U3	ÏçÕòÒÔÏÂ¼¶Õþ¸®¼°ÊÂÒµµ¥Î»	111.595096	40.804206	130106	471	150103
B0G3JR7VZC	ÏçÕòÒÔÏÂ¼¶Õþ¸®¼°ÊÂÒµµ¥Î»	111.594274	40.803428	130106	471	150103
B0GK2DGA3N	ÏçÕòÒÔÏÂ¼¶Õþ¸®¼°ÊÂÒµµ¥Î»	111.595091	40.804136	130106	471	150103
B0GRH7XSYZ	ÏçÕòÒÔÏÂ¼¶Õþ¸®¼°ÊÂÒµµ¥Î»	111.594886	40.804128	130106	471	150103
B01D7028U5	ÏçÕòÒÔÏÂ¼¶Õþ¸®¼°ÊÂÒµµ¥Î»	111.595096	40.804206	130106	471	150103
B0FFM1P9PM	Õþ¸®»ú¹ØÏà¹Ø	111.218799	40.26989	130100	471	150122
B01D701IGB	ÇøÏØ¼¶Õþ¸®¼°ÊÂÒµµ¥Î»	111.225112	40.270728	130104	471	150122
B01D703CJ9	¹«Ö¤¼ø¶¨»ú¹¹	111.225861	40.270647	130505	471	150122
B0FFFDZB0L	³µÁ¾¹ÜÀí»ú¹¹	111.745421	40.740273	130602	471	150105
B0HDS4528R	Ñé³µ³¡	111.745385	40.740432	130603	471	150105
B01D70RAQR	½»Í¨¹ÜÀí»ú¹¹	111.741179	40.737464	130601	471	150104
B01D70QH9W	¹«°²¾¯²ì	112.038943	40.878926	130501	471	150105
B01D7012A5	ÏçÕò¼¶Õþ¸®¼°ÊÂÒµµ¥Î»	112.038895	40.878893	130105	471	150105
B0H1PGHUCV	ÏçÕòÒÔÏÂ¼¶Õþ¸®¼°ÊÂÒµµ¥Î»	112.04599	40.883549	130106	471	150105
B0H1PGGH3V	ÏçÕòÒÔÏÂ¼¶Õþ¸®¼°ÊÂÒµµ¥Î»	112.037086	40.88064	130106	471	150105
B0GRC5BY97	Éç»áÖÎ°²»ú¹¹	112.045427	40.885487	130506	471	150105
B01D7018H7	ÏçÕò¼¶Õþ¸®¼°ÊÂÒµµ¥Î»	112.044278	40.88094	130105	471	150105
B01D7012A9	ÏçÕò¼¶Õþ¸®¼°ÊÂÒµµ¥Î»	112.038895	40.878896	130105	471	150105
B0HUARF4EK	ÏçÕòÒÔÏÂ¼¶Õþ¸®¼°ÊÂÒµµ¥Î»	111.30353	40.593668	130106	471	150121
B0H1PMMFHW	ÏçÕòÒÔÏÂ¼¶Õþ¸®¼°ÊÂÒµµ¥Î»	111.565519	40.09781	130106	471	150124
B0G3O7C1G5	ÏçÕòÒÔÏÂ¼¶Õþ¸®¼°ÊÂÒµµ¥Î»	111.592057	40.787225	130106	471	150104
B0GK0HA1NS	ÏçÕòÒÔÏÂ¼¶Õþ¸®¼°ÊÂÒµµ¥Î»	111.592043	40.787295	130106	471	150104
B0FFJRUN41	ÏçÕòÒÔÏÂ¼¶Õþ¸®¼°ÊÂÒµµ¥Î»	111.592042	40.787297	130106	471	150104
B01D70OVQW	ÏçÕòÒÔÏÂ¼¶Õþ¸®¼°ÊÂÒµµ¥Î»	110.953618	41.31719	130106	471	150125
B0HUXCKTMW	¹«°²¾¯²ì	111.711641	40.751007	130501	471	150105
B01D701BIQ	ÏçÕòÒÔÏÂ¼¶Õþ¸®¼°ÊÂÒµµ¥Î»	111.801541	40.841306	130106	471	150105
B0FFG2PB1X	Õþ¸®¼°Éç»áÍÅÌåÏà¹Ø	111.801537	40.841359	130000	471	150105
B0FFG2PB44	ÇøÏØ¼¶Õþ¸®¼°ÊÂÒµµ¥Î»	111.801642	40.840961	130104	471	150105
B0HB1LHN64	Õþ¸®»ú¹ØÏà¹Ø	111.797131	40.839852	130100	471	150105
B01D70197N	ÏçÕòÒÔÏÂ¼¶Õþ¸®¼°ÊÂÒµµ¥Î»	111.802167	40.83838	130106	471	150105
B0FFHWG49I	Õþ¸®¼°Éç»áÍÅÌåÏà¹Ø	111.26969	40.172905	130000	471	150122
B0FFKEKN81	Õþ¸®¼°Éç»áÍÅÌåÏà¹Ø	111.573134	41.041413	130000	471	150125
B0H1PGHJ1X	ÏçÕòÒÔÏÂ¼¶Õþ¸®¼°ÊÂÒµµ¥Î»	111.61787	40.585685	130106	471	150121
B0FFLDOLR5	¹«°²¾¯²ì	111.641306	40.804454	130501	471	150103
B01D702TJW	µØÊÐ¼¶Õþ¸®¼°ÊÂÒµµ¥Î»	111.642188	40.805092	130103	471	150103
B01D702SO0	µØÊÐ¼¶Õþ¸®¼°ÊÂÒµµ¥Î»	111.642188	40.805093	130103	471	150103
B0FFLC0R1A	Õþ¸®»ú¹ØÏà¹Ø	111.640742	40.804328	130100	471	150103
B0FFH3W6MO	Õþ¸®»ú¹ØÏà¹Ø	111.638429	40.802655	130100	471	150103
B0FFHTQ8UR	ÇøÏØ¼¶Õþ¸®¼°ÊÂÒµµ¥Î»	111.642439	40.80529	130104	471	150103
B0G0B7185Y	ÏçÕòÒÔÏÂ¼¶Õþ¸®¼°ÊÂÒµµ¥Î»	111.644687	40.800099	130106	471	150103
B0G0NZXVYL	ÏçÕòÒÔÏÂ¼¶Õþ¸®¼°ÊÂÒµµ¥Î»	111.644571	40.800037	130106	471	150103
B0G0CGQXM0	Õþ¸®»ú¹ØÏà¹Ø	111.646067	40.797876	130100	471	150104
B0FFKGJPB5	ÏçÕòÒÔÏÂ¼¶Õþ¸®¼°ÊÂÒµµ¥Î»	111.646061	40.79781	130106	471	150104
B01D702QZW	¹«°²¾¯²ì	111.641021	40.803649	130501	471	150103
B0FFKG7F4F	ÏçÕòÒÔÏÂ¼¶Õþ¸®¼°ÊÂÒµµ¥Î»	111.646056	40.79782	130106	471	150104
B0FFKGCJII	ÏçÕòÒÔÏÂ¼¶Õþ¸®¼°ÊÂÒµµ¥Î»	111.646056	40.797815	130106	471	150104
B0FFKG9QS5	ÏçÕòÒÔÏÂ¼¶Õþ¸®¼°ÊÂÒµµ¥Î»	111.646039	40.79769	130106	471	150104
B0G0P4DAQH	Éç»áÍÅÌåÏà¹Ø	111.646004	40.797773	130400	471	150104
B0FFIK73F5	¹«¼ì·¨»ú¹Ø	111.646136	40.797675	130500	471	150104
B0H1OASPZ2	ÏçÕòÒÔÏÂ¼¶Õþ¸®¼°ÊÂÒµµ¥Î»	111.646043	40.797856	130106	471	150104
B01D702TJT	µØÊÐ¼¶Õþ¸®¼°ÊÂÒµµ¥Î»	111.642154	40.805147	130103	471	150103
B0GKVA29S5	ÏçÕòÒÔÏÂ¼¶Õþ¸®¼°ÊÂÒµµ¥Î»	111.64609	40.797809	130106	471	150104
B0G0B5301F	½»Í¨¹ÜÀí»ú¹¹	111.879914	40.84929	130601	471	150105
B0H14OYH1O	ÏçÕòÒÔÏÂ¼¶Õþ¸®¼°ÊÂÒµµ¥Î»	111.54969	40.627369	130106	471	150121
B0FFL3UR18	ÏçÕòÒÔÏÂ¼¶Õþ¸®¼°ÊÂÒµµ¥Î»	111.836995	40.920133	130106	471	150102
B0H1P651V7	ÏçÕòÒÔÏÂ¼¶Õþ¸®¼°ÊÂÒµµ¥Î»	112.006238	40.400335	130106	471	150123
B0FFGAQCTO	¹«°²¾¯²ì	110.997408	40.691198	130501	471	150121
B01D7012D6	ÏçÕòÒÔÏÂ¼¶Õþ¸®¼°ÊÂÒµµ¥Î»	110.997008	40.688847	130106	471	150121
B0H1PGHPFK	ÏçÕòÒÔÏÂ¼¶Õþ¸®¼°ÊÂÒµµ¥Î»	111.780733	40.536188	130106	471	150121
B0H14X1GM9	ÏçÕòÒÔÏÂ¼¶Õþ¸®¼°ÊÂÒµµ¥Î»	112.217118	40.380665	130106	471	150123
B0H1PBAXCS	ÏçÕòÒÔÏÂ¼¶Õþ¸®¼°ÊÂÒµµ¥Î»	111.666244	40.693098	130106	471	150104
B0FFJUFK63	Õþ¸®¼°Éç»áÍÅÌåÏà¹Ø	111.820035	40.636741	130000	471	150105
B01D701352	ÇøÏØ¼¶Õþ¸®¼°ÊÂÒµµ¥Î»	111.663602	39.91958	130104	471	150124
B01D701353	ÇøÏØ¼¶Õþ¸®¼°ÊÂÒµµ¥Î»	111.663133	39.919878	130104	471	150124
B0GUOZ41TB	¹«°²¾¯²ì	111.663976	39.919193	130501	471	150124
B0G3CR6UMW	ÐÐÒµÐ­»á	111.662183	39.920457	130407	471	150124
B0G35RXW9X	ÏçÕòÒÔÏÂ¼¶Õþ¸®¼°ÊÂÒµµ¥Î»	111.661245	39.921501	130106	471	150124
B0FFKMQHOM	ÇøÏØ¼¶Õþ¸®¼°ÊÂÒµµ¥Î»	111.663983	39.919188	130104	471	150124
B0FFKNHF3V	ÇøÏØ¼¶Õþ¸®¼°ÊÂÒµµ¥Î»	111.663968	39.91921	130104	471	150124
B0GDL5GH6X	ÇøÏØ¼¶Õþ¸®¼°ÊÂÒµµ¥Î»	111.661056	39.917785	130104	471	150124
B0FFKK9QA6	ÇøÏØ¼¶Õþ¸®¼°ÊÂÒµµ¥Î»	111.661027	39.917795	130104	471	150124
B01D703BSC	ÇøÏØ¼¶Õþ¸®¼°ÊÂÒµµ¥Î»	111.663984	39.919189	130104	471	150124
B0FFMHBXZ2	Õþ¸®»ú¹ØÏà¹Ø	111.661116	39.917781	130100	471	150124
B01D7006E6	¹¤ÉÌ²¿ÃÅ	111.662808	39.920104	130701	471	150124
B01D70QLNO	ÇøÏØ¼¶Õþ¸®¼°ÊÂÒµµ¥Î»	111.662738	39.920149	130104	471	150124
B0G3O7AZCT	Õþ¸®¼°Éç»áÍÅÌåÏà¹Ø	111.664904	39.918136	130000	471	150124
B0HAXSMMSV	ÇøÏØ¼¶Õþ¸®¼°ÊÂÒµµ¥Î»	111.661005	39.917802	130104	471	150124
B0FFI9NMTG	ÏçÕò¼¶Õþ¸®¼°ÊÂÒµµ¥Î»	111.663774	39.919425	130105	471	150124
B0FFGQIK04	ÇøÏØ¼¶Õþ¸®¼°ÊÂÒµµ¥Î»	111.661063	39.917757	130104	471	150124
B01D701351	ÇøÏØ¼¶Õþ¸®¼°ÊÂÒµµ¥Î»	111.663955	39.919228	130104	471	150124
B01D701ZNQ	ÇøÏØ¼¶Õþ¸®¼°ÊÂÒµµ¥Î»	111.664106	39.919022	130104	471	150124
B0FFI9PCD3	ÇøÏØ¼¶Õþ¸®¼°ÊÂÒµµ¥Î»	111.660852	39.917836	130104	471	150124
B01D70OVNF	ÇøÏØ¼¶Õþ¸®¼°ÊÂÒµµ¥Î»	111.663602	39.91958	130104	471	150124
B0GUS7NEVF	Õþ¸®»ú¹ØÏà¹Ø	111.658233	39.916931	130100	471	150124
B0GUFXFUKY	Õþ¸®»ú¹ØÏà¹Ø	111.658264	39.916921	130100	471	150124
B01D70OVNE	ÇøÏØ¼¶Õþ¸®¼°ÊÂÒµµ¥Î»	111.662666	39.920198	130104	471	150124
B01D70QHA1	ÏçÕòÒÔÏÂ¼¶Õþ¸®¼°ÊÂÒµµ¥Î»	111.659463	39.918223	130106	471	150124
B01D70OWTZ	¹«°²¾¯²ì	111.609514	40.02693	130501	471	150124
B0G1XUGTH7	Éç»áÍÅÌåÏà¹Ø	111.238697	40.210729	130400	471	150122
B0GDL6EA5U	ÏçÕò¼¶Õþ¸®¼°ÊÂÒµµ¥Î»	111.100976	40.533858	130105	471	150121
B0G3U72N59	ÏçÕò¼¶Õþ¸®¼°ÊÂÒµµ¥Î»	111.1004	40.533888	130105	471	150121
B0FFL3PB43	Éç»áÍÅÌåÏà¹Ø	111.099361	40.533295	130400	471	150121
B01D70OWW5	ÏçÕò¼¶Õþ¸®¼°ÊÂÒµµ¥Î»	111.101003	40.533865	130105	471	150121
B0GRPSJM33	ÏçÕò¼¶Õþ¸®¼°ÊÂÒµµ¥Î»	111.101467	40.534705	130105	471	150121
B0G2SSKHI2	Éç»áÖÎ°²»ú¹¹	111.101796	40.534335	130506	471	150121
B0H14X255K	ÏçÕòÒÔÏÂ¼¶Õþ¸®¼°ÊÂÒµµ¥Î»	111.096887	40.532338	130106	471	150121
B01D70OWW3	·¨Ôº	111.097785	40.533413	130503	471	150121
B01D70OWW1	ÏçÕò¼¶Õþ¸®¼°ÊÂÒµµ¥Î»	111.098627	40.533555	130105	471	150121
B0H14X1E7K	ÏçÕòÒÔÏÂ¼¶Õþ¸®¼°ÊÂÒµµ¥Î»	111.475085	40.66343	130106	471	150121
B0H1PYLG0F	ÏçÕòÒÔÏÂ¼¶Õþ¸®¼°ÊÂÒµµ¥Î»	111.079515	40.674159	130106	471	150121
B0H1PPHSWS	ÏçÕòÒÔÏÂ¼¶Õþ¸®¼°ÊÂÒµµ¥Î»	111.828123	40.230794	130106	471	150123
B0H1PML5QM	ÏçÕòÒÔÏÂ¼¶Õþ¸®¼°ÊÂÒµµ¥Î»	111.372025	41.280418	130106	471	150125
B0FFL1QE87	ÏçÕòÒÔÏÂ¼¶Õþ¸®¼°ÊÂÒµµ¥Î»	111.639439	41.182893	130106	471	150125
B0FFL3D3YQ	ÏçÕòÒÔÏÂ¼¶Õþ¸®¼°ÊÂÒµµ¥Î»	111.385204	40.557093	130106	471	150122
B01D70Q65N	ÏçÕòÒÔÏÂ¼¶Õþ¸®¼°ÊÂÒµµ¥Î»	111.270116	40.22178	130106	471	150122
B01D702LXL	Éç»áÖÎ°²»ú¹¹	111.685157	40.831304	130506	471	150102
B0HGTH7XC6	ÏçÕòÒÔÏÂ¼¶Õþ¸®¼°ÊÂÒµµ¥Î»	111.678343	40.827178	130106	471	150102
B01D702MZB	²ÐÁª	111.685157	40.831304	130404	471	150102
B0G0P7FPEK	ÏçÕòÒÔÏÂ¼¶Õþ¸®¼°ÊÂÒµµ¥Î»	111.678328	40.827313	130106	471	150102
B01D702LXT	ÏçÕòÒÔÏÂ¼¶Õþ¸®¼°ÊÂÒµµ¥Î»	111.685157	40.831304	130106	471	150102
B01D70136C	Ê¡Ö±Ï½ÊÐ¼¶Õþ¸®¼°ÊÂÒµµ¥Î»	111.684989	40.835478	130102	471	150102
B0FFGYF1ST	Õþ¸®¼°Éç»áÍÅÌåÏà¹Ø	111.681685	40.831596	130000	471	150102
B01D702MZM	¹«¼ì·¨»ú¹Ø	111.685157	40.831304	130500	471	150102
B0G2U54IAO	Ê¡Ö±Ï½ÊÐ¼¶Õþ¸®¼°ÊÂÒµµ¥Î»	111.67868	40.834287	130102	471	150102
B0FFGBNYY0	¹«°²¾¯²ì	111.67851	40.832747	130501	471	150102
B01D702LXE	ÏçÕòÒÔÏÂ¼¶Õþ¸®¼°ÊÂÒµµ¥Î»	111.685157	40.831304	130106	471	150102
B0FFL5ETWK	Õþ¸®»ú¹ØÏà¹Ø	111.685083	40.831137	130100	471	150102
B01D702MZZ	ºìÊ®×Ö»á	111.68578	40.831096	130405	471	150102
B0HRRZT0RY	ÐÐÒµÐ­»á	111.68544	40.831756	130407	471	150102
B01D702N01	ÇøÏØ¼¶Õþ¸®¼°ÊÂÒµµ¥Î»	111.68578	40.831096	130104	471	150102
B01D702MZR	ÏçÕò¼¶Õþ¸®¼°ÊÂÒµµ¥Î»	111.685157	40.831304	130105	471	150102
B0G0GAIDGL	½»Í¨Ö´·¨Õ¾	111.686825	40.830558	130604	471	150102
B01D702N90	Ïû·ÑÕßÐ­»á	111.682512	40.828844	130406	471	150102
B0FFF492CM	²ÐÁª	111.679788	40.830213	130404	471	150102
B0HGTC9MWC	ÏçÕòÒÔÏÂ¼¶Õþ¸®¼°ÊÂÒµµ¥Î»	111.685264	40.831346	130106	471	150102
B01D702BSS	ÐÐÒµÐ­»á	111.683874	40.835337	130407	471	150102
B0G33SXGYU	ÇøÏØ¼¶Õþ¸®¼°ÊÂÒµµ¥Î»	111.677385	40.827001	130104	471	150102
B01D70PFLB	ÇøÏØ¼¶Õþ¸®¼°ÊÂÒµµ¥Î»	111.67744	40.826746	130104	471	150102
B01D702MZK	Éç»áÖÎ°²»ú¹¹	111.685157	40.831304	130506	471	150102
B0FFKGSRCT	ÏçÕòÒÔÏÂ¼¶Õþ¸®¼°ÊÂÒµµ¥Î»	111.678321	40.827208	130106	471	150102
B0H1PBAPEE	ÏçÕòÒÔÏÂ¼¶Õþ¸®¼°ÊÂÒµµ¥Î»	111.844278	40.62458	130106	471	150123
B0H1PPG5AS	ÏçÕòÒÔÏÂ¼¶Õþ¸®¼°ÊÂÒµµ¥Î»	111.516841	39.882266	130106	471	150124
B0GRHASZ4B	Õþ¸®»ú¹ØÏà¹Ø	111.63977	40.422383	130100	471	150123
B0H1P4C7FS	ÏçÕòÒÔÏÂ¼¶Õþ¸®¼°ÊÂÒµµ¥Î»	111.583617	39.841793	130106	471	150124
B0GRNRA3FZ	ÏçÕòÒÔÏÂ¼¶Õþ¸®¼°ÊÂÒµµ¥Î»	111.466689	40.574156	130106	471	150122
B0FFL38DZK	ÏçÕòÒÔÏÂ¼¶Õþ¸®¼°ÊÂÒµµ¥Î»	111.158776	40.674788	130106	471	150121
B01D701E9Z	ÏçÕòÒÔÏÂ¼¶Õþ¸®¼°ÊÂÒµµ¥Î»	111.552443	40.777959	130106	471	150121
B0FFM3ZYK2	¹«¼ì·¨»ú¹Ø	111.550916	40.778565	130500	471	150121
B0G3O7CV75	ÏçÕòÒÔÏÂ¼¶Õþ¸®¼°ÊÂÒµµ¥Î»	111.552886	40.778163	130106	471	150121
B01D701FVG	ÏçÕòÒÔÏÂ¼¶Õþ¸®¼°ÊÂÒµµ¥Î»	111.552443	40.777959	130106	471	150121
B0FFHIWCLV	¹«Ö¤¼ø¶¨»ú¹¹	111.869996	40.650206	130505	471	150123
B01D70QVR6	½»Í¨¹ÜÀí»ú¹¹	111.804377	40.888244	130601	471	150102
B01D70RBUB	ÇøÏØ¼¶Õþ¸®¼°ÊÂÒµµ¥Î»	111.2602	40.262388	130104	471	150122
B0FFM43OWS	Õþ¸®»ú¹ØÏà¹Ø	111.257865	40.262241	130100	471	150122
B0FFLPXANY	ÇøÏØ¼¶Õþ¸®¼°ÊÂÒµµ¥Î»	111.257119	40.262883	130104	471	150122
B0FFIZ7Y2A	Õþ¸®¼°Éç»áÍÅÌåÏà¹Ø	111.260984	40.259242	130000	471	150122
B01D70RBUD	²ÐÁª	111.257972	40.262966	130404	471	150122
B01D70RAPU	ÏçÕòÒÔÏÂ¼¶Õþ¸®¼°ÊÂÒµµ¥Î»	111.540832	40.745743	130106	471	150121
B01D70RAPT	ÏçÕòÒÔÏÂ¼¶Õþ¸®¼°ÊÂÒµµ¥Î»	111.540833	40.745743	130106	471	150121
B0H1PYL49O	ÏçÕòÒÔÏÂ¼¶Õþ¸®¼°ÊÂÒµµ¥Î»	111.190563	40.388748	130106	471	150122
B0H1PN8J18	ÏçÕòÒÔÏÂ¼¶Õþ¸®¼°ÊÂÒµµ¥Î»	110.980876	40.549199	130106	471	150121
B0H12S9NBU	Éç»áÍÅÌåÏà¹Ø	111.83518	40.660503	130400	471	150105
B01D7017PC	¹«°²¾¯²ì	111.860219	40.886896	130501	471	150105
B0H1AU5D55	Õþ¸®»ú¹ØÏà¹Ø	111.858577	40.891517	130100	471	150105
B0H1AU3ZC1	ÏçÕò¼¶Õþ¸®¼°ÊÂÒµµ¥Î»	111.858585	40.891455	130105	471	150105
B0H1NU9PQ6	Ñé³µ³¡	111.550617	40.708964	130603	471	150104
B0H1PANH04	ÏçÕòÒÔÏÂ¼¶Õþ¸®¼°ÊÂÒµµ¥Î»	110.68269	41.195613	130106	471	150125
B01D7016AK	ÏçÕò¼¶Õþ¸®¼°ÊÂÒµµ¥Î»	110.682387	41.195464	130105	471	150125
B0HUNHASSN	Éç»áÍÅÌåÏà¹Ø	111.85842	40.53328	130400	471	150123
B0H1PYJPPS	ÏçÕòÒÔÏÂ¼¶Õþ¸®¼°ÊÂÒµµ¥Î»	111.420362	40.560329	130106	471	150122
B0H1PMLTOP	ÏçÕòÒÔÏÂ¼¶Õþ¸®¼°ÊÂÒµµ¥Î»	111.529275	39.997156	130106	471	150124
B0HGJRJ9B5	Õþ¸®¼°Éç»áÍÅÌåÏà¹Ø	111.64691	40.804129	130000	471	150103
B0GKJHXWGQ	ÏçÕò¼¶Õþ¸®¼°ÊÂÒµµ¥Î»	111.654336	40.804015	130105	471	150104
B0FFLAIN97	Õþ¸®¼°Éç»áÍÅÌåÏà¹Ø	111.652068	40.805761	130000	471	150104
B0FFILLLG7	ÏçÕòÒÔÏÂ¼¶Õþ¸®¼°ÊÂÒµµ¥Î»	111.647224	40.805066	130106	471	150103
B0FFL4O9AX	ÏçÕò¼¶Õþ¸®¼°ÊÂÒµµ¥Î»	111.652137	40.805801	130105	471	150104
B0FFL2YNGA	ÏçÕò¼¶Õþ¸®¼°ÊÂÒµµ¥Î»	111.652156	40.805791	130105	471	150104
B0FFIC9BGQ	¹«°²¾¯²ì	111.655004	40.801029	130501	471	150104
B01D702TFO	ÏçÕò¼¶Õþ¸®¼°ÊÂÒµµ¥Î»	111.652243	40.805809	130105	471	150104
B0FFM9WVOK	¹«°²¾¯²ì	111.649947	40.804849	130501	471	150104
B0FFKGC754	¹«°²¾¯²ì	111.649961	40.804842	130501	471	150104
B0GRVXVQY5	¹«Ö¤¼ø¶¨»ú¹¹	111.654387	40.803887	130505	471	150104
B0FFKGJPNZ	¹«°²¾¯²ì	111.649799	40.804948	130501	471	150104
B0FFKG2QKS	¹«°²¾¯²ì	111.656631	40.798311	130501	471	150104
B01D70PG9M	ÏçÕò¼¶Õþ¸®¼°ÊÂÒµµ¥Î»	111.656258	40.798821	130105	471	150104
B01D701KKG	ÏçÕò¼¶Õþ¸®¼°ÊÂÒµµ¥Î»	111.654341	40.804018	130105	471	150104
B0G3FLMGPE	¹«¼ì·¨»ú¹Ø	111.654346	40.803894	130500	471	150104
B0G3ALGFYQ	¹«°²¾¯²ì	111.651937	40.806067	130501	471	150104
B01D702TFL	ÏçÕò¼¶Õþ¸®¼°ÊÂÒµµ¥Î»	111.65209	40.80577	130105	471	150104
B0FFHQRFY5	ÇøÏØ¼¶Õþ¸®¼°ÊÂÒµµ¥Î»	111.656384	40.799758	130104	471	150104
B0G0HKEHNJ	Õþ¸®»ú¹ØÏà¹Ø	111.656565	40.798973	130100	471	150104
B0H14ARLOI	¹«°²¾¯²ì	111.649763	40.806594	130501	471	150104
B0H6DA6559	Õþ¸®¼°Éç»áÍÅÌåÏà¹Ø	111.652011	40.8061	130000	471	150104
B0FFH90KWV	ÐÐÒµÐ­»á	111.652704	40.797629	130407	471	150104
B0FFIRC3DN	¹«°²¾¯²ì	111.656687	40.798323	130501	471	150104
B0FFKEWON5	Õþ¸®¼°Éç»áÍÅÌåÏà¹Ø	111.652054	40.805888	130000	471	150104
B0H6358WX2	ÐÐÒµÐ­»á	111.65332	40.797579	130407	471	150104
B01D70PEXC	ÏçÕò¼¶Õþ¸®¼°ÊÂÒµµ¥Î»	111.65227	40.805814	130105	471	150104
B01D70PH05	Õþ¸®»ú¹ØÏà¹Ø	111.655391	40.797779	130100	471	150104
B0FFKDMWT1	ÏçÕò¼¶Õþ¸®¼°ÊÂÒµµ¥Î»	111.656258	40.798821	130105	471	150104
B0G2O9I3ZM	Õþ¸®»ú¹ØÏà¹Ø	111.647249	40.804971	130100	471	150103
B0FFHJOQSF	ÏçÕò¼¶Õþ¸®¼°ÊÂÒµµ¥Î»	111.656707	40.799108	130105	471	150104
B0GKJZXTG4	ÏçÕòÒÔÏÂ¼¶Õþ¸®¼°ÊÂÒµµ¥Î»	111.65219	40.798754	130106	471	150104
B0FFLJ2ULK	Õþ¸®»ú¹ØÏà¹Ø	111.653777	40.797268	130100	471	150104
B0G2XAJFER	ÏçÕòÒÔÏÂ¼¶Õþ¸®¼°ÊÂÒµµ¥Î»	111.64725	40.804972	130106	471	150103
B0GKJHYJJ0	ÏçÕòÒÔÏÂ¼¶Õþ¸®¼°ÊÂÒµµ¥Î»	111.647443	40.801825	130106	471	150104
B0G22UVCTJ	ÏçÕòÒÔÏÂ¼¶Õþ¸®¼°ÊÂÒµµ¥Î»	111.647228	40.805097	130106	471	150103
B0FFHQRFZ1	½»Í¨¹ÜÀí»ú¹¹	111.655597	40.803347	130601	471	150104
B01D70PETS	ÐÐÒµÐ­»á	111.653692	40.797288	130407	471	150104
B0FFKRQC6K	Ê¡Ö±Ï½ÊÐ¼¶Õþ¸®¼°ÊÂÒµµ¥Î»	111.825513	40.856387	130102	471	150105
B0FFHQ849Q	¹«°²¾¯²ì	111.821259	40.855269	130501	471	150105
B01D70OVKX	½»Í¨¹ÜÀí»ú¹¹	111.8229	40.856387	130601	471	150105
B01D70PAGQ	¹«¼ì·¨»ú¹Ø	111.826188	40.856487	130500	471	150105
B01D70OZKD	ÏçÕòÒÔÏÂ¼¶Õþ¸®¼°ÊÂÒµµ¥Î»	111.322133	40.228555	130106	471	150122
B01D70OWR2	ÏçÕòÒÔÏÂ¼¶Õþ¸®¼°ÊÂÒµµ¥Î»	111.322092	40.228462	130106	471	150122
B0FFL3HGJQ	ÏçÕòÒÔÏÂ¼¶Õþ¸®¼°ÊÂÒµµ¥Î»	111.893407	39.638378	130106	471	150124
B0H1PBDJF9	ÏçÕòÒÔÏÂ¼¶Õþ¸®¼°ÊÂÒµµ¥Î»	111.053701	40.581099	130106	471	150121
B0FFL2QIHB	ÏçÕòÒÔÏÂ¼¶Õþ¸®¼°ÊÂÒµµ¥Î»	111.885853	40.383666	130106	471	150123
B0H14O0J52	ÏçÕòÒÔÏÂ¼¶Õþ¸®¼°ÊÂÒµµ¥Î»	111.365558	40.758804	130106	471	150121
B0H1PYJS7R	ÏçÕòÒÔÏÂ¼¶Õþ¸®¼°ÊÂÒµµ¥Î»	110.849679	41.325919	130106	471	150125
B0GKJHX7VQ	ÏçÕòÒÔÏÂ¼¶Õþ¸®¼°ÊÂÒµµ¥Î»	111.663576	40.80094	130106	471	150104
B01D70RA2S	ÐÐÒµÐ­»á	111.660096	40.803461	130407	471	150104
B0GK2SHBSJ	ÏçÕò¼¶Õþ¸®¼°ÊÂÒµµ¥Î»	111.664721	40.803296	130105	471	150103
B0G1PKGGQ7	Õþ¸®¼°Éç»áÍÅÌåÏà¹Ø	111.657095	40.797637	130000	471	150104
B01D70PDWD	ÏçÕò¼¶Õþ¸®¼°ÊÂÒµµ¥Î»	111.664711	40.803344	130105	471	150103
B0FFL2HA54	ÏçÕòÒÔÏÂ¼¶Õþ¸®¼°ÊÂÒµµ¥Î»	111.660473	40.804409	130106	471	150104
B01D702ENB	²ÐÁª	111.663404	40.801401	130404	471	150104
B01D702EJO	ÏçÕòÒÔÏÂ¼¶Õþ¸®¼°ÊÂÒµµ¥Î»	111.663404	40.801401	130106	471	150104
B0FFKG3CMY	ÏçÕòÒÔÏÂ¼¶Õþ¸®¼°ÊÂÒµµ¥Î»	111.658255	40.804722	130106	471	150104
B0GUJ7T5QU	ÏçÕò¼¶Õþ¸®¼°ÊÂÒµµ¥Î»	111.658017	40.804484	130105	471	150104
B01D70PEZN	ÏçÕò¼¶Õþ¸®¼°ÊÂÒµµ¥Î»	111.659601	40.800857	130105	471	150104
B01D702B3O	ÏçÕò¼¶Õþ¸®¼°ÊÂÒµµ¥Î»	111.664711	40.803344	130105	471	150103
B0GKJAWY9W	ÏçÕòÒÔÏÂ¼¶Õþ¸®¼°ÊÂÒµµ¥Î»	111.658228	40.804645	130106	471	150104
B0GKVA22RM	ÏçÕòÒÔÏÂ¼¶Õþ¸®¼°ÊÂÒµµ¥Î»	111.663037	40.797135	130106	471	150104
B01D702K4R	Éç»áÖÎ°²»ú¹¹	111.663003	40.797113	130506	471	150104
B0GKJHYZ0A	ÏçÕòÒÔÏÂ¼¶Õþ¸®¼°ÊÂÒµµ¥Î»	111.666348	40.797519	130106	471	150104
B01D702JJD	²ÐÁª	111.663034	40.797137	130404	471	150104
B01D702FZA	¹«°²¾¯²ì	111.660377	40.799813	130501	471	150104
B0H14CUAHH	¹«°²¾¯²ì	111.662286	40.802654	130501	471	150104
B01D70PIYU	ÏçÕò¼¶Õþ¸®¼°ÊÂÒµµ¥Î»|Õþ¸®»ú¹¹¼°Éç»áÍÅÌå	111.664711	40.803344	130105|130106	471	150103
B0FFFRWX62	ÐÐÒµÐ­»á	111.662973	40.800019	130407	471	150104
B0FFKGBD2F	¹«°²¾¯²ì	111.661878	40.803837	130501	471	150104
B0FFKD0VZ1	Éç»áÖÎ°²»ú¹¹	111.658895	40.801406	130506	471	150104
B0FFLOLFPX	µØÊÐ¼¶Õþ¸®¼°ÊÂÒµµ¥Î»	111.666522	40.801257	130103	471	150104
B01D702K4I	ÏçÕòÒÔÏÂ¼¶Õþ¸®¼°ÊÂÒµµ¥Î»	111.663034	40.797137	130106	471	150104
B0FFLENBTA	µØÊÐ¼¶Õþ¸®¼°ÊÂÒµµ¥Î»	111.666197	40.801279	130103	471	150104
B0G25CTPJP	µØÊÐ¼¶Õþ¸®¼°ÊÂÒµµ¥Î»	111.665969	40.801222	130103	471	150104
B01D70PEJW	¹«¼ì·¨»ú¹Ø	111.659706	40.800854	130500	471	150104
B0FFKD1CKC	Éç»áÖÎ°²»ú¹¹	111.661111	40.797755	130506	471	150104
B0FFL2WXMK	Éç»áÖÎ°²»ú¹¹	111.666786	40.803576	130506	471	150104
B0FFFRX61A	ÐÐÒµÐ­»á	111.662973	40.800019	130407	471	150104
B0FFGKZ0AC	ÏçÕò¼¶Õþ¸®¼°ÊÂÒµµ¥Î»	111.659633	40.800718	130105	471	150104
B0FFL33PIA	¹«°²¾¯²ì	111.657654	40.804817	130501	471	150104
B0FFI97KG4	ÏçÕò¼¶Õþ¸®¼°ÊÂÒµµ¥Î»	111.659667	40.800752	130105	471	150104
B0FFKPF8RI	ÏçÕò¼¶Õþ¸®¼°ÊÂÒµµ¥Î»	111.659627	40.800734	130105	471	150104
B0FFKD1TU1	Éç»áÖÎ°²»ú¹¹	111.658333	40.797979	130506	471	150104
B0FFI979D1	ÏçÕò¼¶Õþ¸®¼°ÊÂÒµµ¥Î»	111.659574	40.800939	130105	471	150104
B0FFHPJCJH	ÇøÏØ¼¶Õþ¸®¼°ÊÂÒµµ¥Î»	111.657337	40.798763	130104	471	150104
B01D702K4N	ÏçÕòÒÔÏÂ¼¶Õþ¸®¼°ÊÂÒµµ¥Î»	111.663034	40.797137	130106	471	150104
B01D702ENK	ÏçÕòÒÔÏÂ¼¶Õþ¸®¼°ÊÂÒµµ¥Î»	111.663404	40.801401	130106	471	150104
B0FFJ02KUO	µØÊÐ¼¶Õþ¸®¼°ÊÂÒµµ¥Î»	111.66598	40.801225	130103	471	150104
B0HRC9MMMS	Õþ¸®»ú¹ØÏà¹Ø	111.664693	40.803147	130100	471	150103
B0FFH90FZV	ÏçÕò¼¶Õþ¸®¼°ÊÂÒµµ¥Î»	111.664626	40.803321	130105	471	150103
B0FFMHVMIQ	Éç»áÍÅÌåÏà¹Ø	111.659727	40.802311	130400	471	150104
B01D70PCWR	ÐÐÒµÐ­»á	111.660098	40.803452	130407	471	150104
B01D70P4A3	ÐÐÒµÐ­»á	111.662951	40.800355	130407	471	150104
B0G255VS6L	ÏçÕò¼¶Õþ¸®¼°ÊÂÒµµ¥Î»	111.664646	40.803325	130105	471	150103
B0GKJHYJB4	ÏçÕò¼¶Õþ¸®¼°ÊÂÒµµ¥Î»	111.659624	40.800714	130105	471	150104
B0HD67CK4H	ÐÐÒµÐ­»á	111.657612	40.801678	130407	471	150104
B0FFG2T7NB	ÐÐÒµÐ­»á	111.663114	40.800097	130407	471	150104
B0FFM3EFER	Õþ¸®»ú¹ØÏà¹Ø	111.664661	40.803308	130100	471	150103
B0GUVHVE4K	ÏçÕò¼¶Õþ¸®¼°ÊÂÒµµ¥Î»	111.659554	40.800865	130105	471	150104
B0FFJPF65H	¹¤ÉÌË°Îñ»ú¹¹	111.659646	40.800687	130700	471	150104
B0FFKD0XG1	ÏçÕò¼¶Õþ¸®¼°ÊÂÒµµ¥Î»	111.659587	40.800903	130105	471	150104
B0GRUZ6OID	ÏçÕò¼¶Õþ¸®¼°ÊÂÒµµ¥Î»	111.664724	40.80334	130105	471	150103
B0FFIQBGNU	Õþ¸®¼°Éç»áÍÅÌåÏà¹Ø	111.656894	40.799029	130000	471	150104
B01D702ENF	Éç»áÖÎ°²»ú¹¹	111.663404	40.801401	130506	471	150104
B01D70RAOD	ÏçÕò¼¶Õþ¸®¼°ÊÂÒµµ¥Î»	111.531658	40.764808	130105	471	150121
B01D70PA8S	ÏçÕòÒÔÏÂ¼¶Õþ¸®¼°ÊÂÒµµ¥Î»	111.52901	40.764795	130106	471	150121
B0H1PPGG7U	ÏçÕòÒÔÏÂ¼¶Õþ¸®¼°ÊÂÒµµ¥Î»	111.855587	40.883416	130106	471	150105
B0G3FUM2X9	ÏçÕòÒÔÏÂ¼¶Õþ¸®¼°ÊÂÒµµ¥Î»	111.855901	40.883141	130106	471	150105
B0FFKNRI1R	Éç»áÍÅÌåÏà¹Ø	111.571304	40.730924	130400	471	150104
B0FFH1E139	Ñé³µ³¡	111.568958	40.729646	130603	471	150104
B0FFI5N74L	ÏçÕòÒÔÏÂ¼¶Õþ¸®¼°ÊÂÒµµ¥Î»	111.570153	40.733361	130106	471	150104
B0FFGP7M6K	Ñé³µ³¡	111.568847	40.729619	130603	471	150104
B0H1PMMBI4	ÏçÕòÒÔÏÂ¼¶Õþ¸®¼°ÊÂÒµµ¥Î»	111.188071	40.420429	130106	471	150122
B0H1PYK9PS	ÏçÕòÒÔÏÂ¼¶Õþ¸®¼°ÊÂÒµµ¥Î»	111.420038	40.621673	130106	471	150121
B0FFKYE5FV	¹«°²¾¯²ì	111.700564	40.687646	130501	471	150104
B0FFL2SSKZ	ÏçÕòÒÔÏÂ¼¶Õþ¸®¼°ÊÂÒµµ¥Î»	111.70056	40.687641	130106	471	150104
B0G0Z7ZLFZ	Õþ¸®¼°Éç»áÍÅÌåÏà¹Ø	111.007401	40.697205	130000	471	150121
B0H1PNA6Z7	ÏçÕòÒÔÏÂ¼¶Õþ¸®¼°ÊÂÒµµ¥Î»	111.578292	40.222469	130106	471	150123
B0H1PYKILX	ÏçÕòÒÔÏÂ¼¶Õþ¸®¼°ÊÂÒµµ¥Î»	111.20415	40.306215	130106	471	150122
B0FFL3HYP6	ÏçÕòÒÔÏÂ¼¶Õþ¸®¼°ÊÂÒµµ¥Î»	111.298458	40.616569	130106	471	150121
B0FFKGL2VK	µØÊÐ¼¶Õþ¸®¼°ÊÂÒµµ¥Î»|Éú»î·þÎñ	111.706507	40.789609	130103|071600	471	150105
B0FFIBKAU5	¹«°²¾¯²ì	111.83603	40.902002	130501	471	150102
B0HBGRFDZI	Ïû·À»ú¹Ø	111.835797	40.902461	130504	471	150102
B0FFG8RN0D	Ïû·À»ú¹Ø	111.836085	40.902417	130504	471	150102
B0H6LYAWRM	Éç»áÖÎ°²»ú¹¹	111.418211	40.033679	130506	471	150124
B01D7025SN	ÐÐÒµÐ­»á	111.691115	40.857839	130407	471	150102
B0FFKDW9YT	Õþ¸®¼°Éç»áÍÅÌåÏà¹Ø	111.688777	40.85893	130000	471	150102
B0HASZ8H8R	¹¤ÉÌ²¿ÃÅ	111.687475	40.8656	130701	471	150102
B0FFI8RTEK	¹¤ÉÌ²¿ÃÅ	111.687235	40.865446	130701	471	150102
B0FFJRWZN4	Õþ¸®»ú¹ØÏà¹Ø	111.690384	40.857472	130100	471	150102
B0G0FU9LD6	Õþ¸®»ú¹ØÏà¹Ø	111.69073	40.864963	130100	471	150102
B01D70RBAK	Õþ¸®»ú¹ØÏà¹Ø	111.695388	40.860567	130100	471	150102
B0FFGB5604	ÃñÖ÷µ³ÅÉ	111.687454	40.858374	130300	471	150102
B0G2UZ24RU	Éç»áÖÎ°²»ú¹¹	111.688988	40.858195	130506	471	150102
B0FFG9AMUF	ÐÐÒµÐ­»á	111.687101	40.86557	130407	471	150102
B0FFI8RSK9	Ïû·ÑÕßÐ­»á	111.687231	40.865447	130406	471	150102
B0H1PYK0OP	ÏçÕòÒÔÏÂ¼¶Õþ¸®¼°ÊÂÒµµ¥Î»	111.353264	40.264613	130106	471	150122
B0H1PNALB6	ÏçÕòÒÔÏÂ¼¶Õþ¸®¼°ÊÂÒµµ¥Î»	111.580636	40.248298	130106	471	150123
B0FFKQWG7O	ÏçÕòÒÔÏÂ¼¶Õþ¸®¼°ÊÂÒµµ¥Î»	111.554812	40.339358	130106	471	150123
B0H1PN9F3M	ÏçÕòÒÔÏÂ¼¶Õþ¸®¼°ÊÂÒµµ¥Î»	111.867376	40.870359	130106	471	150105
B0H1PGJ3BG	ÏçÕòÒÔÏÂ¼¶Õþ¸®¼°ÊÂÒµµ¥Î»	111.746094	39.663565	130106	471	150124
B0GUC78JHG	Õþ¸®¼°Éç»áÍÅÌåÏà¹Ø	111.873099	40.867445	130000	471	150105
B0H1PK985T	ÏçÕòÒÔÏÂ¼¶Õþ¸®¼°ÊÂÒµµ¥Î»	111.700474	40.606691	130106	471	150121
B01D70PAK7	ÏçÕòÒÔÏÂ¼¶Õþ¸®¼°ÊÂÒµµ¥Î»	111.120943	40.738449	130106	471	150121
B01D70P8X3	Õþ¸®»ú¹ØÏà¹Ø|¹«Ë¾ÆóÒµ	111.119913	40.742853	130100|170000	471	150121
B0GD3D2O8E	¼ì²ìÔº	111.759477	40.796316	130502	471	150105
B0FFJITCU8	ÐÐÒµÐ­»á	111.760397	40.795932	130407	471	150105
B0G3ORCWI3	ÏçÕòÒÔÏÂ¼¶Õþ¸®¼°ÊÂÒµµ¥Î»	111.120931	40.738439	130106	471	150121
B0G3O7CV9C	ÏçÕòÒÔÏÂ¼¶Õþ¸®¼°ÊÂÒµµ¥Î»	111.120921	40.738464	130106	471	150121
B01D70PAK6	ÏçÕòÒÔÏÂ¼¶Õþ¸®¼°ÊÂÒµµ¥Î»	111.120922	40.738461	130106	471	150121
B0H1PBA1WY	ÏçÕòÒÔÏÂ¼¶Õþ¸®¼°ÊÂÒµµ¥Î»	111.825742	40.596209	130106	471	150123
B0H14O01CS	ÏçÕòÒÔÏÂ¼¶Õþ¸®¼°ÊÂÒµµ¥Î»	111.552741	40.644281	130106	471	150121
B0H1PGIRT0	ÏçÕòÒÔÏÂ¼¶Õþ¸®¼°ÊÂÒµµ¥Î»	111.660455	41.276676	130106	471	150125
B0H1PBDYZP	ÏçÕòÒÔÏÂ¼¶Õþ¸®¼°ÊÂÒµµ¥Î»	111.417176	40.69952	130106	471	150121
B0FFICL2TD	ÏçÕòÒÔÏÂ¼¶Õþ¸®¼°ÊÂÒµµ¥Î»	112.073537	40.745198	130106	471	150105
B0H1PGHGOM	ÏçÕòÒÔÏÂ¼¶Õþ¸®¼°ÊÂÒµµ¥Î»	112.111613	40.760034	130106	471	150105
B0H1PGGXIF	ÏçÕòÒÔÏÂ¼¶Õþ¸®¼°ÊÂÒµµ¥Î»	111.730175	39.761437	130106	471	150124
B0H141X8TO	ÏçÕòÒÔÏÂ¼¶Õþ¸®¼°ÊÂÒµµ¥Î»	111.040871	40.692476	130106	471	150121
B01D70P8Y3	Õþ¸®»ú¹ØÏà¹Ø	111.795233	40.371529	130100	471	150123
B0G3F7MSJC	Éç»áÍÅÌåÏà¹Ø	111.789517	40.3766	130400	471	150123
B01D70OVQQ	ÏçÕò¼¶Õþ¸®¼°ÊÂÒµµ¥Î»	111.717113	39.759057	130105	471	150124
B01D70OVQP	ÏçÕò¼¶Õþ¸®¼°ÊÂÒµµ¥Î»	111.71711	39.759057	130105	471	150124
B01D70OZ48	ÏçÕò¼¶Õþ¸®¼°ÊÂÒµµ¥Î»	111.717109	39.759053	130105	471	150124
B0GUJZQ9X6	ÏçÕò¼¶Õþ¸®¼°ÊÂÒµµ¥Î»	111.717074	39.759049	130105	471	150124
B01D70OVQL	¹«¼ì·¨»ú¹Ø	111.719229	39.75785	130500	471	150124
B0FFK0IJEC	Õþ¸®¼°Éç»áÍÅÌåÏà¹Ø	111.717142	39.759185	130000	471	150124
B01D70OZ47	ÏçÕòÒÔÏÂ¼¶Õþ¸®¼°ÊÂÒµµ¥Î»	111.718089	39.759061	130106	471	150124
B01D70OVQO	ÏçÕòÒÔÏÂ¼¶Õþ¸®¼°ÊÂÒµµ¥Î»	111.718089	39.75906	130106	471	150124
B0FFL3V1PG	ÏçÕòÒÔÏÂ¼¶Õþ¸®¼°ÊÂÒµµ¥Î»	111.791964	39.899944	130106	471	150124
B0FFGZF730	·¨Ôº	111.241785	40.272116	130503	471	150122
B0FFIZS1Q2	·¨Ôº	111.241842	40.271962	130503	471	150122
B0FFGXUARX	¹«°²¾¯²ì	111.241895	40.270747	130501	471	150122
B0FFHO5O5W	ÇøÏØ¼¶Õþ¸®¼°ÊÂÒµµ¥Î»	111.242549	40.272492	130104	471	150122
B0GKA74IQU	¹«°²¾¯²ì	111.245636	40.270573	130501	471	150122
B0FFKMZZWD	ÇøÏØ¼¶Õþ¸®¼°ÊÂÒµµ¥Î»	111.245821	40.271805	130104	471	150122
B0FFFPLH0O	ÇøÏØ¼¶Õþ¸®¼°ÊÂÒµµ¥Î»	111.245477	40.270467	130104	471	150122
B0G221Y6QE	Õþ¸®»ú¹ØÏà¹Ø	111.245529	40.27082	130100	471	150122
B0FFHJCM5B	¼ì²ìÔº	111.241897	40.273041	130502	471	150122
B0FFL55UTK	Õþ¸®»ú¹ØÏà¹Ø	111.245944	40.272956	130100	471	150122
B0FFJE4I1P	¹¤ÉÌË°Îñ»ú¹¹	111.245419	40.270773	130700	471	150122
B0FFH1MC5U	Õþ¸®»ú¹ØÏà¹Ø	111.245773	40.272645	130100	471	150122
B0FFJPEY2C	Õþ¸®¼°Éç»áÍÅÌåÏà¹Ø	111.241864	40.273185	130000	471	150122
B0GRDUJRPX	Éç»áÍÅÌåÏà¹Ø	111.2386	40.2708	130400	471	150122
B0FFGYG434	Õþ¸®»ú¹ØÏà¹Ø	111.245899	40.272838	130100	471	150122
B0FFGYGAH5	¹¤ÉÌË°Îñ»ú¹¹	111.242549	40.272501	130700	471	150122
B0FFHGQFM1	ÇøÏØ¼¶Õþ¸®¼°ÊÂÒµµ¥Î»	111.245851	40.270729	130104	471	150122
B0FFKIRIDY	Õþ¸®¼°Éç»áÍÅÌåÏà¹Ø	111.245191	40.272505	130000	471	150122
B0FFL20ZR1	Õþ¸®¼°Éç»áÍÅÌåÏà¹Ø	111.245534	40.270664	130000	471	150122
B0FFKO31E5	ÏçÕòÒÔÏÂ¼¶Õþ¸®¼°ÊÂÒµµ¥Î»	111.240349	40.268376	130106	471	150122
B0FFIMSDQ3	¹«¼ì·¨»ú¹Ø	111.245952	40.272377	130500	471	150122
B0H1PMMMMO	ÏçÕòÒÔÏÂ¼¶Õþ¸®¼°ÊÂÒµµ¥Î»	111.68409	39.761165	130106	471	150124
B0H1PGIY1T	ÏçÕòÒÔÏÂ¼¶Õþ¸®¼°ÊÂÒµµ¥Î»	111.549932	40.685617	130106	471	150121
B0GR39L2QN	¹«°²¾¯²ì	111.804836	40.376865	130501	471	150123
B01D70OVPK	ÇøÏØ¼¶Õþ¸®¼°ÊÂÒµµ¥Î»	111.687976	39.908596	130104	471	150124
B0HUBACJNT	ÇøÏØ¼¶Õþ¸®¼°ÊÂÒµµ¥Î»	111.688006	39.908512	130104	471	150124
B01D701358	ÇøÏØ¼¶Õþ¸®¼°ÊÂÒµµ¥Î»	111.688582	39.908301	130104	471	150124
B0FFM3GNQA	ÇøÏØ¼¶Õþ¸®¼°ÊÂÒµµ¥Î»	111.688759	39.908301	130104	471	150124
B01D70135A	ÇøÏØ¼¶Õþ¸®¼°ÊÂÒµµ¥Î»	111.687063	39.908607	130104	471	150124
B0FFLJUH88	Õþ¸®»ú¹ØÏà¹Ø	111.687886	39.908634	130100	471	150124
B01D701ZOG	ÇøÏØ¼¶Õþ¸®¼°ÊÂÒµµ¥Î»	111.688583	39.908301	130104	471	150124
B01D70RCOE	ÇøÏØ¼¶Õþ¸®¼°ÊÂÒµµ¥Î»	111.687022	39.908607	130104	471	150124
B0FFGBO0SB	ÇøÏØ¼¶Õþ¸®¼°ÊÂÒµµ¥Î»	111.688578	39.908306	130104	471	150124
B01D701354	ÇøÏØ¼¶Õþ¸®¼°ÊÂÒµµ¥Î»	111.6907	39.906891	130104	471	150124
B01D701RFZ	¹«°²¾¯²ì	111.636804	40.81357	130501	471	150103
B01D7027GH	½»Í¨¹ÜÀí»ú¹¹	111.628239	40.810622	130601	471	150103
B0HD27E892	½»Í¨¹ÜÀí»ú¹¹	111.628352	40.810235	130601	471	150103
B0G39SMV8M	Õþ¸®»ú¹ØÏà¹Ø	111.634357	40.813409	130100	471	150103
B01D702C14	Éç»áÖÎ°²»ú¹¹	111.632804	40.813055	130506	471	150103
B0H1PBCO8J	ÏçÕòÒÔÏÂ¼¶Õþ¸®¼°ÊÂÒµµ¥Î»	111.628153	40.810007	130106	471	150103
B0FFIDDYGI	Õþ¸®»ú¹ØÏà¹Ø	111.634218	40.808699	130100	471	150103
B0FFF3XVX5	ÏçÕòÒÔÏÂ¼¶Õþ¸®¼°ÊÂÒµµ¥Î»	111.634169	40.813338	130106	471	150103
B0FFKKZ5GO	ÏçÕòÒÔÏÂ¼¶Õþ¸®¼°ÊÂÒµµ¥Î»	111.632238	40.807885	130106	471	150103
B0H6HHFRS6	ÏçÕòÒÔÏÂ¼¶Õþ¸®¼°ÊÂÒµµ¥Î»	111.634508	40.813534	130106	471	150103
B0FFL7JGLW	ÏçÕòÒÔÏÂ¼¶Õþ¸®¼°ÊÂÒµµ¥Î»	111.157548	40.3174	130106	471	150122
B0H141WAN8	ÏçÕòÒÔÏÂ¼¶Õþ¸®¼°ÊÂÒµµ¥Î»	111.063776	40.728588	130106	471	150121
B0FFKMFT1X	Õþ¸®¼°Éç»áÍÅÌåÏà¹Ø	112.08596	40.88794	130000	471	150105
B0FFKTN17U	ÏçÕòÒÔÏÂ¼¶Õþ¸®¼°ÊÂÒµµ¥Î»	112.085969	40.887967	130106	471	150105
B0HUYHS95M	Éç»áÖÎ°²»ú¹¹	111.688669	40.720262	130506	471	150104
B0FFKHDN9A	ÏçÕòÒÔÏÂ¼¶Õþ¸®¼°ÊÂÒµµ¥Î»	111.686978	40.725976	130106	471	150104
B0G3XSDZL8	ÏçÕòÒÔÏÂ¼¶Õþ¸®¼°ÊÂÒµµ¥Î»	111.687141	40.726004	130106	471	150104
B0G3F7MTA7	ÏçÕòÒÔÏÂ¼¶Õþ¸®¼°ÊÂÒµµ¥Î»	111.687036	40.725985	130106	471	150104
B01D70177L	ÏçÕòÒÔÏÂ¼¶Õþ¸®¼°ÊÂÒµµ¥Î»	111.687094	40.725993	130106	471	150104
B01D701393	ÇøÏØ¼¶Õþ¸®¼°ÊÂÒµµ¥Î»	111.701166	40.792508	130104	471	150105
B0FFHHB3M2	µØÊÐ¼¶Õþ¸®¼°ÊÂÒµµ¥Î»	111.706564	40.789691	130103	471	150105
B01D701394	ÇøÏØ¼¶Õþ¸®¼°ÊÂÒµµ¥Î»	111.701845	40.792116	130104	471	150105
B01D701UPK	ÇøÏØ¼¶Õþ¸®¼°ÊÂÒµµ¥Î»	111.701857	40.792106	130104	471	150105
B01D701390	ÇøÏØ¼¶Õþ¸®¼°ÊÂÒµµ¥Î»	111.701857	40.792116	130104	471	150105
B01D70OZ36	ÏçÕòÒÔÏÂ¼¶Õþ¸®¼°ÊÂÒµµ¥Î»	112.116166	40.901312	130106	471	150105
B01D70OVOF	ÏçÕòÒÔÏÂ¼¶Õþ¸®¼°ÊÂÒµµ¥Î»	112.116171	40.901313	130106	471	150105
B01D70RBHQ	¹«Ö¤¼ø¶¨»ú¹¹|Õþ¸®»ú¹¹¼°Éç»áÍÅÌå	111.69906	40.795929	130505|130102	471	150105
B0FFJBBTNF	¹¤ÉÌË°Îñ»ú¹¹	111.704572	40.792931	130700	471	150105
B0FFKGLLW5	ÇøÏØ¼¶Õþ¸®¼°ÊÂÒµµ¥Î»	111.70669	40.78975	130104	471	150105
B0HUUCR7HO	ÐÐÒµÐ­»á	111.70257	40.795438	130407	471	150105
B0FFJMCE76	Õþ¸®¼°Éç»áÍÅÌåÏà¹Ø	111.704678	40.792971	130000	471	150105
B0HU370BTV	Õþ¸®¼°Éç»áÍÅÌåÏà¹Ø	111.706544	40.789665	130000	471	150105
B0HAY50BE8	´ÈÉÆ»ú¹¹	111.700622	40.789993	130408	471	150105
B0GK1C0PZF	ÏçÕò¼¶Õþ¸®¼°ÊÂÒµµ¥Î»	111.698512	40.789238	130105	471	150105
B0FFICTHOL	Ê¡Ö±Ï½ÊÐ¼¶Õþ¸®¼°ÊÂÒµµ¥Î»	111.700672	40.791414	130102	471	150105
B0FFFSH2BB	Õþ¸®»ú¹ØÏà¹Ø	111.701243	40.792609	130100	471	150105
B0FFFPHAB9	Õþ¸®»ú¹ØÏà¹Ø	111.701407	40.792544	130100	471	150105
B01D70QLRX	Õþ¸®»ú¹ØÏà¹Ø	111.70125	40.792609	130100	471	150105
B01D70QFJU	Õþ¸®»ú¹ØÏà¹Ø	111.701243	40.792609	130100	471	150105
B0FFHOIJ5N	Ñé³µ³¡	111.701211	40.793641	130603	471	150105
B0FFFPE10P	Õþ¸®»ú¹ØÏà¹Ø	111.701249	40.792611	130100	471	150105
B0FFG6YBRU	ÇøÏØ¼¶Õþ¸®¼°ÊÂÒµµ¥Î»	111.701662	40.792686	130104	471	150105
B01D70RBHR	Ê¡Ö±Ï½ÊÐ¼¶Õþ¸®¼°ÊÂÒµµ¥Î»	111.700386	40.796126	130102	471	150105
B0FFG6YBT3	ÇøÏØ¼¶Õþ¸®¼°ÊÂÒµµ¥Î»	111.701726	40.792856	130104	471	150105
B0G2J6FMSE	Õþ¸®»ú¹ØÏà¹Ø	111.700284	40.790971	130100	471	150105
B0FFF9Y6W8	¹«Ö¤¼ø¶¨»ú¹¹	111.700983	40.789418	130505	471	150105
B0FFJVLPL4	¹¤ÉÌË°Îñ»ú¹¹	111.704644	40.792958	130700	471	150105
B0FFHM7NV0	ÇøÏØ¼¶Õþ¸®¼°ÊÂÒµµ¥Î»	111.706571	40.789623	130104	471	150105
B0FFKXMNSR	ÏçÕòÒÔÏÂ¼¶Õþ¸®¼°ÊÂÒµµ¥Î»	111.153117	40.385481	130106	471	150122
B0FFJKBVP7	Õþ¸®»ú¹ØÏà¹Ø|¹«Ë¾ÆóÒµ	111.351319	40.195615	130100|170200	471	150122
B0HD1A4I6A	µØÊÐ¼¶Õþ¸®¼°ÊÂÒµµ¥Î»	111.671395	40.809988	130103	471	150103
B0H1K755E6	Ê¡Ö±Ï½ÊÐ¼¶Õþ¸®¼°ÊÂÒµµ¥Î»	111.672218	40.816768	130102	471	150102
B0FFJNDGXL	Õþ¸®»ú¹ØÏà¹Ø	111.669644	40.810092	130100	471	150103
B01D702D1I	Éç»áÍÅÌåÏà¹Ø	111.671252	40.810397	130400	471	150103
B0HBKXSV32	Õþ¸®¼°Éç»áÍÅÌåÏà¹Ø	111.673882	40.81241	130000	471	150105
B0FFIZAZJB	¹«°²¾¯²ì	111.668039	40.815237	130501	471	150103
B0HG0PVQS7	Õþ¸®»ú¹ØÏà¹Ø	111.672662	40.815023	130100	471	150102
B0FFI98E0Q	ÏçÕòÒÔÏÂ¼¶Õþ¸®¼°ÊÂÒµµ¥Î»	111.670884	40.808585	130106	471	150103
B0GR91TDGI	Éç»áÍÅÌåÏà¹Ø	111.669708	40.808918	130400	471	150103
B01D702SYC	ÏçÕòÒÔÏÂ¼¶Õþ¸®¼°ÊÂÒµµ¥Î»	111.674318	40.81553	130106	471	150102
B01D702SY5	ÏçÕòÒÔÏÂ¼¶Õþ¸®¼°ÊÂÒµµ¥Î»	111.674318	40.81553	130106	471	150102
B0FFG1PVM1	Éç»áÍÅÌåÏà¹Ø	111.669993	40.815452	130400	471	150103
B01D70PD0B	µØÊÐ¼¶Õþ¸®¼°ÊÂÒµµ¥Î»	111.671005	40.808622	130103	471	150103
B0FFL037L7	Õþ¸®»ú¹ØÏà¹Ø	111.67491	40.813101	130100	471	150102
B01D70P49E	ÍâµØÕþ¸®°ì	111.674412	40.807495	130107	471	150103
B0FFHGOXJ5	ÐÐÒµÐ­»á|¹ºÎï·þÎñ	111.663335	40.826464	130407|061200	471	150102
B01D70P5CE	ÐÐÒµÐ­»á	111.674402	40.807389	130407	471	150103
B0G0YZJHAL	¹¤ÉÌË°Îñ»ú¹¹	111.674498	40.816734	130700	471	150102
B0FFG4B2D4	Éç»áÖÎ°²»ú¹¹	111.674899	40.813078	130506	471	150102
B01D70P4SF	µØÊÐ¼¶Õþ¸®¼°ÊÂÒµµ¥Î»	111.672272	40.813574	130103	471	150102
B0G0GAI5YK	Éç»áÍÅÌåÏà¹Ø	111.669975	40.81555	130400	471	150103
B0FFFRW11X	ÐÐÒµÐ­»á	111.674694	40.816349	130407	471	150102
B0GK0A9K40	ÏçÕòÒÔÏÂ¼¶Õþ¸®¼°ÊÂÒµµ¥Î»	111.670857	40.808619	130106	471	150103
B0GK3SV43Y	ÏçÕòÒÔÏÂ¼¶Õþ¸®¼°ÊÂÒµµ¥Î»	111.674125	40.815633	130106	471	150102
B01D702SUC	ºìÊ®×Ö»á	111.674318	40.81553	130405	471	150102
B0GK0A94J1	ÏçÕòÒÔÏÂ¼¶Õþ¸®¼°ÊÂÒµµ¥Î»	111.670001	40.815504	130106	471	150103
B01D70P3OZ	ÐÐÒµÐ­»á	111.675302	40.808224	130407	471	150105
B01D701304	ÏçÕò¼¶Õþ¸®¼°ÊÂÒµµ¥Î»	111.795447	40.750712	130105	471	150105
B01D701302	ÏçÕò¼¶Õþ¸®¼°ÊÂÒµµ¥Î»	111.795446	40.750712	130105	471	150105
B0FFKZ6LDT	ÏçÕòÒÔÏÂ¼¶Õþ¸®¼°ÊÂÒµµ¥Î»	111.818984	40.785198	130106	471	150105
B0FFHXR1II	ÇøÏØ¼¶Õþ¸®¼°ÊÂÒµµ¥Î»	111.613853	40.811305	130104	471	150103
B0FFKGJV9J	¹«°²¾¯²ì	111.616236	40.810273	130501	471	150103
B0G3JC7TPN	ÏçÕò¼¶Õþ¸®¼°ÊÂÒµµ¥Î»	111.613699	40.812489	130105	471	150103
B01D701389	µØÊÐ¼¶Õþ¸®¼°ÊÂÒµµ¥Î»	111.610918	40.816029	130103	471	150103
B0FFI9KK3S	µØÊÐ¼¶Õþ¸®¼°ÊÂÒµµ¥Î»	111.610499	40.815501	130103	471	150103
B0FFGTHVS9	¹«°²¾¯²ì	111.611726	40.807213	130501	471	150103
B0H1A52ZTY	Õþ¸®»ú¹ØÏà¹Ø	111.615413	40.813181	130100	471	150103
B0G136XEV0	Õþ¸®»ú¹ØÏà¹Ø	111.612246	40.80747	130100	471	150103
B0FFKKZ6DJ	¹¤ÉÌË°Îñ»ú¹¹	111.612233	40.807483	130700	471	150103
B0FFKKWTUH	Ïû·À»ú¹Ø	111.611279	40.807535	130504	471	150103
B0G259YCSL	Ïû·À»ú¹Ø	111.611141	40.807455	130504	471	150103
B01D7012B5	Õþ¸®»ú¹ØÏà¹Ø|Õþ¸®»ú¹¹¼°Éç»áÍÅÌå	111.612271	40.807487	130100|130400	471	150103
B01D7029M6	Õþ¸®»ú¹ØÏà¹Ø	111.612221	40.807454	130100	471	150103
B0FFJRVEVU	ÏçÕòÒÔÏÂ¼¶Õþ¸®¼°ÊÂÒµµ¥Î»	111.87818	40.846627	130106	471	150105
B0G04Z8GRT	ÏçÕòÒÔÏÂ¼¶Õþ¸®¼°ÊÂÒµµ¥Î»	111.878178	40.846605	130106	471	150105
B01D700712	¹«°²¾¯²ì	111.828904	40.401796	130501	471	150123
B0G3ORC219	Éç»áÍÅÌåÏà¹Ø	110.861329	40.637582	130400	471	150121
B0FFKP0PXX	ÏçÕòÒÔÏÂ¼¶Õþ¸®¼°ÊÂÒµµ¥Î»	112.235284	40.273465	130106	471	150123
B01D703DLW	¼ì²ìÔº	111.827737	40.40207	130502	471	150123
B0FFIZYILH	ÇøÏØ¼¶Õþ¸®¼°ÊÂÒµµ¥Î»	111.830255	40.401	130104	471	150123
B0G3FSHI0I	ÇøÏØ¼¶Õþ¸®¼°ÊÂÒµµ¥Î»	111.830153	40.40125	130104	471	150123
B0G2NA1UVZ	¼ì²ìÔº	111.827627	40.401858	130502	471	150123
B0FFLCV45J	¹«¼ì·¨»ú¹Ø	111.828845	40.401884	130500	471	150123
B0G0K1TRF1	¹«¼ì·¨»ú¹Ø	111.827763	40.402149	130500	471	150123
B0FFI2F25P	Éç»áÍÅÌåÏà¹Ø	111.834618	40.400654	130400	471	150123
B0FFIZMTUO	Õþ¸®»ú¹ØÏà¹Ø	112.110213	40.243338	130100	471	150123
B0GUJUPWLN	Õþ¸®¼°Éç»áÍÅÌåÏà¹Ø	112.111285	40.243956	130000	471	150123
B01D70P9BM	ÏçÕòÒÔÏÂ¼¶Õþ¸®¼°ÊÂÒµµ¥Î»	112.109708	40.243155	130106	471	150123
B0FFL4AIA6	ÏçÕòÒÔÏÂ¼¶Õþ¸®¼°ÊÂÒµµ¥Î»	110.69777	40.965046	130106	471	150125
B01D70P96S	ÏçÕòÒÔÏÂ¼¶Õþ¸®¼°ÊÂÒµµ¥Î»	112.109708	40.243153	130106	471	150123
B01D701CJ0	ÏçÕò¼¶Õþ¸®¼°ÊÂÒµµ¥Î»	112.110289	40.243366	130105	471	150123
B01D70P981	ÇøÏØ¼¶Õþ¸®¼°ÊÂÒµµ¥Î»	111.662915	39.915353	130104	471	150124
B0GUO18SH2	ÇøÏØ¼¶Õþ¸®¼°ÊÂÒµµ¥Î»	111.662484	39.915537	130104	471	150124
B0FFL32ZVM	Õþ¸®¼°Éç»áÍÅÌåÏà¹Ø	111.663041	39.915308	130000	471	150124
B0G35SVEJS	ÏçÕòÒÔÏÂ¼¶Õþ¸®¼°ÊÂÒµµ¥Î»	111.664799	39.914051	130106	471	150124
B0FFKVFFYS	ÏçÕòÒÔÏÂ¼¶Õþ¸®¼°ÊÂÒµµ¥Î»	111.664831	39.914015	130106	471	150124
B0FFL1LHE8	ÏçÕòÒÔÏÂ¼¶Õþ¸®¼°ÊÂÒµµ¥Î»	111.802396	39.969939	130106	471	150124
B0FFFZFRUF	¹«°²¾¯²ì	111.68484	40.840703	130501	471	150102
B01D7026VA	¹²ÇàÍÅ	111.683015	40.844487	130401	471	150102
B0FFKJXC7B	¹«°²¾¯²ì	111.68231	40.841123	130501	471	150102
B0FFH309M2	¹«°²¾¯²ì	111.681388	40.843132	130501	471	150102
B0FFMH3SS0	Õþ¸®¼°Éç»áÍÅÌåÏà¹Ø	111.683646	40.837763	130000	471	150102
B0FFG173GA	Éç»áÍÅÌåÏà¹Ø	111.681406	40.843952	130400	471	150102
B0FFHX2Q9E	Õþ¸®¼°Éç»áÍÅÌåÏà¹Ø	111.680466	40.84367	130000	471	150102
B0FFL04JR1	¹«¼ì·¨»ú¹Ø	111.684625	40.839585	130500	471	150102
B0FFG2SZAE	ÐÐÒµÐ­»á	111.685423	40.844763	130407	471	150102
B0H64HI719	ÏçÕòÒÔÏÂ¼¶Õþ¸®¼°ÊÂÒµµ¥Î»	111.682922	40.840948	130106	471	150102
B0FFKDM0QF	Ê¡Ö±Ï½ÊÐ¼¶Õþ¸®¼°ÊÂÒµµ¥Î»	111.677089	40.838683	130102	471	150102
B0G2UD2CBO	ÐÐÒµÐ­»á	111.678341	40.843514	130407	471	150102
B0H64HHCFB	ÏçÕòÒÔÏÂ¼¶Õþ¸®¼°ÊÂÒµµ¥Î»	111.678347	40.83915	130106	471	150102
B0H1PYKNDD	ÏçÕòÒÔÏÂ¼¶Õþ¸®¼°ÊÂÒµµ¥Î»	111.061975	40.682227	130106	471	150121
B0G3X5E8E5	¹«°²¾¯²ì|¿Æ½ÌÎÄ»¯·þÎñ	111.696101	40.870517	130501|141400	471	150102
B0H1PMLHWQ	ÏçÕòÒÔÏÂ¼¶Õþ¸®¼°ÊÂÒµµ¥Î»	111.251093	40.480658	130106	471	150122
B0H1PMN0YD	ÏçÕòÒÔÏÂ¼¶Õþ¸®¼°ÊÂÒµµ¥Î»	111.691743	39.906006	130106	471	150124
B0H14O0D5L	ÏçÕòÒÔÏÂ¼¶Õþ¸®¼°ÊÂÒµµ¥Î»	111.691746	39.906006	130106	471	150124
B0FFMEQTOQ	¹«°²¾¯²ì	111.782508	40.050253	130501	471	150124
B01D7012E5	ÏçÕò¼¶Õþ¸®¼°ÊÂÒµµ¥Î»	111.782327	40.050492	130105	471	150124
B0G23OF7EF	ÏçÕò¼¶Õþ¸®¼°ÊÂÒµµ¥Î»	111.782586	40.050111	130105	471	150124
B0GRH5UUG7	ÏçÕò¼¶Õþ¸®¼°ÊÂÒµµ¥Î»	111.781903	40.050924	130105	471	150124
B0GK1HWKTS	ÏçÕò¼¶Õþ¸®¼°ÊÂÒµµ¥Î»	111.781537	40.051079	130105	471	150124
B0G0BZ0LUP	Õþ¸®¼°Éç»áÍÅÌåÏà¹Ø	111.782553	40.05017	130000	471	150124
B0G0BS162V	ÏçÕò¼¶Õþ¸®¼°ÊÂÒµµ¥Î»	111.782371	40.050547	130105	471	150124
B0FFLD7AAP	ÏçÕòÒÔÏÂ¼¶Õþ¸®¼°ÊÂÒµµ¥Î»	111.781967	40.05286	130106	471	150124
B01D701S8N	ÏçÕò¼¶Õþ¸®¼°ÊÂÒµµ¥Î»	111.782316	40.050492	130105	471	150124
B01D7012E6	ÏçÕò¼¶Õþ¸®¼°ÊÂÒµµ¥Î»	111.782362	40.050577	130105	471	150124
B0H1PYIL7D	ÏçÕòÒÔÏÂ¼¶Õþ¸®¼°ÊÂÒµµ¥Î»	110.745468	41.302805	130106	471	150125
B0FFHG6G2T	ÏçÕòÒÔÏÂ¼¶Õþ¸®¼°ÊÂÒµµ¥Î»	111.59887	40.810337	130106	471	150103
B0HA99CW3B	ÏçÕòÒÔÏÂ¼¶Õþ¸®¼°ÊÂÒµµ¥Î»	111.598837	40.81037	130106	471	150103
B0FFL6ES8P	Õþ¸®»ú¹ØÏà¹Ø	111.605051	40.808118	130100	471	150103
B0G3J55Y3L	ÏçÕòÒÔÏÂ¼¶Õþ¸®¼°ÊÂÒµµ¥Î»	111.598729	40.81053	130106	471	150103
B0GKV54CT6	ÏçÕòÒÔÏÂ¼¶Õþ¸®¼°ÊÂÒµµ¥Î»	111.598928	40.810383	130106	471	150103
B0FFIBDR0H	ÏçÕòÒÔÏÂ¼¶Õþ¸®¼°ÊÂÒµµ¥Î»	111.605242	40.807903	130106	471	150103
B0GKV545BD	ÏçÕòÒÔÏÂ¼¶Õþ¸®¼°ÊÂÒµµ¥Î»	111.605233	40.807875	130106	471	150103
B0HACHW0UM	Éç»áÍÅÌåÏà¹Ø	111.826695	40.715739	130400	471	150105
B0H1PYK37S	ÏçÕòÒÔÏÂ¼¶Õþ¸®¼°ÊÂÒµµ¥Î»	111.442845	40.564197	130106	471	150122
B0G1ZO6K0L	¹«°²¾¯²ì	111.40054	40.751322	130501	471	150121
B01D70QHB9	ÏçÕòÒÔÏÂ¼¶Õþ¸®¼°ÊÂÒµµ¥Î»	111.397301	40.751039	130106	471	150121
B0H1D5N085	ÏçÕòÒÔÏÂ¼¶Õþ¸®¼°ÊÂÒµµ¥Î»	111.397261	40.751038	130106	471	150121
B01D703BX8	ÏçÕòÒÔÏÂ¼¶Õþ¸®¼°ÊÂÒµµ¥Î»	111.397306	40.751019	130106	471	150121
B0H1PPGECH	ÏçÕòÒÔÏÂ¼¶Õþ¸®¼°ÊÂÒµµ¥Î»	111.171442	40.511331	130106	471	150122
B0G02C4YOD	¹«°²¾¯²ì	111.312925	40.414188	130501	471	150122
B01D7027H4	ÇøÏØ¼¶Õþ¸®¼°ÊÂÒµµ¥Î»	111.584738	40.833529	130104	471	150103
B01D7027G4	ÇøÏØ¼¶Õþ¸®¼°ÊÂÒµµ¥Î»	111.584977	40.833557	130104	471	150103
B0FFKMLTV9	ÇøÏØ¼¶Õþ¸®¼°ÊÂÒµµ¥Î»	111.585034	40.833454	130104	471	150103
B0FFJM876E	Õþ¸®¼°Éç»áÍÅÌåÏà¹Ø	111.784723	40.470246	130000	471	150123
B0FFH30I0R	·¨Ôº	111.784844	40.470063	130503	471	150123
B0FFHIBGHZ	Ïû·À»ú¹Ø	111.785487	40.468537	130504	471	150123
B0H1S5IHLN	Ïû·À»ú¹Ø	111.786074	40.468439	130504	471	150123
B0FFHZQKT0	ÇøÏØ¼¶Õþ¸®¼°ÊÂÒµµ¥Î»	111.717718	40.850955	130104	471	150102
B0HD0MXDNJ	Éç»áÖÎ°²»ú¹¹	111.724637	40.855763	130506	471	150102
B0HD0MX5UX	Éç»áÖÎ°²»ú¹¹	111.725418	40.853774	130506	471	150102
B0FFF4J0TY	²ÐÁª	111.720252	40.848757	130404	471	150102
B0FFKHN9A3	Éç»áÖÎ°²»ú¹¹	111.717616	40.850666	130506	471	150102
B0H6D5AK89	Õþ¸®»ú¹ØÏà¹Ø	111.667306	40.871637	130100	471	150102
B0FFFPNNQ5	ÐÐÒµÐ­»á|Õþ¸®»ú¹¹¼°Éç»áÍÅÌå	111.667856	40.86696	130407|130102	471	150102
B0G3XAF8HD	ÏçÕòÒÔÏÂ¼¶Õþ¸®¼°ÊÂÒµµ¥Î»	111.370202	39.726474	130106	471	150124
B0H141YDAP	ÏçÕòÒÔÏÂ¼¶Õþ¸®¼°ÊÂÒµµ¥Î»	111.905567	40.636563	130106	471	150123
B0G31L90XV	Éç»áÖÎ°²»ú¹¹	111.283495	40.732662	130506	471	150121
B0H141WH3B	ÏçÕòÒÔÏÂ¼¶Õþ¸®¼°ÊÂÒµµ¥Î»	111.283484	40.730594	130106	471	150121
B0H14X2IIG	ÏçÕòÒÔÏÂ¼¶Õþ¸®¼°ÊÂÒµµ¥Î»	110.91613	40.971362	130106	471	150125
B0FFL5P6MY	Ñé³µ³¡	111.399523	40.336277	130603	471	150122
B0H6HSG4H4	ÏçÕòÒÔÏÂ¼¶Õþ¸®¼°ÊÂÒµµ¥Î»	111.599644	40.768356	130106	471	150104
B0G26GKG9N	Õþ¸®¼°Éç»áÍÅÌåÏà¹Ø	111.602293	40.771749	130000	471	150104
B0FFKXP0LR	Õþ¸®»ú¹ØÏà¹Ø	111.60212	40.77223	130100	471	150104
B0FFGYF42T	Ñé³µ³¡	111.602615	40.771856	130603	471	150104
B0FFMA82QV	Õþ¸®»ú¹ØÏà¹Ø	111.59957	40.768357	130100	471	150104
B0H14OYZY6	ÏçÕòÒÔÏÂ¼¶Õþ¸®¼°ÊÂÒµµ¥Î»	111.325138	40.639823	130106	471	150121
B0H1PYKUEU	ÏçÕòÒÔÏÂ¼¶Õþ¸®¼°ÊÂÒµµ¥Î»	111.325197	40.637132	130106	471	150121
B01D70P9NC	ÏçÕòÒÔÏÂ¼¶Õþ¸®¼°ÊÂÒµµ¥Î»	110.928639	40.661471	130106	471	150121
B01D70P9NE	ÏçÕòÒÔÏÂ¼¶Õþ¸®¼°ÊÂÒµµ¥Î»	110.928637	40.661472	130106	471	150121
B0H1P6599D	ÏçÕòÒÔÏÂ¼¶Õþ¸®¼°ÊÂÒµµ¥Î»	111.820858	40.416438	130106	471	150123
B01D703C64	ÇøÏØ¼¶Õþ¸®¼°ÊÂÒµµ¥Î»	111.467913	41.076912	130104	471	150125
B01D70134C	ÇøÏØ¼¶Õþ¸®¼°ÊÂÒµµ¥Î»	111.467488	41.086723	130104	471	150125
B01D701348	ÇøÏØ¼¶Õþ¸®¼°ÊÂÒµµ¥Î»	111.467504	41.086712	130104	471	150125
B0G3M946L0	Éç»áÍÅÌåÏà¹Ø	110.882193	41.335154	130400	471	150125
B01D701IB1	¹«°²¾¯²ì	110.882078	41.335543	130501	471	150125
B0FFKTFH4G	ÏçÕòÒÔÏÂ¼¶Õþ¸®¼°ÊÂÒµµ¥Î»	110.882068	41.33556	130106	471	150125
B0FFF9EDOZ	ÏçÕò¼¶Õþ¸®¼°ÊÂÒµµ¥Î»	111.375931	40.247873	130105	471	150122
B01D70070A	¹«°²¾¯²ì	111.375535	40.249761	130501	471	150122
B0FFK7VG01	¹¤ÉÌË°Îñ»ú¹¹	111.373844	40.248263	130700	471	150122
B0FFKNTQ5B	ÏçÕò¼¶Õþ¸®¼°ÊÂÒµµ¥Î»	111.376073	40.247843	130105	471	150122
B0GUJZOUJS	ÏçÕò¼¶Õþ¸®¼°ÊÂÒµµ¥Î»	111.376043	40.248548	130105	471	150122
B0H6D7963Q	ÏçÕò¼¶Õþ¸®¼°ÊÂÒµµ¥Î»	111.375929	40.247873	130105	471	150122
B0H14X2I1V	ÏçÕòÒÔÏÂ¼¶Õþ¸®¼°ÊÂÒµµ¥Î»	111.063749	40.552736	130106	471	150121
B0FFL4TTRI	ÏçÕòÒÔÏÂ¼¶Õþ¸®¼°ÊÂÒµµ¥Î»	111.907376	40.589636	130106	471	150123
B0FFKRVQBE	ÏçÕòÒÔÏÂ¼¶Õþ¸®¼°ÊÂÒµµ¥Î»	111.527169	40.603869	130106	471	150121
B0FFKUAXXH	½»Í¨Ö´·¨Õ¾	111.527167	40.603871	130604	471	150121
B0FFKRUYH6	ÏçÕòÒÔÏÂ¼¶Õþ¸®¼°ÊÂÒµµ¥Î»	111.527269	40.603716	130106	471	150121
B0FFKRVQBV	ÏçÕòÒÔÏÂ¼¶Õþ¸®¼°ÊÂÒµµ¥Î»	111.527223	40.603787	130106	471	150121
B01D703DVD	Ê¡Ö±Ï½ÊÐ¼¶Õþ¸®¼°ÊÂÒµµ¥Î»	111.739522	40.75333	130102	471	150105
B01D703DFN	µØÊÐ¼¶Õþ¸®¼°ÊÂÒµµ¥Î»	111.741354	40.753886	130103	471	150105
B0G3FHIRLC	Éç»áÖÎ°²»ú¹¹	111.742355	40.752594	130506	471	150105
B0G3TAO27N	Ê¡Ö±Ï½ÊÐ¼¶Õþ¸®¼°ÊÂÒµµ¥Î»	111.740594	40.753238	130102	471	150105
B01D70OZQS	µØÊÐ¼¶Õþ¸®¼°ÊÂÒµµ¥Î»	111.74091	40.753944	130103	471	150105
B0G3TZNV53	Ê¡Ö±Ï½ÊÐ¼¶Õþ¸®¼°ÊÂÒµµ¥Î»	111.739672	40.753291	130102	471	150105
B01D70R9VN	ÏçÕòÒÔÏÂ¼¶Õþ¸®¼°ÊÂÒµµ¥Î»	111.741353	40.753885	130106	471	150105
B0FFKGN7PP	Éç»áÖÎ°²»ú¹¹	111.737461	40.753885	130506	471	150105
B0FFKGN7E5	µØÊÐ¼¶Õþ¸®¼°ÊÂÒµµ¥Î»	111.74086	40.753621	130103	471	150105
B01D70OX7L	¹«Ö¤¼ø¶¨»ú¹¹	111.739009	40.753857	130505	471	150105
B0FFKGN7GC	µØÊÐ¼¶Õþ¸®¼°ÊÂÒµµ¥Î»	111.740976	40.753984	130103	471	150105
B01D70RBKL	Ê¡Ö±Ï½ÊÐ¼¶Õþ¸®¼°ÊÂÒµµ¥Î»	111.739402	40.753767	130102	471	150105
B01D70RBKM	Ê¡Ö±Ï½ÊÐ¼¶Õþ¸®¼°ÊÂÒµµ¥Î»	111.739551	40.753334	130102	471	150105
B0FFKGKGYA	µØÊÐ¼¶Õþ¸®¼°ÊÂÒµµ¥Î»	111.741066	40.753958	130103	471	150105
B01D70RBKK	Ê¡Ö±Ï½ÊÐ¼¶Õþ¸®¼°ÊÂÒµµ¥Î»	111.739564	40.753718	130102	471	150105
B0FFKO38N7	Õþ¸®»ú¹ØÏà¹Ø	111.73964	40.753224	130100	471	150105
B0FFK9C3JP	Õþ¸®»ú¹ØÏà¹Ø	111.740857	40.753623	130100	471	150105
B0GU71O80D	Õþ¸®»ú¹ØÏà¹Ø	111.73943	40.753469	130100	471	150105
B0FFGKY52I	Õþ¸®¼°Éç»áÍÅÌåÏà¹Ø	111.739463	40.75375	130000	471	150105
B0FFL6I2K2	Õþ¸®»ú¹ØÏà¹Ø	111.740858	40.753622	130100	471	150105
B0HG4UTMFX	Õþ¸®»ú¹ØÏà¹Ø	111.73903	40.753366	130100	471	150105
B0GU79L2SB	Õþ¸®¼°Éç»áÍÅÌåÏà¹Ø	111.739394	40.75378	130000	471	150105
B0HUM5TJV1	Õþ¸®»ú¹ØÏà¹Ø	111.565189	40.827478	130100	471	150103
B0FFIABG0F	ÏçÕòÒÔÏÂ¼¶Õþ¸®¼°ÊÂÒµµ¥Î»	111.864034	40.701298	130106	471	150105
B0H1PYKAON	ÏçÕòÒÔÏÂ¼¶Õþ¸®¼°ÊÂÒµµ¥Î»	111.325978	40.474899	130106	471	150122
B01D70QHER	¹«°²¾¯²ì	111.323516	40.356918	130501	471	150122
B0H1PGH2SL	ÏçÕòÒÔÏÂ¼¶Õþ¸®¼°ÊÂÒµµ¥Î»	111.819274	40.437383	130106	471	150123
B0G14XH06G	Õþ¸®»ú¹ØÏà¹Ø	111.688038	40.74719	130100	471	150104
B0G2O7H0VT	Õþ¸®»ú¹ØÏà¹Ø	111.68786	40.747145	130100	471	150104
B01D70OVNI	ÇøÏØ¼¶Õþ¸®¼°ÊÂÒµµ¥Î»	111.659405	39.927132	130104	471	150124
B0H1PK90H2	ÏçÕòÒÔÏÂ¼¶Õþ¸®¼°ÊÂÒµµ¥Î»	111.380161	40.722979	130106	471	150121
B0H1PN8CCQ	ÏçÕòÒÔÏÂ¼¶Õþ¸®¼°ÊÂÒµµ¥Î»	110.940829	40.510088	130106	471	150121
B0H1PMLJ7D	ÏçÕòÒÔÏÂ¼¶Õþ¸®¼°ÊÂÒµµ¥Î»	112.091894	40.731113	130106	471	150105
B0GUBOQCJA	Õþ¸®¼°Éç»áÍÅÌåÏà¹Ø	111.839877	40.863021	130000	471	150105
B0FFKOQYKT	ÇøÏØ¼¶Õþ¸®¼°ÊÂÒµµ¥Î»	111.839828	40.863026	130104	471	150105
B01D70200V	¹¤ÉÌË°Îñ»ú¹¹	111.844049	40.862171	130700	471	150105
B0FFKP7OQ0	Õþ¸®¼°Éç»áÍÅÌåÏà¹Ø	111.497135	40.700904	130000	471	150121
B0H14X0TDC	ÏçÕòÒÔÏÂ¼¶Õþ¸®¼°ÊÂÒµµ¥Î»	111.497171	40.700922	130106	471	150121
B0G10HE9LJ	ÏçÕòÒÔÏÂ¼¶Õþ¸®¼°ÊÂÒµµ¥Î»	111.497015	40.701017	130106	471	150121
B0G10HE20A	ÏçÕòÒÔÏÂ¼¶Õþ¸®¼°ÊÂÒµµ¥Î»	111.497039	40.70103	130106	471	150121
B01D70R8V2	Éç»áÍÅÌåÏà¹Ø	111.703101	40.842681	130400	471	150102
B01D703DEN	Ê¡Ö±Ï½ÊÐ¼¶Õþ¸®¼°ÊÂÒµµ¥Î»	111.704712	40.845588	130102	471	150102
B0FFH308W5	ÇøÏØ¼¶Õþ¸®¼°ÊÂÒµµ¥Î»	111.705982	40.842265	130104	471	150102
B0FFKOI49Q	Õþ¸®¼°Éç»áÍÅÌåÏà¹Ø	111.706286	40.842595	130000	471	150102
B0FFMBU1YW	Õþ¸®»ú¹ØÏà¹Ø	111.704914	40.845046	130100	471	150102
B0FFKK9IHI	Éç»áÖÎ°²»ú¹¹	111.705485	40.842519	130506	471	150102
B0HGCDI1VB	ÏçÕòÒÔÏÂ¼¶Õþ¸®¼°ÊÂÒµµ¥Î»	111.704708	40.844395	130106	471	150102
B0FFKKD7IO	ÏçÕòÒÔÏÂ¼¶Õþ¸®¼°ÊÂÒµµ¥Î»	111.704731	40.844083	130106	471	150102
B0FFKG9WXC	ÏçÕòÒÔÏÂ¼¶Õþ¸®¼°ÊÂÒµµ¥Î»	111.704866	40.845188	130106	471	150102
B01D702AMB	Éç»áÖÎ°²»ú¹¹	111.696992	40.841264	130506	471	150102
B0FFKK5MWT	ÏçÕòÒÔÏÂ¼¶Õþ¸®¼°ÊÂÒµµ¥Î»	111.704927	40.844992	130106	471	150102
B0G2JCHQVS	Õþ¸®¼°Éç»áÍÅÌåÏà¹Ø	111.705149	40.844411	130000	471	150102
B01D70P95I	ÏçÕòÒÔÏÂ¼¶Õþ¸®¼°ÊÂÒµµ¥Î»	111.704865	40.845192	130106	471	150102
B0H6DA6XLM	ÏçÕò¼¶Õþ¸®¼°ÊÂÒµµ¥Î»	111.47365	39.692342	130105	471	150124
B0FFH8YSI2	ÏçÕò¼¶Õþ¸®¼°ÊÂÒµµ¥Î»	111.473992	39.692731	130105	471	150124
B0GUJZPFVM	ÏçÕò¼¶Õþ¸®¼°ÊÂÒµµ¥Î»	111.473992	39.692733	130105	471	150124
B0FFL01TDW	ÏçÕòÒÔÏÂ¼¶Õþ¸®¼°ÊÂÒµµ¥Î»	111.473415	39.693026	130106	471	150124
B0FFJ2T3D8	¹«°²¾¯²ì	111.832373	40.536015	130501	471	150123
B0G2AM5TTX	Éç»áÍÅÌåÏà¹Ø	111.395898	41.27423	130400	471	150125
B0FFL385TM	ÏçÕòÒÔÏÂ¼¶Õþ¸®¼°ÊÂÒµµ¥Î»	111.486804	40.666668	130106	471	150121
B01D701A2B	ÇøÏØ¼¶Õþ¸®¼°ÊÂÒµµ¥Î»	111.134449	40.723818	130104	471	150121
B0FFKR8DT4	ÇøÏØ¼¶Õþ¸®¼°ÊÂÒµµ¥Î»	111.132228	40.722732	130104	471	150121
B0FFKKZQGB	ÇøÏØ¼¶Õþ¸®¼°ÊÂÒµµ¥Î»	111.129898	40.723272	130104	471	150121
B0FFIZJR38	¹«°²¾¯²ì	111.131232	40.722433	130501	471	150121
B0FFKPUQJU	ÇøÏØ¼¶Õþ¸®¼°ÊÂÒµµ¥Î»	111.129978	40.723212	130104	471	150121
B01D703CYR	Õþ¸®»ú¹ØÏà¹Ø	111.13186	40.71869	130100	471	150121
B0FFM9TMBP	Éç»áÍÅÌåÏà¹Ø	111.132245	40.723389	130400	471	150121
B0G0CPS6HI	Õþ¸®»ú¹ØÏà¹Ø	111.12776	40.721836	130100	471	150121
B01D702ZH2	Éç»áÍÅÌåÏà¹Ø	111.134908	40.72249	130400	471	150121
B0FFL37YA7	ÏçÕòÒÔÏÂ¼¶Õþ¸®¼°ÊÂÒµµ¥Î»	111.131231	40.722448	130106	471	150121
B0HU6Z1ZRR	ÇøÏØ¼¶Õþ¸®¼°ÊÂÒµµ¥Î»	111.129908	40.723202	130104	471	150121
B0FFKWYXU6	ÏçÕòÒÔÏÂ¼¶Õþ¸®¼°ÊÂÒµµ¥Î»	111.13123	40.722451	130106	471	150121
B01D70P9XE	ÇøÏØ¼¶Õþ¸®¼°ÊÂÒµµ¥Î»	111.136184	40.723919	130104	471	150121
B0FFI94FZV	ÇøÏØ¼¶Õþ¸®¼°ÊÂÒµµ¥Î»	111.129897	40.723282	130104	471	150121
B0FFL0OKKZ	ÏçÕòÒÔÏÂ¼¶Õþ¸®¼°ÊÂÒµµ¥Î»	111.131244	40.722456	130106	471	150121
B0FFL1KT6I	ÇøÏØ¼¶Õþ¸®¼°ÊÂÒµµ¥Î»	111.136394	40.723697	130104	471	150121
B0FFLANZJ9	Õþ¸®»ú¹ØÏà¹Ø	111.129892	40.72328	130100	471	150121
B0FFGY3982	Õþ¸®»ú¹ØÏà¹Ø	111.134446	40.719976	130100	471	150121
B0FFKNY7XL	Éç»áÖÎ°²»ú¹¹	111.732179	40.752331	130506	471	150105
B0G2PPHDY9	ÏçÕòÒÔÏÂ¼¶Õþ¸®¼°ÊÂÒµµ¥Î»	111.73348	40.751375	130106	471	150105
B0G2P4GYOK	ÏçÕòÒÔÏÂ¼¶Õþ¸®¼°ÊÂÒµµ¥Î»	111.733222	40.750028	130106	471	150105
B01D70Q5YC	¹«°²¾¯²ì	111.733629	40.755655	130501	471	150105
B0G2P4I8CE	ÏçÕòÒÔÏÂ¼¶Õþ¸®¼°ÊÂÒµµ¥Î»	111.732963	40.749947	130106	471	150105
B0GK1C0WYA	ÏçÕòÒÔÏÂ¼¶Õþ¸®¼°ÊÂÒµµ¥Î»	111.733583	40.751424	130106	471	150105
B01D70R9VO	ÏçÕòÒÔÏÂ¼¶Õþ¸®¼°ÊÂÒµµ¥Î»	111.733027	40.749964	130106	471	150105
B0FFKNYCRN	Éç»áÖÎ°²»ú¹¹	111.73099	40.75676	130506	471	150105
B01D70Q5ZV	ÏçÕòÒÔÏÂ¼¶Õþ¸®¼°ÊÂÒµµ¥Î»	111.734883	40.755746	130106	471	150105
B0GK1SX4NQ	ÏçÕòÒÔÏÂ¼¶Õþ¸®¼°ÊÂÒµµ¥Î»	111.734881	40.755746	130106	471	150105
B01D70PA4R	ÇøÏØ¼¶Õþ¸®¼°ÊÂÒµµ¥Î»	111.136256	40.724035	130104	471	150121
B0G2K6QB56	Õþ¸®»ú¹ØÏà¹Ø	111.136711	40.723995	130100	471	150121
B0G3JU8835	Õþ¸®»ú¹ØÏà¹Ø	111.133447	40.725453	130100	471	150121
B01D703CCE	ÇøÏØ¼¶Õþ¸®¼°ÊÂÒµµ¥Î»|¹«Ë¾ÆóÒµ	111.129952	40.718091	130104|170200	471	150121
B0FFF2J85R	ÇøÏØ¼¶Õþ¸®¼°ÊÂÒµµ¥Î»|¹«Ë¾ÆóÒµ	111.129762	40.718192	130104|170200	471	150121
B01D703C21	ÇøÏØ¼¶Õþ¸®¼°ÊÂÒµµ¥Î»	111.13443	40.722573	130104	471	150121
B0G3XUDUC9	ÇøÏØ¼¶Õþ¸®¼°ÊÂÒµµ¥Î»	111.136226	40.724425	130104	471	150121
B0FFG2T871	ÇøÏØ¼¶Õþ¸®¼°ÊÂÒµµ¥Î»	111.131742	40.718696	130104	471	150121
B0FFGYGGMX	ÏçÕòÒÔÏÂ¼¶Õþ¸®¼°ÊÂÒµµ¥Î»	111.131891	40.719861	130106	471	150121
B0G1N962PM	Õþ¸®¼°Éç»áÍÅÌåÏà¹Ø	111.129806	40.723269	130000	471	150121
B0FFG2TNYH	ÇøÏØ¼¶Õþ¸®¼°ÊÂÒµµ¥Î»	111.133275	40.71756	130104	471	150121
B0H657PFBJ	ÇøÏØ¼¶Õþ¸®¼°ÊÂÒµµ¥Î»	111.136329	40.723919	130104	471	150121
B0H61CQLXS	ÇøÏØ¼¶Õþ¸®¼°ÊÂÒµµ¥Î»	111.136239	40.724038	130104	471	150121
B0H6773YG9	ÇøÏØ¼¶Õþ¸®¼°ÊÂÒµµ¥Î»	111.136266	40.723936	130104	471	150121
B01D703CO3	ÇøÏØ¼¶Õþ¸®¼°ÊÂÒµµ¥Î»	111.132536	40.71804	130104	471	150121
B01D703C6K	ÇøÏØ¼¶Õþ¸®¼°ÊÂÒµµ¥Î»	111.12689	40.723087	130104	471	150121
B01D703DG9	ÇøÏØ¼¶Õþ¸®¼°ÊÂÒµµ¥Î»	111.13204	40.722698	130104	471	150121
B0FFI94PDL	ÏçÕò¼¶Õþ¸®¼°ÊÂÒµµ¥Î»	111.127806	40.721829	130105	471	150121
B0FFGT1LI8	Õþ¸®¼°Éç»áÍÅÌåÏà¹Ø	111.136277	40.72389	130000	471	150121
B0FFH0IEV2	ÏçÕò¼¶Õþ¸®¼°ÊÂÒµµ¥Î»	111.12776	40.721836	130105	471	150121
B01D7020M3	ÇøÏØ¼¶Õþ¸®¼°ÊÂÒµµ¥Î»	111.134426	40.722575	130104	471	150121
B01D70PA05	ÇøÏØ¼¶Õþ¸®¼°ÊÂÒµµ¥Î»	111.136255	40.724035	130104	471	150121
B0G3O7C8KP	ÇøÏØ¼¶Õþ¸®¼°ÊÂÒµµ¥Î»	111.953902	39.801831	130104	471	150124
B0FFF4XJ2X	Õþ¸®»ú¹ØÏà¹Ø	111.127712	40.710254	130100	471	150121
B01D70OZG0	Éç»áÍÅÌåÏà¹Ø	111.130449	40.70987	130400	471	150121
B0G1XDGSUN	ÏçÕò¼¶Õþ¸®¼°ÊÂÒµµ¥Î»	111.136389	40.715621	130105	471	150121
B0H1PGGA9A	ÏçÕòÒÔÏÂ¼¶Õþ¸®¼°ÊÂÒµµ¥Î»	112.07009	40.93599	130106	471	150105
B0G3JR72AX	Éç»áÍÅÌåÏà¹Ø	111.899523	40.733187	130400	471	150105
B0H14X2CK2	ÏçÕòÒÔÏÂ¼¶Õþ¸®¼°ÊÂÒµµ¥Î»	111.107913	40.570877	130106	471	150121
B0FFJIXC9A	Õþ¸®»ú¹ØÏà¹Ø	111.561921	40.795788	130100	471	150121
B0FFLK16FF	¹«°²¾¯²ì	111.566395	40.793673	130501	471	150121
B0FFMHURC4	Õþ¸®»ú¹ØÏà¹Ø	111.561812	40.79578	130100	471	150121
B0FFKG27HL	Éç»áÍÅÌåÏà¹Ø	111.562088	40.794747	130400	471	150121
B0FFMEFQ47	Õþ¸®»ú¹ØÏà¹Ø	111.56174	40.795856	130100	471	150121
B0HAG7VWPD	Éç»áÍÅÌåÏà¹Ø	111.562796	40.796199	130400	471	150121
B0H1PK6YZ8	ÏçÕòÒÔÏÂ¼¶Õþ¸®¼°ÊÂÒµµ¥Î»	111.770783	40.54053	130106	471	150121
B0G30MHZ77	½»Í¨¹ÜÀí»ú¹¹	111.487061	41.033735	130601	471	150125
B0G0C9YSDV	¹«°²¾¯²ì	111.679826	40.866136	130501	471	150102
B0GKPBTHX7	Éç»áÖÎ°²»ú¹¹	111.684442	40.858813	130506	471	150102
B0FFF3J3PQ	Õþ¸®¼°Éç»áÍÅÌåÏà¹Ø	111.68117	40.858612	130000	471	150102
B01D70283O	Éç»áÖÎ°²»ú¹¹	111.681785	40.86185	130506	471	150102
B01D70283K	ÏçÕòÒÔÏÂ¼¶Õþ¸®¼°ÊÂÒµµ¥Î»	111.681785	40.86185	130106	471	150102
B0G3X5FPVD	ÇøÏØ¼¶Õþ¸®¼°ÊÂÒµµ¥Î»	111.682151	40.858541	130104	471	150102
B0FFKF80OG	Õþ¸®¼°Éç»áÍÅÌåÏà¹Ø	111.682364	40.858951	130000	471	150102
B0FFG2SZNG	ÏçÕòÒÔÏÂ¼¶Õþ¸®¼°ÊÂÒµµ¥Î»	111.686863	40.862895	130106	471	150102
B0FFKR2N7F	Éç»áÖÎ°²»ú¹¹	111.721216	40.881924	130506	471	150102
B0H1PPHTO6	ÏçÕòÒÔÏÂ¼¶Õþ¸®¼°ÊÂÒµµ¥Î»	111.850601	40.89401	130106	471	150105
B01D70179M	·¨Ôº	111.852265	40.887436	130503	471	150105
B01D703CBP	ÏçÕòÒÔÏÂ¼¶Õþ¸®¼°ÊÂÒµµ¥Î»	111.264434	41.124396	130106	471	150125
B01D703CBQ	ÏçÕòÒÔÏÂ¼¶Õþ¸®¼°ÊÂÒµµ¥Î»	111.264421	41.124435	130106	471	150125
B01D701SAE	¹«°²¾¯²ì	111.644301	40.791612	130501	471	150104
B01D702IWK	Éç»áÖÎ°²»ú¹¹	111.642583	40.791462	130506	471	150104
B0FFG2T2JY	ÇøÏØ¼¶Õþ¸®¼°ÊÂÒµµ¥Î»	111.644024	40.791337	130104	471	150104
B0GK0UAY93	µØÊÐ¼¶Õþ¸®¼°ÊÂÒµµ¥Î»	111.638288	40.791917	130103	471	150104
B0FFIZYJFB	¹«°²¾¯²ì	111.644208	40.795608	130501	471	150104
B0FFKPC410	Éç»áÖÎ°²»ú¹¹	111.646712	40.792236	130506	471	150104
B0FFL9ITSR	Õþ¸®»ú¹ØÏà¹Ø	111.643958	40.791306	130100	471	150104
B0H6BCFZN6	µØÊÐ¼¶Õþ¸®¼°ÊÂÒµµ¥Î»	111.638197	40.791689	130103	471	150104
B0G2CA6EE4	ÇøÏØ¼¶Õþ¸®¼°ÊÂÒµµ¥Î»	111.645554	40.793037	130104	471	150104
B0FFKP7BY4	Õþ¸®¼°Éç»áÍÅÌåÏà¹Ø	111.639801	40.793869	130000	471	150104
B0FFKG6E8M	Éç»áÖÎ°²»ú¹¹	111.642669	40.796103	130506	471	150104
B0FFG2T0KF	ÇøÏØ¼¶Õþ¸®¼°ÊÂÒµµ¥Î»	111.642699	40.79619	130104	471	150104
B0FFIMZ0LP	ÏçÕòÒÔÏÂ¼¶Õþ¸®¼°ÊÂÒµµ¥Î»	111.6411	40.794023	130106	471	150104
B01D70P5TO	¹«¼ì·¨»ú¹Ø	111.643616	40.791021	130500	471	150104
B0HBO9NLHO	Éç»áÍÅÌåÏà¹Ø	111.645237	40.794898	130400	471	150104
B0HGCKFT81	Õþ¸®»ú¹ØÏà¹Ø	111.637278	40.788833	130100	471	150104
B0GKJHXWI4	ÏçÕòÒÔÏÂ¼¶Õþ¸®¼°ÊÂÒµµ¥Î»	111.643167	40.789594	130106	471	150104
B0GKVZ0TYH	ÏçÕòÒÔÏÂ¼¶Õþ¸®¼°ÊÂÒµµ¥Î»	111.638435	40.791838	130106	471	150104
B0GKJHX7VN	ÏçÕòÒÔÏÂ¼¶Õþ¸®¼°ÊÂÒµµ¥Î»	111.641149	40.794025	130106	471	150104
B0GKVZ18UA	ÏçÕòÒÔÏÂ¼¶Õþ¸®¼°ÊÂÒµµ¥Î»	111.64644	40.792884	130106	471	150104
B0H1PNALWI	ÏçÕòÒÔÏÂ¼¶Õþ¸®¼°ÊÂÒµµ¥Î»	111.977774	40.871414	130106	471	150105
B0FFJ1UB6C	¹«°²¾¯²ì|Õþ¸®»ú¹¹¼°Éç»áÍÅÌå	111.484195	40.758525	130501|130506	471	150121
B0FFJ1UB5H	¹«°²¾¯²ì	111.486165	40.759733	130501	471	150121
B0G3OH8RHZ	¹«°²¾¯²ì	111.478905	40.757903	130501	471	150121
B01D70QHDF	¹«°²¾¯²ì	111.478166	40.757601	130501	471	150121
B01D70RBZV	¹«°²¾¯²ì	111.478046	40.757551	130501	471	150121
B01D70RI5G	·¨Ôº	111.477604	40.757333	130503	471	150121
B0H14X42OR	ÏçÕòÒÔÏÂ¼¶Õþ¸®¼°ÊÂÒµµ¥Î»	111.888601	40.439908	130106	471	150123
B0FFIA972J	ÏçÕòÒÔÏÂ¼¶Õþ¸®¼°ÊÂÒµµ¥Î»	111.908524	40.729645	130106	471	150105
B0FFL6IGXE	ÏçÕòÒÔÏÂ¼¶Õþ¸®¼°ÊÂÒµµ¥Î»	111.655376	40.720533	130106	471	150104
B0G2PMIHNP	µØÊÐ¼¶Õþ¸®¼°ÊÂÒµµ¥Î»	111.499695	40.729537	130103	471	150121
B0FFM20HTW	µØÊÐ¼¶Õþ¸®¼°ÊÂÒµµ¥Î»	111.499079	40.728794	130103	471	150121
B0GRDCJEFH	Õþ¸®»ú¹ØÏà¹Ø	111.499886	40.729156	130100	471	150121
B0G2PMHUU1	Õþ¸®»ú¹ØÏà¹Ø	111.499825	40.729443	130100	471	150121
B0FFL6E64T	Õþ¸®¼°Éç»áÍÅÌåÏà¹Ø	111.499851	40.728227	130000	471	150121
B0FFHI9BQE	Õþ¸®»ú¹ØÏà¹Ø|Éú»î·þÎñ	111.674622	40.861465	130100|071800	471	150102
B0H1PBBZY0	ÏçÕòÒÔÏÂ¼¶Õþ¸®¼°ÊÂÒµµ¥Î»	111.380104	40.648792	130106	471	150121
B0G3ORBEQK	Õþ¸®»ú¹ØÏà¹Ø	111.646837	40.884878	130100	471	150102
B0G39SOVMV	¹«¼ì·¨»ú¹Ø	111.646753	40.884567	130500	471	150102
B0G3F7LYPB	ÏçÕòÒÔÏÂ¼¶Õþ¸®¼°ÊÂÒµµ¥Î»	111.426698	40.222476	130106	471	150122
B0G3XAE6BO	ÏçÕòÒÔÏÂ¼¶Õþ¸®¼°ÊÂÒµµ¥Î»	111.42677	40.222813	130106	471	150122
B01D70RB1C	ÏçÕòÒÔÏÂ¼¶Õþ¸®¼°ÊÂÒµµ¥Î»	111.426764	40.222791	130106	471	150122
B01D703CTS	ÇøÏØ¼¶Õþ¸®¼°ÊÂÒµµ¥Î»	111.210603	40.272784	130104	471	150122
B01D70OWIX	ºìÊ®×Ö»á	111.209596	40.272692	130405	471	150122
B01D703CTT	ÇøÏØ¼¶Õþ¸®¼°ÊÂÒµµ¥Î»	111.210585	40.272783	130104	471	150122
B0H14O1559	ÏçÕòÒÔÏÂ¼¶Õþ¸®¼°ÊÂÒµµ¥Î»	111.209691	40.272573	130106	471	150122
B0FFKPCVN8	Éç»áÖÎ°²»ú¹¹	111.214217	40.272236	130506	471	150122
B01D703BXO	ÏçÕòÒÔÏÂ¼¶Õþ¸®¼°ÊÂÒµµ¥Î»	111.209596	40.272692	130106	471	150122
B01D70QLN3	Õþ¸®»ú¹ØÏà¹Ø	111.208124	40.272769	130100	471	150122
B01D703BXN	ÏçÕòÒÔÏÂ¼¶Õþ¸®¼°ÊÂÒµµ¥Î»	111.209722	40.272668	130106	471	150122
B0FFKNOMT4	¹¤ÉÌË°Îñ»ú¹¹	111.207392	40.27607	130700	471	150122
B0FFL4PM4J	¹úË°»ú¹Ø	111.207521	40.276433	130702	471	150122
B01D7018GZ	ÇøÏØ¼¶Õþ¸®¼°ÊÂÒµµ¥Î»	111.207615	40.272882	130104	471	150122
B01D7015XJ	ÇøÏØ¼¶Õþ¸®¼°ÊÂÒµµ¥Î»	111.209674	40.27679	130104	471	150122
B0H14O0D5V	ÏçÕòÒÔÏÂ¼¶Õþ¸®¼°ÊÂÒµµ¥Î»	111.9335	40.005092	130106	471	150124
B0H1PMKPVB	ÏçÕòÒÔÏÂ¼¶Õþ¸®¼°ÊÂÒµµ¥Î»	111.17082	41.13197	130106	471	150125
B01D701296	ÏçÕò¼¶Õþ¸®¼°ÊÂÒµµ¥Î»	111.308664	41.186564	130105	471	150125
B0GRY7VMO6	ÏçÕò¼¶Õþ¸®¼°ÊÂÒµµ¥Î»	111.308723	41.186411	130105	471	150125
B0FFL4BECD	ÏçÕòÒÔÏÂ¼¶Õþ¸®¼°ÊÂÒµµ¥Î»	111.30965	41.185305	130106	471	150125
B0G0A5V7YJ	ÏçÕò¼¶Õþ¸®¼°ÊÂÒµµ¥Î»	111.308431	41.186018	130105	471	150125
B01D703EX9	ÏçÕò¼¶Õþ¸®¼°ÊÂÒµµ¥Î»	111.308664	41.186564	130105	471	150125
B01D702ZTI	ÏçÕò¼¶Õþ¸®¼°ÊÂÒµµ¥Î»	111.308665	41.186563	130105	471	150125
B0H6J7DZRF	ÏçÕòÒÔÏÂ¼¶Õþ¸®¼°ÊÂÒµµ¥Î»	111.308692	41.186549	130106	471	150125
B01D7014A8	ÏçÕò¼¶Õþ¸®¼°ÊÂÒµµ¥Î»	111.308664	41.186563	130105	471	150125
B0H1PAMI27	ÏçÕòÒÔÏÂ¼¶Õþ¸®¼°ÊÂÒµµ¥Î»	111.060156	41.182475	130106	471	150125
B0H14OYKOA	ÏçÕòÒÔÏÂ¼¶Õþ¸®¼°ÊÂÒµµ¥Î»	111.467291	40.733024	130106	471	150121
B0FFMDZ1L3	¹«°²¾¯²ì	111.753202	40.800889	130501	471	150105
B0G0B73938	ÏçÕòÒÔÏÂ¼¶Õþ¸®¼°ÊÂÒµµ¥Î»	111.753156	40.80084	130106	471	150105
B0GKS5KOJV	Õþ¸®»ú¹ØÏà¹Ø	111.75562	40.803305	130100	471	150105
B01D70OZRA	ÏçÕòÒÔÏÂ¼¶Õþ¸®¼°ÊÂÒµµ¥Î»	111.753583	40.801168	130106	471	150105
B0FFL5ETEL	ÏçÕòÒÔÏÂ¼¶Õþ¸®¼°ÊÂÒµµ¥Î»	111.753219	40.800905	130106	471	150105
B0FFJO133U	Õþ¸®¼°Éç»áÍÅÌåÏà¹Ø	111.756552	40.803275	130000	471	150105
B0G3VPBVOG	ÏçÕòÒÔÏÂ¼¶Õþ¸®¼°ÊÂÒµµ¥Î»	111.755356	40.805292	130106	471	150105
B0FFKQBATA	ÏçÕòÒÔÏÂ¼¶Õþ¸®¼°ÊÂÒµµ¥Î»	111.755657	40.805308	130106	471	150105
B0H14OZMS1	ÏçÕòÒÔÏÂ¼¶Õþ¸®¼°ÊÂÒµµ¥Î»	111.589663	40.595509	130106	471	150121
B0FFKDVLB6	Ê¡Ö±Ï½ÊÐ¼¶Õþ¸®¼°ÊÂÒµµ¥Î»	111.663171	40.852044	130102	471	150102
B01D70P6AB	Ê¡Ö±Ï½ÊÐ¼¶Õþ¸®¼°ÊÂÒµµ¥Î»	111.66279	40.852224	130102	471	150102
B0FFKDWXQH	ÇøÏØ¼¶Õþ¸®¼°ÊÂÒµµ¥Î»	111.663137	40.852047	130104	471	150102
B0FFJG2VY5	Õþ¸®¼°Éç»áÍÅÌåÏà¹Ø	111.662453	40.852794	130000	471	150102
B01D70PGZN	ÐÐÒµÐ­»á	111.658513	40.852406	130407	471	150102
B0FFI6G9UR	Éç»áÍÅÌåÏà¹Ø	111.65732	40.853695	130400	471	150102
B0HA67DEJS	Õþ¸®»ú¹ØÏà¹Ø	111.666634	40.855377	130100	471	150102
B0FFL4UBN5	ÏçÕòÒÔÏÂ¼¶Õþ¸®¼°ÊÂÒµµ¥Î»	111.098661	40.680122	130106	471	150121
B0GUJ5R443	ÏçÕò¼¶Õþ¸®¼°ÊÂÒµµ¥Î»	111.626398	40.07309	130105	471	150124
B0FFJRSDNT	Õþ¸®¼°Éç»áÍÅÌåÏà¹Ø	111.62657	40.072437	130000	471	150124
B0H1PMLLIR	ÏçÕòÒÔÏÂ¼¶Õþ¸®¼°ÊÂÒµµ¥Î»	111.53834	39.956103	130106	471	150124
B0FFKUXD91	¹«°²¾¯²ì	111.946461	40.917768	130501	471	150102
B01D70OVYU	ÏçÕòÒÔÏÂ¼¶Õþ¸®¼°ÊÂÒµµ¥Î»	111.945836	40.918524	130106	471	150102
B0FFL8L9L8	ÏçÕòÒÔÏÂ¼¶Õþ¸®¼°ÊÂÒµµ¥Î»	111.945326	40.917222	130106	471	150102
B0H1PPH8QN	ÏçÕòÒÔÏÂ¼¶Õþ¸®¼°ÊÂÒµµ¥Î»	111.70198	40.325189	130106	471	150123
B0H1PYLO88	ÏçÕòÒÔÏÂ¼¶Õþ¸®¼°ÊÂÒµµ¥Î»	111.444215	40.427463	130106	471	150122
B0H1GHT3DM	ÏçÕòÒÔÏÂ¼¶Õþ¸®¼°ÊÂÒµµ¥Î»	111.945136	40.917001	130106	471	150102
B0H1PGIWLV	ÏçÕòÒÔÏÂ¼¶Õþ¸®¼°ÊÂÒµµ¥Î»	112.086186	40.752906	130106	471	150105
B0FFHW7BW4	Õþ¸®¼°Éç»áÍÅÌåÏà¹Ø	111.928753	40.669471	130000	471	150105
B0H1PPGU9X	ÏçÕòÒÔÏÂ¼¶Õþ¸®¼°ÊÂÒµµ¥Î»	111.932013	40.668944	130106	471	150105
B0FFL4HS35	ÏçÕòÒÔÏÂ¼¶Õþ¸®¼°ÊÂÒµµ¥Î»	111.575908	40.962811	130106	471	150125
B01D7020ZY	ÇøÏØ¼¶Õþ¸®¼°ÊÂÒµµ¥Î»|Õþ¸®»ú¹¹¼°Éç»áÍÅÌå	111.680071	40.824339	130104|130102	471	150102
B0FFL1LTPG	¹«°²¾¯²ì	111.682794	40.820842	130501	471	150102
B01D702JWP	¹«°²¾¯²ì	111.682757	40.826054	130501	471	150102
B01D70P6BJ	Ê¡Ö±Ï½ÊÐ¼¶Õþ¸®¼°ÊÂÒµµ¥Î»	111.678236	40.822239	130102	471	150102
B01D70PJ01	ÐÐÒµÐ­»á	111.683615	40.825354	130407	471	150102
B0FFKMG6Y7	Ê¡Ö±Ï½ÊÐ¼¶Õþ¸®¼°ÊÂÒµµ¥Î»	111.682003	40.824718	130102	471	150102
B0FFIZJZ50	ÇøÏØ¼¶Õþ¸®¼°ÊÂÒµµ¥Î»	111.683643	40.822094	130104	471	150102
B0FFIAH5CI	Õþ¸®¼°Éç»áÍÅÌåÏà¹Ø	111.681679	40.82337	130000	471	150102
B01D702OXQ	µØÊÐ¼¶Õþ¸®¼°ÊÂÒµµ¥Î»	111.681345	40.825205	130103	471	150102
B0FFKFZDZ6	Ê¡Ö±Ï½ÊÐ¼¶Õþ¸®¼°ÊÂÒµµ¥Î»	111.680726	40.824539	130102	471	150102
B01D702OXO	µØÊÐ¼¶Õþ¸®¼°ÊÂÒµµ¥Î»	111.681345	40.825205	130103	471	150102
B01D701SC0	ÍâµØÕþ¸®°ì	111.682382	40.821956	130107	471	150102
B0FFIS5CAB	Õþ¸®»ú¹ØÏà¹Ø	111.68553	40.820512	130100	471	150102
B0HD1A39DZ	Õþ¸®»ú¹ØÏà¹Ø	111.685506	40.820471	130100	471	150102
B0FFGCI3AN	¹«Ö¤¼ø¶¨»ú¹¹	111.68056	40.824487	130505	471	150102
B0H1NA8G84	¹«°²¾¯²ì	111.678017	40.818017	130501	471	150102
B0FFHOW58T	Õþ¸®»ú¹ØÏà¹Ø	111.680088	40.824428	130100	471	150102
B0FFF4G68G	²ÐÁª	111.679238	40.822635	130404	471	150102
B0G39UOMHL	Éç»áÍÅÌåÏà¹Ø	111.679249	40.822945	130400	471	150102
B0FFFPSIIF	ÐÐÒµÐ­»á	111.681054	40.824879	130407	471	150102
B0FFM4MMKX	ÇøÏØ¼¶Õþ¸®¼°ÊÂÒµµ¥Î»	111.685533	40.820447	130104	471	150102
B0FFG2T1IJ	ÐÐÒµÐ­»á	111.68369	40.819012	130407	471	150102
B0HGCDJ423	ÏçÕòÒÔÏÂ¼¶Õþ¸®¼°ÊÂÒµµ¥Î»	111.67941	40.822543	130106	471	150102
B0FFK23UUI	ÐÐÒµÐ­»á	111.682006	40.824719	130407	471	150102
B0FFGKZ5EO	Õþ¸®¼°Éç»áÍÅÌåÏà¹Ø	111.679977	40.824398	130000	471	150102
B01D70PFBT	ÐÐÒµÐ­»á	111.680963	40.825033	130407	471	150102
B01D701PWV	Ê¡Ö±Ï½ÊÐ¼¶Õþ¸®¼°ÊÂÒµµ¥Î»	111.684349	40.823373	130102	471	150102
B0FFLJBP03	Õþ¸®»ú¹ØÏà¹Ø	111.68341	40.818475	130100	471	150102
B01D702NI3	ÐÐÒµÐ­»á	111.685298	40.826094	130407	471	150102
B0FFFX82ZP	Õþ¸®¼°Éç»áÍÅÌåÏà¹Ø	111.685219	40.826072	130000	471	150102
B0G2JUJDKG	Õþ¸®»ú¹ØÏà¹Ø	111.685506	40.820471	130100	471	150102
B0FFHPW3ZK	ÐÐÒµÐ­»á	111.684519	40.826564	130407	471	150102
B0GRCLFFV8	Éç»áÍÅÌåÏà¹Ø	111.686016	40.81879	130400	471	150102
B01D702QC2	Éç»áÍÅÌåÏà¹Ø	111.686589	40.822857	130400	471	150102
B01D70PJ3T	ÐÐÒµÐ­»á	111.685298	40.826094	130407	471	150102
B01D70QHCS	ÏçÕòÒÔÏÂ¼¶Õþ¸®¼°ÊÂÒµµ¥Î»	111.681961	40.826097	130106	471	150102
B01D70P47W	ÐÐÒµÐ­»á	111.681775	40.824711	130407	471	150102
B0FFG2T1S0	ÏçÕò¼¶Õþ¸®¼°ÊÂÒµµ¥Î»	111.681958	40.826135	130105	471	150102
B01D702RDS	²ÐÁª	111.686589	40.822857	130404	471	150102
B0FFG4H4S2	ÏçÕò¼¶Õþ¸®¼°ÊÂÒµµ¥Î»	111.681959	40.826134	130105	471	150102
B0G2DZMF8C	ÏçÕòÒÔÏÂ¼¶Õþ¸®¼°ÊÂÒµµ¥Î»	111.686472	40.822795	130106	471	150102
B01D702QFR	ÏçÕòÒÔÏÂ¼¶Õþ¸®¼°ÊÂÒµµ¥Î»	111.686589	40.822857	130106	471	150102
B0FFKDZPDU	ÏçÕò¼¶Õþ¸®¼°ÊÂÒµµ¥Î»	111.681919	40.826122	130105	471	150102
B01D702TMZ	ÏçÕòÒÔÏÂ¼¶Õþ¸®¼°ÊÂÒµµ¥Î»	111.679708	40.82258	130106	471	150102
B01D702QG8	Éç»áÖÎ°²»ú¹¹	111.686589	40.822857	130506	471	150102
B0FFKZK4TS	¹«°²¾¯²ì	111.611816	40.745391	130501	471	150104
B0G23AA8NT	Éç»áÍÅÌåÏà¹Ø	111.608258	40.739405	130400	471	150104
B0FFJPF0UD	¹¤ÉÌË°Îñ»ú¹¹	111.607064	40.746597	130700	471	150104
B01D70RAYH	ÏçÕòÒÔÏÂ¼¶Õþ¸®¼°ÊÂÒµµ¥Î»	111.199786	40.4676	130106	471	150122
B0H14O157I	ÏçÕòÒÔÏÂ¼¶Õþ¸®¼°ÊÂÒµµ¥Î»	111.577177	39.88034	130106	471	150124
B01D70QLSY	ÇøÏØ¼¶Õþ¸®¼°ÊÂÒµµ¥Î»	111.441074	41.085702	130104	471	150125
B0HDAUWZM8	Ñé³µ³¡	111.446548	41.081612	130603	471	150125
B0FFIZM629	Ê¡Ö±Ï½ÊÐ¼¶Õþ¸®¼°ÊÂÒµµ¥Î»|Õþ¸®»ú¹¹¼°Éç»áÍÅÌå	111.675031	40.860534	130102|130104	471	150102
B0FFM65C3W	Õþ¸®»ú¹ØÏà¹Ø	111.673924	40.86367	130100	471	150102
B0H1279ILE	ÐÐÒµÐ­»á	111.673735	40.861725	130407	471	150102
B01D702804	Éç»áÖÎ°²»ú¹¹	111.673498	40.863239	130506	471	150102
B0H6LRF77J	ÏçÕòÒÔÏÂ¼¶Õþ¸®¼°ÊÂÒµµ¥Î»	111.670538	40.859571	130106	471	150102
B0FFKP1T39	½»Í¨¹ÜÀí»ú¹¹	111.675479	40.862165	130601	471	150102
B0GU79NKTD	Éç»áÍÅÌåÏà¹Ø	111.675299	40.859145	130400	471	150102
B0FFL2NTSK	¹«°²¾¯²ì	111.675264	40.857653	130501	471	150102
B0FFK2MX9Z	Õþ¸®¼°Éç»áÍÅÌåÏà¹Ø	111.668439	40.863803	130000	471	150102
B0FFL18YFO	Éç»áÍÅÌåÏà¹Ø	111.674675	40.865728	130400	471	150102
B0FFKQ5R5B	Éç»áÖÎ°²»ú¹¹	111.674709	40.863852	130506	471	150102
B0FFG2TEW2	ÏçÕòÒÔÏÂ¼¶Õþ¸®¼°ÊÂÒµµ¥Î»	111.670546	40.859575	130106	471	150102
B0FFK9AHIW	Õþ¸®¼°Éç»áÍÅÌåÏà¹Ø	111.668602	40.863949	130000	471	150102
B0H6ZRT2LU	¹«¼ì·¨»ú¹Ø	111.676119	40.857227	130500	471	150102
B01D70250O	´ÈÉÆ»ú¹¹	111.666899	40.858396	130408	471	150102
B0H1PPFZKG	ÏçÕòÒÔÏÂ¼¶Õþ¸®¼°ÊÂÒµµ¥Î»	111.261102	40.47927	130106	471	150122
B01D701290	ÏçÕò¼¶Õþ¸®¼°ÊÂÒµµ¥Î»	111.916874	39.846593	130105	471	150124
B0FFKVXH24	ÏçÕòÒÔÏÂ¼¶Õþ¸®¼°ÊÂÒµµ¥Î»	111.912157	39.846213	130106	471	150124
B0G23ABIW1	Éç»áÍÅÌåÏà¹Ø	111.91435	39.846078	130400	471	150124
B0GKJHZL41	ÏçÕò¼¶Õþ¸®¼°ÊÂÒµµ¥Î»	111.916861	39.846591	130105	471	150124
B0GUJZQH3W	ÏçÕò¼¶Õþ¸®¼°ÊÂÒµµ¥Î»	111.916864	39.846598	130105	471	150124
B01D701291	ÏçÕò¼¶Õþ¸®¼°ÊÂÒµµ¥Î»	111.916875	39.846593	130105	471	150124
B0FFICHAIE	¹«°²¾¯²ì	111.703383	40.848522	130501	471	150102
B0FFL4IR68	ÏçÕòÒÔÏÂ¼¶Õþ¸®¼°ÊÂÒµµ¥Î»	111.770643	39.962458	130106	471	150124
B0H1PGIB4I	ÏçÕòÒÔÏÂ¼¶Õþ¸®¼°ÊÂÒµµ¥Î»	111.483339	39.86517	130106	471	150124
B0H644G6OD	Õþ¸®»ú¹ØÏà¹Ø	111.699734	40.847673	130100	471	150102
B0H1NS845D	ÏçÕòÒÔÏÂ¼¶Õþ¸®¼°ÊÂÒµµ¥Î»	111.69713	40.849417	130106	471	150102
B01D7025OV	Éç»áÖÎ°²»ú¹¹	111.69709	40.849641	130506	471	150102
B01D70RCQS	ÏçÕòÒÔÏÂ¼¶Õþ¸®¼°ÊÂÒµµ¥Î»	111.719095	40.303717	130106	471	150123
B01D70RCQQ	²ÐÁª	111.719097	40.303715	130404	471	150123
B01D70Q5ZS	ÏçÕòÒÔÏÂ¼¶Õþ¸®¼°ÊÂÒµµ¥Î»	111.719089	40.303711	130106	471	150123
B0FFL3VXPW	ÏçÕòÒÔÏÂ¼¶Õþ¸®¼°ÊÂÒµµ¥Î»	111.315445	41.139373	130106	471	150125
B0FFG8CUUD	ÏçÕòÒÔÏÂ¼¶Õþ¸®¼°ÊÂÒµµ¥Î»	111.830823	40.698848	130106	471	150105
B01D70QSRM	¹«¼ì·¨»ú¹Ø	111.694689	40.695168	130500	471	150104
B01D70PA2N	½»Í¨¹ÜÀí»ú¹¹	111.695221	40.694984	130601	471	150104
B0H14X3346	ÏçÕòÒÔÏÂ¼¶Õþ¸®¼°ÊÂÒµµ¥Î»	111.974525	40.515593	130106	471	150123
B0H14X3O1W	ÏçÕòÒÔÏÂ¼¶Õþ¸®¼°ÊÂÒµµ¥Î»	111.604437	40.653897	130106	471	150104
B01D702KHC	Ê¡Ö±Ï½ÊÐ¼¶Õþ¸®¼°ÊÂÒµµ¥Î»|¿Æ½ÌÎÄ»¯·þÎñ	111.703116	40.783365	130102|141300	471	150105
B01D702KFZ	µØÊÐ¼¶Õþ¸®¼°ÊÂÒµµ¥Î»|¿Æ½ÌÎÄ»¯·þÎñ	111.70176	40.781201	130103|140900	471	150105
B0FFFFFF73	Õþ¸®»ú¹ØÏà¹Ø	111.74072	40.841885	130100	471	150102
B0FFKWLFU8	Éç»áÖÎ°²»ú¹¹	111.741791	40.846373	130506	471	150102
B0HB6ZL1B6	¹«¼ì·¨»ú¹Ø	111.740912	40.838329	130500	471	150102
B0FFI9NBUD	ÏçÕòÒÔÏÂ¼¶Õþ¸®¼°ÊÂÒµµ¥Î»	111.74008	40.843657	130106	471	150102
B0FFKJ4QR2	ÏçÕòÒÔÏÂ¼¶Õþ¸®¼°ÊÂÒµµ¥Î»	111.740183	40.843439	130106	471	150102
B0FFG0T8SG	²ÐÁª	111.740102	40.843625	130404	471	150102
B0HB2CWB9U	ÏçÕòÒÔÏÂ¼¶Õþ¸®¼°ÊÂÒµµ¥Î»	111.740084	40.843672	130106	471	150102
B0G0GRKTN6	Éç»áÖÎ°²»ú¹¹	111.737458	40.845672	130506	471	150102
B0GR17Y28R	Ïû·À»ú¹Ø	111.744605	40.845291	130504	471	150102
B0FFK8B7L6	Éç»áÍÅÌåÏà¹Ø	111.745362	40.845287	130400	471	150102
B0G0B95DCJ	½»Í¨³µÁ¾¹ÜÀíÏà¹Ø	111.745202	40.837858	130600	471	150105
B0FFLD8LJZ	Éç»áÍÅÌåÏà¹Ø	111.716179	39.757502	130400	471	150124
B0H1PNA6L1	ÏçÕòÒÔÏÂ¼¶Õþ¸®¼°ÊÂÒµµ¥Î»	111.86086	40.720608	130106	471	150105
B0G0P7F2Q6	Éç»áÖÎ°²»ú¹¹	111.984369	40.983449	130506	471	150102
B01D70OW2M	ÏçÕòÒÔÏÂ¼¶Õþ¸®¼°ÊÂÒµµ¥Î»	111.606799	40.8718	130106	471	150103
B01D70OW2L	ÏçÕòÒÔÏÂ¼¶Õþ¸®¼°ÊÂÒµµ¥Î»	111.6068	40.871801	130106	471	150103
B0H1PGI3WG	ÏçÕòÒÔÏÂ¼¶Õþ¸®¼°ÊÂÒµµ¥Î»	111.231475	40.580816	130106	471	150121
B0H14OZJEL	ÏçÕòÒÔÏÂ¼¶Õþ¸®¼°ÊÂÒµµ¥Î»	111.199545	40.548105	130106	471	150121
B0H1PYLNLC	ÏçÕòÒÔÏÂ¼¶Õþ¸®¼°ÊÂÒµµ¥Î»	111.39724	40.197986	130106	471	150122
B0FFI4HJV6	Õþ¸®»ú¹ØÏà¹Ø	111.144252	40.726849	130100	471	150121
B0FFH1H0UD	ÇøÏØ¼¶Õþ¸®¼°ÊÂÒµµ¥Î»	111.144189	40.726849	130104	471	150121
B01D700DD5	¹¤ÉÌË°Îñ»ú¹¹	111.14125	40.72194	130700	471	150121
B0FFL06ZRQ	Õþ¸®¼°Éç»áÍÅÌåÏà¹Ø	111.140426	40.723649	130000	471	150121
B0FFKPUPOU	¸¾Áª	111.141156	40.723142	130403	471	150121
B0G3XUDUCL	ÏçÕòÒÔÏÂ¼¶Õþ¸®¼°ÊÂÒµµ¥Î»	111.141175	40.723016	130106	471	150121
B0FFKZVSZ9	ÇøÏØ¼¶Õþ¸®¼°ÊÂÒµµ¥Î»	111.144723	40.725063	130104	471	150121
B0FFKMSV7G	ÇøÏØ¼¶Õþ¸®¼°ÊÂÒµµ¥Î»	111.137286	40.72452	130104	471	150121
B0FFKWW3M2	²ÐÁª	111.14116	40.723116	130404	471	150121
B0FFIAHW67	Õþ¸®¼°Éç»áÍÅÌåÏà¹Ø	111.136921	40.717937	130000	471	150121
B0H1UMW2LT	ÏçÕò¼¶Õþ¸®¼°ÊÂÒµµ¥Î»	111.144448	40.724836	130105	471	150121
B01D703DVO	ÇøÏØ¼¶Õþ¸®¼°ÊÂÒµµ¥Î»	111.137358	40.723905	130104	471	150121
B01D70QHBV	¹«°²¾¯²ì	110.785912	40.926866	130501	471	150125
B0H1PMN86F	ÏçÕòÒÔÏÂ¼¶Õþ¸®¼°ÊÂÒµµ¥Î»	111.74826	39.608355	130106	471	150124
B0H1PBDCY4	ÏçÕòÒÔÏÂ¼¶Õþ¸®¼°ÊÂÒµµ¥Î»	111.429941	40.712271	130106	471	150121
B0H1PGHGG3	ÏçÕòÒÔÏÂ¼¶Õþ¸®¼°ÊÂÒµµ¥Î»	111.968342	40.111307	130106	471	150123
B01D70RCOA	ÇøÏØ¼¶Õþ¸®¼°ÊÂÒµµ¥Î»	111.673454	40.751807	130104	471	150104
B01D70QLOM	Õþ¸®»ú¹ØÏà¹Ø	111.673743	40.753728	130100	471	150104
B01D70210I	ÇøÏØ¼¶Õþ¸®¼°ÊÂÒµµ¥Î»	111.673881	40.753653	130104	471	150104
B0FFHNOH2H	ÇøÏØ¼¶Õþ¸®¼°ÊÂÒµµ¥Î»	111.67371	40.753675	130104	471	150104
B0GK7C1L7D	ÇøÏØ¼¶Õþ¸®¼°ÊÂÒµµ¥Î»	111.674069	40.752942	130104	471	150104
B0GKXRGIDS	ÇøÏØ¼¶Õþ¸®¼°ÊÂÒµµ¥Î»	111.6738	40.753679	130104	471	150104
B0FFKNGGC0	ÇøÏØ¼¶Õþ¸®¼°ÊÂÒµµ¥Î»	111.673992	40.754267	130104	471	150104
B0FFKGBT4U	ÏçÕòÒÔÏÂ¼¶Õþ¸®¼°ÊÂÒµµ¥Î»	111.671952	40.750415	130106	471	150104
B01D701IGH	ÇøÏØ¼¶Õþ¸®¼°ÊÂÒµµ¥Î»	111.674157	40.753054	130104	471	150104
B01D701U7Z	ÇøÏØ¼¶Õþ¸®¼°ÊÂÒµµ¥Î»	111.673881	40.753654	130104	471	150104
B01D702ZIZ	¼ì²ìÔº	111.6758024	40.75510851	130502	471	150104
B0FFKYXI51	Õþ¸®»ú¹ØÏà¹Ø	111.674014	40.754233	130100	471	150104
B01D70RBHJ	¼ì²ìÔº	111.675802	40.755108	130502	471	150104
B0FFKSQIAJ	¼ì²ìÔº	111.674792	40.754806	130502	471	150104
B01D70RBHK	¹«¼ì·¨»ú¹Ø	111.675502	40.755002	130500	471	150104
B0GUXOBJ0E	Õþ¸®»ú¹ØÏà¹Ø	111.674386	40.75436	130100	471	150104
B0G25CTPMA	ÇøÏØ¼¶Õþ¸®¼°ÊÂÒµµ¥Î»	111.674833	40.754744	130104	471	150104
B01D70RBHL	¹«¼ì·¨»ú¹Ø	111.675293	40.754945	130500	471	150104
B0H6DZ65GE	ÏçÕòÒÔÏÂ¼¶Õþ¸®¼°ÊÂÒµµ¥Î»	111.670577	40.749986	130106	471	150104
B0G30GGP7S	µØÊÐ¼¶Õþ¸®¼°ÊÂÒµµ¥Î»	111.630772	40.846728	130103	471	150103
B0FFH9D46L	Õþ¸®¼°Éç»áÍÅÌåÏà¹Ø	111.630718	40.846655	130000	471	150103
B0FFH4XBCQ	ÐÐÒµÐ­»á	111.630739	40.846656	130407	471	150103
B0FFKBDDLP	ÇøÏØ¼¶Õþ¸®¼°ÊÂÒµµ¥Î»	111.630934	40.84676	130104	471	150103
B0FFM9FT31	Õþ¸®»ú¹ØÏà¹Ø	111.630849	40.846705	130100	471	150103
B0FFL5781U	ÏçÕòÒÔÏÂ¼¶Õþ¸®¼°ÊÂÒµµ¥Î»	110.821039	40.95881	130106	471	150125
B0H1PML4V9	ÏçÕòÒÔÏÂ¼¶Õþ¸®¼°ÊÂÒµµ¥Î»	110.857712	40.550142	130106	471	150121
B0H1PMMF7F	ÏçÕòÒÔÏÂ¼¶Õþ¸®¼°ÊÂÒµµ¥Î»	111.813655	39.856919	130106	471	150124
B0H1PK7TPF	ÏçÕòÒÔÏÂ¼¶Õþ¸®¼°ÊÂÒµµ¥Î»	111.190798	40.577122	130106	471	150121
B0H1PGIH56	ÏçÕòÒÔÏÂ¼¶Õþ¸®¼°ÊÂÒµµ¥Î»	111.732997	40.07073	130106	471	150124
B0FFKYAOA9	ÏçÕòÒÔÏÂ¼¶Õþ¸®¼°ÊÂÒµµ¥Î»	111.666055	40.371478	130106	471	150123
B0HR1ZBGIX	Éç»áÍÅÌåÏà¹Ø	111.15481	40.964517	130400	471	150125
B0FFL2FU0K	ÏçÕòÒÔÏÂ¼¶Õþ¸®¼°ÊÂÒµµ¥Î»	111.154849	40.964039	130106	471	150125
B01D70P3WO	Ê¡Ö±Ï½ÊÐ¼¶Õþ¸®¼°ÊÂÒµµ¥Î»	111.756708	40.816946	130102	471	150105
B0FFKN0J8Q	Õþ¸®»ú¹ØÏà¹Ø	111.75413	40.826064	130100	471	150105
B0FFL1HVYY	Õþ¸®¼°Éç»áÍÅÌåÏà¹Ø	111.756423	40.821061	130000	471	150105
B0H1XS3ZG3	ÐÐÒµÐ­»á	111.752142	40.825603	130407	471	150105
B0FFL93121	Õþ¸®»ú¹ØÏà¹Ø	111.754677	40.824877	130100	471	150105
B0FFI8W0J1	ÐÐÒµÐ­»á	111.747758	40.817612	130407	471	150105
B0FFIPSKPU	ÏçÕòÒÔÏÂ¼¶Õþ¸®¼°ÊÂÒµµ¥Î»	111.754695	40.824829	130106	471	150105
B0G2O9HP73	Ïû·À»ú¹Ø	111.755396	40.826657	130504	471	150105
B0FFL6CCAG	ÏçÕòÒÔÏÂ¼¶Õþ¸®¼°ÊÂÒµµ¥Î»	111.754677	40.824877	130106	471	150105
B0FFL2HYE2	Ïû·À»ú¹Ø	111.755971	40.826686	130504	471	150105
B01D701298	ÏçÕò¼¶Õþ¸®¼°ÊÂÒµµ¥Î»	111.684428	41.229637	130105	471	150125
B0G1393JDX	½»Í¨¹ÜÀí»ú¹¹	111.684273	41.231847	130601	471	150125
B0GRAZ4BH0	Õþ¸®»ú¹ØÏà¹Ø	111.683756	41.229915	130100	471	150125
B0HB6SMR4D	ÏçÕòÒÔÏÂ¼¶Õþ¸®¼°ÊÂÒµµ¥Î»	111.684442	41.229732	130106	471	150125
B01D70QHBK	¹«°²¾¯²ì	111.685978	41.229267	130501	471	150125
B01D70OVS7	¹«¼ì·¨»ú¹Ø	111.68377	41.230022	130500	471	150125
B0FFF2V8H3	·¨Ôº	111.686837	41.229109	130503	471	150125
B0FFJPHRTO	Õþ¸®¼°Éç»áÍÅÌåÏà¹Ø	111.684054	41.227175	130000	471	150125
B01D703CBM	½»Í¨¹ÜÀí»ú¹¹	111.684236	41.231714	130601	471	150125
B0H1PYKMXT	ÏçÕòÒÔÏÂ¼¶Õþ¸®¼°ÊÂÒµµ¥Î»	111.283636	40.657657	130106	471	150121
B0G3HS6A7M	ÏçÕòÒÔÏÂ¼¶Õþ¸®¼°ÊÂÒµµ¥Î»	111.145074	40.697855	130106	471	150121
B0G3HS4PMQ	ÏçÕòÒÔÏÂ¼¶Õþ¸®¼°ÊÂÒµµ¥Î»	111.145072	40.697714	130106	471	150121
B0H1PN9SNB	ÏçÕòÒÔÏÂ¼¶Õþ¸®¼°ÊÂÒµµ¥Î»	111.146161	40.696838	130106	471	150121
B0G3HS5ARV	ÏçÕòÒÔÏÂ¼¶Õþ¸®¼°ÊÂÒµµ¥Î»	111.145055	40.69766	130106	471	150121
B0FFGYF4OR	Õþ¸®»ú¹ØÏà¹Ø	111.199322	40.273319	130100	471	150122
B0G175WXQQ	ÏçÕòÒÔÏÂ¼¶Õþ¸®¼°ÊÂÒµµ¥Î»	111.200225	40.273089	130106	471	150122
B0FFJPDNM2	Õþ¸®¼°Éç»áÍÅÌåÏà¹Ø	111.200286	40.273056	130000	471	150122
B0FFM7297J	Õþ¸®»ú¹ØÏà¹Ø	111.199812	40.275976	130100	471	150122
B0G14XGDYI	ÏçÕòÒÔÏÂ¼¶Õþ¸®¼°ÊÂÒµµ¥Î»	111.198273	40.273637	130106	471	150122
B0H1HZS3MU	ÇøÏØ¼¶Õþ¸®¼°ÊÂÒµµ¥Î»	111.199849	40.275952	130104	471	150122
B0H1DUNOSJ	Õþ¸®¼°Éç»áÍÅÌåÏà¹Ø	111.200576	40.276318	130000	471	150122
B0H1HASASM	ÏçÕòÒÔÏÂ¼¶Õþ¸®¼°ÊÂÒµµ¥Î»	111.197865	40.27368	130106	471	150122
B01D70P95X	ÇøÏØ¼¶Õþ¸®¼°ÊÂÒµµ¥Î»	111.197959	40.276348	130104	471	150122
B0FFFRSXM5	ÇøÏØ¼¶Õþ¸®¼°ÊÂÒµµ¥Î»	111.20572	40.27657	130104	471	150122
B0H14X3INM	ÏçÕòÒÔÏÂ¼¶Õþ¸®¼°ÊÂÒµµ¥Î»	111.081891	40.580542	130106	471	150121
B0FFKQURCK	ÏçÕòÒÔÏÂ¼¶Õþ¸®¼°ÊÂÒµµ¥Î»	111.972463	40.828291	130106	471	150105
B0HBU5YQF1	Éç»áÍÅÌåÏà¹Ø	111.752513	40.637998	130400	471	150105
B0FFKU7D5Q	ÏçÕòÒÔÏÂ¼¶Õþ¸®¼°ÊÂÒµµ¥Î»	111.069369	40.708355	130106	471	150121
B01D70P9X0	ÇøÏØ¼¶Õþ¸®¼°ÊÂÒµµ¥Î»	111.199824	40.275978	130104	471	150122
B01D70P9J8	ÇøÏØ¼¶Õþ¸®¼°ÊÂÒµµ¥Î»	111.197959	40.276346	130104	471	150122
B01D703BXL	ÇøÏØ¼¶Õþ¸®¼°ÊÂÒµµ¥Î»	111.199877	40.275968	130104	471	150122
B0H1PGH2WM	ÏçÕòÒÔÏÂ¼¶Õþ¸®¼°ÊÂÒµµ¥Î»	111.884219	40.566066	130106	471	150123
B0H1PYKN8C	ÏçÕòÒÔÏÂ¼¶Õþ¸®¼°ÊÂÒµµ¥Î»	111.473301	40.300421	130106	471	150122
B0FFIZ6U89	ÇøÏØ¼¶Õþ¸®¼°ÊÂÒµµ¥Î»	111.258601	40.253973	130104	471	150122
B0FFKG2XDV	Éç»áÖÎ°²»ú¹¹	111.567836	40.807958	130506	471	150103
B0FFI7UX2S	Ñé³µ³¡	111.568214	40.807533	130603	471	150103
B0FFKIS747	Éç»áÖÎ°²»ú¹¹	111.595765	40.736085	130506	471	150104
B01D70PARK	ÇøÏØ¼¶Õþ¸®¼°ÊÂÒµµ¥Î»	111.474732	41.091058	130104	471	150125
B0FFL294RW	ÏçÕòÒÔÏÂ¼¶Õþ¸®¼°ÊÂÒµµ¥Î»	111.473144	41.091425	130106	471	150125
B01D70PAUS	ÇøÏØ¼¶Õþ¸®¼°ÊÂÒµµ¥Î»	111.475059	41.091103	130104	471	150125
B01D701349	ÇøÏØ¼¶Õþ¸®¼°ÊÂÒµµ¥Î»	111.468768	41.08682	130104	471	150125
B0H1PMN651	ÏçÕòÒÔÏÂ¼¶Õþ¸®¼°ÊÂÒµµ¥Î»	111.627213	39.770666	130106	471	150124
B01D70RBSZ	³µÁ¾¹ÜÀí»ú¹¹	111.81061	40.476432	130602	471	150123
B01D702ZB6	ÏçÕò¼¶Õþ¸®¼°ÊÂÒµµ¥Î»	111.942645	40.912653	130105	471	150102
B01D703CBX	ÏçÕò¼¶Õþ¸®¼°ÊÂÒµµ¥Î»	111.942808	40.912936	130105	471	150102
B0GK7S01NK	ÏçÕò¼¶Õþ¸®¼°ÊÂÒµµ¥Î»	111.942506	40.912605	130105	471	150102
B01D703CBY	ÏçÕò¼¶Õþ¸®¼°ÊÂÒµµ¥Î»	111.942808	40.912936	130105	471	150102
B0GUVHV73F	ÏçÕò¼¶Õþ¸®¼°ÊÂÒµµ¥Î»	111.94251	40.912591	130105	471	150102
B0H1PAOFZU	ÏçÕòÒÔÏÂ¼¶Õþ¸®¼°ÊÂÒµµ¥Î»	111.425645	40.012688	130106	471	150124
B0HDKLDTJ9	Éç»áÍÅÌåÏà¹Ø	111.385012	40.083235	130400	471	150124
B0H1PGHIMG	ÏçÕòÒÔÏÂ¼¶Õþ¸®¼°ÊÂÒµµ¥Î»	110.854888	40.623935	130106	471	150121
B0H1PGHV16	ÏçÕòÒÔÏÂ¼¶Õþ¸®¼°ÊÂÒµµ¥Î»	111.61158	40.164007	130106	471	150123
B0H1PMNFQC	ÏçÕòÒÔÏÂ¼¶Õþ¸®¼°ÊÂÒµµ¥Î»	111.43118	39.829699	130106	471	150124
B0H1PGIW22	ÏçÕòÒÔÏÂ¼¶Õþ¸®¼°ÊÂÒµµ¥Î»	111.739495	39.701687	130106	471	150124
B01D70P6G9	ÏçÕòÒÔÏÂ¼¶Õþ¸®¼°ÊÂÒµµ¥Î»	111.643538	40.786236	130106	471	150104
B0H1GHU49C	ÏçÕòÒÔÏÂ¼¶Õþ¸®¼°ÊÂÒµµ¥Î»	111.643574	40.786165	130106	471	150104
B0GKJHYJEY	ÏçÕòÒÔÏÂ¼¶Õþ¸®¼°ÊÂÒµµ¥Î»	111.638846	40.778868	130106	471	150104
B0GKVA2WJW	ÏçÕòÒÔÏÂ¼¶Õþ¸®¼°ÊÂÒµµ¥Î»	111.646572	40.779829	130106	471	150104
B0GKVA33LR	ÏçÕòÒÔÏÂ¼¶Õþ¸®¼°ÊÂÒµµ¥Î»	111.643485	40.786295	130106	471	150104
B01D700BB3	ÇøÏØ¼¶Õþ¸®¼°ÊÂÒµµ¥Î»	111.673081	39.913858	130104	471	150124
B01D70OVPI	ÇøÏØ¼¶Õþ¸®¼°ÊÂÒµµ¥Î»	111.669795	39.915038	130104	471	150124
B0FFL2PWJO	ÇøÏØ¼¶Õþ¸®¼°ÊÂÒµµ¥Î»	111.669895	39.909721	130104	471	150124
B01D70P8YB	ÇøÏØ¼¶Õþ¸®¼°ÊÂÒµµ¥Î»	111.674124	39.913816	130104	471	150124
B0H1ZS6S92	ÇøÏØ¼¶Õþ¸®¼°ÊÂÒµµ¥Î»	111.673085	39.913872	130104	471	150124
B0FFKTKW5P	ÇøÏØ¼¶Õþ¸®¼°ÊÂÒµµ¥Î»	111.66989	39.909598	130104	471	150124
B0G3CA4VXA	Õþ¸®»ú¹ØÏà¹Ø	111.668234	39.910906	130100	471	150124
B0G3RABST5	ÇøÏØ¼¶Õþ¸®¼°ÊÂÒµµ¥Î»	111.670143	39.915019	130104	471	150124
B0FFG011QX	ÇøÏØ¼¶Õþ¸®¼°ÊÂÒµµ¥Î»	111.67604	39.91234	130104	471	150124
B0FFFRWJBA	ÇøÏØ¼¶Õþ¸®¼°ÊÂÒµµ¥Î»	111.67604	39.912339	130104	471	150124
B0FFKW9WKD	ÏçÕòÒÔÏÂ¼¶Õþ¸®¼°ÊÂÒµµ¥Î»	111.176017	40.293421	130106	471	150122
B0G3UC2ETD	ÇøÏØ¼¶Õþ¸®¼°ÊÂÒµµ¥Î»	111.667842	39.911222	130104	471	150124
B0G0CPSLDS	¹«¼ì·¨»ú¹Ø	111.672759	39.90906	130500	471	150124
B0FFIB74BN	ÇøÏØ¼¶Õþ¸®¼°ÊÂÒµµ¥Î»	111.67133	39.913549	130104	471	150124
B0FFGCHYEW	¹«°²¾¯²ì	111.673166	39.908726	130501	471	150124
B0GR5Z19K5	ÇøÏØ¼¶Õþ¸®¼°ÊÂÒµµ¥Î»	111.668111	39.910997	130104	471	150124
B01D701ZOB	ÇøÏØ¼¶Õþ¸®¼°ÊÂÒµµ¥Î»	111.667667	39.916649	130104	471	150124
B01D703BGA	ÇøÏØ¼¶Õþ¸®¼°ÊÂÒµµ¥Î»	111.673085	39.913829	130104	471	150124
B01D70OVPL	¹¤ÉÌË°Îñ»ú¹¹	111.670137	39.915514	130700	471	150124
B0G3US0MKE	ÇøÏØ¼¶Õþ¸®¼°ÊÂÒµµ¥Î»	111.669869	39.909736	130104	471	150124
B0FFKX68DT	ÐÐÒµÐ­»á	111.667876	39.911191	130407	471	150124
B0G10HFPKC	ÇøÏØ¼¶Õþ¸®¼°ÊÂÒµµ¥Î»	111.675636	39.912687	130104	471	150124
B0GDJC3YK7	Õþ¸®¼°Éç»áÍÅÌåÏà¹Ø	111.676478	39.912898	130000	471	150124
B0FFM43RK7	ÇøÏØ¼¶Õþ¸®¼°ÊÂÒµµ¥Î»	111.667684	39.916707	130104	471	150124
B0G35SW1EG	Éç»áÖÎ°²»ú¹¹	111.672867	39.908886	130506	471	150124
B01D701HNX	ÇøÏØ¼¶Õþ¸®¼°ÊÂÒµµ¥Î»	111.670166	39.91489	130104	471	150124
B0FFIKYQEI	ÇøÏØ¼¶Õþ¸®¼°ÊÂÒµµ¥Î»	111.668237	39.910903	130104	471	150124
B0G3C77Y7H	ÏçÕòÒÔÏÂ¼¶Õþ¸®¼°ÊÂÒµµ¥Î»	111.676785	39.909542	130106	471	150124
B01D703BGB	ÐÐÒµÐ­»á	111.674124	39.913815	130407	471	150124
B0FFI9PCS5	ÏçÕòÒÔÏÂ¼¶Õþ¸®¼°ÊÂÒµµ¥Î»	111.676767	39.909578	130106	471	150124
B0FFHFKGLY	Õþ¸®»ú¹ØÏà¹Ø	111.67583	39.91265	130100	471	150124
B0FFI9PDQF	ÏçÕòÒÔÏÂ¼¶Õþ¸®¼°ÊÂÒµµ¥Î»	111.67681	39.909549	130106	471	150124
B01D70P49F	ÏçÕòÒÔÏÂ¼¶Õþ¸®¼°ÊÂÒµµ¥Î»	111.643573	40.786283	130106	471	150104
B0FFLKOA2G	Õþ¸®»ú¹ØÏà¹Ø	111.761236	40.843418	130100	471	150102
B0G0N9YQ45	µØÊÐ¼¶Õþ¸®¼°ÊÂÒµµ¥Î»	111.757896	40.837137	130103	471	150105
B0HR0RX4XS	Éç»áÖÎ°²»ú¹¹	111.757243	40.845496	130506	471	150102
B0FFKBBC4L	µØÊÐ¼¶Õþ¸®¼°ÊÂÒµµ¥Î»	111.533773	40.784435	130103	471	150121
B0FFKDTOKL	µØÊÐ¼¶Õþ¸®¼°ÊÂÒµµ¥Î»	111.533775	40.784433	130103	471	150121
B0FFL2X69D	¹«¼ì·¨»ú¹Ø	111.533655	40.781767	130500	471	150121
B0FFKDSQ6H	µØÊÐ¼¶Õþ¸®¼°ÊÂÒµµ¥Î»	111.533883	40.784565	130103	471	150121
B0FFKDSXEN	µØÊÐ¼¶Õþ¸®¼°ÊÂÒµµ¥Î»	111.533798	40.784396	130103	471	150121
B0FFKDTOKV	µØÊÐ¼¶Õþ¸®¼°ÊÂÒµµ¥Î»	111.533858	40.784559	130103	471	150121
B0FFKDTRCS	µØÊÐ¼¶Õþ¸®¼°ÊÂÒµµ¥Î»	111.533803	40.784388	130103	471	150121
B0FFKCWVH6	µØÊÐ¼¶Õþ¸®¼°ÊÂÒµµ¥Î»	111.533837	40.784557	130103	471	150121
B0G1BOBMTW	Õþ¸®¼°Éç»áÍÅÌåÏà¹Ø	111.527406	40.778645	130000	471	150121
B0G3FCNDIL	Éç»áÖÎ°²»ú¹¹	111.535218	40.783433	130506	471	150121
B0FFI9PD4S	µØÊÐ¼¶Õþ¸®¼°ÊÂÒµµ¥Î»	111.758962	40.842908	130103	471	150102
B0FFLPICUM	µØÊÐ¼¶Õþ¸®¼°ÊÂÒµµ¥Î»	111.758867	40.842882	130103	471	150102
B0FFI9PEKK	ÏçÕò¼¶Õþ¸®¼°ÊÂÒµµ¥Î»	111.759712	40.841067	130105	471	150105
B0G0KPRWYN	¹«°²¾¯²ì	111.759447	40.843044	130501	471	150102
B0FFM1MHHC	µØÊÐ¼¶Õþ¸®¼°ÊÂÒµµ¥Î»	111.757459	40.836988	130103	471	150105
B01D70176Y	Éç»áÍÅÌåÏà¹Ø|Éú»î·þÎñ	111.197298	40.277714	130400|070000	471	150122
B0FFKPWQMX	ÏçÕòÒÔÏÂ¼¶Õþ¸®¼°ÊÂÒµµ¥Î»	111.908911	40.933209	130106	471	150102
B0FFM82Q7S	Õþ¸®»ú¹ØÏà¹Ø	111.247509	40.268415	130100	471	150122
B0H1PBAG6R	ÏçÕòÒÔÏÂ¼¶Õþ¸®¼°ÊÂÒµµ¥Î»	111.800167	40.438949	130106	471	150123
B01D70QHEH	¹«°²¾¯²ì	111.465103	40.488677	130501	471	150122
B0FFFTP35F	ÏçÕò¼¶Õþ¸®¼°ÊÂÒµµ¥Î»	111.465016	40.488759	130105	471	150122
B0HB2RY1PZ	Éç»áÍÅÌåÏà¹Ø	111.466162	40.488793	130400	471	150122
B0FFKX5PJJ	ÏçÕòÒÔÏÂ¼¶Õþ¸®¼°ÊÂÒµµ¥Î»	111.463352	40.488565	130106	471	150122
B0FFI8WP0F	Éç»áÍÅÌåÏà¹Ø	111.441358	40.743513	130400	471	150121
B0FFI8WKQM	Éç»áÍÅÌåÏà¹Ø	111.441361	40.743511	130400	471	150121
B0FFI8WPTL	Éç»áÍÅÌåÏà¹Ø	111.442149	40.744283	130400	471	150121
B0FFI8W8NS	¹²ÇàÍÅ	111.441368	40.743619	130401	471	150121
B0FFI8WLZ7	ºìÊ®×Ö»á	111.439565	40.74573	130405	471	150121
B0GDLNG8YX	ÏçÕòÒÔÏÂ¼¶Õþ¸®¼°ÊÂÒµµ¥Î»	111.385299	39.745982	130106	471	150124
B0GUJKOGB0	Éç»áÖÎ°²»ú¹¹	111.936308	40.6249	130506	471	150123
B0GDJ55UXA	µØÊÐ¼¶Õþ¸®¼°ÊÂÒµµ¥Î»	111.73822	40.601724	130103	471	150121
B01D70RATG	ÏçÕòÒÔÏÂ¼¶Õþ¸®¼°ÊÂÒµµ¥Î»	111.738135	40.600379	130106	471	150121
B0GRG9P9TQ	ÏçÕòÒÔÏÂ¼¶Õþ¸®¼°ÊÂÒµµ¥Î»	111.738114	40.600362	130106	471	150121
B0H14X0L0S	ÏçÕòÒÔÏÂ¼¶Õþ¸®¼°ÊÂÒµµ¥Î»	110.98076	40.653872	130106	471	150121
B0H1PBCA28	ÏçÕòÒÔÏÂ¼¶Õþ¸®¼°ÊÂÒµµ¥Î»	111.803321	40.569907	130106	471	150123
B0G101ICJK	ÏçÕò¼¶Õþ¸®¼°ÊÂÒµµ¥Î»	111.383602	40.585067	130105	471	150121
B0H14OYFWO	ÏçÕòÒÔÏÂ¼¶Õþ¸®¼°ÊÂÒµµ¥Î»	111.572468	40.47744	130106	471	150123
B01D70RAUB	ÐÐÒµÐ­»á	111.670186	40.555008	130407	471	150121
B01D7012F7	ÏçÕò¼¶Õþ¸®¼°ÊÂÒµµ¥Î»	111.301409	40.739236	130105	471	150121
B0FFIBF9GN	ÏçÕòÒÔÏÂ¼¶Õþ¸®¼°ÊÂÒµµ¥Î»	111.945402	40.625048	130106	471	150123
B0HB7X2CTH	Õþ¸®¼°Éç»áÍÅÌåÏà¹Ø	111.589967	40.517678	130000	471	150123
B0H1H7SKKZ	ÏçÕò¼¶Õþ¸®¼°ÊÂÒµµ¥Î»	111.58988	40.517676	130105	471	150123
B0GUFZFYHW	Õþ¸®¼°Éç»áÍÅÌåÏà¹Ø	111.590276	40.517599	130000	471	150123
B0G0X50AOZ	Õþ¸®»ú¹ØÏà¹Ø	111.590335	40.517686	130100	471	150123
B0H1UZUUKT	ÏçÕò¼¶Õþ¸®¼°ÊÂÒµµ¥Î»	111.58931	40.518076	130105	471	150123
B0FFKRVQAA	ÏçÕò¼¶Õþ¸®¼°ÊÂÒµµ¥Î»	111.589264	40.518098	130105	471	150123
B0FFKX6DVK	ÏçÕò¼¶Õþ¸®¼°ÊÂÒµµ¥Î»	111.590357	40.517687	130105	471	150123
B0H1UZWALJ	ÏçÕòÒÔÏÂ¼¶Õþ¸®¼°ÊÂÒµµ¥Î»	111.588806	40.517685	130106	471	150123
B0H1PYJONA	ÏçÕòÒÔÏÂ¼¶Õþ¸®¼°ÊÂÒµµ¥Î»	111.463596	40.25238	130106	471	150122
B0HDOA6IMT	½»Í¨¹ÜÀí»ú¹¹	111.300832	40.739096	130601	471	150121
B0FFJ4483S	¹¤ÉÌË°Îñ»ú¹¹	111.302117	40.738817	130700	471	150121
B0H1SSHSPQ	ÏçÕò¼¶Õþ¸®¼°ÊÂÒµµ¥Î»	111.301451	40.738857	130105	471	150121
B0H14X3WB2	ÏçÕòÒÔÏÂ¼¶Õþ¸®¼°ÊÂÒµµ¥Î»	111.300162	40.740106	130106	471	150121
B0G3OUAX0O	ÏçÕòÒÔÏÂ¼¶Õþ¸®¼°ÊÂÒµµ¥Î»	111.301497	40.739351	130106	471	150121
B01D703BX6	ÏçÕò¼¶Õþ¸®¼°ÊÂÒµµ¥Î»	111.301449	40.739502	130105	471	150121
B0GRZS76D4	ÏçÕò¼¶Õþ¸®¼°ÊÂÒµµ¥Î»	111.301489	40.739376	130105	471	150121
B0G31DW5AG	ÏçÕòÒÔÏÂ¼¶Õþ¸®¼°ÊÂÒµµ¥Î»	111.301497	40.739351	130106	471	150121
B0H141WW7Q	ÏçÕòÒÔÏÂ¼¶Õþ¸®¼°ÊÂÒµµ¥Î»	111.298856	40.739517	130106	471	150121
B0FFJPZZNB	¹¤ÉÌË°Îñ»ú¹¹	111.302082	40.739234	130700	471	150121
B0H141X9L9	ÏçÕòÒÔÏÂ¼¶Õþ¸®¼°ÊÂÒµµ¥Î»	111.298516	40.739442	130106	471	150121
B01D7012F8	ÏçÕò¼¶Õþ¸®¼°ÊÂÒµµ¥Î»	111.301449	40.739502	130105	471	150121
B0H1PK7JG7	ÏçÕòÒÔÏÂ¼¶Õþ¸®¼°ÊÂÒµµ¥Î»	111.30371	40.737731	130106	471	150121
B01D70P9GL	ÏçÕò¼¶Õþ¸®¼°ÊÂÒµµ¥Î»	111.303131	40.73896	130105	471	150121
B01D703BX7	½»Í¨¹ÜÀí»ú¹¹	111.300912	40.738829	130601	471	150121
B0G0GUJR86	¹«°²¾¯²ì	111.786889	40.878745	130501	471	150102
B01D70QH8V	ÏçÕòÒÔÏÂ¼¶Õþ¸®¼°ÊÂÒµµ¥Î»	111.792515	40.885625	130106	471	150102
B0GUMOBKO9	Õþ¸®»ú¹ØÏà¹Ø	111.793213	40.885986	130100	471	150102
B0FFKQYN54	ÏçÕòÒÔÏÂ¼¶Õþ¸®¼°ÊÂÒµµ¥Î»	111.792758	40.885618	130106	471	150102
B0FFKPCVBY	½»Í¨Ö´·¨Õ¾	111.792748	40.885561	130604	471	150102
B0H6GAWYHS	ÏçÕòÒÔÏÂ¼¶Õþ¸®¼°ÊÂÒµµ¥Î»	111.79258	40.885792	130106	471	150102
B0H1PMLATE	ÏçÕòÒÔÏÂ¼¶Õþ¸®¼°ÊÂÒµµ¥Î»	111.232473	40.428979	130106	471	150122
B0HAF7W5VN	Éç»áÍÅÌåÏà¹Ø	111.681516	40.496766	130400	471	150123
B01D703CID	ÏçÕòÒÔÏÂ¼¶Õþ¸®¼°ÊÂÒµµ¥Î»	111.982182	40.949255	130106	471	150102
B01D703CIC	ÏçÕòÒÔÏÂ¼¶Õþ¸®¼°ÊÂÒµµ¥Î»	111.982183	40.949255	130106	471	150102
B01D702ZVZ	Õþ¸®»ú¹ØÏà¹Ø|½ðÈÚ±£ÏÕ·þÎñ	111.826172	40.377779	130100|160200	471	150123
B0FFJH8O7B	Õþ¸®¼°Éç»áÍÅÌåÏà¹Ø	111.347217	40.161665	130000	471	150122
B0G3MAV8QY	Ñé³µ³¡	111.34725	40.161691	130603	471	150122
B0G3X7FYIA	Éç»áÍÅÌåÏà¹Ø	111.350814	40.165117	130400	471	150122
B0H1PAOWRP	ÏçÕòÒÔÏÂ¼¶Õþ¸®¼°ÊÂÒµµ¥Î»	111.623468	41.104708	130106	471	150125
B0G17ZU6O0	Éç»áÍÅÌåÏà¹Ø	111.471335	40.760373	130400	471	150121
B0FFL1W1D8	ÏçÕòÒÔÏÂ¼¶Õþ¸®¼°ÊÂÒµµ¥Î»	111.470827	40.762932	130106	471	150121
B0FFMAW7CW	Õþ¸®»ú¹ØÏà¹Ø	111.473875	40.758372	130100	471	150121
B0HAK6FBKF	Õþ¸®»ú¹ØÏà¹Ø	111.473776	40.758325	130100	471	150121
B0G13Y2SI0	Õþ¸®»ú¹ØÏà¹Ø	111.473731	40.758304	130100	471	150121
B01D70Q65S	ÏçÕò¼¶Õþ¸®¼°ÊÂÒµµ¥Î»	111.474148	40.758518	130105	471	150121
B0FFKH6BDW	Õþ¸®¼°Éç»áÍÅÌåÏà¹Ø	111.145993	40.740816	130000	471	150121
B0H1PYL2CM	ÏçÕòÒÔÏÂ¼¶Õþ¸®¼°ÊÂÒµµ¥Î»	111.416146	40.214656	130106	471	150122
B0H141WH3H	ÏçÕòÒÔÏÂ¼¶Õþ¸®¼°ÊÂÒµµ¥Î»	111.299326	40.733621	130106	471	150121
B0H141VVVW	ÏçÕòÒÔÏÂ¼¶Õþ¸®¼°ÊÂÒµµ¥Î»	111.299325	40.729479	130106	471	150121
B0FFKX1QS3	ÏçÕòÒÔÏÂ¼¶Õþ¸®¼°ÊÂÒµµ¥Î»	111.299554	40.727996	130106	471	150121
B01D701IPJ	¹«°²¾¯²ì	111.753534	40.744015	130501	471	150105
B0GU1X3VNV	Õþ¸®¼°Éç»áÍÅÌåÏà¹Ø	111.751532	40.7434	130000	471	150105
B0FFIU0W40	Õþ¸®¼°Éç»áÍÅÌåÏà¹Ø	111.74868	40.743057	130000	471	150105
B0FFJN7F32	Õþ¸®¼°Éç»áÍÅÌåÏà¹Ø	111.751879	40.744393	130000	471	150105
B0FFFE5OFW	Ñé³µ³¡	111.747134	40.740401	130603	471	150105
B01D70PAVL	½»Í¨¹ÜÀí»ú¹¹	111.753028	40.743801	130601	471	150105
B0H14O0NJL	ÏçÕòÒÔÏÂ¼¶Õþ¸®¼°ÊÂÒµµ¥Î»	111.576761	40.619613	130106	471	150121
[truncated: 3,958 more rows]
