# Supplementary material for: Design of Urban resilience model in emergency situations
Source: PLoS One. 2026 Jun 9;21(6):e0347588. doi: 10.1371/journal.pone.0347588 (PMC13249160; doi:10.1371/journal.pone.0347588)
Supplement: S1 File — (ZIP) [file pone.0347588.s001.zip › dataset/Appendix 4/Lifestyle service data.csv]

id	type	lon_gcj02	lat_gcj02	typecode	citycode	adcode
B0HDHMDQ1W	Ï´Ô¡ÍÆÄÃ³¡Ëù	111.448336	39.646564	71400	471	150124
B0FFKWYI3N	Éú»î·þÎñ³¡Ëù	111.449113	39.647307	70000	471	150124
B0FFKKQ2HD	Éú»î·þÎñ³¡Ëù	111.445493	39.644249	70000	471	150124
B0G3XUDU0S	Éú»î·þÎñ³¡Ëù	111.445497	39.644409	70000	471	150124
B01D70QGPR	ÓÊ¾Ö	111.463846	40.4885	70400	471	150122
B0HG0U0A9K	ÃÀÈÝÃÀ·¢µê	111.465278	40.488611	71100	471	150122
B0FFH0H7CW	ÃÀÈÝÃÀ·¢µê|²ÍÒû·þÎñ	111.456902	41.089798	071100|050000	471	150125
B0FFFXMG37	ÉãÓ°³åÓ¡|²ÍÒû·þÎñ	111.457424	41.093536	071300|050000	471	150125
B01D7027B8	ÖÐ¹úÒÆ¶¯ÓªÒµÌü	111.733127	40.836812	70603	471	150102
B01D700D64	Ï´Ô¡ÍÆÄÃ³¡Ëù	111.729762	40.837795	71400	471	150102
B01D703BW6	ÆÀ¹ÀÊÂÎñËù	111.734478	40.841944	70703	471	150102
B0GD7H8WYY	ÖÐ¹úµçÐÅÓªÒµÌü	111.729144	40.839682	70601	471	150102
B0FFL3WADH	Ï´Ô¡ÍÆÄÃ³¡Ëù	111.729606	40.839438	71400	471	150102
B01D70PEWC	Éú»î·þÎñ³¡Ëù	111.73466	40.840353	70000	471	150102
B0FFG4Y955	Éú»î·þÎñ³¡Ëù	111.728692	40.840589	70000	471	150102
B0HD990L34	Éú»î·þÎñ³¡Ëù	111.728412	40.840639	70000	471	150102
B0FFHO9TBE	Î¬ÐÞÕ¾µã	111.728661	40.840724	71200	471	150102
B0FFHLJ7DO	Éú»î·þÎñ³¡Ëù|Æû³µ·þÎñ	111.728685	40.839685	070000|010000	471	150102
B0FFHO9TB9	Éú»î·þÎñ³¡Ëù	111.730801	40.84261	70000	471	150102
B0FFIUY7AD	Éú»î·þÎñ³¡Ëù	111.734359	40.839303	70000	471	150102
B0FFI9IDBA	µçÑ¶ÓªÒµÌü	111.728675	40.839718	70600	471	150102
B0FFHICFFU	Éú»î·þÎñ³¡Ëù	111.73388	40.840497	70000	471	150102
B0FFI9NEB4	Éú»î·þÎñ³¡Ëù	111.734032	40.840599	70000	471	150102
B0FFI9NE6Z	Éú»î·þÎñ³¡Ëù	111.734556	40.841674	70000	471	150102
B0FFIV8CQC	ÎïÁ÷ËÙµÝ	111.731062	40.845256	70500	471	150102
B0FFG6D7O3	ÉãÓ°³åÓ¡	111.728531	40.840338	71300	471	150102
B0FFL44YQ7	Éú»î·þÎñ³¡Ëù	111.734747	40.84121	70000	471	150102
B01D70QEH6	ÉãÓ°³åÓ¡	111.734625	40.840461	71300	471	150102
B01D702AG5	²ÊÆ±²ÊÈ¯ÏúÊÛµã	111.729791	40.83804	71800	471	150102
B0FFF34EFY	Éú»î·þÎñ³¡Ëù	111.728317	40.841828	70000	471	150102
B0GKVO73X3	Éú»î·þÎñ³¡Ëù	111.729582	40.840003	70000	471	150102
B0G2JHIQM2	Éú»î·þÎñ³¡Ëù	111.734786	40.840591	70000	471	150102
B0FFFWJWBP	ÃÀÈÝÃÀ·¢µê	111.734441	40.839048	71100	471	150102
B0FFI9NFCR	Éú»î·þÎñ³¡Ëù	111.734303	40.839758	70000	471	150102
B0FFI9NFN6	ÂÉÊ¦ÊÂÎñËù	111.730576	40.838205	70701	471	150102
B0HU4BJLJP	ÖÐ½é»ú¹¹	111.729054	40.840129	71600	471	150102
B0FFG4Y949	ÃÀÈÝÃÀ·¢µê	111.728347	40.840814	71100	471	150102
B01D702A5X	ÃÀÈÝÃÀ·¢µê	111.72892	40.839301	71100	471	150102
B01D702A17	ÃÀÈÝÃÀ·¢µê	111.728874	40.839428	71100	471	150102
B0FFLC11NX	ÖÐ½é»ú¹¹	111.728388	40.840704	71600	471	150102
B0FFJ01941	ÖÐ½é»ú¹¹	111.728481	40.840464	71600	471	150102
B01D70Q7XI	Éú»î·þÎñ³¡Ëù	111.728636	40.839699	70000	471	150102
B0HDA5YIPI	Éú»î·þÎñ³¡Ëù	111.734478	40.841944	70000	471	150102
B0FFJ0267X	ÃÀÈÝÃÀ·¢µê	111.73465	40.840315	71100	471	150102
B0H19OLBH9	ÎïÁ÷ËÙµÝ	111.73126	40.8453	70500	471	150102
B0FFMG71LQ	ÎïÁ÷ËÙµÝ	111.730147	40.838107	70500	471	150102
B0HD96Z0CF	Éú»î·þÎñ³¡Ëù	111.729601	40.838248	70000	471	150102
B0HG3LEJ64	ÃÀÈÝÃÀ·¢µê	111.728159	40.841254	71100	471	150102
B01D702A6E	ÃÀÈÝÃÀ·¢µê	111.730091	40.836933	71100	471	150102
B0FFKNI1S2	ÃÀÈÝÃÀ·¢µê	111.727892	40.841583	71100	471	150102
B01D70RBL1	ÃÀÈÝÃÀ·¢µê	111.72989	40.838048	71100	471	150102
B0FFKTAIKE	Éú»î·þÎñ³¡Ëù	111.730024	40.83698	70000	471	150102
B0FFJ01JCV	ÖÐ½é»ú¹¹	111.729084	40.838738	71600	471	150102
B0FFHOO94E	ÃÀÈÝÃÀ·¢µê	111.728286	40.84361	71100	471	150102
B0FFHUEU7L	Éú»î·þÎñ³¡Ëù	111.733457	40.837053	70000	471	150102
B01D70QUMI	ÃÀÈÝÃÀ·¢µê	111.728298	40.841697	71100	471	150102
B0HB24T2WC	Éú»î·þÎñ³¡Ëù	111.728143	40.845185	70000	471	150102
B0G2JHJJ11	ÖÐ½é»ú¹¹	111.729923	40.838056	71600	471	150102
B0FFJ01JCK	Éú»î·þÎñ³¡Ëù	111.730926	40.83683	70000	471	150102
B0HAGDUUT0	ÃÀÈÝÃÀ·¢µê	111.731469	40.845293	71100	471	150102
B0HAJ44W71	Éú»î·þÎñ³¡Ëù	111.733457	40.837053	70000	471	150102
B0FFL1DD4Z	Éú»î·þÎñ³¡Ëù	111.733376	40.837066	70000	471	150102
B0FFGYESX3	Éú»î·þÎñ³¡Ëù	111.733475	40.836965	70000	471	150102
B0FFI5A7MH	ÎïÁ÷ËÙµÝ	111.728986	40.846788	70500	471	150102
B0G3MDWJ66	ÖÐ½é»ú¹¹	111.729798	40.837609	71600	471	150102
B0FFM0PAM4	Ï´ÒÂµê	111.730866	40.836816	71500	471	150102
B0GR3KI1IB	ÖÐ½é»ú¹¹	111.729483	40.837465	71600	471	150102
B0FFJCPYBK	ÃÀÈÝÃÀ·¢µê	111.729479	40.838017	71100	471	150102
B0FFI9NEYJ	Éú»î·þÎñ³¡Ëù	111.730697	40.838087	70000	471	150102
B01D70PGD1	Ï´Ô¡ÍÆÄÃ³¡Ëù	111.727836	40.841744	71400	471	150102
B0FFKM4FO5	Éú»î·þÎñ³¡Ëù	111.730549	40.83682	70000	471	150102
B0H1NS7W95	ÃÀÈÝÃÀ·¢µê	111.730756	40.836792	71100	471	150102
B0FFM9KBCL	ÖÐ½é»ú¹¹	111.729898	40.837355	71600	471	150102
B0FFJVV4H7	³äµç±¦	111.734471	40.841523	72101	471	150102
B01D702A66	ÃÀÈÝÃÀ·¢µê	111.729289	40.838384	71100	471	150102
B0H1OLUSMJ	Éú»î·þÎñ³¡Ëù	111.734375	40.840412	70000	471	150102
B0FFKPMUXS	³äµç±¦	111.729066	40.838801	72101	471	150102
B0H1OMQUV4	ÖÐ½é»ú¹¹	111.728426	40.840638	71600	471	150102
B0HDJZTQO2	Ï´Ô¡ÍÆÄÃ³¡Ëù	111.740727	40.769496	71400	471	150105
B0FFILDMXD	Éú»î·þÎñ³¡Ëù	111.740181	40.771641	70000	471	150105
B0FFKOPW5H	Éú»î·þÎñ³¡Ëù	111.739926	40.771345	70000	471	150105
B0FFM79VY9	Éú»î·þÎñ³¡Ëù	111.74422	40.773028	70000	471	150105
B0FFKPF1OK	ÎïÁ÷ËÙµÝ	111.74158	40.76979	70500	471	150105
B0H15XX10D	ÎïÁ÷ËÙµÝ	111.74	40.77335	70500	471	150105
B0HU2AT90P	Éú»î·þÎñ³¡Ëù	111.740721	40.769049	70000	471	150105
B0FFL6WYTR	ÎïÁ÷ËÙµÝ	111.73667	40.77194	70500	471	150105
B0FFL2ZV04	ÃÀÈÝÃÀ·¢µê	111.740725	40.769452	71100	471	150105
B0FFKNY69A	ÖÐ½é»ú¹¹	111.740697	40.768676	71600	471	150105
B0G1LZ7JYD	ÃÀÈÝÃÀ·¢µê	111.740713	40.769125	71100	471	150105
B0HBYOKFMJ	Ï´ÒÂµê	111.740696	40.768636	71500	471	150105
B0FFLKPCY2	Î¬ÐÞÕ¾µã	111.745496	40.774156	71200	471	150105
B0HBLG8IPY	ÃÀÈÝÃÀ·¢µê	111.740974	40.768332	71100	471	150105
B0FFKNONHQ	Éú»î·þÎñ³¡Ëù	111.740896	40.766881	70000	471	150105
B0G0HUHWD1	ÃÀÈÝÃÀ·¢µê	111.740483	40.768177	71100	471	150105
B0FFKBVWUD	ÎïÁ÷ËÙµÝ	111.74364	40.76702	70500	471	150105
B0G0DS98W9	Éú»î·þÎñ³¡Ëù	111.523683	41.046416	70000	471	150125
B0H1SRJGKD	ÂÉÊ¦ÊÂÎñËù	111.741352	40.776339	70701	471	150105
B0H64XKP9L	ÃÀÈÝÃÀ·¢µê	111.7397	40.77536	71100	471	150105
B0FFLLLGBR	³äµç±¦	111.740944	40.766877	72101	471	150105
B0HGKKGIA5	ÎïÁ÷ËÙµÝ	111.472673	41.091793	70500	471	150125
B0HAR40PNI	²ÊÆ±²ÊÈ¯ÏúÊÛµã	111.474678	41.09088	71800	471	150125
B0H61APLRY	Éú»î·þÎñ³¡Ëù	111.475895	41.091049	70000	471	150125
B0G2SYJDLF	Éú»î·þÎñ³¡Ëù	111.470227	41.088723	70000	471	150125
B0HD25DJN4	Î¬ÐÞÕ¾µã	111.475108	41.090971	71200	471	150125
B0FFMEM5Y3	Éú»î·þÎñ³¡Ëù	111.467591	41.090208	70000	471	150125
B0GKYPEAHY	Éú»î·þÎñ³¡Ëù	111.467382	41.09048	70000	471	150125
B0FFMEHWRU	ÃÀÈÝÃÀ·¢µê	111.46808	41.090233	71100	471	150125
B0G0798VKQ	ÃÀÈÝÃÀ·¢µê	111.467355	41.090521	71100	471	150125
B0HR664T75	µçÁ¦ÓªÒµÌü	111.468622	41.086793	71000	471	150125
B0FFLDK3D7	ÎïÁ÷ËÙµÝ	111.615057	40.80241	70500	471	150103
B0FFLHV9I3	ÖÐ¹úµçÐÅÓªÒµÌü	111.614603	40.801131	70601	471	150103
B0GKJBXNZC	ÎïÁ÷ËÙµÝ	111.616062	40.800618	70500	471	150103
B0HU7O4AHI	ÎïÁ÷ËÙµÝ	111.614739	40.801549	70500	471	150103
B0H1BA4UY8	ÎïÁ÷ËÙµÝ	111.615784	40.804152	70500	471	150103
B01D701P60	ÃÀÈÝÃÀ·¢µê	111.616188	40.804318	71100	471	150103
B0FFG9ILR1	ÃÀÈÝÃÀ·¢µê	111.614927	40.800816	71100	471	150103
B0HURU28OX	Éú»î·þÎñ³¡Ëù	111.60767	40.801616	70000	471	150103
B0FFIK75GL	Éú»î·þÎñ³¡Ëù	111.615401	40.804168	70000	471	150103
B0FFK10JHI	Éú»î·þÎñ³¡Ëù|¹«Ë¾ÆóÒµ	111.607591	40.801598	070000|170000	471	150103
B0G2Y9T9ED	É¥ÔáÉèÊ©	111.615031	40.801297	71900	471	150103
B0FFKD3OBR	ÎïÁ÷ËÙµÝ	111.616393	40.800772	70500	471	150103
B0FFI8RHJV	²ÊÆ±²ÊÈ¯ÏúÊÛµã	111.616812	40.801199	71800	471	150103
B01D701S0F	Ï´ÒÂµê	111.615813	40.804164	71500	471	150103
B01D70QGUE	Éú»î·þÎñ³¡Ëù	111.615886	40.804195	70000	471	150103
B01D701N19	Ï´ÒÂµê	111.61596	40.804375	71500	471	150103
B0HRRASSM4	ÃÀÈÝÃÀ·¢µê	111.615891	40.800623	71100	471	150103
B0GUJHPOTI	Éú»î·þÎñ³¡Ëù	111.610445	40.805926	70000	471	150103
B0FFM0WL9L	²ÊÆ±²ÊÈ¯ÏúÊÛµã	111.614448	40.797451	71800	471	150103
B0HGKOKTJ9	ÃÀÈÝÃÀ·¢µê	111.616357	40.801017	71100	471	150103
B0FFL7Y5R7	Éú»î·þÎñ³¡Ëù	111.613797	40.797121	70000	471	150103
B0HAK7JYSD	Éú»î·þÎñ³¡Ëù	111.615064	40.797507	70000	471	150103
B0FFMGPKC3	Éú»î·þÎñ³¡Ëù	111.615349	40.80525	70000	471	150103
B0FFI8PL3L	Î¬ÐÞÕ¾µã	111.615377	40.797541	71200	471	150103
B0FFKL5GLF	ÃÀÈÝÃÀ·¢µê	111.616366	40.801072	71100	471	150103
B0FFM1CSWL	³äµç±¦	111.607428	40.801726	72101	471	150103
B0FFKSN2V2	Éú»î·þÎñ³¡Ëù	111.436492	40.731504	70000	471	150121
B0FFKQYOLA	²ÊÆ±²ÊÈ¯ÏúÊÛµã	111.43527	40.735979	71800	471	150121
B0FFKQYOL8	Éú»î·þÎñ³¡Ëù	111.435254	40.73604	70000	471	150121
B0FFL3N5R8	Î¬ÐÞÕ¾µã	111.401322	40.058884	71200	471	150124
B0FFL4F2PG	ÓÊ¾Ö	111.397553	40.060588	70400	471	150124
B0FFJXQAR2	Ï´Ô¡ÍÆÄÃ³¡Ëù	111.513489	40.762644	71400	471	150121
B0FFKRWN1C	Éú»î·þÎñ³¡Ëù	111.513568	40.762209	70000	471	150121
B0G0BBZJ9M	ÎïÁ÷ËÙµÝ	111.645314	40.860993	70500	471	150102
B0G06GM97V	ÎïÁ÷ËÙµÝ	111.64533	40.86097	70500	471	150102
B0FFHPZBNA	ÎïÁ÷ËÙµÝ	111.646056	40.864989	70500	471	150102
B0G3T9SSO5	ÎïÁ÷ËÙµÝ	111.645233	40.860938	70500	471	150102
B0HR0UW13O	ÎïÁ÷ËÙµÝ	111.64577	40.864762	70500	471	150102
B0FFMCX1CG	ÎïÁ÷ËÙµÝ	111.646005	40.865273	70500	471	150102
B0FFKE0MUX	ÎïÁ÷ËÙµÝ	111.644787	40.864343	70500	471	150102
B0FFGB7KWO	Î¬ÐÞÕ¾µã	111.644998	40.860157	71200	471	150102
B0FFIU8HRA	Éú»î·þÎñ³¡Ëù	111.64612	40.864858	70000	471	150102
B0FFK8PTJW	Éú»î·þÎñ³¡Ëù	111.645919	40.864955	70000	471	150102
B0G0ZSWZ28	ÎïÁ÷ËÙµÝ	111.879496	40.90633	70500	471	150102
B0G0ZUZ5PT	Î¬ÐÞÕ¾µã	111.878462	40.906232	71200	471	150102
B0FFGL4J6P	Éú»î·þÎñ³¡Ëù	111.630129	40.834242	70000	471	150103
B0HB4U9Y9L	ÎïÁ÷ËÙµÝ	111.630111	40.833558	70500	471	150103
B0FFI4HJWB	ÎïÁ÷ËÙµÝ	111.631178	40.833885	70500	471	150103
B0FFGSIT8D	Éú»î·þÎñ³¡Ëù	111.63242	40.83063	70000	471	150103
B0G3LDG27C	ÎïÁ÷ËÙµÝ	111.6302	40.833867	70500	471	150103
B0HBYOIIUW	ÎïÁ÷ËÙµÝ	111.631003	40.834133	70500	471	150103
B01D70292R	ÎïÁ÷ËÙµÝ	111.630931	40.83409	70500	471	150103
B0FFGYELMP	ÎïÁ÷ËÙµÝ	111.629735	40.834043	70500	471	150103
B0FFHFOKW7	Éú»î·þÎñ³¡Ëù	111.634777	40.831638	70000	471	150103
B0GK6YR143	ÎïÁ÷ËÙµÝ	111.629307	40.833435	70500	471	150103
B0FFI8E95I	Éú»î·þÎñ³¡Ëù	111.635102	40.831745	70000	471	150103
B01D70QLEN	ÎïÁ÷ËÙµÝ	111.630931	40.83409	70500	471	150103
B0HGCZJAHD	Éú»î·þÎñ³¡Ëù	111.635202	40.831774	70000	471	150103
B0FFIZIL7B	Éú»î·þÎñ³¡Ëù	111.635393	40.831861	70000	471	150103
B0FFMD8FFD	ÎïÁ÷ËÙµÝ	111.632386	40.829463	70500	471	150103
B0FFI8P57M	Éú»î·þÎñ³¡Ëù	111.633555	40.834584	70000	471	150103
B01D70QL9X	ÎïÁ÷ËÙµÝ	111.630673	40.833807	70500	471	150103
B0FFGQ6GQU	²ÊÆ±²ÊÈ¯ÏúÊÛµã	111.630121	40.828798	71800	471	150103
B0HBBK14MP	Éú»î·þÎñ³¡Ëù	111.628736	40.834387	70000	471	150103
B0GUJGQ7Q0	Éú»î·þÎñ³¡Ëù	111.629027	40.828633	70000	471	150103
B0G0XNWJEP	ÖÐ½é»ú¹¹	111.630093	40.828939	71600	471	150103
B0FFJNEDOG	ÎïÁ÷ËÙµÝ	111.627665	40.834907	70500	471	150103
B0FFM8YHS5	Éú»î·þÎñ³¡Ëù	111.627178	40.828423	70000	471	150103
B0FFFWGDCI	ÃÀÈÝÃÀ·¢µê	111.626952	40.829561	71100	471	150103
B0FFISF8H7	²ÊÆ±²ÊÈ¯ÏúÊÛµã	111.636498	40.832292	71800	471	150103
B0HB7X36M4	ÃÀÈÝÃÀ·¢µê	111.628603	40.834528	71100	471	150103
B0FFM97XTD	ÐÅÏ¢×ÉÑ¯ÖÐÐÄ	111.635407	40.831867	70200	471	150103
B0FFJYYKYG	ÃÀÈÝÃÀ·¢µê	111.632904	40.836117	71100	471	150103
B0HAOZIO16	Éú»î·þÎñ³¡Ëù	111.627162	40.827606	70000	471	150103
B0HRYOIVOP	ÎïÁ÷ËÙµÝ	111.62781	40.83653	70500	471	150103
B0HA6XEGWA	ÖÐ½é»ú¹¹	111.627423	40.836129	71600	471	150103
B0FFGQ6GRH	Î¬ÐÞÕ¾µã	111.627119	40.827824	71200	471	150103
B0FFG42V3A	ÖÐ¹úÒÆ¶¯ÓªÒµÌü	111.627363	40.836042	70603	471	150103
B0FFLF0DOC	³äµç±¦	111.634777	40.831638	72101	471	150103
B0HD174MCL	Éú»î·þÎñ³¡Ëù	111.477209	40.760914	70000	471	150121
B0HD07Z1KK	Éú»î·þÎñ³¡Ëù	111.477081	40.761088	70000	471	150121
B0G2VMKLVM	²ÊÆ±²ÊÈ¯ÏúÊÛµã	111.479174	40.757566	71800	471	150121
B0GRVCTBKY	Éú»î·þÎñ³¡Ëù	111.478496	40.758258	70000	471	150121
B0FFKHO4RH	Éú»î·þÎñ³¡Ëù	111.481568	40.7573	70000	471	150121
B0FFKIS5FB	Éú»î·þÎñ³¡Ëù	111.481549	40.75729	70000	471	150121
B0G09PO0UC	ÖÐ½é»ú¹¹	111.476956	40.761257	71600	471	150121
B0FFMCOZB3	Éú»î·þÎñ³¡Ëù	111.479476	40.757166	70000	471	150121
B0G3VPDD34	ÃÀÈÝÃÀ·¢µê	111.477183	40.760951	71100	471	150121
B0G3O7C8FY	ÃÀÈÝÃÀ·¢µê	111.478052	40.75901	71100	471	150121
B0FFL7MC42	ÃÀÈÝÃÀ·¢µê	111.479319	40.758085	71100	471	150121
B0HU6Z1ZS7	ÃÀÈÝÃÀ·¢µê	111.479662	40.757689	71100	471	150121
B0FFKSXH2L	ÎïÁ÷ËÙµÝ	111.576137	40.766065	70500	471	150121
B0FFKGKENJ	Éú»î·þÎñ³¡Ëù	111.574817	40.765812	70000	471	150121
B0FFKBVZXZ	ÎïÁ÷ËÙµÝ	111.575862	40.765823	70500	471	150121
B0FFKGAPKM	²ÊÆ±²ÊÈ¯ÏúÊÛµã	111.575748	40.766521	71800	471	150121
B0G2CU9AV1	Î¬ÐÞÕ¾µã	111.57638	40.766248	71200	471	150121
B0HD39RFT5	Éú»î·þÎñ³¡Ëù	111.674342	39.912866	70000	471	150124
B0HD39QYRP	Éú»î·þÎñ³¡Ëù	111.674367	39.912908	70000	471	150124
B0HGJZIWF5	Éú»î·þÎñ³¡Ëù	111.674188	39.913265	70000	471	150124
B0FFHHXKVD	Éú»î·þÎñ³¡Ëù	111.669213	39.912466	70000	471	150124
B01D70QJ8I	ÃÀÈÝÃÀ·¢µê	111.669976	39.915224	71100	471	150124
B0HD39PWZV	Éú»î·þÎñ³¡Ëù	111.675478	39.91311	70000	471	150124
B0FFLKPUNI	Éú»î·þÎñ³¡Ëù	111.667916	39.911155	70000	471	150124
B0FFF2TBRE	É¥ÔáÉèÊ©	111.675855	39.912924	71900	471	150124
B0G31SWJK4	ÃÀÈÝÃÀ·¢µê	111.672839	39.913666	71100	471	150124
B0FFFRMVUX	ÃÀÈÝÃÀ·¢µê	111.671091	39.914649	71100	471	150124
B0H1ZR91BA	Éú»î·þÎñ³¡Ëù	111.674729	39.913062	70000	471	150124
B0H1ZS85BO	ÃÀÈÝÃÀ·¢µê	111.674399	39.912966	71100	471	150124
B0G1D7HOCQ	É¥ÔáÉèÊ©	111.671288	39.914472	71900	471	150124
B0FFG05O53	Éú»î·þÎñ³¡Ëù	111.668471	39.913201	70000	471	150124
B0FFF2L59T	ÃÀÈÝÃÀ·¢µê	111.675447	39.91309	71100	471	150124
B0G24CF4R9	É¥ÔáÉèÊ©	111.675645	39.912032	71900	471	150124
B0G3CS6CMM	É¥ÔáÉèÊ©	111.670554	39.914556	71900	471	150124
B0FFFRWTHV	Éú»î·þÎñ³¡Ëù	111.675808	39.912948	70000	471	150124
B0FFL6PDFT	ÃÀÈÝÃÀ·¢µê	111.671077	39.914663	71100	471	150124
B0G1VGAT9V	Éú»î·þÎñ³¡Ëù	111.66801	39.914857	70000	471	150124
B0FFM1P250	Éú»î·þÎñ³¡Ëù	111.667796	39.911264	70000	471	150124
B0FFGYF6XL	Éú»î·þÎñ³¡Ëù	111.676142	39.912785	70000	471	150124
B0H1ZS7QZQ	Éú»î·þÎñ³¡Ëù	111.668496	39.915601	70000	471	150124
B0FFFRVIBI	Î¬ÐÞÕ¾µã	111.670623	39.914493	71200	471	150124
B0FFI9PF8K	Éú»î·þÎñ³¡Ëù	111.675945	39.912535	70000	471	150124
B0FFF2ME9M	ÃÀÈÝÃÀ·¢µê	111.676071	39.91282	71100	471	150124
B0FFG01HOO	ÃÀÈÝÃÀ·¢µê	111.670469	39.915221	71100	471	150124
B0FFFTNGSD	ÃÀÈÝÃÀ·¢µê	111.675833	39.912935	71100	471	150124
B0G35SW1EN	Éú»î·þÎñ³¡Ëù	111.676096	39.90805	70000	471	150124
B0FFG01FJB	Î¬ÐÞÕ¾µã	111.671938	39.91375	71200	471	150124
B0FFM1IBAU	Éú»î·þÎñ³¡Ëù	111.676815	39.909547	70000	471	150124
B0FFF2FDJU	ÉãÓ°³åÓ¡	111.675927	39.91289	71300	471	150124
B0GUO6396P	Éú»î·þÎñ³¡Ëù	111.668306	39.916312	70000	471	150124
B01D70QSCY	µçÁ¦ÓªÒµÌü	111.66755	39.916707	71000	471	150124
B0FFM7X0TU	ÎïÁ÷ËÙµÝ	111.6635	40.8451	70500	471	150102
B01D70PEKC	ÎïÁ÷ËÙµÝ	111.665211	40.84277	70500	471	150102
B01D7024UX	Ï´ÒÂµê	111.664207	40.839271	71500	471	150102
B0FFI8P0PX	ÖÐ¹úÁªÍ¨ÓªÒµÌü	111.660425	40.843105	70604	471	150102
B0G2JUJDIW	ÎïÁ÷ËÙµÝ	111.660956	40.84099	70500	471	150102
B0FFG2TIEA	Ï´Ô¡ÍÆÄÃ³¡Ëù	111.659537	40.843984	71400	471	150102
B0G3X5ENR5	Éú»î·þÎñ³¡Ëù	111.660842	40.841954	70000	471	150102
B0FFIZGMYG	ÖÐ¹úÁªÍ¨ÓªÒµÌü	111.661271	40.839563	70604	471	150102
B0G13P0CSR	Ï´Ô¡ÍÆÄÃ³¡Ëù	111.661889	40.83855	71400	471	150102
B0HDSM36RE	Ï´Ô¡ÍÆÄÃ³¡Ëù	111.660255	40.838766	71400	471	150102
B0FFI8BI7D	ÃÀÈÝÃÀ·¢µê	111.661369	40.841144	71100	471	150102
B0G25CTPOH	Ï´Ô¡ÍÆÄÃ³¡Ëù	111.660835	40.838561	71400	471	150102
B0G3YUVZI9	ÎïÁ÷ËÙµÝ	111.665124	40.842756	70500	471	150102
B0FFHIB089	ÉãÓ°³åÓ¡	111.660174	40.843175	71300	471	150102
B01D7024QL	Ï´Ô¡ÍÆÄÃ³¡Ëù	111.661906	40.838443	71400	471	150102
B0FFJRRSMG	ÎïÁ÷ËÙµÝ	111.665164	40.839836	70500	471	150102
B0FFI8MMVP	Éú»î·þÎñ³¡Ëù	111.661095	40.838592	70000	471	150102
B0FFIZGMYF	Éú»î·þÎñ³¡Ëù	111.665207	40.83968	70000	471	150102
B0HUUUROYA	Éú»î·þÎñ³¡Ëù	111.664362	40.839287	70000	471	150102
B0FFI8MLV8	²ÊÆ±²ÊÈ¯ÏúÊÛµã	111.659633	40.838448	71800	471	150102
B0FFMGS3N5	Ï´ÒÂµê	111.663156	40.839088	71500	471	150102
B0FFKKKCS1	Éú»î·þÎñ³¡Ëù	111.660438	40.838785	70000	471	150102
B0FFG7TWSG	Ï´Ô¡ÍÆÄÃ³¡Ëù	111.661008	40.838581	71400	471	150102
B0G2UA3NWX	Éú»î·þÎñ³¡Ëù	111.661067	40.838588	70000	471	150102
B0FFKEFSTD	Éú»î·þÎñ³¡Ëù	111.666183	40.841561	70000	471	150102
B0FFMBU2I3	ÃÀÈÝÃÀ·¢µê	111.661622	40.839714	71100	471	150102
B0FFI8P4YJ	ÃÀÈÝÃÀ·¢µê	111.661513	40.840476	71100	471	150102
B0FFI8OZIV	ÃÀÈÝÃÀ·¢µê	111.661447	40.840898	71100	471	150102
B0FFG7TWK3	ÎïÁ÷ËÙµÝ	111.659773	40.838461	70500	471	150102
B0G25CU40Y	Ï´Ô¡ÍÆÄÃ³¡Ëù	111.659613	40.838446	71400	471	150102
B0FFKWXVHS	Ï´ÒÂµê	111.660014	40.843171	71500	471	150102
B0H1GHSPXK	ÖÐ½é»ú¹¹	111.6616	40.840219	71600	471	150102
B01D70255Y	ÃÀÈÝÃÀ·¢µê	111.66516	40.839839	71100	471	150102
B0FFG2EJ16	Éú»î·þÎñ³¡Ëù	111.663331	40.839108	70000	471	150102
B0FFKODXVP	Éú»î·þÎñ³¡Ëù	111.659887	40.843535	70000	471	150102
B0FFL2QHBX	ÎïÁ÷ËÙµÝ	111.659772	40.83846	70500	471	150102
B0FFJO2HSQ	ÎïÁ÷ËÙµÝ	111.657644	40.843953	70500	471	150102
B0HD35QMA7	ÉãÓ°³åÓ¡	111.664302	40.839275	71300	471	150102
B0FFIZGMYJ	ÃÀÈÝÃÀ·¢µê	111.661599	40.840224	71100	471	150102
B0FFI8OZI1	Ï´ÒÂµê	111.662189	40.838788	71500	471	150102
B0G2UR4JPV	Éú»î·þÎñ³¡Ëù	111.661445	40.838518	70000	471	150102
B0FFIPUJA3	ÉãÓ°³åÓ¡	111.666519	40.841457	71300	471	150102
B01D70QTIL	ÃÀÈÝÃÀ·¢µê	111.660923	40.838571	71100	471	150102
B0FFHHMYAK	ÃÀÈÝÃÀ·¢µê	111.662202	40.838998	71100	471	150102
B0FFG7TWLK	Éú»î·þÎñ³¡Ëù	111.660425	40.83853	70000	471	150102
B0FFG2HWZS	Éú»î·þÎñ³¡Ëù	111.665271	40.839509	70000	471	150102
B0GDD7UIS2	Éú»î·þÎñ³¡Ëù	111.665137	40.839952	70000	471	150102
B0FFKV67BM	ÃÀÈÝÃÀ·¢µê	111.660134	40.843674	71100	471	150102
B0FFG092MH	Ï´ÒÂµê	111.665794	40.842836	71500	471	150102
B0FFGQGQTJ	ÃÀÈÝÃÀ·¢µê	111.663582	40.839113	71100	471	150102
B0FFMDRWC3	ÉãÓ°³åÓ¡	111.659754	40.838459	71300	471	150102
B0G3ORCWIH	ÎïÁ÷ËÙµÝ	111.659395	40.838408	70500	471	150102
B0G3A5DV85	Éú»î·þÎñ³¡Ëù	111.666716	40.841459	70000	471	150102
B0FFIIGE8M	ÖÐ½é»ú¹¹	111.662304	40.838801	71600	471	150102
B0FFIMAOWD	ÃÀÈÝÃÀ·¢µê	111.663852	40.839233	71100	471	150102
B0FFKDY3YU	Éú»î·þÎñ³¡Ëù	111.657731	40.843872	70000	471	150102
B0FFG2HHNG	Éú»î·þÎñ³¡Ëù	111.665225	40.839606	70000	471	150102
B0HDT6L9CX	Éú»î·þÎñ³¡Ëù	111.665784	40.839391	70000	471	150102
B0FFK4MEF9	ÉãÓ°³åÓ¡	111.664373	40.839322	71300	471	150102
B0FFM82QHE	ÖÐ½é»ú¹¹	111.660828	40.838825	71600	471	150102
B0G27MEGAH	ÃÀÈÝÃÀ·¢µê	111.659889	40.843919	71100	471	150102
B0FFG7TWDM	ÃÀÈÝÃÀ·¢µê	111.660459	40.838787	71100	471	150102
B0G0XSZHHO	ÃÀÈÝÃÀ·¢µê	111.665058	40.842777	71100	471	150102
B0FFFPYW9O	ÃÀÈÝÃÀ·¢µê	111.660895	40.838568	71100	471	150102
B0FFKZZAPP	Ï´ÒÂµê	111.659687	40.838453	71500	471	150102
B0FFJ080BX	ÖÐ½é»ú¹¹	111.660806	40.838557	71600	471	150102
B0FFFRE8HZ	ÃÀÈÝÃÀ·¢µê	111.660668	40.838781	71100	471	150102
B0FFG9FOR0	ÃÀÈÝÃÀ·¢µê	111.659684	40.84406	71100	471	150102
B0HGKAIPJ9	Éú»î·þÎñ³¡Ëù	111.659674	40.838451	70000	471	150102
B01D7026HA	ÃÀÈÝÃÀ·¢µê	111.661649	40.839846	71100	471	150102
B0H16LYW23	Éú»î·þÎñ³¡Ëù	111.666606	40.839592	70000	471	150102
B0FFIIGDM7	ÃÀÈÝÃÀ·¢µê	111.663733	40.83922	71100	471	150102
B0HRLC1ROE	ÃÀÈÝÃÀ·¢µê	111.662246	40.838795	71100	471	150102
B0FFMDYBMR	ÃÀÈÝÃÀ·¢µê	111.662392	40.83881	71100	471	150102
B0FFG23CUJ	Éú»î·þÎñ³¡Ëù	111.666007	40.839418	70000	471	150102
B0FFK7WM79	ÃÀÈÝÃÀ·¢µê	111.662366	40.838808	71100	471	150102
B0G07H4LWR	ÃÀÈÝÃÀ·¢µê	111.660933	40.838835	71100	471	150102
B0FFL2WC6K	ÃÀÈÝÃÀ·¢µê	111.66066	40.838808	71100	471	150102
B01D70QS98	ÃÀÈÝÃÀ·¢µê	111.666236	40.842819	71100	471	150102
B0FFHMUW1U	É¥ÔáÉèÊ©	111.665315	40.83938	71900	471	150102
B0FFI8MLRK	ÃÀÈÝÃÀ·¢µê	111.661037	40.838585	71100	471	150102
B0FFKGJXSR	Î¬ÐÞÕ¾µã	111.665257	40.839508	71200	471	150102
B0HUCSW77G	Éú»î·þÎñ³¡Ëù	111.66445	40.839293	70000	471	150102
B0FFKCUDDY	ÎïÁ÷ËÙµÝ	111.6603	40.83773	70500	471	150102
B0G0FU8YZ7	Éú»î·þÎñ³¡Ëù	111.661812	40.838536	70000	471	150102
B0FFLLLDPI	³äµç±¦	111.664432	40.839276	72101	471	150102
B0FFLLDEKB	³äµç±¦	111.661309	40.839186	72101	471	150102
B0FFLLFJ11	³äµç±¦	111.657526	40.843826	72101	471	150102
B0FFLLFDB7	³äµç±¦	111.661163	40.836876	72101	471	150102
B0FFHW7RK3	Éú»î·þÎñ³¡Ëù|ÊÒÄÚÉèÊ©	111.669223	40.814584	070000|970000	471	150103
B0FFJ3E5FT	É¥ÔáÉèÊ©	111.380683	40.256852	71900	471	150122
B0FFKGFPS2	·þÎñÖÐÐÄ	111.900406	40.953013	70201	471	150102
B0FFKEGHYT	ÖÐ½é»ú¹¹	111.829773	40.401245	71600	471	150123
B0GDLCIWRP	Éú»î·þÎñ³¡Ëù	111.834622	40.398931	70000	471	150123
B0G1ZB0MV9	ÖÐ½é»ú¹¹	111.828019	40.401035	71600	471	150123
B0FFLLHNSV	³äµç±¦	111.645759	40.746672	72101	471	150104
B0FFKPF4F3	ÎïÁ÷ËÙµÝ	111.76051	40.78152	70500	471	150105
B0G3YSTYTU	Éú»î·þÎñ³¡Ëù	111.766394	40.782038	70000	471	150105
B0FFK2BMS4	Ï´ÒÂµê	111.763563	40.786611	71500	471	150105
B01D701P26	Éú»î·þÎñ³¡Ëù	111.684551	40.799725	70000	471	150105
B0FFJ0PIKP	Ï´Ô¡ÍÆÄÃ³¡Ëù	111.686324	40.799506	71400	471	150105
B0GK3OWSOH	²ÊÆ±²ÊÈ¯ÏúÊÛµã	111.682383	40.800605	71800	471	150105
B01D701QN9	Éú»î·þÎñ³¡Ëù	111.677599	40.801602	70000	471	150104
B0FFL9MIAK	ÉãÓ°³åÓ¡	111.681525	40.803056	71300	471	150105
B0FFIDVAR9	Éú»î·þÎñ³¡Ëù	111.814504	40.389598	70000	471	150123
B0G2PGI8S7	Éú»î·þÎñ³¡Ëù	111.815653	40.391765	70000	471	150123
B0G3T9QM3R	ÈË²ÅÊÐ³¡	111.814448	40.389494	70800	471	150123
B0G3MMUTH3	Éú»î·þÎñ³¡Ëù	111.816353	40.393089	70000	471	150123
B0FFJ038GP	Éú»î·þÎñ³¡Ëù	111.816635	40.394657	70000	471	150123
B0FFKPZOSY	Éú»î·þÎñ³¡Ëù	111.816649	40.394681	70000	471	150123
B0HDJKS5P1	Éú»î·þÎñ³¡Ëù	111.81362	40.387259	70000	471	150123
B0G33CZ9SU	Éú»î·þÎñ³¡Ëù	111.816768	40.394907	70000	471	150123
B0FFMFAL4M	Éú»î·þÎñ³¡Ëù	111.813602	40.386825	70000	471	150123
B0FFFXZB2M	Ï´Ô¡ÍÆÄÃ³¡Ëù	111.682047	40.801941	71400	471	150105
B0FFFT15Z7	Ï´Ô¡ÍÆÄÃ³¡Ëù	111.682015	40.802715	71400	471	150105
B0FFI97318	ÓÊ¾Ö	111.681728	40.802655	70400	471	150105
B01D701UQ5	²ÊÆ±²ÊÈ¯ÏúÊÛµã	111.680596	40.802019	71800	471	150105
B0FFHBMPBU	Ï´Ô¡ÍÆÄÃ³¡Ëù	111.683374	40.803497	71400	471	150105
B0FFH1WIWZ	Ï´Ô¡ÍÆÄÃ³¡Ëù	111.681299	40.802559	71400	471	150105
B01D702J7A	Ï´ÒÂµê	111.684956	40.799138	71500	471	150105
B0FFGBNNQR	ÓÊ¾Ö	111.6817	40.802706	70400	471	150105
B0FFM0JQL1	ÓÊ¾Ö	111.681665	40.802748	70400	471	150105
B0FFIKAQ6Z	Ï´Ô¡ÍÆÄÃ³¡Ëù	111.682464	40.801094	71400	471	150105
B0HRGB7KR3	ÖÐ½é»ú¹¹	111.686059	40.802559	71600	471	150105
B01D702HY3	Î¬ÐÞÕ¾µã	111.680218	40.804463	71200	471	150105
B0FFIWOT3N	ÎïÁ÷ËÙµÝ	111.679161	40.80674	70500	471	150105
B0FFMD8K1V	ÎïÁ÷ËÙµÝ	111.678026	40.803772	70500	471	150105
B01D703BFN	ÃÀÈÝÃÀ·¢µê	111.680317	40.804494	71100	471	150105
B0FFLNMUL2	ÃÀÈÝÃÀ·¢µê	111.6842	40.803983	71100	471	150105
B0HAK6FKCT	ÃÀÈÝÃÀ·¢µê	111.67965	40.804068	71100	471	150105
B0FFK6JZEC	ÃÀÈÝÃÀ·¢µê	111.679531	40.799549	71100	471	150105
B0FFIZH2GG	ÃÀÈÝÃÀ·¢µê	111.67946	40.804012	71100	471	150105
B0FFIZJX3O	ÖÐ½é»ú¹¹	111.686159	40.800225	71600	471	150105
B0FFFWMCRN	ÃÀÈÝÃÀ·¢µê	111.67868	40.799351	71100	471	150104
B01D70PZRT	Éú»î·þÎñ³¡Ëù	111.686047	40.802512	70000	471	150105
B0G2AK2C3P	ÃÀÈÝÃÀ·¢µê	111.680182	40.804396	71100	471	150105
B0FFLOKZCX	ÖÐ½é»ú¹¹	111.685969	40.800164	71600	471	150105
B0GRGOTT0X	ÖÐ½é»ú¹¹	111.685956	40.800141	71600	471	150105
B0G26GJEXT	ÃÀÈÝÃÀ·¢µê	111.678653	40.798198	71100	471	150104
B0FFMF0TB1	ÃÀÈÝÃÀ·¢µê	111.684535	40.804067	71100	471	150105
B0FFI9UOAU	ÉãÓ°³åÓ¡	111.686736	40.805502	71300	471	150105
B0FFIK7AOP	ÖÐ½é»ú¹¹	111.678582	40.799604	71600	471	150104
B0FFIZWRGQ	ÃÀÈÝÃÀ·¢µê	111.6795	40.804245	71100	471	150105
B0G0K1V71J	ÃÀÈÝÃÀ·¢µê	111.685933	40.800154	71100	471	150105
B01D70PFR3	Éú»î·þÎñ³¡Ëù	111.683936	40.803208	70000	471	150105
B0FFM3COP5	ÃÀÈÝÃÀ·¢µê	111.680234	40.805158	71100	471	150105
B0FFG2TD0G	ÖÐ½é»ú¹¹	111.686751	40.805506	71600	471	150105
B0FFI99AHA	Éú»î·þÎñ³¡Ëù	111.678807	40.806473	70000	471	150105
B01D702FG6	Ï´Ô¡ÍÆÄÃ³¡Ëù	111.68661	40.802499	71400	471	150105
B01D70PGWO	²ÊÆ±²ÊÈ¯ÏúÊÛµã	111.682114	40.799271	71800	471	150105
B0FFKIWYXA	Ï´Ô¡ÍÆÄÃ³¡Ëù	111.680972	40.804406	71400	471	150105
B01D702IDN	²ÊÆ±²ÊÈ¯ÏúÊÛµã	111.680456	40.801981	71800	471	150105
B0GKPYW1FO	ÖÐ¹úµçÐÅÓªÒµÌü	111.680149	40.80225	70601	471	150105
B0FFKSEZPO	Ï´ÒÂµê	111.682028	40.801044	71500	471	150105
B01D702D0S	Éú»î·þÎñ³¡Ëù	111.682691	40.799994	70000	471	150105
B0FFIV8CDA	ÎïÁ÷ËÙµÝ	111.68232	40.801502	70500	471	150105
B01D702GY7	ÖÐ¹úÒÆ¶¯ÓªÒµÌü	111.679325	40.806647	70603	471	150105
B01D702F4A	ÃÀÈÝÃÀ·¢µê	111.686725	40.8055	71100	471	150105
B0HU6G06VT	Éú»î·þÎñ³¡Ëù	111.67773	40.80104	70000	471	150104
B0FFG2GO74	ÃÀÈÝÃÀ·¢µê	111.683412	40.803532	71100	471	150105
B0FFLOKQFG	ÃÀÈÝÃÀ·¢µê	111.683096	40.799873	71100	471	150105
B01D701TGF	ÉãÓ°³åÓ¡	111.684957	40.803456	71300	471	150105
B0FFI6QVXU	ÖÐ½é»ú¹¹	111.686002	40.802616	71600	471	150105
B0FFLBSVL8	ÃÀÈÝÃÀ·¢µê	111.68259	40.803749	71100	471	150105
B0FFKJF9PK	ÃÀÈÝÃÀ·¢µê	111.683314	40.803505	71100	471	150105
B0FFFWOR0H	ÃÀÈÝÃÀ·¢µê	111.684688	40.803381	71100	471	150105
B0HU3CYGKH	Éú»î·þÎñ³¡Ëù	111.683615	40.803347	70000	471	150105
B0FFHG0W5G	ÃÀÈÝÃÀ·¢µê	111.679095	40.800139	71100	471	150105
B0FFHP7EG6	²ÊÆ±²ÊÈ¯ÏúÊÛµã	111.685464	40.805108	71800	471	150105
B0G3VSFV0T	ÃÀÈÝÃÀ·¢µê	111.684232	40.802972	71100	471	150105
B01D7023BN	Éú»î·þÎñ³¡Ëù	111.683947	40.799575	70000	471	150105
B0FFLDFWUK	ÎïÁ÷ËÙµÝ	111.681591	40.804988	70500	471	150105
B0FFL8HI6S	Éú»î·þÎñ³¡Ëù	111.684767	40.79892	70000	471	150105
B0FFHM3Y5N	ÖÐ¹úµçÐÅÓªÒµÌü	111.686064	40.799402	70601	471	150105
B0FFGKXYCL	Éú»î·þÎñ³¡Ëù	111.681071	40.802487	70000	471	150105
B0FFM9VET8	Ï´Ô¡ÍÆÄÃ³¡Ëù	111.679919	40.804373	71400	471	150105
B0HD2PAI1V	Ï´Ô¡ÍÆÄÃ³¡Ëù	111.680159	40.804446	71400	471	150105
B0FFF4KKRE	ÉãÓ°³åÓ¡	111.681088	40.802493	71300	471	150105
B0G1T5WTYE	Ï´Ô¡ÍÆÄÃ³¡Ëù	111.684634	40.8041	71400	471	150105
B0GUBCN3K9	Éú»î·þÎñ³¡Ëù	111.682067	40.802729	70000	471	150105
B0FFKS9VOI	Éú»î·þÎñ³¡Ëù	111.682092	40.802731	70000	471	150105
B0HD24AHSA	ÖÐ½é»ú¹¹	111.682237	40.801545	71600	471	150105
B0FFKFAS9K	ÃÀÈÝÃÀ·¢µê|Éú»î·þÎñ	111.682985	40.802664	071100|071300	471	150105
B0FFIZWRH1	Éú»î·þÎñ³¡Ëù	111.68236	40.802901	70000	471	150105
B0G2UR56FP	ÎïÁ÷ËÙµÝ	111.683528	40.803081	70500	471	150105
B0G2U75L41	Éú»î·þÎñ³¡Ëù	111.680445	40.802328	70000	471	150105
B0GU6UA0V7	Ï´ÒÂµê	111.680937	40.802441	71500	471	150105
B0FFF9L0JX	ÃÀÈÝÃÀ·¢µê	111.68135	40.802772	71100	471	150105
B0H6H1JCBS	ÎïÁ÷ËÙµÝ	111.680489	40.80199	70500	471	150105
B0FFK3IYWL	ÃÀÈÝÃÀ·¢µê	111.682779	40.800474	71100	471	150105
B0FFGSFAS9	Éú»î·þÎñ³¡Ëù	111.680224	40.801917	70000	471	150105
B0FFF4DWTU	ÃÀÈÝÃÀ·¢µê	111.681866	40.800967	71100	471	150105
B01D702HWL	²ÊÆ±²ÊÈ¯ÏúÊÛµã	111.680183	40.804453	71800	471	150105
B0FFG9CZ8Y	²ÊÆ±²ÊÈ¯ÏúÊÛµã	111.683557	40.803571	71800	471	150105
B0HD24AA8H	²ÊÆ±²ÊÈ¯ÏúÊÛµã	111.683653	40.802814	71800	471	150105
B0FFGSFAS1	Éú»î·þÎñ³¡Ëù	111.683202	40.802735	70000	471	150105
B0G17ZSWQ8	Éú»î·þÎñ³¡Ëù	111.682791	40.800448	70000	471	150105
B0G3XCEW75	Éú»î·þÎñ³¡Ëù	111.67982	40.801728	70000	471	150105
B0FFIZWRIG	ÖÐ½é»ú¹¹	111.682346	40.802803	71600	471	150105
B0FFKIS8KP	ÉãÓ°³åÓ¡	111.684314	40.802997	71300	471	150105
B0FFKJ84C5	ÖÐ½é»ú¹¹	111.681025	40.802473	71600	471	150105
B0FFI997FD	ÖÐ½é»ú¹¹	111.680739	40.802058	71600	471	150105
B0HD24ANLM	Éú»î·þÎñ³¡Ëù	111.683626	40.802806	70000	471	150105
B01D702JSM	ÖÐ½é»ú¹¹	111.677695	40.797913	71600	471	150104
B0FFI6UP5B	Éú»î·þÎñ³¡Ëù	111.682595	40.800202	70000	471	150105
B0FFL7CXKO	ÂÃÐÐÉç	111.679528	40.804254	70100	471	150105
B0FFJ026IR	Éú»î·þÎñ³¡Ëù	111.682626	40.800134	70000	471	150105
B0FFKYZ56V	Ï´Ô¡ÍÆÄÃ³¡Ëù	111.686351	40.799512	71400	471	150105
B0FFL4PVXU	Éú»î·þÎñ³¡Ëù	111.682236	40.800631	70000	471	150105
B0HD24ANLN	Éú»î·þÎñ³¡Ëù	111.683882	40.802837	70000	471	150105
B0FFGYGRJ4	ÉãÓ°³åÓ¡	111.683635	40.803126	71300	471	150105
B0FFHSNA0B	Éú»î·þÎñ³¡Ëù	111.682925	40.80358	70000	471	150105
B0FFIVWKPK	Éú»î·þÎñ³¡Ëù	111.684141	40.802951	70000	471	150105
B0FFMDL01P	Î¬ÐÞÕ¾µã	111.680423	40.802042	71200	471	150105
B0HRD1YM2P	ÃÀÈÝÃÀ·¢µê	111.682495	40.800949	71100	471	150105
B0FFHN4TMO	Éú»î·þÎñ³¡Ëù	111.683906	40.803194	70000	471	150105
B0G2C58QFR	ÖÐ½é»ú¹¹	111.681475	40.803157	71600	471	150105
B0G391T062	ÃÀÈÝÃÀ·¢µê	111.680626	40.802028	71100	471	150105
B0G2PPGKC8	ÃÀÈÝÃÀ·¢µê	111.682206	40.802766	71100	471	150105
B0FFF4H9TM	Éú»î·þÎñ³¡Ëù	111.684243	40.802992	70000	471	150105
B0FFFYXV4Z	ÉãÓ°³åÓ¡	111.684201	40.798971	71300	471	150105
B0FFFV3NZR	ÖÐ½é»ú¹¹	111.68476	40.803424	71600	471	150105
B0HANYLPH8	ÉãÓ°³åÓ¡	111.681029	40.804281	71300	471	150105
B0G3CC7XT0	ÃÀÈÝÃÀ·¢µê	111.681338	40.802813	71100	471	150105
B01D702HY1	ÃÀÈÝÃÀ·¢µê	111.679404	40.804001	71100	471	150105
B0FFKB3RIB	Ï´ÒÂµê	111.682911	40.803605	71500	471	150105
B0FFJEU2FQ	ÃÀÈÝÃÀ·¢µê	111.684266	40.802985	71100	471	150105
B0HAPRTPLL	Éú»î·þÎñ³¡Ëù	111.683492	40.799414	70000	471	150105
B01D701QM3	ÃÀÈÝÃÀ·¢µê	111.680337	40.801948	71100	471	150105
B0FFHSO6JN	ÃÀÈÝÃÀ·¢µê	111.68119	40.802495	71100	471	150105
B0FFL1RNUO	Éú»î·þÎñ³¡Ëù	111.681593	40.798969	70000	471	150105
B0G3YUUQYE	²ÊÆ±²ÊÈ¯ÏúÊÛµã	111.684838	40.799173	71800	471	150105
B0FFI6WMD6	ÉãÓ°³åÓ¡	111.68437	40.79968	71300	471	150105
B0FFHP2FPV	ÂÃÐÐÉç	111.683588	40.802797	70100	471	150105
B01D702F4G	ÃÀÈÝÃÀ·¢µê	111.682792	40.800557	71100	471	150105
B0G2BLAPS9	Éú»î·þÎñ³¡Ëù	111.677663	40.800333	70000	471	150104
B01D70238B	É¥ÔáÉèÊ©	111.685877	40.802849	71900	471	150105
B01D70168Q	ÃÀÈÝÃÀ·¢µê	111.679018	40.798454	71100	471	150104
B0G2AR6XVW	ÉãÓ°³åÓ¡	111.680241	40.805135	71300	471	150105
B0FFL2M9HP	ÖÐ½é»ú¹¹	111.683562	40.802795	71600	471	150105
B0FFMC0KN3	ÃÀÈÝÃÀ·¢µê	111.681619	40.803596	71100	471	150105
B0FFKSIY3M	ÃÀÈÝÃÀ·¢µê	111.683867	40.802869	71100	471	150105
B0FFJN5WO3	Éú»î·þÎñ³¡Ëù	111.685131	40.803504	70000	471	150105
B0FFGSDBGN	Éú»î·þÎñ³¡Ëù	111.680572	40.798722	70000	471	150105
B0G3XCFXYU	ÖÐ½é»ú¹¹	111.680379	40.802014	71600	471	150105
B0FFLBX3FW	²ÊÆ±²ÊÈ¯ÏúÊÛµã	111.681673	40.803629	71800	471	150105
B0FFG2ZE9O	Éú»î·þÎñ³¡Ëù	111.684902	40.804177	70000	471	150105
B0FFG2SZ5Z	Ï´ÒÂµê	111.677141	40.800178	71500	471	150104
B01D701LFQ	²ÊÆ±²ÊÈ¯ÏúÊÛµã	111.68602	40.802575	71800	471	150105
B0FFHHTLHO	ÃÀÈÝÃÀ·¢µê	111.679276	40.804178	71100	471	150105
B0FFMEVVVF	ÃÀÈÝÃÀ·¢µê	111.678778	40.803858	71100	471	150105
B0FFH9T1YM	ÎïÁ÷ËÙµÝ	111.685612	40.805162	70500	471	150105
B0FFIBDR1V	ÃÀÈÝÃÀ·¢µê	111.685007	40.804741	71100	471	150105
B0G1NL738Y	ÃÀÈÝÃÀ·¢µê	111.683344	40.798737	71100	471	150105
B01D70QKYQ	ÃÀÈÝÃÀ·¢µê	111.683708	40.798895	71100	471	150105
B0FFIKEVH0	ÎïÁ÷ËÙµÝ	111.68527	40.79912	70500	471	150105
B0H6PAMHNY	ÉãÓ°³åÓ¡	111.678874	40.797263	71300	471	150104
B0FFFRWV92	ÉãÓ°³åÓ¡	111.67769	40.800328	71300	471	150104
B0FFKSA8QD	Éú»î·þÎñ³¡Ëù	111.68122	40.80522	70000	471	150105
B0FFMC9ETE	ÃÀÈÝÃÀ·¢µê	111.682853	40.799641	71100	471	150105
B0G1GOPSVP	Éú»î·þÎñ³¡Ëù	111.680672	40.805142	70000	471	150105
B0FFIYJY1R	ÃÀÈÝÃÀ·¢µê	111.677737	40.80036	71100	471	150104
B0FFI9740Q	Éú»î·þÎñ³¡Ëù	111.685186	40.804303	70000	471	150105
B0FFHN675A	Éú»î·þÎñ³¡Ëù	111.680251	40.805117	70000	471	150105
B0G10OJ2SO	ÃÀÈÝÃÀ·¢µê	111.683585	40.798798	71100	471	150105
B0FFMC2Z8O	ÖÐ½é»ú¹¹	111.67965	40.804068	71600	471	150105
B0FFKEV45E	Éú»î·þÎñ³¡Ëù	111.68461	40.79974	70000	471	150105
B0FFFPTB3V	Éú»î·þÎñ³¡Ëù	111.677676	40.801413	70000	471	150104
B0FFGYFG5T	ÃÀÈÝÃÀ·¢µê	111.683641	40.803595	71100	471	150105
B0G3JH5X4W	ÖÐ½é»ú¹¹	111.680383	40.804501	71600	471	150105
B01D702HHC	ÃÀÈÝÃÀ·¢µê	111.679968	40.804388	71100	471	150105
B0FFHU0O0U	ÃÀÈÝÃÀ·¢µê	111.680787	40.804878	71100	471	150105
B0H6ZUSRPG	Éú»î·þÎñ³¡Ëù	111.686803	40.802063	70000	471	150105
B0FFKSYIPF	Éú»î·þÎñ³¡Ëù	111.676908	40.801753	70000	471	150104
B0FFKIZ10H	Éú»î·þÎñ³¡Ëù	111.686035	40.803834	70000	471	150105
B01D70QHXI	ÉãÓ°³åÓ¡	111.685248	40.805995	71300	471	150105
B0HUU7RIPQ	Î¬ÐÞÕ¾µã	111.684258	40.799653	71200	471	150105
B0FFKZVFLX	ÎïÁ÷ËÙµÝ	111.685168	40.806397	70500	471	150105
B0FFKJGQ2V	Éú»î·þÎñ³¡Ëù	111.682647	40.805562	70000	471	150105
B01D70Q0LI	ÉãÓ°³åÓ¡	111.685034	40.804705	71300	471	150105
B0FFI997OL	ÃÀÈÝÃÀ·¢µê	111.678615	40.803967	71100	471	150105
B0G13KZ5UP	Éú»î·þÎñ³¡Ëù	111.685905	40.805226	70000	471	150105
B0G3OCAPGZ	²ÊÆ±²ÊÈ¯ÏúÊÛµã	111.677108	40.800167	71800	471	150104
B0FFHEMS3H	ÃÀÈÝÃÀ·¢µê	111.683703	40.798893	71100	471	150105
B0FFHJ5GWW	ÃÀÈÝÃÀ·¢µê	111.677463	40.800259	71100	471	150104
B01D701KVX	ÃÀÈÝÃÀ·¢µê	111.681142	40.802509	71100	471	150105
B0FFFXLYSL	Éú»î·þÎñ³¡Ëù	111.684986	40.804813	70000	471	150105
B01D702FQD	Éú»î·þÎñ³¡Ëù	111.683552	40.802761	70000	471	150105
B0G0XGXIOQ	ÃÀÈÝÃÀ·¢µê	111.677784	40.80031	71100	471	150104
B01D701M02	Éú»î·þÎñ³¡Ëù	111.683523	40.803081	70000	471	150105
B0FFI6VX08	Ó¤¶ùÓÎÓ¾¹Ý	111.683907	40.798836	72001	471	150105
B01D702JXD	ÃÀÈÝÃÀ·¢µê	111.680945	40.798834	71100	471	150105
B0FFLHXY58	ÃÀÈÝÃÀ·¢µê	111.677876	40.797788	71100	471	150104
B0FFIAH6SC	Éú»î·þÎñ³¡Ëù	111.686857	40.805535	70000	471	150105
B0FFFPPUQ5	ÃÀÈÝÃÀ·¢µê	111.679558	40.804264	71100	471	150105
B0H64UL14R	Éú»î·þÎñ³¡Ëù	111.679168	40.797417	70000	471	150104
B0FFLN53V8	ÃÀÈÝÃÀ·¢µê	111.68615	40.805284	71100	471	150105
B0GRO16R6M	Éú»î·þÎñ³¡Ëù	111.683505	40.805962	70000	471	150105
B0FFFPIJDF	ÃÀÈÝÃÀ·¢µê	111.68495	40.798294	71100	471	150105
B0FFJ8JONZ	Éú»î·þÎñ³¡Ëù	111.685252	40.8062	70000	471	150105
B0HRCOMGHI	ÎïÁ÷ËÙµÝ	111.67809	40.79734	70500	471	150104
B0GKH94MBO	ÎïÁ÷ËÙµÝ	111.67733	40.80646	70500	471	150105
B0FFKW274H	ÖÐ½é»ú¹¹	111.686597	40.805464	71600	471	150105
B0FFIZLUM3	ÃÀÈÝÃÀ·¢µê	111.685964	40.80524	71100	471	150105
B01D701O6Z	ÃÀÈÝÃÀ·¢µê	111.678601	40.799514	71100	471	150104
B0FFKQB7T8	³äµç±¦	111.681081	40.802487	72101	471	150105
B0G3FLNP0X	ÃÀÈÝÃÀ·¢µê	111.677964	40.797995	71100	471	150104
B0FFLPAH7U	³äµç±¦	111.681267	40.803008	72101	471	150105
B0FFM1YITL	Éú»î·þÎñ³¡Ëù	111.679159	40.806657	70000	471	150105
B0HUKP4GXZ	ÃÀÈÝÃÀ·¢µê	111.677777	40.797881	71100	471	150104
B0GDVC7TS5	ÖÐ½é»ú¹¹	111.676877	40.797691	71600	471	150104
B0HR5S9XWZ	Î¬ÐÞÕ¾µã	111.679139	40.796938	71200	471	150104
B0HUAU9WQA	ÖÐ½é»ú¹¹	111.685265	40.805957	71600	471	150105
B01D70P3P1	ÃÀÈÝÃÀ·¢µê	111.679058	40.803869	71100	471	150105
B0FFGW6H6Y	ÃÀÈÝÃÀ·¢µê	111.685604	40.799292	71100	471	150105
B0FFLLB4Z0	³äµç±¦	111.679749	40.801685	72101	471	150105
B0FFKQ2M91	³äµç±¦	111.682762	40.803273	72101	471	150105
B0FFHMMSB1	²ÊÆ±²ÊÈ¯ÏúÊÛµã	111.677083	40.80016	71800	471	150104
B01D70QKQ1	ÃÀÈÝÃÀ·¢µê	111.685706	40.799387	71100	471	150105
B0FFLLHPEY	³äµç±¦	111.679642	40.802105	72101	471	150105
B0FFMGHGIA	ÃÀÈÝÃÀ·¢µê	111.678531	40.806076	71100	471	150105
B0FFLLFB7E	³äµç±¦	111.682737	40.799343	72101	471	150105
B0HU1UCYNP	ÖÐ½é»ú¹¹	111.676885	40.7977	71600	471	150104
B0FFLLHNOM	³äµç±¦	111.682869	40.800301	72101	471	150105
B0FFKJYKQ5	³äµç±¦	111.682791	40.802956	72101	471	150105
B0FFLLFACU	³äµç±¦	111.680929	40.804501	72101	471	150105
B0FFLLNIF4	³äµç±¦	111.68125	40.803817	72101	471	150105
B0FFLLOH6I	³äµç±¦	111.683565	40.798852	72101	471	150105
B0FFLLBV85	³äµç±¦	111.681003	40.804357	72101	471	150105
B0FFLLU431	³äµç±¦	111.680381	40.798685	72101	471	150105
B0FFLN0V49	³äµç±¦	111.681	40.804363	72101	471	150105
B0FFLMIBYQ	³äµç±¦	111.68379	40.799063	72101	471	150105
B0FFLLD3PG	³äµç±¦	111.683477	40.803738	72101	471	150105
B0FFLPQI4R	³äµç±¦	111.685347	40.799308	72101	471	150105
B0FFKHWIAS	³äµç±¦	111.681736	40.805404	72101	471	150105
B01D702I8Z	Éú»î·þÎñ³¡Ëù	111.677121	40.803967	70000	471	150105
B0FFLLD8ML	³äµç±¦	111.680221	40.798565	72101	471	150105
B0FFKQXIA4	³äµç±¦	111.679025	40.803845	72101	471	150105
B01D70PDC4	ÃÀÈÝÃÀ·¢µê	111.686534	40.805493	71100	471	150105
B0FFLPT3SZ	³äµç±¦	111.686582	40.799514	72101	471	150105
B0FFLLEWBE	³äµç±¦	111.684825	40.799148	72101	471	150105
B0FFLLF1UP	³äµç±¦	111.685855	40.799384	72101	471	150105
B0FFLLHL7K	³äµç±¦	111.679308	40.806618	72101	471	150105
B0FFM7V0IQ	³äµç±¦	111.680252	40.798578	72101	471	150105
B0FFKPQ80A	³äµç±¦	111.67772	40.797934	72101	471	150104
B0FFJJ8LWY	³äµç±¦	111.679922	40.805651	72101	471	150105
B0FFKQISQ2	³äµç±¦	111.686695	40.80227	72101	471	150105
B0FFLLOACH	³äµç±¦	111.6849	40.806767	72101	471	150105
B0FFKK90JF	³äµç±¦	111.677011	40.80645	72101	471	150105
B0FFKDAU6G	³äµç±¦	111.678471	40.806682	72101	471	150105
B0FFLLHILO	³äµç±¦	111.677011	40.80645	72101	471	150105
B0FFLLOQ6A	³äµç±¦	111.677832	40.797955	72101	471	150104
B0FFLLB5W7	³äµç±¦	111.684794	40.806626	72101	471	150105
B0FFM1C9UM	³äµç±¦	111.679298	40.797253	72101	471	150104
B0FFLLN8VK	³äµç±¦	111.678366	40.80648	72101	471	150105
B0G3J77V4J	ÎïÁ÷²Ö´¢³¡µØ	111.72708	40.668748	70501	471	150105
B0G0YZKI2H	Éú»î·þÎñ³¡Ëù	111.623901	40.864117	70000	471	150103
B0FFL37DKH	ÎïÁ÷ËÙµÝ	111.622673	40.858062	70500	471	150103
B0FFHJ9CHK	Éú»î·þÎñ³¡Ëù	111.622621	40.858381	70000	471	150103
B01D702A8Q	ÖÐ¹úÁªÍ¨ÓªÒµÌü|¹ºÎï·þÎñ	111.74953	40.836949	070604|060305	471	150105
B01D70290R	ÖÐ¹úÒÆ¶¯ÓªÒµÌü	111.748021	40.839083	70603	471	150105
B01D703EDF	ÖÐ¹úµçÐÅÓªÒµÌü	111.74831	40.839134	70601	471	150105
B0G3DZ148L	Ï´Ô¡ÍÆÄÃ³¡Ëù	111.756314	40.843416	71400	471	150102
B0HDYUR589	Éú»î·þÎñ³¡Ëù	111.752499	40.840043	70000	471	150105
B0FFICH8BD	Ï´ÒÂµê	111.753532	40.84066	71500	471	150105
B0FFF4GYKC	Éú»î·þÎñ³¡Ëù	111.750189	40.842508	70000	471	150102
B0FFI9EAWV	Éú»î·þÎñ³¡Ëù	111.754089	40.838475	70000	471	150105
B0FFGPK5QW	Éú»î·þÎñ³¡Ëù	111.748387	40.839189	70000	471	150105
B0FFF9XZL3	Éú»î·þÎñ³¡Ëù	111.748565	40.838366	70000	471	150105
B0HUUHQZU9	Éú»î·þÎñ³¡Ëù	111.75606	40.845201	70000	471	150102
B0FFM7JX68	Éú»î·þÎñ³¡Ëù	111.755315	40.843979	70000	471	150102
B0FFI9NMQN	ÃÀÈÝÃÀ·¢µê	111.756035	40.844491	71100	471	150102
B0G2U95NI0	Éú»î·þÎñ³¡Ëù	111.75635	40.845249	70000	471	150102
B0FFK1VEO0	ÃÀÈÝÃÀ·¢µê	111.755783	40.843769	71100	471	150102
B0FFIZY960	Éú»î·þÎñ³¡Ëù	111.756496	40.845237	70000	471	150102
B0FFI9PD6D	Éú»î·þÎñ³¡Ëù	111.756765	40.845328	70000	471	150102
B0FFLN9OO0	ÃÀÈÝÃÀ·¢µê	111.748715	40.837954	71100	471	150105
B0GKFALSAK	ÖÐ½é»ú¹¹	111.755322	40.844499	71600	471	150102
B0FFHKMOGV	ÃÀÈÝÃÀ·¢µê	111.756288	40.845237	71100	471	150102
B0FFJMA7VI	Éú»î·þÎñ³¡Ëù	111.748823	40.838653	70000	471	150105
B0HRD5WKNJ	ÃÀÈÝÃÀ·¢µê	111.755497	40.845009	71100	471	150102
B0G0FL9YXE	ÃÀÈÝÃÀ·¢µê	111.755825	40.845291	71100	471	150102
B0HBLG9PY4	ÃÀÈÝÃÀ·¢µê	111.756822	40.845339	71100	471	150102
B0HU3S09X5	Éú»î·þÎñ³¡Ëù	111.747326	40.838402	70000	471	150105
B0HDKACMFI	ÃÀÈÝÃÀ·¢µê	111.756473	40.845272	71100	471	150102
B0HDYRSAZD	Éú»î·þÎñ³¡Ëù	111.751419	40.837224	70000	471	150105
B0H1UMV8DI	Ï´ÒÂµê	111.756792	40.844793	71500	471	150102
B0FFHEQ3JO	ÃÀÈÝÃÀ·¢µê	111.756733	40.845409	71100	471	150102
B0FFM7KOU1	Éú»î·þÎñ³¡Ëù	111.755315	40.843979	70000	471	150102
B0FFLLLMBY	³äµç±¦	111.748814	40.842127	72101	471	150102
B0FFLLHMGX	³äµç±¦	111.748464	40.839174	72101	471	150105
B0FFLKVFVI	³äµç±¦	111.756423	40.842954	72101	471	150102
B0G3L5HCG8	Éú»î·þÎñ³¡Ëù	111.813148	40.860321	70000	471	150105
B0H6PUP2C2	Éú»î·þÎñ³¡Ëù	111.317771	40.173566	70000	471	150122
B0G21HABKR	Î¬ÐÞÕ¾µã	111.536726	40.776595	71200	471	150121
B0FFIC0Z4S	ÃÀÈÝÃÀ·¢µê	111.798271	40.484581	71100	471	150123
B01D70391T	ÖÐ¹úÁªÍ¨ÓªÒµÌü|¹ºÎï·þÎñ	111.73781	40.560043	070604|060305	471	150121
B01D70391U	ÖÐ¹úÒÆ¶¯ÓªÒµÌü	111.73827	40.559023	70603	471	150121
B0HGT7AS4L	ÖÐ¹úµçÐÅÓªÒµÌü	111.738589	40.55836	70601	471	150121
B0H1OASQ0I	Éú»î·þÎñ³¡Ëù	111.738157	40.564033	70000	471	150121
B0G24MDW8U	Éú»î·þÎñ³¡Ëù	111.737563	40.563255	70000	471	150121
B0G116CHSQ	É¥ÔáÉèÊ©	111.738146	40.562548	71900	471	150121
B0G1PPIQV6	Î¬ÐÞÕ¾µã	111.73843	40.560158	71200	471	150121
B0FFKVTXZ4	ÃÀÈÝÃÀ·¢µê	111.738136	40.561345	71100	471	150121
B0FFLCO9YJ	É¥ÔáÉèÊ©	111.738016	40.563208	71900	471	150121
B0G3OU9TMS	É¥ÔáÉèÊ©	111.737499	40.562407	71900	471	150121
B0FFGAQCMK	ÃÀÈÝÃÀ·¢µê	111.73834	40.558902	71100	471	150121
B0FFGAQC80	Î¬ÐÞÕ¾µã	111.737663	40.560633	71200	471	150121
B0H1OASIH1	ÃÀÈÝÃÀ·¢µê	111.737723	40.560481	71100	471	150121
B0GRUO8E8W	ÃÀÈÝÃÀ·¢µê	111.739069	40.557296	71100	471	150121
B0FFLLH5SB	³äµç±¦	111.750695	40.827366	72101	471	150105
B0FFK0FI3W	³äµç±¦	111.747533	40.827145	72101	471	150105
B0FFJZQBOM	³äµç±¦	111.747654	40.82697	72101	471	150105
B0FFLLEWJL	³äµç±¦	111.749025	40.836414	72101	471	150105
B01D703CFP	ÃÀÈÝÃÀ·¢µê	111.748731	40.828606	71100	471	150105
B0FFKNYB3L	Éú»î·þÎñ³¡Ëù	111.751044	40.831395	70000	471	150105
B0FFKOOBMH	Éú»î·þÎñ³¡Ëù	111.751956	40.828435	70000	471	150105
B0FFKGL63M	Ï´Ô¡ÍÆÄÃ³¡Ëù	111.747993	40.826932	71400	471	150105
B0FFMGVJ2A	Ï´Ô¡ÍÆÄÃ³¡Ëù	111.750876	40.826999	71400	471	150105
B0FFKNSRZ3	Éú»î·þÎñ³¡Ëù	111.753168	40.828695	70000	471	150105
B0FFH2ZYQJ	ÉãÓ°³åÓ¡	111.753738	40.829129	71300	471	150105
B0FFL5P3I4	Éú»î·þÎñ³¡Ëù	111.754222	40.829155	70000	471	150105
B0FFI9FNAX	Éú»î·þÎñ³¡Ëù	111.751242	40.835112	70000	471	150105
B0FFJCOKHC	Éú»î·þÎñ³¡Ëù	111.753	40.828645	70000	471	150105
B0H6SSZEXS	ÉãÓ°³åÓ¡	111.748925	40.828647	71300	471	150105
B0FFHIQZBA	Éú»î·þÎñ³¡Ëù	111.753113	40.828945	70000	471	150105
B0FFKO1XX1	ÉãÓ°³åÓ¡	111.752738	40.828617	71300	471	150105
B0FFIVN27Y	ÎïÁ÷ËÙµÝ	111.748695	40.836624	70500	471	150105
B0FFHP730F	ÉãÓ°³åÓ¡	111.753976	40.828819	71300	471	150105
B0H1K74ZBA	Éú»î·þÎñ³¡Ëù	111.749737	40.834817	70000	471	150105
B0G0K9UHUZ	Éú»î·þÎñ³¡Ëù	111.752906	40.828653	70000	471	150105
B0FFKEIKDF	Éú»î·þÎñ³¡Ëù	111.748847	40.834612	70000	471	150105
B0HUVO5M7T	ÎïÁ÷ËÙµÝ	111.75152	40.8351	70500	471	150105
B0FFKTRDQZ	Éú»î·þÎñ³¡Ëù	111.755644	40.834559	70000	471	150105
B0FFKZMY7G	Éú»î·þÎñ³¡Ëù	111.748614	40.82859	70000	471	150105
B0FFLC1LOC	ÖÐ½é»ú¹¹	111.753056	40.828668	71600	471	150105
B01D70QLG1	Ï´ÒÂµê	111.74821	40.828508	71500	471	150105
B0FFGYEY6O	Éú»î·þÎñ³¡Ëù	111.749068	40.836694	70000	471	150105
B0GDFUWFNF	ÃÀÈÝÃÀ·¢µê	111.747757	40.834409	71100	471	150105
B0GRD9JPFS	ÃÀÈÝÃÀ·¢µê	111.748551	40.828577	71100	471	150105
B0FFJ4VZDO	ÃÀÈÝÃÀ·¢µê	111.754509	40.827423	71100	471	150105
B0FFLLOKY0	³äµç±¦	111.750496	40.82802	72101	471	150105
B0FFLLD39W	³äµç±¦	111.752294	40.828603	72101	471	150105
B0G39NJZJR	Éú»î·þÎñ³¡Ëù	111.850625	40.893951	70000	471	150105
B0G29AMS9R	ÎïÁ÷ËÙµÝ	111.852206	40.89585	70500	471	150105
B0FFJOWWAJ	Éú»î·þÎñ³¡Ëù	111.850056	40.893912	70000	471	150105
B0FFK662YN	ÃÀÈÝÃÀ·¢µê	111.789192	40.86079	71100	471	150102
B0G0YZL4Q4	Éú»î·þÎñ³¡Ëù	111.786986	40.86292	70000	471	150102
B0FFIVHZP0	Éú»î·þÎñ³¡Ëù	111.788819	40.857106	70000	471	150102
B0FFM39TES	ÃÀÈÝÃÀ·¢µê	111.787324	40.866792	71100	471	150102
B0FFI9NF08	ÃÀÈÝÃÀ·¢µê	111.787351	40.866687	71100	471	150102
B0FFF07TFO	ÖÐ¹úÁªÍ¨ÓªÒµÌü|¹ºÎï·þÎñ	111.294981	40.738322	070604|060305	471	150121
B01D700DB8	ÓÊ¾Ö	111.295598	40.738531	70400	471	150121
B0G1Z62H4W	Éú»î·þÎñ³¡Ëù	111.290936	40.738971	70000	471	150121
B0G3F7M5WA	Éú»î·þÎñ³¡Ëù	111.294672	40.739111	70000	471	150121
B0G3OCBKZ0	Éú»î·þÎñ³¡Ëù	111.294727	40.739108	70000	471	150121
B0G3OS9KHE	Éú»î·þÎñ³¡Ëù	111.289424	40.739396	70000	471	150121
B0HD0U0NCO	Éú»î·þÎñ³¡Ëù	111.294822	40.737265	70000	471	150121
B0FFJ41CL0	Éú»î·þÎñ³¡Ëù	111.295402	40.737242	70000	471	150121
B0FFJ3YDVH	Éú»î·þÎñ³¡Ëù	111.29538	40.73711	70000	471	150121
B0FFKVG7YJ	Éú»î·þÎñ³¡Ëù	111.295515	40.73791	70000	471	150121
B0G2O5GINT	ÃÀÈÝÃÀ·¢µê	111.295493	40.737778	71100	471	150121
B0FFHPNFGV	ÖÐ¹úµçÐÅÓªÒµÌü|¹ºÎï·þÎñ	111.694719	40.840812	070601|060305	471	150102
B0FFKMQTWQ	ÎïÁ÷ËÙµÝ	111.678967	40.828842	70500	471	150102
B0FFM1MQEK	ÖÐ½é»ú¹¹	111.678112	40.833918	71600	471	150102
B0FFHU1QWX	Éú»î·þÎñ³¡Ëù	111.67981	40.827518	70000	471	150102
B0FFL6NBUL	Ï´ÒÂµê	111.679576	40.828	71500	471	150102
B01D702M0H	ÃÀÈÝÃÀ·¢µê	111.68338	40.829267	71100	471	150102
B0FFG9HLY7	Éú»î·þÎñ³¡Ëù	111.685598	40.826984	70000	471	150102
B0G2A9BT6G	ÎïÁ÷ËÙµÝ	111.679662	40.827803	70500	471	150102
B01D702LXI	Éú»î·þÎñ³¡Ëù	111.685145	40.831335	70000	471	150102
B0FFGSQO1D	Éú»î·þÎñ³¡Ëù	111.685573	40.826976	70000	471	150102
B0FFFE9MDG	Éú»î·þÎñ³¡Ëù	111.685283	40.826952	70000	471	150102
B0FFIZMZRP	ÖÐ½é»ú¹¹	111.68386	40.835521	71600	471	150102
B01D70P4Y0	ÂÉÊ¦ÊÂÎñËù	111.680581	40.830779	70701	471	150102
B01D701MG4	Ï´Ô¡ÍÆÄÃ³¡Ëù	111.682539	40.831674	71400	471	150102
B0HUMHT4H6	ÖÐ½é»ú¹¹	111.682482	40.831589	71600	471	150102
B0FFLBCQC0	ÓÊ¾Ö	111.683881	40.8316	70400	471	150102
B0H1NS849Y	ÓÊ¾Ö	111.683856	40.831565	70400	471	150102
B0FFLA5WKD	Ï´Ô¡ÍÆÄÃ³¡Ëù	111.680691	40.830509	71400	471	150102
B01D70PGKP	ÉãÓ°³åÓ¡	111.681251	40.831404	71300	471	150102
B01D70P3FY	ÖÐ½é»ú¹¹	111.679209	40.828901	71600	471	150102
B01D70PG0U	²ÊÆ±²ÊÈ¯ÏúÊÛµã	111.684193	40.829752	71800	471	150102
B0FFIK7ORB	Éú»î·þÎñ³¡Ëù	111.683216	40.83185	70000	471	150102
B0FFIP3OOU	ÉãÓ°³åÓ¡	111.680301	40.831123	71300	471	150102
B01D702LSX	ÉãÓ°³åÓ¡	111.684233	40.832105	71300	471	150102
B0G2J5IYGB	Éú»î·þÎñ³¡Ëù	111.68239	40.831637	70000	471	150102
B0FFGSSTW1	Éú»î·þÎñ³¡Ëù	111.681212	40.831555	70000	471	150102
B0HB4U8GTB	Ï´Ô¡ÍÆÄÃ³¡Ëù	111.682499	40.829297	71400	471	150102
B0FFGTFC2Z	Ï´Ô¡ÍÆÄÃ³¡Ëù	111.684995	40.830308	71400	471	150102
B0HGJHICX4	Éú»î·þÎñ³¡Ëù	111.681251	40.831404	70000	471	150102
B01D70QV3L	Éú»î·þÎñ³¡Ëù	111.683532	40.831929	70000	471	150102
B01D701MMD	Ï´Ô¡ÍÆÄÃ³¡Ëù	111.681511	40.831041	71400	471	150102
B0FFF9LJZT	ÉãÓ°³åÓ¡	111.685447	40.831708	71300	471	150102
B0G2JHHHI8	Éú»î·þÎñ³¡Ëù	111.682966	40.831419	70000	471	150102
B0HRHBZG6R	Éú»î·þÎñ³¡Ëù	111.683166	40.831821	70000	471	150102
B0HAM11NKB	ÎïÁ÷ËÙµÝ	111.68296	40.83177	70500	471	150102
B0FFIA452H	Éú»î·þÎñ³¡Ëù	111.683381	40.831528	70000	471	150102
B0FFIQDGGC	²ÊÆ±²ÊÈ¯ÏúÊÛµã	111.679965	40.831035	71800	471	150102
B0G2J5JD11	Éú»î·þÎñ³¡Ëù	111.680879	40.830784	70000	471	150102
B0FFLAGA78	Ï´Ô¡ÍÆÄÃ³¡Ëù	111.679279	40.828788	71400	471	150102
B0FFHMV31C	²ÊÆ±²ÊÈ¯ÏúÊÛµã	111.68108	40.830541	71800	471	150102
B0FFJ05RJF	É¥ÔáÉèÊ©	111.682844	40.831749	71900	471	150102
B0FFKODZOX	Ï´Ô¡ÍÆÄÃ³¡Ëù	111.682593	40.828244	71400	471	150102
B0GKS9OOUL	ÎïÁ÷ËÙµÝ	111.683212	40.831043	70500	471	150102
B0FFKH8NQO	ÃÀÈÝÃÀ·¢µê	111.681631	40.831487	71100	471	150102
B0G2AK2NN3	Éú»î·þÎñ³¡Ëù	111.683754	40.831554	70000	471	150102
B01D702O97	Éú»î·þÎñ³¡Ëù	111.680164	40.831087	70000	471	150102
B0FFGTACBK	ÃÀÈÝÃÀ·¢µê	111.682279	40.83161	71100	471	150102
B0G0D64AVS	Éú»î·þÎñ³¡Ëù	111.68211	40.831221	70000	471	150102
B01D702KFN	ÃÀÈÝÃÀ·¢µê	111.676919	40.833802	71100	471	150102
B0FFI6OMH2	Éú»î·þÎñ³¡Ëù	111.683362	40.830535	70000	471	150102
B01D70PZWG	²ÊÆ±²ÊÈ¯ÏúÊÛµã	111.685025	40.832313	71800	471	150102
B0FFMH9591	ÎïÁ÷ËÙµÝ	111.681211	40.834664	70500	471	150102
B0FFIZJXQW	ÉãÓ°³åÓ¡	111.685218	40.831544	71300	471	150102
B0FFFE3TGV	Éú»î·þÎñ³¡Ëù	111.684798	40.832257	70000	471	150102
B0FFHMV2SS	Éú»î·þÎñ³¡Ëù	111.684417	40.832154	70000	471	150102
B0G0PCFWLJ	Éú»î·þÎñ³¡Ëù	111.685216	40.831542	70000	471	150102
B0FFKGR5LO	Éú»î·þÎñ³¡Ëù	111.684361	40.832139	70000	471	150102
B0FFGMJSWR	Ï´Ô¡ÍÆÄÃ³¡Ëù	111.686828	40.827338	71400	471	150102
B0FFHMV2SM	Éú»î·þÎñ³¡Ëù	111.679354	40.83092	70000	471	150102
B01D702M1N	²ÊÆ±²ÊÈ¯ÏúÊÛµã	111.682337	40.828317	71800	471	150102
B0G2JUHB09	Ï´Ô¡ÍÆÄÃ³¡Ëù	111.679636	40.827849	71400	471	150102
B0GRD7ITNZ	ÖÐ½é»ú¹¹	111.683603	40.831545	71600	471	150102
B01D701JF5	ÖÐ½é»ú¹¹	111.684993	40.832305	71600	471	150102
B0HBRY4O5K	Éú»î·þÎñ³¡Ëù	111.679384	40.830929	70000	471	150102
B0FFJE78IF	Éú»î·þÎñ³¡Ëù	111.67944	40.830873	70000	471	150102
B0HDD7BF0H	ÖÐ½é»ú¹¹	111.679237	40.828754	71600	471	150102
B0FFHLFEOE	Éú»î·þÎñ³¡Ëù	111.679074	40.830865	70000	471	150102
B01D702JS8	ÃÀÈÝÃÀ·¢µê	111.679344	40.827761	71100	471	150102
B0FFJ05RJJ	É¥ÔáÉèÊ©	111.680005	40.831045	71900	471	150102
B0FFKGR4VU	ÖÐ¹úÁªÍ¨ÓªÒµÌü	111.677386	40.829932	70604	471	150102
B0HGKNEZ6R	ÖÐ½é»ú¹¹	111.683944	40.832078	71600	471	150102
B01D701SQM	ÃÀÈÝÃÀ·¢µê	111.681678	40.831481	71100	471	150102
B0FFKGRG02	Éú»î·þÎñ³¡Ëù	111.684598	40.830691	70000	471	150102
B0FFL7BN43	Éú»î·þÎñ³¡Ëù	111.684927	40.832288	70000	471	150102
B0FFJ05RI7	Î¬ÐÞÕ¾µã	111.684217	40.832101	71200	471	150102
B0FFKGSR1A	Éú»î·þÎñ³¡Ëù	111.684942	40.832292	70000	471	150102
B0FFGTFCEF	Éú»î·þÎñ³¡Ëù	111.683451	40.829561	70000	471	150102
B0H19ON7FC	ÎïÁ÷ËÙµÝ	111.67912	40.83086	70500	471	150102
B0FFH2ZMI8	Î¬ÐÞÕ¾µã	111.679839	40.830995	71200	471	150102
B0FFIZK07B	Éú»î·þÎñ³¡Ëù	111.683179	40.829214	70000	471	150102
B0G3AZDYEB	Éú»î·þÎñ³¡Ëù	111.681746	40.829103	70000	471	150102
B0G2UD2J89	ÉãÓ°³åÓ¡	111.686266	40.83189	71300	471	150102
B0FFHSMWK3	Éú»î·þÎñ³¡Ëù	111.683583	40.830788	70000	471	150102
B01D702M08	Î¬ÐÞÕ¾µã	111.68341	40.829496	71200	471	150102
B0FFHU2OHS	Ï´Ô¡ÍÆÄÃ³¡Ëù	111.686729	40.827981	71400	471	150102
B0G2JUIBQ2	Éú»î·þÎñ³¡Ëù	111.68368	40.829345	70000	471	150102
B0FFIL6OVF	Éú»î·þÎñ³¡Ëù	111.685761	40.830301	70000	471	150102
B0G3Z4LFL4	ÖÐ½é»ú¹¹	111.682706	40.829144	71600	471	150102
B0FFHI39Z1	ÉãÓ°³åÓ¡	111.685626	40.826991	71300	471	150102
B0FFGBO85M	ÖÐ½é»ú¹¹	111.684843	40.829904	71600	471	150102
B0GRLDLECR	ÃÀÈÝÃÀ·¢µê	111.68355	40.829589	71100	471	150102
B0FFF4M0L7	ÃÀÈÝÃÀ·¢µê	111.678637	40.82957	71100	471	150102
B01D70QL2D	ÃÀÈÝÃÀ·¢µê	111.679238	40.828811	71100	471	150102
B0H6FN1XQV	ÃÀÈÝÃÀ·¢µê	111.684177	40.829728	71100	471	150102
B0HDOA62WJ	ÃÀÈÝÃÀ·¢µê	111.684125	40.829694	71100	471	150102
B0HBB75DKK	ÃÀÈÝÃÀ·¢µê	111.685455	40.831803	71100	471	150102
B0FFJNDFQ8	ÖÐ½é»ú¹¹	111.685198	40.831898	71600	471	150102
B0FFHK1DXL	ÃÀÈÝÃÀ·¢µê	111.683345	40.829257	71100	471	150102
B01D70QE6H	Éú»î·þÎñ³¡Ëù	111.686423	40.831488	70000	471	150102
B0FFFR80N7	²ÊÆ±²ÊÈ¯ÏúÊÛµã	111.686267	40.827185	71800	471	150102
B0FFHSN2N0	Éú»î·þÎñ³¡Ëù	111.68512	40.830599	70000	471	150102
B0HRZ5OZH2	ÖÐ½é»ú¹¹	111.677869	40.83049	71600	471	150102
B0HR7ZP72F	Éú»î·þÎñ³¡Ëù	111.679562	40.828079	70000	471	150102
B0H1XU67Z9	ÖÐ½é»ú¹¹	111.67781	40.830477	71600	471	150102
B0GK5SAYSZ	Éú»î·þÎñ³¡Ëù	111.676942	40.829849	70000	471	150102
B0G0PCG46U	Éú»î·þÎñ³¡Ëù	111.683542	40.835839	70000	471	150102
B0FFHDUJNY	ÖÐ½é»ú¹¹	111.679771	40.827571	71600	471	150102
B01D702LO7	ÃÀÈÝÃÀ·¢µê	111.684774	40.829911	71100	471	150102
B0FFGPK0A0	ÃÀÈÝÃÀ·¢µê	111.682351	40.82832	71100	471	150102
B0FFFE8DGQ	ÃÀÈÝÃÀ·¢µê	111.682074	40.828335	71100	471	150102
B0HUA56HO6	ÖÐ½é»ú¹¹	111.683783	40.835525	71600	471	150102
B01D702KUI	Ï´ÒÂµê	111.679059	40.829312	71500	471	150102
B01D702MI8	Ï´ÒÂµê	111.68555	40.830167	71500	471	150102
B01D701U5Y	ÃÀÈÝÃÀ·¢µê	111.68543	40.831785	71100	471	150102
B01D70P46T	ÃÀÈÝÃÀ·¢µê	111.683884	40.829809	71100	471	150102
B0FFFFOUSP	ÃÀÈÝÃÀ·¢µê	111.679599	40.827947	71100	471	150102
B0FFIKJC27	Éú»î·þÎñ³¡Ëù	111.679228	40.827683	70000	471	150102
B0FFKTPTP2	ÃÀÈÝÃÀ·¢µê	111.677417	40.82996	71100	471	150102
B0FFM83H1T	°á¼Ò¹«Ë¾	111.685205	40.834247	71700	471	150102
B0FFL1I9U6	ÃÀÈÝÃÀ·¢µê	111.677557	40.834162	71100	471	150102
B0FFL2ILQE	ÃÀÈÝÃÀ·¢µê	111.677548	40.834163	71100	471	150102
B01D702M09	ÖÐ½é»ú¹¹	111.684353	40.828302	71600	471	150102
B0G0RRD1PN	ÃÀÈÝÃÀ·¢µê	111.683435	40.827809	71100	471	150102
B0FFMEXORK	ÃÀÈÝÃÀ·¢µê	111.683633	40.827825	71100	471	150102
B0FFKVLIXE	ÃÀÈÝÃÀ·¢µê	111.677539	40.834149	71100	471	150102
B0G2J5I4N9	ÃÀÈÝÃÀ·¢µê	111.679622	40.827896	71100	471	150102
B0FFM20F1G	Éú»î·þÎñ³¡Ëù	111.685938	40.82708	70000	471	150102
B01D70PEP9	ÖÐ½é»ú¹¹	111.679792	40.827552	71600	471	150102
B0FFGTBBED	ÖÐ½é»ú¹¹	111.678163	40.827385	71600	471	150102
B0FFKGQOC2	ÖÐ½é»ú¹¹	111.677734	40.833882	71600	471	150102
B0FFHHPYCO	Éú»î·þÎñ³¡Ëù	111.677151	40.830353	70000	471	150102
B0HA6D9545	ÖÐ½é»ú¹¹	111.677892	40.827314	71600	471	150102
B0FFFA0NBP	ÃÀÈÝÃÀ·¢µê	111.686328	40.8272	71100	471	150102
B0FFIZM60Y	ÃÀÈÝÃÀ·¢µê	111.686027	40.82711	71100	471	150102
B0GUS6LGXF	Éú»î·þÎñ³¡Ëù	111.678446	40.827216	70000	471	150102
B0FFKGR6GI	ÖÐ½é»ú¹¹	111.684833	40.826812	71600	471	150102
B0FFH0RQY4	ÃÀÈÝÃÀ·¢µê	111.686296	40.827192	71100	471	150102
B0G26YJUPT	Éú»î·þÎñ³¡Ëù	111.677223	40.830346	70000	471	150102
B01D70QX4I	ÃÀÈÝÃÀ·¢µê	111.678007	40.827355	71100	471	150102
B0G3RLCOK4	Éú»î·þÎñ³¡Ëù	111.678328	40.827313	70000	471	150102
B0FFLLBEW3	³äµç±¦	111.680678	40.83053	72101	471	150102
B0FFKPTJMQ	³äµç±¦	111.68365	40.82958	72101	471	150102
B01D702MNI	Ï´ÒÂµê	111.683963	40.828628	71500	471	150102
B0FFLLU3CQ	³äµç±¦	111.68257	40.829073	72101	471	150102
B0FFL4KY6D	Éú»î·þÎñ³¡Ëù	111.678351	40.827182	70000	471	150102
B0FFLLLE1F	³äµç±¦	111.678993	40.830828	72101	471	150102
B0FFM1260B	³äµç±¦	111.686132	40.832264	72101	471	150102
B0FFLLRC7G	³äµç±¦	111.682628	40.829097	72101	471	150102
B0FFLLDHE1	³äµç±¦	111.680759	40.834628	72101	471	150102
B0FFKPT9U6	³äµç±¦	111.684353	40.828302	72101	471	150102
B0FFL3OGYP	³äµç±¦	111.68321	40.834475	72101	471	150102
B0FFLKWVY5	³äµç±¦	111.67963	40.827911	72101	471	150102
B0FFLLCRHY	³äµç±¦	111.679868	40.834518	72101	471	150102
B0FFLLFG58	³äµç±¦	111.679573	40.834486	72101	471	150102
B01D702KW1	ÃÀÈÝÃÀ·¢µê	111.682222	40.827814	71100	471	150102
B0FFKOYF22	³äµç±¦	111.677844	40.827327	72101	471	150102
B0FFLLHMU4	³äµç±¦	111.677653	40.827033	72101	471	150102
B0FFL4HRA1	Ï´ÒÂµê	111.631407	40.804661	71500	471	150103
B0FFKFLSNI	Éú»î·þÎñ³¡Ëù	111.635562	40.800233	70000	471	150103
B0FFF4SCGS	Éú»î·þÎñ³¡Ëù	111.635427	40.800304	70000	471	150103
B0FFLALPT1	Ï´Ô¡ÍÆÄÃ³¡Ëù	111.632792	40.800385	71400	471	150103
B0FFI68AUQ	Ï´Ô¡ÍÆÄÃ³¡Ëù	111.633311	40.800626	71400	471	150103
B0FFHXEMBD	Ï´Ô¡ÍÆÄÃ³¡Ëù	111.629838	40.805501	71400	471	150103
B0FFKESLHN	Éú»î·þÎñ³¡Ëù	111.629883	40.804362	70000	471	150103
B0FFJ0GF3V	²ÊÆ±²ÊÈ¯ÏúÊÛµã	111.632442	40.801818	71800	471	150103
B0FFGSGMQY	Éú»î·þÎñ³¡Ëù	111.633301	40.800549	70000	471	150103
B0FFI2MZEX	ÎïÁ÷ËÙµÝ	111.634728	40.800512	70500	471	150103
B0G2GAMKR0	Éú»î·þÎñ³¡Ëù	111.633232	40.80074	70000	471	150103
B01D70QNPJ	Éú»î·þÎñ³¡Ëù	111.635171	40.800139	70000	471	150103
B0FFG2T6B5	²ÊÆ±²ÊÈ¯ÏúÊÛµã	111.635182	40.800154	71800	471	150103
B01D702KIX	ÃÀÈÝÃÀ·¢µê	111.635535	40.80029	71100	471	150103
B01D702ROI	ÃÀÈÝÃÀ·¢µê	111.636473	40.806735	71100	471	150103
B0G0VXOXQ9	ÎïÁ÷ËÙµÝ	111.631077	40.798123	70500	471	150103
B0FFKL0TZ1	ÎïÁ÷ËÙµÝ	111.627112	40.802837	70500	471	150103
B0FFG2TNDG	ÎïÁ÷ËÙµÝ	111.631399	40.804679	70500	471	150103
B0FFJFZE8Q	ÎïÁ÷ËÙµÝ	111.63485	40.80252	70500	471	150103
B0G24AETFA	ÎïÁ÷ËÙµÝ	111.63509	40.80118	70500	471	150103
B0HAKCI6XZ	²ÊÆ±²ÊÈ¯ÏúÊÛµã	111.636538	40.801301	71800	471	150103
B0FFLFDHFV	Éú»î·þÎñ³¡Ëù	111.635439	40.800381	70000	471	150103
B0FFKL0QQJ	Éú»î·þÎñ³¡Ëù	111.635492	40.800322	70000	471	150103
B0FFG2U8RW	ÃÀÈÝÃÀ·¢µê	111.636796	40.801392	71100	471	150103
B0FFM9W3XU	ÖÐ½é»ú¹¹	111.631326	40.804441	71600	471	150103
B0G3HA5UUP	Éú»î·þÎñ³¡Ëù	111.632238	40.80502	70000	471	150103
B0FFG6STOV	ÃÀÈÝÃÀ·¢µê	111.630447	40.804672	71100	471	150103
B0GU31LR1L	Éú»î·þÎñ³¡Ëù	111.636762	40.800827	70000	471	150103
B0FFI2UYAN	Éú»î·þÎñ³¡Ëù	111.630728	40.797913	70000	471	150103
B0HU7DYSK2	Éú»î·þÎñ³¡Ëù	111.629247	40.803145	70000	471	150103
B0FFM3L5Y1	Ï´ÒÂµê	111.63667	40.801315	71500	471	150103
B0G2CC9P07	ÖÐ½é»ú¹¹	111.63126	40.798515	71600	471	150103
B0FFLDFX37	ÎïÁ÷ËÙµÝ	111.6289	40.80512	70500	471	150103
B0HARX43ET	ÖÐ½é»ú¹¹	111.636407	40.80121	71600	471	150103
B01D70R84C	ÃÀÈÝÃÀ·¢µê	111.63581	40.801011	71100	471	150103
B0FFHME3SC	²ÊÆ±²ÊÈ¯ÏúÊÛµã	111.631537	40.804714	71800	471	150103
B0G2X5KPSC	²ÊÆ±²ÊÈ¯ÏúÊÛµã	111.634502	40.806756	71800	471	150103
B0FFI8RIXL	Éú»î·þÎñ³¡Ëù	111.629017	40.806315	70000	471	150103
B0FFG2T65I	Éú»î·þÎñ³¡Ëù	111.628301	40.80564	70000	471	150103
B0HDVOYL3C	ÎïÁ÷ËÙµÝ	111.62951	40.80566	70500	471	150103
B0HBTD3DP3	Éú»î·þÎñ³¡Ëù	111.627509	40.805362	70000	471	150103
B0FFLECTEC	Ï´ÒÂµê	111.632758	40.805209	71500	471	150103
B0FFGSJ6WD	ÃÀÈÝÃÀ·¢µê	111.63213	40.804977	71100	471	150103
B0FFIAHW11	Éú»î·þÎñ³¡Ëù	111.628302	40.797339	70000	471	150103
B0FFLHEK1Y	Éú»î·þÎñ³¡Ëù	111.628273	40.796943	70000	471	150103
B0HUCSVZTZ	Éú»î·þÎñ³¡Ëù	111.634803	40.806432	70000	471	150103
B0FFFQ4P53	ÖÐ¹úµçÐÅÓªÒµÌü|¹ºÎï·þÎñ	111.63467	40.806603	070601|060305	471	150103
B01D70RC7N	ÃÀÈÝÃÀ·¢µê	111.626928	40.805085	71100	471	150103
B0FFIIWIN0	Éú»î·þÎñ³¡Ëù	111.636195	40.806623	70000	471	150103
B0HU57PQ3H	ÖÐ½é»ú¹¹	111.636374	40.801231	71600	471	150103
B0FFJ05RTM	²ÊÆ±²ÊÈ¯ÏúÊÛµã	111.636553	40.806767	71800	471	150103
B0FFI8NPCS	Éú»î·þÎñ³¡Ëù	111.636408	40.806709	70000	471	150103
B0FFI8RI2M	ÃÀÈÝÃÀ·¢µê	111.634576	40.806726	71100	471	150103
B0FFM9CXP1	ÎïÁ÷ËÙµÝ	111.63628	40.7973	70500	471	150103
B0H6BREJM2	ÃÀÈÝÃÀ·¢µê	111.627874	40.805491	71100	471	150103
B0FFFSPEPH	ÖÐ¹úµçÐÅÓªÒµÌü|¹ºÎï·þÎñ	111.634587	40.806733	070601|060305	471	150103
B0FFGHQ1KE	ÃÀÈÝÃÀ·¢µê	111.636577	40.806767	71100	471	150103
B0FFLODJ6T	³äµç±¦	111.632816	40.800309	72101	471	150103
B0FFM7M6MP	ÖÐ½é»ú¹¹	111.636458	40.806729	71600	471	150103
B0G3AOK972	ÃÀÈÝÃÀ·¢µê	111.636219	40.806638	71100	471	150103
B0FFHRTP0C	ÃÀÈÝÃÀ·¢µê	111.636538	40.806761	71100	471	150103
B0FFM0IVGE	ÃÀÈÝÃÀ·¢µê	111.636436	40.80672	71100	471	150103
B0FFLLCVMM	³äµç±¦	111.632785	40.800413	72101	471	150103
B0FFKJXBXM	³äµç±¦	111.629525	40.804069	72101	471	150103
B01D702PV3	ÃÀÈÝÃÀ·¢µê	111.6363	40.806665	71100	471	150103
B0FFLLLPXJ	³äµç±¦	111.635934	40.800889	72101	471	150103
B0FFLLTKV8	³äµç±¦	111.629838	40.805501	72101	471	150103
B0FFLLLF6G	³äµç±¦	111.629749	40.804832	72101	471	150103
B0FFLLHUNS	³äµç±¦	111.629779	40.804759	72101	471	150103
B0FFLLDCPL	³äµç±¦	111.62908	40.806227	72101	471	150103
B0FFLLR638	³äµç±¦	111.629606	40.805378	72101	471	150103
B0FFLLLFCS	³äµç±¦	111.636625	40.8013	72101	471	150103
B0FFM4N8P4	³äµç±¦	111.629793	40.805579	72101	471	150103
B0FFM24KKK	³äµç±¦	111.634945	40.806122	72101	471	150103
B0FFM2470C	³äµç±¦	111.634769	40.806055	72101	471	150103
B0FFLLR4YP	³äµç±¦	111.629393	40.805855	72101	471	150103
B0FFLLEVJH	³äµç±¦	111.636225	40.805808	72101	471	150103
B0GUOX8O2C	Ï´ÒÂµê	111.682606	40.747555	71500	471	150104
B0FFKEPMCX	ÎïÁ÷ËÙµÝ	111.68132	40.747406	70500	471	150104
B0HRTOAQGT	ÎïÁ÷ËÙµÝ	111.68557	40.74791	70500	471	150104
B0GU3XKZM9	Ï´ÒÂµê	111.68154	40.747511	71500	471	150104
B0G3AK70WS	ÃÀÈÝÃÀ·¢µê	111.681783	40.747555	71100	471	150104
B0HD05ZE6Z	Éú»î·þÎñ³¡Ëù	111.677506	40.747206	70000	471	150104
B0FFM9JBPG	Éú»î·þÎñ³¡Ëù	111.677826	40.746985	70000	471	150104
B0FFL8C4DU	Î¬ÐÞÕ¾µã	111.677967	40.748228	71200	471	150104
B0G24OGGMZ	Éú»î·þÎñ³¡Ëù	111.677011	40.747177	70000	471	150104
B0GRK958NO	Î¬ÐÞÕ¾µã	111.679052	40.747062	71200	471	150104
B0G26PKG5I	ÃÀÈÝÃÀ·¢µê	111.678866	40.747368	71100	471	150104
B0FFMDCUP5	ÃÀÈÝÃÀ·¢µê	111.678508	40.747345	71100	471	150104
B0FFKZQLCU	ÃÀÈÝÃÀ·¢µê	111.678812	40.74714	71100	471	150104
B0HD05YZRF	ÃÀÈÝÃÀ·¢µê	111.678314	40.747309	71100	471	150104
B0FFJ3XHP0	ÃÀÈÝÃÀ·¢µê	111.678266	40.747298	71100	471	150104
B0FFF9TIEN	ÃÀÈÝÃÀ·¢µê	111.681763	40.747492	71100	471	150104
B0FFM5QMI5	ÃÀÈÝÃÀ·¢µê	111.678535	40.747096	71100	471	150104
B0FFM95X64	Î¬ÐÞÕ¾µã	111.677621	40.747213	71200	471	150104
B0GRH5W2R7	ÃÀÈÝÃÀ·¢µê	111.677733	40.74722	71100	471	150104
B0GKU7IUEI	ÃÀÈÝÃÀ·¢µê	111.678044	40.747019	71100	471	150104
B0GUJXU9VX	É¥ÔáÉèÊ©	111.677075	40.74718	71900	471	150104
B0HAKPH7O2	ÃÀÈÝÃÀ·¢µê	111.677303	40.746856	71100	471	150104
B0FFLLFCBY	³äµç±¦	111.681043	40.746886	72101	471	150104
B0HALU7PS2	ÖÐ¹úµçÐÅÓªÒµÌü	111.678892	40.750657	70601	471	150104
B0FFM6XM6I	Éú»î·þÎñ³¡Ëù	111.681876	40.751262	70000	471	150104
B0HDJGS87W	ÎïÁ÷ËÙµÝ	111.683533	40.751602	70500	471	150104
B0G2UU4IW3	ÎïÁ÷ËÙµÝ	111.679416	40.750662	70500	471	150104
B0HBNPW023	ÎïÁ÷ËÙµÝ	111.682246	40.750001	70500	471	150104
B0FFKUZIEO	ÃÀÈÝÃÀ·¢µê	111.681792	40.75125	71100	471	150104
B0HGF75K1T	ÖÐ½é»ú¹¹	111.680901	40.751018	71600	471	150104
B0FFKPVRKA	ÖÐ½é»ú¹¹	111.68048	40.750886	71600	471	150104
B0FFKRUZES	Ï´Ô¡ÍÆÄÃ³¡Ëù	111.680579	40.747363	71400	471	150104
B0G0L9HYEF	ÖÐ¹úÁªÍ¨ÓªÒµÌü	111.678808	40.747332	70604	471	150104
B0FFJ1G0QY	Éú»î·þÎñ³¡Ëù	111.67996	40.75085	70000	471	150104
B0FFKPF4LA	ÎïÁ÷ËÙµÝ	111.678798	40.752972	70500	471	150104
B0GRMDWZQZ	²ÊÆ±²ÊÈ¯ÏúÊÛµã	111.680603	40.747961	71800	471	150104
B0G3XAFG59	Éú»î·þÎñ³¡Ëù	111.677246	40.751489	70000	471	150104
B0FFK6EAU5	Ï´ÒÂµê	111.677696	40.750871	71500	471	150104
B0G24BDMME	ÎïÁ÷ËÙµÝ	111.679182	40.754131	70500	471	150104
B0G3UAZID1	ÖÐ½é»ú¹¹	111.678361	40.750425	71600	471	150104
B0FFLOP1LW	ÉãÓ°³åÓ¡	111.678096	40.748086	71300	471	150104
B0FFKBVYHA	ÎïÁ÷ËÙµÝ	111.68069	40.75555	70500	471	150104
B0FFKVY1V5	Éú»î·þÎñ³¡Ëù	111.678635	40.747614	70000	471	150104
B0GKGL9SGS	ÃÀÈÝÃÀ·¢µê	111.680971	40.747964	71100	471	150104
B0FFKRWOH1	ÃÀÈÝÃÀ·¢µê	111.68066	40.747983	71100	471	150104
B0FFHJ1I06	Éú»î·þÎñ³¡Ëù	111.686575	40.748451	70000	471	150104
B0HDJ6SK46	Éú»î·þÎñ³¡Ëù	111.678571	40.747102	70000	471	150104
B0FFLPDWEH	ÃÀÈÝÃÀ·¢µê	111.677514	40.749624	71100	471	150104
B0G25CUB75	ÃÀÈÝÃÀ·¢µê	111.677586	40.754066	71100	471	150104
B0HD0HXMYL	Î¬ÐÞÕ¾µã	111.677575	40.748912	71200	471	150104
B0FFLH2LF5	ÃÀÈÝÃÀ·¢µê	111.686639	40.749859	71100	471	150104
B0H1BZ83S8	ÖÐ½é»ú¹¹	111.718916	40.795801	71600	471	150105
B0FFKZVK9B	ÎïÁ÷ËÙµÝ	111.781619	40.795484	70500	471	150105
B0FFMCLBIT	ÎïÁ÷ËÙµÝ	111.784628	40.79633	70500	471	150105
B0G2YMQQKM	Éú»î·þÎñ³¡Ëù	111.777325	40.796789	70000	471	150105
B0FFKGL62Y	Éú»î·þÎñ³¡Ëù	111.725659	40.791992	70000	471	150105
B0GUM19O2F	ÎïÁ÷ËÙµÝ	111.718999	40.795822	70500	471	150105
B0FFIIGHRB	Éú»î·þÎñ³¡Ëù	111.722256	40.789082	70000	471	150105
B0FFJ1H6DX	ÎïÁ÷ËÙµÝ	111.725872	40.792444	70500	471	150105
B0G3UX5TG8	Ï´ÒÂµê	111.721907	40.788434	71500	471	150105
B0FFIINDMA	ÃÀÈÝÃÀ·¢µê	111.719299	40.790211	71100	471	150105
B0H1MCZLFR	Éú»î·þÎñ³¡Ëù	111.726577	40.794446	70000	471	150105
B0G2PPGK5B	²ÊÆ±²ÊÈ¯ÏúÊÛµã	111.71881	40.787044	71800	471	150105
B0FFJ5WQJN	Éú»î·þÎñ³¡Ëù	111.71904	40.795809	70000	471	150105
B0FFKMQUSE	ÎïÁ÷ËÙµÝ	111.72191	40.79434	70500	471	150105
B0FFHIQEY8	Éú»î·þÎñ³¡Ëù	111.722306	40.789152	70000	471	150105
B0FFM8TFQW	ÎïÁ÷ËÙµÝ	111.72387	40.78956	70500	471	150105
B0FFMH4YBU	Éú»î·þÎñ³¡Ëù	111.720732	40.796279	70000	471	150105
B0FFJGGMCP	Éú»î·þÎñ³¡Ëù	111.720596	40.796265	70000	471	150105
B0HD0OZAQK	ÎïÁ÷ËÙµÝ	111.7199	40.78813	70500	471	150105
B0G2YPQ3DV	Ï´ÒÂµê	111.719926	40.796038	71500	471	150105
B0FFKETSU1	ÎïÁ÷ËÙµÝ	111.723025	40.787591	70500	471	150105
B0G21S78SE	Éú»î·þÎñ³¡Ëù	111.720922	40.786953	70000	471	150105
B0G2PPGK58	²ÊÆ±²ÊÈ¯ÏúÊÛµã	111.718768	40.786943	71800	471	150105
B0FFM8YAL7	ÖÐ½é»ú¹¹	111.719554	40.795962	71600	471	150105
B0G3JU6SIM	Éú»î·þÎñ³¡Ëù	111.725516	40.787095	70000	471	150105
B0FFINM1DC	ÎïÁ÷ËÙµÝ	111.720326	40.796424	70500	471	150105
B0FFLO2F1C	Éú»î·þÎñ³¡Ëù	111.718051	40.787839	70000	471	150105
B0FFI9C87K	Éú»î·þÎñ³¡Ëù	111.720781	40.796254	70000	471	150105
B0FFJDCDS5	ÎïÁ÷ËÙµÝ	111.716906	40.786848	70500	471	150105
B0FFKBVYQA	ÎïÁ÷ËÙµÝ	111.786579	40.796301	70500	471	150105
B0FFL4MB5M	³äµç±¦	111.786577	40.796402	72101	471	150105
B0HRS1SLLG	Éú»î·þÎñ³¡Ëù	111.72271	40.791973	70000	471	150105
B0FFJ5KCLU	ÎïÁ÷ËÙµÝ	111.72199	40.7922	70500	471	150105
B0HA11GDVZ	ÎïÁ÷ËÙµÝ	111.72321	40.79208	70500	471	150105
B0GD9MK4EQ	Ï´ÒÂµê	111.722803	40.792432	71500	471	150105
B0FFJL6TCI	ÃÀÈÝÃÀ·¢µê	111.723088	40.791462	71100	471	150105
B0FFLHPTWI	Ï´Ô¡ÍÆÄÃ³¡Ëù	111.718609	40.787208	71400	471	150105
B0FFL0AULD	ÉãÓ°³åÓ¡	111.72151	40.788972	71300	471	150105
B0FFLNQQRW	Éú»î·þÎñ³¡Ëù	111.72351	40.793796	70000	471	150105
B0FFLLO6EM	³äµç±¦	111.722168	40.789117	72101	471	150105
B0FFLLOHWC	³äµç±¦	111.72653	40.790747	72101	471	150105
B0FFJWKI4A	Éú»î·þÎñ³¡Ëù	111.459874	41.101689	70000	471	150125
B0G0U7P4PQ	ÎïÁ÷ËÙµÝ	111.458524	41.100407	70500	471	150125
B0G2CY8MKW	ÎïÁ÷ËÙµÝ	111.458493	41.100406	70500	471	150125
B0G2CY8MLW	Éú»î·þÎñ³¡Ëù	111.459291	41.100379	70000	471	150125
B0FFGSFA68	Éú»î·þÎñ³¡Ëù	111.458988	41.100428	70000	471	150125
B0G0FU9L35	ÖÐ½é»ú¹¹	111.460165	41.100124	71600	471	150125
B0FFJWMCM1	Éú»î·þÎñ³¡Ëù	111.458346	41.100395	70000	471	150125
B0FFGSDIDK	Éú»î·þÎñ³¡Ëù	111.460441	41.099726	70000	471	150125
B0FFKDS1TY	ÎïÁ÷ËÙµÝ	111.457036	41.098949	70500	471	150125
B0FFGSDIDH	Ï´Ô¡ÍÆÄÃ³¡Ëù	111.459549	41.099769	71400	471	150125
B0FFHTXEJ2	Éú»î·þÎñ³¡Ëù	111.458475	41.100401	70000	471	150125
B0FFM9JMST	Î¬ÐÞÕ¾µã	111.459646	41.099259	71200	471	150125
B01D70RA0M	Éú»î·þÎñ³¡Ëù	111.456968	41.104148	70000	471	150125
B0G0P9HM5O	ÎïÁ÷ËÙµÝ	111.457574	41.097215	70500	471	150125
B0HUYHRF6O	Éú»î·þÎñ³¡Ëù	111.461835	41.097404	70000	471	150125
B0FFMBW1H6	Éú»î·þÎñ³¡Ëù	111.457053	41.098784	70000	471	150125
B0FFL0RZHH	Î¬ÐÞÕ¾µã	111.45976	41.0984	71200	471	150125
B0FFM81NYX	Éú»î·þÎñ³¡Ëù	111.461873	41.097511	70000	471	150125
B0G0K9UI26	Éú»î·þÎñ³¡Ëù	111.457675	41.097791	70000	471	150125
B0FFGSILQ4	Éú»î·þÎñ³¡Ëù	111.457376	41.098585	70000	471	150125
B0G2YDROYZ	Éú»î·þÎñ³¡Ëù	111.458546	41.098131	70000	471	150125
B01D70R9VD	Î¬ÐÞÕ¾µã	111.459649	41.099235	71200	471	150125
B0FFHLZXR7	Î¬ÐÞÕ¾µã	111.457698	41.097551	71200	471	150125
B01D70P9GC	ÖÐ½é»ú¹¹	111.459804	41.098081	71600	471	150125
B0GR9OU0J3	ÃÀÈÝÃÀ·¢µê	111.457716	41.097369	71100	471	150125
B0FFHM3190	ÃÀÈÝÃÀ·¢µê	111.457058	41.098713	71100	471	150125
B01D70P9B1	Î¬ÐÞÕ¾µã	111.459748	41.098487	71200	471	150125
B0FFGSILPY	²ÊÆ±²ÊÈ¯ÏúÊÛµã	111.45996	41.096803	71800	471	150125
B0HU7MX2DJ	ÖÐ¹úµçÐÅÓªÒµÌü	111.673501	40.752099	70601	471	150104
B0FFJ1ZGK4	ÖÐ¹úµçÐÅÓªÒµÌü	111.673354	40.752149	70601	471	150104
B0FFL4IXIK	ÖÐ¹úÒÆ¶¯ÓªÒµÌü	111.672565	40.750624	70603	471	150104
B0FFKHAMLO	ÎïÁ÷ËÙµÝ	111.673478	40.75095	70500	471	150104
B0HG7NJNZI	²ÊÆ±²ÊÈ¯ÏúÊÛµã	111.672314	40.750533	71800	471	150104
B0G2YLRZT5	ÉãÓ°³åÓ¡	111.673241	40.750866	71300	471	150104
B0H64YGNA3	ÃÀÈÝÃÀ·¢µê	111.673667	40.751018	71100	471	150104
B0FFKUFVE2	ÎïÁ÷ËÙµÝ	111.67152	40.754936	70500	471	150104
B0HD51H3BU	ÎïÁ÷ËÙµÝ	111.67327	40.75464	70500	471	150104
B0FFM9JL74	ÎïÁ÷ËÙµÝ	111.672809	40.74683	70500	471	150104
B0FFLPHHEO	Éú»î·þÎñ³¡Ëù	111.676827	40.749658	70000	471	150104
B0FFKWPHCK	Éú»î·þÎñ³¡Ëù	111.67675	40.74979	70000	471	150104
B0G3ZMPSZC	ÉãÓ°³åÓ¡	111.675552	40.747009	71300	471	150104
B0FFLAY6Q3	ÃÀÈÝÃÀ·¢µê	111.675042	40.748757	71100	471	150104
B0FFL1YXM9	É¥ÔáÉèÊ©	111.676764	40.749937	71900	471	150104
B0FFKSKDEX	ÃÀÈÝÃÀ·¢µê	111.667274	40.749172	71100	471	150104
B0G3ORC1ZG	Éú»î·þÎñ³¡Ëù	111.676297	40.747013	70000	471	150104
B0FFLN0616	³äµç±¦	111.671889	40.750753	72101	471	150104
B0FFL3NLH7	Éú»î·þÎñ³¡Ëù	111.675856	40.753825	70000	471	150104
B0FFLLDEX0	³äµç±¦	111.673442	40.751991	72101	471	150104
B0G3ORB148	Î¬ÐÞÕ¾µã	111.673973	40.747017	71200	471	150104
B0GU9XUFGM	ÃÀÈÝÃÀ·¢µê	111.674325	40.747053	71100	471	150104
B0FFLLTXET	³äµç±¦	111.673795	40.754781	72101	471	150104
B0FFLLB4JF	³äµç±¦	111.673853	40.754464	72101	471	150104
B0FFLOQY5C	³äµç±¦	111.674574	40.755138	72101	471	150104
B0FFLLLT4I	³äµç±¦	111.675484	40.753735	72101	471	150104
B0HBBC60JZ	Éú»î·þÎñ³¡Ëù	111.672749	40.750719	70000	471	150104
B0FFJ1ZGJH	ÎïÁ÷ËÙµÝ	111.67355	40.751814	70500	471	150104
B0H1SHIGWT	ÖÐ½é»ú¹¹	111.672382	40.750941	71600	471	150104
B01D70Q5ZC	Éú»î·þÎñ³¡Ëù	111.673814	40.751267	70000	471	150104
B0FFLC132Z	ÎïÁ÷ËÙµÝ	111.672866	40.754278	70500	471	150104
B01D70QQDM	²ÊÆ±²ÊÈ¯ÏúÊÛµã	111.672425	40.750572	71800	471	150104
B01D70QGK3	ÃÀÈÝÃÀ·¢µê	111.672647	40.750652	71100	471	150104
B0FFHD9P24	ÃÀÈÝÃÀ·¢µê	111.672098	40.750461	71100	471	150104
B0FFMC2Q7B	ÃÀÈÝÃÀ·¢µê	111.67207	40.750458	71100	471	150104
B0GKA6X69T	ÃÀÈÝÃÀ·¢µê	111.672051	40.750452	71100	471	150104
B0FFF9XHSB	ÃÀÈÝÃÀ·¢µê	111.672696	40.75067	71100	471	150104
B0G2UL478Z	Éú»î·þÎñ³¡Ëù	111.673882	40.753654	70000	471	150104
B0FFGKXNUO	ÃÀÈÝÃÀ·¢µê	111.672226	40.750991	71100	471	150104
B0FFKPS6HK	Éú»î·þÎñ³¡Ëù	111.552346	40.69668	70000	471	150104
B0G0TMDVCJ	Éú»î·þÎñ³¡Ëù	111.554245	40.687356	70000	471	150121
B0HA67BWUP	Éú»î·þÎñ³¡Ëù	111.473717	40.753482	70000	471	150121
B0H1D7NA6A	»á¼ÆÊ¦ÊÂÎñËù	111.474415	40.756375	70702	471	150121
B0FFJ1UB5B	ÉãÓ°³åÓ¡	111.474471	40.756304	71300	471	150121
B0FFKHXZWY	ÎïÁ÷ËÙµÝ	111.474448	40.756334	70500	471	150121
B0FFL4RASY	Éú»î·þÎñ³¡Ëù	111.474692	40.756016	70000	471	150121
B0FFI2EUXV	Éú»î·þÎñ³¡Ëù	111.474493	40.756275	70000	471	150121
B0FFKHNGQW	ÆÀ¹ÀÊÂÎñËù	111.474469	40.756307	70703	471	150121
B0FFKG314A	Éú»î·þÎñ³¡Ëù	111.553203	40.801733	70000	471	150103
B0HGUMDH7L	ÎïÁ÷ËÙµÝ	111.554619	40.800768	70500	471	150103
B0G0Z7Y21A	Éú»î·þÎñ³¡Ëù	111.550623	40.802428	70000	471	150103
B0FFLGBAZ2	ÃÀÈÝÃÀ·¢µê	111.551841	40.801667	71100	471	150103
B0FFM82H6Y	ÉãÓ°³åÓ¡	111.556205	40.803219	71300	471	150103
B0G2Z6CMER	Éú»î·þÎñ³¡Ëù	111.55679	40.803503	70000	471	150103
B0FFF2YUD4	Éú»î·þÎñ³¡Ëù	111.556506	40.803377	70000	471	150103
B0HRO7LSJL	Ï´Ô¡ÍÆÄÃ³¡Ëù	111.548409	40.797697	71400	471	150121
B0G2UA2HQW	Éú»î·þÎñ³¡Ëù	111.549771	40.800162	70000	471	150121
B0FFJ7WOV6	Éú»î·þÎñ³¡Ëù	111.548691	40.797717	70000	471	150121
B0G21HAJAH	Éú»î·þÎñ³¡Ëù	111.548282	40.799107	70000	471	150121
B0FFGKZ3FF	²ÊÆ±²ÊÈ¯ÏúÊÛµã	111.548988	40.797112	71800	471	150121
B0FFKE28KH	Éú»î·þÎñ³¡Ëù	111.547779	40.798774	70000	471	150121
B0HU7UZ1VG	Éú»î·þÎñ³¡Ëù	111.54812	40.79832	70000	471	150121
B0FFG08E1D	ÖÐ½é»ú¹¹	111.548325	40.798134	71600	471	150121
B0FFL7DMPC	ÎïÁ÷ËÙµÝ	111.54999	40.79819	70500	471	150121
B0HD05ZLPI	Î¬ÐÞÕ¾µã	111.547764	40.799665	71200	471	150121
B0HUYHTLHK	Î¬ÐÞÕ¾µã	111.547809	40.799497	71200	471	150121
B0FFGATPYP	Î¬ÐÞÕ¾µã	111.548624	40.799682	71200	471	150121
B0FFL2GCCV	ÃÀÈÝÃÀ·¢µê	111.547686	40.799755	71100	471	150121
B0FFLB003T	ÃÀÈÝÃÀ·¢µê	111.547733	40.799699	71100	471	150121
B0G30PI3YY	Ï´ÒÂµê	111.548979	40.797133	71500	471	150121
B0G269OFZF	Î¬ÐÞÕ¾µã	111.547885	40.798534	71200	471	150121
B0FFM99LTO	Î¬ÐÞÕ¾µã	111.54803	40.798402	71200	471	150121
B0FFKDVVQH	É¥ÔáÉèÊ©	111.547314	40.799009	71900	471	150121
B0G24BDEYT	ÃÀÈÝÃÀ·¢µê	111.548287	40.798169	71100	471	150121
B0GK6ARP2F	ÃÀÈÝÃÀ·¢µê	111.549366	40.797102	71100	471	150121
B0FFI26HH2	ÃÀÈÝÃÀ·¢µê	111.54797	40.798457	71100	471	150121
B0H12Z8AXP	Éú»î·þÎñ³¡Ëù	111.547102	40.798974	70000	471	150121
B0FFLLAVUC	³äµç±¦	111.548767	40.7977	72101	471	150121
B0FFLLAVUF	³äµç±¦	111.547965	40.797803	72101	471	150121
B0G3OLBV08	Ï´Ô¡ÍÆÄÃ³¡Ëù	111.604785	40.783375	71400	471	150104
B0FFKQ3GRC	ÃÀÈÝÃÀ·¢µê	111.604817	40.78331	71100	471	150104
B01D701JM4	ÉãÓ°³åÓ¡	111.657852	40.790838	71300	471	150104
B0GKRDBTE3	Éú»î·þÎñ³¡Ëù	111.82474	40.551364	70000	471	150123
B0G3FRMMCM	Éú»î·þÎñ³¡Ëù	111.824834	40.551313	70000	471	150123
B0FFMDLF00	Éú»î·þÎñ³¡Ëù	111.824621	40.55002	70000	471	150123
B0FFLAQB02	ÉãÓ°³åÓ¡	111.822961	40.547591	71300	471	150123
B0GU4ZSLO0	Éú»î·þÎñ³¡Ëù	111.825065	40.548656	70000	471	150123
B0HAO1ISIW	ÎïÁ÷ËÙµÝ	111.823691	40.547832	70500	471	150123
B0GUJPONAP	Éú»î·þÎñ³¡Ëù	111.825549	40.548337	70000	471	150123
B0G2O6B8FM	Éú»î·þÎñ³¡Ëù	111.825774	40.548445	70000	471	150123
B0G0XNWOUR	ÃÀÈÝÃÀ·¢µê	111.824789	40.548928	71100	471	150123
B0G2OZEWMF	ÖÐ½é»ú¹¹	111.82359	40.547765	71600	471	150123
B0HGVAOGTN	ÃÀÈÝÃÀ·¢µê	111.824879	40.5488	71100	471	150123
B0FFL5E0MH	Éú»î·þÎñ³¡Ëù	111.824799	40.547989	70000	471	150123
B01D70P3HG	ÖÐ¹úÁªÍ¨ÓªÒµÌü	111.65964	40.791847	70604	471	150104
B0FFM22ZA1	Ï´Ô¡ÍÆÄÃ³¡Ëù	111.665494	40.79508	71400	471	150104
B0FFIZYJDV	ÖÐ½é»ú¹¹	111.662906	40.792965	71600	471	150104
B0FFI5I05T	Éú»î·þÎñ³¡Ëù	111.657821	40.792554	70000	471	150104
B0FFG2TLAE	Ï´ÒÂµê	111.660298	40.794309	71500	471	150104
B01D70QL8K	Éú»î·þÎñ³¡Ëù	111.666524	40.790282	70000	471	150104
B0FFI9FROV	Éú»î·þÎñ³¡Ëù	111.658603	40.794265	70000	471	150104
B0FFKV89HR	Éú»î·þÎñ³¡Ëù	111.66402	40.794601	70000	471	150104
B0FFF2B37G	ÖÐ¹úµçÐÅÓªÒµÌü	111.659064	40.796628	70601	471	150104
B0G31UXWT3	Éú»î·þÎñ³¡Ëù	111.663108	40.78929	70000	471	150104
B01D701K63	ÃÀÈÝÃÀ·¢µê	111.657813	40.790949	71100	471	150104
B0FFK8Y3DW	ÖÐ½é»ú¹¹	111.658888	40.79044	71600	471	150104
B0GRD9KTKR	Éú»î·þÎñ³¡Ëù	111.665663	40.790011	70000	471	150104
B0FFL4ZWCF	Éú»î·þÎñ³¡Ëù	111.661653	40.78895	70000	471	150104
B0H1OLUDZL	ÖÐ½é»ú¹¹	111.665221	40.792529	71600	471	150104
B0FFGSD4V6	Éú»î·þÎñ³¡Ëù	111.665873	40.789727	70000	471	150104
B0FFJRUZZR	ÃÀÈÝÃÀ·¢µê	111.661004	40.794487	71100	471	150104
B0FFKM4GX9	Éú»î·þÎñ³¡Ëù	111.663873	40.794826	70000	471	150104
B0FFKUO8Y8	Éú»î·þÎñ³¡Ëù	111.658387	40.794644	70000	471	150104
B0G25CV64X	ÃÀÈÝÃÀ·¢µê	111.659777	40.791601	71100	471	150104
B0FFKBW1K8	ÎïÁ÷ËÙµÝ	111.660016	40.79416	70500	471	150104
B0FFG0WECS	ÃÀÈÝÃÀ·¢µê	111.658106	40.794186	71100	471	150104
B0FFGYFILH	Éú»î·þÎñ³¡Ëù	111.658005	40.794739	70000	471	150104
B0FFM39C6T	Ï´Ô¡ÍÆÄÃ³¡Ëù	111.662123	40.792592	71400	471	150104
B01D702ZCJ	ÖÐ¹úµçÐÅÓªÒµÌü	111.657117	40.791619	70601	471	150104
B0HUV1693G	ÖÐ¹úµçÐÅÓªÒµÌü	111.662817	40.792928	70601	471	150104
B0HR6P5S38	ÖÐ¹úÁªÍ¨ÓªÒµÌü	111.659604	40.791958	70604	471	150104
B0FFGSETK7	Éú»î·þÎñ³¡Ëù	111.662108	40.792576	70000	471	150104
B01D702MGI	ÃÀÈÝÃÀ·¢µê	111.660258	40.791721	71100	471	150104
B01D7020H5	ÖÐ¹úÒÆ¶¯ÓªÒµÌü	111.657247	40.79209	70603	471	150104
B0FFF49OCV	Ï´Ô¡ÍÆÄÃ³¡Ëù	111.663822	40.794809	71400	471	150104
B0FFHOK5D6	ÖÐ¹úµçÐÅÓªÒµÌü|¹ºÎï·þÎñ	111.660415	40.792798	070601|060305	471	150104
B01D702MG1	Ï´ÒÂµê	111.660275	40.791593	71500	471	150104
B0G0HKEWYX	Ï´Ô¡ÍÆÄÃ³¡Ëù	111.660755	40.79232	71400	471	150104
B0FFFWB7V4	Ï´Ô¡ÍÆÄÃ³¡Ëù	111.66434	40.794707	71400	471	150104
B0FFG9DIR1	Ï´Ô¡ÍÆÄÃ³¡Ëù	111.665536	40.789625	71400	471	150104
B0FFKHYAUT	Éú»î·þÎñ³¡Ëù	111.662594	40.790978	70000	471	150104
B0FFM38CTJ	Ï´ÒÂµê	111.662013	40.792527	71500	471	150104
B0FFI9FKIQ	Éú»î·þÎñ³¡Ëù	111.662167	40.792515	70000	471	150104
B0FFK7XOJQ	Ï´Ô¡ÍÆÄÃ³¡Ëù	111.663811	40.794799	71400	471	150104
B01D702063	ÖÐ¹úÒÆ¶¯ÓªÒµÌü	111.660529	40.792836	70603	471	150104
B0FFL2YYUW	ÖÐ½é»ú¹¹	111.662098	40.797052	71600	471	150104
B0FFG2SX6P	ÃÀÈÝÃÀ·¢µê	111.660482	40.794355	71100	471	150104
B0HUARGBEC	Éú»î·þÎñ³¡Ëù	111.662406	40.795297	70000	471	150104
B0FFF9XGWX	ÃÀÈÝÃÀ·¢µê	111.663583	40.794727	71100	471	150104
B0FFKG30CY	Éú»î·þÎñ³¡Ëù	111.657627	40.793195	70000	471	150104
B01D702GRE	É¥ÔáÉèÊ©	111.658756	40.794811	71900	471	150104
B0FFGSCHNZ	Éú»î·þÎñ³¡Ëù	111.664514	40.795044	70000	471	150104
B0FFFPTBD3	ÃÀÈÝÃÀ·¢µê	111.660085	40.794256	71100	471	150104
B0FFL4TOIN	ÖÐ½é»ú¹¹	111.661493	40.794596	71600	471	150104
B0FFG63JEU	ÃÀÈÝÃÀ·¢µê	111.665072	40.792118	71100	471	150104
B0HG2C0SFJ	ÖÐ½é»ú¹¹	111.661946	40.788931	71600	471	150104
B0HU5UMVO6	ÃÀÈÝÃÀ·¢µê	111.664955	40.792383	71100	471	150104
B0G19HAEP9	ÎïÁ÷ËÙµÝ	111.66583	40.78972	70500	471	150104
B0HUAU8BIL	Éú»î·þÎñ³¡Ëù	111.658188	40.794199	70000	471	150104
B0FFKQEJYC	Éú»î·þÎñ³¡Ëù	111.66595	40.789762	70000	471	150104
B0FFM38P5G	Éú»î·þÎñ³¡Ëù	111.664671	40.794824	70000	471	150104
B0FFHRHY3M	Éú»î·þÎñ³¡Ëù	111.665728	40.791089	70000	471	150104
B0FFIKK4TS	ÖÐ½é»ú¹¹	111.665864	40.790769	71600	471	150104
B0FFL4U64C	Ï´ÒÂµê	111.665334	40.789564	71500	471	150104
B0HUA591CT	Éú»î·þÎñ³¡Ëù	111.657264	40.794693	70000	471	150104
B0FFLBFCHW	Éú»î·þÎñ³¡Ëù	111.666089	40.793898	70000	471	150104
B0HAVD9S1J	ÃÀÈÝÃÀ·¢µê	111.659676	40.793751	71100	471	150104
B01D702JI5	ÃÀÈÝÃÀ·¢µê	111.665964	40.790568	71100	471	150104
B0FFI9FSVN	²ÊÆ±²ÊÈ¯ÏúÊÛµã	111.659198	40.796648	71800	471	150104
B0FFGSG4P4	ÖÐ¹úÁªÍ¨ÓªÒµÌü	111.665663	40.789671	70604	471	150104
B0G0V4JFHQ	ÖÐ½é»ú¹¹	111.661525	40.794849	71600	471	150104
B0FFKG34MD	É¥ÔáÉèÊ©	111.661221	40.794532	71900	471	150104
B01D70QL3J	ÉãÓ°³åÓ¡	111.658177	40.792332	71300	471	150104
B0G0KRU9WQ	Ï´Ô¡ÍÆÄÃ³¡Ëù	111.660234	40.791721	71400	471	150104
B0FFJGVRD8	ÎïÁ÷ËÙµÝ	111.661094	40.794234	70500	471	150104
B01D70Q0AX	²ÊÆ±²ÊÈ¯ÏúÊÛµã	111.664722	40.793034	71800	471	150104
B0FFMHK3CF	²ÊÆ±²ÊÈ¯ÏúÊÛµã	111.660316	40.791	71800	471	150104
B0FFJCB894	Éú»î·þÎñ³¡Ëù	111.660068	40.791811	70000	471	150104
B0FFG98TTR	ÂÃÐÐÉç	111.659838	40.791925	70100	471	150104
B0FFGWNGD0	²ÊÆ±²ÊÈ¯ÏúÊÛµã	111.660343	40.790755	71800	471	150104
B0FFIZB1QD	ÖÐ½é»ú¹¹	111.66083	40.792343	71600	471	150104
B0GRP1JPOH	ÎïÁ÷ËÙµÝ	111.66031	40.791484	70500	471	150104
B0GUNCHB23	ÖÐ½é»ú¹¹	111.660944	40.792379	71600	471	150104
B0FFJ9P41F	ÎïÁ÷ËÙµÝ	111.65949	40.789539	70500	471	150104
B0FFLBS5DW	Éú»î·þÎñ³¡Ëù	111.659779	40.791604	70000	471	150104
B0FFKYRJG7	Ï´Ô¡ÍÆÄÃ³¡Ëù	111.65774	40.794113	71400	471	150104
B0HUA7EIM3	Ï´Ô¡ÍÆÄÃ³¡Ëù	111.657947	40.79416	71400	471	150104
B0FFL356IL	ÎïÁ÷ËÙµÝ	111.659445	40.789553	70500	471	150104
B0FFG2T0W3	ÂÃÐÐÉç	111.661106	40.788816	70100	471	150104
B0FFG2SZOA	ÎïÁ÷ËÙµÝ	111.661756	40.794925	70500	471	150104
B0HUAU8PQF	ÃÀÈÝÃÀ·¢µê	111.664045	40.794884	71100	471	150104
B0FFI33SB9	ÃÀÈÝÃÀ·¢µê	111.664728	40.795115	71100	471	150104
B01D70QUE2	ÃÀÈÝÃÀ·¢µê	111.665954	40.790588	71100	471	150104
B0FFGK7V7T	ÃÀÈÝÃÀ·¢µê	111.666332	40.795707	71100	471	150104
B0FFL0T1S7	Éú»î·þÎñ³¡Ëù	111.660997	40.796585	70000	471	150104
B0FFH30CU2	É¥ÔáÉèÊ©	111.658625	40.794792	71900	471	150104
B0FFGSCHOK	ÖÐ½é»ú¹¹	111.662386	40.795364	71600	471	150104
B0G1P6FRHW	ÃÀÈÝÃÀ·¢µê	111.666122	40.79025	71100	471	150104
B0H14ZTLU6	ÃÀÈÝÃÀ·¢µê	111.664166	40.794926	71100	471	150104
B0FFHSO5N4	É¥ÔáÉèÊ©	111.658306	40.794781	71900	471	150104
B0FFKG6E63	Ï´Ô¡ÍÆÄÃ³¡Ëù	111.657253	40.792299	71400	471	150104
B01D702ME8	Éú»î·þÎñ³¡Ëù	111.659575	40.787621	70000	471	150104
B0HBXMQ66F	ÉãÓ°³åÓ¡	111.658876	40.790496	71300	471	150104
B0HR9D5WZW	Éú»î·þÎñ³¡Ëù	111.664699	40.791803	70000	471	150104
B0FFM1YP8J	µçÑ¶ÓªÒµÌü	111.659373	40.7946	70600	471	150104
B0HA9C9Q22	ÈË²ÅÊÐ³¡	111.665091	40.7926	70800	471	150104
B0FFHIR23V	ÎïÁ÷ËÙµÝ	111.661801	40.794936	70500	471	150104
B0GRCCCEZV	Î¬ÐÞÕ¾µã	111.661611	40.793065	71200	471	150104
B0FFI94W91	Éú»î·þÎñ³¡Ëù	111.665137	40.792107	70000	471	150104
B0FFJ9VZOS	Éú»î·þÎñ³¡Ëù	111.664107	40.793311	70000	471	150104
B0FFIZCTZE	Ï´Ô¡ÍÆÄÃ³¡Ëù	111.661915	40.796478	71400	471	150104
B0FFL7UV5M	ÖÐ½é»ú¹¹	111.662421	40.792827	71600	471	150104
B0FFL3WWIU	Éú»î·þÎñ³¡Ëù	111.664914	40.792509	70000	471	150104
B01D702EUI	Éú»î·þÎñ³¡Ëù	111.66328	40.794372	70000	471	150104
B0FFF418M7	ÃÀÈÝÃÀ·¢µê	111.660292	40.791542	71100	471	150104
B01D70PG8Y	²ÊÆ±²ÊÈ¯ÏúÊÛµã	111.659065	40.795165	71800	471	150104
B0FFIB7MZ2	ÊÛÆ±´¦	111.661824	40.793115	70300	471	150104
B0G25RVHOZ	Éú»î·þÎñ³¡Ëù	111.65855	40.791691	70000	471	150104
B0FFHHP9WR	ÃÀÈÝÃÀ·¢µê	111.660185	40.791897	71100	471	150104
B0FFGS7E1V	Éú»î·þÎñ³¡Ëù	111.661152	40.794518	70000	471	150104
B0FFIZUHRZ	ÉãÓ°³åÓ¡	111.657918	40.79232	71300	471	150104
B0FFLBBOQZ	Éú»î·þÎñ³¡Ëù	111.657827	40.79258	70000	471	150104
B01D702ONN	ÃÀÈÝÃÀ·¢µê	111.665839	40.789717	71100	471	150104
B0FFI9NEOA	ÉãÓ°³åÓ¡	111.657718	40.791175	71300	471	150104
B0FFL01L85	Éú»î·þÎñ³¡Ëù	111.665118	40.79265	70000	471	150104
B0FFM837SL	²ÊÆ±²ÊÈ¯ÏúÊÛµã	111.658135	40.790015	71800	471	150104
B0HR6P5JY3	Éú»î·þÎñ³¡Ëù	111.665335	40.792277	70000	471	150104
B0FFG9FREV	Éú»î·þÎñ³¡Ëù	111.665588	40.791836	70000	471	150104
B0FFGBO35Z	Éú»î·þÎñ³¡Ëù	111.66147	40.79459	70000	471	150104
B0FFI9FN1Y	ÂÉÊ¦ÊÂÎñËù	111.662672	40.790772	70701	471	150104
B0FFI5676E	ÃÀÈÝÃÀ·¢µê	111.664909	40.792548	71100	471	150104
B0FFMHCHPY	Ï´Ô¡ÍÆÄÃ³¡Ëù	111.659995	40.79677	71400	471	150104
B0FFIK22P1	Éú»î·þÎñ³¡Ëù	111.658007	40.792299	70000	471	150104
B0FFKG34BS	ÖÐ½é»ú¹¹	111.659747	40.793575	71600	471	150104
B0FFFSB3DS	ÎïÁ÷ËÙµÝ	111.659885	40.796745	70500	471	150104
B0G0DM6YMJ	Éú»î·þÎñ³¡Ëù	111.66457	40.789339	70000	471	150104
B0HU5UN2FK	Éú»î·þÎñ³¡Ëù	111.65937	40.789229	70000	471	150104
B0FFGRP524	Éú»î·þÎñ³¡Ëù	111.66145	40.794853	70000	471	150104
B0FFHIQZ70	ÉãÓ°³åÓ¡	111.659322	40.789387	71300	471	150104
B0FFI94WDM	Éú»î·þÎñ³¡Ëù	111.664778	40.792911	70000	471	150104
B0FFFPXBY5	ÃÀÈÝÃÀ·¢µê	111.66543	40.792169	71100	471	150104
B0FFGS7E33	ÉãÓ°³åÓ¡	111.661607	40.79489	71300	471	150104
B01D700D00	ÃÀÈÝÃÀ·¢µê	111.657761	40.791094	71100	471	150104
B0GKJHXWM2	ÖÐ¹úÁªÍ¨ÓªÒµÌü	111.386888	40.080515	70604	471	150124
B0HR6B7D7V	ÓÊ¾Ö	111.390164	40.077254	70400	471	150124
B01D7020Z2	ÓÊ¾Ö	111.390169	40.077248	70400	471	150124
B0H63C9Y07	Éú»î·þÎñ³¡Ëù	111.38976	40.077868	70000	471	150124
B0HATHZCPN	Éú»î·þÎñ³¡Ëù	111.387022	40.07991	70000	471	150124
B0FFIIGDP1	ÃÀÈÝÃÀ·¢µê	111.659117	40.795069	71100	471	150104
B0HUA7CZZ8	ÖÐ½é»ú¹¹	111.658801	40.789762	71600	471	150104
B0HGKAH293	ÖÐ½é»ú¹¹	111.663791	40.794558	71600	471	150104
B0FFM3H1M8	Éú»î·þÎñ³¡Ëù	111.666649	40.790299	70000	471	150104
B0HD0ZYMSC	ÖÐ½é»ú¹¹	111.661795	40.794934	71600	471	150104
B0FFKG2TXK	ÖÐ½é»ú¹¹	111.661895	40.794958	71600	471	150104
B0GRHPQ7IX	ÖÐ½é»ú¹¹	111.663911	40.794578	71600	471	150104
B0FFM1Y060	ÖÐ½é»ú¹¹	111.664455	40.793419	71600	471	150104
B01D701OA8	ÉãÓ°³åÓ¡	111.666635	40.794085	71300	471	150104
B0FFK8Z786	ÃÀÈÝÃÀ·¢µê	111.660803	40.794433	71100	471	150104
B0FFIY8EWE	Éú»î·þÎñ³¡Ëù	111.657795	40.793895	70000	471	150104
B0FFKG2TVR	ÖÐ½é»ú¹¹	111.66208	40.79508	71600	471	150104
B01D703CEK	Ï´ÒÂµê	111.658899	40.795413	71500	471	150104
B0G3FCM4DV	ÃÀÈÝÃÀ·¢µê	111.65914	40.790393	71100	471	150104
B0FFM39GZW	Î¬ÐÞÕ¾µã	111.663344	40.794656	71200	471	150104
B0FFMCAU22	ÃÀÈÝÃÀ·¢µê	111.663369	40.794408	71100	471	150104
B0FFKG3526	Î¬ÐÞÕ¾µã	111.663713	40.794513	71200	471	150104
B0FFKM7C1P	ÉãÓ°³åÓ¡	111.665171	40.788467	71300	471	150104
B0FFIZU6AV	Éú»î·þÎñ³¡Ëù	111.658695	40.794803	70000	471	150104
B0FFK6COKS	ÃÀÈÝÃÀ·¢µê	111.665604	40.792542	71100	471	150104
B0FFKRZVGY	Î¬ÐÞÕ¾µã	111.663374	40.794666	71200	471	150104
B0HD24B0I5	Éú»î·þÎñ³¡Ëù	111.665071	40.795227	70000	471	150104
B0G1PCLXX9	Éú»î·þÎñ³¡Ëù	111.666554	40.794061	70000	471	150104
B0FFKBW09Y	ÎïÁ÷ËÙµÝ	111.665101	40.795237	70500	471	150104
B01D702G04	ÃÀÈÝÃÀ·¢µê	111.659113	40.795054	71100	471	150104
B01D70PH0G	Éú»î·þÎñ³¡Ëù	111.659424	40.793703	70000	471	150104
B0FFI9FVHL	ÃÀÈÝÃÀ·¢µê	111.663309	40.794382	71100	471	150104
B01D70QIRD	Éú»î·þÎñ³¡Ëù	111.665898	40.789734	70000	471	150104
B0FFKYMZGH	ÖÐ½é»ú¹¹	111.664028	40.794879	71600	471	150104
B0FFL75SKY	²ÊÆ±²ÊÈ¯ÏúÊÛµã	111.663195	40.786819	71800	471	150104
B0FFGRPSUZ	ÉãÓ°³åÓ¡	111.661109	40.796734	71300	471	150104
B0FFM1HL15	Éú»î·þÎñ³¡Ëù	111.65863	40.795292	70000	471	150104
B0FFKWI2BB	ÃÀÈÝÃÀ·¢µê	111.663315	40.794647	71100	471	150104
B01D702ONJ	ÃÀÈÝÃÀ·¢µê	111.665562	40.789633	71100	471	150104
B0GRPYL8VE	ÖÐ½é»ú¹¹	111.658374	40.794229	71600	471	150104
B0FFGKZ54U	Éú»î·þÎñ³¡Ëù	111.657257	40.794813	70000	471	150104
B0FFF4IM81	ÃÀÈÝÃÀ·¢µê	111.66607	40.79009	71100	471	150104
B0G2XSJ8FS	Éú»î·þÎñ³¡Ëù	111.65788	40.792286	70000	471	150104
B0GKJX1IXE	ÃÀÈÝÃÀ·¢µê	111.6639	40.794561	71100	471	150104
B0G0CAT5P7	Éú»î·þÎñ³¡Ëù	111.659582	40.787676	70000	471	150104
B0HUDALK2I	ÃÀÈÝÃÀ·¢µê	111.665897	40.790846	71100	471	150104
B0FFLHHZ3E	ÃÀÈÝÃÀ·¢µê	111.657836	40.790883	71100	471	150104
B0FFKZK68B	ÃÀÈÝÃÀ·¢µê	111.660723	40.788708	71100	471	150104
B0H1BHPFFG	ÃÀÈÝÃÀ·¢µê	111.665886	40.790725	71100	471	150104
B0FFHSO6GI	ÖÐ½é»ú¹¹	111.666308	40.795355	71600	471	150104
B01D702HVE	ÃÀÈÝÃÀ·¢µê	111.658519	40.795604	71100	471	150104
B0FFMBBUHN	Î¬ÐÞÕ¾µã	111.657806	40.795993	71200	471	150104
B0HD0ZX6IF	ÖÐ½é»ú¹¹	111.666432	40.794962	71600	471	150104
B0FFHUBK71	ÃÀÈÝÃÀ·¢µê	111.665996	40.795526	71100	471	150104
B0FFKRTCHW	ÃÀÈÝÃÀ·¢µê	111.66613	40.790261	71100	471	150104
B0FFI9BQPF	ÖÐ½é»ú¹¹	111.665772	40.795183	71600	471	150104
B0HALU6ND2	ÖÐ½é»ú¹¹	111.661886	40.796502	71600	471	150104
B0G33U0A6B	Éú»î·þÎñ³¡Ëù	111.65846	40.796773	70000	471	150104
B0FFGSG4O9	Î¬ÐÞÕ¾µã	111.666832	40.790006	71200	471	150104
B0FFM1IG7X	ÃÀÈÝÃÀ·¢µê	111.665132	40.795247	71100	471	150104
B0FFG9FBAB	Ï´ÒÂµê	111.665689	40.789672	71500	471	150104
B0FFHN59EX	ÃÀÈÝÃÀ·¢µê	111.665935	40.79551	71100	471	150104
B0FFL4PK3H	ÃÀÈÝÃÀ·¢µê	111.665518	40.795088	71100	471	150104
B0FFG4SDAI	Éú»î·þÎñ³¡Ëù	111.65991	40.79675	70000	471	150104
B0FFMA7OG3	ÃÀÈÝÃÀ·¢µê	111.662049	40.795037	71100	471	150104
B0FFKXVAN3	ÃÀÈÝÃÀ·¢µê	111.663652	40.794751	71100	471	150104
B0FFFSJ7T2	Ï´ÒÂµê	111.664802	40.79514	71500	471	150104
B0FFI9FRBN	Éú»î·þÎñ³¡Ëù	111.65789	40.794725	70000	471	150104
B0FFKHJ9X6	ÖÐ½é»ú¹¹	111.66336	40.794627	71600	471	150104
B0HAZC8L5Z	²ÊÆ±²ÊÈ¯ÏúÊÛµã	111.666445	40.796005	71800	471	150104
B0HB15EZW2	ÃÀÈÝÃÀ·¢µê	111.664168	40.79465	71100	471	150104
B0HAZC6H6P	²ÊÆ±²ÊÈ¯ÏúÊÛµã	111.666462	40.796006	71800	471	150104
B0FFK9KTYD	ÖÐ½é»ú¹¹	111.665287	40.789937	71600	471	150104
B0G0FU95X6	ÃÀÈÝÃÀ·¢µê	111.663895	40.794833	71100	471	150104
B0FFK25CPE	ÃÀÈÝÃÀ·¢µê	111.660461	40.788564	71100	471	150104
B0HUYASRPX	Éú»î·þÎñ³¡Ëù	111.666491	40.79501	70000	471	150104
B0FFM3DKYE	ÃÀÈÝÃÀ·¢µê	111.665767	40.790044	71100	471	150104
B0FFGS7E34	ÃÀÈÝÃÀ·¢µê	111.659314	40.794672	71100	471	150104
B0FFHE10Y0	ÃÀÈÝÃÀ·¢µê	111.660245	40.788574	71100	471	150104
B0FFL25SB2	ÃÀÈÝÃÀ·¢µê	111.666045	40.790406	71100	471	150104
B01D702JKB	ÃÀÈÝÃÀ·¢µê	111.666113	40.79027	71100	471	150104
B0GKS4H7LF	ÃÀÈÝÃÀ·¢µê	111.665883	40.790111	71100	471	150104
B0FFMDN204	ÃÀÈÝÃÀ·¢µê	111.66587	40.790072	71100	471	150104
B0FFGKXYWZ	ÃÀÈÝÃÀ·¢µê	111.658701	40.795786	71100	471	150104
B01D70PF4S	ÃÀÈÝÃÀ·¢µê	111.666487	40.796552	71100	471	150104
B0GDL7JSCL	ÃÀÈÝÃÀ·¢µê	111.666433	40.79496	71100	471	150104
B0FFL6CWCU	ÖÐ½é»ú¹¹	111.659389	40.796687	71600	471	150104
B0HR57BIUS	ÃÀÈÝÃÀ·¢µê	111.666078	40.795301	71100	471	150104
B0FFIZU69B	ÃÀÈÝÃÀ·¢µê	111.658768	40.795653	71100	471	150104
B0FFM1GTD6	ÖÐ½é»ú¹¹	111.657336	40.795897	71600	471	150104
B0FFFSCB00	ÃÀÈÝÃÀ·¢µê	111.661894	40.796496	71100	471	150104
B0FFI9FRQE	É¥ÔáÉèÊ©	111.658306	40.794781	71900	471	150104
B0GUUKY8YC	Éú»î·þÎñ³¡Ëù	111.658231	40.794771	70000	471	150104
B0G3XHEFR6	ÃÀÈÝÃÀ·¢µê	111.666359	40.790373	71100	471	150104
B0G3O7C0R8	Éú»î·þÎñ³¡Ëù	111.6583	40.794204	70000	471	150104
B0G39NM2ZH	ÖÐ½é»ú¹¹	111.662045	40.796034	71600	471	150104
B0FFI9FR9C	ÃÀÈÝÃÀ·¢µê	111.658499	40.794249	71100	471	150104
B0GRDOLTIP	Éú»î·þÎñ³¡Ëù	111.66688	40.795375	70000	471	150104
B0FFKG31SX	Éú»î·þÎñ³¡Ëù	111.664909	40.794901	70000	471	150104
B01D70P6H3	ÖÐ½é»ú¹¹	111.658222	40.796099	71600	471	150104
B0FFI8ZKMZ	ÃÀÈÝÃÀ·¢µê	111.6589	40.795408	71100	471	150104
B0FFKYPXZ9	ÖÐ½é»ú¹¹	111.665276	40.795294	71600	471	150104
B0HD0ZXSL0	ÖÐ½é»ú¹¹	111.663615	40.794466	71600	471	150104
B0FFKHY8XY	Éú»î·þÎñ³¡Ëù	111.659749	40.801823	70000	471	150104
B0FFLDFT76	ÎïÁ÷ËÙµÝ	111.663547	40.786907	70500	471	150104
B0G3ZBLKDZ	Éú»î·þÎñ³¡Ëù	111.661469	40.796636	70000	471	150104
B0FFMGTUXD	ÖÐ½é»ú¹¹	111.665414	40.795339	71600	471	150104
B0FFJ05RZN	Éú»î·þÎñ³¡Ëù	111.656982	40.791593	70000	471	150104
B0FFHP88UH	Éú»î·þÎñ³¡Ëù	111.660287	40.79654	70000	471	150104
B0FFHZUBLE	ÖÐ½é»ú¹¹	111.664373	40.793389	71600	471	150104
B01D702FGO	ÃÀÈÝÃÀ·¢µê	111.65855	40.795973	71100	471	150104
B0FFGSF49L	Éú»î·þÎñ³¡Ëù	111.666353	40.796267	70000	471	150104
B0G3AYCBQX	ÃÀÈÝÃÀ·¢µê	111.664513	40.795254	71100	471	150104
B0GRK95NTM	Éú»î·þÎñ³¡Ëù	111.658822	40.79662	70000	471	150104
B01D702H4G	Î¬ÐÞÕ¾µã	111.665043	40.795218	71200	471	150104
B01D702EQ2	Éú»î·þÎñ³¡Ëù	111.661698	40.79677	70000	471	150104
B0FFIZU699	ÖÐ½é»ú¹¹	111.658675	40.795851	71600	471	150104
B0G255VKFE	É¥ÔáÉèÊ©	111.657886	40.794723	71900	471	150104
B0FFGSZGOL	Éú»î·þÎñ³¡Ëù	111.657308	40.796238	70000	471	150104
B0G1313ROV	ÖÐ½é»ú¹¹	111.665899	40.795224	71600	471	150104
B01D702JNF	ÃÀÈÝÃÀ·¢µê	111.666224	40.795328	71100	471	150104
B0FFKSIPO6	ÃÀÈÝÃÀ·¢µê	111.658642	40.788537	71100	471	150104
B0FFG0R7SX	Î¬ÐÞÕ¾µã	111.666625	40.794079	71200	471	150104
B01D702ZHE	Éú»î·þÎñ³¡Ëù	111.657257	40.794813	70000	471	150104
B0H63G6EG2	ÖÐ½é»ú¹¹	111.660493	40.796589	71600	471	150104
B0G3AOK7ZA	ÃÀÈÝÃÀ·¢µê	111.666077	40.794849	71100	471	150104
B0FFM1NNC1	ÃÀÈÝÃÀ·¢µê	111.665738	40.79518	71100	471	150104
B0FFKG3BDU	ÃÀÈÝÃÀ·¢µê	111.6658	40.795192	71100	471	150104
B0FFHN596O	ÃÀÈÝÃÀ·¢µê	111.666215	40.795787	71100	471	150104
B0FFGI86HC	³¤Í¾Æû³µÆ±´úÊÛµã	111.662121	40.793818	70303	471	150104
B0FFLLO591	³äµç±¦	111.660845	40.79187	72101	471	150104
B0FFFY25E0	ÃÀÈÝÃÀ·¢µê	111.657806	40.787648	71100	471	150104
B0GRAC6I4P	Éú»î·þÎñ³¡Ëù	111.659095	40.796632	70000	471	150104
B0FFI9FRVB	ÃÀÈÝÃÀ·¢µê	111.66542	40.795341	71100	471	150104
B0FFLMOJTR	³äµç±¦	111.66605	40.795872	72101	471	150104
B0FFKUJT7K	ÃÀÈÝÃÀ·¢µê	111.666058	40.795508	71100	471	150104
B0FFGKZ8M0	ÃÀÈÝÃÀ·¢µê	111.661089	40.794501	71100	471	150104
B0FFIZH4CG	ÖÐ½é»ú¹¹	111.664875	40.796784	71600	471	150104
B0FFG28J3U	Éú»î·þÎñ³¡Ëù	111.666684	40.796599	70000	471	150104
B0FFF433F8	ÃÀÈÝÃÀ·¢µê	111.65878	40.796786	71100	471	150104
B0FFHFP1NH	Éú»î·þÎñ³¡Ëù	111.666704	40.796621	70000	471	150104
B0G24HENOU	ÃÀÈÝÃÀ·¢µê	111.663145	40.786805	71100	471	150104
B01D702J90	Éú»î·þÎñ³¡Ëù	111.66534	40.789954	70000	471	150104
B0GRD5IPVP	ÃÀÈÝÃÀ·¢µê	111.657878	40.796012	71100	471	150104
B0FFI9BOU5	Î¬ÐÞÕ¾µã	111.666667	40.795163	71200	471	150104
B0FFLLOKS4	³äµç±¦	111.660129	40.792722	72101	471	150104
B0G27GCDC6	ÖÐ½é»ú¹¹	111.656886	40.796241	71600	471	150104
B0H6XDWN8M	ÃÀÈÝÃÀ·¢µê	111.659235	40.796666	71100	471	150104
B0FFGTI3WB	Î¬ÐÞÕ¾µã	111.659069	40.787043	71200	471	150104
B01D702JDP	ÃÀÈÝÃÀ·¢µê	111.664662	40.789378	71100	471	150104
B0FFFY1OMZ	ÃÀÈÝÃÀ·¢µê	111.657948	40.78749	71100	471	150104
B0G3OCBLBN	ÖÐ½é»ú¹¹|¹ºÎï·þÎñ	111.65901	40.796619	071600|060000	471	150104
B01D701L2I	ÃÀÈÝÃÀ·¢µê	111.657939	40.796027	71100	471	150104
B0FFHE8767	Î¬ÐÞÕ¾µã	111.657682	40.795979	71200	471	150104
B0FFL3V938	ÖÐ½é»ú¹¹	111.666031	40.795515	71600	471	150104
B0HR9U677O	ÃÀÈÝÃÀ·¢µê	111.657252	40.796224	71100	471	150104
B0FFKG30JU	ÃÀÈÝÃÀ·¢µê	111.666657	40.796362	71100	471	150104
B0FFHPDFNA	ÃÀÈÝÃÀ·¢µê	111.666327	40.796501	71100	471	150104
B0FFLLD4GJ	³äµç±¦	111.663367	40.793674	72101	471	150104
B0FFI9BQCQ	ÃÀÈÝÃÀ·¢µê	111.66665	40.796359	71100	471	150104
B0HBXBOA3K	ÃÀÈÝÃÀ·¢µê	111.666786	40.796609	71100	471	150104
B0G23MAZ9U	ÃÀÈÝÃÀ·¢µê	111.666835	40.796663	71100	471	150104
B0FFLLHMUF	³äµç±¦	111.660873	40.792843	72101	471	150104
B0FFL903R2	Î¬ÐÞÕ¾µã	111.666748	40.796631	71200	471	150104
B0FFM0TVW4	ÃÀÈÝÃÀ·¢µê	111.666859	40.796671	71100	471	150104
B01D702H50	Ï´ÒÂµê	111.665335	40.795314	71500	471	150104
B0FFI9BQX1	Î¬ÐÞÕ¾µã	111.666342	40.794732	71200	471	150104
B0FFLLCVNB	³äµç±¦	111.665055	40.792316	72101	471	150104
B0G24BBIRI	ÖÐ½é»ú¹¹	111.657465	40.796275	71600	471	150104
B0FFLLETSU	³äµç±¦	111.66464	40.794024	72101	471	150104
B0FFLLDC9D	³äµç±¦	111.659044	40.789992	72101	471	150104
B0FFLLLQXM	³äµç±¦	111.664435	40.789286	72101	471	150104
B0FFLLQ20A	³äµç±¦	111.66277	40.793583	72101	471	150104
B0FFKZVFW7	³äµç±¦	111.659068	40.789432	72101	471	150104
B0FFL0RTVG	³äµç±¦	111.657745	40.790911	72101	471	150104
B0FFLLCR0N	³äµç±¦	111.659019	40.790103	72101	471	150104
B0FFLLB7CG	³äµç±¦	111.661154	40.792974	72101	471	150104
B0FFLLLG2L	³äµç±¦	111.658789	40.794342	72101	471	150104
B01D701KAK	Ï´ÒÂµê	111.658113	40.796435	71500	471	150104
B0FFLLOJRJ	³äµç±¦	111.659359	40.789176	72101	471	150104
B0FFM16G3G	³äµç±¦	111.66592	40.790669	72101	471	150104
B0FFLLAU1K	³äµç±¦	111.658132	40.789393	72101	471	150104
B01D701B52	µçÁ¦ÓªÒµÌü	111.656959	40.791588	71000	471	150104
B0FFLLHI8M	³äµç±¦	111.658532	40.788923	72101	471	150104
B0FFLLEPT9	³äµç±¦	111.659412	40.789158	72101	471	150104
B01D70QKQ7	ÃÀÈÝÃÀ·¢µê	111.666106	40.790138	71100	471	150104
B0FFKZTPB8	³äµç±¦	111.65947	40.78903	72101	471	150104
B0FFLLHNRE	³äµç±¦	111.659402	40.789442	72101	471	150104
B0FFJY0F27	³äµç±¦	111.659621	40.788397	72101	471	150104
B0FFL2WTEP	³äµç±¦	111.658959	40.795366	72101	471	150104
B0FFLPXEKL	³äµç±¦	111.65708	40.792657	72101	471	150104
B0FFLLEUOM	³äµç±¦	111.657255	40.792326	72101	471	150104
B0FFLM2II6	³äµç±¦	111.658647	40.79088	72101	471	150104
B0FFLLR1LY	³äµç±¦	111.666074	40.795884	72101	471	150104
B0FFLLNCPF	³äµç±¦	111.664724	40.796544	72101	471	150104
B0FFLLNANC	³äµç±¦	111.658797	40.794938	72101	471	150104
B0G10HDU6P	Éú»î·þÎñ³¡Ëù	111.497132	40.701078	70000	471	150121
B0FFJAIANW	Éú»î·þÎñ³¡Ëù	111.755657	40.804826	70000	471	150105
B0GR2SA8T7	Éú»î·þÎñ³¡Ëù	111.755345	40.80221	70000	471	150105
B0G1393QPE	ÎïÁ÷ËÙµÝ	111.75275	40.80418	70500	471	150105
B0FFLJOZZU	Éú»î·þÎñ³¡Ëù	111.755119	40.803761	70000	471	150105
B0GKVK0X27	Éú»î·þÎñ³¡Ëù	111.756879	40.80211	70000	471	150105
B0FFIY8KIK	ÉãÓ°³åÓ¡	111.755567	40.80502	71300	471	150105
B0FFMC3AG4	²ÊÆ±²ÊÈ¯ÏúÊÛµã	111.752163	40.806392	71800	471	150105
B0FFMGHGI1	ÃÀÈÝÃÀ·¢µê	111.752626	40.804139	71100	471	150105
B0FFKHFTCA	Éú»î·þÎñ³¡Ëù	111.752072	40.806301	70000	471	150105
B0FFKQBARR	ÖÐ½é»ú¹¹	111.752139	40.806316	71600	471	150105
B0G2YPOTDY	ÖÐ½é»ú¹¹	111.756872	40.802073	71600	471	150105
B0FFKR2O8J	ÃÀÈÝÃÀ·¢µê	111.755591	40.804157	71100	471	150105
B0G2AK1PCP	ÃÀÈÝÃÀ·¢µê	111.752921	40.8065	71100	471	150105
B0G0D63T0C	ÃÀÈÝÃÀ·¢µê	111.755413	40.806125	71100	471	150105
B0FFK24CI1	ÃÀÈÝÃÀ·¢µê	111.755726	40.80603	71100	471	150105
B0FFM98P43	ÃÀÈÝÃÀ·¢µê	111.756439	40.806164	71100	471	150105
B0FFKKW7ID	³äµç±¦	111.755229	40.804777	72101	471	150105
B0FFJIZR1L	³äµç±¦	111.751198	40.806252	72101	471	150105
B0FFJLZ261	³äµç±¦	111.755539	40.804247	72101	471	150105
B0FFLLHCUC	³äµç±¦	111.750983	40.805727	72101	471	150105
B0FFHCKLX6	É¥ÔáÉèÊ©	111.584431	40.895964	71900	471	150103
B01D70QGW4	ÃÀÈÝÃÀ·¢µê	111.653074	40.880701	71100	471	150102
B0FFM98TN4	Î¬ÐÞÕ¾µã	111.652583	40.880581	71200	471	150102
B0FFM7L40G	Éú»î·þÎñ³¡Ëù	111.65274	40.880143	70000	471	150102
B0FFJ1YNQP	ÃÀÈÝÃÀ·¢µê	111.652533	40.880724	71100	471	150102
B0G2UC3FG2	ÃÀÈÝÃÀ·¢µê	111.654591	40.881601	71100	471	150102
B0HA3H4CN2	ÃÀÈÝÃÀ·¢µê	111.655631	40.881689	71100	471	150102
B0GU91TRBX	ÃÀÈÝÃÀ·¢µê	111.65572	40.881549	71100	471	150102
B0H14UTOWS	ÃÀÈÝÃÀ·¢µê	111.655906	40.881995	71100	471	150102
B0FFJ1YNRL	Î¬ÐÞÕ¾µã	111.653345	40.878454	71200	471	150102
B0G3ORB0QK	Éú»î·þÎñ³¡Ëù	111.653752	40.877317	70000	471	150102
B0FFM1NLC8	ÃÀÈÝÃÀ·¢µê	111.656503	40.882076	71100	471	150102
B0G3O7BTN4	Éú»î·þÎñ³¡Ëù	111.653994	40.876804	70000	471	150102
B0FFMA2REI	É¥ÔáÉèÊ©	111.65378	40.877241	71900	471	150102
B0G1A102EF	ÖÐ½é»ú¹¹	111.365701	39.753531	71600	471	150124
B0HDF6G4G1	Ï´Ô¡ÍÆÄÃ³¡Ëù	111.688716	40.872192	71400	471	150102
B0FFFF8909	ÎïÁ÷ËÙµÝ	111.691529	40.876194	70500	471	150102
B0FFKPE8XW	ÖÐ¹úÒÆ¶¯ÓªÒµÌü	111.687875	40.870496	70603	471	150102
B0G10RHMKL	²ÊÆ±²ÊÈ¯ÏúÊÛµã	111.692048	40.870666	71800	471	150102
B01D70RGRZ	Ï´Ô¡ÍÆÄÃ³¡Ëù	111.692439	40.869304	71400	471	150102
B0FFHJ8QOC	Éú»î·þÎñ³¡Ëù	111.692226	40.870272	70000	471	150102
B01D70QGM7	ÉãÓ°³åÓ¡	111.688068	40.872571	71300	471	150102
B0HAM5331Y	ÖÐ½é»ú¹¹	111.692078	40.870598	71600	471	150102
B0FFHICREV	ÖÐ¹úÁªÍ¨ÓªÒµÌü	111.687621	40.869967	70604	471	150102
B0FFKTLY3X	Éú»î·þÎñ³¡Ëù	111.689261	40.871118	70000	471	150102
B0FFHICRBS	ÃÀÈÝÃÀ·¢µê	111.692251	40.870206	71100	471	150102
B0HDM5TZA1	ÖÐ½é»ú¹¹	111.69238	40.870684	71600	471	150102
B0FFHMVL9N	Éú»î·þÎñ³¡Ëù	111.69266	40.869442	70000	471	150102
B0FFKMJRP2	ÉãÓ°³åÓ¡	111.688062	40.872556	71300	471	150102
B0FFLMB71X	ÃÀÈÝÃÀ·¢µê	111.692364	40.870628	71100	471	150102
B0HRN5VSOH	Éú»î·þÎñ³¡Ëù	111.693427	40.872542	70000	471	150102
B0FFK5ODDG	Éú»î·þÎñ³¡Ëù	111.688568	40.871652	70000	471	150102
B0FFMAKPU6	ÃÀÈÝÃÀ·¢µê	111.688133	40.870983	71100	471	150102
B0G259ZDKN	Éú»î·þÎñ³¡Ëù	111.689381	40.875628	70000	471	150102
B0FFGEBKNN	Ï´Ô¡ÍÆÄÃ³¡Ëù	111.692547	40.875258	71400	471	150102
B0FFKMLUB9	Éú»î·þÎñ³¡Ëù	111.693176	40.871265	70000	471	150102
B01D70R8DJ	ÉãÓ°³åÓ¡	111.687814	40.872031	71300	471	150102
B0G3X5E0SU	Éú»î·þÎñ³¡Ëù	111.69064	40.871002	70000	471	150102
B0HGXRZKVW	Ï´Ô¡ÍÆÄÃ³¡Ëù	111.694276	40.86882	71400	471	150102
B0GU3XM3QS	Ï´Ô¡ÍÆÄÃ³¡Ëù	111.68772	40.870175	71400	471	150102
B01D70R2I3	Éú»î·þÎñ³¡Ëù	111.687289	40.870866	70000	471	150102
B0FFKMQUFR	ÎïÁ÷ËÙµÝ	111.69219	40.871449	70500	471	150102
B0FFKHGSN8	²ÊÆ±²ÊÈ¯ÏúÊÛµã	111.692771	40.871445	71800	471	150102
B0GUU6YFHE	ÉãÓ°³åÓ¡	111.692045	40.870893	71300	471	150102
B0FFHJ7O87	²ÊÆ±²ÊÈ¯ÏúÊÛµã	111.692058	40.870648	71800	471	150102
B0FFI8RO8A	ÎïÁ÷ËÙµÝ	111.693173	40.871264	70500	471	150102
B0FFKMR2QW	ÎïÁ÷ËÙµÝ	111.692489	40.871162	70500	471	150102
B0FFFS5HBM	ÖÐ¹úµçÐÅÓªÒµÌü	111.688575	40.871899	70601	471	150102
B0FFI8RHPJ	ÎïÁ÷ËÙµÝ	111.692766	40.869504	70500	471	150102
B0FFHICRDH	ÖÐ¹úÁªÍ¨ÓªÒµÌü	111.688806	40.872413	70604	471	150102
B0FFI8RML4	ÃÀÈÝÃÀ·¢µê	111.692704	40.869678	71100	471	150102
B0FFHLG8FF	Éú»î·þÎñ³¡Ëù	111.689064	40.874641	70000	471	150102
B0FFI8RQC3	²ÊÆ±²ÊÈ¯ÏúÊÛµã	111.689525	40.87596	71800	471	150102
B0GDV97FTK	ÎïÁ÷ËÙµÝ	111.689443	40.868482	70500	471	150102
B0FFHMVL9I	Î¬ÐÞÕ¾µã	111.688249	40.873939	71200	471	150102
B0FFLNILOC	ÖÐ¹úÒÆ¶¯ÓªÒµÌü	111.689179	40.874991	70603	471	150102
B0GRGKOSEL	ÃÀÈÝÃÀ·¢µê	111.69307	40.86452	71100	471	150102
B0FFMDXW5V	ÖÐ½é»ú¹¹	111.692821	40.869437	71600	471	150102
B0FFI8RMX0	Ï´ÒÂµê	111.689075	40.868279	71500	471	150102
B0GUBORNXH	ÖÐ½é»ú¹¹	111.694178	40.868859	71600	471	150102
B0G24PDUUR	²ÊÆ±²ÊÈ¯ÏúÊÛµã	111.687768	40.868404	71800	471	150102
B0FFKYE9AC	ÎïÁ÷ËÙµÝ	111.68911	40.872706	70500	471	150102
B0FFKMLU7Z	ÃÀÈÝÃÀ·¢µê	111.692221	40.870289	71100	471	150102
B0FFMHTY16	Éú»î·þÎñ³¡Ëù	111.688332	40.871655	70000	471	150102
B0FFIPGL5I	ÂÃÐÐÉç	111.689964	40.867729	70100	471	150102
B0FFGUF8GQ	Éú»î·þÎñ³¡Ëù	111.688118	40.873592	70000	471	150102
B0HG6PC2TC	ÖÐ½é»ú¹¹	111.688986	40.871195	71600	471	150102
B0FFHLFEOA	Éú»î·þÎñ³¡Ëù	111.691543	40.87496	70000	471	150102
B0HR6P5RUT	Éú»î·þÎñ³¡Ëù	111.688456	40.872396	70000	471	150102
B0FFKM8QQ4	Ï´ÒÂµê	111.693034	40.868957	71500	471	150102
B0HU5UOCOD	Éú»î·þÎñ³¡Ëù	111.687871	40.870534	70000	471	150102
B0HB7X3J52	ÉãÓ°³åÓ¡	111.689368	40.875414	71300	471	150102
B0G3X5FPQA	Éú»î·þÎñ³¡Ëù	111.689046	40.874575	70000	471	150102
B0FFKIY31V	ÃÀÈÝÃÀ·¢µê	111.692116	40.870518	71100	471	150102
B0FFKFZX2O	Éú»î·þÎñ³¡Ëù	111.68755	40.873207	70000	471	150102
B0FFIZHUMT	Éú»î·þÎñ³¡Ëù	111.695444	40.869091	70000	471	150102
B0FFM3UTNQ	ÖÐ½é»ú¹¹	111.688957	40.871206	71600	471	150102
B0FFHK3TEW	²ÊÆ±²ÊÈ¯ÏúÊÛµã	111.688693	40.872143	71800	471	150102
B0FFHK3TG3	É¥ÔáÉèÊ©	111.696883	40.870717	71900	471	150102
B0FFGYFD6I	ÎïÁ÷ËÙµÝ	111.692151	40.875637	70500	471	150102
B0FFG9H25X	ÃÀÈÝÃÀ·¢µê	111.688049	40.872186	71100	471	150102
B0GDRLCCW1	ÖÐ½é»ú¹¹	111.687896	40.872199	71600	471	150102
B0FFL2L3WW	ÃÀÈÝÃÀ·¢µê	111.688873	40.870547	71100	471	150102
B0FFK6OUE4	Ï´Ô¡ÍÆÄÃ³¡Ëù	111.687359	40.868818	71400	471	150102
B0FFKMA3DZ	ÃÀÈÝÃÀ·¢µê	111.687832	40.870407	71100	471	150102
B0FFG9FOKM	ÃÀÈÝÃÀ·¢µê	111.692689	40.86866	71100	471	150102
B0HU1CDIB1	ÖÐ½é»ú¹¹	111.694312	40.868768	71600	471	150102
B0H14CT3FZ	ÖÐ½é»ú¹¹	111.68742	40.869607	71600	471	150102
B0FFK1ZRGQ	ÃÀÈÝÃÀ·¢µê	111.687282	40.868845	71100	471	150102
B0FFJ0Y5LD	Î¬ÐÞÕ¾µã	111.689362	40.87548	71200	471	150102
B0G2UP2EZK	ÃÀÈÝÃÀ·¢µê	111.692324	40.868281	71100	471	150102
B0FFL3EGXX	ÖÐ½é»ú¹¹	111.687404	40.869565	71600	471	150102
B0FFLHKRML	ÃÀÈÝÃÀ·¢µê	111.694206	40.868677	71100	471	150102
B0FFI8RSF9	ÃÀÈÝÃÀ·¢µê	111.689107	40.874793	71100	471	150102
B0FFKG9BHF	Éú»î·þÎñ³¡Ëù	111.690415	40.866986	70000	471	150102
B0H1MUXLJH	ÃÀÈÝÃÀ·¢µê	111.689064	40.871334	71100	471	150102
B0G0POHGQV	ÃÀÈÝÃÀ·¢µê	111.689103	40.874766	71100	471	150102
B0G2U745IU	ÖÐ½é»ú¹¹	111.6875	40.867269	71600	471	150102
B0G26GJTW5	ÃÀÈÝÃÀ·¢µê	111.68771	40.86841	71100	471	150102
B0FFLLDIIR	³äµç±¦	111.68852	40.871832	72101	471	150102
B0FFLLB8HI	³äµç±¦	111.68904	40.873078	72101	471	150102
B0H1N9BL4H	ÐÅÏ¢×ÉÑ¯ÖÐÐÄ	111.691505	40.866858	70200	471	150102
B0FFKX9RF3	³äµç±¦	111.691536	40.868057	72101	471	150102
B0FFM1BF1H	³äµç±¦	111.690304	40.868057	72101	471	150102
B0FFLKXJ8A	³äµç±¦	111.691645	40.868197	72101	471	150102
B0FFLLCW29	³äµç±¦	111.687977	40.868743	72101	471	150102
B0FFLLBSV5	³äµç±¦	111.687291	40.870739	72101	471	150102
B0FFLLLFD0	³äµç±¦	111.689729	40.868193	72101	471	150102
B0FFLLLWW7	³äµç±¦	111.687316	40.870924	72101	471	150102
B0FFLLN83Z	³äµç±¦	111.687865	40.868759	72101	471	150102
B0FFLLHPN3	³äµç±¦	111.695295	40.869068	72101	471	150102
B0FFLLR7F7	³äµç±¦	111.695785	40.867936	72101	471	150102
B0FFLGI2MM	³äµç±¦	111.687035	40.869004	72101	471	150102
B01D70PCYS	ÖÐ¹úµçÐÅÓªÒµÌü	111.688889	40.85862	70601	471	150102
B0FFIQRGXF	Ï´Ô¡ÍÆÄÃ³¡Ëù	111.692407	40.864654	71400	471	150102
B0G3T5PKAB	Ï´Ô¡ÍÆÄÃ³¡Ëù	111.692436	40.864744	71400	471	150102
B0FFHVWK8Z	Ï´Ô¡ÍÆÄÃ³¡Ëù	111.68827	40.863114	71400	471	150102
B0FFID686Q	ÎïÁ÷ËÙµÝ	111.687846	40.863034	70500	471	150102
B0H6ADLYKS	ÖÐ¹úµçÐÅÓªÒµÌü|¹ºÎï·þÎñ	111.688848	40.858612	070601|060305	471	150102
B0HD47JBXA	Ï´Ô¡ÍÆÄÃ³¡Ëù	111.687741	40.858602	71400	471	150102
B0FFJIV7JE	ÉãÓ°³åÓ¡	111.691216	40.864498	71300	471	150102
B0H14USHM1	Éú»î·þÎñ³¡Ëù	111.692214	40.866418	70000	471	150102
B0FFKWT4P1	Éú»î·þÎñ³¡Ëù	111.68696	40.862585	70000	471	150102
B0FFKGU3IP	³äµç±¦	111.691093	40.864566	72101	471	150102
B0FFLLCZTA	³äµç±¦	111.692052	40.863773	72101	471	150102
B0FFLM0JR8	³äµç±¦	111.692502	40.864798	72101	471	150102
B0FFLLB6OK	³äµç±¦	111.690711	40.864796	72101	471	150102
B0FFLLESBX	³äµç±¦	111.693069	40.864521	72101	471	150102
B0FFLHAZH9	³äµç±¦	111.691733	40.864832	72101	471	150102
B0FFLLFHHL	³äµç±¦	111.691733	40.864832	72101	471	150102
B0FFKQIYCQ	³äµç±¦	111.68735	40.858413	72101	471	150102
B0FFLJY5JT	ÉãÓ°³åÓ¡	111.693899	40.864397	71300	471	150102
B0FFG99FHD	Éú»î·þÎñ³¡Ëù	111.690704	40.858696	70000	471	150102
B0G3XUFJ1N	ÎïÁ÷ËÙµÝ	111.689228	40.85848	70500	471	150102
B0FFL6QQ7R	Éú»î·þÎñ³¡Ëù	111.691244	40.864509	70000	471	150102
B0HDK5EMRI	Éú»î·þÎñ³¡Ëù	111.691199	40.864568	70000	471	150102
B0FFJE8QSJ	Éú»î·þÎñ³¡Ëù	111.688409	40.863128	70000	471	150102
B0G3F7NMIO	Éú»î·þÎñ³¡Ëù	111.694563	40.859951	70000	471	150102
B0G02R5I6N	ÎïÁ÷ËÙµÝ	111.687356	40.862961	70500	471	150102
B0FFKRWN2H	ÉãÓ°³åÓ¡	111.687572	40.858455	71300	471	150102
B0HU2MUPTK	ÖÐ½é»ú¹¹	111.691074	40.864448	71600	471	150102
B0FFJGL7XL	ÃÀÈÝÃÀ·¢µê	111.691254	40.864537	71100	471	150102
B0FFHMUNO1	ÎïÁ÷ËÙµÝ	111.688309	40.856955	70500	471	150102
B0FFKFPBDK	Éú»î·þÎñ³¡Ëù	111.694598	40.858852	70000	471	150102
B0G244BBZ0	²ÊÆ±²ÊÈ¯ÏúÊÛµã	111.690383	40.857528	71800	471	150102
B0G3XUE90I	Éú»î·þÎñ³¡Ëù	111.693437	40.864104	70000	471	150102
B0FFKCB6GV	Éú»î·þÎñ³¡Ëù	111.691787	40.864862	70000	471	150102
B0H1BSFQTM	ÎïÁ÷ËÙµÝ	111.694608	40.857027	70500	471	150102
B0HU9C774F	ÖÐ½é»ú¹¹	111.693837	40.864183	71600	471	150102
B0HGFC5AVJ	ÉãÓ°³åÓ¡	111.694803	40.857758	71300	471	150102
B0G11REU5P	ÃÀÈÝÃÀ·¢µê	111.691229	40.864502	71100	471	150102
B0FFLM2I8J	Éú»î·þÎñ³¡Ëù	111.692405	40.864663	70000	471	150102
B0HA21S0XB	ÎïÁ÷ËÙµÝ	111.69595	40.85884	70500	471	150102
B0FFICG1AB	ÃÀÈÝÃÀ·¢µê	111.693098	40.864792	71100	471	150102
B0HGXRWQAE	ÎïÁ÷ËÙµÝ	111.68768	40.86403	70500	471	150102
B0G2DRMPDH	ÃÀÈÝÃÀ·¢µê	111.691691	40.858581	71100	471	150102
B0FFKEYSLI	Éú»î·þÎñ³¡Ëù	111.691362	40.864549	70000	471	150102
B0G3FAGUNZ	Éú»î·þÎñ³¡Ëù	111.692414	40.866403	70000	471	150102
B0FFM49GUM	ÃÀÈÝÃÀ·¢µê	111.692783	40.865049	71100	471	150102
B0G25LWLQD	Éú»î·þÎñ³¡Ëù|×¡ËÞ·þÎñ	111.69243	40.866402	070000|100000	471	150102
B0G3A7FYUQ	ÃÀÈÝÃÀ·¢µê	111.691598	40.864757	71100	471	150102
B0FFM1HT1K	Ï´ÒÂµê	111.689279	40.857552	71500	471	150102
B0FFHS8LXO	ÃÀÈÝÃÀ·¢µê	111.687329	40.862976	71100	471	150102
B0G1AAXB19	Ó¤¶ùÓÎÓ¾¹Ý	111.6918	40.864845	72001	471	150102
B0HA6OF2SD	ÖÐ½é»ú¹¹	111.691314	40.85744	71600	471	150102
B0FFK9DMP7	ÃÀÈÝÃÀ·¢µê	111.691882	40.864742	71100	471	150102
B0H1N79BJH	²ÊÆ±²ÊÈ¯ÏúÊÛµã	111.689966	40.857174	71800	471	150102
B0FFHQQUDP	ÖÐ½é»ú¹¹	111.687578	40.858431	71600	471	150102
B0FFLLAYTR	³äµç±¦	111.689843	40.856953	72101	471	150102
B0FFKR1PGJ	³äµç±¦	111.688065	40.858508	72101	471	150102
B0FFLLM20U	³äµç±¦	111.688065	40.858508	72101	471	150102
B0G3LLI51D	Éú»î·þÎñ³¡Ëù	111.601788	39.970072	70000	471	150124
B0G3XUDU7T	Éú»î·þÎñ³¡Ëù	111.606377	39.974261	70000	471	150124
B0HGJXM3FJ	Éú»î·þÎñ³¡Ëù	110.881917	40.642503	70000	471	150121
B0G3XCFBKL	Éú»î·þÎñ³¡Ëù	110.882638	40.643059	70000	471	150121
B0FFLLRFL1	³äµç±¦	111.724337	40.819383	72101	471	150105
B0FFLLLZPD	³äµç±¦	111.720491	40.818892	72101	471	150105
B0FFLLB2R4	³äµç±¦	111.71821	40.823916	72101	471	150105
B0FFLLEWB5	³äµç±¦	111.721226	40.818001	72101	471	150105
B0FFLLCQH0	³äµç±¦	111.720913	40.818818	72101	471	150105
B0FFKPXSQ2	³äµç±¦	111.720482	40.825763	72101	471	150105
B0FFLKV2M3	³äµç±¦	111.720464	40.817146	72101	471	150105
B0FFLLLPCO	³äµç±¦	111.724068	40.818486	72101	471	150105
B0FFLLBCNJ	³äµç±¦	111.72148	40.818374	72101	471	150105
B0FFLLH3KM	³äµç±¦	111.718029	40.824775	72101	471	150105
B0FFLLD0DT	³äµç±¦	111.72394	40.817823	72101	471	150105
B0FFM1D50Y	³äµç±¦	111.718033	40.816995	72101	471	150105
B0FFJJ14W2	³äµç±¦	111.725869	40.826358	72101	471	150105
B0FFLLQS3I	³äµç±¦	111.725869	40.826358	72101	471	150105
B0FFKMJ9B3	Î¬ÐÞÕ¾µã	111.71885	40.824198	71200	471	150105
B0FFFY4K76	ÃÀÈÝÃÀ·¢µê	111.72067	40.825368	71100	471	150105
B0FFF3Y4UB	ÖÐ½é»ú¹¹	111.717996	40.825655	71600	471	150105
B0FFHNI5YV	ÂÃÐÐÉç	111.724285	40.823915	70100	471	150105
B0H1OMRVXL	ÖÐ½é»ú¹¹	111.720546	40.825346	71600	471	150105
B0FFKHISW5	Éú»î·þÎñ³¡Ëù	111.725305	40.81816	70000	471	150105
B0FFM0QLHX	ÃÀÈÝÃÀ·¢µê	111.718594	40.82386	71100	471	150105
B0G3J55CIJ	»á¼ÆÊ¦ÊÂÎñËù	111.726428	40.826274	70702	471	150105
B0FFL3EN0B	Éú»î·þÎñ³¡Ëù	111.726635	40.819029	70000	471	150105
B0FFI0ZN6A	ÖÐ½é»ú¹¹	111.72026	40.825712	71600	471	150105
B0FFGTAA5D	ÖÐ½é»ú¹¹	111.717103	40.823887	71600	471	150105
B0FFKFDFXE	Éú»î·þÎñ³¡Ëù	111.72107	40.825478	70000	471	150105
B0FFFY4IF8	ÃÀÈÝÃÀ·¢µê	111.720976	40.825439	71100	471	150105
B0FFJZE23D	ÃÀÈÝÃÀ·¢µê	111.720554	40.818697	71100	471	150105
B0G3T9R344	Éú»î·þÎñ³¡Ëù	111.726885	40.821364	70000	471	150105
B0FFMA30MN	ÃÀÈÝÃÀ·¢µê	111.723213	40.824165	71100	471	150105
B0FFKI3O0H	Éú»î·þÎñ³¡Ëù	111.722816	40.825799	70000	471	150105
B0FFFY4OKQ	Î¬ÐÞÕ¾µã	111.724348	40.819462	71200	471	150105
B0FFG99Q4D	Éú»î·þÎñ³¡Ëù	111.720039	40.817505	70000	471	150105
B0FFMD2DVP	ÎïÁ÷ËÙµÝ	111.72034	40.81824	70500	471	150105
B0G0CPS5UP	Éú»î·þÎñ³¡Ëù	111.719904	40.823259	70000	471	150105
B0FFJME0HW	Éú»î·þÎñ³¡Ëù	111.721404	40.818338	70000	471	150105
B0FFIZWP8F	ÖÐ½é»ú¹¹	111.717373	40.821971	71600	471	150105
B01D701UQD	ÖÐ¹úµçÐÅÓªÒµÌü	111.720815	40.817624	70601	471	150105
B01D702V4C	ÃÀÈÝÃÀ·¢µê	111.718514	40.817152	71100	471	150105
B0FFGL4FJG	Ï´Ô¡ÍÆÄÃ³¡Ëù	111.719566	40.822434	71400	471	150105
B0FFMFBI2P	Ï´Ô¡ÍÆÄÃ³¡Ëù	111.720465	40.821158	71400	471	150105
B0FFKD3O6M	ÎïÁ÷ËÙµÝ	111.721377	40.821937	70500	471	150105
B01D701LG4	Ï´Ô¡ÍÆÄÃ³¡Ëù	111.721265	40.825517	71400	471	150105
B0FFKZNMIU	ÎïÁ÷ËÙµÝ	111.721143	40.822018	70500	471	150105
B01D702VZ5	Éú»î·þÎñ³¡Ëù	111.723285	40.82384	70000	471	150105
B01D70PDLO	ÂÃÐÐÉç	111.721718	40.818374	70100	471	150105
B0FFLIHV57	Ï´Ô¡ÍÆÄÃ³¡Ëù	111.723239	40.823954	71400	471	150105
B0FFL420MW	Ï´Ô¡ÍÆÄÃ³¡Ëù	111.725348	40.822258	71400	471	150105
B01D70PCJJ	Ï´Ô¡ÍÆÄÃ³¡Ëù	111.723822	40.823576	71400	471	150105
B01D702VYQ	ÃÀÈÝÃÀ·¢µê	111.723373	40.823954	71100	471	150105
B0FFI5A7ZN	Éú»î·þÎñ³¡Ëù	111.721458	40.82146	70000	471	150105
B0HRGRA8A9	Éú»î·þÎñ³¡Ëù	111.721041	40.821743	70000	471	150105
B0GUBNL02J	Ï´Ô¡ÍÆÄÃ³¡Ëù	111.720364	40.819262	71400	471	150105
B01D702VYH	ÃÀÈÝÃÀ·¢µê	111.723339	40.824068	71100	471	150105
B01D70PCL8	²ÊÆ±²ÊÈ¯ÏúÊÛµã	111.72504	40.820516	71800	471	150105
B0FFMA2MK7	²ÊÆ±²ÊÈ¯ÏúÊÛµã	111.719616	40.822306	71800	471	150105
B0GU3UIU53	Ï´Ô¡ÍÆÄÃ³¡Ëù	111.720341	40.820412	71400	471	150105
B0FFJOHJ2A	Ï´Ô¡ÍÆÄÃ³¡Ëù	111.719599	40.822348	71400	471	150105
B0FFFY4MOD	²ÊÆ±²ÊÈ¯ÏúÊÛµã	111.724925	40.820789	71800	471	150105
B01D70PFA4	ÖÐ½é»ú¹¹	111.720464	40.817146	71600	471	150105
B0FFKW0NVO	Éú»î·þÎñ³¡Ëù	111.719847	40.820444	70000	471	150105
B0FFFY4IAC	Ï´ÒÂµê	111.721469	40.820969	71500	471	150105
B0FFGSEZT0	Éú»î·þÎñ³¡Ëù	111.723755	40.822051	70000	471	150105
B0FFI6QKX8	Éú»î·þÎñ³¡Ëù	111.720073	40.821096	70000	471	150105
B0FFF61M0O	Ï´Ô¡ÍÆÄÃ³¡Ëù	111.725869	40.826358	71400	471	150105
B0G2YYP99D	ÂÃÐÐÉç	111.724201	40.824085	70100	471	150105
B0FFKFC0SN	Éú»î·þÎñ³¡Ëù	111.720042	40.821156	70000	471	150105
B0FFHWXTB0	ÃÀÈÝÃÀ·¢µê	111.720905	40.821596	71100	471	150105
B0HRAZMD7K	ÃÀÈÝÃÀ·¢µê	111.720856	40.821868	71100	471	150105
B0FFI9EM4D	Éú»î·þÎñ³¡Ëù	111.719953	40.823094	70000	471	150105
B0FFKSYOQD	ÃÀÈÝÃÀ·¢µê	111.720784	40.822046	71100	471	150105
B0FFI9EN3G	Éú»î·þÎñ³¡Ëù	111.71988	40.823074	70000	471	150105
B0FFM9WR74	Éú»î·þÎñ³¡Ëù	111.719419	40.822753	70000	471	150105
B0HUCUVDQS	Ï´Ô¡ÍÆÄÃ³¡Ëù	111.722428	40.817532	71400	471	150105
B0HRSUR4IV	Éú»î·þÎñ³¡Ëù	111.720777	40.821235	70000	471	150105
B0HG67FP8K	ÖÐ½é»ú¹¹	111.720092	40.821848	71600	471	150105
B0G2UR4JPP	Éú»î·þÎñ³¡Ëù	111.719845	40.82045	70000	471	150105
B0FFKEEHK6	Éú»î·þÎñ³¡Ëù	111.71982	40.820401	70000	471	150105
B0FFLC80WH	ÎïÁ÷ËÙµÝ	111.717452	40.821989	70500	471	150105
B01D70240P	Éú»î·þÎñ³¡Ëù	111.718071	40.825401	70000	471	150105
B01D701TGD	ÓÊ¾Ö	111.72057	40.817719	70400	471	150105
B0G3ZYPDCY	ÃÀÈÝÃÀ·¢µê	111.720474	40.82188	71100	471	150105
B0H1CS2W91	ÂÉÊ¦ÊÂÎñËù	111.719854	40.820333	70701	471	150105
B01D70QT11	ÖÐ½é»ú¹¹	111.719364	40.822944	71600	471	150105
B0FFIQGZAH	ÃÀÈÝÃÀ·¢µê	111.720275	40.820591	71100	471	150105
B01D70PCNV	ÃÀÈÝÃÀ·¢µê	111.725611	40.8182	71100	471	150105
B0FFLBUJRL	Éú»î·þÎñ³¡Ëù	111.717885	40.821746	70000	471	150105
B0FFK4DUFO	ÃÀÈÝÃÀ·¢µê	111.720382	40.821712	71100	471	150105
B0FFLMD83R	Ï´Ô¡ÍÆÄÃ³¡Ëù	111.719544	40.8174	71400	471	150105
B0H1CA2ON0	ÂÉÊ¦ÊÂÎñËù	111.719731	40.820202	70701	471	150105
B01D70PGZV	ÂÉÊ¦ÊÂÎñËù	111.721135	40.818258	70701	471	150105
B0FFGNX3FQ	Ï´ÒÂµê	111.720302	40.82166	71500	471	150105
B0FFI7QD4Z	Ï´Ô¡ÍÆÄÃ³¡Ëù	111.723807	40.817797	71400	471	150105
B0G3FLNP72	Éú»î·þÎñ³¡Ëù	111.720755	40.823445	70000	471	150105
B0FFKJO4PQ	Éú»î·þÎñ³¡Ëù	111.72076	40.823433	70000	471	150105
B0FFHM9IVL	Ï´Ô¡ÍÆÄÃ³¡Ëù	111.720349	40.81739	71400	471	150105
B0GDJ94050	ÎïÁ÷ËÙµÝ	111.723504	40.823321	70500	471	150105
B0FFKPPOR0	Éú»î·þÎñ³¡Ëù	111.719958	40.823091	70000	471	150105
B0HUVO6QDP	ÓÊ¾Ö	111.720745	40.817583	70400	471	150105
B0FFKMPXST	Ï´Ô¡ÍÆÄÃ³¡Ëù	111.72416	40.826651	71400	471	150105
B0FFHQ6VBI	Éú»î·þÎñ³¡Ëù	111.718652	40.824909	70000	471	150105
B0FFMGE0XO	ÃÀÈÝÃÀ·¢µê	111.719784	40.821974	71100	471	150105
B0FFG098BE	ÂÃÐÐÉç	111.719196	40.817327	70100	471	150105
B0FFKF2EN0	Ï´Ô¡ÍÆÄÃ³¡Ëù	111.718953	40.816818	71400	471	150105
B0FFJYUSYS	·É»úÆ±´úÊÛµã	111.719167	40.817321	70301	471	150105
B0G29AO8SK	²ÊÆ±²ÊÈ¯ÏúÊÛµã	111.718415	40.824318	71800	471	150105
B0FFIY29QX	Éú»î·þÎñ³¡Ëù	111.718747	40.824501	70000	471	150105
B0FFFWJIL6	Éú»î·þÎñ³¡Ëù	111.723966	40.823404	70000	471	150105
B01D70PXTK	²ÊÆ±²ÊÈ¯ÏúÊÛµã	111.719057	40.823517	71800	471	150105
B0H1KU3A9N	ÂÃÐÐÉç	111.72172	40.818375	70100	471	150105
B0HAVOBEWN	ÎïÁ÷ËÙµÝ	111.71974	40.82	70500	471	150105
B01D70PCFP	Ï´ÒÂµê	111.72387	40.823482	71500	471	150105
B0FFG09DB3	Éú»î·þÎñ³¡Ëù	111.719657	40.82321	70000	471	150105
B0FFFY4JKJ	ÂÉÊ¦ÊÂÎñËù	111.720878	40.817862	70701	471	150105
B0HAY717AR	ÉãÓ°³åÓ¡	111.720798	40.825398	71300	471	150105
B0GR0ZW2JR	Éú»î·þÎñ³¡Ëù	111.724131	40.82445	70000	471	150105
B0GKVA33H8	Éú»î·þÎñ³¡Ëù	111.723413	40.817732	70000	471	150105
B0FFKKD84T	ÖÐ½é»ú¹¹	111.717333	40.821967	71600	471	150105
B0FFMBV27Z	ÃÀÈÝÃÀ·¢µê	111.71905	40.821411	71100	471	150105
B0HD7HO6QT	Éú»î·þÎñ³¡Ëù	111.722537	40.817555	70000	471	150105
B0FFIIIIAS	ÖÐ½é»ú¹¹	111.721232	40.825509	71600	471	150105
B0HA9A6S3D	ÃÀÈÝÃÀ·¢µê	111.720935	40.818829	71100	471	150105
B0HDT5KIKZ	Éú»î·þÎñ³¡Ëù	111.725982	40.821177	70000	471	150105
B0FFIKZSC1	Éú»î·þÎñ³¡Ëù	111.721889	40.817419	70000	471	150105
B0FFKSI8YU	Éú»î·þÎñ³¡Ëù	111.720104	40.817535	70000	471	150105
B0HGVOTM0C	Éú»î·þÎñ³¡Ëù	111.72668	40.819009	70000	471	150105
B01D702VZF	ÃÀÈÝÃÀ·¢µê	111.723548	40.823207	71100	471	150105
B0FFIIIIK1	Éú»î·þÎñ³¡Ëù	111.720924	40.825432	70000	471	150105
B0FFMCXHYQ	Éú»î·þÎñ³¡Ëù	111.721932	40.826462	70000	471	150105
B0FFKP857Q	Éú»î·þÎñ³¡Ëù	111.71798	40.825302	70000	471	150105
B0FFHE7GZ8	ÃÀÈÝÃÀ·¢µê	111.722774	40.82584	71100	471	150105
B01D70QGVJ	ÃÀÈÝÃÀ·¢µê	111.723552	40.817794	71100	471	150105
B0HUADZ2LI	ÃÀÈÝÃÀ·¢µê	111.718791	40.824418	71100	471	150105
B0FFGTKWFF	ÖÐ½é»ú¹¹	111.718525	40.817155	71600	471	150105
B0FFHOG954	Éú»î·þÎñ³¡Ëù	111.723668	40.826488	70000	471	150105
B0FFJOBGTU	Éú»î·þÎñ³¡Ëù	111.721327	40.826643	70000	471	150105
B0FFKJTKXD	ÃÀÈÝÃÀ·¢µê	111.717171	40.821928	71100	471	150105
B0FFHSNIVY	ÖÐ½é»ú¹¹	111.720452	40.825755	71600	471	150105
B0FFLMPT4C	ÖÐ½é»ú¹¹	111.720749	40.817771	71600	471	150105
B0FFLO7X0O	ÖÐ½é»ú¹¹	111.720769	40.817754	71600	471	150105
B0G1B7AIA0	ÃÀÈÝÃÀ·¢µê	111.71874	40.824519	71100	471	150105
B0FFI5A7J9	Éú»î·þÎñ³¡Ëù	111.725033	40.826127	70000	471	150105
B0G3X7FBPC	ÃÀÈÝÃÀ·¢µê	111.723229	40.824088	71100	471	150105
B0G1N96X5I	ÈË²ÅÊÐ³¡	111.723961	40.82579	70800	471	150105
B0FFFY4KXK	ÃÀÈÝÃÀ·¢µê	111.720207	40.817548	71100	471	150105
B01D70PGSC	Éú»î·þÎñ³¡Ëù	111.720365	40.81712	70000	471	150105
B0G2CH8U75	ÃÀÈÝÃÀ·¢µê	111.72144	40.825557	71100	471	150105
B0G0SR12AZ	Éú»î·þÎñ³¡Ëù	111.71878	40.817218	70000	471	150105
B0G3UU2EGY	Éú»î·þÎñ³¡Ëù	111.719002	40.816825	70000	471	150105
B01D701V9Z	Éú»î·þÎñ³¡Ëù	111.720281	40.817101	70000	471	150105
B0FFHP74SX	Éú»î·þÎñ³¡Ëù	111.71929	40.816887	70000	471	150105
B0FFIGEZCV	ÃÀÈÝÃÀ·¢µê	111.722228	40.826475	71100	471	150105
B0GKH724JN	Ï´ÒÂµê	111.718654	40.824782	71500	471	150105
B0FFF9TBGK	ÃÀÈÝÃÀ·¢µê	111.717747	40.825149	71100	471	150105
B0GU4LUX2J	ÖÐ½é»ú¹¹	111.717827	40.825186	71600	471	150105
B0H6DM6W2L	ÃÀÈÝÃÀ·¢µê	111.720725	40.819243	71100	471	150105
B0G3SRX4Y6	ÖÐ½é»ú¹¹	111.717808	40.825181	71600	471	150105
B0FFHELR8Y	ÃÀÈÝÃÀ·¢µê	111.719316	40.817294	71100	471	150105
B0FFF2Z4WT	ÃÀÈÝÃÀ·¢µê	111.720685	40.817198	71100	471	150105
B01D70P51F	Ï´ÒÂµê	111.717887	40.825942	71500	471	150105
B0HD7GPTHU	ÃÀÈÝÃÀ·¢µê	111.722732	40.817607	71100	471	150105
B0G2PPI12C	ÃÀÈÝÃÀ·¢µê	111.722649	40.817579	71100	471	150105
B01D702VV5	ÃÀÈÝÃÀ·¢µê	111.717507	40.822001	71100	471	150105
B0H6JY9TJ4	ÃÀÈÝÃÀ·¢µê	111.717702	40.824705	71100	471	150105
B0HADHCKMR	ÖÐ½é»ú¹¹	111.721331	40.826641	71600	471	150105
B0GKG79VWQ	ÃÀÈÝÃÀ·¢µê	111.72194	40.817429	71100	471	150105
B0G26YL2XG	ÃÀÈÝÃÀ·¢µê	111.725103	40.81812	71100	471	150105
B0FFKSYF4C	ÃÀÈÝÃÀ·¢µê	111.725373	40.818203	71100	471	150105
B0FFHHTLIU	ÃÀÈÝÃÀ·¢µê	111.718032	40.817025	71100	471	150105
B0HALA4YZX	ÃÀÈÝÃÀ·¢µê	111.72275	40.825854	71100	471	150105
B0GUKDBKMI	ÖÐ½é»ú¹¹	111.720158	40.816847	71600	471	150105
B0FFJ15K0O	ÃÀÈÝÃÀ·¢µê	111.72083	40.817225	71100	471	150105
B0HDAKVMTU	ÃÀÈÝÃÀ·¢µê	111.720731	40.817206	71100	471	150105
B0HU9H8SME	ÃÀÈÝÃÀ·¢µê	111.717473	40.825068	71100	471	150105
B01D70PIW5	Éú»î·þÎñ³¡Ëù	111.723382	40.817737	70000	471	150105
B0G2U74Y3F	ÖÐ½é»ú¹¹	111.720028	40.825658	71600	471	150105
B0G0Y5M34V	ÃÀÈÝÃÀ·¢µê	111.719855	40.817014	71100	471	150105
B0FFME1ESO	ÃÀÈÝÃÀ·¢µê	111.719371	40.817366	71100	471	150105
B0FFMCPCPF	ÃÀÈÝÃÀ·¢µê	111.718624	40.817181	71100	471	150105
B0FFI9F8XM	ÃÀÈÝÃÀ·¢µê	111.722732	40.817606	71100	471	150105
B0FFINHYJG	ÃÀÈÝÃÀ·¢µê	111.717843	40.826106	71100	471	150105
B0FFLHR3JK	ÃÀÈÝÃÀ·¢µê	111.720257	40.81684	71100	471	150105
B0FFKKQL31	ÃÀÈÝÃÀ·¢µê	111.717824	40.826172	71100	471	150105
B0HUGZQOKN	ÃÀÈÝÃÀ·¢µê	111.718897	40.81689	71100	471	150105
B0HUYZRTCJ	ÃÀÈÝÃÀ·¢µê	111.718272	40.817113	71100	471	150105
B0HRYSF9QE	Ó¤¶ùÓÎÓ¾¹Ý	111.721446	40.826279	72001	471	150105
B0GD2AT27R	ÃÀÈÝÃÀ·¢µê	111.718994	40.81683	71100	471	150105
B0GR5S1VVA	ÃÀÈÝÃÀ·¢µê	111.721399	40.825548	71100	471	150105
B0FFHXKI91	ÃÀÈÝÃÀ·¢µê	111.718276	40.817089	71100	471	150105
B01D7023KJ	Ï´ÒÂµê	111.724325	40.817922	71500	471	150105
B0FFLCSVIL	³äµç±¦	111.719696	40.821959	72101	471	150105
B01D70QKPQ	ÃÀÈÝÃÀ·¢µê	111.719256	40.825466	71100	471	150105
B0FFKKDBYN	ÃÀÈÝÃÀ·¢µê	111.717602	40.826766	71100	471	150105
B01D70PDIW	Î¬ÐÞÕ¾µã	111.723344	40.817729	71200	471	150105
B0FFHQZUB9	ÃÀÈÝÃÀ·¢µê	111.719454	40.816924	71100	471	150105
B0FFKE0UUM	³äµç±¦	111.720071	40.819924	72101	471	150105
B0FFLLATHI	³äµç±¦	111.719065	40.822719	72101	471	150105
B01D703CLE	Ï´ÒÂµê	111.719654	40.817424	71500	471	150105
B01D701VA1	²ÊÆ±²ÊÈ¯ÏúÊÛµã	111.722472	40.817542	71800	471	150105
B0FFLLHARW	³äµç±¦	111.720778	40.819161	72101	471	150105
B0FFJNB9RW	³äµç±¦	111.719498	40.82258	72101	471	150105
B0FFLO2NN7	³äµç±¦	111.724542	40.821895	72101	471	150105
B0FFLLFEJ6	³äµç±¦	111.720243	40.820904	72101	471	150105
B01D701T2E	ÉãÓ°³åÓ¡	111.719228	40.825459	71300	471	150105
B01D701N8J	Éú»î·þÎñ³¡Ëù	111.720428	40.817518	70000	471	150105
B0FFLKW73U	³äµç±¦	111.720838	40.819079	72101	471	150105
B0FFJT8XY0	³äµç±¦	111.720839	40.819008	72101	471	150105
B0FFLLB2NL	³äµç±¦	111.720992	40.818659	72101	471	150105
B0FFLLR7D6	³äµç±¦	111.726558	40.820866	72101	471	150105
B0FFLLDKMS	³äµç±¦	111.718846	40.824246	72101	471	150105
B0FFLLTTCN	³äµç±¦	111.720857	40.818956	72101	471	150105
B0FFLLHM3B	³äµç±¦	111.719882	40.820353	72101	471	150105
B0FFJXW39D	³äµç±¦	111.725504	40.82105	72101	471	150105
B0FFIMW8IU	Éú»î·þÎñ³¡Ëù	111.978419	40.312967	70000	471	150123
B0FFL2RJC9	ÐÅÏ¢×ÉÑ¯ÖÐÐÄ	111.947437	40.672931	70200	471	150123
B0G3LSH80M	Î¬ÐÞÕ¾µã	111.948682	40.673086	71200	471	150123
B0G0B520P9	Éú»î·þÎñ³¡Ëù	111.85329	40.901937	70000	471	150105
B0FFK95DSS	Éú»î·þÎñ³¡Ëù	111.84816	40.89999	70000	471	150105
B0FFIXKLVA	Ï´ÒÂµê	111.847883	40.904624	71500	471	150105
B0FFLLR1PB	³äµç±¦	111.856403	40.89745	72101	471	150105
B0FFKG2CFT	Éú»î·þÎñ³¡Ëù	111.566883	40.797703	70000	471	150121
B0H1HHU8H5	Éú»î·þÎñ³¡Ëù	111.51102	40.556652	70000	471	150121
B0FFMAG4CM	ÎïÁ÷ËÙµÝ	111.93851	40.89488	70500	471	150102
B0FFKH4ZFE	Éú»î·þÎñ³¡Ëù	111.07089	40.489346	70000	471	150121
B0FFLPA6VU	Éú»î·þÎñ³¡Ëù	111.832145	40.388858	70000	471	150123
B0GUBNL6MO	Éú»î·þÎñ³¡Ëù	111.832389	40.388253	70000	471	150123
B0G30BEK9K	Éú»î·þÎñ³¡Ëù	111.832396	40.387971	70000	471	150123
B0H1SSH9LH	Ï´Ô¡ÍÆÄÃ³¡Ëù	111.779693	40.491282	71400	471	150123
B0FFILCRYT	Éú»î·þÎñ³¡Ëù	111.78109	40.493229	70000	471	150123
B0G3MDYJR2	ÉãÓ°³åÓ¡	111.779972	40.490963	71300	471	150123
B0G2OCI9LL	Éú»î·þÎñ³¡Ëù	111.780145	40.490709	70000	471	150123
B0G04Z8GR7	ÉãÓ°³åÓ¡	111.781431	40.489307	71300	471	150123
B0G23AA98G	Ï´ÒÂµê	111.779512	40.491486	71500	471	150123
B0FFF2MFWH	ÖÐ¹úµçÐÅÓªÒµÌü	111.777269	40.487657	70601	471	150123
B0G23ZD3G0	Ï´ÒÂµê	111.77946	40.491491	71500	471	150123
B0H6U7UKNJ	Ï´Ô¡ÍÆÄÃ³¡Ëù	111.777808	40.488539	71400	471	150123
B0G0B95KW7	Éú»î·þÎñ³¡Ëù	111.781266	40.489481	70000	471	150123
B0FFKPCA92	ÈË²ÅÊÐ³¡	111.779245	40.491714	70800	471	150123
B0H6SC1RLF	ÃÀÈÝÃÀ·¢µê	111.779783	40.491182	71100	471	150123
B0G17ZUDXH	Ï´Ô¡ÍÆÄÃ³¡Ëù	111.777364	40.48739	71400	471	150123
B0FFI9QZSI	ÃÀÈÝÃÀ·¢µê	111.780148	40.490029	71100	471	150123
B0FFKYBKY2	ÎïÁ÷ËÙµÝ	111.78202	40.488525	70500	471	150123
B0G2YUR3IX	ÎïÁ÷ËÙµÝ	111.777332	40.487767	70500	471	150123
B0FFLD7UNC	Éú»î·þÎñ³¡Ëù	111.777152	40.490095	70000	471	150123
B01D70RBQR	ÎïÁ÷ËÙµÝ	111.77692	40.488892	70500	471	150123
B0FFLJIUTT	ÃÀÈÝÃÀ·¢µê	111.77934	40.489549	71100	471	150123
B0G2OUHEYC	ÃÀÈÝÃÀ·¢µê	111.779023	40.489494	71100	471	150123
B0G04S8H2G	ÃÀÈÝÃÀ·¢µê	111.778788	40.489453	71100	471	150123
B0FFFY7P5K	Ï´ÒÂµê	111.777808	40.489284	71500	471	150123
B0FFI9QXYA	ÃÀÈÝÃÀ·¢µê	111.778312	40.489712	71100	471	150123
B0FFH19TB7	Éú»î·þÎñ³¡Ëù	111.777242	40.488011	70000	471	150123
B0FFGG2YH5	ÃÀÈÝÃÀ·¢µê	111.777749	40.488709	71100	471	150123
B0FFL833ZP	ÃÀÈÝÃÀ·¢µê	111.777363	40.489457	71100	471	150123
B0G2GMMRRR	ÖÐ½é»ú¹¹	111.777038	40.48857	71600	471	150123
B0FFFRW6D6	ÃÀÈÝÃÀ·¢µê	111.777833	40.489288	71100	471	150123
B0G221VHYS	ÖÐ½é»ú¹¹	111.777165	40.487971	71600	471	150123
B0HBBN0R7D	ÃÀÈÝÃÀ·¢µê	111.776969	40.488761	71100	471	150123
B0FFFY8E55	ÃÀÈÝÃÀ·¢µê	111.778005	40.48797	71100	471	150123
B0G0BL55MV	ÃÀÈÝÃÀ·¢µê	111.778154	40.487545	71100	471	150123
B0FFJ0015H	ÃÀÈÝÃÀ·¢µê	111.778241	40.487303	71100	471	150123
B0FFLLQ4UM	³äµç±¦	111.781512	40.489247	72101	471	150123
B0FFLLB0L6	³äµç±¦	111.779019	40.489848	72101	471	150123
B0G09PMA8J	ÓÊ¾Ö	111.537529	40.789297	70400	471	150121
B0FFI70O3R	ÎïÁ÷ËÙµÝ	111.542496	40.79056	70500	471	150121
B0FFKETSOB	ÎïÁ÷ËÙµÝ	111.543737	40.790025	70500	471	150121
B0G07M0L5U	Éú»î·þÎñ³¡Ëù	111.544745	40.793705	70000	471	150121
B0FFJIZ52S	ÎïÁ÷ËÙµÝ	111.537842	40.78986	70500	471	150121
B0FFLKIR8N	²ÊÆ±²ÊÈ¯ÏúÊÛµã	111.537547	40.789305	71800	471	150121
B0FFKMQU0O	ÎïÁ÷ËÙµÝ	111.545133	40.787623	70500	471	150121
B0G0ANPWBQ	ÃÀÈÝÃÀ·¢µê	111.542874	40.789563	71100	471	150121
B0FFKDXJGA	Éú»î·þÎñ³¡Ëù	111.541091	40.795627	70000	471	150121
B0G3X5E0SK	Éú»î·þÎñ³¡Ëù	111.540192	40.795653	70000	471	150121
B0FFKZUPP8	Éú»î·þÎñ³¡Ëù	111.539724	40.795432	70000	471	150121
B0FFL3UVKS	Ï´ÒÂµê	111.542749	40.788075	71500	471	150121
B0FFKUEW3X	Éú»î·þÎñ³¡Ëù	111.538113	40.794692	70000	471	150121
B0H1XNZQ1M	ÖÐ½é»ú¹¹	111.538427	40.789702	71600	471	150121
B0G24BCKO8	Éú»î·þÎñ³¡Ëù	111.5378	40.794545	70000	471	150121
B0G3X5E0VQ	Éú»î·þÎñ³¡Ëù	111.540701	40.795898	70000	471	150121
B0FFI0WND5	ÉãÓ°³åÓ¡	111.545813	40.787913	71300	471	150121
B0GRTLFB4P	ÖÐ½é»ú¹¹	111.545795	40.787902	71600	471	150121
B0G31UXWDY	Éú»î·þÎñ³¡Ëù	111.546606	40.79646	70000	471	150121
B0G0RPCA23	ÃÀÈÝÃÀ·¢µê	111.545115	40.787985	71100	471	150121
B0FFKZR4JM	ÃÀÈÝÃÀ·¢µê	111.541646	40.783812	71100	471	150121
B0HDJSTKJE	ÃÀÈÝÃÀ·¢µê	111.540817	40.796349	71100	471	150121
B0FFMHLXJA	ÖÐ½é»ú¹¹	111.537458	40.787694	71600	471	150121
B0G3XHFI5V	ÃÀÈÝÃÀ·¢µê	111.546348	40.788225	71100	471	150121
B0G1S7ARA2	ÃÀÈÝÃÀ·¢µê	111.536955	40.78845	71100	471	150121
B0GKVS432K	ÃÀÈÝÃÀ·¢µê	111.543783	40.786987	71100	471	150121
B0FFL389WU	ÃÀÈÝÃÀ·¢µê	111.537054	40.78841	71100	471	150121
B0HB4K661U	ÖÐ½é»ú¹¹	111.538087	40.786869	71600	471	150121
B0FFKQ1D37	ÃÀÈÝÃÀ·¢µê	111.53714	40.78812	71100	471	150121
B0FFLLES8T	³äµç±¦	111.544945	40.787437	72101	471	150121
B0FFJVT6O6	³äµç±¦	111.544552	40.786988	72101	471	150121
B0FFLLBGCY	³äµç±¦	111.541431	40.79647	72101	471	150121
B0FFG6GF2R	ÖÐ½é»ú¹¹	111.544022	40.787063	71600	471	150121
B0HR5Y9VCO	ÖÐ½é»ú¹¹	111.538121	40.789552	71600	471	150121
B0GD573WQ0	ÉãÓ°³åÓ¡	111.537128	40.788116	71300	471	150121
B0FFIZY866	Éú»î·þÎñ³¡Ëù	111.537759	40.794109	70000	471	150121
B0HBYOJSKE	ÖÐ½é»ú¹¹	111.537959	40.789476	71600	471	150121
B0G07NXF3A	ÖÐ½é»ú¹¹	111.537672	40.789749	71600	471	150121
B0FFKDWP9P	Éú»î·þÎñ³¡Ëù	111.542707	40.79634	70000	471	150121
B0HR6H9GBZ	Î¬ÐÞÕ¾µã	111.538573	40.794455	71200	471	150121
B0G24PBYKE	Éú»î·þÎñ³¡Ëù	111.542869	40.796466	70000	471	150121
B0HAFOXA5J	Éú»î·þÎñ³¡Ëù	111.544657	40.787509	70000	471	150121
B0HBXMOZON	ÃÀÈÝÃÀ·¢µê	111.538193	40.789586	71100	471	150121
B0G1TXVGIH	Éú»î·þÎñ³¡Ëù	111.54194	40.796703	70000	471	150121
B0HBBX77VM	ÖÐ½é»ú¹¹	111.537242	40.78955	71600	471	150121
B0G0XNW48M	Éú»î·þÎñ³¡Ëù	111.544917	40.787811	70000	471	150121
B0G07S44AI	ÃÀÈÝÃÀ·¢µê	111.538283	40.789634	71100	471	150121
B0FFKDWP96	Î¬ÐÞÕ¾µã	111.537643	40.794053	71200	471	150121
B0FFKXM3K2	É¥ÔáÉèÊ©	111.53834	40.794795	71900	471	150121
B0FFM9RWR0	Ï´ÒÂµê	111.545337	40.787687	71500	471	150121
B0FFLAIFAC	Î¬ÐÞÕ¾µã	111.541779	40.795952	71200	471	150121
B0FFLAA279	ÃÀÈÝÃÀ·¢µê	111.537341	40.794332	71100	471	150121
B0FFHFIUIB	Éú»î·þÎñ³¡Ëù	111.543368	40.796692	70000	471	150121
B0FFL5KXSR	ÖÐ½é»ú¹¹	111.537371	40.795228	71600	471	150121
B0FFFEESO3	ÃÀÈÝÃÀ·¢µê|¹ºÎï·þÎñ	111.663668	40.813324	071100|060000	471	150103
B0FFIZB0IY	ÃÀÈÝÃÀ·¢µê|¹ºÎï·þÎñ	111.65719	40.810236	071100|061100	471	150103
B0G1VUBUT2	ÖÐ¹úµçÐÅÓªÒµÌü	111.548076	40.603966	70601	471	150121
[truncated: 17,399 more rows]
