# Supplementary material for: Design of Urban resilience model in emergency situations
Source: PLoS One. 2026 Jun 9;21(6):e0347588. doi: 10.1371/journal.pone.0347588 (PMC13249160; doi:10.1371/journal.pone.0347588)
Supplement: S1 File — (ZIP) [file pone.0347588.s001.zip › dataset/Appendix 4/Medical and health data.csv]

id	type	lon_gcj02	lat_gcj02	typecode	citycode	adcode
B01D701G0I	´«È¾²¡Ò½Ôº	111.672291	40.782331	90211	471	150104
B01D70QFTF	´«È¾²¡Ò½Ôº	111.672455	40.781927	90211	471	150104
B0G2KRUX3W	×ÛºÏÒ½Ôº	111.673684	40.784862	90100	471	150104
B0HGUMEKR4	Ò©·¿	111.669816	40.782159	90601	471	150104
B0HGVXSO8V	Ò©·¿	111.670572	40.782363	90601	471	150104
B01D70QFV3	´«È¾²¡Ò½Ôº	111.672383	40.781835	90211	471	150104
B0FFME5VMG	Ò©·¿	111.676055	40.780827	90601	471	150104
B0FFG2T84F	ÕïËù	111.672345	40.783536	90300	471	150104
B0HA1ZFJW2	Ò½ÁÆ±£½¡·þÎñ³¡Ëù	111.673621	40.784777	90000	471	150104
B0FFF3XVKV	Ò©·¿	111.668854	40.779045	90601	471	150104
B0GUU6XL1H	Ò©·¿	111.668557	40.778159	90601	471	150104
B0FFI9BT3V	ÕïËù	111.675351	40.780939	90300	471	150104
B0H14ASE6D	Ò½ÁÆ±£½¡·þÎñ³¡Ëù	111.668014	40.779325	90000	471	150104
B01D70OZQ2	Ò©·¿	111.66882	40.77865	90601	471	150104
B0GU49URVP	Ò©·¿	111.668782	40.777607	90601	471	150104
B0FFHYH6CI	Ò©·¿	111.673579	40.785963	90601	471	150104
B0FFJ04LLQ	Ò©·¿	111.676795	40.779517	90601	471	150104
B0FFKYMJHD	Ò½ÁÆ±£½¡ÓÃÆ·	111.676488	40.780084	90602	471	150104
B0FFIP8JKE	Ò½ÁÆ±£½¡·þÎñ³¡Ëù	111.668197	40.779216	90000	471	150104
B0FFF4D2OR	¿ÚÇ»Ò½Ôº	111.668851	40.779519	90202	471	150104
B0FFKT7BVQ	Ò©·¿	111.669917	40.777051	90601	471	150104
B0FFHEMCQ4	Ò©·¿	111.673902	40.785795	90601	471	150104
B0FFJYAI6S	Ò©·¿	111.676374	40.780297	90601	471	150104
B0FFIZWAB1	Ò½ÁÆ±£½¡·þÎñ³¡Ëù	111.674908	40.785932	90000	471	150104
B0FFKHY8Z5	ÕïËù	111.675553	40.786262	90300	471	150104
B0HG9RP9K5	Ò½ÁÆ±£½¡ÓÃÆ·	111.676776	40.786592	90602	471	150104
B0FFI0YMHN	×ÛºÏÒ½Ôº	111.680934	40.864173	90100	471	150102
B01D7026IO	Ò©·¿	111.685027	40.862649	90601	471	150102
B0FFGUF8GU	Ò½ÁÆ±£½¡·þÎñ³¡Ëù	111.681211	40.863214	90000	471	150102
B0G3XUF3R0	×ÛºÏÒ½Ôº	111.680816	40.86454	90100	471	150102
B0FFKVYYJM	Ò©·¿	111.682849	40.862271	90601	471	150102
B0FFMCXYS1	Ò©·¿	111.681879	40.860717	90601	471	150102
B0H14CU2IH	¸¾¿ÆÒ½Ôº	111.680895	40.864245	90209	471	150102
B0FFG2SZ2R	Ò©·¿	111.684047	40.862586	90601	471	150102
B0HG0BUBG7	Ò©·¿	111.683631	40.862404	90601	471	150102
B0GK6CSQ5O	ÕïËù	111.68493	40.859778	90300	471	150102
B0FFM4JOQ5	³èÎïÕïËù	111.685084	40.859082	90701	471	150102
B01D7025TG	ÎÀÉúÔº	111.681052	40.863807	90102	471	150102
B0FFG0OIX3	ÕïËù	111.686742	40.862863	90300	471	150102
B0HB65L40A	³èÎïÕïËù	111.6843	40.85832	90701	471	150102
B0FFJCYY4H	³èÎïÕïËù	111.68513	40.858914	90701	471	150102
B0FFGDBNH4	×ÛºÏÒ½Ôº	111.685929	40.858239	90100	471	150102
B0FFG2TFCD	×¨¿ÆÒ½Ôº|Ò½ÁÆ±£½¡·þÎñ	111.68596	40.85823	090200|090300	471	150102
B01D703CO9	Èý¼¶¼×µÈÒ½Ôº	111.984134	40.62276	90101	471	150123
B0FFKQ1EEI	Èý¼¶¼×µÈÒ½Ôº	111.983997	40.622288	90101	471	150123
B0FFKQ1EEH	Ò½ÁÆ±£½¡·þÎñ³¡Ëù	111.98186	40.623513	90000	471	150123
B0G3JR7X5X	ÕïËù	111.982539	40.622212	90300	471	150123
B0FFKQ1EEG	Ò½ÁÆ±£½¡·þÎñ³¡Ëù	111.981861	40.623513	90000	471	150123
B01D70QLHH	Ò©·¿	111.61703	40.824341	90601	471	150103
B0G2XHJOIK	Ò©·¿	111.617363	40.824486	90601	471	150103
B01D702AHT	Ò©·¿	111.617241	40.824424	90601	471	150103
B0FFF43O8F	ÕïËù	111.616934	40.824269	90300	471	150103
B0FFIPQ48O	ÕïËù	111.617176	40.824401	90300	471	150103
B01D70OZM4	ÎÀÉúÔº	110.912122	40.595897	90102	471	150121
B0HBK6N4T5	Ò©·¿	110.911547	40.595485	90601	471	150121
B0G3XCE9C4	Ò½ÁÆ±£½¡·þÎñ³¡Ëù	110.912039	40.595785	90000	471	150121
B0HB3Y88K9	Ò©·¿	111.705486	40.719254	90601	471	150104
B0FFKW5CFX	ÕïËù	111.705571	40.719349	90300	471	150104
B0FFKVX8GE	ÕïËù	111.705545	40.71905	90300	471	150104
B01D70PAJK	ÕïËù	111.705469	40.718617	90300	471	150104
B01D70RAY7	Ò©·¿	111.817791	40.503448	90601	471	150123
B0FFM89186	ÕïËù	111.151924	40.730614	90300	471	150121
B0GRH6MLZZ	ÕïËù	111.15323	40.730798	90300	471	150121
B0H1HUU93B	ÕïËù	111.152048	40.73063	90300	471	150121
B0FFL38CQA	ÕïËù	111.999536	40.130328	90300	471	150123
B0G22OWK9Z	Ò©·¿	111.583025	40.517962	90601	471	150123
B0FFLB0P4N	Ò©·¿	111.57747	40.51797	90601	471	150123
B01D70OWL6	ÕïËù	111.216619	40.298343	90300	471	150122
B0FFKOZEIS	ÕïËù	111.915573	40.788025	90300	471	150105
B0G1LB54KH	ÕïËù	111.83255	40.653088	90300	471	150105
B0FFFHCE46	ÕïËù	111.3627	40.114384	90300	471	150122
B0GUZXKLQ7	ÕïËù	111.363622	40.115091	90300	471	150122
B0FFKZFX9V	ÕïËù	111.389355	40.078222	90300	471	150124
B01D701U7L	×ÛºÏÒ½Ôº	111.655685	40.802601	90100	471	150104
B01D702R3F	Ò©·¿	111.652469	40.801451	90601	471	150104
B01D702RUQ	Ò©·¿	111.65516	40.79841	90601	471	150104
B0FFKZVDXC	×ÛºÏÒ½Ôº	111.652583	40.798442	90100	471	150104
B0HDFMFYTF	Ò½ÁÆ±£½¡·þÎñ³¡Ëù	111.652433	40.801815	90000	471	150104
B0FFHMWG7J	×ÛºÏÒ½Ôº	111.652588	40.798447	90100	471	150104
B0G0ANPGZG	Ò©·¿	111.655531	40.801186	90601	471	150104
B0HDFMHDQT	Ò©·¿	111.65183	40.804043	90601	471	150104
B0FFHMEYKS	Ò©·¿	111.653156	40.804153	90601	471	150104
B0FFJBQDET	Ò½ÁÆ±£½¡·þÎñ³¡Ëù	111.651977	40.803599	90000	471	150104
B0FFL12FZ4	Ò©·¿	111.652573	40.804217	90601	471	150104
B01D70PDXW	Ò½ÁÆ±£½¡·þÎñ³¡Ëù	111.651442	40.803521	90000	471	150104
B01D70PEWF	¿ÚÇ»Ò½Ôº|Ò½ÁÆ±£½¡·þÎñ	111.651365	40.800911	090202|090300	471	150104
B01D70PF3I	¹Ç¿ÆÒ½Ôº|Ò½ÁÆ±£½¡·þÎñ	111.647985	40.800187	090206|090300	471	150104
B0FFL7OLBY	Ò©·¿	111.64859	40.803059	90601	471	150104
B0HG6ADMFU	Ò©·¿	111.650457	40.804418	90601	471	150104
B0HAVRBL4F	Ò©·¿	111.648495	40.80302	90601	471	150104
B0G25HUPFD	Ò©·¿	111.648601	40.800591	90601	471	150104
B0G2US3VPX	Ò©·¿	111.64936	40.800358	90601	471	150104
B0FFJEB1QE	Ò½ÁÆ±£½¡·þÎñ³¡Ëù	111.653366	40.804805	90000	471	150104
B0FFGRX91A	Ò©·¿	111.648592	40.800251	90601	471	150104
B01D701Q4C	ÕïËù	111.652401	40.804275	90300	471	150104
B0HBRA6V5R	Ò½ÁÆ±£½¡ÓÃÆ·	111.653747	40.804019	90602	471	150104
B0FFI8ZGJH	¿ÚÇ»Ò½Ôº	111.651851	40.804034	90202	471	150104
B0FFKG7ELV	ÕïËù	111.655527	40.802352	90300	471	150104
B0FFKSY09N	Ò©·¿	111.653624	40.805437	90601	471	150104
B0HG6YC49T	Ò©·¿	111.655904	40.804231	90601	471	150104
B0H6PNL6ML	Ò©·¿	111.653068	40.798008	90601	471	150104
B0FFKWVPMG	Ò©·¿	111.654011	40.805421	90601	471	150104
B0FFFVF6BS	Ò½ÁÆ±£½¡ÓÃÆ·	111.655536	40.8033	90602	471	150104
B0G3XUFJ1K	Ò½ÁÆ±£½¡·þÎñ³¡Ëù	111.65083	40.804991	90000	471	150104
B01D70PG0W	¿ÚÇ»Ò½Ôº|Ò½ÁÆ±£½¡·þÎñ	111.655479	40.802885	090202|090300	471	150104
B0H14ATEDG	Ò½ÁÆ±£½¡·þÎñ³¡Ëù	111.65162	40.79838	90000	471	150104
B0G31LAQ98	Ò©·¿	111.653898	40.805684	90601	471	150104
B0FFGSEWDG	Ò©·¿	111.652246	40.805497	90601	471	150104
B0HDDCBSVD	Ò½ÁÆ±£½¡ÓÃÆ·	111.656016	40.802046	90602	471	150104
B0FFHCMK02	Ò©·¿	111.649592	40.800772	90601	471	150104
B0FFIP0QQG	Ò½ÁÆ±£½¡·þÎñ³¡Ëù	111.647765	40.80254	90000	471	150104
B0HBFD0A7J	Ò©·¿	111.654311	40.805464	90601	471	150104
B0FFKG38YL	ÕïËù	111.647287	40.802449	90300	471	150104
B01D702W4J	Ò©·¿	111.653044	40.804179	90601	471	150104
B0FFLLKY5K	Ò½ÁÆ±£½¡ÓÃÆ·	111.649765	40.800377	90602	471	150104
B0FFIZYMMZ	Ò©·¿	111.656723	40.804332	90601	471	150104
B0FFINCFJH	¿ÚÇ»Ò½Ôº	111.65476	40.804281	90202	471	150104
B01D70P3OJ	Ò©·¿	111.648644	40.800673	90601	471	150104
B0G2BLC08H	Ò©·¿	111.656216	40.805767	90601	471	150104
B0FFGSCAG3	Ò©·¿	111.652701	40.804206	90601	471	150104
B0FFGRP1Q2	Ò½ÁÆ±£½¡ÓÃÆ·	111.65371	40.804045	90602	471	150104
B0FFIZYMLJ	Ò½ÁÆ±£½¡ÓÃÆ·	111.656686	40.803914	90602	471	150104
B0FFKG38BQ	Ò½ÁÆ±£½¡·þÎñ³¡Ëù	111.656318	40.798556	90000	471	150104
B01D70PCRY	ÕïËù	111.651795	40.80542	90300	471	150104
B01D70PFGX	¿ÚÇ»Ò½Ôº|Ò½ÁÆ±£½¡·þÎñ	111.649972	40.800776	090202|090300	471	150104
B0FFGMD91N	ÎÀÉúÔº	111.655522	40.802719	90102	471	150104
B0H6L7E42W	Ò½ÁÆ±£½¡·þÎñ³¡Ëù	111.65444	40.797586	90000	471	150104
B01D702TQM	ÎÀÉúÔº	111.651031	40.804996	90102	471	150104
B01D702RHD	ÎÀÉúÔº	111.660897	40.833098	90102	471	150102
B01D701C1O	¿ÚÇ»Ò½Ôº|Ò½ÁÆ±£½¡·þÎñ	111.660925	40.82933	090202|090300	471	150102
B01D702PXE	ÕïËù	111.663097	40.828418	90300	471	150102
B01D700FD4	Ò©·¿	111.664607	40.829588	90601	471	150102
B01D700F55	Ò½ÁÆ±£½¡ÓÃÆ·	111.660288	40.82983	90602	471	150102
B0FFM5OKX4	×¨¿ÆÒ½Ôº	111.658947	40.829968	90200	471	150102
B0FFHJ7KF6	Ò©·¿	111.662923	40.829334	90601	471	150102
B0FFKET5X8	Ò©·¿	111.661796	40.829369	90601	471	150102
B01D702NXM	Ò½ÁÆ±£½¡ÓÃÆ·	111.662446	40.829755	90602	471	150102
B0HAJ754CL	Ò©·¿	111.734246	40.790381	90601	471	150105
B0FFG2TMZ3	Ò©·¿	111.663911	40.829264	90601	471	150102
B0FFHMV0IP	Ò©·¿	111.662726	40.82881	90601	471	150102
B0FFIK75NK	Ò½ÁÆ±£½¡·þÎñ³¡Ëù	111.659456	40.829874	90000	471	150102
B0FFI8B8W6	Ò½ÁÆ±£½¡ÓÃÆ·	111.659977	40.829847	90602	471	150102
B0FFKER1VE	Ò©·¿	111.662901	40.828619	90601	471	150102
B0FFG7TXZR	Ò©·¿	111.664387	40.834411	90601	471	150102
B0FFM8J0W9	Ò½ÁÆ±£½¡ÓÃÆ·	111.660083	40.829841	90602	471	150102
B0FFKOB4IB	Ò½ÁÆ±£½¡·þÎñ³¡Ëù	111.659446	40.829879	90000	471	150102
B0FFJ0806A	Ò½ÁÆ±£½¡ÓÃÆ·	111.662709	40.82925	90602	471	150102
B0FFIZT105	Ò½ÁÆ±£½¡ÓÃÆ·	111.663276	40.829326	90602	471	150102
B0FFIK7NDX	ÕïËù	111.661134	40.829316	90300	471	150102
B0FFK1UYYN	Ò½ÁÆ±£½¡ÓÃÆ·	111.659532	40.829867	90602	471	150102
B0FFKYLBX2	Ò½ÁÆ±£½¡ÓÃÆ·	111.66018	40.82979	90602	471	150102
B0G33U0HSA	Ò½ÁÆ±£½¡ÓÃÆ·	111.659642	40.829872	90602	471	150102
B01D701RA0	Ò½ÁÆ±£½¡ÓÃÆ·	111.659685	40.829859	90602	471	150102
B0FFKZNYQT	Ò½ÁÆ±£½¡ÓÃÆ·	111.658679	40.829962	90602	471	150102
B0FFMB3S51	Ò½ÁÆ±£½¡ÓÃÆ·	111.663944	40.834438	90602	471	150102
B0FFI8OPR0	ÕïËù	111.662408	40.828744	90300	471	150102
B0FFM3VYSV	Ò©·¿	111.666259	40.834364	90601	471	150102
B0FFJH5HRH	Ò½ÁÆ±£½¡·þÎñ³¡Ëù	111.659886	40.829096	90000	471	150102
B0FFG2TKPN	ÎÀÉúÔº	111.660101	40.833659	90102	471	150102
B0FFHP95HT	Ò©·¿	111.659643	40.829414	90601	471	150102
B0HDLPWER8	Ò½ÁÆ±£½¡ÓÃÆ·	111.664741	40.828605	90602	471	150102
B01D703DBP	Ò©·¿	111.662221	40.833298	90601	471	150102
B0H1UAV177	Ò½ÁÆ±£½¡ÓÃÆ·	111.66648	40.834038	90602	471	150102
B0FFIZVY81	Ò½ÁÆ±£½¡·þÎñ³¡Ëù	111.666801	40.834333	90000	471	150102
B01D70PEJZ	ÕïËù	111.665345	40.833118	90300	471	150102
B0FFMBHASP	ÕïËù	111.662499	40.827407	90300	471	150102
B0FFI8MMGG	ÕïËù	111.666685	40.834337	90300	471	150102
B0FFI8J27E	Ò½ÁÆ±£½¡ÓÃÆ·	111.66382	40.827378	90602	471	150102
B0GUNHI3DT	ÕïËù	111.663994	40.836023	90300	471	150102
B0FFKS8S36	Ò©·¿	111.666427	40.827101	90601	471	150102
B01D70PDVF	ÕïËù	111.66336	40.828621	90300	471	150102
B01D70P4BN	Ò©·¿	111.666717	40.834336	90601	471	150102
B01D70PDR4	ÕïËù	111.665096	40.834414	90300	471	150102
B0GDDARU7R	Ò½ÁÆ±£½¡·þÎñ³¡Ëù	111.733311	40.791913	90000	471	150105
B0HUCAVJZ8	Ò©·¿	111.730452	40.788508	90601	471	150105
B0HUUHSB0J	ÎÀÉúÔº	111.734089	40.790636	90102	471	150105
B0FFJTPAD9	Ò½ÁÆ±£½¡·þÎñ³¡Ëù	111.730046	40.789072	90000	471	150105
B0HUAU9KT2	Ò½ÁÆ±£½¡·þÎñ³¡Ëù	111.734053	40.790525	90000	471	150105
B0FFKGQ4B3	Ò©·¿	111.736736	40.794125	90601	471	150105
B0FFHN1ANM	ÕûÐÎÃÀÈÝ	111.734873	40.788962	90201	471	150105
B0GR0MVU9G	Ò©·¿	111.730468	40.788535	90601	471	150105
B0FFIRZCT2	Ò½ÁÆ±£½¡·þÎñ³¡Ëù	111.736621	40.794119	90000	471	150105
B0FFFYTY5H	×ÛºÏÒ½Ôº	111.737665	40.784114	90100	471	150105
B0FFLB10V9	Ò½ÁÆ±£½¡·þÎñ³¡Ëù	111.740309	40.78234	90000	471	150105
B0GU1L12PS	Ò©·¿	111.738671	40.782191	90601	471	150105
B0FFFYXNBE	Ò©·¿	111.740325	40.786019	90601	471	150105
B0FFK76VRX	¿ÚÇ»Ò½Ôº	111.737793	40.779951	90202	471	150105
B0H1X540BD	Ò©·¿	111.741207	40.777435	90601	471	150105
B0FFL0R6OE	Ò©·¿	111.740066	40.786561	90601	471	150105
B0GR07VPU2	Ò©·¿	111.739928	40.786643	90601	471	150105
B0HU9S4NAW	ÕïËù	111.740693	40.777381	90300	471	150105
B0G3A5EAW8	ÕïËù	111.744242	40.777412	90300	471	150105
B0G2JUHXNB	Ò©·¿	111.699544	40.825727	90601	471	150102
B0HBFZ0H8G	ÕïËù	111.706164	40.821057	90300	471	150105
B0FFHN7CWY	ÕïËù	111.697461	40.822508	90300	471	150102
B0HAXCMX8O	Ò½ÁÆ±£½¡·þÎñ³¡Ëù	111.701999	40.816845	90000	471	150105
B0G25X0IS4	Ò©·¿	111.698024	40.825293	90601	471	150102
B0GR0UX14Y	Ò©·¿	111.698832	40.825793	90601	471	150102
B0FFHOEYCP	Ò½ÁÆ±£½¡·þÎñ³¡Ëù	111.700703	40.82558	90000	471	150102
B0HDM7UZ6U	Ò©·¿	111.698748	40.825771	90601	471	150102
B0FFG2I9KQ	Ò½ÁÆ±£½¡·þÎñ³¡Ëù	111.69826	40.820645	90000	471	150102
B0FFLOYWK4	Ò½ÁÆ±£½¡·þÎñ³¡Ëù	111.69706	40.820312	90000	471	150102
B0HBRX6M0U	Ò©·¿	111.697065	40.818609	90601	471	150105
B0FFMH09O3	ÕïËù	111.697171	40.820347	90300	471	150102
B01D70P6MU	ÕïËù	111.701185	40.820199	90300	471	150105
B0G3ZBLM6R	ÕïËù	111.697019	40.820309	90300	471	150102
B0FFK94SZ5	Ò½ÁÆ±£½¡·þÎñ³¡Ëù	111.698563	40.825448	90000	471	150102
B0HUXCLGNP	Ò©·¿	111.699128	40.825703	90601	471	150102
B01D70RGFY	ÕïËù	111.702798	40.816821	90300	471	150105
B01D70PF81	ÕïËù	111.700717	40.81883	90300	471	150105
B0FFMAXENA	ÕïËù	111.706038	40.818796	90300	471	150105
B01D70PFCR	ÕïËù	111.705873	40.818756	90300	471	150105
B0FFG2TPZB	Ò©·¿	111.699428	40.821177	90601	471	150102
B0FFK8G1PR	ÕïËù	111.699431	40.821039	90300	471	150102
B0FFI9OOP2	Ò©·¿	111.698601	40.823571	90601	471	150102
B0FFL4QL30	Ò©·¿	111.705776	40.822497	90601	471	150105
B0G1CMQ90T	ÕûÐÎÃÀÈÝ	111.701927	40.816884	90201	471	150105
B0FFMEAPOQ	Ò©·¿	111.704662	40.822146	90601	471	150105
B0FFI9N8Z1	³èÎïÕïËù	111.704748	40.822228	90701	471	150105
B0G1AX1SZ2	ÕïËù	111.698696	40.820793	90300	471	150102
B0HDCHKAQ7	Ò½ÁÆ±£½¡ÓÃÆ·	111.701886	40.824386	90602	471	150105
B0FFK7MILK	Ò½ÁÆ±£½¡·þÎñ³¡Ëù	111.698274	40.820616	90000	471	150102
B0FFIZY32K	ÕïËù	111.706354	40.821903	90300	471	150105
B0GKRN5RP1	ÕïËù	111.698338	40.823519	90300	471	150102
B01D70PEGH	ÕïËù	111.69745	40.822505	90300	471	150102
B01D702ZBU	ÕïËù	111.701185	40.820199	90300	471	150105
B0FFIA02BE	Ò½ÁÆ±£½¡ÓÃÆ·	111.706755	40.818968	90602	471	150105
B0H6HXM3AK	Ò½ÁÆ±£½¡·þÎñ³¡Ëù	111.69753	40.820436	90000	471	150102
B0H6S4VUFJ	Ò½ÁÆ±£½¡·þÎñ³¡Ëù	111.696911	40.818823	90000	471	150105
B01D70106B	×ÛºÏÒ½Ôº	111.697089	40.820986	90100	471	150102
B0FFF2NAK2	¿ÚÇ»Ò½Ôº	111.703272	40.82141	90202	471	150105
B01D700FC4	Ò©·¿	111.701971	40.821207	90601	471	150105
B01D701LVB	Ò©·¿	111.701835	40.823096	90601	471	150102
B0FFIP3IX5	×ÛºÏÒ½Ôº	111.70406	40.822592	90100	471	150105
B0FFMC00P8	×ÛºÏÒ½Ôº	111.703097	40.822477	90100	471	150105
B0H6G6ULZB	Ò½ÁÆ±£½¡ÓÃÆ·	111.701662	40.821538	90602	471	150102
B0HD9X2GRN	Ò½ÁÆ±£½¡ÓÃÆ·	111.701635	40.821531	90602	471	150102
B0FFK8ZNV0	Ò½ÁÆ±£½¡·þÎñ³¡Ëù	111.701956	40.821211	90000	471	150105
B01D701UFD	Ò½ÁÆ±£½¡·þÎñ³¡Ëù	111.701804	40.821172	90000	471	150105
B0G2UH4AGN	Ò©·¿	111.703635	40.822063	90601	471	150105
B0FFJ2UM5I	×ÛºÏÒ½Ôº	111.696955	40.821756	90100	471	150102
B0HD1Z31VR	Ò½ÁÆ±£½¡ÓÃÆ·	111.701676	40.821738	90602	471	150102
B0FFFY4H6K	Ò©·¿	111.704546	40.821666	90601	471	150105
B0FFIZLWW6	Ò©·¿	111.699444	40.821158	90601	471	150102
B0G3UHZD1H	¿ÚÇ»Ò½Ôº	111.7024	40.823301	90202	471	150105
B0FFKJBIUA	×ÛºÏÒ½Ôº	111.69722	40.820801	90100	471	150102
B0FFJCXLYU	Ò©·¿	111.699172	40.822335	90601	471	150102
B0FFLOLGQZ	Ò©·¿	111.699159	40.822287	90601	471	150102
B0FFKJBIW8	Ò½ÁÆ±£½¡ÓÃÆ·	111.700592	40.820868	90602	471	150105
B0FFF04KMP	ÎÀÉúÔº|Ò½ÁÆ±£½¡·þÎñ	111.702429	40.823213	090102|090300	471	150105
B0HDXU9YQT	ÕïËù	111.701891	40.823222	90300	471	150102
B01D70PGHU	×¨¿ÆÒ½Ôº	111.703772	40.822523	90200	471	150105
B0FFJ000NX	Ò©·¿	111.705076	40.822384	90601	471	150105
B01D701JUC	Ò©·¿	111.697986	40.820574	90601	471	150102
B0FFG096MI	Ò½ÁÆ±£½¡·þÎñ³¡Ëù	111.706358	40.81857	90000	471	150105
B0FFJS7MOQ	Ò½ÁÆ±£½¡·þÎñ³¡Ëù	111.704536	40.821657	90000	471	150105
B01D701SB0	Ò½ÁÆ±£½¡ÓÃÆ·	111.697727	40.820505	90602	471	150102
B0GRHKOO1Q	ÕïËù	111.699312	40.825922	90300	471	150102
B0HRTZ5X4R	Ò½ÁÆ±£½¡ÓÃÆ·	111.706085	40.818499	90602	471	150105
B01D70PESI	ÕïËù	111.699309	40.820937	90300	471	150102
B0HAX7P2U7	Ò½ÁÆ±£½¡ÓÃÆ·	111.698326	40.825655	90602	471	150102
B0HUMCVIFS	Ò½ÁÆ±£½¡·þÎñ³¡Ëù	111.704087	40.816917	90000	471	150105
B0GRUH5J1H	Ò½ÁÆ±£½¡ÓÃÆ·	111.697188	40.818428	90602	471	150105
B0GU3LKNU9	Ò½ÁÆ±£½¡·þÎñ³¡Ëù	111.69757	40.826019	90000	471	150102
B0G0KPSC1F	Ò½ÁÆ±£½¡ÓÃÆ·	111.698691	40.825483	90602	471	150102
B0FFMD8OWU	Ò½ÁÆ±£½¡ÓÃÆ·	111.698507	40.825433	90602	471	150102
B0G064MQS1	Ò½ÁÆ±£½¡·þÎñ³¡Ëù	111.698884	40.825807	90000	471	150102
B0G2JUHIPO	Ò½ÁÆ±£½¡ÓÃÆ·	111.698967	40.825558	90602	471	150102
B0FFMC6GEG	ÎÀÉúÔº	111.70585	40.820656	90102	471	150105
B0FFIKBS6V	¾«Éñ²¡Ò½Ôº	111.697384	40.82041	90210	471	150102
B01D70PEKU	ÕïËù	111.703647	40.816866	90300	471	150105
B0FFL289SL	ÕïËù	111.78922	40.645712	90300	471	150105
B0FFL2EV1K	ÕïËù	111.967991	40.963311	90300	471	150102
B0G3XADKEV	Ò½ÁÆ±£½¡·þÎñ³¡Ëù	111.686818	40.533153	90000	471	150121
B0FFH0D7TG	ÕïËù	111.135549	40.71556	90300	471	150121
B0HU6Z1ZRW	Ò©·¿	111.130399	40.712089	90601	471	150121
B0H1HCU9HX	×¨¿ÆÒ½Ôº	111.134	40.71431	90200	471	150121
B0FFH0GCLG	Ò©·¿	111.132554	40.71489	90601	471	150121
B01D70397Y	Ò©·¿	111.133696	40.714857	90601	471	150121
B01D7037U0	ÊÞÒ½Õ¾	111.132404	40.714474	90702	471	150121
B0FFI94NYY	Ò©·¿	111.133854	40.714897	90601	471	150121
B0FFG0930Q	Ò©·¿	111.133516	40.715683	90601	471	150121
B0FFI93YWA	ÕïËù	111.131898	40.714681	90300	471	150121
B0FFIDAUVD	Ò©·¿	111.134411	40.715399	90601	471	150121
B0G3HZ6FPH	Ò½ÁÆ±£½¡ÓÃÆ·	111.132174	40.714769	90602	471	150121
B0FFIZGWGG	Ò©·¿	111.135879	40.715222	90601	471	150121
B01D7037TY	ÊÞÒ½Õ¾	111.131941	40.714364	90702	471	150121
B0FFG63TYW	Ò©·¿	111.133899	40.716221	90601	471	150121
B0FFL64ZZ7	Ò½ÁÆ±£½¡ÓÃÆ·	111.1337	40.714858	90602	471	150121
B0FFHI93UL	Ò½ÁÆ±£½¡·þÎñ³¡Ëù	111.130164	40.712901	90000	471	150121
B0FFIZG6LI	Ò½ÁÆ±£½¡·þÎñ³¡Ëù	111.132433	40.714852	90000	471	150121
B0FFI94MLE	Ò½ÁÆ±£½¡·þÎñ³¡Ëù	111.134151	40.713341	90000	471	150121
B0FFFY0ZGS	ÕïËù	111.12965	40.716049	90300	471	150121
B0FFI93N3A	¿ÚÇ»Ò½Ôº	111.131738	40.71432	90202	471	150121
B0FFFYVN9A	Ò½ÁÆ±£½¡ÓÃÆ·	111.13015	40.71292	90602	471	150121
B01D701DSL	¸¾¿ÆÒ½Ôº	111.441174	41.094257	90209	471	150125
B0FFI6OA6F	Ò©·¿	111.445464	41.092629	90601	471	150125
B0FFI7K8FZ	ÕïËù	111.44574	41.092699	90300	471	150125
B0FFKRDVFV	Ò½ÁÆ±£½¡·þÎñ³¡Ëù	111.445613	41.08972	90000	471	150125
B0FFMC3HQD	Ò½ÁÆ±£½¡ÓÃÆ·	111.444797	41.08939	90602	471	150125
B0FFF2FBXS	¼²²¡Ô¤·À	111.444497	41.09467	90500	471	150125
B0FFKPZQG7	Ò©·¿	111.445926	41.087773	90601	471	150125
B0GRRZJ1OD	Ò½ÁÆ±£½¡·þÎñ³¡Ëù	111.445124	41.089028	90000	471	150125
B0FFID9JQ4	Ò©·¿	111.778788	40.481181	90601	471	150123
B0FFKPCMVJ	Ò©·¿	111.778882	40.481329	90601	471	150123
B0G14NBRHK	×ÛºÏÒ½Ôº	111.777748	40.48663	90100	471	150123
B01D70OWY1	Ò©·¿	111.779476	40.480716	90601	471	150123
B0G2Y9T9CD	Ò©·¿	111.780351	40.478871	90601	471	150123
B0FFJ038IG	Ò©·¿	111.780343	40.478732	90601	471	150123
B0HUV94QMX	Ò©·¿	111.779191	40.479053	90601	471	150123
B0HARY27B1	Ò©·¿	111.780402	40.47854	90601	471	150123
B0G12KIXVT	ÕïËù	111.318348	40.417792	90300	471	150122
B0G2OCHFMP	Ò½ÁÆ±£½¡·þÎñ³¡Ëù	111.778985	40.482067	90000	471	150123
B0FFJ062J9	Ò©·¿	111.778996	40.480672	90601	471	150123
B0FFI9EG51	Ò©·¿	111.780567	40.478017	90601	471	150123
B0FFKQNIF9	ÎÀÉúÔº	111.778696	40.480559	90102	471	150123
B0FFFYGBML	Ò©·¿	111.778435	40.48367	90601	471	150123
B0FFMCPV61	Ò©·¿	111.776984	40.478572	90601	471	150123
B0G2Y9QYB9	ÕïËù	111.780703	40.477595	90300	471	150123
B01D70OZO0	Ò©·¿	111.778933	40.480968	90601	471	150123
B0FFJ062JJ	¿ÚÇ»Ò½Ôº	111.777427	40.480685	90202	471	150123
B0G3178D2T	×ÛºÏÒ½Ôº	111.641767	39.924933	90100	471	150124
B0FFJFS7MI	×ÛºÏÒ½Ôº	111.641507	39.924988	90100	471	150124
B0HGN9MGTV	Ò©·¿	111.645002	39.923971	90601	471	150124
B0HD39R8C8	ÕïËù	111.641523	39.924658	90300	471	150124
B0G3US123P	Ò½ÁÆ±£½¡·þÎñ³¡Ëù	111.644954	39.923682	90000	471	150124
B0HBBX5NUB	Ò©·¿	111.688664	40.716455	90601	471	150104
B0H1CA4IVS	ÕïËù	111.689646	40.716791	90300	471	150104
B0HGTN8U51	Ò©·¿	111.652423	40.763595	90601	471	150104
B0G0CPSZLQ	Ò©·¿	111.653801	40.763495	90601	471	150104
B0FFJZRYPH	¹Ç¿ÆÒ½Ôº	111.651287	40.762972	90206	471	150104
B0HGNCN1J8	Ò©·¿	111.652655	40.763343	90601	471	150104
B0GKJHZMA0	Ò©·¿	111.654886	40.763829	90601	471	150104
B0FFLD1V7K	Ò©·¿	111.655352	40.764272	90601	471	150104
B0GD5L4DFS	Ò©·¿	111.655946	40.764304	90601	471	150104
B0FFKGC2UC	Ò©·¿	111.656531	40.764279	90601	471	150104
B0FFM0V0CH	ÎÀÉúÔº	111.648154	40.764001	90102	471	150104
B0FFJP7FF0	ÕïËù	111.65546	40.764301	90300	471	150104
B0FFJRW8E2	ÕïËù	111.648525	40.764062	90300	471	150104
B01D70104C	ÄÔ¿ÆÒ½Ôº	111.679941	40.788976	90208	471	150104
B0FFHOGIOR	Ò½ÁÆ±£½¡·þÎñ³¡Ëù	111.681381	40.79215	90000	471	150105
B01D701OOX	ÕïËù	111.680835	40.788165	90300	471	150105
B0FFLFCCM2	¿ÚÇ»Ò½Ôº	111.680482	40.792207	90202	471	150105
B0FFKK0FRX	ÕïËù	111.683549	40.791782	90300	471	150105
B0FFKZ3GOM	Ò©·¿	111.686114	40.791587	90601	471	150105
B0GR0MUDOL	Ò©·¿	111.685846	40.792158	90601	471	150105
B0FFIZKWWW	Ò½ÁÆ±£½¡ÓÃÆ·	111.679468	40.790763	90602	471	150105
B0GUM18ZFI	³èÎïÕïËù	111.679382	40.790626	90701	471	150104
B0FFH3ND23	Ò©·¿	111.679473	40.792148	90601	471	150104
B0HAMY25NV	Ò½ÁÆ±£½¡ÓÃÆ·	111.679438	40.790166	90602	471	150104
B0GU1L0GU7	Ò©·¿	111.67719	40.79141	90601	471	150104
B0FFG66E6L	Ò½ÁÆ±£½¡·þÎñ³¡Ëù	111.685558	40.792856	90000	471	150105
B0FFJ02JCG	Ò©·¿	111.679726	40.789423	90601	471	150104
B0HUVO63LW	Ò©·¿	111.68084	40.788112	90601	471	150105
B0FFI0DGFF	ÕïËù	111.6861	40.792043	90300	471	150105
B0FFL1OFDW	Ò©·¿	111.676915	40.79126	90601	471	150104
B0FFKEW6K5	Ò½ÁÆ±£½¡·þÎñ³¡Ëù	111.682335	40.794879	90000	471	150105
B0FFGXM81L	ÕïËù	111.686123	40.791564	90300	471	150105
B0FFF40TVY	Ò©·¿	111.68482	40.788371	90601	471	150105
B0FFG2TKP8	ÕïËù	111.679464	40.790292	90300	471	150104
B0HGJNGFBV	Ò©·¿	111.681992	40.793953	90601	471	150105
B0FFHN6RND	¿ÚÇ»Ò½Ôº	111.678334	40.791958	90202	471	150104
B0FFKJBJYX	Ò©·¿	111.680567	40.796024	90601	471	150105
B0FFLARPD1	Ò½ÁÆ±£½¡·þÎñ³¡Ëù	111.686746	40.79238	90000	471	150105
B0HBBX76OI	¿ÚÇ»Ò½Ôº	111.682465	40.787866	90202	471	150105
B0FFJ42GXB	Ò½ÁÆ±£½¡·þÎñ³¡Ëù	111.682068	40.793403	90000	471	150105
B0FFL7KZZQ	ÕïËù	111.677194	40.791389	90300	471	150104
B0G31ZX5ZY	Ò½ÁÆ±£½¡·þÎñ³¡Ëù	111.682148	40.787815	90000	471	150105
B01D70QWFU	ÕïËù	111.680381	40.792602	90300	471	150105
B0FFKKVR7W	ÕïËù	111.681049	40.788028	90300	471	150105
B01D70RI5T	ÕïËù	111.684543	40.788224	90300	471	150105
B0FFGCRFWU	ÕïËù	111.678396	40.791971	90300	471	150104
B0FFGSIPQM	Ò½ÁÆ±£½¡·þÎñ³¡Ëù	111.685041	40.788246	90000	471	150105
B0FFJ02JKY	ÕïËù	111.685162	40.788438	90300	471	150105
B0GK27ISBZ	Ò©·¿	111.679222	40.787145	90601	471	150104
B0FFJ065NZ	Ò½ÁÆ±£½¡ÓÃÆ·	111.6814	40.787615	90602	471	150105
B0HDACXJWT	Ò©·¿	111.677839	40.795868	90601	471	150104
B0FFHN6RN3	ÕïËù	111.679975	40.788844	90300	471	150104
B01D70PZKT	ÕïËù	111.684561	40.788228	90300	471	150105
B0FFL13EJR	Ò©·¿	111.678116	40.786896	90601	471	150104
B0GR5O3F1S	Ò½ÁÆ±£½¡·þÎñ³¡Ëù	111.677887	40.796228	90000	471	150104
B0FFK825R1	Ò½ÁÆ±£½¡·þÎñ³¡Ëù	111.677975	40.786877	90000	471	150104
B01D70QKI5	ÕïËù	111.677946	40.786868	90300	471	150104
B0FFH0H78N	ÎÀÉúÔº|Ò½ÁÆ±£½¡·þÎñ	111.46476	40.488628	090102|090300	471	150122
B0G0ASTW5W	Ò½ÁÆ±£½¡·þÎñ³¡Ëù	111.711463	40.737661	90000	471	150104
B0G04B4PC0	Ò©·¿	111.581132	40.772002	90601	471	150121
B0FFICFO9V	Ò©·¿	111.579125	40.769155	90601	471	150121
B0FFJCVVB5	Ò©·¿	111.578009	40.768371	90601	471	150121
B0FFKN1TLL	Ò©·¿	111.577758	40.767326	90601	471	150121
B0H1SSJ2UE	ÕïËù	111.577414	40.767892	90300	471	150121
B01D70RC4N	ÕïËù	111.577016	40.767538	90300	471	150121
B01D70QFYE	ÕïËù	111.383531	40.082177	90300	471	150124
B01D701074	×ÛºÏÒ½Ôº	111.969741	40.756563	90100	471	150105
B0GUUNZF5M	Ò½ÁÆ±£½¡·þÎñ³¡Ëù	111.971999	40.750717	90000	471	150105
B0FFKQNFTL	Ò©·¿	111.97161	40.75221	90601	471	150105
B0GUS7N801	ÕïËù	111.971737	40.751694	90300	471	150105
B0G2SLK542	Ò©·¿	111.972053	40.750585	90601	471	150105
B0G2GKK3LP	ÕïËù	111.97182	40.751357	90300	471	150105
B0GRG9PNEV	ÕïËù	111.971786	40.752751	90300	471	150105
B0FFJCIV6H	ÕïËù	111.97207	40.750505	90300	471	150105
B0G16D12WI	Ò©·¿	111.970466	40.753677	90601	471	150105
B0GRVRTC9O	Ò½ÁÆ±£½¡·þÎñ³¡Ëù	111.970718	40.753685	90000	471	150105
B0FFKP1T7G	ÕïËù	111.970571	40.754284	90300	471	150105
B01D70RIKK	Ò©·¿	111.970619	40.75409	90601	471	150105
B0FFKPCPB1	ÎÀÉúÔº	111.970787	40.756788	90102	471	150105
B0G3X5DTSV	Ò½ÁÆ±£½¡·þÎñ³¡Ëù	111.750602	40.69819	90000	471	150105
B0FFKZ9TUT	ÕïËù	111.75071	40.69788	90300	471	150105
B0HB11HOOE	ÕïËù	111.747851	40.698069	90300	471	150105
B01D70P9YP	ÕïËù	111.799039	40.439412	90300	471	150123
B0FFMDSKKM	×ÛºÏÒ½Ôº	111.60998	40.802375	90100	471	150103
B01D70P3NM	×ÛºÏÒ½Ôº	111.614231	40.803508	90100	471	150103
B0G2YDQUTK	Ò©·¿	111.614567	40.802397	90601	471	150103
B0G3UA0D3A	ÕïËù	111.611509	40.80008	90300	471	150103
B0FFGSFPSY	×ÛºÏÒ½Ôº	111.614199	40.803598	90100	471	150103
B0G0KSTE78	Ò©·¿	111.615837	40.804174	90601	471	150103
B0FFHE9UVJ	¼²²¡Ô¤·À	111.609117	40.802513	90500	471	150103
B01D702B4Y	ÕïËù	111.611558	40.800098	90300	471	150103
B0FFM4X1Z6	ÕïËù	111.61625	40.800968	90300	471	150103
B0FFIWENTK	ÎÀÉúÔº	111.608857	40.802657	90102	471	150103
B01D70OWTY	ÊÞÒ½Õ¾	111.613655	40.025512	90702	471	150124
B01D70OZJR	Ò©·¿	111.355506	40.221409	90601	471	150122
B0FFF0537J	ÕïËù	111.356231	40.221501	90300	471	150122
B0FFHR1DK0	Ò©·¿	111.551111	40.783406	90601	471	150121
B0FFGSTX7L	ÕïËù	111.551546	40.782721	90300	471	150121
B0FFKBBGHR	Ò©·¿	111.549399	40.780739	90601	471	150121
B0FFJ6MHUP	Ò½ÁÆ±£½¡·þÎñ³¡Ëù	111.549958	40.781112	90000	471	150121
B0FFM9ITQZ	Ò©·¿	111.548825	40.780293	90601	471	150121
B0GR0MV74S	Ò©·¿	111.549342	40.779683	90601	471	150121
B0G3F7LRJJ	Ò©·¿	111.549139	40.779711	90601	471	150121
B0FFJ1SUMS	ÕïËù	111.548374	40.780121	90300	471	150121
B0FFKBD8GD	Ò©·¿	111.54742	40.77921	90601	471	150121
B0FFKBD8G4	Ò©·¿	111.547609	40.778925	90601	471	150121
B0FFJ1SULJ	Ò½ÁÆ±£½¡ÓÃÆ·	111.548842	40.779442	90602	471	150121
B0FFKG28P6	Ò©·¿	111.555857	40.785937	90601	471	150121
B0FFJ1SUMZ	Ò½ÁÆ±£½¡ÓÃÆ·	111.54947	40.779251	90602	471	150121
B0FFKCIMEZ	ÎÀÉúÔº	111.556144	40.786172	90102	471	150121
B0FFI8QZYQ	Ò©·¿	111.681965	40.872336	90601	471	150102
B0FFJWYK9O	Ò©·¿	111.682111	40.870663	90601	471	150102
B0FFLAFXSN	Ò½ÁÆ±£½¡ÓÃÆ·	111.681192	40.871475	90602	471	150102
B01D70OWB1	Ò©·¿	111.682485	40.870054	90601	471	150102
B0FFKCXHCH	ÕïËù	111.683449	40.871412	90300	471	150102
B0FFKMPZH2	¿ÚÇ»Ò½Ôº	111.683259	40.870241	90202	471	150102
B0FFH1TCSR	Ò©·¿	111.681462	40.874257	90601	471	150102
B0FFHICRCR	ÕïËù	111.68246	40.870043	90300	471	150102
B0FFKMPZH0	ÕïËù	111.682965	40.870166	90300	471	150102
B0G0SX3JCD	ÕïËù	111.684561	40.871822	90300	471	150102
B0HBOKHZ9O	Ò©·¿	111.681247	40.874748	90601	471	150102
B0FFL1E5TN	ÕïËù	111.683748	40.870212	90300	471	150102
B0G24PBRBY	ÕïËù	111.681555	40.873909	90300	471	150102
B01D70PADK	Ò©·¿	111.682122	40.87059	90601	471	150102
B0GUCS6AKT	ÕïËù	111.684756	40.870152	90300	471	150102
B01D70P9FE	Ò©·¿	111.681481	40.87419	90601	471	150102
B0H1OMQN4F	Ò©·¿	111.686861	40.869982	90601	471	150102
B0HB3B6H1P	Ò©·¿	111.684368	40.867501	90601	471	150102
B01D70RBHD	Ò©·¿	111.68639	40.86884	90601	471	150102
B01D70OZE6	ÕïËù	111.681706	40.870685	90300	471	150102
B0GKM6M19F	ÕïËù	111.680363	40.876051	90300	471	150102
B01D70P967	ÕïËù	111.680222	40.876002	90300	471	150102
B01D70RBKV	ÕïËù	111.685985	40.868214	90300	471	150102
B01D70QKFV	ÕïËù	111.668102	40.843267	90300	471	150102
B01D70105A	×ÛºÏÒ½Ôº	111.671487	40.836976	90100	471	150102
B0FFHFE81P	×ÛºÏÒ½Ôº	111.674248	40.84255	90100	471	150102
B01D701MZP	Ò©·¿	111.671535	40.842257	90601	471	150102
B0FFKDX4KU	Èý¼¶¼×µÈÒ½Ôº	111.675346	40.843154	90101	471	150102
B0GK0M9WWO	Ò©·¿	111.671405	40.842181	90601	471	150102
B01D703BZQ	Ò©·¿	111.675649	40.842841	90601	471	150102
B0GKF7NLDB	Ò½ÁÆ±£½¡ÓÃÆ·	111.671166	40.841675	90602	471	150102
B0G1FUOVVM	ÕïËù	111.767112	40.694636	90300	471	150105
B0FFM3VRE0	Ò©·¿	111.671002	40.843178	90601	471	150102
B0HU5UMUYT	Ò½ÁÆ±£½¡·þÎñ³¡Ëù	111.671367	40.842662	90000	471	150102
B01D70PDCS	ÕïËù	111.675729	40.84285	90300	471	150102
B01D70PD4U	Ò½ÁÆ±£½¡ÓÃÆ·	111.672519	40.838202	90602	471	150102
B01D70QW76	Ò©·¿	111.674939	40.842756	90601	471	150102
B0FFFPUUUY	Ò©·¿	111.668342	40.84198	90601	471	150102
B0H14SSTL8	ÕïËù	111.670917	40.843237	90300	471	150102
B0FFG2TFBQ	¹Ç¿ÆÒ½Ôº	111.671066	40.843648	90206	471	150102
B0FFI8P09J	¿ÚÇ»Ò½Ôº	111.669009	40.83998	90202	471	150102
B0G0N5XQ1L	Ò½ÁÆ±£½¡·þÎñ³¡Ëù	111.673895	40.842578	90000	471	150102
B0FFF6ELIV	ÕïËù	111.671011	40.843158	90300	471	150102
B0G0K1VLU4	Ò½ÁÆ±£½¡·þÎñ³¡Ëù	111.668658	40.840871	90000	471	150102
B0FFGQGD9T	Ò©·¿	111.668291	40.84396	90601	471	150102
B0G0G5J5Z1	Ò©·¿	111.668284	40.843969	90601	471	150102
B01D70PGUL	Ò©·¿	111.668405	40.843248	90601	471	150102
B0HUU5R71N	ÕïËù	111.668681	40.84091	90300	471	150102
B01D703BZR	Ò©·¿	111.676739	40.842982	90601	471	150102
B0FFJY9JRV	ÑÛ¿ÆÒ½Ôº	111.669191	40.838929	90203	471	150102
B0FFHPN4CP	Ò©·¿	111.667902	40.83944	90601	471	150102
B0FFL3R441	Ò©·¿	111.676783	40.842991	90601	471	150102
B0FFIZGMY8	Ò½ÁÆ±£½¡ÓÃÆ·	111.667721	40.841388	90602	471	150102
B0FFHIXJV6	Ò½ÁÆ±£½¡·þÎñ³¡Ëù	111.668069	40.843374	90000	471	150102
B0FFG6452L	ÕïËù	111.668342	40.841918	90300	471	150102
B0G397PZ6F	Ò©·¿	111.667902	40.83944	90601	471	150102
B0G3ZMNRLN	ÕïËù	111.668102	40.843267	90300	471	150102
B0H1PUQ4AA	Ò½ÁÆ±£½¡ÓÃÆ·	111.666932	40.841487	90602	471	150102
B0FFIZT1AM	Ò½ÁÆ±£½¡·þÎñ³¡Ëù	111.668614	40.842238	90000	471	150102
B01D70PFFY	ÕïËù	111.670174	40.839886	90300	471	150102
B0FFMA28U8	Ò½ÁÆ±£½¡ÓÃÆ·	111.667885	40.844815	90602	471	150102
B01D70PG3Y	ÕïËù	111.668713	40.841513	90300	471	150102
B01D7028PX	Ò©·¿	111.670123	40.837244	90601	471	150102
B01D703BHC	ÎÀÉúÔº	111.668571	40.844199	90102	471	150102
B01D70P6UA	ÕïËù	111.667802	40.839424	90300	471	150102
B0FFMC62K1	ÎÀÉúÔº	111.190741	40.576909	90102	471	150121
B0G31AWYIM	Ò©·¿	111.22699	40.263876	90601	471	150122
B0FFKO7OND	Ò©·¿	111.227679	40.266566	90601	471	150122
B0FFKO1TCK	ÎÀÉúÔº	111.227679	40.266566	90102	471	150122
B0FFKPTYEM	ÕïËù	111.885409	40.878988	90300	471	150105
B0FFKQAH8C	×ÛºÏÒ½Ôº	111.794124	40.492531	90100	471	150123
B01D70OX1O	Ò©·¿	111.794951	40.496492	90601	471	150123
B0GDXASBLQ	Ò©·¿	111.796589	40.491558	90601	471	150123
B0FFH1DZWK	ÕïËù	111.793807	40.492378	90300	471	150123
B0FFI9PG5U	Ò©·¿	111.796408	40.489412	90601	471	150123
B0FFI9PGDQ	ÕïËù	111.795955	40.493183	90300	471	150123
B01D70OZON	ÎÀÉúÔº	111.796797	40.490875	90102	471	150123
B0FFKDWP42	Ò©·¿	111.510716	40.780294	90601	471	150121
B0FFIZ5X50	Ò©·¿	111.516634	40.778187	90601	471	150121
B0FFL394ZP	ÕïËù	111.399809	40.428259	90300	471	150122
B01D7020J3	×ÛºÏÒ½Ôº	111.970337	40.757054	90100	471	150105
B0G3AHEGEU	ÕïËù	111.971027	40.75973	90300	471	150105
B0G04H8AAQ	¶¯ÎïÒ½ÁÆ³¡Ëù	111.971331	40.759836	90700	471	150105
B0FFKJTW2B	ÎÀÉúÔº	111.970801	40.756879	90102	471	150105
B0FFJ01NSU	Ò½ÁÆ±£½¡ÓÃÆ·	111.651309	40.842969	90602	471	150103
B0G2BZA2ZT	Ò½ÁÆ±£½¡ÓÃÆ·	111.651287	40.84305	90602	471	150103
B01D70QFVL	ÎÀÉúÔº	111.653163	40.840098	90102	471	150102
B0FFI8P8ER	Ò©·¿	111.650857	40.846148	90601	471	150102
B0FFJ01NSO	¿ÚÇ»Ò½Ôº	111.650814	40.846227	90202	471	150102
B0FFKHFW8Q	Ò©·¿	111.647054	40.839088	90601	471	150103
B0HDGMMV58	Ò©·¿	111.647306	40.838709	90601	471	150103
B0FFI8P7XK	Ò©·¿	111.654128	40.846542	90601	471	150102
B0FFI8P7H6	Ò©·¿	111.650962	40.84679	90601	471	150102
B01D702C6H	ÎÀÉúÔº	111.647243	40.838819	90102	471	150103
B0FFKKZLQQ	³èÎïÕïËù	111.650982	40.845797	90701	471	150102
B0FFMB38B3	ÕïËù	111.652517	40.836877	90300	471	150103
B0FFKQELZA	ÎÀÉúÔº	111.647243	40.838848	90102	471	150103
B0FFGH3Y2F	Ò½ÁÆ±£½¡·þÎñ³¡Ëù	111.778548	40.832774	90000	471	150105
B0G1UZPPWJ	Ò©·¿	111.78315	40.834846	90601	471	150105
B0FFMEL6DV	¿ÚÇ»Ò½Ôº	111.778488	40.832865	90202	471	150105
B0HUKB5ODH	Ò½ÁÆ±£½¡·þÎñ³¡Ëù	111.778848	40.832995	90000	471	150105
B0FFG7IGZ4	Ò©·¿	111.783863	40.834993	90601	471	150105
B0HDL7XKC6	Ò©·¿	111.784095	40.835077	90601	471	150105
B0G3VPC5DG	Ò©·¿	111.784262	40.835979	90601	471	150105
B0G2L5K2C8	ÕïËù	111.783683	40.834948	90300	471	150105
B0GK1GV7TZ	ÕïËù	111.783808	40.834979	90300	471	150105
B0G0P9I122	¿ÚÇ»Ò½Ôº	111.784809	40.835226	90202	471	150105
B0GKJC03PL	Ò©·¿	111.783855	40.835869	90601	471	150105
B0FFIZL8J0	Ò½ÁÆ±£½¡ÓÃÆ·	111.777044	40.833511	90602	471	150105
B0FFLNR8N1	¿ÚÇ»Ò½Ôº	111.784528	40.836079	90202	471	150105
B0FFI9PFWX	Ò©·¿	111.785412	40.836672	90601	471	150105
B0GKVZ1WQN	Ò½ÁÆ±£½¡·þÎñ³¡Ëù	111.785309	40.836122	90000	471	150105
B0FFG2U0O5	Ò©·¿	111.67425	40.862784	90601	471	150102
B0FFKEAMEX	Ò©·¿	111.67009	40.85918	90601	471	150102
B0GR07XO5M	Ò©·¿	111.670817	40.859204	90601	471	150102
B0HGDH6YEB	Ò©·¿	111.669143	40.859326	90601	471	150102
B0FFKGLL19	Ò½ÁÆ±£½¡·þÎñ³¡Ëù	111.670564	40.859241	90000	471	150102
B0FFG2U0MK	ÕïËù	111.669971	40.859508	90300	471	150102
B0FFI7DAJS	ÕïËù	111.67089	40.859663	90300	471	150102
B0HGDH8FGV	ÕïËù	111.6691	40.859318	90300	471	150102
B0H14DS8TX	ÕïËù	111.669077	40.859312	90300	471	150102
B0FFJ3XK6I	¼²²¡Ô¤·À	111.670741	40.85978	90500	471	150102
B0GRHPRFVE	Ò½ÁÆ±£½¡·þÎñ³¡Ëù	111.675539	40.859028	90000	471	150102
B0GRCOEABC	ÕïËù	111.675544	40.858984	90300	471	150102
B0H6LCEPTE	Ò©·¿	111.667702	40.858867	90601	471	150102
B0HD1K1V5B	ÕïËù	111.389098	40.443977	90300	471	150122
B0HATO1783	ÕïËù	111.388808	40.439477	90300	471	150122
B0FFMA324Q	ÕïËù	111.64128	40.851617	90300	471	150103
B0FFI8QU8X	Ò½ÁÆ±£½¡·þÎñ³¡Ëù	111.641911	40.851762	90000	471	150103
B0FFKG5LKB	Ò©·¿	111.637339	40.849292	90601	471	150103
B0G246CIUC	¿ÚÇ»Ò½Ôº	111.637339	40.849292	90202	471	150103
B0FFG9N6RD	ÕïËù	111.59153	40.821953	90300	471	150103
B0FFG9H9HS	ÕïËù	111.591934	40.822299	90300	471	150103
B0FFHD05QS	Èý¼¶¼×µÈÒ½Ôº	111.78897	40.800569	90101	471	150105
B0FFGZE86V	×ÛºÏÒ½Ôº	111.78897	40.800569	90100	471	150105
B01D70PAVF	Ò©·¿	111.796536	40.798128	90601	471	150105
B0HGVOSMVJ	Ò©·¿	111.79418	40.803822	90601	471	150105
B0FFJ2G61Q	Ò©·¿	111.796355	40.79814	90601	471	150105
B01D70PFLE	¿ÚÇ»Ò½Ôº	111.698747	40.829156	90202	471	150102
B01D70P6J3	¿ÚÇ»Ò½Ôº	111.706314	40.829798	90202	471	150105
B0FFI6DF78	Ò½ÁÆ±£½¡ÓÃÆ·	111.697211	40.82746	90602	471	150102
B01D70RA2E	ÕïËù	111.706328	40.827419	90300	471	150105
B0FFFEL4I4	Ò½ÁÆ±£½¡ÓÃÆ·	111.699418	40.827928	90602	471	150102
B0FFHHN8O0	Ò©·¿	111.699444	40.832557	90601	471	150102
B0FFH8ODRD	Ò©·¿	111.700614	40.832854	90601	471	150102
B0G0ACUV2K	Ò©·¿	111.700585	40.832846	90601	471	150102
B0HUM5TQDV	Ò½ÁÆ±£½¡·þÎñ³¡Ëù	111.701422	40.832649	90000	471	150102
B0G2D1OGKR	Ò©·¿	111.700687	40.832872	90601	471	150102
B01D70PFSP	ÕûÐÎÃÀÈÝ	111.705362	40.829604	90201	471	150105
B0H64RJTCT	Ò©·¿	111.702559	40.829921	90601	471	150102
B0FFIK3036	ÕïËù	111.701777	40.833076	90300	471	150102
B0GD0Z8SVS	Ò½ÁÆ±£½¡ÓÃÆ·	111.700945	40.832907	90602	471	150102
B0FFKJO3Q0	Ò©·¿	111.703913	40.833647	90601	471	150102
B0FFF4HEUH	ÕïËù	111.706463	40.831564	90300	471	150102
B01D70PFSB	ÕïËù	111.70175	40.833068	90300	471	150102
B0HRVSSRK9	ÕûÐÎÃÀÈÝ	111.706455	40.829737	90201	471	150105
B0FFJUWGHJ	Ò½ÁÆ±£½¡·þÎñ³¡Ëù	111.703799	40.833617	90000	471	150102
B0FFIK2V6J	Ò©·¿	111.698157	40.833061	90601	471	150102
B0FFH1KQV6	Ò½ÁÆ±£½¡ÓÃÆ·	111.699046	40.829256	90602	471	150102
B0FFH0QIB0	Ò½ÁÆ±£½¡ÓÃÆ·	111.698976	40.829409	90602	471	150102
B01D703CKP	Ò½ÁÆ±£½¡ÓÃÆ·	111.698819	40.829142	90602	471	150102
B01D7029AG	³èÎïÕïËù	111.697333	40.834968	90701	471	150102
B01D70PH48	Ò½ÁÆ±£½¡ÓÃÆ·	111.699048	40.829221	90602	471	150102
B0FFKKDBOH	Ò©·¿	111.702082	40.832836	90601	471	150102
B0HRPS37N3	ÕïËù	111.702275	40.83432	90300	471	150102
B01D70PESX	Ò©·¿	111.705899	40.833818	90601	471	150102
B01D70PEYL	ÕïËù	111.701051	40.83232	90300	471	150102
B0HB17FMME	¿ÚÇ»Ò½Ôº	111.698965	40.829198	90202	471	150102
B0H1K518BV	ÑÛ¿ÆÒ½Ôº	111.706421	40.831671	90203	471	150102
B0FFHMUXG4	ÕïËù	111.705556	40.833114	90300	471	150102
B0FFH5Y21R	Ò½ÁÆ±£½¡ÓÃÆ·	111.705328	40.834018	90602	471	150102
B0HUM7US11	Ò½ÁÆ±£½¡ÓÃÆ·	111.699278	40.829285	90602	471	150102
B0FFFVUGVE	Ò½ÁÆ±£½¡ÓÃÆ·	111.69777	40.832232	90602	471	150102
B0H195L5Q7	Ò©·¿	111.697425	40.82871	90601	471	150102
B0GUXOC84K	Ò½ÁÆ±£½¡ÓÃÆ·	111.704753	40.833868	90602	471	150102
B0G0P9H76V	Ò½ÁÆ±£½¡·þÎñ³¡Ëù	111.700387	40.827728	90000	471	150105
B0G09PMYD5	Ò½ÁÆ±£½¡ÓÃÆ·	111.698846	40.829179	90602	471	150102
B0FFKEPERV	Ò½ÁÆ±£½¡·þÎñ³¡Ëù	111.697333	40.82755	90000	471	150102
B01D7020AL	ÎÀÉúÔº|Ò½ÁÆ±£½¡·þÎñ	111.699383	40.833966	090102|090300	471	150102
B0FFG2T11F	¶¯ÎïÒ½ÁÆ³¡Ëù	111.697436	40.834732	90700	471	150102
B01D70PGQ4	ÎÀÉúÔº	111.705416	40.834038	90102	471	150102
B01D702VDB	Ò©·¿	111.699878	40.827432	90601	471	150102
B01D701E75	ÎÀÉúÔº	111.701121	40.832593	90102	471	150102
B0G2CC9BJ3	ÕïËù	111.706498	40.827365	90300	471	150105
B0FFFVUGBJ	ÎÀÉúÔº	111.697743	40.830889	90102	471	150102
B0G3ORBUN0	ÕïËù	111.184532	40.276811	90300	471	150122
B0FFFAF1H0	¿ÚÇ»Ò½Ôº|Ò½ÁÆ±£½¡·þÎñ	111.71515	40.771936	090202|090300	471	150105
B0FFK4USP7	ÕïËù	111.713851	40.77094	90300	471	150105
B0FFKF6EMA	Ò©·¿	111.712778	40.767434	90601	471	150105
B0FFL7M8RU	Ò©·¿	111.713493	40.767297	90601	471	150105
B0FFHYLTBX	¿ÚÇ»Ò½Ôº	111.712381	40.767459	90202	471	150105
B0FFIZWZL7	Ò©·¿	111.715063	40.767404	90601	471	150105
B0FFJS8D94	Ò½ÁÆ±£½¡·þÎñ³¡Ëù	111.712618	40.767467	90000	471	150105
B01D70PAMW	Ò©·¿	111.715102	40.767402	90601	471	150105
B0FFLM7NZ1	¿ÚÇ»Ò½Ôº	111.715084	40.767424	90202	471	150105
B0FFM9RLZB	Ò½ÁÆ±£½¡·þÎñ³¡Ëù	111.713174	40.767286	90000	471	150105
B01D70PAF8	Ò½ÁÆ±£½¡ÓÃÆ·	111.715937	40.771688	90602	471	150105
B01D703A4W	×ÛºÏÒ½Ôº	111.149715	40.723701	90100	471	150121
B01D703A42	Ò©·¿	111.149468	40.725394	90601	471	150121
B0G2UR4JPM	Ò©·¿	111.148588	40.724309	90601	471	150121
B0GRXX9PH4	Ò©·¿	111.148785	40.724572	90601	471	150121
B0HD09ZGRA	Ò½ÁÆ±£½¡·þÎñ³¡Ëù	111.14999	40.724621	90000	471	150121
B0FFHM600H	Ò©·¿	111.149243	40.725555	90601	471	150121
B0GK7U25II	Ò©·¿	111.149517	40.725589	90601	471	150121
B0FFK7VMRN	Ò©·¿	111.149283	40.72556	90601	471	150121
B0FFG2TMXJ	Ò©·¿	111.148807	40.7255	90601	471	150121
B0G2UR56XW	Ò©·¿	111.147382	40.724514	90601	471	150121
B0G0L7JJQV	Ò½ÁÆ±£½¡ÓÃÆ·	111.150698	40.725631	90602	471	150121
B0G3JS3SN3	Ò½ÁÆ±£½¡ÓÃÆ·	111.150275	40.725577	90602	471	150121
B0G317Z7AT	Ò½ÁÆ±£½¡·þÎñ³¡Ëù	111.149188	40.724472	90000	471	150121
B01D703B25	Ò©·¿	111.147673	40.725337	90601	471	150121
B0FFKQP1RD	ÕïËù	111.152658	40.726072	90300	471	150121
B0FFJRTCQG	Ò½ÁÆ±£½¡·þÎñ³¡Ëù	111.149695	40.724581	90000	471	150121
B0H1HUSCTW	Ò½ÁÆ±£½¡ÓÃÆ·	111.147872	40.725361	90602	471	150121
B0HA6G5JOR	ÕïËù	111.146976	40.725253	90300	471	150121
B0HUGSPI6K	³èÎïÕïËù	111.740636	40.76813	90701	471	150105
B0HDJZS2AN	Ò©·¿	111.740674	40.768471	90601	471	150105
B0GR0HVHNB	Ò©·¿	111.781229	40.874223	90601	471	150102
B0FFLQAIR8	Ò©·¿	111.777285	40.867256	90601	471	150102
B0FFHVM9QK	Ò½ÁÆ±£½¡·þÎñ³¡Ëù	111.241471	40.396787	90000	471	150122
B0FFHRV8DZ	¿ÚÇ»Ò½Ôº	111.712585	40.865639	90202	471	150102
B0FFKS1PW6	ÕïËù	111.712989	40.865359	90300	471	150102
B0G2Y9RSUU	Ò½ÁÆ±£½¡·þÎñ³¡Ëù	111.712984	40.865682	90000	471	150102
B0FFHRD9TS	Ò©·¿	111.716371	40.865452	90601	471	150102
B0G3TYO8AG	Ò©·¿	111.715919	40.866148	90601	471	150102
B0G0VXO2J8	ÕïËù	111.715936	40.86619	90300	471	150102
B0FFGK6WA7	¿ÚÇ»Ò½Ôº	111.673557	40.819607	90202	471	150102
B01D702RQE	Ò½ÁÆ±£½¡ÓÃÆ·	111.672539	40.820527	90602	471	150102
B01D702S12	Ò½ÁÆ±£½¡ÓÃÆ·	111.672804	40.820697	90602	471	150102
B0HU4ALV98	Ò½ÁÆ±£½¡·þÎñ³¡Ëù	111.671863	40.820522	90000	471	150102
B0GK1CZGHV	Ò©·¿	111.671072	40.819958	90601	471	150102
B01D702SYN	Ò½ÁÆ±£½¡ÓÃÆ·	111.675289	40.820259	90602	471	150102
B0HDLXZLWH	Ò©·¿	111.673347	40.819429	90601	471	150102
B0FFJE9O29	ÕûÐÎÃÀÈÝ	111.668475	40.821211	90201	471	150102
B0H1KR4L7U	ÎÀÉúÔº	111.671697	40.820396	90102	471	150102
B0HA6UBTM7	Ò½ÁÆ±£½¡ÓÃÆ·	111.673864	40.820288	90602	471	150102
B0G2UP2N0P	Ò½ÁÆ±£½¡·þÎñ³¡Ëù	111.668475	40.821211	90000	471	150102
B0FFGT15SB	Ò©·¿	111.66971	40.818703	90601	471	150102
B0H1NCA43O	Ò½ÁÆ±£½¡ÓÃÆ·	111.668472	40.820983	90602	471	150102
B0FFJDNEEI	Ò½ÁÆ±£½¡·þÎñ³¡Ëù	111.67483	40.819871	90000	471	150102
B0FFL69QPE	Ò½ÁÆ±£½¡ÓÃÆ·	111.675508	40.820461	90602	471	150102
B01D702OPO	Ò½ÁÆ±£½¡ÓÃÆ·	111.671294	40.819772	90602	471	150102
B01D703D5K	Ò½ÁÆ±£½¡ÓÃÆ·	111.66802	40.81834	90602	471	150103
B0FFF4HWR6	ÕïËù	111.66878	40.817817	90300	471	150103
B0FFI2N991	Ò½ÁÆ±£½¡·þÎñ³¡Ëù	111.668791	40.817837	90000	471	150103
B0H6JZB0QD	Ò©·¿	111.668679	40.818302	90601	471	150103
B0FFJBXI8R	Ò½ÁÆ±£½¡·þÎñ³¡Ëù	111.674881	40.819848	90000	471	150102
B0FFIZLXDB	Ò½ÁÆ±£½¡ÓÃÆ·	111.676352	40.824289	90602	471	150102
B01D70P6DL	Ò½ÁÆ±£½¡·þÎñ³¡Ëù	111.668537	40.821172	90000	471	150102
B0FFF4H6ZB	Ò©·¿	111.676791	40.826092	90601	471	150102
B0FFG2SZLX	Ò½ÁÆ±£½¡ÓÃÆ·	111.675965	40.825393	90602	471	150102
B0H1DHNDW2	Ò©·¿	111.676754	40.826056	90601	471	150102
B0FFKFZR6N	Ò½ÁÆ±£½¡·þÎñ³¡Ëù	111.675023	40.824011	90000	471	150102
B0FFJVCTLK	Ò½ÁÆ±£½¡·þÎñ³¡Ëù	111.6768	40.825956	90000	471	150102
B0FFL1N2KZ	ÎÀÉúÔº	111.673126	40.825122	90102	471	150102
B0FFG2TMZP	ÕïËù	111.675953	40.817383	90300	471	150102
B0G3GLU8PS	Ò½ÁÆ±£½¡ÓÃÆ·	111.676045	40.825222	90602	471	150102
B0FFIZK1LD	ÎÀÉúÔº	111.676541	40.817286	90102	471	150102
B01D702RZ6	Ò½ÁÆ±£½¡ÓÃÆ·	111.674875	40.819841	90602	471	150102
B0FFL7O4XJ	ÕïËù	111.816271	41.068202	90300	471	150102
B01D70OZ7S	ÊÞÒ½Õ¾	111.816806	41.068247	90702	471	150102
B01D70OWOD	ÕïËù	111.417356	40.694995	90300	471	150121
B01D70OWPG	Ò©·¿	111.37617	40.257555	90601	471	150122
B0FFG9D5M7	Ò©·¿	111.37586	40.257599	90601	471	150122
B0FFKNY8RZ	¿ÚÇ»Ò½Ôº	111.375617	40.257231	90202	471	150122
B01D70OWP4	Ò©·¿	111.374936	40.257731	90601	471	150122
B0GUJ9T7FV	ÕïËù	111.373634	40.256121	90300	471	150122
B0HDLXXMFX	ÕïËù	111.724531	40.832627	90300	471	150105
B0H1NU8W88	¹Ç¿ÆÒ½Ôº	111.721145	40.83432	90206	471	150102
B01D70P62E	ÎÀÉúÔº	111.720105	40.830532	90102	471	150105
B01D7027G0	Ò©·¿	111.723993	40.835105	90601	471	150102
B0HAKGIPED	ÕïËù	111.719804	40.83374	90300	471	150102
B0G2VUJV4B	¿ÚÇ»Ò½Ôº	111.723371	40.834616	90202	471	150102
B0FFKMJSRF	Ò½ÁÆ±£½¡ÓÃÆ·	111.724584	40.835901	90602	471	150102
B0FFL7VBD1	Ò½ÁÆ±£½¡·þÎñ³¡Ëù	111.726419	40.834398	90000	471	150105
B0FFL4LDLB	Ò©·¿	111.717234	40.836193	90601	471	150102
B01D70Q7XL	Ò½ÁÆ±£½¡ÓÃÆ·	111.726414	40.835349	90602	471	150102
B0FFFX6G2C	Ò©·¿	111.723232	40.836066	90601	471	150102
B01D70PFUM	ÕïËù	111.720051	40.833816	90300	471	150102
B0FFG63TYP	Ò©·¿	111.723086	40.836438	90601	471	150102
B0FFGXJF8A	Ò©·¿	111.723232	40.836066	90601	471	150102
B0FFIBEG7A	¿ÚÇ»Ò½Ôº	111.724099	40.835793	90202	471	150102
B0FFJRXMR9	Ò½ÁÆ±£½¡·þÎñ³¡Ëù	111.719768	40.834746	90000	471	150102
B0GRHCYC5S	Ò½ÁÆ±£½¡·þÎñ³¡Ëù	111.72364	40.834998	90000	471	150102
B0FFG63RPP	Ò©·¿	111.719335	40.835764	90601	471	150102
B01D70298Q	ÕïËù	111.722998	40.836701	90300	471	150102
B0HR1ABOE8	Ò½ÁÆ±£½¡ÓÃÆ·	111.724274	40.834607	90602	471	150102
B0HA2OSFGV	ÕïËù	111.718096	40.829177	90300	471	150105
B01D70PX7V	Ò½ÁÆ±£½¡ÓÃÆ·	111.7194	40.8355	90602	471	150102
B01D701SY9	Ò©·¿	111.724102	40.834797	90601	471	150102
B01D7028CI	Ò©·¿|Ò½ÁÆ±£½¡·þÎñ	111.723273	40.835927	090601|090300	471	150102
B0FFF4IK6M	Ò©·¿	111.722497	40.833553	90601	471	150105
B01D70PGAC	ÕïËù	111.720279	40.834485	90300	471	150102
B0FFKL5AQ9	Ò½ÁÆ±£½¡·þÎñ³¡Ëù	111.721269	40.830539	90000	471	150105
B01D70R9WS	Ò©·¿	111.72218	40.834426	90601	471	150102
B0H1NC8PB7	Ò½ÁÆ±£½¡·þÎñ³¡Ëù	111.716988	40.827907	90000	471	150105
B0FFKBYH7L	Ò½ÁÆ±£½¡·þÎñ³¡Ëù	111.717742	40.827369	90000	471	150105
B0GKUSH08V	ÕïËù	111.717877	40.827014	90300	471	150105
B01D7027G8	ÕïËù	111.723633	40.835709	90300	471	150102
B01D702VNI	ÎÀÉúÔº	111.717377	40.827381	90102	471	150105
B01D70PEMP	ÎÀÉúÔº	111.717379	40.828971	90102	471	150105
B01D702WNT	Ò½ÁÆ±£½¡·þÎñ³¡Ëù	111.725092	40.826884	90000	471	150105
B0FFGNI70D	Ò©·¿	111.724181	40.834743	90601	471	150102
B0G2JSIX1P	¿ÚÇ»Ò½Ôº	111.723228	40.836128	90202	471	150102
B0FFIBQXTJ	Ò½ÁÆ±£½¡·þÎñ³¡Ëù	111.717521	40.829018	90000	471	150105
B0FFF4HNRL	Ò©·¿	111.717628	40.82767	90601	471	150105
B01D701RKD	Ò©·¿|Ò½ÁÆ±£½¡·þÎñ	111.719842	40.833696	090601|090300	471	150102
B0GR6O30Z7	Ò½ÁÆ±£½¡·þÎñ³¡Ëù	111.726236	40.835271	90000	471	150102
B0FFL7EP2L	Ò©·¿	111.781372	40.865431	90601	471	150102
B0GULMTEMV	Ò©·¿	111.783728	40.865856	90601	471	150102
B0GU4XXO0F	ÕïËù	111.783541	40.865832	90300	471	150102
B0HU7SYDCK	Ò©·¿	111.777691	40.866499	90601	471	150102
B0G391U2O6	ÕïËù	111.782524	40.865618	90300	471	150102
B0G3ZMP1AM	ÕïËù	111.791683	40.480989	90300	471	150123
B0FFKMA4T0	Ò©·¿	111.60637	40.857517	90601	471	150103
B0G0C1XYU3	Ò©·¿	111.605505	40.857129	90601	471	150103
B0G3A67Z72	Ò©·¿	111.689116	40.717746	90601	471	150104
B0FFM8UNF5	Ò©·¿	111.689212	40.717698	90601	471	150104
B0FFM3WTMM	Ò©·¿	111.689232	40.717652	90601	471	150104
B0HUJMZQOP	ÕïËù	111.691864	40.717963	90300	471	150104
B0FFKHGB91	ÕïËù	111.686903	40.725965	90300	471	150104
B0FFKRDVKG	ÕïËù	111.810662	40.502125	90300	471	150123
B0G24OF6YG	ÕïËù	111.815315	40.502985	90300	471	150123
B01D70OVYP	ÕïËù	110.785216	40.925406	90300	471	150125
B0G1FUP3C4	ÕïËù	112.11528	40.762846	90300	471	150105
B0FFKTZHB6	ÕïËù	111.478431	40.546665	90300	471	150121
B0G3JC6TCK	¶¯ÎïÒ½ÁÆ³¡Ëù	111.782854	40.676536	90700	471	150105
B0G2AXCUQ4	Ò©·¿	111.942746	40.911643	90601	471	150102
B0FFKP3588	Ò½ÁÆ±£½¡·þÎñ³¡Ëù	111.944212	40.91402	90000	471	150102
B0G29CPRKV	ÕïËù	111.7402	40.821297	90300	471	150105
B0G3MDX3IL	Ò©·¿	110.912414	40.596964	90601	471	150121
B0GUXOBB6V	ÕïËù	110.91278	40.597024	90300	471	150121
B01D70PAUI	Ò©·¿	111.547165	40.77563	90601	471	150121
B0HBLG9HQV	Ò©·¿	111.937957	40.822586	90601	471	150105
B0FFKQ6J6O	ÕïËù	111.938318	40.822573	90300	471	150105
B0FFL59GSK	ÕïËù	111.937623	40.822379	90300	471	150105
B0FFH1KI2W	×ÛºÏÒ½Ôº	111.712898	40.797823	90100	471	150105
B0FFJO9OPI	Ò©·¿	111.711902	40.802846	90601	471	150105
B0FFJ02TBG	Ò©·¿	111.711962	40.800382	90601	471	150105
B0HRUPDNB5	Ò½ÁÆ±£½¡ÓÃÆ·	111.711879	40.800705	90602	471	150105
B01D70P3TR	Ò©·¿	111.715016	40.801288	90601	471	150105
B0GK6OTBCB	Ò©·¿	111.712457	40.799221	90601	471	150105
B0G0CPSE5J	Ò½ÁÆ±£½¡·þÎñ³¡Ëù	111.710565	40.799486	90000	471	150105
B0GRPOO889	Ò½ÁÆ±£½¡·þÎñ³¡Ëù	111.71051	40.799472	90000	471	150105
B0FFHP7555	Ò©·¿	111.709933	40.804683	90601	471	150105
B0FFKJBK43	Ò½ÁÆ±£½¡·þÎñ³¡Ëù	111.710414	40.799428	90000	471	150105
B01D702VFF	ÎÀÉúÔº	111.713765	40.801085	90102	471	150105
B0FFK8KTO5	ÎÀÉúÔº	111.706941	40.800435	90102	471	150105
B01D70P6CP	Ò½ÁÆ±£½¡·þÎñ³¡Ëù	111.710024	40.804668	90000	471	150105
B0FFJGD5NM	Ò½ÁÆ±£½¡·þÎñ³¡Ëù	111.706891	40.797759	90000	471	150105
B01D702OEZ	ÎÀÉúÔº	111.707477	40.802125	90102	471	150105
B0H1BSFSMG	ÕûÐÎÃÀÈÝ	111.73916	40.82101	90201	471	150105
B0GD7H9JSU	ÕûÐÎÃÀÈÝ	111.737836	40.820801	90201	471	150105
B0G395NJ9E	ÕïËù	111.739962	40.82124	90300	471	150105
B0HBK4OIQX	Ò©·¿	111.738497	40.820945	90601	471	150105
B0GRVRSPNR	Ò©·¿	111.738034	40.820825	90601	471	150105
B0FFIZH2I5	Ò½ÁÆ±£½¡·þÎñ³¡Ëù	111.737991	40.821003	90000	471	150105
B0FFIZH2IB	Ò©·¿	111.738302	40.820903	90601	471	150105
B0G21D98KB	ÕïËù	111.738357	40.820916	90300	471	150105
B0G29ZN0TS	Ò½ÁÆ±£½¡·þÎñ³¡Ëù	111.737789	40.820793	90000	471	150105
B0FFKY1YHF	ÕïËù	111.737856	40.823245	90300	471	150105
B0HA3Z2FYA	Ò½ÁÆ±£½¡·þÎñ³¡Ëù	111.74069	40.815572	90000	471	150105
B01D70Q60S	ÕïËù	111.589772	40.518283	90300	471	150123
B0HB3U8UX7	ÕïËù	111.589681	40.518056	90300	471	150123
B0FFKSMDL5	Ò½ÁÆ±£½¡·þÎñ³¡Ëù	111.589815	40.518097	90000	471	150123
B0FFL1ULXD	Ò©·¿	111.588194	40.51777	90601	471	150123
B0FFKRWMIC	ÎÀÉúÔº	111.58981	40.518071	90102	471	150123
B0G0K1UC1V	ÕïËù	111.712391	40.91246	90300	471	150102
B0FFKPCCSB	Ò©·¿	111.77681	40.81122	90601	471	150105
B0FFKPCE6X	Ò©·¿	111.776808	40.810255	90601	471	150105
B0FFKPCLFI	¿ÚÇ»Ò½Ôº	111.776553	40.810364	90202	471	150105
B0FFJS7MON	Ò½ÁÆ±£½¡·þÎñ³¡Ëù	111.774057	40.806859	90000	471	150105
B0GK6OTRDV	Ò½ÁÆ±£½¡ÓÃÆ·	111.973277	40.830405	90602	471	150105
B0FFKNYAML	Ò½ÁÆ±£½¡ÓÃÆ·	111.701568	40.780741	90602	471	150105
B0FFGLWBDG	¿ÚÇ»Ò½Ôº	111.69958	40.781863	90202	471	150105
B0FFGLPTKS	Ò©·¿	111.704308	40.783166	90601	471	150105
B01D702LL2	Ò©·¿	111.698969	40.781694	90601	471	150105
B0FFF4H47F	ÕïËù	111.699143	40.781757	90300	471	150105
B0FFKSXYDK	Ò©·¿	111.704831	40.783311	90601	471	150105
B0FFM423NB	Ò½ÁÆ±£½¡·þÎñ³¡Ëù	111.701566	40.786057	90000	471	150105
B0FFJ01KLI	ÕïËù	111.699103	40.781727	90300	471	150105
B0FFJ3U397	Ò©·¿	111.698033	40.781466	90601	471	150105
B0FFLFNE19	ÕïËù	111.699011	40.781687	90300	471	150105
B0G3AYC9OR	Ò©·¿	111.704689	40.783268	90601	471	150105
B0FFKBXMXL	Ò½ÁÆ±£½¡·þÎñ³¡Ëù	111.704918	40.783319	90000	471	150105
B0FFHPNP9A	Ò©·¿	111.700132	40.784989	90601	471	150105
B01D70R9AV	¿ÚÇ»Ò½Ôº	111.701624	40.777779	90202	471	150105
B0FFJ01KL5	Ò©·¿	111.70226	40.785503	90601	471	150105
B0FFKNZ53G	Ò©·¿	111.702723	40.785645	90601	471	150105
B0FFI9L46C	Ò©·¿	111.701757	40.777721	90601	471	150105
B0FFI9LFXR	Ò©·¿	111.700503	40.777526	90601	471	150105
B0G0BZ2DUX	¿ÚÇ»Ò½Ôº	111.70687	40.783632	90202	471	150105
B0H1OMR9BC	Ò½ÁÆ±£½¡·þÎñ³¡Ëù	111.701668	40.777724	90000	471	150105
B0FFI9CB2N	¿ÚÇ»Ò½Ôº	111.69999	40.78562	90202	471	150105
B0GUBOQR0L	Ò©·¿	111.699395	40.777237	90601	471	150105
B0H1P7QISH	Ò©·¿	111.699383	40.777118	90601	471	150105
B01D703DTG	ÎÀÉúÔº	111.704261	40.783153	90102	471	150105
B0FFKW5YW1	ÕïËù	111.700046	40.785634	90300	471	150105
B0GRAC6UZO	¿ÚÇ»Ò½Ôº	111.69854	40.776934	90202	471	150105
B0FFKB81A0	ÕïËù	111.700861	40.77719	90300	471	150105
B0FFL7O33G	Ò©·¿	112.034835	40.880594	90601	471	150105
B0G3JU66MZ	ÎÀÉúÔº	112.031897	40.880423	90102	471	150105
B0FFL2HLWE	ÕïËù	112.0359	40.880752	90300	471	150105
B0FFL2CTMD	¼²²¡Ô¤·À	112.035069	40.881002	90500	471	150105
B0GR2KBUWH	ÕïËù	111.740938	40.766299	90300	471	150105
B0GKTHPRVF	Ò½ÁÆ±£½¡ÓÃÆ·	111.740939	40.766404	90602	471	150105
B0HU9Z6Y9Q	ÕïËù	111.739467	40.766425	90300	471	150105
B01D7020HK	×ÛºÏÒ½Ôº	111.740613	40.758674	90100	471	150105
B0FFK80B76	Ò©·¿	111.74264	40.761635	90601	471	150105
B0GRAC5UJH	Ò½ÁÆ±£½¡ÓÃÆ·	111.741792	40.762323	90602	471	150105
B0FFI9I0OH	Ò©·¿	111.741037	40.760475	90601	471	150105
B0FFGEWJHP	Ò©·¿	111.74256	40.760091	90601	471	150105
B0FFJ3ZCTX	ÕïËù	111.74157	40.762935	90300	471	150105
B0GRDOKJAB	ÕïËù	111.741543	40.762927	90300	471	150105
B0FFF41I2Q	¿ÚÇ»Ò½Ôº	111.743932	40.760602	90202	471	150105
B0H1SCHX3I	Ò½ÁÆ±£½¡·þÎñ³¡Ëù	111.742691	40.760647	90000	471	150105
B0FFKS7G6X	Ò©·¿	111.740791	40.764696	90601	471	150105
B0G2KAR53I	Ò½ÁÆ±£½¡·þÎñ³¡Ëù	111.744302	40.760298	90000	471	150105
B0FFG9F6O1	Ò½ÁÆ±£½¡·þÎñ³¡Ëù	111.74008	40.766261	90000	471	150105
B0FFMDYOG5	Ò©·¿	111.739888	40.76529	90601	471	150105
B0FFIP56BD	Ò½ÁÆ±£½¡·þÎñ³¡Ëù	111.737952	40.760094	90000	471	150105
B01D70QKIN	Ò©·¿	111.742578	40.760085	90601	471	150105
B0FFKNONF5	Ò©·¿	111.740939	40.766248	90601	471	150105
B0FFKO6T46	¿ÚÇ»Ò½Ôº	111.740784	40.765448	90202	471	150105
B0FFKO1S1J	ÕïËù	111.737689	40.760073	90300	471	150105
B0FFKNONKN	Ò©·¿	111.74093	40.766531	90601	471	150105
B0FFLH363I	ÕïËù	111.737479	40.763769	90300	471	150105
B0H6SU1IEP	ÕïËù	111.26584	41.124285	90300	471	150125
B0G3XCE1QR	ÕïËù	111.604768	39.973448	90300	471	150124
B0G1SK8KZS	×ÛºÏÒ½Ôº	111.766814	40.832617	90100	471	150105
B0FFHNILLW	Ò©·¿	111.220436	40.271167	90601	471	150122
B0FFKNONNW	Ò½ÁÆ±£½¡·þÎñ³¡Ëù	111.223358	40.272399	90000	471	150122
B0FFGSJAA6	ÕïËù	111.224147	40.27081	90300	471	150122
B0FFL7YPT8	Ò©·¿	111.218335	40.271397	90601	471	150122
B0FFM9HKPZ	Ò©·¿	111.225394	40.271165	90601	471	150122
B0HDJKRBHN	Ò©·¿	111.225523	40.271199	90601	471	150122
B0FFJ3O9AZ	Ò½ÁÆ±£½¡·þÎñ³¡Ëù	111.224288	40.270796	90000	471	150122
B0G0XSYVOI	Ò©·¿	111.22579	40.271124	90601	471	150122
B0G0P4DIPJ	Ò©·¿	111.236235	40.270887	90601	471	150122
B0HD9715SW	Ò©·¿	111.225673	40.271135	90601	471	150122
B0FFHRTUNP	ÕïËù	111.218285	40.268181	90300	471	150122
B01D70P9YX	ÕïËù	111.219837	40.271225	90300	471	150122
B0H1AH3K5A	Ò©·¿	111.219293	40.276087	90601	471	150122
B0FFHJILII	ÕïËù	111.218388	40.268084	90300	471	150122
B0FFG9FKP2	Ò©·¿	111.225523	40.271179	90601	471	150122
B0G17ZTCT6	Ò½ÁÆ±£½¡ÓÃÆ·	111.219092	40.276592	90602	471	150122
B0FFKLHJW5	Ò½ÁÆ±£½¡·þÎñ³¡Ëù	111.756834	40.845374	90000	471	150102
B0FFHQU412	Ò©·¿	111.756218	40.844537	90601	471	150102
B0FFKKZ26A	Ò©·¿	111.756721	40.844774	90601	471	150102
B0FFKKZ26F	ÕïËù	111.756083	40.844504	90300	471	150102
B0FFGG2YAE	Ò½ÁÆ±£½¡·þÎñ³¡Ëù	111.756473	40.845272	90000	471	150102
B0FFMEHPJB	ÕïËù	111.755753	40.843726	90300	471	150102
B0H1HKQH9W	Ò©·¿	111.286377	40.723679	90601	471	150121
B0FFKTE5L1	Ò©·¿	111.706006	40.900185	90601	471	150102
B0G2UP1SEG	ÕïËù	111.70248	40.90435	90300	471	150102
B0G25STNPP	Ò½ÁÆ±£½¡ÓÃÆ·	111.60331	40.822629	90602	471	150103
B0FFL1T2UA	Ò©·¿	111.604827	40.822786	90601	471	150103
B0FFK4K13D	Ò©·¿	111.60416	40.823962	90601	471	150103
B0HADUDWTO	Ò½ÁÆ±£½¡·þÎñ³¡Ëù	111.603473	40.822699	90000	471	150103
B0FFG2U0LW	Ò©·¿	111.604409	40.823595	90601	471	150103
B0FFKE9NFV	ÕïËù	111.605092	40.821816	90300	471	150103
B01D7029AA	ÕïËù	111.603295	40.825192	90300	471	150103
B0FFJS7SEZ	Ò½ÁÆ±£½¡·þÎñ³¡Ëù	111.604164	40.823972	90000	471	150103
B0GRDCJSMX	ÕïËù	111.603651	40.824194	90300	471	150103
B0FFKG2T1E	Ò©·¿	111.604893	40.825802	90601	471	150103
B0FFJ1315C	Ò©·¿	111.60529	40.825942	90601	471	150103
B0FFHV6L4B	Ò½ÁÆ±£½¡·þÎñ³¡Ëù	111.60392	40.82623	90000	471	150103
B01D70RCRU	ÕïËù	111.602138	40.825372	90300	471	150103
B0FFKG2ROE	ÕïËù	111.602935	40.82571	90300	471	150103
B0FFKG2TP6	ÕïËù	111.606088	40.826287	90300	471	150103
B0G3VUFH40	Ò½ÁÆ±£½¡·þÎñ³¡Ëù	111.606717	40.826702	90000	471	150103
B0FFKPN1DA	Ò½ÁÆ±£½¡·þÎñ³¡Ëù	110.863982	40.532391	90000	471	150121
B0FFI8WMUC	×ÛºÏÒ½Ôº	111.431767	40.748537	90100	471	150121
B01D70P7OM	Èý¼¶¼×µÈÒ½Ôº	111.727021	40.819803	90101	471	150105
B01D70PCYT	ÕïËù	111.731672	40.825433	90300	471	150105
B01D70PDLL	ÎÀÉúÔº	111.731858	40.820068	90102	471	150105
B0FFG092HP	Ò½ÁÆ±£½¡·þÎñ³¡Ëù	111.73156	40.824081	90000	471	150105
B0FFGSPYK1	Ò½ÁÆ±£½¡·þÎñ³¡Ëù	111.731858	40.82339	90000	471	150105
B01D702W23	Ò©·¿	111.729536	40.819117	90601	471	150105
B0FFGXGPMA	¸¾¿ÆÒ½Ôº	111.733002	40.821928	90209	471	150105
B0FFKZ3LWB	Ò½ÁÆ±£½¡·þÎñ³¡Ëù	111.733971	40.820684	90000	471	150105
B0FFIZWOYC	Ò©·¿	111.732625	40.822958	90601	471	150105
B0GD9RLQBA	Ò½ÁÆ±£½¡ÓÃÆ·	111.732944	40.822088	90602	471	150105
B0FFK642FJ	¿ÚÇ»Ò½Ôº	111.732096	40.820141	90202	471	150105
B0G1DAEB4M	Ò©·¿	111.732836	40.820329	90601	471	150105
B0G3VLFY24	ÕïËù	111.732531	40.823187	90300	471	150105
B0FFIV6CPR	Ò©·¿	111.729671	40.819109	90601	471	150105
B0FFF2Y8BP	Ò©·¿	111.73405	40.817289	90601	471	150105
B0FFHOJDME	³èÎïÕïËù	111.731421	40.8261	90701	471	150105
B0FFL6NGKK	Ò½ÁÆ±£½¡·þÎñ³¡Ëù	111.731276	40.816925	90000	471	150105
B0FFLCWW0P	¿ÚÇ»Ò½Ôº	111.734315	40.816791	90202	471	150105
B0FFJXJKOW	Ò©·¿	111.734001	40.817329	90601	471	150105
B0FFJH5KBE	Ò½ÁÆ±£½¡·þÎñ³¡Ëù	111.729573	40.819086	90000	471	150105
B0H1NU93C5	ÕïËù	111.731529	40.824364	90300	471	150105
B0FFKES4P2	ÕïËù	111.731506	40.818719	90300	471	150105
B0HBBK2N0E	Ò©·¿	111.73216	40.817891	90601	471	150105
B0H1K74QWS	Ò½ÁÆ±£½¡ÓÃÆ·	111.731743	40.818907	90602	471	150105
B0FFI9NMN1	Ò½ÁÆ±£½¡·þÎñ³¡Ëù	111.728961	40.81893	90000	471	150105
B0HU1RDJFZ	Ò½ÁÆ±£½¡·þÎñ³¡Ëù	111.729541	40.819898	90000	471	150105
B0FFMGGS1A	Ò½ÁÆ±£½¡ÓÃÆ·	111.730333	40.819731	90602	471	150105
B0FFHP6LB9	¿ÚÇ»Ò½Ôº	111.733556	40.818454	90202	471	150105
B01D701QEA	Ò©·¿	111.72895	40.818942	90601	471	150105
B0FFMHN1UI	ÑÛ¿ÆÒ½Ôº	111.732009	40.817366	90203	471	150105
B0GRUR5ZKX	ÕïËù	111.731479	40.818417	90300	471	150105
B0HABSOLT1	Ò½ÁÆ±£½¡ÓÃÆ·	111.731381	40.818429	90602	471	150105
B0FFK58DWD	Ò©·¿	111.729571	40.81959	90601	471	150105
B0G0B72MNU	Ò½ÁÆ±£½¡ÓÃÆ·	111.736724	40.821157	90602	471	150105
B0FFF2CVXA	Ò©·¿	111.734141	40.81711	90601	471	150105
B0FFIZWK9O	Ò½ÁÆ±£½¡ÓÃÆ·	111.731404	40.826159	90602	471	150105
B0FFLA72O5	Ò½ÁÆ±£½¡ÓÃÆ·	111.73164	40.819509	90602	471	150105
B0FFFY4JCD	¿ÚÇ»Ò½Ôº	111.734102	40.817194	90202	471	150105
B0G2OUI9I2	¿ÚÇ»Ò½Ôº	111.734059	40.817272	90202	471	150105
B0FFHP6AG6	Ò©·¿	111.729552	40.819548	90601	471	150105
B0FFF6PTHT	ÕïËù	111.732164	40.823966	90300	471	150105
B0FFIAMXQ7	Ò½ÁÆ±£½¡·þÎñ³¡Ëù	111.73166	40.824268	90000	471	150105
B0FFIZWLV7	¿ÚÇ»Ò½Ôº	111.730343	40.819742	90202	471	150105
B0FFGSJ868	Ò©·¿	111.731345	40.824866	90601	471	150105
B0H6PHPS80	Ò©·¿	111.731562	40.818448	90601	471	150105
B0HD161FTO	Ò½ÁÆ±£½¡ÓÃÆ·	111.730258	40.819723	90602	471	150105
B0GK66P5SX	Ò©·¿	111.434954	41.116346	90601	471	150125
B01D70PABP	Ò©·¿	111.126831	40.724379	90601	471	150121
B0FFKPCQ1C	Ò©·¿	111.12229	40.722217	90601	471	150121
B01D70P96T	Ò©·¿	111.120127	40.721962	90601	471	150121
B0FFH0FUHQ	Ò©·¿	111.124652	40.722509	90601	471	150121
B0HG0DY1NG	¿ÚÇ»Ò½Ôº	111.123683	40.721143	90202	471	150121
B01D703976	ÕïËù	111.120125	40.721962	90300	471	150121
B0FFKPCPGY	Ò©·¿	111.119401	40.721877	90601	471	150121
B0FFFY0RCL	Ò©·¿	111.125459	40.721671	90601	471	150121
B0FFK28EX9	Ò©·¿	111.124406	40.719925	90601	471	150121
B0G24MDOYB	Ò©·¿	111.124461	40.71967	90601	471	150121
B0H1S7HYJS	Ò©·¿	111.125561	40.72263	90601	471	150121
B0FFLB01UK	Ò½ÁÆ±£½¡·þÎñ³¡Ëù	111.119536	40.721896	90000	471	150121
B0FFHMO5CZ	Ò©·¿	111.12333	40.721435	90601	471	150121
B0HGKUIDV6	ÎÀÉúÔº	111.125736	40.721708	90102	471	150121
B0FFH0H0I8	Ò©·¿	111.123226	40.72217	90601	471	150121
B0FFGARTPF	ÎÀÉúÔº	111.125653	40.721696	90102	471	150121
B0G1BOBTNC	Ò©·¿	111.126717	40.724731	90601	471	150121
B0G1XOHBL2	ÕïËù	111.933466	40.669348	90300	471	150105
B0G2GCMPL6	Ò©·¿	111.663431	40.817686	90601	471	150103
B0FFI8QZLQ	Ò©·¿	111.657136	40.825927	90601	471	150102
B0FFFNYF0P	Ò½ÁÆ±£½¡·þÎñ³¡Ëù	111.659941	40.818089	90000	471	150103
B0FFJ79LHI	Ò½ÁÆ±£½¡·þÎñ³¡Ëù	111.666176	40.824607	90000	471	150103
B01D70PIRC	ÕïËù	111.662636	40.82651	90300	471	150102
B01D7023H7	Èý¼¶¼×µÈÒ½Ôº	111.657528	40.820503	90101	471	150103
B01D701HG9	×¨¿ÆÒ½Ôº	111.662417	40.817759	90200	471	150103
B01D703BTM	Ò©·¿	111.661393	40.826273	90601	471	150102
B0FFGQ6WFP	Ò©·¿	111.66287	40.820876	90601	471	150103
B0HB9ME5RD	Ò©·¿	111.662316	40.820633	90601	471	150103
B0HB1ZEQBY	Ò©·¿	111.6621	40.820575	90601	471	150103
B0FFHHV9G6	Ò©·¿	111.662652	40.820674	90601	471	150103
B0FFL02C25	×ÛºÏÒ½Ôº	111.663051	40.817396	90100	471	150103
B0FFK1Z7D9	Ò©·¿	111.658582	40.816952	90601	471	150103
B0FFI8LP9F	¼²²¡Ô¤·À	111.664782	40.817918	90500	471	150103
B0FFIZB0VU	ÕïËù	111.663076	40.817502	90300	471	150103
B01D70Q8WX	ÕïËù	111.663044	40.817463	90300	471	150103
B0GR31KI11	ÕïËù	111.660516	40.817428	90300	471	150103
B0FFJ9UZ13	Ò½ÁÆ±£½¡·þÎñ³¡Ëù	111.662975	40.826569	90000	471	150102
B0HDBCGTLT	¿ÚÇ»Ò½Ôº	111.665147	40.826203	90202	471	150103
B0HB7X1P75	¼²²¡Ô¤·À	111.663081	40.817302	90500	471	150103
B0FFI8R05O	Ò½ÁÆ±£½¡·þÎñ³¡Ëù	111.658768	40.826072	90000	471	150102
B0G04Z8OCN	Ò½ÁÆ±£½¡ÓÃÆ·	111.663684	40.817359	90602	471	150103
B01D70P6FA	Ò©·¿	111.664957	40.826191	90601	471	150103
B0FFKHG867	Ò½ÁÆ±£½¡·þÎñ³¡Ëù	111.665347	40.826243	90000	471	150103
B0FFI8J2SJ	Ò½ÁÆ±£½¡ÓÃÆ·	111.657943	40.82596	90602	471	150102
B0FFI8J3HA	Ò½ÁÆ±£½¡ÓÃÆ·	111.657919	40.825958	90602	471	150102
B0G2JCHJ3S	ÎÀÉúÔº	111.662395	40.8181	90102	471	150103
B0GKV95A87	Ò©·¿	111.664421	40.82664	90601	471	150102
B0FFJS8D98	Ò½ÁÆ±£½¡·þÎñ³¡Ëù	111.659152	40.816857	90000	471	150103
B0G2JUIBXN	Ò½ÁÆ±£½¡·þÎñ³¡Ëù	111.659122	40.816838	90000	471	150103
B0FFHBP99K	×ÛºÏÒ½Ôº	111.662918	40.826564	90100	471	150102
B0FFGNJA6D	ÕïËù	111.662414	40.820642	90300	471	150103
B0H1B5UO4I	Ò©·¿	111.662618	40.823896	90601	471	150103
B0HDMASHHC	ÎÀÉúÔº	111.662385	40.82053	90102	471	150103
B0FFM3ELVH	×ÛºÏÒ½Ôº	111.662944	40.817799	90100	471	150103
B01D70PDLD	¿ÚÇ»Ò½Ôº|Ò½ÁÆ±£½¡·þÎñ	111.664139	40.818021	090202|090300	471	150103
B0FFKHY02J	Ò©·¿	111.660672	40.819477	90601	471	150103
B0GUB1PO0R	Ò©·¿	111.660632	40.819487	90601	471	150103
B0HAK7JYSA	Ò½ÁÆ±£½¡ÓÃÆ·	111.661506	40.823814	90602	471	150103
B0FFKV9KR9	Ò©·¿	111.660696	40.819297	90601	471	150103
B0FFF47ADV	ÕïËù	111.663226	40.823769	90300	471	150103
B01D701B8O	Ò©·¿	111.654917	40.82142	90601	471	150103
B0G3M5YHCQ	ÕïËù	111.662733	40.819948	90300	471	150103
B0HUAH2J3K	ÕïËù	111.659255	40.820192	90300	471	150103
B0FFKG9VTV	Ò½ÁÆ±£½¡·þÎñ³¡Ëù	111.660673	40.819016	90000	471	150103
B0FFIV5H90	Ò©·¿	111.662618	40.823896	90601	471	150103
B0FFHIUR2R	Ò©·¿	111.663653	40.817989	90601	471	150103
B0GUAS9N0K	Ò½ÁÆ±£½¡ÓÃÆ·	111.659702	40.819186	90602	471	150103
B01D702TLI	Ò½ÁÆ±£½¡ÓÃÆ·	111.662702	40.82451	90602	471	150103
B0FFKSXWHU	Ò©·¿	111.66303	40.817594	90601	471	150103
B0FFH4LDV0	Ò½ÁÆ±£½¡·þÎñ³¡Ëù	111.657689	40.820662	90000	471	150103
B0FFHI09EN	Ò©·¿	111.663492	40.826052	90601	471	150103
B0HR666U2N	Ò©·¿	111.663736	40.826077	90601	471	150103
B01D702S1D	Ò½ÁÆ±£½¡ÓÃÆ·	111.662952	40.823983	90602	471	150103
B0H6RD85SM	Ò½ÁÆ±£½¡·þÎñ³¡Ëù	111.662556	40.817874	90000	471	150103
B01D701SXJ	ÎÀÉúÔº	111.664945	40.82619	90102	471	150103
B0HD9X10A3	Ò½ÁÆ±£½¡·þÎñ³¡Ëù	111.660755	40.817838	90000	471	150103
B0GRKX5RC5	Ò©·¿	111.663785	40.826467	90601	471	150102
B01D700F52	Ò½ÁÆ±£½¡ÓÃÆ·	111.666089	40.825972	90602	471	150103
B0FFJ05Q6P	ÕïËù	111.666173	40.824592	90300	471	150103
B01D70PDJH	ÕïËù	111.662909	40.823627	90300	471	150103
B0HD1A43A3	Ò©·¿	111.669535	40.828669	90601	471	150103
B0H1KC4QIK	Ò½ÁÆ±£½¡·þÎñ³¡Ëù	111.658832	40.816797	90000	471	150103
B01D70PD2C	ÕïËù	111.661569	40.818019	90300	471	150103
B0HB3S7HOF	ÕïËù	111.662511	40.817889	90300	471	150103
B0FFKHO4UC	ÎÀÉúÔº	111.663042	40.817478	90102	471	150103
B0G0GCJRRH	ÎÀÉúÔº	111.663051	40.817396	90102	471	150103
B01D703BTN	ÎÀÉúÔº	111.661222	40.826256	90102	471	150102
B0FFM62JP9	Ò©·¿	111.654214	40.791843	90601	471	150104
B0FFH8JNJ4	Ò©·¿	111.654059	40.791476	90601	471	150104
B0G2KRTV23	Ò½ÁÆ±£½¡ÓÃÆ·	111.651161	40.793359	90602	471	150104
B0FFI9NF21	Ò½ÁÆ±£½¡ÓÃÆ·	111.656318	40.789282	90602	471	150104
B01D703DMW	³èÎïÕïËù	111.647044	40.794858	90701	471	150104
B0HGT59PB0	ÕïËù	111.649791	40.795861	90300	471	150104
B0G24NC51B	Ò½ÁÆ±£½¡ÓÃÆ·	111.652703	40.796337	90602	471	150104
B0HU5UMVNW	³èÎïÕïËù	111.647152	40.794834	90701	471	150104
B0HRLM08FC	³èÎïÕïËù	111.647027	40.794857	90701	471	150104
B01D70PF85	ÕïËù	111.653642	40.794631	90300	471	150104
B0HU5UMNCR	Ò½ÁÆ±£½¡·þÎñ³¡Ëù	111.656336	40.795799	90000	471	150104
B0FFL0H1WW	ÕïËù	111.648608	40.79609	90300	471	150104
B0G2UA34TZ	Ò½ÁÆ±£½¡·þÎñ³¡Ëù	111.656215	40.79635	90000	471	150104
B0FFGS7WRE	Ò½ÁÆ±£½¡·þÎñ³¡Ëù	111.649289	40.795873	90000	471	150104
B0FFHRNCXN	¶¯ÎïÒ½ÁÆ³¡Ëù	111.647122	40.794832	90700	471	150104
B01D70PEEW	ÎÀÉúÔº	111.654931	40.795489	90102	471	150104
B01D70PGRZ	ÕïËù	111.654257	40.796628	90300	471	150104
B01D70QTJF	Ò©·¿	111.653726	40.789007	90601	471	150104
B01D70PGRW	ÕïËù	111.647151	40.7958	90300	471	150104
B01D702G5O	×¨¿ÆÒ½Ôº	111.656305	40.791414	90200	471	150104
B01D7020G2	Ò½ÁÆ±£½¡ÓÃÆ·	111.650793	40.793493	90602	471	150104
B0FFL4AEW3	×ÛºÏÒ½Ôº	111.65633	40.791419	90100	471	150104
B0FFKS9HKP	Ò©·¿	111.649052	40.791499	90601	471	150104
B0FFKSZ11Z	Ò©·¿	111.651826	40.794427	90601	471	150104
B0FFJ081XZ	Ò½ÁÆ±£½¡·þÎñ³¡Ëù	111.655073	40.794496	90000	471	150104
B0HA47SS0F	Ò½ÁÆ±£½¡ÓÃÆ·	111.653754	40.790537	90602	471	150104
B0FFI9NFHO	Ò½ÁÆ±£½¡ÓÃÆ·	111.650731	40.793506	90602	471	150104
B0FFMBWA7W	Ò©·¿	111.654115	40.789231	90601	471	150104
B0GKOY6IWO	Ò©·¿	111.652728	40.794801	90601	471	150104
B0H1OAQG8H	Ò©·¿	111.653721	40.788992	90601	471	150104
B0FFKGC6M9	Ò©·¿	111.650849	40.79488	90601	471	150104
B0FFKHXZRI	Ò©·¿	111.655993	40.790943	90601	471	150104
B0FFGUF1JV	Ò©·¿	111.655661	40.791513	90601	471	150104
B0G2UZ2Y7W	Ò½ÁÆ±£½¡ÓÃÆ·	111.649931	40.793735	90602	471	150104
B0GK1CZ4SJ	Ò©·¿	111.65516	40.794204	90601	471	150104
B0FFKL58NK	Ò½ÁÆ±£½¡ÓÃÆ·	111.644546	40.791172	90602	471	150104
B0GUOL6KPP	Ò©·¿	111.656014	40.793511	90601	471	150104
B0HBNPWV5B	Ò©·¿	111.655869	40.793818	90601	471	150104
B0HG66AVO1	Ò©·¿	111.650759	40.795358	90601	471	150104
B0FFHF7SAY	Ò½ÁÆ±£½¡ÓÃÆ·	111.655822	40.791501	90602	471	150104
B0G24NCCBC	Ò©·¿	111.650102	40.795585	90601	471	150104
B0FFIK3BSH	Ò½ÁÆ±£½¡·þÎñ³¡Ëù	111.65544	40.792881	90000	471	150104
B0FFI9DOKB	Ò½ÁÆ±£½¡ÓÃÆ·	111.650382	40.793624	90602	471	150104
B0FFKDZP39	ÕïËù	111.65049	40.794836	90300	471	150104
B0FFK6HWZY	Ò©·¿	111.656877	40.793304	90601	471	150104
B0FFGRNRIK	Ò½ÁÆ±£½¡·þÎñ³¡Ëù	111.649766	40.793791	90000	471	150104
B0HR7ZOLRS	Ò©·¿	111.649111	40.795568	90601	471	150104
B0G2CH83EU	Ò©·¿	111.648927	40.795988	90601	471	150104
B0FFI9NFSB	¼²²¡Ô¤·À	111.656853	40.791599	90500	471	150104
B0FFJS8D92	Ò½ÁÆ±£½¡·þÎñ³¡Ëù	111.649891	40.795654	90000	471	150104
B0FFK1MWNR	Ò½ÁÆ±£½¡·þÎñ³¡Ëù	111.653768	40.788848	90000	471	150104
B0HDSH7C0Y	Ò©·¿	111.652155	40.796163	90601	471	150104
B0FFKJ38Q6	Ò½ÁÆ±£½¡ÓÃÆ·	111.655945	40.791236	90602	471	150104
B0FFHBYY4Y	Ò©·¿	111.649103	40.795583	90601	471	150104
B0HDJAU828	Ò©·¿	111.649367	40.79585	90601	471	150104
B0GDLSHPAQ	Ò©·¿	111.054195	40.579033	90601	471	150121
B0FFJPZK0P	Ò½ÁÆ±£½¡·þÎñ³¡Ëù	111.05392	40.579407	90000	471	150121
B0FFJ1YNTD	Ò©·¿	111.626743	40.86591	90601	471	150103
B0HG67ENAB	ÕïËù	111.466957	41.227628	90300	471	150125
B0FFI93MBZ	Ò©·¿	111.131371	40.721878	90601	471	150121
B01D70397N	Ò©·¿	111.128913	40.718487	90601	471	150121
B0FFI94SVB	Ò©·¿	111.132491	40.722472	90601	471	150121
B0FFF2QNNH	Ò©·¿	111.13079	40.722082	90601	471	150121
B0FFFYHJNU	Ò©·¿	111.132159	40.720202	90601	471	150121
B0FFI93MA4	Ò©·¿	111.132154	40.720268	90601	471	150121
B01D70380C	Ò©·¿	111.13677	40.718314	90601	471	150121
B0FFHTNS8Q	Ò©·¿	111.130123	40.723234	90601	471	150121
B0G0FU7VQ8	Ò©·¿	111.131491	40.721945	90601	471	150121
B0G1DLK6G7	Ò½ÁÆ±£½¡ÓÃÆ·	111.133274	40.721609	90602	471	150121
B0FFFYHJM0	ÕïËù	111.133293	40.722925	90300	471	150121
B0HR6B7D7Y	Ò©·¿	111.133372	40.719822	90601	471	150121
B0FFK0A3WD	Ò½ÁÆ±£½¡·þÎñ³¡Ëù	111.133684	40.722828	90000	471	150121
B0FFH0FUHT	Ò©·¿	111.127967	40.721535	90601	471	150121
B0FFG9FMXE	Ò©·¿	111.12812	40.723049	90601	471	150121
B0FFJ3EBXF	Ò½ÁÆ±£½¡·þÎñ³¡Ëù	111.129899	40.723163	90000	471	150121
B0FFI93NS0	Ò½ÁÆ±£½¡·þÎñ³¡Ëù	111.131622	40.721469	90000	471	150121
B0GUALCW7B	Ò©·¿	111.134473	40.723758	90601	471	150121
B0FFKQUCJL	ÎÀÉúÔº	111.132227	40.722732	90102	471	150121
B0FFIIPIHV	ÎÀÉúÔº	111.129931	40.723205	90102	471	150121
B0G24KBOTY	¼²²¡Ô¤·À	111.130227	40.723545	90500	471	150121
B0GRO15P65	Ò½ÁÆ±£½¡·þÎñ³¡Ëù	111.129836	40.719834	90000	471	150121
B0GUJ6LURA	¼²²¡Ô¤·À	111.130202	40.723599	90500	471	150121
B0H1HHT6FS	Ò½ÁÆ±£½¡·þÎñ³¡Ëù	111.131056	40.719215	90000	471	150121
B01D7037TH	³èÎïÕïËù	111.136652	40.717528	90701	471	150121
B0H1HRU9TL	Ò½ÁÆ±£½¡·þÎñ³¡Ëù	111.129539	40.719779	90000	471	150121
B0H1HHTE4F	Ò½ÁÆ±£½¡·þÎñ³¡Ëù	111.130883	40.719172	90000	471	150121
B0FFH0FUH3	Ò©·¿	111.128901	40.718531	90601	471	150121
B0FFM52BUM	Ò½ÁÆ±£½¡·þÎñ³¡Ëù	111.134456	40.7238	90000	471	150121
B0FFG63JG6	Ò©·¿	111.136242	40.723885	90601	471	150121
B0FFH1A9HT	Ò½ÁÆ±£½¡ÓÃÆ·	111.13353	40.722893	90602	471	150121
B01D70QFWA	ÕïËù	111.135176	40.720737	90300	471	150121
B0FFIZM693	Ò½ÁÆ±£½¡·þÎñ³¡Ëù	111.130115	40.719898	90000	471	150121
B0GUUKYHPT	Ò½ÁÆ±£½¡·þÎñ³¡Ëù	111.127495	40.722862	90000	471	150121
B0FFH0FM83	Ò©·¿	111.126919	40.724252	90601	471	150121
B0H61MO348	ÕïËù	111.129911	40.723155	90300	471	150121
B0FFM54MWX	ÕïËù	111.135254	40.723551	90300	471	150121
B0FFFY9WZU	ÕïËù	111.135035	40.721118	90300	471	150121
B0G25UTVVZ	¿ÚÇ»Ò½Ôº	111.128064	40.719562	90202	471	150121
B0GRL7O53T	Ò½ÁÆ±£½¡·þÎñ³¡Ëù	111.130673	40.718406	90000	471	150121
B0FFLCKUBM	¿ÚÇ»Ò½Ôº	111.1281	40.719558	90202	471	150121
B0FFJ3EBXU	Ò½ÁÆ±£½¡·þÎñ³¡Ëù	111.13392	40.718162	90000	471	150121
B0FFJ3EBXT	Ò½ÁÆ±£½¡·þÎñ³¡Ëù	111.133406	40.718011	90000	471	150121
B0FFM54MP8	Ò©·¿	111.136764	40.718329	90601	471	150121
B0G06MNKDW	Ò©·¿	111.12937	40.717091	90601	471	150121
B0G3U72N4V	Ò½ÁÆ±£½¡ÓÃÆ·	111.134415	40.71819	90602	471	150121
B0HBBK1RVJ	Ò½ÁÆ±£½¡ÓÃÆ·	111.129155	40.718058	90602	471	150121
B0FFH0HDK7	Ò½ÁÆ±£½¡ÓÃÆ·	111.130784	40.718433	90602	471	150121
B0G0K1URM7	ÕïËù	111.131881	40.724432	90300	471	150121
B0FFFTNW27	Ò½ÁÆ±£½¡·þÎñ³¡Ëù	111.134312	40.718155	90000	471	150121
B0FFJLRC0T	Ò½ÁÆ±£½¡·þÎñ³¡Ëù	111.13643	40.717902	90000	471	150121
B0FFJ3EBXS	Ò½ÁÆ±£½¡ÓÃÆ·	111.133572	40.718016	90602	471	150121
B0FFJ3EBXE	Ò½ÁÆ±£½¡·þÎñ³¡Ëù	111.134415	40.718273	90000	471	150121
B01D70OWG6	Ò©·¿	111.128318	40.720443	90601	471	150121
B01D70P9PL	Ò½ÁÆ±£½¡·þÎñ³¡Ëù	111.12968	40.723168	90000	471	150121
B0GUALBCXP	Ò½ÁÆ±£½¡·þÎñ³¡Ëù	111.136492	40.717757	90000	471	150121
B0FFHTNS7U	¼²²¡Ô¤·À	111.129895	40.723281	90500	471	150121
B0H647KUI4	Ò©·¿	111.681701	40.802661	90601	471	150105
B01D70RBAX	ÕïËù	111.718943	40.877976	90300	471	150102
B0FFI8WM7Z	Ò½ÁÆ±£½¡·þÎñ³¡Ëù	111.439566	40.74573	90000	471	150121
B01D703EEL	×ÛºÏÒ½Ôº	111.683382	40.797578	90100	471	150105
B0FFHKRPHC	¿ÚÇ»Ò½Ôº	111.686082	40.800196	90202	471	150105
B0FFF4F300	ÕïËù	111.681243	40.798238	90300	471	150105
B0FFKHY1ZV	Ò½ÁÆ±£½¡·þÎñ³¡Ëù	111.686129	40.800205	90000	471	150105
B0FFJ023ZW	Ò½ÁÆ±£½¡ÓÃÆ·	111.685043	40.804699	90602	471	150105
B0G2U51XFZ	Ò©·¿	111.686821	40.799597	90601	471	150105
B0FFFZ1ZVZ	ÕïËù	111.684672	40.798436	90300	471	150105
B0FFGXDJY8	×¨¿ÆÒ½Ôº	111.68649	40.802788	90200	471	150105
B01D702F5W	¿ÚÇ»Ò½Ôº	111.683189	40.799702	90202	471	150105
B0FFKQ5KLO	Ò½ÁÆ±£½¡·þÎñ³¡Ëù	111.684155	40.806251	90000	471	150105
B0FFM5NJAP	Ò½ÁÆ±£½¡·þÎñ³¡Ëù	111.686278	40.805314	90000	471	150105
B01D70PEFJ	ÕïËù	111.679423	40.799788	90300	471	150105
B0FFIZWRIA	ÕïËù	111.678826	40.804035	90300	471	150105
B0HRADKAV5	Ò©·¿	111.677209	40.796995	90601	471	150104
B0HA6HA8WD	ÕïËù	111.684587	40.799665	90300	471	150105
B0FFGSIPFC	ÎÀÉúÔº	111.683337	40.797577	90102	471	150105
B0FFIZK0AS	ÑÛ¿ÆÒ½Ôº	111.680746	40.804959	90203	471	150105
B0HD0SXLVE	Ò½ÁÆ±£½¡ÓÃÆ·	111.678194	40.798065	90602	471	150104
B0HG0L2SPD	Ò½ÁÆ±£½¡ÓÃÆ·	111.685026	40.80649	90602	471	150105
B01D702IYG	Ò©·¿	111.679786	40.804333	90601	471	150105
B0FFIZLUKR	ÑÛ¿ÆÒ½Ôº	111.68601	40.805242	90203	471	150105
B0FFM6T62B	Ò½ÁÆ±£½¡ÓÃÆ·	111.684981	40.806621	90602	471	150105
B01D703BIE	Ò½ÁÆ±£½¡ÓÃÆ·	111.677783	40.801256	90602	471	150104
B0FFHJP3IC	×¨¿ÆÒ½Ôº	111.676957	40.804411	90200	471	150105
B01D703BU2	Ò½ÁÆ±£½¡·þÎñ³¡Ëù	111.678545	40.79817	90000	471	150104
B01D70P65Y	Ò©·¿	111.68279	40.799778	90601	471	150105
B0FFKSF3RI	Ò©·¿	111.68222	40.801578	90601	471	150105
B0G2CD8AFX	Ò©·¿	111.682236	40.801576	90601	471	150105
B01D701TM0	¿ÚÇ»Ò½Ôº	111.68044	40.798683	90202	471	150105
B0G2AK2FSJ	Ò©·¿	111.681718	40.802655	90601	471	150105
B0HD24C8WD	ÕïËù	111.682422	40.801194	90300	471	150105
B0HDLAWO85	Ò©·¿	111.679691	40.801697	90601	471	150105
B0G3FSG91G	ÕïËù	111.681201	40.802528	90300	471	150105
B0HA2HRA43	¿ÚÇ»Ò½Ôº	111.681517	40.803073	90202	471	150105
B0FFI998BR	Ò©·¿	111.682959	40.799399	90601	471	150105
B0G2UU2KBD	Ò½ÁÆ±£½¡·þÎñ³¡Ëù	111.682923	40.802661	90000	471	150105
B0HUFRVOI5	Ò½ÁÆ±£½¡·þÎñ³¡Ëù	111.680357	40.802163	90000	471	150105
B0G2RRJMAP	Ò©·¿	111.682985	40.803452	90601	471	150105
B0FFJXNBCN	Ò©·¿	111.68297	40.799403	90601	471	150105
B0FFMARCUE	Ò©·¿	111.682733	40.799902	90601	471	150105
B01D701JKV	ÕïËù	111.685143	40.804458	90300	471	150105
B0G2UC4XNL	Ò½ÁÆ±£½¡·þÎñ³¡Ëù	111.679929	40.801754	90000	471	150105
B0H14ZSSUX	Ò½ÁÆ±£½¡ÓÃÆ·	111.681171	40.802998	90602	471	150105
B01D7018YU	Ò©·¿	111.684059	40.806578	90601	471	150105
B0FFGSFARX	Ò©·¿	111.68402	40.802927	90601	471	150105
B0FFL3LNFC	ÕïËù	111.685329	40.804066	90300	471	150105
B0FFH72S1R	¼²²¡Ô¤·À	111.684766	40.803126	90500	471	150105
B0G2UC4QS6	Ò½ÁÆ±£½¡·þÎñ³¡Ëù	111.683876	40.802857	90000	471	150105
B0FFKJTO7Q	Ò½ÁÆ±£½¡ÓÃÆ·	111.681956	40.8027	90602	471	150105
B0FFHN675F	ÕïËù	111.681124	40.803246	90300	471	150105
B0FFI98BXM	Ò©·¿	111.680775	40.79879	90601	471	150105
B0FFL177ON	Ò½ÁÆ±£½¡·þÎñ³¡Ëù	111.68136	40.803642	90000	471	150105
B0FFFRYY5J	Ò©·¿	111.681022	40.804297	90601	471	150105
B01D701SS2	Ò©·¿	111.679754	40.799163	90601	471	150105
B0FFKHNGVS	Ò©·¿	111.680944	40.804468	90601	471	150105
B0FFHN4TFL	Ò½ÁÆ±£½¡·þÎñ³¡Ëù	111.684034	40.803724	90000	471	150105
B0FFFYNXW6	ÕïËù	111.679429	40.804006	90300	471	150105
B0H1A74TZI	×ÛºÏÒ½Ôº	111.677028	40.804353	90100	471	150105
B0H61ANX1R	Ò©·¿	111.68089	40.798818	90601	471	150105
B0FFKT939H	Ò©·¿	111.681834	40.804937	90601	471	150105
B0HD24BN8L	Ò½ÁÆ±£½¡·þÎñ³¡Ëù	111.683259	40.799576	90000	471	150105
B0G2C58C2N	Ò½ÁÆ±£½¡ÓÃÆ·	111.683148	40.803731	90602	471	150105
B0FFG2U8SI	Ò©·¿	111.682988	40.803451	90601	471	150105
B0FFKI5NMM	Ò©·¿	111.684804	40.804165	90601	471	150105
B0G3XCFXZE	¼²²¡Ô¤·À	111.684468	40.803056	90500	471	150105
B01D702GSP	ÕïËù	111.684494	40.803052	90300	471	150105
B0FFKSXZ81	Ò©·¿	111.683474	40.798767	90601	471	150105
B0G1PZKF44	Ò©·¿	111.685027	40.799155	90601	471	150105
B01D701JKU	Ò©·¿	111.68511	40.804532	90601	471	150105
B0FFL9ESEZ	Ò½ÁÆ±£½¡·þÎñ³¡Ëù	111.680124	40.804347	90000	471	150105
B0G2UU2ZRD	Ò½ÁÆ±£½¡ÓÃÆ·	111.684893	40.803431	90602	471	150105
B0FFK6LIVF	Ò©·¿	111.679005	40.798598	90601	471	150104
B0FFG63JHZ	Ò©·¿	111.685581	40.799287	90601	471	150105
B0G1R72HL8	¿ÚÇ»Ò½Ôº	111.678614	40.799467	90202	471	150104
B01D701UHE	ÕïËù	111.682471	40.802522	90300	471	150105
B0FFL3N1QM	ÕïËù	111.685063	40.803473	90300	471	150105
B0G2UL61BD	¼²²¡Ô¤·À	111.684784	40.803136	90500	471	150105
B0FFJ026IK	Ò½ÁÆ±£½¡ÓÃÆ·	111.679813	40.798967	90602	471	150105
B0G3J56H8M	Ò©·¿	111.678796	40.798754	90601	471	150104
B01D701020	ÕïËù	111.677829	40.802838	90300	471	150105
B0H12Z7P0Y	Ò½ÁÆ±£½¡ÓÃÆ·	111.6859	40.802822	90602	471	150105
B0FFGAQCIB	ÎÀÉúÔº	111.438998	41.11081	90102	471	150125
B0FFGSC034	³èÎïÕïËù|Ò½ÁÆ±£½¡·þÎñ	111.719525	40.803429	090701|090702	471	150105
B0FFG08ZQR	Ò©·¿	111.720128	40.804094	90601	471	150105
B0GKSHLVTU	Ò©·¿	111.719807	40.802673	90601	471	150105
B01D703CLW	Ò©·¿	111.719408	40.803999	90601	471	150105
B01D70QKL6	ÕïËù	111.719807	40.802673	90300	471	150105
B0HB3UA3Z2	Ò©·¿	111.719397	40.803867	90601	471	150105
B0FFFRYA9R	ÎÀÉúÔº	111.719406	40.803837	90102	471	150105
B0FFHLZ68G	³èÎïÕïËù	111.71953	40.803442	90701	471	150105
B0FFM4PK3I	ÕïËù	111.717111	40.803607	90300	471	150105
B0FFI9ENNV	Ò©·¿	111.728052	40.800802	90601	471	150105
B0FFJMG9PU	Ò½ÁÆ±£½¡·þÎñ³¡Ëù	111.735015	40.804426	90000	471	150105
B01D70RB7Y	ÕïËù	111.729837	40.798368	90300	471	150105
B0FFLGPPHQ	ÕïËù	111.735068	40.80418	90300	471	150105
B0G2OCHN4E	ÕïËù	111.735107	40.80416	90300	471	150105
B0FFKIQZAT	Ò©·¿	111.729785	40.797859	90601	471	150105
B0FFLAQR4X	ÕïËù	111.385602	40.466115	90300	471	150122
B0FFKOE7KK	Ò©·¿	111.667202	39.917331	90601	471	150124
B0FFG0905R	Ò©·¿	111.701159	40.797114	90601	471	150105
B0G067PLBH	ÕïËù	111.697197	40.800546	90300	471	150105
B0FFI9C6TF	Ò½ÁÆ±£½¡·þÎñ³¡Ëù	111.705061	40.798141	90000	471	150105
B0FFFWPWG4	ÕïËù	111.703314	40.797707	90300	471	150105
B0FFFZH2TM	×ÛºÏÒ½Ôº	111.700448	40.80067	90100	471	150105
B0FFGSFWRF	Ò½ÁÆ±£½¡ÓÃÆ·	111.697589	40.80165	90602	471	150105
B0FFFVZHNM	Ò©·¿	111.702425	40.800435	90601	471	150105
B0FFKSJNP4	Ò©·¿	111.703001	40.800476	90601	471	150105
B0FFJQ5KUD	Ò½ÁÆ±£½¡·þÎñ³¡Ëù	111.701812	40.802315	90000	471	150105
B0GKF7O7YZ	Ò©·¿	111.701586	40.800449	90601	471	150105
B0FFM83F6O	Ò©·¿	111.703767	40.801399	90601	471	150105
B0HD0MXZM5	Ò©·¿	111.702706	40.800339	90601	471	150105
B0FFJGNIH6	Ò½ÁÆ±£½¡·þÎñ³¡Ëù	111.70233	40.800705	90000	471	150105
B0FFK7YVF8	Ò©·¿	111.700669	40.800533	90601	471	150105
B0H6UZU8OB	Ò©·¿	111.700386	40.800598	90601	471	150105
B0FFK9H9O0	¿ÚÇ»Ò½Ôº	111.702968	40.800542	90202	471	150105
B0FFG2TLQK	¶¯ÎïÒ½ÁÆ³¡Ëù	111.701423	40.799991	90700	471	150105
B0FFIRV3KO	Ò½ÁÆ±£½¡·þÎñ³¡Ëù	111.699544	40.80049	90000	471	150105
B0HDRSSSEK	ÕïËù	111.7041	40.80156	90300	471	150105
B01D700CDA	¶¯ÎïÒ½ÁÆ³¡Ëù	111.701032	40.800678	90700	471	150105
B0FFK5EC2C	Ò½ÁÆ±£½¡·þÎñ³¡Ëù	111.704845	40.801592	90000	471	150105
B0FFJRW5YR	Ò½ÁÆ±£½¡·þÎñ³¡Ëù	111.701191	40.799857	90000	471	150105
B0HG35EH69	ÕïËù	111.700353	40.798925	90300	471	150105
B0HBM4JWL9	Ò©·¿	111.701202	40.79712	90601	471	150105
B0FFI99BN0	Ò½ÁÆ±£½¡·þÎñ³¡Ëù	111.69903	40.804088	90000	471	150105
B0FFI9C5BG	³èÎïÕïËù	111.705538	40.797821	90701	471	150105
B0G2CD8APD	Ò½ÁÆ±£½¡·þÎñ³¡Ëù	111.701797	40.797456	90000	471	150105
B0G07S3NU8	ÕïËù	111.70416	40.797477	90300	471	150105
B01D70PAID	ÕïËù	111.541688	40.785536	90300	471	150121
B01D70OVEP	Ò©·¿	111.539944	40.784993	90601	471	150121
B0FFMA8HSY	Ò©·¿	111.54134	40.781042	90601	471	150121
B0FFFC0CQ9	Ò©·¿	111.537639	40.78678	90601	471	150121
B0GRDSGZQU	Ò©·¿	111.543674	40.786681	90601	471	150121
B0FFM3VJVL	Ò½ÁÆ±£½¡ÓÃÆ·	111.540072	40.785922	90602	471	150121
B0FFKDTJ6Z	Ò©·¿	111.54328	40.78104	90601	471	150121
B0FFKE28AS	Ò©·¿	111.542284	40.780732	90601	471	150121
B0G1LN4VZ6	ÕïËù	111.541716	40.781087	90300	471	150121
B0FFKBD8MM	Ò©·¿	111.540827	40.780014	90601	471	150121
B0FFG0MK1W	Ò©·¿	111.541332	40.784188	90601	471	150121
B0FFJ2VBK2	ÕïËù	111.543118	40.780995	90300	471	150121
B0G336RFDL	ÕïËù	111.546399	40.779965	90300	471	150121
B0G1GLP9CB	ÕïËù	111.54181	40.785672	90300	471	150121
B0H12Z7HZL	ÕïËù	111.541776	40.785749	90300	471	150121
B0GKKBWUSA	ÕïËù	111.538717	40.785123	90300	471	150121
B0G0RPBUR6	¿ÚÇ»Ò½Ôº	111.545507	40.777896	90202	471	150121
B0FFKBD8B7	ÕïËù	111.540046	40.785917	90300	471	150121
B0FFL3AB59	ÕïËù	111.546712	40.779418	90300	471	150121
B0FFKW8T8H	ÎÀÉúÔº	111.546735	40.77938	90102	471	150121
B0FFJ14N6R	Ò½ÁÆ±£½¡·þÎñ³¡Ëù	111.546471	40.779881	90000	471	150121
B0GR6MZL6G	Ò½ÁÆ±£½¡ÓÃÆ·	111.53887	40.785029	90602	471	150121
B0FFKDTJ6T	ÎÀÉúÔº	111.541892	40.780577	90102	471	150121
B0FFKBN5QF	Ò©·¿	111.540677	40.784326	90601	471	150121
B0G2AK31OA	Ò©·¿	111.537669	40.781032	90601	471	150121
B0FFG6JWWO	Ò©·¿	111.541236	40.785526	90601	471	150121
B0G1Z443IS	Ò©·¿	111.539521	40.784834	90601	471	150121
B01D70RB8T	Ò©·¿	111.543319	40.786387	90601	471	150121
B01D70RBDE	Ò©·¿	111.540458	40.785187	90601	471	150121
B0FFJOYMZA	ÕïËù	111.537395	40.781332	90300	471	150121
B0FFKDXJ9U	Ò½ÁÆ±£½¡·þÎñ³¡Ëù	111.545481	40.779657	90000	471	150121
B0GKPR0J7M	ÕïËù	111.544023	40.778965	90300	471	150121
B0FFLG1EY3	Ò½ÁÆ±£½¡ÓÃÆ·	111.53751	40.78114	90602	471	150121
B0FFM1NT2H	¿ÚÇ»Ò½Ôº	111.54173	40.785721	90202	471	150121
B0FFL20LVZ	ÕïËù	111.378867	40.432817	90300	471	150122
B0FFI6PYPS	Ò©·¿	111.570691	40.788929	90601	471	150121
B01D70P9UQ	ÕïËù	111.571507	40.78919	90300	471	150121
B0FFMA66OV	Ò©·¿	111.571208	40.788637	90601	471	150121
B0FFJXSZOE	Ò©·¿	111.570771	40.788537	90601	471	150121
B0FFL6NOMH	Ò©·¿	111.568148	40.787398	90601	471	150121
B0H1SSHSPG	Ò½ÁÆ±£½¡ÓÃÆ·	111.569505	40.788069	90602	471	150121
B0FFKG2BAK	¿ÚÇ»Ò½Ôº	111.572963	40.787195	90202	471	150121
B0FFMDYX8C	ÕïËù	111.568402	40.78766	90300	471	150121
B01D70OZMT	ÕïËù	111.231565	40.580533	90300	471	150121
B01D70PA12	Ò©·¿	111.752083	40.788843	90601	471	150105
B0FFJ3D8SR	Ò©·¿	111.752016	40.78882	90601	471	150105
B0FFKQAKUZ	ÕïËù	111.751107	40.788639	90300	471	150105
B0FFJ3D8TC	ÕïËù	111.750096	40.789102	90300	471	150105
B0FFKRVS9Z	ÕïËù	111.747908	40.789107	90300	471	150105
B0FFF2DSTP	ÕïËù	111.618696	40.51776	90300	471	150123
B0FFLF0NY2	ÕïËù	111.736413	40.764338	90300	471	150105
B0FFJPYFHL	ÕïËù	111.733485	40.766654	90300	471	150105
B0FFK854DA	Ò©·¿	111.733825	40.766651	90601	471	150105
B01D70OY9T	Ò©·¿	111.732455	40.766677	90601	471	150105
B0FFLD5M2B	Ò©·¿	111.196864	40.462947	90601	471	150122
B0G3ZBM8V1	ÕïËù	111.353368	40.523336	90300	471	150122
B0FFHKKDGK	Ò½ÁÆ±£½¡·þÎñ³¡Ëù	111.254208	40.571748	90000	471	150121
B01D700F57	Ò©·¿	111.449032	41.10099	90601	471	150125
B01D7039KD	Ò©·¿	111.447752	41.100083	90601	471	150125
B0FFH696K9	Ò©·¿	111.450179	41.100202	90601	471	150125
B01D70PAAB	Ò©·¿	111.453663	41.100059	90601	471	150125
B0G1NL57XK	Ò©·¿	111.45228	41.100308	90601	471	150125
B0FFI27R4N	×ÛºÏÒ½Ôº	111.450373	41.097191	90100	471	150125
B0HD3XSJJU	Ò½ÁÆ±£½¡·þÎñ³¡Ëù	111.451562	41.099906	90000	471	150125
B0FFG2TD0I	ÕïËù	111.452732	41.099993	90300	471	150125
B0FFMEGBIV	Ò½ÁÆ±£½¡ÓÃÆ·	111.453354	41.100352	90602	471	150125
B0FFJ3V0VR	Ò©·¿	111.44778	41.102787	90601	471	150125
B0FFFXZCUN	ÕïËù	111.44778	41.100085	90300	471	150125
B0FFL3X7U1	ÕïËù	111.454216	41.098438	90300	471	150125
B0GKC7VJJU	Ò½ÁÆ±£½¡ÓÃÆ·	111.456189	41.099411	90602	471	150125
B01D70PATU	ÊÞÒ½Õ¾	111.448078	41.099732	90702	471	150125
B0FFMCS0OS	Ò½ÁÆ±£½¡·þÎñ³¡Ëù	111.455699	41.099366	90000	471	150125
B0FFG2TKPA	ÕïËù	111.45124	41.097262	90300	471	150125
B0FFFY0PJK	ÕïËù	111.450714	41.097609	90300	471	150125
B0FFJ5I7GM	Ò½ÁÆ±£½¡·þÎñ³¡Ëù	111.454542	41.097418	90000	471	150125
B01D703B70	ÎÀÉúÔº	111.447046	41.102879	90102	471	150125
B0HBTG1QWR	ÕïËù	111.414385	40.510119	90300	471	150122
B0GUJSQP11	Ò½ÁÆ±£½¡ÓÃÆ·	111.626196	40.744901	90602	471	150104
B01D70RB1I	ÕïËù	111.653323	40.109155	90300	471	150124
B0FFKJI9T4	Ò©·¿	111.825783	40.54857	90601	471	150123
B01D70PAEV	ÕïËù	111.800137	40.850313	90300	471	150105
B01D70PANW	ÕïËù	111.799873	40.852048	90300	471	150105
B0HD7NO9IY	³èÎïÕïËù	111.806085	40.852143	90701	471	150105
B0FFKW7A1A	Ò©·¿	111.829371	40.841706	90601	471	150105
B0G0KZS1C3	Ò©·¿	111.828724	40.841253	90601	471	150105
B0GUKCEOVZ	Ò©·¿	111.828796	40.840701	90601	471	150105
B0G2LAKFUR	¿ÚÇ»Ò½Ôº	111.754326	40.828906	90202	471	150105
B0FFHZ4HRL	Ò©·¿	111.748982	40.836061	90601	471	150105
B0FFJQSSA0	Ò½ÁÆ±£½¡·þÎñ³¡Ëù	111.747422	40.834512	90000	471	150105
B0FFL50ZSG	ÕïËù	111.747411	40.833607	90300	471	150105
B0FFKNSSFW	ÕïËù	111.747214	40.828249	90300	471	150105
B0GRPSJEDK	Ò½ÁÆ±£½¡ÓÃÆ·	111.747779	40.826832	90602	471	150105
B01D70Q607	×ÛºÏÒ½Ôº	111.851416	40.860183	90100	471	150105
B0FFIIWDMO	¹Ç¿ÆÒ½Ôº	111.851205	40.860652	90206	471	150105
B0G3JS5GLL	ÕïËù	111.995176	40.738763	90300	471	150105
B0FFH1QBRH	Ò©·¿	111.1385	40.71171	90601	471	150121
B0G1TXXKZB	Ò©·¿	111.138907	40.712111	90601	471	150121
B0G3HZ6FL1	Ò©·¿	111.138842	40.710394	90601	471	150121
B0FFKPUQWD	Ò©·¿	111.138536	40.709715	90601	471	150121
B0FFFYAS0Z	ÕïËù	111.138606	40.713245	90300	471	150121
B01D7038MT	Ò©·¿	111.137235	40.716328	90601	471	150121
B0FFG2TMQP	Ò©·¿	111.138017	40.715489	90601	471	150121
B0FFG64HJ4	Ò©·¿	111.137983	40.715465	90601	471	150121
B0G3HZ6FON	¼²²¡Ô¤·À	111.139324	40.71219	90500	471	150121
B01D7039MH	Ò©·¿	111.140361	40.715826	90601	471	150121
B0FFIZGWEV	Ò©·¿	111.146736	40.714752	90601	471	150121
B0FFKQP0B4	Ò½ÁÆ±£½¡·þÎñ³¡Ëù	111.138885	40.710363	90000	471	150121
B0FFIZGWEI	Ò©·¿	111.137248	40.716311	90601	471	150121
B0FFH0FRIJ	Ò½ÁÆ±£½¡ÓÃÆ·	111.137662	40.714995	90602	471	150121
B0FFH0FUX2	ÕïËù	111.137138	40.716457	90300	471	150121
B0FFM42TYX	ÕïËù	111.137027	40.715745	90300	471	150121
B0FFI9FLZ9	Ò©·¿	111.676758	40.773379	90601	471	150104
B0FFH6HFMW	Ò©·¿	111.673759	40.768253	90601	471	150104
B01D70QFYW	ÎÀÉúÔº	111.674297	40.77584	90102	471	150104
B01D70PAE5	ÕïËù	111.21009	40.268169	90300	471	150122
B0G0HKEW8X	Ò©·¿	111.213	40.271885	90601	471	150122
B0FFFSPQVG	ÕïËù	111.213317	40.271854	90300	471	150122
B0FFG9COU5	ÕïËù	111.2132	40.271865	90300	471	150122
B0FFM9IN3P	Ò½ÁÆ±£½¡·þÎñ³¡Ëù	111.210057	40.272564	90000	471	150122
B0FFL6950M	¿ÚÇ»Ò½Ôº	111.209603	40.272679	90202	471	150122
B0HA65BM7M	ÕïËù	111.213778	40.271009	90300	471	150122
B0FFJ3CR4C	Ò©·¿	111.208512	40.27236	90601	471	150122
B0FFGSKW6R	ÕïËù	111.208227	40.27238	90300	471	150122
B0FFHM1YYL	ÎÀÉúÔº	111.209139	40.27288	90102	471	150122
B0G2KYRIUB	Ò½ÁÆ±£½¡·þÎñ³¡Ëù	111.208351	40.27237	90000	471	150122
B01D703AYL	Ò©·¿	111.208687	40.272345	90601	471	150122
B0FFF2TM3L	ÕïËù	111.20916	40.272854	90300	471	150122
B0HBYOJT4H	Ò©·¿	111.210061	40.276245	90601	471	150122
B0FFL4L4KQ	ÕïËù	111.211275	40.268185	90300	471	150122
B0GKXLGK7I	Ò½ÁÆ±£½¡ÓÃÆ·	111.210693	40.275312	90602	471	150122
B0FFH74QV7	ÕïËù	111.209965	40.276379	90300	471	150122
B0H1DHN6AW	ÕïËù	111.207831	40.275763	90300	471	150122
B0HU2ZT9D6	Ò©·¿	111.772007	40.85659	90601	471	150102
B0GR95QXU5	ÕïËù	111.772318	40.856605	90300	471	150102
B01D70107C	ÎÀÉúÔº	112.0006	40.696071	90102	471	150105
B0G21N623K	Ò©·¿	111.760145	40.880827	90601	471	150102
B0FFJFK02W	Ò½ÁÆ±£½¡·þÎñ³¡Ëù	111.760214	40.88064	90000	471	150102
B0FFL39K1Q	ÕïËù	111.759808	40.881744	90300	471	150102
B0FFKMJZDB	Ò½ÁÆ±£½¡·þÎñ³¡Ëù	111.760033	40.88484	90000	471	150102
B0FFKZR4TQ	ÕïËù	111.761569	40.877702	90300	471	150102
B0G3JZ3EX1	ÕïËù	111.847355	40.770427	90300	471	150105
B0HBBX7TZG	Ò½ÁÆ±£½¡·þÎñ³¡Ëù	111.710343	40.844193	90000	471	150102
B0FFKKCLRL	Ò©·¿	111.710238	40.841069	90601	471	150102
B0FFKK5HWN	Ò©·¿	111.710272	40.841003	90601	471	150102
B0FFKK0EGR	Ò©·¿	111.711067	40.840262	90601	471	150102
B01D701V6S	Ò©·¿	111.715752	40.846495	90601	471	150102
B0HUAH22FD	Ò½ÁÆ±£½¡·þÎñ³¡Ëù	111.710345	40.842129	90000	471	150102
B0G3JU869W	Ò½ÁÆ±£½¡ÓÃÆ·	111.710408	40.841949	90602	471	150102
B0FFM62JXE	Ò©·¿	111.709341	40.841112	90601	471	150102
B0GKY4FXRK	ÕïËù	111.711142	40.840182	90300	471	150102
B0GUO75GMV	Ò©·¿	111.711768	40.844509	90601	471	150102
B0FFHEAYT2	¿ÚÇ»Ò½Ôº	111.71354	40.844955	90202	471	150102
B0H6BSF3T4	¿ÚÇ»Ò½Ôº	111.710536	40.844243	90202	471	150102
B0FFG7S3DQ	Ò©·¿	111.713208	40.844883	90601	471	150102
B0FFGSE6J2	Ò½ÁÆ±£½¡ÓÃÆ·	111.710419	40.844208	90602	471	150102
B0GR6NYIKQ	Ò©·¿	111.709289	40.84468	90601	471	150102
B0FFKONJ85	ÕûÐÎÃÀÈÝ	111.712568	40.844682	90201	471	150102
B0FFF4D3C2	Ò©·¿	111.711733	40.837776	90601	471	150102
B01D70QOE3	Ò©·¿	111.70736	40.842737	90601	471	150102
B0FFM7P5GN	ÕïËù	111.709093	40.844266	90300	471	150102
B0FFFPH7XV	ÕïËù	111.70753	40.842796	90300	471	150102
B0H14AT6F5	¿ÚÇ»Ò½Ôº	111.71263	40.845731	90202	471	150102
B0FFL1HT6Z	³èÎïÕïËù	111.712396	40.844646	90701	471	150102
B0FFI9RKJ9	ÕïËù	111.712771	40.845452	90300	471	150102
B0FFKSAWLQ	Ò©·¿	111.716238	40.845514	90601	471	150102
B0FFKMR2LE	Ò©·¿	111.716832	40.84563	90601	471	150102
B0FFKPDWSQ	³èÎïÕïËù	111.709977	40.837829	90701	471	150102
B0FFKT5367	Ò½ÁÆ±£½¡·þÎñ³¡Ëù	111.712295	40.846765	90000	471	150102
B0G2K6OE8Z	¿ÚÇ»Ò½Ôº	111.716682	40.8456	90202	471	150102
B0HA6XE23I	Ò½ÁÆ±£½¡ÓÃÆ·	111.715553	40.837809	90602	471	150102
B0FFF2SH4B	ÕïËù	111.716107	40.84565	90300	471	150102
B0FFF4097Q	³èÎïÕïËù	111.709822	40.83778	90701	471	150102
B0GK67SRAB	Ò½ÁÆ±£½¡ÓÃÆ·	111.707236	40.837214	90602	471	150102
B01D70PG4Q	ÕïËù	111.712217	40.83776	90300	471	150102
B0FFG1VS94	Ò©·¿	111.708855	40.84601	90601	471	150102
B01D7028PE	ÎÀÉúÔº	111.707955	40.837391	90102	471	150102
B01D70P5P0	Ò©·¿	111.610578	40.790275	90601	471	150104
B0FFM3E7YL	Ò©·¿	111.61031	40.790563	90601	471	150104
B0FFIZX10O	Ò½ÁÆ±£½¡ÓÃÆ·	111.612836	40.793305	90602	471	150103
B0HBY6HEUD	Ò©·¿	111.616909	40.794166	90601	471	150103
B01D70RB2U	ÕïËù	111.610641	40.788793	90300	471	150104
B0FFI8PLVV	ÕïËù	111.61571	40.794899	90300	471	150103
B01D702B4A	ÕïËù	111.615005	40.7961	90300	471	150103
B0FFL2ERVE	ÕïËù	111.616218	40.796614	90300	471	150103
B0GD5H2COI	Ò©·¿	111.613066	40.81206	90601	471	150103
B0FFI8ORRA	Ò½ÁÆ±£½¡ÓÃÆ·	111.607623	40.810941	90602	471	150103
B0HDJBRYSB	Ò©·¿	111.528936	40.76465	90601	471	150121
B0G30GIVWI	ÕïËù	111.916344	39.846517	90300	471	150124
B0G24BC5GA	ÕïËù	111.688088	40.577446	90300	471	150121
B0H6TB522C	Ò©·¿	111.58618	40.835367	90601	471	150103
B0FFLIH7SR	Ò©·¿	111.586414	40.835505	90601	471	150103
B0HBOSJWEG	ÕïËù	111.586368	40.83548	90300	471	150103
B0FFLCOHBC	Ò©·¿	111.778051	40.810595	90601	471	150105
B0H1LHGSH9	ÕïËù	111.785506	40.809647	90300	471	150105
B0FFJRRL06	ÕïËù	111.776896	40.81083	90300	471	150105
B0FFH25O44	Ò½ÁÆ±£½¡ÓÃÆ·|Ò½ÁÆ±£½¡·þÎñ	111.77274	40.801429	090602|090601	471	150105
B01D70RAFP	ÕïËù	111.771937	40.801454	90300	471	150105
B0GRYSSWUO	Ò©·¿	111.773914	40.806669	90601	471	150105
B0FFM685KL	Ò©·¿	111.776566	40.805099	90601	471	150105
B0G3JS4LW7	ÕïËù	111.39022	40.426966	90300	471	150122
B0FFM98TR8	Ò½ÁÆ±£½¡ÓÃÆ·	111.206177	40.286193	90602	471	150122
B01D7020WE	×ÛºÏÒ½Ôº	111.199153	40.278466	90100	471	150122
B01D7038AS	Ò©·¿	111.203104	40.28195	90601	471	150122
B01D703D4K	Ò©·¿	111.199944	40.277818	90601	471	150122
B0FFH22L06	Ò©·¿	111.201471	40.281538	90601	471	150122
B0HUR73YG6	Ò©·¿	111.202347	40.281567	90601	471	150122
B0FFG6KSGF	Ò©·¿	111.202049	40.280953	90601	471	150122
B01D7039B9	ÕïËù	111.201634	40.280022	90300	471	150122
B0FFKNSO8Y	Ò½ÁÆ±£½¡·þÎñ³¡Ëù	111.198606	40.280964	90000	471	150122
B0FFM4VXRZ	Ò©·¿	111.201378	40.281064	90601	471	150122
B01D7038AU	Ò©·¿	111.203166	40.28207	90601	471	150122
B01D7039I8	Ò©·¿	111.201601	40.279939	90601	471	150122
B0FFH77HAH	Ò©·¿	111.202488	40.280563	90601	471	150122
B01D7038AQ	Ò©·¿	111.20296	40.281688	90601	471	150122
B0G2T15ZWM	Ò©·¿	111.203104	40.282295	90601	471	150122
B0FFF08YOP	ÕïËù	111.200334	40.281418	90300	471	150122
B0FFH78KQL	Ò©·¿	111.201675	40.280109	90601	471	150122
B0GKU5GI0M	Ò½ÁÆ±£½¡ÓÃÆ·	111.202048	40.281089	90602	471	150122
B0FFH78KQ1	¿ÚÇ»Ò½Ôº	111.201972	40.280778	90202	471	150122
B0FFG9D0IW	Ò©·¿	111.201331	40.279083	90601	471	150122
B0FFJP1MRK	Ò½ÁÆ±£½¡·þÎñ³¡Ëù	111.202077	40.280065	90000	471	150122
B0G3YRUJXT	Ò©·¿	111.203899	40.283807	90601	471	150122
B0FFHZ3RET	Ò©·¿	111.202991	40.281704	90601	471	150122
B0FFH77HWR	¿ÚÇ»Ò½Ôº	111.201649	40.280054	90202	471	150122
B0FFH78XCL	Ò©·¿	111.200947	40.278457	90601	471	150122
B0FFFY765V	ÕïËù	111.199313	40.281392	90300	471	150122
B0FFM3GGHT	ÕïËù	111.19915	40.281784	90300	471	150122
B0FFG8OPT3	ÕïËù	111.203849	40.284329	90300	471	150122
B0FFKPCSTK	Ò½ÁÆ±£½¡·þÎñ³¡Ëù	111.198636	40.28203	90000	471	150122
B0GU6C9U4A	¿ÚÇ»Ò½Ôº	111.201775	40.278956	90202	471	150122
B0FFJ3DEG3	Ò©·¿	111.201946	40.277729	90601	471	150122
B0GR6KWG7M	ÊÞÒ½Õ¾	111.203384	40.282828	90702	471	150122
B0GK1R1LKA	ÕïËù	111.197214	40.280616	90300	471	150122
B0FFJ3EN1G	ÕïËù	111.197148	40.280679	90300	471	150122
B0FFH6SRY1	Ò©·¿	111.204988	40.276872	90601	471	150122
B0FFJ3EN1F	Ò½ÁÆ±£½¡ÓÃÆ·	111.197279	40.280108	90602	471	150122
B0FFG6Y4GN	¿ÚÇ»Ò½Ôº	111.205257	40.277253	90202	471	150122
B01D70OWJV	Ò©·¿	111.200253	40.27783	90601	471	150122
B0FFJ3DEHP	ÕïËù	111.204882	40.27735	90300	471	150122
B01D7038AH	Ò½ÁÆ±£½¡ÓÃÆ·	111.202633	40.280891	90602	471	150122
B0FFIV2U9Z	Ò©·¿	111.201319	40.277921	90601	471	150122
B0FFI993TE	ÕïËù	111.529565	40.600086	90300	471	150121
B0G259XBZ3	ÎÀÉúÔº	111.529638	40.6001	90102	471	150121
B0G3X5DMIE	Ò½ÁÆ±£½¡·þÎñ³¡Ëù	111.529637	40.600102	90000	471	150121
B0FFKRVQJV	ÕïËù	111.527431	40.603487	90300	471	150121
B0FFGPV0JO	Ò©·¿	111.650346	40.849906	90601	471	150102
B0HRADKWVP	Ò©·¿	111.650339	40.849918	90601	471	150102
B0H1DZM7WC	Ò©·¿	111.650352	40.849816	90601	471	150102
B0FFI7WR63	Ò©·¿	111.653435	40.854797	90601	471	150102
B0FFK7ZW1T	Ò©·¿	111.650716	40.849947	90601	471	150102
B0GK55A9BL	Ò©·¿	111.649674	40.854008	90601	471	150102
B0HRRSS97T	ÕïËù	111.65046	40.849926	90300	471	150102
B0FFJXDLXC	×ÛºÏÒ½Ôº	111.65651	40.849992	90100	471	150102
B0G1PULA4V	Ò½ÁÆ±£½¡·þÎñ³¡Ëù	111.649786	40.854206	90000	471	150102
B0GR05VAA2	Ò©·¿	111.649932	40.855137	90601	471	150102
B0HUCSUA2B	ÕïËù	111.649504	40.84982	90300	471	150102
B0FFJ01MGW	Ò©·¿	111.650517	40.854998	90601	471	150102
B0H1CH4CG2	¿ÚÇ»Ò½Ôº	111.648765	40.853968	90202	471	150102
B0G33KUWRW	Ò½ÁÆ±£½¡·þÎñ³¡Ëù	111.65287	40.854693	90000	471	150102
B01D70QX7A	ÕïËù	111.650481	40.854997	90300	471	150102
B0FFHH76RT	Ò©·¿	111.654738	40.847914	90601	471	150102
B0G25UV5HA	ÕïËù	111.650522	40.854984	90300	471	150102
B0HAXNL9L1	Ò©·¿	111.650407	40.855322	90601	471	150102
B0FFHH76RF	Ò©·¿	111.650677	40.84718	90601	471	150102
B0FFKG7EAQ	Ò©·¿	111.653947	40.856181	90601	471	150102
B0H61POV5E	Ò©·¿	111.655969	40.848322	90601	471	150102
B0FFI8DI3O	Ò½ÁÆ±£½¡·þÎñ³¡Ëù	111.650126	40.84796	90000	471	150102
B0FFG2TFF1	ÕïËù	111.653197	40.84794	90300	471	150102
B0FFG2TIC4	ÕïËù	111.654627	40.848263	90300	471	150102
B0FFHUNFHC	Ò½ÁÆ±£½¡·þÎñ³¡Ëù	111.649834	40.855799	90000	471	150102
B01D7028HS	ÕïËù	111.647834	40.848329	90300	471	150102
B0FFIVS5YJ	³èÎïÕïËù	111.647987	40.854295	90701	471	150102
B0G0255KZ6	Ò½ÁÆ±£½¡ÓÃÆ·	111.647264	40.854577	90602	471	150102
B0FFI8P84P	ÕïËù	111.647732	40.848305	90300	471	150102
B01D70QQFZ	Ò©·¿	111.652782	40.854689	90601	471	150102
B0FFG2U0PN	ÕïËù	111.654548	40.846842	90300	471	150102
B0FFKEBGKI	ÕïËù	111.65293	40.848763	90300	471	150102
B0H12A79VX	Ò½ÁÆ±£½¡ÓÃÆ·	111.64873	40.848584	90602	471	150102
B0FFKL37WY	Ò½ÁÆ±£½¡·þÎñ³¡Ëù	111.653322	40.847717	90000	471	150102
B0FFG2YET5	ÎÀÉúÔº	111.653071	40.848724	90102	471	150102
B0H1GCTXPM	¶¯ÎïÒ½ÁÆ³¡Ëù	111.647964	40.854311	90700	471	150102
B0FFM3COTN	Ò©·¿	111.821535	40.391397	90601	471	150123
B0FFJ0325A	Ò©·¿	111.821857	40.391259	90601	471	150123
B0FFIIXBGC	Ò©·¿	111.821887	40.391253	90601	471	150123
B0FFJ012AM	ÕïËù	111.822292	40.39218	90300	471	150123
B0HURS2NM9	ÕïËù	111.822207	40.391952	90300	471	150123
B0H1ORUIEK	Ò½ÁÆ±£½¡·þÎñ³¡Ëù	111.823022	40.395183	90000	471	150123
B0FFL2PV0D	ÕïËù	111.701478	39.910351	90300	471	150124
B0G3Z1UI53	ÊÞÒ½Õ¾	111.701941	39.910654	90702	471	150124
B0FFHNKGLI	Ò©·¿	111.689603	40.80213	90601	471	150105
B01D702LX1	Ò©·¿	111.692258	40.799706	90601	471	150105
B01D702FG9	ÕïËù	111.687391	40.801843	90300	471	150105
B0G3UC31BN	¿ÚÇ»Ò½Ôº	111.690797	40.802671	90202	471	150105
B01D702G18	×ÛºÏÒ½Ôº	111.694163	40.805485	90100	471	150105
B0FFIZJX35	Ò½ÁÆ±£½¡ÓÃÆ·	111.689925	40.8022	90602	471	150105
B0HG6PBH7P	¿ÚÇ»Ò½Ôº	111.689335	40.802064	90202	471	150105
B0HAKSIYIZ	¿ÚÇ»Ò½Ôº	111.692812	40.799475	90202	471	150105
B01D70PDIK	ÕïËù	111.687026	40.801747	90300	471	150105
B0FFMAHUF7	¿ÚÇ»Ò½Ôº|Ò½ÁÆ±£½¡·þÎñ	111.690038	40.804391	090202|090300	471	150105
B0FFLC5FYH	ÑÛ¿ÆÒ½Ôº	111.690268	40.805107	90203	471	150105
B0FFGSISVD	Ò©·¿	111.688226	40.80399	90601	471	150105
B0FFIZJX3L	ÎÀÉúÔº	111.689401	40.80208	90102	471	150105
B01D7020H7	ÎÀÉúÔº	111.688697	40.804495	90102	471	150105
B0FFKI7XNY	Ò½ÁÆ±£½¡·þÎñ³¡Ëù	111.691022	40.805024	90000	471	150105
B0FFIZJX42	Ò½ÁÆ±£½¡·þÎñ³¡Ëù	111.687175	40.801786	90000	471	150105
B0FFIN1PLF	Ò©·¿	111.69352	40.797849	90601	471	150105
B0FFKHVZ2Q	Ò½ÁÆ±£½¡ÓÃÆ·	111.689383	40.804269	90602	471	150105
B0H14ZTLUJ	³èÎïÕïËù	111.68892	40.804119	90701	471	150105
B01D702D8Y	ÕïËù	111.688662	40.802186	90300	471	150105
B0HR666TZ8	Ò©·¿	111.687925	40.804336	90601	471	150105
B0FFG2SZ4F	ÕïËù	111.693068	40.797922	90300	471	150105
B0H60AHCQT	Ò½ÁÆ±£½¡ÓÃÆ·	111.68988	40.804363	90602	471	150105
B0FFG2SZ2H	Ò©·¿	111.689021	40.797264	90601	471	150105
B0FFIZH1U4	Ò©·¿	111.695161	40.806047	90601	471	150105
B0FFLKBLSU	¹Ç¿ÆÒ½Ôº	111.687591	40.798558	90206	471	150105
B0FFJB8FRR	ÕïËù	111.689876	40.797074	90300	471	150105
B01D70PDIF	ÕïËù	111.695694	40.806189	90300	471	150105
B01D70Q0YD	Ò½ÁÆ±£½¡ÓÃÆ·	111.638368	40.822159	90602	471	150103
B0G2PAIWYD	Ò©·¿	111.63709	40.821649	90601	471	150103
B01D701TEP	Ò©·¿	111.645856	40.824932	90601	471	150103
B0FFKHJWAO	Ò©·¿	111.636954	40.821603	90601	471	150103
B0FFI8OSHP	ÕïËù	111.639331	40.820365	90300	471	150103
B0G2C7ARHU	Ò©·¿	111.645349	40.824454	90601	471	150103
B0FFGSL2SG	Ò©·¿	111.645534	40.824471	90601	471	150103
B0FFKHHOZ6	Ò½ÁÆ±£½¡ÓÃÆ·	111.639567	40.823346	90602	471	150103
B01D70RH3R	ÕïËù	111.639476	40.819287	90300	471	150103
B0FFHMVG9O	Ò½ÁÆ±£½¡·þÎñ³¡Ëù	111.645066	40.824426	90000	471	150103
B0G2CU9NV7	Ò©·¿	111.639124	40.817988	90601	471	150103
B0HGBAR3UO	Ò©·¿	111.642813	40.824031	90601	471	150103
B0FFF4GOYB	¿ÚÇ»Ò½Ôº	111.638453	40.822897	90202	471	150103
B01D70QTMN	ÕïËù	111.644324	40.824354	90300	471	150103
B0H14ZRME3	Ò½ÁÆ±£½¡·þÎñ³¡Ëù	111.63884	40.818689	90000	471	150103
B0FFH6YVC9	ÕïËù	111.645039	40.824424	90300	471	150103
B0FFHRUKE9	Ò©·¿	111.639834	40.817343	90601	471	150103
B0FFJ0B7AT	Ò©·¿	111.646346	40.825032	90601	471	150103
B01D702Q95	Ò©·¿	111.639699	40.817532	90601	471	150103
B01D70QFTH	ÕïËù	111.640479	40.819712	90300	471	150103
B01D702T3E	ÕïËù	111.640425	40.819682	90300	471	150103
B01D702RHV	ÕïËù	111.637707	40.821915	90300	471	150103
B01D702RHI	Ò©·¿	111.638664	40.822986	90601	471	150103
B0FFI8P4DQ	×¨¿ÆÒ½Ôº	111.639239	40.823127	90200	471	150103
B0FFG1F644	Ò©·¿	111.6394	40.820807	90601	471	150103
B01D700FF6	Ò©·¿	111.645278	40.824492	90601	471	150103
B01D702SOL	Ò©·¿	111.639602	40.819333	90601	471	150103
B0G3AXK4E3	Ò©·¿	111.639353	40.820825	90601	471	150103
B0FFIIWJY0	¿ÚÇ»Ò½Ôº	111.639582	40.820523	90202	471	150103
B0FFIVGSZZ	Ò½ÁÆ±£½¡·þÎñ³¡Ëù	111.63943	40.823212	90000	471	150103
B0FFI8ORLF	Ò½ÁÆ±£½¡·þÎñ³¡Ëù	111.639447	40.820164	90000	471	150103
B01D70Q8XX	ÕïËù	111.639596	40.820503	90300	471	150103
B0FFGR2IJN	Ò½ÁÆ±£½¡ÓÃÆ·	111.639554	40.820562	90602	471	150103
B0FFG2SZOV	ÕïËù	111.640261	40.822648	90300	471	150103
B0FFKSXWXX	Ò½ÁÆ±£½¡·þÎñ³¡Ëù	111.640246	40.819641	90000	471	150103
B0FFF31ZQI	ÕïËù	111.640827	40.81956	90300	471	150103
B01D701R09	ÕïËù	111.639589	40.819993	90300	471	150103
B0FFL9FIEA	ÕïËù	111.640056	40.819845	90300	471	150103
B0FFK5PRS2	ÕïËù	111.639235	40.823224	90300	471	150103
B0FFJ05NVL	¸¾¿ÆÒ½Ôº	111.645224	40.824886	90209	471	150103
B0FFHRUKG0	Ò©·¿	111.639649	40.817192	90601	471	150103
B0FFLJ6VCW	Ò½ÁÆ±£½¡ÓÃÆ·	111.636908	40.821614	90602	471	150103
B0H61SODX0	Ò½ÁÆ±£½¡·þÎñ³¡Ëù	111.640562	40.817763	90000	471	150103
B0G1YMRE77	Ò©·¿	111.64227	40.826727	90601	471	150103
B0FFGRFYB9	ÕïËù	111.645079	40.824869	90300	471	150103
B0HBOBJQW1	Ò©·¿	111.646192	40.817849	90601	471	150103
B0FFLG5GZO	Ò½ÁÆ±£½¡·þÎñ³¡Ëù	111.640811	40.817478	90000	471	150103
B01D70P3JP	Ò©·¿	111.639717	40.82282	90601	471	150103
B0FFHRUJOX	ÕïËù	111.639156	40.817892	90300	471	150103
B0FFI8OQTD	ÕïËù	111.639141	40.817886	90300	471	150103
B01D70QTKF	ÕïËù	111.63955	40.820048	90300	471	150103
B0FFKOYUSC	ÕïËù	111.895359	40.812199	90300	471	150105
B0FFM1OBBB	Ò©·¿	111.591092	40.802741	90601	471	150103
B0G0KSTLKM	ÕïËù	111.590881	40.800191	90300	471	150103
B0FFI2ABLF	Ò©·¿	111.590445	40.799239	90601	471	150103
B01D7024HD	¹Ç¿ÆÒ½Ôº	111.664936	40.839386	90206	471	150102
B01D70PGEA	ÕïËù	111.661307	40.841502	90300	471	150102
B0HDTKKMP3	Ò½ÁÆ±£½¡·þÎñ³¡Ëù	111.662407	40.839022	90000	471	150102
B0GKVL5O6Q	Ò©·¿	111.661272	40.839396	90601	471	150102
B0FFG2T7A2	Ò©·¿	111.662152	40.838992	90601	471	150102
B0FFHDPKZH	¿ÚÇ»Ò½Ôº	111.660494	40.838791	90202	471	150102
B0FFHNGC0K	ÕïËù	111.660087	40.843756	90300	471	150102
B0HUUCR7LN	Ò©·¿	111.664648	40.839318	90601	471	150102
B0FFG2TLXF	ÕïËù	111.660039	40.843779	90300	471	150102
B01D7024QO	Ò©·¿	111.661909	40.838423	90601	471	150102
B0FFKG7FFZ	¿ÚÇ»Ò½Ôº	111.66188	40.838703	90202	471	150102
B0G3ORB10W	Ò½ÁÆ±£½¡·þÎñ³¡Ëù	111.663943	40.839242	90000	471	150102
B0FFFR8BGG	ÕïËù	111.660836	40.838804	90300	471	150102
B0GUCD5I3L	Ò½ÁÆ±£½¡·þÎñ³¡Ëù	111.660065	40.838745	90000	471	150102
B0FFIZVU4X	ÕïËù	111.664207	40.839271	90300	471	150102
B0FFG2SZR2	ÕïËù	111.661988	40.838767	90300	471	150102
B01D7026H3	³èÎïÕïËù	111.660586	40.8388	90701	471	150102
B01D701EIO	Ò©·¿	111.665283	40.839357	90601	471	150102
B0FFG7TUWT	Ò©·¿	111.666613	40.839548	90601	471	150102
B0FFG2T7MD	Ò½ÁÆ±£½¡·þÎñ³¡Ëù	111.660152	40.8385	90000	471	150102
B0FFIIGE9C	Ò½ÁÆ±£½¡·þÎñ³¡Ëù	111.659766	40.838493	90000	471	150102
B01D7024HA	ÎÀÉúÔº	111.664875	40.839342	90102	471	150102
B0FFJ080BJ	Ò©·¿	111.661775	40.837198	90601	471	150102
B0HDTZJLX7	Ò©·¿	111.661775	40.837198	90601	471	150102
B0FFF4MCFF	ÎÀÉúÔº	111.666184	40.841536	90102	471	150102
B01D7024IC	Ò©·¿	111.664648	40.839318	90601	471	150102
B01D70QVGY	¿ÚÇ»Ò½Ôº	111.666381	40.839449	90202	471	150102
B01D70P4LR	ÎÀÉúÔº	111.666211	40.841525	90102	471	150102
B0FFKG7FFG	ÎÀÉúÔº	111.664875	40.839342	90102	471	150102
B0FFI8P3BG	Ò½ÁÆ±£½¡·þÎñ³¡Ëù	111.666434	40.845306	90000	471	150102
B01D7025O6	ÎÀÉúÔº	111.662786	40.839066	90102	471	150102
B0HBX1TL28	ÕïËù	111.41124	40.409008	90300	471	150122
B0HDF4GJO7	ÕïËù	111.413452	40.415333	90300	471	150122
B01D701076	×ÛºÏÒ½Ôº	111.682574	40.820633	90100	471	150102
B0FFG2T626	Ò©·¿	111.682154	40.824164	90601	471	150102
B01D701V75	×ÛºÏÒ½Ôº	111.685024	40.82241	90100	471	150102
B01D702ZHZ	×ÛºÏÒ½Ôº	111.677558	40.824215	90100	471	150102
B01D702T1I	ÎÀÉúÔº	111.683096	40.823242	90102	471	150102
B01D701RPF	ÕïËù	111.682019	40.822723	90300	471	150102
B0FFGSDFXZ	Ò©·¿	111.682248	40.822091	90601	471	150102
B01D702NI7	Ò©·¿	111.680074	40.826289	90601	471	150102
B0FFIZYKUV	Ò½ÁÆ±£½¡·þÎñ³¡Ëù	111.684445	40.823795	90000	471	150102
B0G3NCPKMA	ÕïËù	111.684829	40.821401	90300	471	150102
B0FFMEDW5G	Ò½ÁÆ±£½¡ÓÃÆ·	111.683927	40.823924	90602	471	150102
B0HUFDWVLJ	Ò½ÁÆ±£½¡ÓÃÆ·	111.679181	40.822844	90602	471	150102
B0G2XLO8BO	Ò½ÁÆ±£½¡ÓÃÆ·	111.685126	40.820644	90602	471	150102
B0HUPUO5F1	Ò½ÁÆ±£½¡ÓÃÆ·	111.679012	40.82272	90602	471	150102
B0HGG7VFQ5	Ò½ÁÆ±£½¡ÓÃÆ·	111.679212	40.82303	90602	471	150102
B0FFL3RSJ5	¿ÚÇ»Ò½Ôº	111.685432	40.823792	90202	471	150102
B0G21U8QC1	Ò½ÁÆ±£½¡·þÎñ³¡Ëù	111.679184	40.822826	90000	471	150102
B0FFIZYKUB	Ò©·¿	111.686126	40.824196	90601	471	150102
B0G21U95MK	Ò½ÁÆ±£½¡·þÎñ³¡Ëù	111.678805	40.822873	90000	471	150102
B0HUUURFJ9	Ò½ÁÆ±£½¡ÓÃÆ·	111.68563	40.821103	90602	471	150102
B0FFGSDFXF	Ò½ÁÆ±£½¡·þÎñ³¡Ëù	111.682581	40.820613	90000	471	150102
B0G337YWBT	ÕûÐÎÃÀÈÝ	111.684188	40.823503	90201	471	150102
B01D70PF7W	ÕïËù	111.684082	40.820382	90300	471	150102
B0FFJ2UMSR	¿ÚÇ»Ò½Ôº	111.683331	40.82199	90202	471	150102
B01D70PFGC	ÕïËù	111.681949	40.823134	90300	471	150102
B0FFKSY041	Ò©·¿	111.684417	40.822279	90601	471	150102
B0FFLJC1HT	Ò½ÁÆ±£½¡ÓÃÆ·	111.681218	40.822757	90602	471	150102
B0GKGLASEB	Ò½ÁÆ±£½¡·þÎñ³¡Ëù	111.680284	40.822701	90000	471	150102
B0G1TCXPGO	Ò©·¿	111.678733	40.822061	90601	471	150102
B0FFG29FED	Ò½ÁÆ±£½¡·þÎñ³¡Ëù	111.681979	40.82167	90000	471	150102
B0FFGEREBL	Ò©·¿	111.682762	40.824312	90601	471	150102
B0G2J5J5LR	Ò©·¿	111.684108	40.823701	90601	471	150102
B0FFKH8NPQ	Ò½ÁÆ±£½¡·þÎñ³¡Ëù	111.684375	40.82239	90000	471	150102
B0H1Y5WOZ2	Ò½ÁÆ±£½¡ÓÃÆ·	111.68013	40.822983	90602	471	150102
B01D701LEL	Ò©·¿	111.683549	40.820234	90601	471	150102
B0GR1AVXOD	¿ÚÇ»Ò½Ôº	111.684936	40.821959	90202	471	150102
B0H6XUVP4G	Ò©·¿	111.684523	40.823813	90601	471	150102
B0FFK5E87B	Ò½ÁÆ±£½¡·þÎñ³¡Ëù	111.683877	40.820325	90000	471	150102
B0FFJ2LUK5	Ò½ÁÆ±£½¡·þÎñ³¡Ëù	111.684226	40.820421	90000	471	150102
B0FFIAH6E9	Ò½ÁÆ±£½¡·þÎñ³¡Ëù	111.684762	40.822323	90000	471	150102
B0FFKWTEA9	ÕïËù	111.683662	40.820266	90300	471	150102
B0FFH2F0PI	ÕïËù	111.683672	40.820274	90300	471	150102
B0H1FSEGH9	Ò½ÁÆ±£½¡ÓÃÆ·	111.683904	40.820395	90602	471	150102
B0H1NCAI6O	Ò½ÁÆ±£½¡·þÎñ³¡Ëù	111.684957	40.821058	90000	471	150102
B01D70PF27	ÕïËù	111.685639	40.821105	90300	471	150102
B01D702P3D	ÕïËù	111.680247	40.825793	90300	471	150102
B0HUAAZEIK	ÕïËù	111.681514	40.823974	90300	471	150102
B0G175WPA2	ÕïËù	111.681557	40.824007	90300	471	150102
B0G0VXOJ2G	ÕïËù	111.684868	40.821289	90300	471	150102
B0FFL4PNMG	ÕïËù	111.684967	40.822413	90300	471	150102
B0FFM52X4V	Ò©·¿	111.686276	40.822502	90601	471	150102
B0FFGSE57Z	Ò½ÁÆ±£½¡·þÎñ³¡Ëù	111.684938	40.822386	90000	471	150102
B0HUMHTJDT	Ò½ÁÆ±£½¡ÓÃÆ·	111.684643	40.820636	90602	471	150102
B0HG4RS6G3	Ò½ÁÆ±£½¡ÓÃÆ·	111.679259	40.822987	90602	471	150102
B0FFIZLUE5	¿ÚÇ»Ò½Ôº	111.680271	40.825769	90202	471	150102
B0FFKK73GS	Ò½ÁÆ±£½¡·þÎñ³¡Ëù	111.685632	40.823846	90000	471	150102
B0FFF42DKU	Ò½ÁÆ±£½¡ÓÃÆ·	111.679096	40.822993	90602	471	150102
B0GKYPEX92	ÕïËù	111.686205	40.82248	90300	471	150102
B0FFMBRYMH	ÕïËù	111.685612	40.824086	90300	471	150102
B0FFMFARTZ	ÑÛ¿ÆÒ½Ôº	111.686216	40.822485	90203	471	150102
B0G2J7IKJZ	Ò©·¿	111.680302	40.826594	90601	471	150102
B01D70PGQF	Ò©·¿	111.676957	40.825015	90601	471	150102
B0G2GCO8WR	Ò½ÁÆ±£½¡ÓÃÆ·	111.681277	40.825666	90602	471	150102
B0FFKGQQ32	Ò½ÁÆ±£½¡ÓÃÆ·	111.68115	40.82567	90602	471	150102
B0G0GCJDCD	Ò½ÁÆ±£½¡ÓÃÆ·	111.681705	40.825796	90602	471	150102
B0FFIA453K	Ò©·¿	111.685597	40.826169	90601	471	150102
B0FFM5B8EI	ÕïËù	111.680879	40.82579	90300	471	150102
B0FFGSQMPX	Ò©·¿	111.685179	40.826423	90601	471	150102
B0FFIA5D3Q	Ò½ÁÆ±£½¡·þÎñ³¡Ëù	111.682529	40.826253	90000	471	150102
B0HAXHLT6B	Ò½ÁÆ±£½¡ÓÃÆ·	111.682267	40.826196	90602	471	150102
B0HRYMH69K	¿ÚÇ»Ò½Ôº	111.676885	40.82529	90202	471	150102
B0G3DR2BSP	Ò½ÁÆ±£½¡ÓÃÆ·	111.681044	40.825606	90602	471	150102
B01D70PGR4	ÕïËù	111.683904	40.820333	90300	471	150102
B0FFIARICV	Ò½ÁÆ±£½¡ÓÃÆ·	111.681495	40.825741	90602	471	150102
B0FFKNEHL0	Ò©·¿	111.677207	40.824991	90601	471	150102
B0FFH62GZ6	¶ú±ÇºíÒ½Ôº	111.68616	40.823989	90204	471	150102
B0FFIZYKUC	¶ú±ÇºíÒ½Ôº	111.686161	40.823989	90204	471	150102
B01D70P6GK	ÎÀÉúÔº	111.682013	40.826112	90102	471	150102
B0FFL24P88	ÕïËù	111.197971	40.46326	90300	471	150122
B0FFHKN1EH	Ò©·¿	111.758932	40.823714	90601	471	150105
B0HDO75RGW	¿ÚÇ»Ò½Ôº	111.758964	40.823634	90202	471	150105
B0FFIZFKZV	Ò©·¿	111.757064	40.823629	90601	471	150105
B0FFKPCIS3	Ò½ÁÆ±£½¡·þÎñ³¡Ëù	111.759182	40.823364	90000	471	150105
B0FFIU263S	Ò½ÁÆ±£½¡·þÎñ³¡Ëù	111.758017	40.819237	90000	471	150105
B0FFJVLF2P	Ò©·¿	111.757784	40.820525	90601	471	150105
B0FFJKXHIL	Ò©·¿	111.75709	40.818154	90601	471	150105
B01D70RBJ7	ÕïËù	111.703989	40.751651	90300	471	150104
B0FFL3DRF3	ÕïËù	111.388558	40.415364	90300	471	150122
B01D7021ZV	×¨¿ÆÒ½Ôº	111.801083	40.869408	90200	471	150102
B0GRLUNFC3	ÎÀÉúÔº	111.803863	40.871067	90102	471	150102
B0FFHU2UQU	ÎÀÉúÔº	111.675116	40.810701	90102	471	150105
B0FFHW7RMA	Ò½ÁÆ±£½¡ÓÃÆ·	111.67031	40.814201	90602	471	150103
B0G3ZYNWY3	Ò½ÁÆ±£½¡ÓÃÆ·	111.671874	40.814284	90602	471	150102
B01D70PDE3	ÕïËù	111.670723	40.811008	90300	471	150103
B0FFHE1JOU	Ò©·¿	111.675245	40.816027	90601	471	150102
B0FFGKZARX	ÕïËù	111.674665	40.808943	90300	471	150105
B0HB3LAE7N	ÕïËù	111.365571	40.447459	90300	471	150122
B0FFF6FNB7	ÕïËù	111.67398	40.81236	90300	471	150105
B01D702OUD	Ò©·¿	111.675869	40.814724	90601	471	150102
B0FFHMXGN5	Ò½ÁÆ±£½¡ÓÃÆ·	111.675116	40.812775	90602	471	150105
B0FFJ4UNPC	ÕïËù	111.67345	40.81276	90300	471	150102
B0FFKEKC1Y	ÕïËù	111.674715	40.812644	90300	471	150105
B0FFG09HTJ	ÕïËù	111.671635	40.809335	90300	471	150103
B0FFGSCMKW	Ò½ÁÆ±£½¡ÓÃÆ·	111.675083	40.812768	90602	471	150105
B0G2CH79TU	Ò½ÁÆ±£½¡·þÎñ³¡Ëù	111.675346	40.812845	90000	471	150105
B0HRVZTT7H	Ò½ÁÆ±£½¡ÓÃÆ·	111.67187	40.814319	90602	471	150102
B0FFHYP38W	ÕûÐÎÃÀÈÝ	111.674345	40.807833	90201	471	150103
B01D701RSD	¸¾¿ÆÒ½Ôº	111.673562	40.812692	90209	471	150102
B01D701052	¿ÚÇ»Ò½Ôº	111.673385	40.812674	90202	471	150102
B01D70REL6	Èý¼¶¼×µÈÒ½Ôº	111.675127	40.813878	90101	471	150102
B01D701PTF	×ÛºÏÒ½Ôº	111.673353	40.811437	90100	471	150105
B0FFIJJN7J	Ò½ÁÆ±£½¡·þÎñ³¡Ëù	111.670041	40.814226	90000	471	150103
B0FFILBL4V	×ÛºÏÒ½Ôº	111.67408	40.813582	90100	471	150102
B01D701OOD	Ò©·¿	111.676091	40.813091	90601	471	150105
B0FFKEOEZ4	Èý¼¶¼×µÈÒ½Ôº	111.675604	40.812223	90101	471	150105
B0FFM20AB3	Èý¼¶¼×µÈÒ½Ôº	111.675064	40.813283	90101	471	150102
B0FFI9NDCB	ÕûÐÎÃÀÈÝ	111.668018	40.814106	90201	471	150103
B0FFLMQV2T	¿ÚÇ»Ò½Ôº	111.672034	40.811905	90202	471	150103
B01D701OXB	ÕïËù	111.673966	40.812454	90300	471	150105
B01D70PEE7	ÕïËù	111.673484	40.812316	90300	471	150105
B0G23OFQJV	Ò½ÁÆ±£½¡ÓÃÆ·	111.673458	40.812308	90602	471	150105
B01D702E0M	Ò½ÁÆ±£½¡ÓÃÆ·	111.670128	40.808133	90602	471	150103
B0HBFAYSDM	¿ÚÇ»Ò½Ôº	111.671862	40.812571	90202	471	150103
B01D70QKLE	Ò©·¿	111.673476	40.815021	90601	471	150102
B0FFK68W0P	Ò½ÁÆ±£½¡·þÎñ³¡Ëù	111.671426	40.812952	90000	471	150103
B0HRSDRA4F	Ò½ÁÆ±£½¡·þÎñ³¡Ëù	111.673104	40.812267	90000	471	150105
B0FFKHN9T5	Ò©·¿	111.669967	40.812714	90601	471	150103
B0FFFV4EKV	Ò½ÁÆ±£½¡ÓÃÆ·	111.668946	40.814647	90602	471	150103
B0FFG9E3NU	¿ÚÇ»Ò½Ôº	111.673377	40.812286	90202	471	150105
B0HUNU9RB7	ÕûÐÎÃÀÈÝ	111.668278	40.814402	90201	471	150103
B0FFHKP0NW	ÕïËù	111.670944	40.81104	90300	471	150103
B01D701G90	Ò©·¿	111.675498	40.812889	90601	471	150105
B01D70PEAT	ÕïËù	111.67376	40.812395	90300	471	150105
B0FFKHEGKQ	Ò©·¿	111.674608	40.812611	90601	471	150105
B01D702TTJ	Ò©·¿	111.675344	40.815831	90601	471	150102
B0FFGSCMKK	Ò½ÁÆ±£½¡·þÎñ³¡Ëù	111.675726	40.812978	90000	471	150105
B0FFHMMJJD	Ò½ÁÆ±£½¡ÓÃÆ·	111.671274	40.810346	90602	471	150103
B0H1NS9OGN	ÎÀÉúÔº	111.67139	40.811151	90102	471	150103
B0HA7ZZFQ0	Ò½ÁÆ±£½¡·þÎñ³¡Ëù	111.674261	40.812508	90000	471	150105
B0FFFW9KBZ	Ò½ÁÆ±£½¡·þÎñ³¡Ëù	111.674226	40.812529	90000	471	150105
B0FFHMXLGX	Ò½ÁÆ±£½¡ÓÃÆ·	111.674522	40.812605	90602	471	150105
B0FFIZK1L1	Ò½ÁÆ±£½¡ÓÃÆ·	111.672182	40.813735	90602	471	150102
B01D701JPS	Ò½ÁÆ±£½¡ÓÃÆ·	111.673538	40.81233	90602	471	150105
B0FFLCWBK1	Ò½ÁÆ±£½¡·þÎñ³¡Ëù	111.667533	40.814704	90000	471	150103
B0FFGSCML1	Ò½ÁÆ±£½¡·þÎñ³¡Ëù	111.674475	40.812571	90000	471	150105
B0G2CH79T0	Ò©·¿	111.675311	40.810741	90601	471	150105
B01D702D1W	ÕïËù	111.671562	40.809186	90300	471	150103
B0HGBZQ8ZA	Ò½ÁÆ±£½¡ÓÃÆ·	111.671871	40.814382	90602	471	150102
B0FFI7FFLK	Ò½ÁÆ±£½¡·þÎñ³¡Ëù	111.669067	40.813836	90000	471	150103
B0FFHBSPYX	Ò½ÁÆ±£½¡·þÎñ³¡Ëù	111.672055	40.814796	90000	471	150102
B01D70P4QR	ÕïËù	111.675302	40.808224	90300	471	150105
B0FFL7V0IJ	ÕïËù	111.673336	40.807056	90300	471	150103
B0G21Z8313	Ò½ÁÆ±£½¡ÓÃÆ·	111.671903	40.814271	90602	471	150102
B01D702JKR	Ò©·¿	111.676191	40.813114	90601	471	150105
B0GUCC8X8V	Ò©·¿	111.667293	40.813055	90601	471	150103
B0G21A81TX	Ò½ÁÆ±£½¡ÓÃÆ·	111.671819	40.814473	90602	471	150102
B0G2J5HX74	Ò½ÁÆ±£½¡ÓÃÆ·	111.672228	40.81482	90602	471	150102
B0G276DAGI	Ò©·¿	111.675874	40.808771	90601	471	150105
B0FFLF0CQX	Ò½ÁÆ±£½¡·þÎñ³¡Ëù	111.675304	40.815198	90000	471	150102
B0GRGZPD1M	Ò½ÁÆ±£½¡ÓÃÆ·	111.6719	40.81423	90602	471	150102
B0HUBADTMG	Ò½ÁÆ±£½¡·þÎñ³¡Ëù	111.668187	40.814229	90000	471	150103
B0FFG9DBY8	Ò©·¿	111.675242	40.808297	90601	471	150105
B0FFHP6GIA	Ò½ÁÆ±£½¡·þÎñ³¡Ëù	111.673543	40.812679	90000	471	150102
B0FFF57C18	¿ÚÇ»Ò½Ôº	111.676776	40.813266	90202	471	150105
B01D70PDLA	ÕïËù	111.676834	40.812802	90300	471	150105
B0GRG1PA7U	Ò½ÁÆ±£½¡·þÎñ³¡Ëù	111.669312	40.815224	90000	471	150103
B0FFL2QUAW	ÕïËù	111.674732	40.80881	90300	471	150105
B0FFG9D6TP	³èÎïÕïËù	111.675641	40.809055	90701	471	150105
B01D70PDF9	ÕïËù	111.674203	40.810435	90300	471	150105
B01D70PGR0	ÕïËù	111.67247	40.814903	90300	471	150102
B0G2JUIBXH	Ò½ÁÆ±£½¡·þÎñ³¡Ëù	111.676683	40.813653	90000	471	150102
B0FFI2OUVT	ÎÀÉúÔº	111.676238	40.815328	90102	471	150102
B0G0AHVT6H	Ò½ÁÆ±£½¡ÓÃÆ·	111.675355	40.816334	90602	471	150102
B01D70PH3Q	ÕïËù	111.675278	40.815959	90300	471	150102
B0FFJRROBS	ÕïËù	111.675819	40.816323	90300	471	150102
B01D702P0S	ÎÀÉúÔº	111.675748	40.81629	90102	471	150102
B0FFIL8N2F	×ÛºÏÒ½Ôº	111.674439	40.815262	90100	471	150102
B0FFJ2WXJ9	×ÛºÏÒ½Ôº	111.67527	40.814816	90100	471	150102
B0FFJRWUDH	×ÛºÏÒ½Ôº	111.675108	40.815111	90100	471	150102
B0FFFWYDR6	×ÛºÏÒ½Ôº	111.675394	40.813621	90100	471	150102
B0FFKZ0GTA	Ò©·¿	111.674928	40.813202	90601	471	150102
B0G2GZLYYV	Ò©·¿	111.606304	40.839636	90601	471	150103
B0FFIZTDY4	¿ÚÇ»Ò½Ôº	111.606734	40.839497	90202	471	150103
B0FFIPSLVP	ÕïËù	111.606762	40.839441	90300	471	150103
B0G3D717RH	ÕïËù	111.430644	40.636005	90300	471	150121
B0FFKQ1FR2	Ò©·¿	111.865967	40.869442	90601	471	150105
B0FFKO31JW	ÕïËù	111.686921	39.906211	90300	471	150124
B0G1A10P33	ÕïËù	111.687076	39.906682	90300	471	150124
B0H1MAYY1O	Ò½ÁÆ±£½¡·þÎñ³¡Ëù	111.946494	40.917758	90000	471	150102
B0GU6UB34V	¿ÚÇ»Ò½Ôº	111.756965	40.806459	90202	471	150105
B0FFMFAON1	ÕïËù	111.757483	40.806646	90300	471	150105
B0FFIMVYUO	ÕûÐÎÃÀÈÝ|Ò½ÁÆ±£½¡·þÎñ	111.735792	40.829234	090201|090100	471	150105
B0FFFDYY3P	Ò©·¿	111.729318	40.831449	90601	471	150105
B01D701PAL	ÕïËù	111.728467	40.832434	90300	471	150105
B01D701KQO	ÕïËù	111.728376	40.832614	90300	471	150105
B01D702VNS	ÎÀÉúÔº	111.729268	40.829174	90102	471	150105
B0GKJZVPLO	Ò½ÁÆ±£½¡ÓÃÆ·	111.733173	40.832432	90602	471	150105
B0FFFTVT9E	Ò©·¿	111.735009	40.83357	90601	471	150105
B0FFF55LPY	ÕïËù	111.73319	40.83238	90300	471	150105
B0FFF5MZU8	ÕïËù	111.733161	40.832467	90300	471	150105
B0FFI9K0OQ	Ò©·¿	111.729292	40.830295	90601	471	150105
B0GDS5RFJR	³èÎïÕïËù	111.733934	40.832791	90701	471	150105
B01D70QFY8	×ÛºÏÒ½Ôº	111.727898	40.835582	90100	471	150102
B0FFKPTPEA	Ò½ÁÆ±£½¡·þÎñ³¡Ëù	111.735923	40.833191	90000	471	150105
B0FFKHFYXQ	Ò½ÁÆ±£½¡·þÎñ³¡Ëù	111.73451	40.832851	90000	471	150105
B0FFI9KGZV	ÕïËù	111.734576	40.832871	90300	471	150105
B0FFG4WYFG	ÕïËù	111.734557	40.832787	90300	471	150105
B0HUMHTWEQ	Ò©·¿	111.735822	40.831412	90601	471	150105
B0GK35UC3G	Ò©·¿	111.735846	40.831588	90601	471	150105
B0FFKKZJ0Z	Ò½ÁÆ±£½¡·þÎñ³¡Ëù	111.732793	40.834753	90000	471	150105
B01D70PCEK	Ò©·¿	111.736799	40.835296	90601	471	150105
B0G09PLEQC	Ò½ÁÆ±£½¡·þÎñ³¡Ëù	111.73575	40.829268	90000	471	150105
B0G0ANPA2P	¿ÚÇ»Ò½Ôº	111.736282	40.829353	90202	471	150105
B0FFHO9TA0	Ò©·¿	111.72774	40.835552	90601	471	150102
B0G1TAU6KN	Ò½ÁÆ±£½¡·þÎñ³¡Ëù	111.731783	40.836524	90000	471	150102
B0FFFWB30P	Ò©·¿	111.730383	40.836701	90601	471	150102
B0FFKLWNUD	Ò©·¿	111.731146	40.827653	90601	471	150105
B0HRPN12CP	³èÎïÕïËù	111.731864	40.828403	90701	471	150105
B0HUMCTKE0	Ò©·¿	111.736799	40.835296	90601	471	150105
B0FFHP6AGM	¿ÚÇ»Ò½Ôº	111.730188	40.827475	90202	471	150105
B0FFI9FS20	Ò½ÁÆ±£½¡ÓÃÆ·	111.729407	40.827763	90602	471	150105
B0FFI9JJ8T	Ò½ÁÆ±£½¡ÓÃÆ·	111.731043	40.82712	90602	471	150105
B0FFFWI7LD	Ò½ÁÆ±£½¡ÓÃÆ·	111.734146	40.828844	90602	471	150105
B0FFI9FS3B	ÎÀÉúÔº	111.734109	40.828836	90102	471	150105
B0FFM542Q2	ÕïËù	111.735481	40.835488	90300	471	150105
B0G1KZ2D1B	Ò½ÁÆ±£½¡ÓÃÆ·	111.735525	40.832373	90602	471	150105
B0G2MSY6JL	Ò©·¿	111.736832	40.835235	90601	471	150105
B01D70PCVW	ÕïËù	111.729517	40.830798	90300	471	150105
B01D701ORJ	ÕïËù	111.729975	40.829559	90300	471	150105
B0GKOK4EOA	¿ÚÇ»Ò½Ôº	111.735786	40.829224	90202	471	150105
B0FFI9KN9L	Ò©·¿	111.735817	40.832281	90601	471	150105
B01D70PJ5S	Ò½ÁÆ±£½¡·þÎñ³¡Ëù	111.729268	40.829175	90000	471	150105
B01D70Q7SW	Ò½ÁÆ±£½¡ÓÃÆ·	111.731888	40.834192	90602	471	150105
B0FFHP6A96	Ò½ÁÆ±£½¡ÓÃÆ·	111.735234	40.831504	90602	471	150105
B0FFI9K0V1	Ò©·¿	111.735981	40.830906	90601	471	150105
B0GK3ZUVVV	Ò½ÁÆ±£½¡ÓÃÆ·	111.733202	40.832356	90602	471	150105
B0FFKMA3BI	Ò½ÁÆ±£½¡ÓÃÆ·	111.731936	40.834159	90602	471	150105
B0G1JU6TL6	Ò©·¿	111.735138	40.834074	90601	471	150105
B0HUM5U3UN	Ò©·¿	111.734965	40.834246	90601	471	150105
B0FFIVCG2H	Ò©·¿	111.734762	40.834337	90601	471	150105
B0FFJ98ME9	Ò½ÁÆ±£½¡·þÎñ³¡Ëù	111.734988	40.831387	90000	471	150105
B0FFGSL0T3	ÕïËù	111.72843	40.832562	90300	471	150105
B0H1NRABM6	Ò½ÁÆ±£½¡·þÎñ³¡Ëù	111.73555	40.832116	90000	471	150105
B01D701NCH	ÕïËù	111.72839	40.833717	90300	471	150105
B0G21S7W7T	Ò©·¿	111.736205	40.830434	90601	471	150105
B0FFKU61Y1	Ò½ÁÆ±£½¡·þÎñ³¡Ëù	111.735046	40.833054	90000	471	150105
B0FFI9JX5X	Ò©·¿	111.731493	40.835418	90601	471	150105
B0GK3SU9LM	Ò½ÁÆ±£½¡ÓÃÆ·	111.733179	40.832425	90602	471	150105
B0FFHFKMG6	ÕïËù	111.728533	40.833398	90300	471	150105
B0FFGDTOMX	ÕïËù	111.728404	40.833705	90300	471	150105
B0FFHG2VZQ	¿ÚÇ»Ò½Ôº	111.735272	40.833643	90202	471	150105
B0H1K74DAA	ÕïËù	111.73451	40.829659	90300	471	150105
B0HUMHTWEP	Ò½ÁÆ±£½¡·þÎñ³¡Ëù	111.735811	40.833158	90000	471	150105
B0FFGSF4FE	Ò©·¿	111.73276	40.828577	90601	471	150105
B01D7013NV	ÕïËù	111.728497	40.833472	90300	471	150105
B0FFI9FUQ4	¿ÚÇ»Ò½Ôº	111.733179	40.828671	90202	471	150105
B0FFIVY4RS	Ò©·¿	111.731003	40.827611	90601	471	150105
B0FFHP6A92	Ò½ÁÆ±£½¡·þÎñ³¡Ëù	111.736818	40.831733	90000	471	150105
B0FFJO6MGE	Ò½ÁÆ±£½¡·þÎñ³¡Ëù	111.736339	40.831811	90000	471	150105
B0H1N57WWT	Ò½ÁÆ±£½¡·þÎñ³¡Ëù	111.735754	40.833538	90000	471	150105
B0FFG7ZBK4	ÎÀÉúÔº	111.736008	40.833185	90102	471	150105
B0FFLPO97T	Ò©·¿	111.735254	40.835371	90601	471	150105
B0FFG09BVC	Ò©·¿	111.731051	40.82764	90601	471	150105
B0G1P4I235	¿ÚÇ»Ò½Ôº	111.736793	40.831735	90202	471	150105
B0FFIR4VCR	Ò½ÁÆ±£½¡·þÎñ³¡Ëù	111.736838	40.831791	90000	471	150105
B0FFG4WJUP	Ò½ÁÆ±£½¡ÓÃÆ·	111.733945	40.83398	90602	471	150105
B0FFFXJXHF	ÕïËù	111.736808	40.831797	90300	471	150105
B0G04D70B1	Ò½ÁÆ±£½¡·þÎñ³¡Ëù	111.736243	40.833633	90000	471	150105
B0FFIRBIT7	Ò©·¿	111.73587	40.832096	90601	471	150105
B0GU5HUYGI	¿ÚÇ»Ò½Ôº|Ò½ÁÆ±£½¡·þÎñ	111.735689	40.829245	090202|090201	471	150105
B0FFGSF7BJ	Ò©·¿	111.727621	40.834382	90601	471	150105
B01D702WAG	ÕïËù	111.728304	40.833955	90300	471	150105
B01D70PDFM	¶¯ÎïÒ½ÁÆ³¡Ëù	111.732044	40.82842	90700	471	150105
B0G24MDWLA	ÕïËù	111.370422	39.726461	90300	471	150124
B0G16U0HNY	Ò©·¿	111.628426	40.866336	90601	471	150103
B0FFKQ2RMI	ÕïËù	111.627552	40.866142	90300	471	150103
B0H1B5T5DL	Ò©·¿	111.697908	40.775557	90601	471	150105
B0FFHPNP8U	ÕïËù	111.704112	40.775699	90300	471	150105
B0FFGJZ2NZ	Ò©·¿	111.705913	40.776217	90601	471	150105
B01D70QFZ7	ÎÀÉúÔº	111.706337	40.776352	90102	471	150105
B0G3O7BTO2	ÕïËù	111.572964	40.709023	90300	471	150104
B0HG64C299	ÕïËù	111.736026	40.546091	90300	471	150121
B0FFMC054M	ÎÀÉúÔº	111.736478	40.546213	90102	471	150121
B0G11KD580	ÕïËù	111.796583	40.675683	90300	471	150105
B0FFKMA6NI	ÕïËù	111.604909	40.830842	90300	471	150103
B0GDTYYIY3	Ò©·¿	111.602645	40.835321	90601	471	150103
B0G1OAE26F	ÕïËù	111.605116	40.829929	90300	471	150103
B0FFK94N6A	¿ÚÇ»Ò½Ôº	111.60671	40.831507	90202	471	150103
B0FFM0NMTK	Ò©·¿	111.606847	40.82974	90601	471	150103
B0GUUM0IOO	ÕïËù	111.601986	40.835077	90300	471	150103
B0HAKUHCFR	Ò½ÁÆ±£½¡·þÎñ³¡Ëù	111.605701	40.82998	90000	471	150103
B0GRZU9HXH	Ò½ÁÆ±£½¡ÓÃÆ·	111.605858	40.829997	90602	471	150103
B01D703ED3	×ÛºÏÒ½Ôº	111.685546	40.831153	90100	471	150102
B01D70PEHU	Ò©·¿	111.681314	40.830991	90601	471	150102
B0FFKV1PLG	ÕïËù	111.814133	40.723605	90300	471	150105
B01D702N1Z	Ò©·¿	111.685374	40.831931	90601	471	150102
B0FFIZK06N	¿ÚÇ»Ò½Ôº	111.682126	40.831203	90202	471	150102
B0FFF03KJP	Ò©·¿	111.681434	40.831038	90601	471	150102
B0FFGTBBEJ	Ò©·¿	111.682032	40.831179	90601	471	150102
B0FFJC8XKJ	Ò©·¿	111.680885	40.831301	90601	471	150102
B0FFHA71AT	Ò©·¿	111.681421	40.831024	90601	471	150102
B01D700FF0	Ò©·¿	111.679891	40.830622	90601	471	150102
B0FFMBVQRD	Ò½ÁÆ±£½¡ÓÃÆ·	111.681417	40.831437	90602	471	150102
B0HUAA08YH	×¨¿ÆÒ½Ôº	111.685493	40.831438	90200	471	150102
B0FFKGQPEO	Ò½ÁÆ±£½¡ÓÃÆ·	111.683179	40.831841	90602	471	150102
[truncated: 4,025 more rows]
