# Supplementary material for: Design of Urban resilience model in emergency situations
Source: PLoS One. 2026 Jun 9;21(6):e0347588. doi: 10.1371/journal.pone.0347588 (PMC13249160; doi:10.1371/journal.pone.0347588)
Supplement: S1 File — (ZIP) [file pone.0347588.s001.zip › dataset/Appendix 4/Motorbike data.csv]

id	type	lon_gcj02	lat_gcj02	typecode	citycode	adcode
B0G1P6G8PM	Ä¦ÍÐ³µ·þÎñÏà¹Ø	111.691014	40.878672	40000	471	150102
B01D7038B3	Ä¦ÍÐ³µÏúÊÛ	111.199362	40.274963	40100	471	150122
B01D70384A	Ä¦ÍÐ³µÏúÊÛ	111.1997	40.275574	40100	471	150122
B0GK2SHBPO	Ä¦ÍÐ³µÏúÊÛ	111.199286	40.274707	40100	471	150122
B0FFG9BVSQ	Ä¦ÍÐ³µ·þÎñÏà¹Ø	111.200116	40.273813	40000	471	150122
B0FFG2SZAK	Ä¦ÍÐ³µÎ¬ÐÞ	111.627874	40.817173	40200	471	150103
B01D70PFMH	Ä¦ÍÐ³µ·þÎñÏà¹Ø	111.651971	40.793847	40000	471	150104
B01D702T8P	Ä¦ÍÐ³µ·þÎñÏà¹Ø	111.651947	40.793944	40000	471	150104
B0FFI9NEH1	Ä¦ÍÐ³µ·þÎñÏà¹Ø	111.651926	40.793813	40000	471	150104
B01D702PZR	Ä¦ÍÐ³µ·þÎñÏà¹Ø	111.652049	40.794735	40000	471	150104
B01D701T1Y	Ä¦ÍÐ³µ·þÎñÏà¹Ø	111.651987	40.793704	40000	471	150104
B0FFG7I0MK	Ä¦ÍÐ³µÎ¬ÐÞ	111.827127	40.8634	40200	471	150105
B0FFIA027G	Ä¦ÍÐ³µÎ¬ÐÞ	111.708932	40.819499	40200	471	150105
B0GR110RBN	Ä¦ÍÐ³µ·þÎñÏà¹Ø	111.609776	40.773048	40000	471	150104
B01D7025XR	Ä¦ÍÐ³µÏúÊÛ	111.665696	40.863774	40100	471	150102
B0FFKDQR6F	Ä¦ÍÐ³µÏúÊÛ	111.665707	40.863813	40100	471	150102
B0FFL2PSYV	Ä¦ÍÐ³µÎ¬ÐÞ	111.650484	40.779595	40200	471	150104
B0G24GCM0W	Ä¦ÍÐ³µ·þÎñÏà¹Ø	111.55223	40.605371	40000	471	150121
B0FFFFSAI3	Ä¦ÍÐ³µÎ¬ÐÞ	111.690887	40.848988	40200	471	150102
B01D701RI7	Ä¦ÍÐ³µÎ¬ÐÞ	111.690843	40.849225	40200	471	150102
B0G39NLGUJ	Ä¦ÍÐ³µ·þÎñÏà¹Ø	111.790638	40.829101	40000	471	150105
B0FFHMVL91	Ä¦ÍÐ³µÎ¬ÐÞ	111.699765	40.876337	40200	471	150102
B0FFI93MF0	Ä¦ÍÐ³µ·þÎñÏà¹Ø	111.127358	40.721776	40000	471	150121
B01D703AT5	Ä¦ÍÐ³µ·þÎñÏà¹Ø	111.128679	40.717568	40000	471	150121
B0GRXX9LVX	Ä¦ÍÐ³µ·þÎñÏà¹Ø	111.618183	40.776944	40000	471	150104
B0FFKYLSEJ	Ä¦ÍÐ³µ·þÎñÏà¹Ø	111.632886	40.420932	40000	471	150123
B0FFL3DK3E	Ä¦ÍÐ³µÏúÊÛ	111.631588	40.42115	40100	471	150123
B0HA6G5CKA	Ä¦ÍÐ³µÎ¬ÐÞ	111.633278	40.421028	40200	471	150123
B0H1MMWS2O	Ä¦ÍÐ³µ·þÎñÏà¹Ø	111.209981	40.266227	40000	471	150122
B0FFJ8M7J0	Ä¦ÍÐ³µÎ¬ÐÞ	111.897278	40.613709	40200	471	150123
B0GKBBDMEJ	Ä¦ÍÐ³µ·þÎñÏà¹Ø	111.419678	39.822989	40000	471	150124
B01D702EL4	Ä¦ÍÐ³µÎ¬ÐÞ	111.666234	40.790606	40200	471	150104
B01D702OQK	Ä¦ÍÐ³µ·þÎñÏà¹Ø	111.703977	40.795572	40000	471	150105
B0FFMBVQWO	Ä¦ÍÐ³µ·þÎñÏà¹Ø	111.610881	40.867299	40000	471	150103
B0FFFYASVV	Ä¦ÍÐ³µ·þÎñÏà¹Ø	111.130471	40.713925	40000	471	150121
B01D703B0T	Ä¦ÍÐ³µ·þÎñÏà¹Ø	111.129068	40.716396	40000	471	150121
B0FFHTK0EY	Ä¦ÍÐ³µ·þÎñÏà¹Ø	111.129099	40.716308	40000	471	150121
B01D703B0W	Ä¦ÍÐ³µÎ¬ÐÞ	111.129176	40.716236	40200	471	150121
B0FFK2PXSX	Ä¦ÍÐ³µÏúÊÛ	111.382009	40.256534	40100	471	150122
B0FFG8QMQ3	Ä¦ÍÐ³µÏúÊÛ	111.380993	40.256782	40100	471	150122
B0FFKVJ1AJ	Ä¦ÍÐ³µÏúÊÛ	111.549715	40.672041	40100	471	150121
B0H1OARGVV	Ä¦ÍÐ³µÏúÊÛ	111.549223	40.668255	40100	471	150121
B0HDZ505VW	Ä¦ÍÐ³µÏúÊÛ	111.686238	40.77809	40100	471	150104
B01D70PANK	Ä¦ÍÐ³µÎ¬ÐÞ	111.572624	40.78919	40200	471	150121
B01D70PIWP	Ä¦ÍÐ³µÎ¬ÐÞ	111.675127	40.797137	40200	471	150104
B0FFI3ZBNQ	Ä¦ÍÐ³µ·þÎñÏà¹Ø	111.618683	40.786849	40000	471	150104
B0HD05XN6C	Ä¦ÍÐ³µ·þÎñÏà¹Ø	111.757883	40.887384	40000	471	150102
B0H1HRU9TN	Ä¦ÍÐ³µÏúÊÛ	111.451763	41.094174	40100	471	150125
B0FFGPK2VE	Ä¦ÍÐ³µ·þÎñÏà¹Ø	111.141055	40.718267	40000	471	150121
B0FFFRUTCS	Ä¦ÍÐ³µÎ¬ÐÞ	111.141922	40.724515	40200	471	150121
B0FFGLG6IV	Ä¦ÍÐ³µ·þÎñÏà¹Ø	111.725912	40.778894	40000	471	150105
B0G3LDGOYP	Ä¦ÍÐ³µÏúÊÛ	111.701521	40.802336	40100	471	150105
B0FFKPCINL	Ä¦ÍÐ³µÎ¬ÐÞ	111.895344	40.811615	40200	471	150105
B0GDCM65Q5	Ä¦ÍÐ³µÏúÊÛ	111.589095	40.771681	40100	471	150104
B0G3SZWU0S	Ä¦ÍÐ³µÏúÊÛ	111.589053	40.77173	40100	471	150104
B0FFHIFL0G	Ä¦ÍÐ³µ·þÎñÏà¹Ø	111.589065	40.768039	40000	471	150104
B0FFJ47NBC	Ä¦ÍÐ³µ·þÎñÏà¹Ø	111.191916	40.273846	40000	471	150122
B0FFFRWJ0H	Ä¦ÍÐ³µÎ¬ÐÞ	111.189235	40.274042	40200	471	150122
B0G2U941FX	Ä¦ÍÐ³µ·þÎñÏà¹Ø	111.147861	40.404064	40000	471	150122
B0G2U6ZQTY	Ä¦ÍÐ³µ·þÎñÏà¹Ø	111.054276	40.575217	40000	471	150121
B0FFFY20D3	Ä¦ÍÐ³µ·þÎñÏà¹Ø	111.44831	41.099722	40000	471	150125
B01D701OEU	Ä¦ÍÐ³µÎ¬ÐÞ	111.64527	40.791723	40200	471	150104
B0FFHHY079	Ä¦ÍÐ³µ·þÎñÏà¹Ø	111.62515	40.817223	40000	471	150103
B0G2CCB5SS	Ä¦ÍÐ³µ·þÎñÏà¹Ø	111.619973	40.823135	40000	471	150103
B0FFGWHOR3	Ä¦ÍÐ³µ·þÎñÏà¹Ø	111.611889	40.822042	40000	471	150103
B0H6Y1AVZ0	Ä¦ÍÐ³µ·þÎñÏà¹Ø	111.606903	40.8201	40000	471	150103
B01D70Q72D	Ä¦ÍÐ³µÏúÊÛ	111.651186	40.807253	40100	471	150104
B0FFM0Q0QF	Ä¦ÍÐ³µÏúÊÛ	111.651163	40.807261	40100	471	150104
B0HGGZW0NM	Ä¦ÍÐ³µ·þÎñÏà¹Ø	111.648399	40.813314	40000	471	150103
B0FFL3VRZB	Ä¦ÍÐ³µÎ¬ÐÞ	111.206497	40.286909	40200	471	150122
B0FFKWSX3Q	Ä¦ÍÐ³µÎ¬ÐÞ	111.646084	40.770005	40200	471	150104
B0FFHEXW2M	Ä¦ÍÐ³µ·þÎñÏà¹Ø	111.645436	40.859373	40000	471	150102
B0HDJ7VTKO	Ä¦ÍÐ³µ·þÎñÏà¹Ø|¹ºÎï·þÎñ	111.730015	40.828312	040000|060000	471	150105
B0FFGSFYGW	Ä¦ÍÐ³µÏúÊÛ|Ä¦ÍÐ³µ·þÎñ	111.662211	40.782528	040100|040200	471	150104
B0FFHNRDYB	Ä¦ÍÐ³µ·þÎñÏà¹Ø	111.636657	40.78247	40000	471	150104
B0H6LRECTB	Ä¦ÍÐ³µ·þÎñÏà¹Ø	111.892102	40.73486	40000	471	150105
B0H6DD86YT	Ä¦ÍÐ³µ·þÎñÏà¹Ø	111.538704	40.774241	40000	471	150121
B0FFKNSO7B	Ä¦ÍÐ³µÎ¬ÐÞ	111.20342	40.283644	40200	471	150122
B0FFMC2XHK	Ä¦ÍÐ³µÎ¬ÐÞ	111.19863	40.28161	40200	471	150122
B0H1ZD85UH	Ä¦ÍÐ³µÏúÊÛ	111.769161	40.801199	40100	471	150105
B0H19ZJUZE	Ä¦ÍÐ³µÏúÊÛ	111.76902	40.801021	40100	471	150105
B0HAGSU7S8	Ä¦ÍÐ³µÏúÊÛ	111.644105	40.847618	40100	471	150103
B0G3O7DAWA	Ä¦ÍÐ³µÎ¬ÐÞ	111.738138	40.561328	40200	471	150121
B0FFHW3ZG1	Ä¦ÍÐ³µÎ¬ÐÞ	111.653162	40.865575	40200	471	150102
B0G0P1GMZS	Ä¦ÍÐ³µÎ¬ÐÞ	111.034635	40.603575	40200	471	150121
B0HBBX7EOU	Ä¦ÍÐ³µ·þÎñÏà¹Ø	111.579846	40.517664	40000	471	150123
B0FFKOPTDF	Ä¦ÍÐ³µÏúÊÛ	111.819253	40.378457	40100	471	150123
B01D7039NG	Ä¦ÍÐ³µÏúÊÛ	111.819242	40.378395	40100	471	150123
B01D7038H9	Ä¦ÍÐ³µÎ¬ÐÞ	111.819653	40.383132	40200	471	150123
B0FFG9CO52	Ä¦ÍÐ³µÏúÊÛ	111.816926	40.378946	40100	471	150123
B01D70PECK	Ä¦ÍÐ³µÏúÊÛ	111.66105	40.811945	40100	471	150103
B0FFF42R1U	Ä¦ÍÐ³µÎ¬ÐÞ	111.661686	40.812024	40200	471	150103
B0FFGRMJNK	Ä¦ÍÐ³µÎ¬ÐÞ	111.661893	40.812073	40200	471	150103
B01D703B6V	Ä¦ÍÐ³µ·þÎñÏà¹Ø	111.460881	41.088824	40000	471	150125
B0FFG9GK4T	Ä¦ÍÐ³µ·þÎñÏà¹Ø	111.459619	41.095379	40000	471	150125
B01D7039XM	Ä¦ÍÐ³µÎ¬ÐÞ	111.124362	40.721562	40200	471	150121
B01D70QSCD	Ä¦ÍÐ³µÎ¬ÐÞ	111.634434	40.805907	40200	471	150103
B0G2UP1FFC	Ä¦ÍÐ³µÎ¬ÐÞ	111.195547	40.463291	40200	471	150122
B0FFFY3D41	Ä¦ÍÐ³µ·þÎñÏà¹Ø	111.208545	40.272358	40000	471	150122
B0FFI9EOX6	Ä¦ÍÐ³µÎ¬ÐÞ	111.722568	40.818132	40200	471	150105
B0FFG9GDET	Ä¦ÍÐ³µÏúÊÛ	111.812242	40.378627	40100	471	150123
B0FFHMGB7K	Ä¦ÍÐ³µÏúÊÛ	111.808296	40.378239	40100	471	150123
B0FFG8R3EE	Ä¦ÍÐ³µÎ¬ÐÞ	111.20974	40.289832	40200	471	150122
B0FFLB0O44	Ä¦ÍÐ³µÎ¬ÐÞ	111.726792	40.81612	40200	471	150105
B0FFFL1JFO	Ä¦ÍÐ³µÏúÊÛ	111.685414	39.908331	40100	471	150124
B0FFIZN688	Ä¦ÍÐ³µ·þÎñÏà¹Ø	111.684012	39.909135	40000	471	150124
B01D701U1R	Ä¦ÍÐ³µÎ¬ÐÞ	111.631027	40.829983	40200	471	150103
B0FFIZM626	Ä¦ÍÐ³µÎ¬ÐÞ	111.663849	40.867213	40200	471	150102
B0G3D72P9D	Ä¦ÍÐ³µ·þÎñÏà¹Ø	111.681652	40.871741	40000	471	150102
B0GDL5HJ6G	Ä¦ÍÐ³µÏúÊÛ	111.641194	40.81999	40100	471	150103
B0HDGZMZQ8	Ä¦ÍÐ³µÎ¬ÐÞ	111.641634	40.820312	40200	471	150103
B0FFI8ORUP	Ä¦ÍÐ³µ·þÎñÏà¹Ø	111.640647	40.819488	40000	471	150103
B01D703A2P	Ä¦ÍÐ³µÎ¬ÐÞ	111.676025	40.869681	40200	471	150102
B0G17CXOG1	Ä¦ÍÐ³µ·þÎñÏà¹Ø	111.799544	40.676687	40000	471	150105
B0FFI9FLV6	Ä¦ÍÐ³µ·þÎñÏà¹Ø	111.677257	40.775099	40000	471	150104
B0FFKZE4OU	Ä¦ÍÐ³µÏúÊÛ	112.037306	40.881058	40100	471	150105
B0G1PPK7V0	Ä¦ÍÐ³µ·þÎñÏà¹Ø	112.039341	40.880997	40000	471	150105
B0FFGAQC9U	Ä¦ÍÐ³µÎ¬ÐÞ	110.924868	40.661897	40200	471	150121
B0H1RDAUN5	Ä¦ÍÐ³µ·þÎñÏà¹Ø	110.925786	40.662286	40000	471	150121
B0FFHNPLLT	Ä¦ÍÐ³µÏúÊÛ	111.83165	40.38129	40100	471	150123
B0FFHMG5G3	Ä¦ÍÐ³µÏúÊÛ	111.83165	40.38129	40100	471	150123
B01D70OZJM	Ä¦ÍÐ³µÏúÊÛ	111.37548	40.257671	40100	471	150122
B0FFFRX9IR	Ä¦ÍÐ³µÎ¬ÐÞ	111.191618	40.284125	40200	471	150122
B0FFM0VMY4	Ä¦ÍÐ³µÎ¬ÐÞ	111.704846	40.720264	40200	471	150104
B0FFKNSN2S	Ä¦ÍÐ³µÎ¬ÐÞ	111.353866	40.203578	40200	471	150122
B0FFKQ3GY1	Ä¦ÍÐ³µ·þÎñÏà¹Ø	111.354637	40.206742	40000	471	150122
B0FFIDDPNU	Ä¦ÍÐ³µ·þÎñÏà¹Ø	112.111715	40.244217	40000	471	150123
B0FFHH83T1	Ä¦ÍÐ³µÏúÊÛ	111.719096	40.874391	40100	471	150102
B0G0Z5WS9N	Ä¦ÍÐ³µ·þÎñÏà¹Ø	111.837882	40.921802	40000	471	150102
B0G3VBB7W9	Ä¦ÍÐ³µ·þÎñÏà¹Ø	111.709976	40.830044	40000	471	150105
B01D7037Q4	Ä¦ÍÐ³µÎ¬ÐÞ	110.883703	41.335293	40200	471	150125
B0FFHJNDDP	Ä¦ÍÐ³µÎ¬ÐÞ	111.622688	40.762966	40200	471	150104
B0G2ZZFX7E	Ä¦ÍÐ³µÏúÊÛ	111.74103	40.7775	40100	471	150105
B0GUSDMBVV	Ä¦ÍÐ³µÎ¬ÐÞ	111.741659	40.77744	40200	471	150105
B0HGN4J8WM	Ä¦ÍÐ³µ·þÎñÏà¹Ø	110.912145	40.594938	40000	471	150121
B0GK1GVS44	Ä¦ÍÐ³µ·þÎñÏà¹Ø	111.804295	40.797984	40000	471	150105
B0G14XFYCO	Ä¦ÍÐ³µ·þÎñÏà¹Ø	111.806258	40.798302	40000	471	150105
B0G3JS4UM0	Ä¦ÍÐ³µ·þÎñÏà¹Ø	111.594108	40.765611	40000	471	150104
B0HGHC9EHJ	Ä¦ÍÐ³µÏúÊÛ	111.739936	40.787089	40100	471	150105
B0G0P9HLON	Ä¦ÍÐ³µ·þÎñÏà¹Ø	111.809453	40.913117	40000	471	150102
B0H6Y661FJ	Ä¦ÍÐ³µÏúÊÛ	111.805404	40.876385	40100	471	150102
B0FFGAQC43	Ä¦ÍÐ³µÎ¬ÐÞ	111.622997	40.850621	40200	471	150103
B0FFGAQCO1	Ä¦ÍÐ³µÎ¬ÐÞ	111.624336	40.850355	40200	471	150103
B0FFM9K83K	Ä¦ÍÐ³µÎ¬ÐÞ	111.649623	40.849813	40200	471	150102
B0FFHSEZPF	Ä¦ÍÐ³µÎ¬ÐÞ	111.789981	40.838155	40200	471	150105
B0FFHSEZDV	Ä¦ÍÐ³µ·þÎñÏà¹Ø	111.796521	40.837106	40000	471	150105
B0FFGAQCBW	Ä¦ÍÐ³µÎ¬ÐÞ	111.740035	40.556596	40200	471	150121
B0FFJXEDJ5	Ä¦ÍÐ³µ·þÎñÏà¹Ø	111.656963	39.92136	40000	471	150124
B0FFM1HIBC	Ä¦ÍÐ³µÏúÊÛ	111.663144	39.920384	40100	471	150124
B0HASRAPX7	Ä¦ÍÐ³µ·þÎñÏà¹Ø	111.657275	39.920967	40000	471	150124
B0FFL0ZBJ7	Ä¦ÍÐ³µ·þÎñÏà¹Ø	110.966766	41.11715	40000	471	150125
B0FFH4607Q	Ä¦ÍÐ³µ·þÎñÏà¹Ø	111.635864	40.796383	40000	471	150103
B0H1AC3EFM	Ä¦ÍÐ³µÏúÊÛ	111.583758	40.809621	40100	471	150103
B0FFLJUCU3	Ä¦ÍÐ³µÏúÊÛ	111.584076	40.809685	40100	471	150103
B0G3T5OPR7	Ä¦ÍÐ³µÏúÊÛ	111.586541	40.810631	40100	471	150103
B0FFMCMBPG	Ä¦ÍÐ³µÏúÊÛ	111.583992	40.808951	40100	471	150103
B0H6HDG5ZC	Ä¦ÍÐ³µ·þÎñÏà¹Ø	111.583943	40.809532	40000	471	150103
B0G0VHMCNS	Ä¦ÍÐ³µ·þÎñÏà¹Ø	111.586474	40.810575	40000	471	150103
B0G3XZEM08	Ä¦ÍÐ³µ·þÎñÏà¹Ø	111.69051	40.732021	40000	471	150104
