# Supplementary material for: Design of Urban resilience model in emergency situations
Source: PLoS One. 2026 Jun 9;21(6):e0347588. doi: 10.1371/journal.pone.0347588 (PMC13249160; doi:10.1371/journal.pone.0347588)
Supplement: S1 File — (ZIP) [file pone.0347588.s001.zip › dataset/Appendix 4/Public facilities data.csv]

id	type	lon_gcj02	lat_gcj02	typecode	citycode	adcode
B0GKJX0FB1	¹«¹²²ÞËù	111.730493	39.607889	200300	471	150124
B0FFL9QCEQ	¹«¹²²ÞËù	111.443164	39.643287	200300	471	150124
B0G3OZ8I6X	¹«¹²²ÞËù	111.974738	39.801778	200300	471	150124
B0FFL9ILMP	¹«¹²²ÞËù	111.448181	39.646291	200300	471	150124
B0HDHMB4XJ	¹«¹²²ÞËù	111.448848	39.646626	200300	471	150124
B0FFG9BFKA	¹«¹²²ÞËù	111.445857	39.644706	200300	471	150124
B0FFJ001DL	¹«¹²²ÞËù	111.82161	40.382982	200300	471	150123
B0FFKGV247	¹«¹²²ÞËù	111.82021	40.383265	200300	471	150123
B01D703B3A	¹«¹²²ÞËù	111.81779	40.382165	200300	471	150123
B01D7039AL	¹«¹²²ÞËù	111.820111	40.376982	200300	471	150123
B0G0V4JFUW	¹«¹²²ÞËù	111.56808	40.849808	200300	471	150103
B0HDDRBFBJ	¹«¹²²ÞËù	111.566899	40.85352	200300	471	150103
B0G0ASV5PH	¹«¹²²ÞËù	111.552685	40.864182	200300	471	150103
B0G3OLDCI5	¹«¹²²ÞËù	111.69663	40.799583	200300	471	150105
B0FFIZLULL	¹«¹²²ÞËù	111.689628	40.80609	200300	471	150105
B0FFL5NWNG	¹«¹²²ÞËù	111.688143	40.805561	200300	471	150105
B01D702NY4	¹«¹²²ÞËù	111.6933	40.797341	200300	471	150105
B0FFKF2L2Z	¹«¹²²ÞËù	111.693864	40.796936	200300	471	150105
B0FFGSISWH	¹«¹²ÉèÊ©	111.691691	40.80221	200000	471	150105
B0FFGSISW8	¹«¹²²ÞËù	111.68895	40.802022	200300	471	150105
B0FFKJ2I6R	¹«¹²²ÞËù	111.6879	40.800473	200300	471	150105
B0HD0SX77S	¹«¹²²ÞËù	111.6879	40.800473	200300	471	150105
B0FFL64VY1	¹«¹²²ÞËù	111.689101	40.804594	200300	471	150105
B0H6LZF0IH	¹«¹²²ÞËù	111.6877	40.799804	200300	471	150105
B01D70OVYB	¹«¹²²ÞËù	111.486752	41.032798	200300	471	150125
B0FFHLSRML	¹«¹²²ÞËù	111.477624	41.034809	200300	471	150125
B0HU4YJ255	¹«¹²²ÞËù	112.082085	40.755035	200300	471	150105
B0H1DHMHUN	¹«¹²²ÞËù	111.670991	40.782493	200300	471	150104
B0FFI9BUAC	¹«¹²²ÞËù	111.674408	40.780806	200300	471	150104
B0FFI9FJQH	¹«¹²²ÞËù	111.670328	40.779564	200300	471	150104
B0FFI9FA3I	¹«¹²²ÞËù	111.675597	40.782429	200300	471	150104
B0FFI9FKM7	¹«¹²²ÞËù	111.667363	40.78063	200300	471	150104
B0H6LYCRXA	¹«¹²²ÞËù	111.741376	40.821777	200300	471	150105
B0FFKNEC5O	¹«¹²²ÞËù	111.742583	40.819423	200300	471	150105
B0FFI9FR75	¹«¹²²ÞËù	111.74112	40.825127	200300	471	150105
B0FFI9LG7K	¹«¹²²ÞËù	111.741492	40.81725	200300	471	150105
B0FFI9NDQV	¹«¹²²ÞËù	111.66819	40.770881	200300	471	150104
B0FFI9FLWH	¹«¹²²ÞËù	111.676213	40.77495	200300	471	150104
B0H1B7F3LA	¹«¹²²ÞËù	111.728713	40.791996	200300	471	150105
B0FFL3GE3L	¹«¹²²ÞËù	111.728691	40.789972	200300	471	150105
B0HDKAELL3	¹«¹²²ÞËù	111.735326	40.793451	200300	471	150105
B0FFM0S6K2	¹«¹²²ÞËù	111.735534	40.793226	200300	471	150105
B01D7039VM	¹«¹²²ÞËù	111.45439	41.094059	200300	471	150125
B0FFJ3XX77	¹«¹²²ÞËù	111.448834	41.089662	200300	471	150125
B0FFKPY8T2	¹«¹²²ÞËù	111.455204	41.089792	200300	471	150125
B01D7039V7	¹«¹²²ÞËù	111.450537	41.095397	200300	471	150125
B01D70P9SQ	¹«¹²²ÞËù	111.447192	41.09424	200300	471	150125
B0FFKZVTMM	¹«¹²²ÞËù	111.456508	41.087906	200300	471	150125
B0FFI8P0LM	¹«¹²²ÞËù	111.66073	40.84185	200300	471	150102
B0FFKGLWEF	¹«¹²²ÞËù	111.660343	40.843903	200300	471	150102
B0FFKHDHV1	¹«¹²²ÞËù	111.658892	40.840483	200300	471	150102
B0FFJ080C1	¹«¹²²ÞËù	111.661298	40.838659	200300	471	150102
B0FFKX6ISP	¹«¹²²ÞËù	111.659187	40.845255	200300	471	150102
B0FFI8N0DA	¹«¹²²ÞËù	111.661421	40.84615	200300	471	150102
B0FFHSNZ0K	¹«¹²²ÞËù	111.662386	40.837417	200300	471	150102
B0FFF2JVCU	¹«¹²²ÞËù	111.659204	40.837667	200300	471	150102
B01D7025EE	¹«¹²²ÞËù	111.66661	40.839568	200300	471	150102
B0H1Z781IA	¹«¹²²ÞËù	111.66141	40.846176	200300	471	150102
B0GRA5559S	¹«¹²²ÞËù	111.666715	40.844569	200300	471	150102
B0FFMDXIRI	¹«¹²²ÞËù	111.660788	40.836787	200300	471	150102
B0FFL7G6NP	¹«¹²²ÞËù	111.606982	40.743986	200300	471	150104
B01D7038RL	¹«¹²²ÞËù	111.257042	41.122654	200300	471	150125
B0FFKWHB52	¹«¹²²ÞËù	111.741383	40.753426	200300	471	150105
B01D70PAOM	¹«¹²²ÞËù	111.739758	40.750699	200300	471	150105
B0FFKGN7G8	¹«¹²²ÞËù	111.739959	40.75397	200300	471	150105
B0FFLAHJMC	¹«¹²²ÞËù	111.455785	40.793596	200300	471	150121
B0FFL05TA5	¹«¹²²ÞËù	111.455655	40.796267	200300	471	150121
B0FFH46AFV	¹«¹²²ÞËù	111.551113	41.100004	200300	471	150125
B0FFG2TZVX	¹«¹²²ÞËù	111.644854	40.842189	200300	471	150103
B0FFKG3IKF	¹«¹²²ÞËù	111.639042	40.844165	200300	471	150103
B0HD25CLRF	¹«¹²²ÞËù	111.639042	40.844165	200300	471	150103
B0FFI8MTMK	¹«¹²²ÞËù	111.646255	40.842594	200300	471	150103
B0FFI8MSW4	¹«¹²²ÞËù	111.64672	40.841395	200300	471	150103
B0FFI8OY4C	¹«¹²²ÞËù	111.646777	40.846503	200300	471	150103
B0G0GAJIFY	¹«¹²²ÞËù	111.805178	40.867822	200300	471	150105
B0G24UEPDF	¹«¹²²ÞËù|Éú»î·þÎñ	111.747718	40.838932	200300|070000	471	150105
B0FFI8PAEK	¹«¹²²ÞËù	111.630878	40.811979	200300	471	150103
B01D70PCZL	¹«¹²²ÞËù	111.634068	40.811839	200300	471	150103
B0FFIK7H33	¹«¹²²ÞËù	111.632477	40.809571	200300	471	150103
B0HUYHTLIS	¹«¹²²ÞËù	111.636775	40.812777	200300	471	150103
B0FFI8P1LS	¹«¹²²ÞËù	111.631512	40.816006	200300	471	150103
B0FFI8P1HG	¹«¹²²ÞËù	111.634663	40.81609	200300	471	150103
B0FFI0XPKF	¹«¹²ÉèÊ©	111.636717	40.813007	200000	471	150103
B0FFKNI21C	¹«¹²²ÞËù	111.589447	40.765859	200300	471	150104
B0FFL54ZKC	¹«¹²²ÞËù	111.593091	40.766246	200300	471	150104
B01D7038KX	¹«¹²²ÞËù	110.821536	40.958439	200300	471	150125
B0GUNXL9S0	¹«¹²²ÞËù	111.793426	39.899899	200300	471	150124
B0FFI9JY7O	¹«¹²²ÞËù	111.723736	40.832462	200300	471	150105
B0FFMH3Z2H	¹«¹²²ÞËù	111.722031	40.830228	200300	471	150105
B01D702V39	¹«¹²²ÞËù	111.720296	40.830583	200300	471	150105
B0HBO6HPZQ	¹«¹²²ÞËù	111.721753	40.834076	200300	471	150102
B01D70QSO7	¹«¹²²ÞËù	111.723531	40.83402	200300	471	150105
B0FFJ0VJTG	¹«¹²²ÞËù	111.723531	40.833875	200300	471	150105
B0FFKGNOCA	¹«¹²²ÞËù	111.722661	40.834622	200300	471	150102
B01D70P48B	¹«¹²²ÞËù	111.71766	40.832497	200300	471	150105
B0FFL0Y16D	¹«¹²²ÞËù	111.723519	40.835998	200300	471	150102
B0FFKNI4QS	¹«¹²²ÞËù	111.726782	40.83544	200300	471	150102
B0FFKPFODJ	¹«¹²²ÞËù	111.775234	40.809685	200300	471	150105
B0FFJ025WX	¹«¹²²ÞËù	111.767616	40.807049	200300	471	150105
B0G07S2TOE	¹«¹²²ÞËù	111.863254	40.801638	200300	471	150105
B0FFL5BZIM	¹«¹²²ÞËù	111.232916	40.217178	200300	471	150122
B0G06GMOBS	¹«¹²²ÞËù	111.444729	41.121269	200300	471	150125
B0HBKOT2KT	¹«¹²²ÞËù	111.522149	40.785363	200300	471	150121
B01D702AT7	¹«¹²²ÞËù	111.665344	40.81886	200300	471	150103
B0FFL2X1ZL	¹«¹²²ÞËù	111.663139	40.818847	200300	471	150103
B0FFF2LNP0	¹«¹²²ÞËù	111.662992	40.825282	200300	471	150103
B0FFF297B6	¹«¹²²ÞËù	111.662233	40.818074	200300	471	150103
B0H1NC8IGY	¹«¹²²ÞËù	111.662992	40.825282	200300	471	150103
B0FFKJUHHD	¹«¹²²ÞËù	111.660375	40.826162	200300	471	150102
B0FFKI7TA8	¹«¹²²ÞËù	111.662897	40.826372	200300	471	150102
B0FFKKD8WC	¹«¹²²ÞËù	111.651798	40.8117	200300	471	150103
B0H147V3WW	¹«¹²²ÞËù	111.651752	40.811712	200300	471	150103
B01D702PL1	¹«¹²²ÞËù	111.650533	40.812843	200300	471	150103
B01D701LNK	¹«¹²²ÞËù	111.650293	40.809642	200300	471	150103
B0FFG2T0CK	¹«¹²²ÞËù	111.647861	40.811218	200300	471	150103
B0HR5CAO9R	¹«¹²²ÞËù	111.647691	40.811077	200300	471	150103
B0FFIQ3A41	¹«¹²²ÞËù	111.653136	40.808664	200300	471	150104
B0FFKGKZM2	¹«¹²²ÞËù	111.656132	40.812614	200300	471	150103
B0FFF099AJ	¹«¹²²ÞËù	111.653155	40.815157	200300	471	150103
B01D70PE3Y	¹«¹²²ÞËù	111.654759	40.814703	200300	471	150103
B01D702SKS	¹«¹²²ÞËù	111.649728	40.808281	200300	471	150103
B01D70PCVO	¹«¹²²ÞËù	111.656409	40.810119	200300	471	150103
B01D702AUU	¹«¹²²ÞËù	111.655843	40.815302	200300	471	150103
B0FFKGBAAU	¹«¹²²ÞËù	111.655256	40.816597	200300	471	150103
B0FFKEQ9RY	¹«¹²²ÞËù	111.655838	40.816502	200300	471	150103
B0FFKHN7OI	¹«¹²²ÞËù	111.620432	40.834282	200300	471	150103
B0HGTLALBY	¹«¹²²ÞËù	111.788475	40.842846	200300	471	150105
B0FFKQFDWJ	¹«¹²²ÞËù	111.789635	40.839113	200300	471	150105
B0HGUPCS10	¹«¹²²ÞËù	111.788094	40.836823	200300	471	150105
B0G3LZFQR9	¹«¹²²ÞËù	111.787313	40.846774	200300	471	150105
B01D70PADQ	¹«¹²²ÞËù	111.848715	40.770742	200300	471	150105
B01D7037YB	¹«¹²²ÞËù	111.463014	41.093967	200300	471	150125
B01D7037R3	¹«¹²²ÞËù	111.466443	41.090542	200300	471	150125
B01D70PA6N	¹«¹²²ÞËù	111.466261	41.092008	200300	471	150125
B0FFLHYCU7	¹«¹²²ÞËù	111.74023	40.775363	200300	471	150105
B0FFFSE3LC	¹«¹²²ÞËù	111.169637	40.728462	200300	471	150121
B0FFM6F0GD	¹«¹²²ÞËù	111.609846	40.870679	200300	471	150103
B0FFMDGKQC	¹«¹²²ÞËù	111.653433	40.711778	200300	471	150104
B0HBRP46AE	¹«¹²²ÞËù	111.820574	40.372637	200300	471	150123
B0FFL4EPNA	¹«¹²²ÞËù	111.823348	40.376054	200300	471	150123
B0FFLAT8WD	¹«¹²²ÞËù	111.357076	40.530696	200300	471	150122
B0FFKY9HQ9	¹«¹²²ÞËù	110.996382	40.615377	200300	471	150121
B0FFL51VBD	¹«¹²²ÞËù	111.914413	39.845718	200300	471	150124
B0FFMB74U0	¹«¹²²ÞËù	111.754207	40.819827	200300	471	150105
B0FFM3GL0J	¹«¹²²ÞËù	111.750369	40.824233	200300	471	150105
B0FFMA31MT	¹«¹²²ÞËù	111.750125	40.818912	200300	471	150105
B0FFKQNDHI	¹«¹²²ÞËù	111.756684	40.823817	200300	471	150105
B0FFKO7MAV	¹«¹²²ÞËù	111.749364	40.826194	200300	471	150105
B0HUADZ2LB	¹«¹²²ÞËù	111.751345	40.816862	200300	471	150105
B0FFKZ4J3A	¹«¹²²ÞËù	111.754814	40.816917	200300	471	150105
B0FFKZVXSF	¹«¹²²ÞËù	111.221783	40.192172	200300	471	150122
B0FFL04E11	¹«¹²²ÞËù	111.222634	40.190513	200300	471	150122
B0FFLA84NV	¹«¹²²ÞËù	111.222442	40.19283	200300	471	150122
B0FFL830T6	¹«¹²²ÞËù	111.22202	40.190198	200300	471	150122
B0FFL05TAD	¹«¹²²ÞËù	111.223328	40.190635	200300	471	150122
B0FFL941TD	¹«¹²²ÞËù	111.220057	40.193526	200300	471	150122
B0FFL99DB3	¹«¹²²ÞËù	111.222395	40.194228	200300	471	150122
B0FFL8EHM2	¹«¹²²ÞËù	111.220788	40.194327	200300	471	150122
B0FFLATTZR	¹«¹²²ÞËù	111.22198	40.195054	200300	471	150122
B0FFL36CG3	¹«¹²²ÞËù	111.221157	40.195045	200300	471	150122
B0FFL03AER	¹«¹²²ÞËù	111.223548	40.187995	200300	471	150122
B0FFLAF7RE	¹«¹²²ÞËù	111.222014	40.196562	200300	471	150122
B0HB3M7036	¹«¹²²ÞËù	111.219829	40.196711	200300	471	150122
B0HDXU95SX	¹«¹²²ÞËù	111.234511	40.214779	200300	471	150122
B0HB3RAKDH	¹«¹²²ÞËù	111.569085	40.893904	200300	471	150103
B0FFKDSL26	¹«¹²²ÞËù	111.659537	40.850716	200300	471	150102
B0FFM8R1JZ	¹«¹²²ÞËù	111.665148	40.854724	200300	471	150102
B0G2US3VPY	¹«¹²²ÞËù	111.658288	40.854772	200300	471	150102
B0FFKGOBCO	¹«¹²ÉèÊ©	111.657838	40.847448	200000	471	150102
B0GK1C0OPK	¹«¹²²ÞËù	111.456615	39.68982	200300	471	150124
B0H6FS4AE9	¹«¹²²ÞËù	111.438238	40.19028	200300	471	150122
B0G3OLDD5E	¹«¹²²ÞËù	111.701102	40.687917	200300	471	150104
B0GKVZ2BV8	¹«¹²²ÞËù	111.706759	40.688976	200300	471	150104
B0FFI12YRK	¹«¹²²ÞËù	111.709981	40.830658	200300	471	150105
B0FFI12YRO	¹«¹²²ÞËù	111.709978	40.830658	200300	471	150105
B0FFI12YRL	¹«¹²²ÞËù	111.709978	40.830658	200300	471	150105
B0FFI12YQZ	¹«¹²²ÞËù	111.709978	40.830658	200300	471	150105
B0FFI12YQY	¹«¹²²ÞËù	111.709978	40.830658	200300	471	150105
B0FFI12YQX	¹«¹²²ÞËù	111.709978	40.830658	200300	471	150105
B0FFI12YRW	¹«¹²²ÞËù	111.710236	40.829937	200300	471	150105
B0FFI12YR8	¹«¹²²ÞËù	111.710236	40.829937	200300	471	150105
B0FFI12YQW	¹«¹²²ÞËù	111.710236	40.829937	200300	471	150105
B0FFI12YQR	¹«¹²²ÞËù	111.710236	40.829937	200300	471	150105
B0FFI12YQQ	¹«¹²²ÞËù	111.710236	40.829937	200300	471	150105
B0FFI12YQO	¹«¹²²ÞËù	111.710236	40.829937	200300	471	150105
B0FFH1IPCA	Å®Ï´ÊÖ¼ä	111.709975	40.830656	200302	471	150105
B0FFI12YR3	¹«¹²²ÞËù	111.710702	40.829662	200300	471	150105
B0FFI12YR2	¹«¹²²ÞËù	111.710702	40.829662	200300	471	150105
B0FFI12YR1	¹«¹²²ÞËù	111.710678	40.829648	200300	471	150105
B0FFLERKF6	¹«¹²²ÞËù	111.707742	40.83103	200300	471	150102
B0FFMFRQ9Y	¹«¹²²ÞËù	111.709661	40.829796	200300	471	150105
B01D70PFZO	¹«¹²²ÞËù	111.710108	40.83509	200300	471	150102
B0FFL13YM3	¹«¹²²ÞËù	111.708955	40.828301	200300	471	150105
B0FFLENRW3	Å®Ï´ÊÖ¼ä	111.710002	40.830674	200302	471	150105
B0FFLENRVH	Å®Ï´ÊÖ¼ä	111.71	40.830673	200302	471	150105
B0FFLENRUY	Å®Ï´ÊÖ¼ä	111.709976	40.830668	200302	471	150105
B0FFLENRUC	Å®Ï´ÊÖ¼ä	111.70998	40.830649	200302	471	150105
B0FFLENRVG	ÄÐÏ´ÊÖ¼ä	111.709951	40.83066	200301	471	150105
B0FFLENRV0	ÄÐÏ´ÊÖ¼ä	111.709904	40.830649	200301	471	150105
B0FFLENRUB	ÄÐÏ´ÊÖ¼ä	111.709906	40.830642	200301	471	150105
B0FFLENRU2	ÄÐÏ´ÊÖ¼ä	111.709894	40.830641	200301	471	150105
B0FFLENS09	ÄÐÏ´ÊÖ¼ä	111.710531	40.830094	200301	471	150105
B0FFLENRZS	Å®Ï´ÊÖ¼ä	111.710564	40.830003	200302	471	150105
B0FFLENRUD	Å®Ï´ÊÖ¼ä	111.710661	40.82965	200302	471	150105
B0FFLENRUM	²ÐÕÏÏ´ÊÖ¼ä/ÎÞÕÏ°­Ï´ÊÖ¼ä	111.710719	40.829646	200303	471	150105
B0FFKF2LER	¹«¹²²ÞËù	111.723344	40.822926	200300	471	150105
B0FFI9FIVV	¹«¹²²ÞËù	111.724394	40.822399	200300	471	150105
B0FFI9ELSZ	¹«¹²²ÞËù	111.720526	40.820014	200300	471	150105
B0H1N7A4QN	¹«¹²²ÞËù	111.719604	40.823198	200300	471	150105
B0FFIKBKSG	¹«¹²²ÞËù	111.719094	40.824907	200300	471	150105
B0FFIABE51	¹«¹²²ÞËù	111.72125	40.825873	200300	471	150105
B0FFIABEIN	¹«¹²²ÞËù	111.718398	40.825358	200300	471	150105
B0FFI9FA7C	¹«¹²²ÞËù	111.721533	40.817094	200300	471	150105
B0FFMDSDK1	¹«¹²²ÞËù	111.717737	40.825371	200300	471	150105
B0FFKXGYEK	¹«¹²²ÞËù	111.724301	40.82666	200300	471	150105
B01D70P96M	¹«¹²²ÞËù	111.768451	40.891237	200300	471	150102
B0FFKZVYCP	¹«¹²²ÞËù	111.845366	40.959182	200300	471	150102
B0FFMDT69H	¹«¹²²ÞËù	111.845576	40.964223	200300	471	150102
B0FFL36M9M	¹«¹²²ÞËù	111.652934	40.105173	200300	471	150124
B0FFI8RAIA	¹«¹²²ÞËù	111.580294	40.805658	200300	471	150103
B0FFI8RTC7	¹«¹²²ÞËù	111.58235	40.799854	200300	471	150121
B0FFIZLLHK	¹«¹²²ÞËù	111.65851	40.881471	200300	471	150102
B0HG69EP5M	¹«¹²²ÞËù	111.657855	40.883449	200300	471	150102
B0FFM1OQT9	¹«¹²²ÞËù	111.657514	40.884431	200300	471	150102
B0FFM1P3MD	¹«¹²²ÞËù	111.657192	40.885719	200300	471	150102
B0FFM98J2K	¹«¹²²ÞËù	111.701061	40.841275	200300	471	150102
B0FFI9PEKU	¹«¹²²ÞËù	111.704385	40.841744	200300	471	150102
B0FFKH8T4I	¹«¹²²ÞËù	111.698534	40.841757	200300	471	150102
B0HGNLO8TE	¹«¹²²ÞËù	111.705121	40.843668	200300	471	150102
B0FFI9PFAZ	¹«¹²²ÞËù	111.704024	40.83855	200300	471	150102
B0FFMD3T9A	¹«¹²²ÞËù	111.704849	40.844757	200300	471	150102
B0FFHLT2CU	¹«¹²²ÞËù	111.697546	40.845667	200300	471	150102
B0G3JR8MGW	¹«¹²²ÞËù	111.705709	40.846281	200300	471	150102
B0FFL8M1TB	¹«¹²²ÞËù	111.672932	40.753074	200300	471	150104
B0FFL2I99T	¹«¹²²ÞËù	111.672148	40.754538	200300	471	150104
B0FFL0YSLE	¹«¹²²ÞËù	111.670454	40.755108	200300	471	150104
B01D70RAQZ	¹«¹²²ÞËù	111.675067	40.749268	200300	471	150104
B0G3FUJI0F	¹«¹²ÉèÊ©	111.67559	40.752494	200000	471	150104
B0HBRY5AAV	¹«¹²²ÞËù	111.814138	40.165418	200300	471	150123
B0FFL3776H	¹«¹²²ÞËù	111.645142	40.060807	200300	471	150124
B0FFL4ZGP3	¹«¹²²ÞËù	111.637305	40.061639	200300	471	150124
B01D70RAY5	¹«¹²²ÞËù	111.833253	40.532599	200300	471	150123
B0FFKZV6VK	¹«¹²²ÞËù	111.836006	40.534206	200300	471	150123
B0G0D7BSKS	¹«¹²²ÞËù	111.96791	40.963085	200300	471	150102
B0H6XNT392	¹«¹²²ÞËù	111.273393	40.927513	200300	471	150125
B0FFM8XLJY	¹«¹²²ÞËù	111.788821	40.543971	200300	471	150123
B0FFL633BZ	¹«¹²²ÞËù	111.873315	40.920442	200300	471	150102
B0FFL92YXP	¹«¹²²ÞËù	111.785445	40.911504	200300	471	150102
B0FFKQMPA8	¹«¹²²ÞËù	111.904833	40.897032	200300	471	150102
B0FFI9NAX6	¹«¹²²ÞËù	111.751938	40.791963	200300	471	150105
B0FFI9NDAI	¹«¹²²ÞËù	111.75219	40.790161	200300	471	150105
B0HD2PC9D9	¹«¹²²ÞËù	111.750055	40.790234	200300	471	150105
B0FFI9K5LQ	¹«¹²²ÞËù	111.749538	40.796077	200300	471	150105
B0HDL4V1DN	¹«¹²²ÞËù	111.669845	40.690913	200300	471	150104
B0G3TZOW47	¹«¹²²ÞËù	111.667152	40.690733	200300	471	150104
B0FFLAEO1K	¹«¹²²ÞËù	111.253109	41.230791	200300	471	150125
B0FFL1A5PM	¹«¹²²ÞËù	111.254397	41.229951	200300	471	150125
B0FFLATAR2	¹«¹²²ÞËù	111.256724	41.230834	200300	471	150125
B0GK7R3I0S	¹«¹²²ÞËù	111.681905	41.223358	200300	471	150125
B01D702BU0	¹«¹²²ÞËù	111.611016	40.772628	200300	471	150104
B0G0ANPGIJ	¹«¹²²ÞËù	111.612593	40.770562	200300	471	150104
B0HGU9FK67	¹«¹²²ÞËù	111.60688	40.771818	200300	471	150104
B01D702BOV	¹«¹²²ÞËù	111.610355	40.776123	200300	471	150104
B0HG67EGBF	¹«¹²²ÞËù	111.751092	40.896362	200300	471	150102
B01D70RA43	¹«¹²²ÞËù	111.471123	41.075286	200300	471	150125
B0FFHH5K66	¹«¹²²ÞËù	111.469816	41.076553	200300	471	150125
B0FFI9RDFS	¹«¹²²ÞËù	111.749792	40.850626	200300	471	150102
B0FFI9RDQG	¹«¹²²ÞËù	111.754849	40.851864	200300	471	150102
B01D70RBLD	¹«¹²²ÞËù	111.753422	40.852753	200300	471	150102
B0FFLHZTU1	¹«¹²²ÞËù	111.747879	40.854268	200300	471	150102
B0FFI9RMY4	¹«¹²²ÞËù	111.746902	40.854722	200300	471	150102
B0FFI9RDW8	¹«¹²²ÞËù	111.74702	40.848475	200300	471	150102
B0FFM89442	¹«¹²²ÞËù	111.754942	40.85588	200300	471	150102
B0G0P7EVXX	¹«¹²²ÞËù	111.988727	40.918197	200300	471	150102
B0FFI8RRH9	¹«¹²²ÞËù	111.604246	40.791247	200300	471	150103
B01D70RB3L	¹«¹²²ÞËù	111.604276	40.790685	200300	471	150104
B0FFL8EAJ4	¹«¹²²ÞËù	111.163933	40.999112	200300	471	150125
B0GK1L20Y0	¹«¹²²ÞËù	111.233138	40.209995	200300	471	150122
B0G134YU1C	¹«¹²²ÞËù	111.232451	40.212003	200300	471	150122
B0GKH15748	¹«¹²²ÞËù	111.234332	40.214085	200300	471	150122
B0FFL10O9Q	¹«¹²²ÞËù	111.232473	40.208127	200300	471	150122
B0FFMCQK0Q	¹«¹²²ÞËù	111.236561	40.214957	200300	471	150122
B0G02757RR	¹«¹²²ÞËù	111.252577	40.23531	200300	471	150122
B0G0VXOB5E	¹«¹²²ÞËù	111.344791	40.364504	200300	471	150122
B0G3O7CNKR	¹«¹²²ÞËù	111.682189	40.871793	200300	471	150102
B01D703A2D	¹«¹²²ÞËù	111.681402	40.871766	200300	471	150102
B01D70395G	¹«¹²²ÞËù	111.678259	40.870165	200300	471	150102
B0HA6HAJLE	¹«¹²²ÞËù	111.680118	40.87527	200300	471	150102
B0G24GDV7H	¹«¹²²ÞËù	111.686512	40.873941	200300	471	150102
B0HG0R0LUH	¹«¹²²ÞËù	111.686511	40.86917	200300	471	150102
B0G25LXA74	¹«¹²²ÞËù	111.686826	40.868894	200300	471	150102
B0FFI8R2B5	¹«¹²²ÞËù	111.678673	40.867772	200300	471	150102
B0G0FLBNFW	¹«¹²²ÞËù	111.685921	40.876689	200300	471	150102
B0FFL78W2M	¹«¹²²ÞËù	111.718005	40.283268	200300	471	150123
B01D70PA5L	¹«¹²²ÞËù	111.176704	40.724632	200300	471	150121
B0G2A1DJDR	¹«¹²²ÞËù	111.791941	40.884359	200300	471	150102
B0FFM1I8LN	¹«¹²²ÞËù	111.791421	40.884822	200300	471	150102
B0FFL3BQBP	¹«¹²²ÞËù	111.794519	40.878614	200300	471	150102
B01D70P8XR	¹«¹²²ÞËù	111.795303	40.885831	200300	471	150102
B0FFM5DV0E	¹«¹²²ÞËù	111.473594	40.758553	200300	471	150121
B0FFLAFTNH	¹«¹²²ÞËù	111.763149	40.897322	200300	471	150102
B0FFI9K69M	¹«¹²²ÞËù	111.742215	40.791474	200300	471	150105
B0FFI9KT3I	¹«¹²²ÞËù|Éú»î·þÎñ	111.739326	40.790533	200300|070000	471	150105
B0FFI9KL51	¹«¹²²ÞËù	111.743356	40.791913	200300	471	150105
B0FFKYEJYR	¹«¹²²ÞËù	111.74269	40.789202	200300	471	150105
B0FFI9K3FV	¹«¹²²ÞËù	111.745674	40.793192	200300	471	150105
B0FFIHJ7EC	¹«¹²²ÞËù	111.574481	40.906825	200300	471	150103
B0FFL6ESJG	¹«¹²²ÞËù	111.821904	40.366034	200300	471	150123
B01D7039WD	¹«¹²²ÞËù	111.681439	40.878134	200300	471	150102
B0FFI8RF5N	¹«¹²²ÞËù	111.681018	40.877442	200300	471	150102
B0FFM22XND	¹«¹²²ÞËù	111.686033	40.884168	200300	471	150102
B0FFL1M95A	¹«¹²²ÞËù	111.685066	40.88657	200300	471	150102
B0FFL0EJM5	¹«¹²²ÞËù	111.471894	39.692476	200300	471	150124
B0FFKZHKG1	¹«¹²²ÞËù	111.473002	39.692246	200300	471	150124
B0FFL4S790	¹«¹²²ÞËù	111.472957	39.693358	200300	471	150124
B0FFL0DWIF	¹«¹²²ÞËù	111.474992	39.692583	200300	471	150124
B0FFLF95AC	¹«¹²²ÞËù	111.471893	39.696661	200300	471	150124
B0FFL6YTNF	¹«¹²²ÞËù	112.047293	40.881119	200300	471	150105
B0G3X5EFX6	¹«¹²²ÞËù	111.696198	40.880744	200300	471	150102
B0H6MBE1H5	¹«¹²²ÞËù	111.687252	40.882571	200300	471	150102
B0FFKXWD2T	¹«¹²²ÞËù	111.857617	40.857746	200300	471	150105
B0HABAODQM	¹«¹²²ÞËù	111.710357	40.703397	200300	471	150104
B0HDLDWPTZ	¹«¹²²ÞËù	111.706894	40.705851	200300	471	150104
B0G1RS1Z2A	¹«¹²²ÞËù	112.156604	40.233824	200300	471	150123
B0G0D634Z3	¹«¹²²ÞËù	111.604407	40.852752	200300	471	150103
B0FFIHJ70U	¹«¹²²ÞËù	111.599767	40.853552	200300	471	150103
B0FFL95JKU	¹«¹²²ÞËù	111.54502	40.782027	200300	471	150121
B0HU7UY6QM	¹«¹²²ÞËù	111.542253	40.785125	200300	471	150121
B0FFHDEATU	¹«¹²²ÞËù	111.54228	40.785138	200300	471	150121
B0FFL3VSCS	¹«¹²²ÞËù	111.537928	40.783565	200300	471	150121
B0FFMD1CQ0	¹«¹²²ÞËù	111.893649	40.940656	200300	471	150102
B0FFM1H7S2	¹«¹²²ÞËù	111.67325	40.857606	200300	471	150102
B0FFKXOL5Q	¹«¹²²ÞËù	111.000491	40.60619	200300	471	150121
B0FFM9996Q	¹«¹²²ÞËù	111.610508	40.821453	200300	471	150103
B0H1NCA43N	¹«¹²²ÞËù	111.610476	40.821536	200300	471	150103
B0H1N59WE3	¹«¹²²ÞËù	111.612377	40.823422	200300	471	150103
B01D702723	¹«¹²²ÞËù	111.612379	40.823437	200300	471	150103
B0G0HKEO53	¹«¹²²ÞËù	111.608662	40.823492	200300	471	150103
B01D7028XE	¹«¹²²ÞËù	111.611758	40.824666	200300	471	150103
B0FFM9W2EP	¹«¹²²ÞËù	111.608366	40.824803	200300	471	150103
B0H1N58CIJ	¹«¹²²ÞËù	111.608271	40.824741	200300	471	150103
B01D7028V9	¹«¹²²ÞËù	111.61145	40.82572	200300	471	150103
B0G0K7T9NW	¹«¹²²ÞËù	111.616173	40.824394	200300	471	150103
B0GKJHYKSQ	¹«¹²²ÞËù	111.47121	40.056881	200300	471	150124
B0FFIL97S8	¹«¹²²ÞËù	111.8118	39.763134	200300	471	150124
B0FFIMWGAN	¹«¹²²ÞËù	111.813294	39.765052	200300	471	150124
B0HGJLKU7X	¹«¹²²ÞËù	111.238951	41.123208	200300	471	150125
B0HG3OEKK0	¹«¹²²ÞËù	111.989493	40.132529	200300	471	150123
B0FFI9PGA8	¹«¹²²ÞËù	111.775939	40.842942	200300	471	150105
B0FFIA5HEW	¹«¹²²ÞËù	111.775678	40.843536	200300	471	150105
B0FFHLT5W9	¹«¹²²ÞËù	111.32415	40.69105	200300	471	150121
B01D70RAJB	¹«¹²²ÞËù	111.3244	40.689484	200300	471	150121
B0FFL9LIOO	¹«¹²²ÞËù	111.771061	40.913293	200300	471	150102
B0HAKKE3V0	¹«¹²²ÞËù	111.682328	40.647913	200300	471	150104
B0HDXLA7WM	¹«¹²²ÞËù	111.204842	40.241164	200300	471	150122
B0G06GNPTR	¹«¹²²ÞËù	111.429642	41.115974	200300	471	150125
B0FFKR2OCQ	¹«¹²²ÞËù	111.736782	40.85432	200300	471	150102
B0FFL3RR3L	¹«¹²²ÞËù	111.650215	40.758244	200300	471	150104
B0G3O7AZT4	¹«¹²²ÞËù	111.647329	40.759822	200300	471	150104
B0FFL2HGNF	¹«¹²²ÞËù	111.653676	40.766274	200300	471	150104
B0FFL4UV0C	¹«¹²²ÞËù	111.655824	40.757048	200300	471	150104
B0FFL5JT2I	¹«¹²²ÞËù	111.73021	40.853027	200300	471	150102
B0FFI9NQYD	¹«¹²²ÞËù	111.732986	40.848226	200300	471	150102
B0G1L651MR	¹«¹²²ÞËù	111.735725	40.854347	200300	471	150102
B0HBT151TO	¹«¹²²ÞËù	111.728548	40.855139	200300	471	150102
B0FFL4CU4P	¹«¹²²ÞËù	111.791044	39.966714	200300	471	150124
B0FFL2TLP7	¹«¹²²ÞËù	111.8174	40.921266	200300	471	150102
B0FFL6NUL3	¹«¹²²ÞËù	111.518326	41.172953	200300	471	150125
B0G0V4HXRC	¹«¹²²ÞËù	111.214638	40.230785	200300	471	150122
B0FFMBD54Q	¹«¹²²ÞËù	111.811407	40.904541	200300	471	150102
B01D70P9G4	¹«¹²²ÞËù	111.109332	40.72199	200300	471	150121
B0G31SW4PZ	¹«¹²²ÞËù	111.115629	40.723169	200300	471	150121
B0G3JR8H87	¹«¹²²ÞËù	112.028524	40.784878	200300	471	150105
B0FFL05PPO	¹«¹²²ÞËù	111.582442	40.821386	200300	471	150103
B0FFGLNP04	¹«¹²²ÞËù	111.583379	40.822096	200300	471	150103
B0FFI8VB7G	¹«¹²²ÞËù	111.590544	40.812185	200300	471	150103
B0FFI8VAVX	¹«¹²²ÞËù	111.593742	40.813802	200300	471	150103
B0FFL463II	¹«¹²²ÞËù	111.639571	40.775965	200300	471	150104
B0FFL5PA9J	¹«¹²²ÞËù	111.646029	40.775563	200300	471	150104
B0FFM4UYJY	¹«¹²²ÞËù	111.156901	40.726426	200300	471	150121
B0HDHNCCAW	¹«¹²²ÞËù	111.63234	40.726493	200300	471	150104
B0FFMED4GH	¹«¹²²ÞËù	111.748035	40.920711	200300	471	150102
B0FFM3NB5B	¹«¹²²ÞËù	111.755206	40.919604	200300	471	150102
B0FFL65ZA5	¹«¹²²ÞËù	111.692243	40.761868	200300	471	150104
B0FFI9K5XO	¹«¹²²ÞËù	111.691285	40.765138	200300	471	150104
B0FFI9NDC1	¹«¹²²ÞËù	111.691849	40.76679	200300	471	150104
B0FFL3DDZD	¹«¹²²ÞËù	111.688312	40.766615	200300	471	150104
B0FFL2TN03	¹«¹²²ÞËù	111.842262	39.655948	200300	471	150124
B01D70PAW9	¹«¹²²ÞËù	111.587354	40.752202	200300	471	150104
B0FFKMPY84	¹«¹²²ÞËù	111.733411	40.831704	200300	471	150105
B0HD9AXU3V	¹«¹²²ÞËù	111.7287	40.831824	200300	471	150105
B01D701LN8	¹«¹²²ÞËù	111.7287	40.831824	200300	471	150105
B0FFI9FWIM	¹«¹²²ÞËù	111.734258	40.828352	200300	471	150105
B0FFKMGADF	¹«¹²²ÞËù	111.727569	40.829644	200300	471	150105
B01D701LMN	¹«¹²²ÞËù	111.729799	40.835292	200300	471	150105
B0GK66NIYU	¹«¹²²ÞËù	111.73368	40.835399	200300	471	150105
B0HG75LIGV	¹«¹²²ÞËù	111.73017	40.835878	200300	471	150102
B0FFKNK58A	¹«¹²²ÞËù	111.72993	40.836029	200300	471	150102
B0FFLPO9ZN	ÄÐÏ´ÊÖ¼ä	111.735681	40.835854	200301	471	150105
B0FFLPOA00	Å®Ï´ÊÖ¼ä	111.734686	40.835671	200302	471	150105
B0FFLPO9ZF	Å®Ï´ÊÖ¼ä	111.734683	40.835673	200302	471	150105
B0FFLPO9YQ	ÄÐÏ´ÊÖ¼ä	111.734699	40.83562	200301	471	150105
B0FFLPO9ZW	ÄÐÏ´ÊÖ¼ä	111.7347	40.835621	200301	471	150105
B0FFLPO9ZE	ÄÐÏ´ÊÖ¼ä	111.734703	40.835623	200301	471	150105
B0FFLPO9ZR	Å®Ï´ÊÖ¼ä	111.73564	40.835968	200302	471	150105
B0FFLPO9ZB	Å®Ï´ÊÖ¼ä	111.735635	40.835981	200302	471	150105
B0FFLPO9ZC	ÄÐÏ´ÊÖ¼ä	111.735683	40.83585	200301	471	150105
B0FFHLSFT3	¹«¹²²ÞËù	111.728188	40.828128	200300	471	150105
B0FFH1IHYP	ÄÐÏ´ÊÖ¼ä	111.735657	40.835831	200301	471	150105
B0FFIVXY33	²ÐÕÏÏ´ÊÖ¼ä/ÎÞÕÏ°­Ï´ÊÖ¼ä	111.735666	40.835874	200303	471	150105
B0FFLPO9ZG	²ÐÕÏÏ´ÊÖ¼ä/ÎÞÕÏ°­Ï´ÊÖ¼ä	111.734657	40.835651	200303	471	150105
B0FFLPO9YU	²ÐÕÏÏ´ÊÖ¼ä/ÎÞÕÏ°­Ï´ÊÖ¼ä	111.734663	40.835652	200303	471	150105
B0FFLPO9YX	Å®Ï´ÊÖ¼ä	111.733677	40.835432	200302	471	150105
B0FFLPO9ZD	²ÐÕÏÏ´ÊÖ¼ä/ÎÞÕÏ°­Ï´ÊÖ¼ä	111.735658	40.835931	200303	471	150105
B0FFLPO9ZK	ÄÐÏ´ÊÖ¼ä	111.733695	40.83539	200301	471	150105
B0FFLPO9YV	ÄÐÏ´ÊÖ¼ä	111.733698	40.835395	200301	471	150105
B0FFLPOA0H	ÄÐÏ´ÊÖ¼ä	111.733688	40.835401	200301	471	150105
B0FFLPO9YT	Å®Ï´ÊÖ¼ä	111.734668	40.835672	200302	471	150105
B0H6ORTMLI	¹«¹²²ÞËù	111.63075	40.804385	200300	471	150103
B01D70RAXY	¹«¹²²ÞËù	111.844277	40.51084	200300	471	150123
B0HB6ZLOJ7	¹«¹²²ÞËù	111.483916	41.089465	200300	471	150125
B0GK7R3WWB	¹«¹²²ÞËù	111.476883	41.090149	200300	471	150125
B0HGJOLWKQ	¹«¹²²ÞËù	111.952428	40.921178	200300	471	150102
B0FFGAQCGT	¹«¹²²ÞËù	111.949858	40.91877	200300	471	150102
B0FFL9IVXQ	¹«¹²²ÞËù	111.782128	40.467486	200300	471	150123
B0FFLAFHZQ	¹«¹²²ÞËù	111.784655	40.467628	200300	471	150123
B0FFGXKWB4	¹«¹²²ÞËù	111.005737	40.698674	200300	471	150121
B0FFL1ENPJ	¹«¹²²ÞËù	111.744903	40.741258	200300	471	150104
B0FFHLT5WM	¹«¹²²ÞËù	111.67039	40.531692	200300	471	150121
B0FFL6NO9H	¹«¹²²ÞËù	111.625253	40.780345	200300	471	150104
B0FFL4YO8G	¹«¹²²ÞËù	111.624129	40.778926	200300	471	150104
B0G3J9A49M	¹«¹²²ÞËù	111.542246	40.706501	200300	471	150104
B0FFKNHY54	¹«¹²²ÞËù	111.537396	40.697893	200300	471	150104
B0FFKEB29T	¹«¹²²ÞËù	111.527688	40.789336	200300	471	150121
B01D70RC5U	¹«¹²²ÞËù	111.614726	40.783477	200300	471	150104
B0HU7UXSE0	¹«¹²²ÞËù	111.632282	40.871511	200300	471	150103
B0FFM3AU5G	¹«¹²²ÞËù	111.632389	40.871538	200300	471	150103
B0FFJ18FMK	¹«¹²²ÞËù	111.631592	40.873658	200300	471	150103
B0GKHC22KZ	¹«¹²²ÞËù	111.629603	40.870405	200300	471	150103
B0FFI9RDEK	¹«¹²²ÞËù	111.75188	40.840837	200300	471	150102
B0FFI9PDUH	¹«¹²²ÞËù	111.753929	40.840642	200300	471	150105
B0FFI9FS0P	¹«¹²²ÞËù	111.752009	40.839463	200300	471	150105
B0FFI9FUNM	¹«¹²²ÞËù	111.749377	40.839273	200300	471	150105
B0HRMSIB62	¹«¹²²ÞËù	111.749692	40.845021	200300	471	150102
B0FFI9FNJ1	¹«¹²²ÞËù	111.747779	40.838768	200300	471	150105
B0FFI9PEAP	¹«¹²²ÞËù	111.755822	40.836812	200300	471	150105
B0FFKZZ1WM	¹«¹²²ÞËù	111.730294	40.775409	200300	471	150105
B0GK7L43KT	¹«¹²²ÞËù	111.68216	41.215206	200300	471	150125
B0FFM3B6SA	¹«¹²²ÞËù	111.611635	40.789462	200300	471	150104
B0H6FB1JV9	¹«¹²²ÞËù	111.60757	40.790752	200300	471	150104
B0H1G7U5DQ	¹«¹²²ÞËù	111.615074	40.79522	200300	471	150103
B0FFM80CBB	¹«¹²²ÞËù	111.683535	40.745083	200300	471	150104
B0FFHZW1S8	¹«¹²²ÞËù	111.679345	40.747593	200300	471	150104
B0G24YC7EQ	¹«¹²²ÞËù	111.680773	40.74606	200300	471	150104
B0FFGLWKPC	¹«¹²²ÞËù	111.777844	40.380681	200300	471	150123
B0FFHOYV07	¹«¹²²ÞËù	111.780045	40.385871	200300	471	150123
B0HG6KB3WE	¹«¹²²ÞËù	111.739318	40.781635	200300	471	150105
B0FFLG0VQV	¹«¹²²ÞËù	111.738755	40.782725	200300	471	150105
B0FFM4LWK2	¹«¹²²ÞËù	111.737077	40.779376	200300	471	150105
B0FFI9NAZH	¹«¹²²ÞËù	111.737957	40.786339	200300	471	150105
B0FFIS2GY1	¹«¹²ÉèÊ©	111.741294	40.776941	200000	471	150105
B0G3THOPIT	¹«¹²²ÞËù	111.853813	40.756891	200300	471	150105
B0HDJGT2P3	¹«¹²²ÞËù	111.287891	40.670685	200300	471	150121
B0FFKVTUB2	¹«¹²²ÞËù	111.287455	40.67035	200300	471	150121
B0FFK88J3M	¹«¹²²ÞËù	111.743873	40.812457	200300	471	150105
B0FFI9LH2C	¹«¹²²ÞËù	111.744892	40.807265	200300	471	150105
B0FFKXIF8N	¹«¹²²ÞËù	111.73864	40.807257	200300	471	150105
B0FFI9L32X	¹«¹²²ÞËù	111.738028	40.807169	200300	471	150105
B0FFKKY381	¹«¹²²ÞËù	111.641127	40.820786	200300	471	150103
B0H1BU3CCS	¹«¹²²ÞËù	111.641127	40.820786	200300	471	150103
B0FFI8P8OL	¹«¹²²ÞËù	111.64156	40.823616	200300	471	150103
B0FFMALWNO	¹«¹²²ÞËù	111.64408	40.822032	200300	471	150103
B0FFL4LELG	¹«¹²²ÞËù	111.639924	40.822642	200300	471	150103
B0FFF8XEXE	¹«¹²²ÞËù	111.640719	40.823906	200300	471	150103
B0G26CLK63	¹«¹²²ÞËù	111.639141	40.821031	200300	471	150103
B01D702RDK	¹«¹²²ÞËù	111.639781	40.817022	200300	471	150103
B0FFI8P8LF	¹«¹²²ÞËù	111.644389	40.817413	200300	471	150103
B0H1NS849Q	¹«¹²²ÞËù	111.644389	40.817413	200300	471	150103
B0FFI8P0KS	¹«¹²²ÞËù	111.637874	40.826013	200300	471	150103
B0G24NDM6D	¹«¹²²ÞËù	111.546608	40.796462	200300	471	150121
B0FFLI0IBP	¹«¹²²ÞËù	111.62363	40.790604	200300	471	150104
B0FFM3CPXB	¹«¹²²ÞËù	111.616914	40.791043	200300	471	150104
B0FFKWS8N4	¹«¹²²ÞËù	111.626705	40.796595	200300	471	150103
B0FFIHHZ6W	¹«¹²ÉèÊ©	111.623825	40.789986	200000	471	150104
B0GKVO68G9	¹«¹²²ÞËù	111.568866	40.706526	200300	471	150104
B0G04B5RPO	¹«¹²²ÞËù	111.749126	40.479848	200300	471	150123
B01D7022CS	¹«¹²²ÞËù	111.442584	40.522818	200300	471	150122
B01D7022I2	¹«¹²²ÞËù	111.445097	40.520986	200300	471	150122
B0GKJX12VT	¹«¹²²ÞËù	111.553557	39.750623	200300	471	150124
B0GK1R1Z25	¹«¹²²ÞËù	111.221349	40.181992	200300	471	150122
B0FFL8D675	¹«¹²²ÞËù	111.222159	40.184508	200300	471	150122
B0FFL5HD9M	¹«¹²²ÞËù	111.224056	40.18451	200300	471	150122
B0FFL3HV2K	¹«¹²²ÞËù	111.218051	40.183075	200300	471	150122
B0FFL0UCAC	¹«¹²²ÞËù	111.219621	40.186377	200300	471	150122
B0FFMDSHLU	¹«¹²²ÞËù	111.722612	40.763259	200300	471	150105
B0FFI9NDGI	¹«¹²²ÞËù	111.719399	40.763162	200300	471	150105
B01D70RBIB	¹«¹²²ÞËù	111.719117	40.761791	200300	471	150105
B01D70QLFL	¹«¹²²ÞËù	111.719346	40.758393	200300	471	150105
B0FFLBD799	¹«¹²²ÞËù	112.131606	40.270956	200300	471	150123
B0FFM48X2D	¹«¹²²ÞËù	111.155877	40.730525	200300	471	150121
B01D7038LN	¹«¹²²ÞËù	111.925068	40.891826	200300	471	150105
B0FFL9Q2BH	¹«¹²²ÞËù	111.307533	40.313515	200300	471	150122
B0FFMD1WUL	¹«¹²²ÞËù	111.720931	40.906528	200300	471	150102
B0FFI8QJ1V	¹«¹²²ÞËù	111.641303	40.861448	200300	471	150103
B0FFI8QJJ7	¹«¹²²ÞËù	111.637612	40.863574	200300	471	150103
B0FFMDRXQO	¹«¹²²ÞËù	111.779813	40.864444	200300	471	150102
B01D70PA4E	¹«¹²²ÞËù	111.691479	40.731087	200300	471	150104
B01D70PAL1	¹«¹²²ÞËù	111.529981	40.764447	200300	471	150121
B0H1HHU8JB	¹«¹²²ÞËù	111.179341	40.72211	200300	471	150121
B01D70P9W6	¹«¹²²ÞËù	111.177061	40.721692	200300	471	150121
B0FFKGAGNX	¹«¹²²ÞËù	111.684317	40.86229	200300	471	150102
B0FFKW8VHL	¹«¹²²ÞËù	111.686135	40.86273	200300	471	150102
B0FFK7OQSL	¹«¹²²ÞËù	111.685362	40.858452	200300	471	150102
B0FFI6W12S	¹«¹²²ÞËù	111.680165	40.866704	200300	471	150102
B0FFMBG84E	¹«¹²²ÞËù	111.676904	40.856953	200300	471	150102
B0FFJ49B1B	¹«¹²ÉèÊ©	111.684057	40.863865	200000	471	150102
B0FFKMJSX9	¹«¹²ÉèÊ©	111.679876	40.866084	200000	471	150102
B01D70P90E	¹«¹²²ÞËù	111.48227	41.065166	200300	471	150125
B0FFKRZNYN	¹«¹²²ÞËù|Éú»î·þÎñ	111.663991	40.857039	200300|070000	471	150102
B0FFKX5VBK	¹«¹²²ÞËù	111.70767	40.713095	200300	471	150104
B0G1PMJ1M5	¹«¹²²ÞËù	111.799523	40.850933	200300	471	150105
B01D70RAOF	¹«¹²²ÞËù	111.550808	40.772672	200300	471	150121
B01D70PAMB	¹«¹²²ÞËù	111.551357	40.773666	200300	471	150121
B01D70RAOH	¹«¹²²ÞËù	111.547926	40.771125	200300	471	150121
B01D70PAX7	¹«¹²²ÞËù	111.547051	40.772719	200300	471	150121
B0G24BBBBY	¹«¹²²ÞËù	111.685725	40.751065	200300	471	150104
B0FFKY93RY	¹«¹²²ÞËù	111.677748	40.74938	200300	471	150104
B0FFKZZ5AV	¹«¹²²ÞËù	111.6769	40.755844	200300	471	150104
B0FFI9NG70	¹«¹²²ÞËù	111.714421	40.782325	200300	471	150105
B0FFKZNR2J	¹«¹²²ÞËù	111.712982	40.785077	200300	471	150105
B0G2PPGR88	¹«¹²²ÞËù	111.713143	40.785128	200300	471	150105
B0FFHLT5XC	¹«¹²²ÞËù	111.211827	40.734858	200300	471	150121
B0HBXPO3V7	¹«¹²²ÞËù	111.397859	40.060716	200300	471	150124
B0FFKG27AD	¹«¹²²ÞËù	111.551946	40.782976	200300	471	150121
B0FFL3E34V	¹«¹²²ÞËù	111.551724	40.778591	200300	471	150121
B0FFKEC2A1	¹«¹²²ÞËù	111.547689	40.780585	200300	471	150121
B0G0VXNVDR	¹«¹²²ÞËù	111.55384	40.784902	200300	471	150121
B01D70RAP8	¹«¹²²ÞËù	111.555179	40.777246	200300	471	150121
B0FFKO9D2Z	¹«¹²²ÞËù	111.244696	40.271773	200300	471	150122
B0HG669M8Z	¹«¹²²ÞËù	112.046613	40.902977	200300	471	150105
B0G31SVX7P	¹«¹²²ÞËù	111.661665	40.783309	200300	471	150104
B0FFI9NBAX	¹«¹²²ÞËù	111.663112	40.780395	200300	471	150104
B0G1NZ2QYZ	¹«¹²²ÞËù	111.660813	40.783362	200300	471	150104
B0FFI9LIHW	¹«¹²²ÞËù	111.661286	40.779607	200300	471	150104
B0G3XUDUAB	¹«¹²²ÞËù	111.664823	40.781607	200300	471	150104
B0FFKO8QO3	¹«¹²²ÞËù	111.659389	40.783759	200300	471	150104
B0HGCUJD2Y	¹«¹²²ÞËù	111.663128	40.778614	200300	471	150104
B0FFI9NCNC	¹«¹²²ÞËù	111.660486	40.785402	200300	471	150104
B0FFI9L4KQ	¹«¹²²ÞËù	111.663252	40.778106	200300	471	150104
B0FFKOLH34	¹«¹²²ÞËù	111.656905	40.78218	200300	471	150104
B0FFI9JVUF	¹«¹²²ÞËù	111.657706	40.779154	200300	471	150104
B0FFL6FL78	¹«¹²²ÞËù	111.659669	40.785442	200300	471	150104
B0FFI9L445	¹«¹²²ÞËù	111.65782	40.784848	200300	471	150104
B0FFIZLB60	¹«¹²²ÞËù	111.658515	40.785343	200300	471	150104
B0G2UA2I3J	¹«¹²²ÞËù	111.658515	40.777626	200300	471	150104
B0FFJ8TSM3	¹«¹²ÉèÊ©	111.663261	40.778249	200000	471	150104
B0GUBBNSJX	¹«¹²²ÞËù	111.157961	40.317425	200300	471	150122
B01D70PA1T	¹«¹²²ÞËù	111.69393	40.197815	200300	471	150123
B01D70PAVU	¹«¹²²ÞËù	111.453647	41.097364	200300	471	150125
B0G0DM66W7	¹«¹²²ÞËù	112.047413	40.8703	200300	471	150105
B0HB2ZWMHQ	¹«¹²²ÞËù	111.812854	40.343734	200300	471	150123
B0G0VXOIZZ	¹«¹²²ÞËù	111.426896	40.375146	200300	471	150122
B0FFLA9KL4	¹«¹²²ÞËù	111.373317	39.762366	200300	471	150124
B01D70RAO4	¹«¹²²ÞËù	111.526961	40.771276	200300	471	150121
B01D70PAUH	¹«¹²²ÞËù	111.535796	40.773728	200300	471	150121
B0HGKNG7SI	¹«¹²²ÞËù	111.790063	40.922486	200300	471	150102
B0H6Y66QMV	¹«¹²²ÞËù	111.790444	40.919894	200300	471	150102
B0GKR48SYO	¹«¹²²ÞËù	111.750521	40.863599	200300	471	150102
B0H1GUUIY0	¹«¹²²ÞËù	111.750289	40.859265	200300	471	150102
B0FFL20JFY	¹«¹²²ÞËù	111.75588	40.858514	200300	471	150102
B0FFJQSMX9	¹«¹²ÉèÊ©	111.753679	40.863458	200000	471	150102
B0FFI9NFMH	¹«¹²²ÞËù	111.721494	40.840392	200300	471	150102
B0FFM1O0JO	¹«¹²²ÞËù	111.724311	40.843257	200300	471	150102
B01D702C0L	¹«¹²²ÞËù	111.726165	40.83815	200300	471	150102
B0FFMDG14Q	¹«¹²²ÞËù	111.71721	40.842443	200300	471	150102
B0FFMCANL4	¹«¹²²ÞËù	111.724753	40.837712	200300	471	150102
B0FFKNY5TG	¹«¹²²ÞËù	111.718171	40.838272	200300	471	150102
B0H16SY2JV	¹«¹²²ÞËù	111.726165	40.83815	200300	471	150102
B0FFI8WLEO	¹«¹²²ÞËù	111.443346	40.753777	200300	471	150121
B0FFI8W4AS	¹«¹²²ÞËù	111.438302	40.753484	200300	471	150121
B0FFI8W5QD	¹«¹²²ÞËù	111.445367	40.753908	200300	471	150121
B0HBOLLSRG	¹«¹²²ÞËù	111.673168	39.903914	200300	471	150124
B0H6DD986W	¹«¹²²ÞËù	111.587656	40.777599	200300	471	150121
B0FFI9PEE5	¹«¹²²ÞËù	111.769683	40.824845	200300	471	150105
B0FFMD1Y92	¹«¹²²ÞËù	111.595565	40.832725	200300	471	150103
B0FFI8OZJ1	¹«¹²²ÞËù	111.591442	40.827426	200300	471	150103
B0FFL38CP1	¹«¹²²ÞËù	111.701148	40.881567	200300	471	150102
B01D70P41O	¹«¹²²ÞËù	111.668676	40.802299	200300	471	150104
B0FFM8UURG	¹«¹²²ÞËù	111.67047	40.80465	200300	471	150104
B0FFI9NE9W	¹«¹²²ÞËù	111.670837	40.805341	200300	471	150103
B0FFI9FGQK	¹«¹²²ÞËù	111.675606	40.799673	200300	471	150104
B0FFI9NG91	¹«¹²²ÞËù	111.670331	40.806253	200300	471	150103
B0FFI9FJGV	¹«¹²²ÞËù	111.668288	40.797259	200300	471	150104
B0FFIKV1DC	¹«¹²²ÞËù	111.674388	40.796822	200300	471	150104
B0FFI999O0	¹«¹²²ÞËù	111.675947	40.806727	200300	471	150105
B0G0RPA6YB	¹«¹²²ÞËù	111.284455	40.664236	200300	471	150121
B0FFL6EM18	¹«¹²²ÞËù	111.763092	40.808981	200300	471	150105
B0FFL939CL	¹«¹²²ÞËù	111.763315	40.808322	200300	471	150105
B0FFLAAB80	¹«¹²²ÞËù	111.76229	40.81627	200300	471	150105
B0FFHLT5X7	¹«¹²²ÞËù	111.758065	40.808157	200300	471	150105
B0FFH5SEJM	½ô¼±±ÜÄÑ³¡Ëù	111.761893	40.814667	200400	471	150105
B0FFKKWTUL	¹«¹²²ÞËù	111.610845	40.808167	200300	471	150103
B0FFI8OZUC	¹«¹²²ÞËù	111.606991	40.80962	200300	471	150103
B0FFKKVI21	¹«¹²²ÞËù	111.607361	40.809259	200300	471	150103
B0GURROYB0	¹«¹²²ÞËù	111.07436	40.319141	200300	471	150122
B01D702CJU	¹«¹²²ÞËù	111.613638	40.799501	200300	471	150103
B0FFM0WABK	¹«¹²²ÞËù	111.613951	40.800466	200300	471	150103
B0FFME6JQ7	¹«¹²²ÞËù	111.609054	40.802009	200300	471	150103
B0H1GCTQJW	¹«¹²²ÞËù	111.609032	40.802052	200300	471	150103
B0FFIK785D	¹«¹²²ÞËù	111.615046	40.804773	200300	471	150103
B0FFL6OE7Q	¹«¹²²ÞËù	111.61537	40.805173	200300	471	150103
B0FFI8PLGI	¹«¹²²ÞËù	111.61432	40.797246	200300	471	150103
B0FFI8OPEP	¹«¹²²ÞËù	111.616831	40.805493	200300	471	150103
B0FFI8PLU1	¹«¹²²ÞËù	111.616549	40.797966	200300	471	150103
B01D702B0S	¹«¹²²ÞËù	111.614981	40.806428	200300	471	150103
B0FFI8PLNI	¹«¹²²ÞËù	111.616809	40.797341	200300	471	150103
B01D70P653	¹«¹²²ÞËù	111.580081	40.812088	200300	471	150103
B0GKJBVSSY	¹«¹²²ÞËù	111.897427	40.668299	200300	471	150105
B01D702AFP	¹«¹²²ÞËù	111.744435	40.839175	200300	471	150102
B0FFMB2RFN	¹«¹²²ÞËù	111.74075	40.84206	200300	471	150102
B0FFKNYCMF	¹«¹²²ÞËù	111.740611	40.842311	200300	471	150102
B0FFI9NCSU	¹«¹²²ÞËù	111.741023	40.840036	200300	471	150102
B0FFI9RD09	¹«¹²²ÞËù	111.745587	40.844026	200300	471	150102
B0FFI9FSL6	¹«¹²²ÞËù	111.74249	40.83818	200300	471	150105
B0FFL0YM9F	¹«¹²²ÞËù	111.73976	40.838237	200300	471	150102
B0FFIW7US9	¹«¹²²ÞËù	111.737242	40.842901	200300	471	150102
B01D70P53L	¹«¹²²ÞËù	111.740066	40.837627	200300	471	150105
B0HR976FH1	¹«¹²²ÞËù	111.738144	40.842607	200300	471	150102
B0H1K745WU	¹«¹²²ÞËù	111.741462	40.836945	200300	471	150105
B0FFM9V1AS	¹«¹²²ÞËù	111.737359	40.842923	200300	471	150102
B0G0VBJKWV	¹«¹²²ÞËù	111.737931	40.843245	200300	471	150102
B0FFKON3R6	¹«¹²²ÞËù	111.737312	40.837494	200300	471	150102
B0FFL4YPCO	¹«¹²²ÞËù	111.73745	40.846704	200300	471	150102
B0FFKZHGT3	¹«¹²²ÞËù	111.980684	40.975767	200300	471	150102
B0FFL8CO4X	¹«¹²²ÞËù	111.337305	40.136249	200300	471	150122
B0FFL9CTBO	¹«¹²²ÞËù	111.90019	40.953356	200300	471	150102
B0G2SOLPQS	¹«¹²²ÞËù	111.906524	40.939801	200300	471	150102
B0GUZ9INZ8	¹«¹²²ÞËù	111.904041	40.937514	200300	471	150102
B01D702R2X	¹«¹²²ÞËù	111.652217	40.802806	200300	471	150104
B01D70PFAS	¹«¹²²ÞËù	111.654841	40.801839	200300	471	150104
B0FFJ05S74	¹«¹²²ÞËù	111.654899	40.802424	200300	471	150104
B0FFKDQVZ6	¹«¹²²ÞËù	111.652945	40.798901	200300	471	150104
B0FFM9UH7S	¹«¹²²ÞËù	111.653354	40.798835	200300	471	150104
B0FFI99IXM	¹«¹²²ÞËù	111.656349	40.80228	200300	471	150104
B0HBOXM91U	¹«¹²²ÞËù	111.655275	40.799831	200300	471	150104
B0FFIZYMKX	¹«¹²²ÞËù	111.650459	40.798604	200300	471	150104
B0FFL36FPA	¹«¹²²ÞËù	111.656124	40.800397	200300	471	150104
B01D702B2A	¹«¹²²ÞËù	111.655932	40.803877	200300	471	150104
B0G064KQO4	¹«¹²²ÞËù	111.656472	40.803153	200300	471	150104
B0HGZA3NF8	¹«¹²²ÞËù	111.650228	40.798219	200300	471	150104
B0FFHGNGVV	¹«¹²²ÞËù	111.654797	40.798638	200300	471	150104
B0FFI9NFZ5	¹«¹²²ÞËù	111.65533	40.804684	200300	471	150104
B0FFMD7ZYS	¹«¹²²ÞËù	111.649003	40.80504	200300	471	150104
B0FFKG6HQO	¹«¹²²ÞËù	111.651632	40.805821	200300	471	150104
B0FFKG6MR6	¹«¹²²ÞËù	111.653118	40.805652	200300	471	150104
B0FFMFCE6R	¹«¹²²ÞËù	111.651241	40.797633	200300	471	150104
B0FFKDK22T	¹«¹²²ÞËù	111.655759	40.797693	200300	471	150104
B0FFI9C737	¹«¹²²ÞËù	111.694531	40.783145	200300	471	150105
B0FFL11GWJ	¹«¹²²ÞËù	111.454084	40.745629	200300	471	150121
B0FFG2TN4Q	¹«¹²²ÞËù	111.1506	40.725618	200300	471	150121
B0GUC5879M	¹«¹²²ÞËù	111.425357	40.374989	200300	471	150122
B0HB3UAQQJ	¹«¹²²ÞËù	111.703122	40.881193	200300	471	150102
B0FFKG7OLU	¹«¹²²ÞËù	111.701372	40.884013	200300	471	150102
B0HBOKHZ20	¹«¹²²ÞËù	111.704459	40.883241	200300	471	150102
B0G3X5DMID	¹«¹²²ÞËù	111.703331	40.878866	200300	471	150102
B0FFI8RSZT	¹«¹²²ÞËù	111.700249	40.878526	200300	471	150102
B0HG6KBSIE	¹«¹²²ÞËù	111.704946	40.884462	200300	471	150102
B0FFL3IBH9	¹«¹²²ÞËù	111.703584	40.886689	200300	471	150102
B0FFMBTMNZ	¹«¹²²ÞËù	111.552544	40.800696	200300	471	150121
B0FFKDY9TG	¹«¹²²ÞËù	111.551381	40.800189	200300	471	150121
B0FFGOXL1B	¹«¹²²ÞËù	111.547797	40.798914	200300	471	150121
B0H61AOQTJ	¹«¹²²ÞËù	112.074661	40.744755	200300	471	150105
B0G3FRMU18	¹«¹²²ÞËù	111.665124	40.73839	200300	471	150104
B0G2S1M3ZB	¹«¹²²ÞËù	111.611293	40.860379	200300	471	150103
B0FFL55JON	¹«¹²²ÞËù	111.77998	40.795927	200300	471	150105
B0FFF07AGO	¹«¹²²ÞËù	111.786685	40.786928	200300	471	150105
B0G2YDRP5P	¹«¹²²ÞËù	112.111286	40.895944	200300	471	150105
B0FFM9F0AI	¹«¹²²ÞËù	111.007684	40.614358	200300	471	150121
B0HABBPITU	¹«¹²²ÞËù	111.674017	40.673753	200300	471	150104
B0GDL6F3HE	¹«¹²²ÞËù	111.652503	39.922799	200300	471	150124
B0FFL36W4H	¹«¹²²ÞËù	111.65731	39.92262	200300	471	150124
B0FFGLWKP8	¹«¹²²ÞËù	111.769622	40.364015	200300	471	150123
B0HAK7KSJ6	¹«¹²²ÞËù	111.718386	41.290429	200300	471	150125
B0FFL9R1KJ	¹«¹²²ÞËù	111.220482	40.996374	200300	471	150125
B0FFKC8SAL	¹«¹²ÉèÊ©	111.103461	40.535891	200000	471	150121
B0H6BRFU3Q	¹«¹²²ÞËù	111.294989	40.61928	200300	471	150121
B01D70OWTG	¹«¹²²ÞËù	111.796087	40.711804	200300	471	150105
B0FFL7LWHU	¹«¹²²ÞËù	111.822783	40.499063	200300	471	150123
B0FFL92BTN	¹«¹²²ÞËù	111.821591	40.498949	200300	471	150123
B0FFLALCTM	¹«¹²²ÞËù	111.819993	40.498959	200300	471	150123
B0HU7CYG9G	¹«¹²²ÞËù	111.66159	39.920817	200300	471	150124
B0FFHMSH36	¹«¹²²ÞËù	111.663635	39.919391	200300	471	150124
B0FFM0VRPW	¹«¹²²ÞËù	111.657991	39.921267	200300	471	150124
B0FFHLTM0N	¹«¹²²ÞËù	111.664525	39.918484	200300	471	150124
B0FFI9PG0A	¹«¹²²ÞËù	111.662101	39.917453	200300	471	150124
B0FFHR36RI	±¨¿¯Í¤	111.661029	39.921214	200100	471	150124
B0FFKQBASD	¹«¹²²ÞËù	111.752718	40.808802	200300	471	150105
B0FFL051ZM	¹«¹²²ÞËù	111.114336	40.276711	200300	471	150122
B01D70P921	¹«¹²²ÞËù	111.903344	40.385819	200300	471	150123
B0GK1L2SHO	¹«¹²²ÞËù	111.168093	40.33325	200300	471	150122
B0FFL5FEVE	¹«¹²²ÞËù	111.459867	40.745022	200300	471	150121
B01D70RAK7	¹«¹²²ÞËù	111.461664	40.746598	200300	471	150121
B0FFL19CRV	¹«¹²²ÞËù	111.622586	40.869938	200300	471	150103
B0FFL05BPU	¹«¹²²ÞËù	111.624634	40.8742	200300	471	150103
B0FFI9PDXI	¹«¹²²ÞËù	111.665955	39.914929	200300	471	150124
B0GKN449KD	¹«¹²²ÞËù	111.791102	40.381472	200300	471	150123
B0FFL5B1S5	¹«¹²²ÞËù	111.796435	40.379904	200300	471	150123
B0FFLCCZ9L	¹«¹²²ÞËù	111.491406	39.709127	200300	471	150124
B0HRZMOQCJ	¹«¹²²ÞËù	111.65648	40.871377	200300	471	150102
B01D703DV4	¹«¹²²ÞËù	111.650953	40.86758	200300	471	150102
B01D7039DC	¹«¹²²ÞËù	111.74829	40.876344	200300	471	150102
B0H63DAC3R	¹«¹²²ÞËù	111.713229	40.868836	200300	471	150102
B0FFKJRA7F	¹«¹²²ÞËù	111.701178	40.801902	200300	471	150105
B0H1GHTI0Z	¹«¹²²ÞËù	111.701119	40.802045	200300	471	150105
B0FFHMSH35	¹«¹²²ÞËù	111.701395	40.802499	200300	471	150105
B0FFG2TMVA	¹«¹²²ÞËù	111.706166	40.80224	200300	471	150105
B0H147TRG5	¹«¹²²ÞËù	111.697387	40.799963	200300	471	150105
B0HBBK2NUV	¹«¹²²ÞËù	111.705268	40.797747	200300	471	150105
B0HG6KAA8Z	¹«¹²²ÞËù	111.67422	39.926837	200300	471	150124
B0FFM3VNW4	¹«¹²²ÞËù	111.217045	40.218208	200300	471	150122
B0H1SCJUUH	¹«¹²²ÞËù	111.68887	39.908324	200300	471	150124
B0FFH5ITIS	¹«¹²²ÞËù	111.555711	40.700999	200300	471	150104
B0FFKPUQFK	¹«¹²²ÞËù	111.555683	40.705109	200300	471	150104
B0FFL4EK3Q	¹«¹²²ÞËù	111.601712	40.829007	200300	471	150103
B0FFL7ZXDZ	¹«¹²²ÞËù	111.82226	40.628499	200300	471	150105
B01D70RC3D	¹«¹²²ÞËù	111.6049	40.777083	200300	471	150104
B0GKJX0PH2	¹«¹²²ÞËù	111.570409	39.785634	200300	471	150124
B0HGFL5ZRZ	¹«¹²²ÞËù	111.99538	40.434267	200300	471	150123
B0FFKXS7VG	¹«¹²²ÞËù	111.194623	40.279136	200300	471	150122
B0HB3U8N8D	¹«¹²²ÞËù	111.669458	40.716548	200300	471	150104
B0G07S4BF7	¹«¹²²ÞËù	111.939428	40.830641	200300	471	150105
B0H14AS7K4	¹«¹²²ÞËù	111.742333	40.832923	200300	471	150105
B0FFI9KNOM	¹«¹²²ÞËù	111.739546	40.831953	200300	471	150105
B0GRPXOALV	¹«¹²²ÞËù	111.742561	40.833398	200300	471	150105
B0FFL1K4SY	¹«¹²²ÞËù	111.743393	40.83375	200300	471	150105
B0FFI9LE3V	¹«¹²²ÞËù	111.744754	40.827668	200300	471	150105
B0FFI9FVVS	¹«¹²²ÞËù	111.74575	40.827811	200300	471	150105
B0FFI8RS9I	¹«¹²²ÞËù	111.590724	40.79254	200300	471	150103
B0H1BSHO0V	¹«¹²²ÞËù	111.590733	40.792528	200300	471	150103
B01D70RC4Y	¹«¹²²ÞËù	111.587758	40.790979	200300	471	150103
B0FFI6YA2Q	¹«¹²²ÞËù	111.595368	40.796298	200300	471	150103
B0G0V4ILHU	¹«¹²²ÞËù	111.6954	40.887939	200300	471	150102
B0G07S39MT	¹«¹²²ÞËù	111.18135	41.268031	200300	471	150125
B0FFGAQC6Y	¹«¹²²ÞËù	110.723107	41.36111	200300	471	150125
B0FFKOSI3W	¹«¹²²ÞËù	111.941443	40.910127	200300	471	150102
B0FFGAQCS6	¹«¹²²ÞËù	111.944375	40.913518	200300	471	150102
B0GUL7SUMS	¹«¹²²ÞËù	111.545337	40.867269	200300	471	150103
B0H1ZS66BV	¹«¹²²ÞËù	111.545321	40.867284	200300	471	150103
B0GUNLISIX	¹«¹²²ÞËù	111.624407	40.758359	200300	471	150104
B0FFL4IJ21	¹«¹²²ÞËù	111.626082	40.757999	200300	471	150104
B0FFI9FGPZ	¹«¹²²ÞËù	111.749985	40.8345	200300	471	150105
B0FFKGS86J	¹«¹²²ÞËù	111.750803	40.828892	200300	471	150105
B0FFI9FN5K	¹«¹²²ÞËù	111.752829	40.835145	200300	471	150105
B0FFI9PD22	¹«¹²²ÞËù	111.756862	40.835473	200300	471	150105
B0FFI8RSTS	¹«¹²²ÞËù	111.581393	40.793376	200300	471	150103
B0FFI8SH44	¹«¹²²ÞËù	111.584101	40.791832	200300	471	150103
B0FFI8SI6L	¹«¹²²ÞËù	111.584173	40.790668	200300	471	150103
B01D70OYY6	¹«¹²²ÞËù	111.550321	40.790321	200300	471	150121
B0FFKRV19M	¹«¹²²ÞËù	111.553697	40.791637	200300	471	150121
B0FFJ0Z1D1	¹«¹²²ÞËù	111.553713	40.792363	200300	471	150121
B0HUAH40KF	¹«¹²²ÞËù	111.551393	40.789973	200300	471	150121
B0HURH3ICP	¹«¹²²ÞËù	111.551697	40.793724	200300	471	150121
B01D70RCVG	¹«¹²²ÞËù	111.548026	40.792184	200300	471	150121
B0G24KCR4U	¹«¹²²ÞËù	111.548022	40.788384	200300	471	150121
B0FFKQNFT3	¹«¹²²ÞËù	111.970323	40.756462	200300	471	150105
B0HAXRP3NB	¹«¹²²ÞËù	111.746127	40.480448	200300	471	150123
B0G3LDFEOX	¹«¹²²ÞËù	111.712849	40.863218	200300	471	150102
B0FFL5JKW8	¹«¹²²ÞËù	111.716325	40.859618	200300	471	150102
B01D7038V1	¹«¹²²ÞËù	111.760933	40.639803	200300	471	150105
B0FFI9PD4J	¹«¹²²ÞËù	111.769741	40.833209	200300	471	150105
B0FFKTFGTF	¹«¹²²ÞËù	111.773857	40.833763	200300	471	150105
B0FFI9PCZ6	¹«¹²²ÞËù	111.77536	40.830326	200300	471	150105
B0FFGAQCE4	¹«¹²²ÞËù	110.960804	40.680873	200300	471	150121
B0GKFBMMX8	¹«¹²²ÞËù	111.809099	40.865626	200300	471	150105
B01D7022DU	¹«¹²²ÞËù	110.982427	40.690914	200300	471	150121
B0HBLCCATN	¹«¹²²ÞËù	112.056643	40.941661	200300	471	150105
B0GRG6MUN1	¹«¹²²ÞËù	112.046944	40.942259	200300	471	150105
B0H6D446TR	¹«¹²²ÞËù	111.158185	40.963299	200300	471	150125
B01D70PEGY	¹«¹²²ÞËù	111.653842	40.854118	200300	471	150102
B0HGC6EYDT	¹«¹²²ÞËù	111.654432	40.854169	200300	471	150102
B0FFI8P7O5	¹«¹²²ÞËù	111.648574	40.849246	200300	471	150102
B0FFI8P7ZJ	¹«¹²²ÞËù	111.647863	40.854102	200300	471	150102
B0FFJ01MGU	¹«¹²²ÞËù	111.648405	40.849177	200300	471	150102
B0FFI8P7V5	¹«¹²²ÞËù	111.654754	40.855285	200300	471	150102
B0FFMFSQCM	¹«¹²²ÞËù	111.647565	40.848239	200300	471	150102
B0FFJUYTX6	¹«¹²ÉèÊ©	111.650601	40.853013	200000	471	150102
B0FFIZW4U9	¹«¹²²ÞËù	111.649943	40.849459	200300	471	150102
B01D70PGZ7	¹«¹²²ÞËù	111.649313	40.853416	200300	471	150102
B0FFKXPNTJ	¹«¹²²ÞËù	111.648133	40.851931	200300	471	150102
B01D70PAVG	¹«¹²²ÞËù	111.818179	40.80705	200300	471	150105
B0FFM3VR0A	¹«¹²²ÞËù	111.572937	40.708832	200300	471	150104
B0G0VBIJWL	¹«¹²²ÞËù	111.567375	40.708924	200300	471	150104
B0G3M92BDM	¹«¹²²ÞËù	111.728375	40.863219	200300	471	150102
B0FFL2PFFB	¹«¹²²ÞËù	111.734375	40.859075	200300	471	150102
B0FFLALWM8	¹«¹²²ÞËù	111.728405	40.857461	200300	471	150102
B0FFL253N6	¹«¹²²ÞËù	111.727497	40.857766	200300	471	150102
B0FFJ5VREN	¹«¹²ÉèÊ©	111.734055	40.86368	200000	471	150102
B0FFI8MRCB	¹«¹²²ÞËù	111.617335	40.840608	200300	471	150103
B0FFI8MMXY	¹«¹²²ÞËù	111.61908	40.838178	200300	471	150103
B0FFKLWOJK	¹«¹²²ÞËù	111.619194	40.838136	200300	471	150103
B0FFI8MQCY	¹«¹²²ÞËù	111.624147	40.846143	200300	471	150103
B0FFL56YLW	¹«¹²ÉèÊ©	111.620143	40.837542	200000	471	150103
B0FFITLC8K	¹«¹²ÉèÊ©	111.622778	40.843649	200000	471	150103
B01D70P9NO	¹«¹²²ÞËù	111.82609	40.787428	200300	471	150105
B0FFMAEJSN	¹«¹²²ÞËù	111.790816	40.8528	200300	471	150102
B01D70PB6H	¹«¹²²ÞËù	110.87545	41.33653	200300	471	150125
B0FFL67FIR	¹«¹²²ÞËù	111.660334	40.86928	200300	471	150102
B0FFI8R1TO	¹«¹²²ÞËù	111.666092	40.870218	200300	471	150102
B0FFLHZ8U3	¹«¹²²ÞËù	111.666546	40.866901	200300	471	150102
B0FFI8MPBH	¹«¹²²ÞËù	111.651626	40.859975	200300	471	150102
B01D703B00	¹«¹²²ÞËù	111.65163	40.865251	200300	471	150102
B0FFKG7EAU	¹«¹²²ÞËù	111.653311	40.85829	200300	471	150102
B0H14ASSP9	¹«¹²²ÞËù	111.655006	40.864882	200300	471	150102
B0FFKG6HOQ	¹«¹²²ÞËù	111.647907	40.858575	200300	471	150102
B0FFI9BTQM	¹«¹²²ÞËù	111.682007	40.792349	200300	471	150105
B0HGC4FE4Q	¹«¹²²ÞËù	111.680479	40.792414	200300	471	150105
B0FFKVYGQZ	¹«¹²²ÞËù	111.68027	40.791142	200300	471	150105
B0FFI9BQKA	¹«¹²²ÞËù	111.677132	40.793025	200300	471	150104
B0HU5UNIMJ	¹«¹²²ÞËù	111.680537	40.795553	200300	471	150105
B0FFL1D8BS	¹«¹²²ÞËù	111.68382	40.788083	200300	471	150105
B0FFI9BTSA	¹«¹²²ÞËù	111.680513	40.795644	200300	471	150105
B0FFI9BSTD	¹«¹²²ÞËù	111.681062	40.787603	200300	471	150105
B0FFLJ4YTE	¹«¹²²ÞËù	111.686134	40.788999	200300	471	150105
B0FFKDTOJX	¹«¹²²ÞËù	111.53384	40.782513	200300	471	150121
B0FFJ0YBA4	¹«¹²²ÞËù	111.534271	40.783459	200300	471	150121
B0FFKZ2FDH	¹«¹²²ÞËù	111.528134	40.779627	200300	471	150121
B0FFKDYB2G	¹«¹²²ÞËù	111.531518	40.786372	200300	471	150121
B01D702FCS	¹«¹²²ÞËù	111.679479	40.787067	200300	471	150104
B0FFM5UEGY	¹«¹²²ÞËù	111.690922	40.830567	200300	471	150102
B0FFI9NN0P	¹«¹²²ÞËù	111.694704	40.831266	200300	471	150102
B0FFKMY7AG	¹«¹²²ÞËù	111.693448	40.834457	200300	471	150102
B0FFI9NLWB	¹«¹²²ÞËù	111.68696	40.830535	200300	471	150102
B0FFI9NMAC	¹«¹²²ÞËù	111.690047	40.827879	200300	471	150102
B0FFI9NG82	¹«¹²²ÞËù	111.696736	40.834082	200300	471	150102
B01D702N2F	¹«¹²²ÞËù	111.687375	40.833926	200300	471	150102
B0FFI9NE8J	¹«¹²²ÞËù	111.690897	40.826947	200300	471	150102
B0FFM1MFHX	¹«¹²²ÞËù	111.696207	40.828428	200300	471	150102
B0FFM994XI	¹«¹²²ÞËù	111.696478	40.835232	200300	471	150102
B0FFKO8PPV	¹«¹²²ÞËù	111.696186	40.836005	200300	471	150102
B0FFKJGSGN	¹«¹²²ÞËù	111.712906	40.810276	200300	471	150105
B0FFI9FB6Y	¹«¹²²ÞËù	111.715754	40.813456	200300	471	150105
B01D70PF1G	¹«¹²²ÞËù	111.708482	40.809575	200300	471	150105
B0FFL1SWY1	¹«¹²²ÞËù	111.708135	40.81489	200300	471	150105
B0FFI9EOWD	¹«¹²²ÞËù	111.71464	40.816176	200300	471	150105
B0HBBK14I2	¹«¹²²ÞËù	111.683199	40.723835	200300	471	150104
B0G33SXQ9R	¹«¹²²ÞËù	111.686126	40.721093	200300	471	150104
B01D70OXBR	¹«¹²²ÞËù	111.976089	40.763118	200300	471	150105
B0FFMACQTR	¹«¹²²ÞËù	110.953505	40.660329	200300	471	150121
B0HBLK8TZJ	¹«¹²²ÞËù	111.577485	40.734445	200300	471	150104
B0FFLAH0VA	¹«¹²²ÞËù	111.379353	41.091355	200300	471	150125
B0FFF2T67U	¹«¹²²ÞËù	111.197507	40.279505	200300	471	150122
B0FFM1MTPT	¹«¹²²ÞËù	111.205789	40.285773	200300	471	150122
B0FFKO8NOW	¹«¹²ÉèÊ©	111.201465	40.277326	200000	471	150122
B0FFHLSSNA	¹«¹²²ÞËù	111.45368	40.765375	200300	471	150121
B0FFF2Y87T	¹«¹²²ÞËù	111.200068	40.281009	200300	471	150122
B0FFM4EQMD	¹«¹²²ÞËù	111.20471	40.277906	200300	471	150122
B0H6Y4550Z	¹«¹²²ÞËù	111.170962	40.250922	200300	471	150122
B0FFL6C07S	¹«¹²²ÞËù	111.170005	40.251747	200300	471	150122
B0FFG99M9E	¹«¹²²ÞËù	111.743102	40.799751	200300	471	150105
B0FFI9K4O9	¹«¹²²ÞËù	111.745593	40.800624	200300	471	150105
B0FFL75AX1	¹«¹²ÉèÊ©	111.74425	40.797753	200000	471	150105
B0FFK70X5X	¹«¹²ÉèÊ©	111.740278	40.797387	200000	471	150105
B0FFLI12TW	¹«¹²²ÞËù	111.649671	40.887481	200300	471	150102
B01D70R5R6	¹«¹²²ÞËù	111.204249	40.729502	200300	471	150121
B0FFL2PX3L	¹«¹²²ÞËù	111.706544	40.871903	200300	471	150102
B01D7038NU	¹«¹²²ÞËù	111.860037	40.671811	200300	471	150105
B01D7038NW	¹«¹²²ÞËù	111.86198	40.673681	200300	471	150105
B0FFL82DWH	¹«¹²²ÞËù	111.649863	40.754872	200300	471	150104
B0FFMHBW7O	¹«¹²²ÞËù	111.648516	40.74899	200300	471	150104
B0FFKQQ4P5	¹«¹²²ÞËù	111.497979	40.730346	200300	471	150121
B0H6LRFVNZ	¹«¹²²ÞËù	111.354484	40.523954	200300	471	150122
B0GK0AA6VY	¹«¹²²ÞËù	111.684255	40.7331	200300	471	150104
B01D7037Z7	¹«¹²²ÞËù	111.829346	40.886264	200300	471	150105
B0FFKTUF9T	¹«¹²²ÞËù	110.965807	40.645439	200300	471	150121
B0FFLHFC8G	¹«¹²²ÞËù	110.958876	40.646405	200300	471	150121
B0FFL3XVOC	¹«¹²²ÞËù	111.573889	40.844672	200300	471	150103
B0FFL54LMZ	¹«¹²²ÞËù	111.693402	40.852083	200300	471	150102
B0FFLGX9QC	¹«¹²²ÞËù	111.690701	40.853105	200300	471	150102
B0FFL81STI	¹«¹²²ÞËù	111.692518	40.853334	200300	471	150102
B01D7024IJ	¹«¹²²ÞËù	111.69076	40.84812	200300	471	150102
B0FFL4E2NC	¹«¹²²ÞËù	111.688504	40.853144	200300	471	150102
B0FFI9PDLN	¹«¹²²ÞËù	111.696502	40.852102	200300	471	150102
B0FFL3C08K	¹«¹²²ÞËù	111.687716	40.853705	200300	471	150102
B0H1P7RRF9	¹«¹²²ÞËù	111.690763	40.848113	200300	471	150102
B0FFMEMSM7	¹«¹²²ÞËù	111.69171	40.855937	200300	471	150102
B0FFL3DCBD	¹«¹²²ÞËù	111.696483	40.849438	200300	471	150102
B0FFI9PDFW	¹«¹²²ÞËù	111.695619	40.856609	200300	471	150102
B0GUBCNKI8	¹«¹²²ÞËù	111.688962	40.85647	200300	471	150102
B0FFLNGKF8	¹«¹²²ÞËù	111.759047	40.852869	200300	471	150102
B0HGUOGTJG	¹«¹²²ÞËù	111.764561	40.856752	200300	471	150102
B0FFKODUKJ	¹«¹²ÉèÊ©	111.758514	40.848391	200000	471	150102
B01D70P941	¹«¹²²ÞËù	111.734257	40.887487	200300	471	150102
B0G2KARJZ1	¹«¹²²ÞËù	111.802361	40.842057	200300	471	150105
B0G39CPR4P	¹«¹²²ÞËù	111.802134	40.838349	200300	471	150105
B0G39CPJBG	¹«¹²²ÞËù	111.797679	40.839886	200300	471	150105
B01D70RAOG	¹«¹²²ÞËù	111.545881	40.774649	200300	471	150121
B01D70P9X7	¹«¹²²ÞËù	111.544506	40.768666	200300	471	150121
B01D70PAH8	¹«¹²²ÞËù	111.542796	40.767817	200300	471	150121
B01D70PA2O	¹«¹²²ÞËù	111.546624	40.769633	200300	471	150121
B0FFMAXBFM	¹«¹²²ÞËù	111.53776	40.774894	200300	471	150121
B0GKJHXWW4	¹«¹²²ÞËù	111.643952	40.661577	200300	471	150104
B0HA6D953I	¹«¹²²ÞËù	111.644131	40.657676	200300	471	150104
B0H1XZ58K2	¹«¹²²ÞËù	111.436954	41.07771	200300	471	150125
B01D70P9GT	¹«¹²²ÞËù	111.767097	40.696916	200300	471	150105
B01D70P9ZA	¹«¹²²ÞËù	111.830718	40.787747	200300	471	150105
B0HD7DNJQ4	¹«¹²²ÞËù	111.903081	40.617519	200300	471	150123
B0HGUNCIPX	¹«¹²²ÞËù	111.848149	40.367318	200300	471	150123
B0GKJX0OJ9	¹«¹²²ÞËù	111.785824	39.614065	200300	471	150124
B01D70RBIT	¹«¹²²ÞËù	111.70058	40.762221	200300	471	150105
B0FFHGPJ2H	¹«¹²²ÞËù	111.704612	40.765835	200300	471	150105
B0FFKTJ7ZL	¹«¹²²ÞËù	111.66237	40.812156	200300	471	150103
B0FFIZAZT7	¹«¹²²ÞËù	111.663589	40.81132	200300	471	150103
B01D70R9XF	¹«¹²²ÞËù	111.659085	40.80999	200300	471	150103
B01D702CUI	¹«¹²²ÞËù	111.660086	40.815187	200300	471	150103
B0FFI9NE5A	¹«¹²²ÞËù	111.664435	40.810038	200300	471	150103
B0H1NRAJ2Q	¹«¹²²ÞËù	111.659242	40.80996	200300	471	150103
B0FFFDH3PW	¹«¹²²ÞËù	111.665113	40.811856	200300	471	150103
B01D702DZX	¹«¹²²ÞËù	111.658189	40.813022	200300	471	150103
B0FFI6DFPR	¹«¹²²ÞËù	111.665271	40.814033	200300	471	150103
B0FFKXMBS0	Å®Ï´ÊÖ¼ä	111.666123	40.81237	200302	471	150103
B0FFKZEEBM	ÄÐÏ´ÊÖ¼ä	111.666185	40.8124	200301	471	150103
B0FFI9982G	¹«¹²²ÞËù	111.658849	40.808846	200300	471	150103
B0FFL4EH5Q	Å®Ï´ÊÖ¼ä	111.665303	40.814056	200302	471	150103
B01D701LN0	¹«¹²²ÞËù	111.662474	40.807451	200300	471	150103
B0FFM9RFR3	¹«¹²²ÞËù	111.660858	40.807001	200300	471	150103
B0FFIBA0M8	¹«¹²²ÞËù	111.666434	40.816505	200300	471	150103
B0FFIANSLS	¹«¹²ÉèÊ©	111.660974	40.809165	200000	471	150103
B0HUNLB378	Å®Ï´ÊÖ¼ä	111.6661	40.812368	200302	471	150103
B0HUNC9RKF	ÄÐÏ´ÊÖ¼ä	111.666163	40.812387	200301	471	150103
B0HUNRAVE1	ÄÐÏ´ÊÖ¼ä	111.666169	40.812387	200301	471	150103
B0HUNC9KN8	ÄÐÏ´ÊÖ¼ä	111.666169	40.812387	200301	471	150103
B0FFI6DFPQ	ÄÐÏ´ÊÖ¼ä	111.665616	40.813722	200301	471	150103
B0FFLENU8E	Å®Ï´ÊÖ¼ä	111.665576	40.813688	200302	471	150103
B0FFI69H0D	¹«¹²²ÞËù	111.665086	40.811671	200300	471	150103
B0FFLENU8D	ÄÐÏ´ÊÖ¼ä	111.665618	40.813724	200301	471	150103
B0FFI6DFPJ	Å®Ï´ÊÖ¼ä	111.665573	40.813685	200302	471	150103
B0FFI6DFPP	ÄÐÏ´ÊÖ¼ä	111.666525	40.814722	200301	471	150103
B0FFI6DFPK	ÄÐÏ´ÊÖ¼ä	111.665249	40.814015	200301	471	150103
B0FFI6DFPM	ÄÐÏ´ÊÖ¼ä	111.66561	40.813717	200301	471	150103
B0FFI6DFPL	Å®Ï´ÊÖ¼ä	111.665573	40.813687	200302	471	150103
B0FFI6E85K	Å®Ï´ÊÖ¼ä	111.666578	40.814732	200302	471	150103
B0HUNHB8DJ	Å®Ï´ÊÖ¼ä	111.666123	40.81237	200302	471	150103
B0HUN7AMYP	Å®Ï´ÊÖ¼ä	111.666127	40.812366	200302	471	150103
B0GKVZ38R8	¹«¹²²ÞËù	111.632797	40.710381	200300	471	150104
B0FFL2W0N0	¹«¹²²ÞËù	111.84101	40.902078	200300	471	150105
B0FFL998PB	¹«¹²²ÞËù	111.839277	40.901771	200300	471	150105
B0FFL3HIH8	¹«¹²²ÞËù	111.842984	40.903608	200300	471	150105
B0FFLA9MNW	¹«¹²²ÞËù	111.839308	40.902885	200300	471	150105
B0FFKZ9O68	¹«¹²²ÞËù	111.845639	40.899984	200300	471	150105
B01D70RAX1	¹«¹²²ÞËù	111.603679	40.762032	200300	471	150104
B01D70RAX2	¹«¹²²ÞËù	111.602149	40.760879	200300	471	150104
B01D70OVFF	¹«¹²²ÞËù	111.601257	40.76359	200300	471	150104
B0FFL05AQD	¹«¹²²ÞËù	111.407894	41.117344	200300	471	150125
B0FFL1D9I9	¹«¹²²ÞËù	111.326362	40.739202	200300	471	150121
B01D70PAFQ	¹«¹²²ÞËù	111.77075	40.781703	200300	471	150105
B0H6D42YVT	¹«¹²²ÞËù	111.581634	40.903074	200300	471	150103
B0GKHC0T7R	¹«¹²²ÞËù	111.581009	40.902936	200300	471	150103
B0H6D44ZCY	¹«¹²²ÞËù	111.580343	40.902752	200300	471	150103
B0FFL7K1LC	¹«¹²²ÞËù	111.58008	40.903478	200300	471	150103
B0GKHC199F	¹«¹²²ÞËù	111.579322	40.903053	200300	471	150103
B0FFIMW8IS	¹«¹²²ÞËù	111.978454	40.312913	200300	471	150123
B0GKN448WI	¹«¹²²ÞËù	111.630353	40.420792	200300	471	150123
B0GKN45YQN	¹«¹²²ÞËù	111.633822	40.422801	200300	471	150123
B0FFM7J28I	¹«¹²²ÞËù	110.975037	40.644007	200300	471	150121
B0FFMEYRTB	¹«¹²²ÞËù	110.973292	40.645953	200300	471	150121
B0FFLAF425	¹«¹²²ÞËù	111.453392	40.221526	200300	471	150122
B0FFL1UUV7	¹«¹²²ÞËù	111.82853	40.622767	200300	471	150123
B0FFM34J6M	¹«¹²²ÞËù	111.560013	40.854213	200300	471	150103
B0G0P9IFQU	¹«¹²²ÞËù	111.566762	40.852022	200300	471	150103
B0FFL33KTS	¹«¹²²ÞËù	111.386019	40.554388	200300	471	150122
B0G2OUGZTW	¹«¹²²ÞËù	111.718421	40.803814	200300	471	150105
B01D702164	¹«¹²²ÞËù	111.691058	40.810149	200300	471	150105
B0FFIZK20U	¹«¹²²ÞËù|Éú»î·þÎñ	111.694009	40.808366	200300|070000	471	150105
B0FFI9C5HD	¹«¹²²ÞËù	111.695604	40.811283	200300	471	150105
B0FFLC77J1	¹«¹²²ÞËù	111.694062	40.808377	200300	471	150105
B0FFIZK211	¹«¹²²ÞËù	111.687519	40.809565	200300	471	150105
B0FFKIS8X0	¹«¹²²ÞËù	111.689068	40.807795	200300	471	150105
B0FFLH5INF	¹«¹²²ÞËù	111.696831	40.815222	200300	471	150105
B0G3XAEDOU	¹«¹²²ÞËù	111.706756	40.857261	200300	471	150102
B01D70RAZ2	¹«¹²²ÞËù	111.729124	40.264135	200300	471	150123
B0FFMD7HKX	¹«¹²²ÞËù	111.701402	40.85781	200300	471	150102
B0G3LDG7LU	¹«¹²²ÞËù	111.699923	40.857516	200300	471	150102
B0FFMD6ID5	¹«¹²²ÞËù	111.986188	40.945878	200300	471	150102
B01D70RAQY	¹«¹²²ÞËù	111.734535	40.751088	200300	471	150105
B0H1DSLMFF	¹«¹²²ÞËù	111.72928	40.753977	200300	471	150105
B0FFL3D0OJ	¹«¹²²ÞËù	111.729135	40.753939	200300	471	150105
B0FFL14GP4	¹«¹²²ÞËù	111.736171	40.751881	200300	471	150105
B0FFLLE3CL	¹«¹²²ÞËù	111.73058	40.755644	200300	471	150105
B0HGFR5Z95	¹«¹²²ÞËù	111.813994	40.891003	200300	471	150102
B0FFM1IMEH	¹«¹²²ÞËù	111.813352	40.893379	200300	471	150102
B0HGVSO6J3	¹«¹²²ÞËù	111.812086	40.895276	200300	471	150102
B0H1AH3570	¹«¹²²ÞËù	111.815795	40.894459	200300	471	150102
B0HGTD8CSU	¹«¹²²ÞËù	111.81309	40.896239	200300	471	150102
B0H6BRFTB3	¹«¹²²ÞËù	111.570343	40.732639	200300	471	150104
B0FFKVBHAZ	¹«¹²ÉèÊ©	111.819152	40.751055	200000	471	150105
B01D702TA2	¹«¹²²ÞËù	111.662441	40.828118	200300	471	150102
B0FFMAM7D9	¹«¹²²ÞËù	111.663007	40.833489	200300	471	150102
B0FFF2N4HU	¹«¹²²ÞËù	111.664771	40.830245	200300	471	150102
B01D70PDXY	¹«¹²²ÞËù	111.657756	40.830085	200300	471	150102
B0FFI8P4RW	¹«¹²²ÞËù	111.665031	40.829703	200300	471	150102
B0FFKGR5A8	¹«¹²²ÞËù	111.658613	40.833298	200300	471	150102
B0FFI8MZM9	¹«¹²²ÞËù	111.665256	40.834138	200300	471	150102
B0FFM9J7AO	¹«¹²²ÞËù	111.659682	40.829226	200300	471	150102
B0FFKF69JZ	¹«¹²²ÞËù	111.663913	40.828694	200300	471	150102
B0FFI8P0NY	¹«¹²²ÞËù	111.666267	40.829647	200300	471	150102
B0FFI8MYF6	¹«¹²²ÞËù	111.659522	40.835559	200300	471	150102
B0FFIB925G	¹«¹²²ÞËù	111.666539	40.829094	200300	471	150102
B0FFI8MH2E	¹«¹²²ÞËù	111.659289	40.827664	200300	471	150102
B0FFH1VQSR	¹«¹²²ÞËù	111.659077	40.836	200300	471	150102
B0FFIQSS66	¹«¹²²ÞËù	111.664598	40.83071	200300	471	150102
B0G0S91V2G	¹«¹²²ÞËù	111.760482	40.883278	200300	471	150102
B01D7037RM	¹«¹²²ÞËù	111.758566	40.883746	200300	471	150102
B0G0G7L8OQ	¹«¹²²ÞËù	111.766135	40.883967	200300	471	150102
B01D7037RL	¹«¹²²ÞËù	111.758522	40.886743	200300	471	150102
B0FFL1MCPO	¹«¹²²ÞËù	111.25964	40.268065	200300	471	150122
B0FFKG3JZF	¹«¹²²ÞËù	111.635502	40.853759	200300	471	150103
B0FFI8MQ51	¹«¹²²ÞËù	111.636193	40.854033	200300	471	150103
B0G397QSV7	¹«¹²²ÞËù	111.808141	40.837872	200300	471	150105
B0HUR73BXB	¹«ÓÃµç»°	111.746617	40.722891	200200	471	150105
B0FFM0OKVC	¹«ÓÃµç»°	111.746817	40.722936	200200	471	150105
B01D70OWXH	¹«¹²²ÞËù	111.764283	40.516278	200300	471	150121
B0G0P7GCSE	¹«¹²²ÞËù	111.679835	40.894102	200300	471	150102
B0FFHLSRNR	¹«¹²²ÞËù	111.586822	40.835373	200300	471	150103
B0HG6DCFC7	¹«¹²²ÞËù	112.009506	40.888584	200300	471	150105
B01D70OWSU	¹«¹²²ÞËù	111.74792	40.698577	200300	471	150105
B01D702Y4G	¹«¹²²ÞËù	111.754043	40.697497	200300	471	150105
B0HG0YVMXU	¹«¹²²ÞËù	111.813407	40.719051	200300	471	150105
B0FFKWYDBC	¹«¹²²ÞËù	111.308653	40.171042	200300	471	150122
B0FFL13F1Y	¹«¹²²ÞËù	111.190213	40.274097	200300	471	150122
B01D7039OL	¹«¹²²ÞËù	111.191654	40.274928	200300	471	150122
B0FFMEHD5K	¹«¹²²ÞËù	111.599984	40.746766	200300	471	150104
B0FFL1E9CX	¹«¹²²ÞËù	111.606123	40.745819	200300	471	150104
B0FFHLSSPW	¹«¹²²ÞËù	111.598136	40.746259	200300	471	150104
B01D70OZ37	¹«¹²²ÞËù	112.013609	40.896988	200300	471	150105
B0FFI8OQ44	¹«¹²²ÞËù	111.600403	40.806356	200300	471	150103
B0HA646X7P	¹«¹²²ÞËù	111.180888	40.485775	200300	471	150122
B0G0XNUU4B	¹«¹²²ÞËù	111.804899	40.715399	200300	471	150105
B0HR6U8V27	¹«¹²²ÞËù	111.755526	40.695712	200300	471	150105
B01D702Y4H	¹«¹²²ÞËù	111.755786	40.695512	200300	471	150105
B0FFMBCS3E	¹«¹²²ÞËù	111.646996	40.702686	200300	471	150104
B0H6PUR87P	¹«¹²²ÞËù	111.31626	41.138866	200300	471	150125
B0HB1CGDAA	¹«¹²²ÞËù	111.683548	40.889364	200300	471	150102
B0FFL0TIYI	¹«¹²²ÞËù	111.684876	40.887788	200300	471	150102
B0G3FUK4YR	¹«¹²²ÞËù	111.787655	40.793797	200300	471	150105
B01D70PAJP	¹«¹²²ÞËù	111.164924	40.275845	200300	471	150122
B01D70RA3F	¹«¹²²ÞËù	111.611063	41.16396	200300	471	150125
B0FFKWBP8W	¹«¹²ÉèÊ©	111.76078	40.7866	200000	471	150105
B0FFGJMNMH	¹«¹²²ÞËù	111.739246	40.590065	200300	471	150121
B0H6D42ZVY	¹«¹²²ÞËù	111.423792	40.999089	200300	471	150125
B0FFL7ZKAL	¹«¹²²ÞËù	111.870857	40.514519	200300	471	150123
B0GK0A9J2K	¹«¹²²ÞËù	111.622916	40.65745	200300	471	150104
B01D70RAO8	¹«¹²²ÞËù	111.516211	40.761984	200300	471	150121
B0FFKZUQ0C	¹«¹²²ÞËù	111.707443	39.909978	200300	471	150124
B01D70PAMJ	¹«¹²²ÞËù	111.776922	40.783921	200300	471	150105
B0GKA4YVVD	¹«¹²²ÞËù	111.567528	40.671866	200300	471	150121
B01D70OWTB	¹«¹²²ÞËù	111.774962	40.72935	200300	471	150105
B0FFMHTWQV	¹«¹²²ÞËù	111.776817	40.727077	200300	471	150105
B0GKRD9MDY	¹«¹²²ÞËù	111.551344	41.307274	200300	471	150125
B01D702RTX	¹«¹²²ÞËù	111.638703	40.812407	200300	471	150103
B0G2C7A4OH	¹«¹²²ÞËù	111.637705	40.813096	200300	471	150103
B0FFI8RLBJ	¹«¹²²ÞËù	111.641093	40.808285	200300	471	150103
B0G0457G4J	¹«¹²²ÞËù	111.644318	40.806976	200300	471	150103
B0GRT5FGRO	¹«¹²²ÞËù	111.645637	40.816117	200300	471	150103
B0FFKQJC64	¹«¹²ÉèÊ©	111.576963	40.851594	200000	471	150103
B01D70PA4U	¹«¹²²ÞËù	111.764966	40.696481	200300	471	150105
B0FFGAQCFE	¹«¹²²ÞËù	111.085925	40.715052	200300	471	150121
B0FFKHFTYN	¹«¹²²ÞËù	111.73974	40.555903	200300	471	150121
B01D70RAUJ	¹«¹²²ÞËù	111.737295	40.548993	200300	471	150121
B0HABPQ6B4	¹«¹²²ÞËù	111.617222	40.693401	200300	471	150104
B0HGJKGM0S	¹«¹²²ÞËù	111.628886	40.792318	200300	471	150104
B0G24XGGR0	¹«¹²²ÞËù	111.631287	40.794753	200300	471	150104
B0HGJMINHA	¹«¹²²ÞËù	111.628817	40.789532	200300	471	150104
B0FFM88LJ2	¹«¹²²ÞËù	111.630536	40.795327	200300	471	150104
B0FFF2C2N7	¹«¹²²ÞËù	111.630346	40.796677	200300	471	150103
B0FFFTOJ5N	¹«¹²²ÞËù	111.627094	40.795317	200300	471	150103
B0FFLI1676	¹«¹²²ÞËù	111.63605	40.78746	200300	471	150104
B0FFI9PG31	¹«¹²²ÞËù	111.693893	40.840934	200300	471	150102
B0FFI9PCN1	¹«¹²²ÞËù	111.69279	40.843686	200300	471	150102
B0FFI9PFKD	¹«¹²²ÞËù	111.688371	40.83996	200300	471	150102
B0FFI9PEUP	¹«¹²²ÞËù	111.690236	40.845109	200300	471	150102
B0FFKK7R27	¹«¹²²ÞËù	111.692418	40.8456	200300	471	150102
B0G0CPQVT0	¹«¹²²ÞËù	111.587524	40.862458	200300	471	150103
B0G0DS8NL1	¹«¹²²ÞËù	111.587811	40.860238	200300	471	150103
B01D702BO9	¹«¹²²ÞËù	111.606672	40.775161	200300	471	150104
B0FFJMMFCA	¹«¹²²ÞËù	111.599274	40.769388	200300	471	150104
B0FFIPTICJ	¹«¹²ÉèÊ©	111.601011	40.770088	200000	471	150104
B01D70P949	¹«¹²²ÞËù	111.785182	40.482576	200300	471	150123
B01D70RAYP	¹«¹²²ÞËù	111.780655	40.479413	200300	471	150123
B0FFKXI7TN	¹«¹²²ÞËù	111.778673	40.484343	200300	471	150123
B0FFKWGORI	¹«¹²²ÞËù	111.2833	40.666901	200300	471	150121
B01D70RA9G	¹«¹²²ÞËù	111.665597	40.762568	200300	471	150104
B01D70RA9H	¹«¹²²ÞËù	111.666271	40.760952	200300	471	150104
B0HB2YTK9I	¹«¹²²ÞËù	111.659561	40.763491	200300	471	150104
B0FFL2HKWL	¹«¹²²ÞËù	111.660487	40.765856	200300	471	150104
B0FFJXXTLT	¹«¹²²ÞËù	111.642135	40.760351	200300	471	150104
B0FFL0CDSU	¹«¹²²ÞËù	111.645786	40.76091	200300	471	150104
B0FFKZUXUN	¹«¹²²ÞËù	111.645867	40.762646	200300	471	150104
B0G3ORAZZC	¹«¹²²ÞËù	111.645849	40.759408	200300	471	150104
B0FFHLT5W3	¹«¹²²ÞËù	111.637502	40.764712	200300	471	150104
B0FFKZMI1C	¹«¹²²ÞËù	111.3919	40.754104	200300	471	150121
B0HA61FV5E	¹«¹²²ÞËù	111.642077	40.656497	200300	471	150104
B0FFI9JXIE	¹«¹²²ÞËù	111.699276	40.772688	200300	471	150105
B0G1FUO1LY	¹«¹²²ÞËù	111.699105	40.773329	200300	471	150105
B0FFI9L359	¹«¹²²ÞËù	111.703214	40.776672	200300	471	150105
B0FFI9L2HB	¹«¹²²ÞËù	111.706555	40.776088	200300	471	150105
B0FFI9JYZV	¹«¹²²ÞËù	111.697318	40.776703	200300	471	150105
B0HBTY2E0P	¹«¹²²ÞËù	111.357886	40.944774	200300	471	150125
B0FFI94NO3	¹«¹²²ÞËù	111.133024	40.713629	200300	471	150121
B01D70P9O6	¹«¹²²ÞËù	111.135323	40.714329	200300	471	150121
B0FFFTNNYH	¹«¹²²ÞËù	111.12788	40.715392	200300	471	150121
B01D70RAF5	¹«¹²²ÞËù	111.761635	40.788746	200300	471	150105
B0FFKZQRRB	¹«¹²²ÞËù	111.757662	40.787438	200300	471	150105
B01D70PAOY	¹«¹²²ÞËù	111.596175	40.745831	200300	471	150104
B0FFL42QDT	¹«¹²²ÞËù	112.054618	40.892628	200300	471	150105
B01D70PAHK	¹«¹²²ÞËù	111.593018	40.746643	200300	471	150104
B0HGVKNDGZ	¹«¹²²ÞËù	111.768522	40.652382	200300	471	150105
B0FFLEX75R	¹«¹²²ÞËù	111.76555	40.91041	200300	471	150102
B0HDS97UZT	¹«¹²²ÞËù	111.242837	40.17511	200300	471	150122
B0HRCLNMHI	¹«¹²²ÞËù	111.629299	40.866186	200300	471	150103
B0FFI8PTZP	¹«¹²²ÞËù	111.6364	40.858897	200300	471	150103
B01D70RAOE	¹«¹²²ÞËù	111.540966	40.766775	200300	471	150121
B01D70PAZD	¹«¹²²ÞËù	111.55487	40.810534	200300	471	150103
B0FFL7YUBE	¹«¹²²ÞËù	111.90733	40.932641	200300	471	150102
B0FFL2OZ8E	¹«¹²²ÞËù	111.680848	40.830844	200300	471	150102
B0FFK8HKED	¹«¹²²ÞËù	111.685147	40.832354	200300	471	150102
B0FFF2N3LM	¹«¹²²ÞËù	111.678248	40.830885	200300	471	150102
B01D70PG1Z	¹«¹²²ÞËù	111.684417	40.834211	200300	471	150102
B0FFIZMZQY	¹«¹²²ÞËù	111.684215	40.835032	200300	471	150102
B0FFL2649X	¹«¹²²ÞËù	111.684205	40.828638	200300	471	150102
B0FFKGQQ3S	¹«¹²²ÞËù	111.682794	40.827427	200300	471	150102
B0FFM0PUP9	¹«¹²²ÞËù	111.679058	40.827579	200300	471	150102
B0FFKGOCSV	¹«¹²²ÞËù	111.686877	40.828675	200300	471	150102
B0HUMCURTZ	¹«¹²²ÞËù	111.712125	40.821464	200300	471	150105
B0FFKFAQVL	¹«¹²²ÞËù	111.712549	40.821132	200300	471	150105
B0FFI9FG9T	¹«¹²²ÞËù	111.711756	40.823437	200300	471	150105
B0FFKJL94U	¹«¹²²ÞËù	111.712122	40.823901	200300	471	150105
B01D702UFT	¹«¹²²ÞËù	111.710291	40.824753	200300	471	150105
B0FFIZH2DS	¹«¹²²ÞËù	111.712841	40.819464	200300	471	150105
B0FFL4KNH8	¹«¹²²ÞËù	111.708674	40.819353	200300	471	150105
B0FFKJL954	¹«¹²²ÞËù	111.710368	40.817754	200300	471	150105
B0FFL269YJ	¹«¹²²ÞËù	111.713599	40.817432	200300	471	150105
B0FFIMTCJ4	¹«¹²²ÞËù	111.712645	40.826706	200300	471	150105
B0FFKHDPWI	¹«¹²ÉèÊ©	111.708708	40.824439	200000	471	150105
B0FFF32CAD	¹«¹²²ÞËù	111.598437	40.81002	200300	471	150103
B0HG0O28TA	¹«¹²²ÞËù	111.219807	40.999849	200300	471	150125
B0FFL94GZK	¹«¹²²ÞËù	111.224438	40.998423	200300	471	150125
B0FFL3ENV1	¹«¹²²ÞËù	111.222515	40.997352	200300	471	150125
B01D70QLH3	¹«¹²²ÞËù	111.843033	40.887437	200300	471	150105
B0HDLHXC4V	¹«¹²²ÞËù	111.704133	40.722336	200300	471	150104
B01D70OZMX	¹«¹²²ÞËù	111.383893	40.583914	200300	471	150121
B0GKJ5XYDY	¹«¹²²ÞËù	111.604315	40.654981	200300	471	150104
B01D702FJ4	¹«¹²²ÞËù	111.659775	40.79266	200300	471	150104
B01D703C3Z	¹«¹²²ÞËù	111.657582	40.790461	200300	471	150104
B0FFKG4P4T	¹«¹²²ÞËù	111.660482	40.795006	200300	471	150104
B0FFKI2QX7	¹«¹²²ÞËù	111.665562	40.793737	200300	471	150104
B0FFK83Z06	¹«¹²²ÞËù	111.665191	40.789364	200300	471	150104
B0FFKG4QZA	¹«¹²²ÞËù	111.665596	40.796276	200300	471	150104
B0FFL4DBPH	¹«¹²²ÞËù	112.040819	40.624707	200300	471	150123
B0FFL4PPG8	¹«¹²²ÞËù	111.390948	40.072411	200300	471	150124
B0GKFKM51X	¹«¹²²ÞËù	111.391417	40.067487	200300	471	150124
B0HBRY5NR2	¹«¹²²ÞËù	111.569927	40.807051	200300	471	150121
B0H6ROA9OF	¹«¹²²ÞËù	111.562176	40.793085	200300	471	150121
B0FFM983GD	¹«¹²²ÞËù	111.562865	40.790417	200300	471	150121
B0H64CKMGD	¹«¹²²ÞËù	111.566299	40.79073	200300	471	150121
B0G0LOM3U8	¹«¹²²ÞËù	111.563075	40.787119	200300	471	150121
B01D70RBAG	¹«¹²²ÞËù	111.741849	40.86168	200300	471	150102
B0FFI9RN08	¹«¹²²ÞËù	111.738015	40.859912	200300	471	150102
B0FFM948ZR	¹«¹²²ÞËù	111.744339	40.859011	200300	471	150102
B0FFJAJ9JD	¹«¹²²ÞËù	111.742195	40.866068	200300	471	150102
B0G07S43YL	¹«¹²²ÞËù	111.868084	40.801394	200300	471	150105
B0FFMGSGV5	¹«¹²²ÞËù	111.721162	40.851158	200300	471	150102
B0GDLCHS4G	¹«¹²²ÞËù	111.720176	40.853922	200300	471	150102
B0FFI9ND4K	¹«¹²²ÞËù	111.717743	40.850988	200300	471	150102
B0FFLAA6TQ	¹«¹²²ÞËù	111.722296	40.854722	200300	471	150102
B0FFKMR4MS	¹«¹²²ÞËù	111.724887	40.855015	200300	471	150102
B0FFL2LKJL	¹«¹²²ÞËù	111.424683	39.97549	200300	471	150124
B01D70PB6L	¹«¹²²ÞËù	111.356213	40.121714	200300	471	150122
B0FFGZ00VG	¹«¹²²ÞËù	111.353299	40.126705	200300	471	150122
B0FFL804IJ	¹«¹²²ÞËù	111.445278	41.095374	200300	471	150125
B0FFKP1PBM	¹«¹²²ÞËù	111.770401	40.872037	200300	471	150102
B0GKU7L0IM	¹«¹²²ÞËù	111.999513	40.254249	200300	471	150123
B0FFI9CBQ1	¹«¹²²ÞËù	111.712513	40.800671	200300	471	150105
B0FFL29GE6	¹«¹²²ÞËù	111.710022	40.800795	200300	471	150105
B0HBN6SI2S	¹«¹²²ÞËù	111.712068	40.799831	200300	471	150105
B0FFL3F1DY	¹«¹²²ÞËù	111.457857	40.790205	200300	471	150121
B0FFKJ5PR1	¹«¹²²ÞËù	111.710374	40.799176	200300	471	150105
B0FFI9FR5Q	¹«¹²²ÞËù	111.712677	40.798346	200300	471	150105
B0FFKKCQKI	¹«¹²²ÞËù	111.709086	40.806648	200300	471	150105
B0FFL1N03X	¹«¹²²ÞËù	111.758663	40.864346	200300	471	150102
B0FFMC978H	¹«¹²²ÞËù	111.757297	40.864213	200300	471	150102
B0FFMBFBFO	¹«¹²²ÞËù	111.760023	40.866046	200300	471	150102
B0FFK8MVUG	¹«¹²²ÞËù	111.760756	40.866348	200300	471	150102
B0HGUAE4PC	¹«¹²²ÞËù	111.644117	40.750695	200300	471	150104
B0FFL36MTC	¹«¹²²ÞËù	111.646075	40.750842	200300	471	150104
B0FFMEYZ43	¹«¹²²ÞËù	111.646029	40.749359	200300	471	150104
B0G3CD6ZL6	¹«¹²²ÞËù	111.64647	40.747712	200300	471	150104
B0HA6D7XBB	¹«¹²²ÞËù	111.145338	40.722462	200300	471	150121
B0G3HR7CTJ	¹«¹²²ÞËù	111.14639	40.719145	200300	471	150121
B0FFKQP1OV	¹«¹²²ÞËù	111.144655	40.726373	200300	471	150121
B0FFHFKHEO	¹«¹²²ÞËù	111.137818	40.723232	200300	471	150121
B0FFLI039F	¹«¹²²ÞËù	110.934851	40.66852	200300	471	150121
B0FFHLSRKS	¹«¹²²ÞËù	111.178721	40.275825	200300	471	150122
B0FFFSFQ8P	¹«¹²²ÞËù	111.186769	40.274947	200300	471	150122
B0HBXNOVE1	¹«¹²²ÞËù	111.183863	40.274549	200300	471	150122
B0FFL342Q3	¹«¹²²ÞËù	111.900794	39.961607	200300	471	150124
B0FFL1SBI1	¹«¹²²ÞËù	111.813858	40.380553	200300	471	150123
B0FFL623VR	¹«¹²²ÞËù	111.808955	40.378007	200300	471	150123
B0FFHK0RGL	¹«¹²²ÞËù	111.801691	40.374733	200300	471	150123
B0FFL4ROOW	¹«¹²²ÞËù	111.625129	39.924134	200300	471	150124
B01D70P9PV	¹«¹²²ÞËù	112.010843	40.620552	200300	471	150123
B0FFGNF62S	¹«¹²²ÞËù	111.764073	40.359531	200300	471	150123
B0FFL0RVY2	¹«¹²²ÞËù	111.741536	40.854983	200300	471	150102
B0FFI9RDJ7	¹«¹²²ÞËù	111.746529	40.850832	200300	471	150102
B0FFMHLW1W	¹«¹²²ÞËù	111.737927	40.850539	200300	471	150102
B0FFI9RN7O	¹«¹²²ÞËù	111.741924	40.855777	200300	471	150102
B0FFHLT9VF	¹«¹²²ÞËù	111.736909	40.849294	200300	471	150102
B0FFHFKRVV	¹«¹²ÉèÊ©	111.737206	40.848858	200000	471	150102
B01D70P9G7	¹«¹²²ÞËù	111.449818	41.116941	200300	471	150125
B0FFLGBOSD	¹«¹²²ÞËù	111.652581	40.790764	200300	471	150104
B0FFI9NFGS	¹«¹²²ÞËù	111.653846	40.791797	200300	471	150104
B01D703C8D	¹«¹²²ÞËù	111.655042	40.79148	200300	471	150104
B0G0BN0GEF	¹«¹²²ÞËù	111.653916	40.792642	200300	471	150104
B01D702S95	¹«¹²²ÞËù	111.65167	40.793814	200300	471	150104
B0FFJ00171	¹«¹²²ÞËù	111.653675	40.790232	200300	471	150104
B0FFKGJA3U	¹«¹²²ÞËù	111.649822	40.793235	200300	471	150104
B0FFKG96E8	¹«¹²²ÞËù	111.654057	40.793956	200300	471	150104
B01D70P6VU	¹«¹²²ÞËù	111.655356	40.790518	200300	471	150104
B0FFM7MR1Y	¹«¹²²ÞËù	111.655253	40.793986	200300	471	150104
B0FFI9NEC3	¹«¹²²ÞËù	111.650137	40.788459	200300	471	150104
B0FFI9NSTI	¹«¹²²ÞËù	111.653792	40.795137	200300	471	150104
B0FFL2QYK6	¹«¹²²ÞËù	111.652944	40.795446	200300	471	150104
B0FFL45POU	¹«¹²²ÞËù	111.647202	40.794114	200300	471	150104
B01D70P6FL	¹«¹²²ÞËù	111.65087	40.787022	200300	471	150104
B0FFI9NFG2	¹«¹²²ÞËù	111.655922	40.787514	200300	471	150104
B0FFM1YEOT	¹«¹²²ÞËù	111.756996	40.80182	200300	471	150105
B0FFL3XUZR	¹«¹²²ÞËù	111.759705	40.798476	200300	471	150105
B0FFL5N1MC	¹«¹²²ÞËù	111.76609	40.799121	200300	471	150105
B0FFL1EPYA	¹«¹²²ÞËù	111.76687	40.804804	200300	471	150105
B0FFI94JPV	¹«¹²ÉèÊ©	111.763444	40.802653	200000	471	150105
B0FFM8065V	¹«¹²²ÞËù	111.867737	40.885804	200300	471	150105
B0FFL33H14	¹«¹²²ÞËù	111.291278	40.739274	200300	471	150121
B0G31DXMQ3	¹«¹²²ÞËù	111.295512	40.738198	200300	471	150121
B0FFKJBK3P	¹«¹²²ÞËù	111.691241	40.794023	200300	471	150105
B0FFKYREW5	¹«¹²²ÞËù	111.69594	40.791764	200300	471	150105
B01D702LUR	¹«¹²²ÞËù	111.695232	40.790253	200300	471	150105
B0FFI9BTLJ	¹«¹²²ÞËù	111.687484	40.793189	200300	471	150105
B0FFKERBN3	¹«¹²²ÞËù	111.694405	40.794764	200300	471	150105
B0FFI9BUHC	¹«¹²²ÞËù	111.688673	40.788983	200300	471	150105
B0G24OE58Y	¹«¹²²ÞËù	111.696838	40.790309	200300	471	150105
B0G2C7AJLR	¹«¹²²ÞËù	111.694517	40.795426	200300	471	150105
B0FFKXSVWJ	¹«¹²²ÞËù	111.696432	40.7879	200300	471	150105
B0FFHOR00R	¹«¹²²ÞËù	111.687667	40.788779	200300	471	150105
B0FFM5KXIG	¹«¹²²ÞËù	111.966893	40.911229	200300	471	150102
B0HBRY49H1	¹«¹²²ÞËù	111.258191	40.266252	200300	471	150122
B0FFJ5HK9M	¹«¹²²ÞËù	111.763138	40.727029	200300	471	150105
B0G07S2TZP	¹«¹²²ÞËù	112.049491	40.897352	200300	471	150105
B0FFGN4WKB	¹«¹²²ÞËù	111.424127	39.823225	200300	471	150124
B0HGKRIFEU	¹«¹²²ÞËù	111.660574	40.802506	200300	471	150104
B0FFI986QR	¹«¹²²ÞËù	111.662708	40.80044	200300	471	150104
B0G3H75YDH	¹«¹²²ÞËù	111.659692	40.801643	200300	471	150104
B01D70PCMA	¹«¹²²ÞËù	111.66116	40.80346	200300	471	150104
B0FFKDKH84	¹«¹²²ÞËù	111.659622	40.802977	200300	471	150104
B0FFM1HRH8	¹«¹²²ÞËù	111.658751	40.802464	200300	471	150104
B0FFKWGTSF	¹«¹²²ÞËù	111.659958	40.799774	200300	471	150104
B0FFI9EOBH	¹«¹²²ÞËù	111.66492	40.802802	200300	471	150104
B01D70PH19	¹«¹²²ÞËù	111.662556	40.798517	200300	471	150104
B0G0XSYOJT	¹«¹²²ÞËù	112.059092	40.7718	200300	471	150105
B0G0FU9BR9	¹«¹²²ÞËù	112.06631	40.77102	200300	471	150105
B0G07S3GJZ	¹«¹²²ÞËù	112.065809	40.76894	200300	471	150105
B0FFL4EQEA	¹«¹²²ÞËù	111.657367	40.802262	200300	471	150104
B0FFI9ELAB	¹«¹²²ÞËù	111.666323	40.801026	200300	471	150104
B0FFMGIBRE	¹«¹²²ÞËù	111.6652	40.79933	200300	471	150104
B0FFMA8ST4	¹«¹²²ÞËù	111.658974	40.804733	200300	471	150103
B0FFM8XLXJ	¹«¹²²ÞËù	111.657309	40.800415	200300	471	150104
B0FFLF9LG1	¹«¹²²ÞËù	111.665856	40.799236	200300	471	150104
B0FFM3WTL4	¹«¹²²ÞËù	111.66528	40.798788	200300	471	150104
B0FFFHAVI4	¹«¹²²ÞËù	111.66292	40.797915	200300	471	150104
B0FFHQREEU	¹«¹²²ÞËù	111.657196	40.79989	200300	471	150104
B0FFIZUK26	¹«¹²²ÞËù	111.666255	40.798601	200300	471	150104
B0FFKG3777	¹«¹²²ÞËù	111.658224	40.805739	200300	471	150104
B0FFL2JJM3	¹«¹²²ÞËù	111.829487	40.35826	200300	471	150123
B0FFKWCBWG	¹«¹²²ÞËù	111.833817	40.400315	200300	471	150123
B0FFL171NF	¹«¹²²ÞËù	111.633665	40.820261	200300	471	150103
B0H1BU4B2W	¹«¹²²ÞËù	111.634566	40.820761	200300	471	150103
B0FFM9W8CK	¹«¹²²ÞËù	111.63459	40.820664	200300	471	150103
B0FFMDY6QY	¹«¹²²ÞËù	111.635012	40.821901	200300	471	150103
B0FFI8OZ4Z	¹«¹²²ÞËù	111.634704	40.824132	200300	471	150103
B0HGTY7TWT	¹«¹²²ÞËù	111.626988	40.82314	200300	471	150103
B0GDU569NC	¹«¹²²ÞËù	111.629661	40.817038	200300	471	150103
B0FFKZLA11	¹«¹²²ÞËù	111.45184	40.096773	200300	471	150124
B0GK1L1UU3	¹«¹²²ÞËù	111.176936	40.255285	200300	471	150122
B0GKRDBNCJ	¹«¹²²ÞËù	111.39182	41.17492	200300	471	150125
B01D7039AB	¹«¹²²ÞËù	111.83827	40.382053	200300	471	150123
B01D7039HP	¹«¹²²ÞËù	111.839108	40.378154	200300	471	150123
B0FFF055CF	¹«¹²²ÞËù	111.581246	40.753771	200300	471	150104
B0H6DDAXOM	¹«¹²²ÞËù	111.585854	40.75163	200300	471	150104
B01D703DNY	¹«¹²²ÞËù	111.632476	40.781566	200300	471	150104
B01D703DSF	¹«¹²²ÞËù	111.632134	40.782641	200300	471	150104
B0FFHLSFK9	¹«¹²²ÞËù	111.632275	40.780245	200300	471	150104
B0FFMFFOXX	¹«¹²²ÞËù	111.631898	40.784155	200300	471	150104
B01D70RAX9	¹«¹²²ÞËù	111.627954	40.778759	200300	471	150104
B0FFM1YKMH	¹«¹²²ÞËù	111.634189	40.778875	200300	471	150104
B0FFM0VZZ6	¹«¹²²ÞËù	111.635744	40.778849	200300	471	150104
B0H1GHTPKU	¹«¹²²ÞËù	111.635726	40.778752	200300	471	150104
B01D70RAX8	¹«¹²²ÞËù	111.627161	40.777349	200300	471	150104
B01D70RAAT	¹«¹²²ÞËù	111.60882	40.843666	200300	471	150103
B0FFI8RJIH	¹«¹²²ÞËù	111.607373	40.844822	200300	471	150103
B01D70OVN8	¹«¹²²ÞËù	111.422302	39.997183	200300	471	150124
B0FFI8OS55	¹«¹²²ÞËù	111.608705	40.837552	200300	471	150103
B0H1NA7HP4	¹«¹²²ÞËù	111.699293	40.822155	200300	471	150102
B01D70PFEB	¹«¹²²ÞËù	111.699283	40.822201	200300	471	150102
B0FFL4T7A4	¹«¹²²ÞËù	111.704225	40.822856	200300	471	150105
B0FFL0LMXA	¹«¹²²ÞËù	111.705714	40.821828	200300	471	150105
B01D70P59E	¹«¹²²ÞËù	111.69805	40.82004	200300	471	150105
B0FFFY4L0T	¹«¹²²ÞËù	111.703241	40.825287	200300	471	150105
B0FFI9FVFD	¹«¹²²ÞËù	111.70371	40.817375	200300	471	150105
B0FFLNHPOI	¹«¹²²ÞËù	111.788002	40.82898	200300	471	150105
B01D70OVQB	¹«¹²²ÞËù	111.687829	39.905819	200300	471	150124
B0FFMDCJTP	¹«¹²²ÞËù	112.141751	40.254616	200300	471	150123
B0FFM7XYTS	¹«¹²²ÞËù	110.975507	40.647461	200300	471	150121
B0G3LSH81R	¹«¹²²ÞËù	111.836681	40.72153	200300	471	150105
B0G07S3GP0	¹«¹²²ÞËù	111.862656	40.828074	200300	471	150105
B0G0BX3YAC	¹«¹²²ÞËù	112.026401	40.890074	200300	471	150105
B0FFI953MT	¹«¹²²ÞËù	111.632531	40.05111	200300	471	150124
B0FFM94L4H	¹«¹²²ÞËù	110.991733	40.619806	200300	471	150121
B0FFL2S57T	¹«¹²²ÞËù	110.993415	40.626148	200300	471	150121
B0FFKTPICE	¹«¹²ÉèÊ©	110.993186	40.622398	200000	471	150121
B01D70P9DA	¹«¹²²ÞËù	111.742607	40.561528	200300	471	150121
B0GRHMR476	¹«¹²²ÞËù	111.739807	40.555862	200300	471	150121
B0FFL2LQV9	¹«¹²²ÞËù	112.024577	40.958366	200300	471	150102
B01D70RAO5	¹«¹²²ÞËù	111.52241	40.769972	200300	471	150121
B0HGKMGTER	¹«¹²²ÞËù	111.060124	40.294315	200300	471	150122
B0G2YDSY1J	¹«¹²²ÞËù	111.726672	40.867154	200300	471	150102
B0FFI9EM60	¹«¹²²ÞËù	111.730735	40.800867	200300	471	150105
B0FFI9LE4V	¹«¹²²ÞËù	111.735077	40.80215	200300	471	150105
B0FFI9LEVE	¹«¹²²ÞËù	111.734752	40.80476	200300	471	150105
B0FFI9C81B	¹«¹²²ÞËù	111.727778	40.797631	200300	471	150105
B0HGO7URU8	¹«¹²²ÞËù	111.734563	40.806409	200300	471	150105
B01D70OZM3	¹«¹²²ÞËù	110.914481	40.602157	200300	471	150121
B0FFMA2VO8	¹«¹²²ÞËù	111.741277	40.763501	200300	471	150105
B0G3JC7MLW	¹«¹²²ÞËù	111.739279	40.761086	200300	471	150105
B0FFMA2U6H	¹«¹²²ÞËù	111.739496	40.75963	200300	471	150105
B0FFKYSD2V	¹«¹²²ÞËù	111.740261	40.765087	200300	471	150105
B0FFKWQKMZ	¹«¹²ÉèÊ©	111.745776	40.758313	200000	471	150105
B0FFL9CN1K	¹«¹²²ÞËù	111.979486	40.994834	200300	471	150102
B0FFMDCETW	¹«¹²²ÞËù	111.979898	40.996148	200300	471	150102
B0HG55BAIF	¹«¹²²ÞËù	111.723045	40.289345	200300	471	150123
B0FFL925MS	¹«¹²²ÞËù	111.72063	40.289142	200300	471	150123
B0FFL79HES	¹«¹²²ÞËù	110.81162	40.631493	200300	471	150121
B0FFKG26BQ	¹«¹²²ÞËù	111.560006	40.784689	200300	471	150121
B01D70PAG9	¹«¹²²ÞËù	111.668442	40.74623	200300	471	150104
B01D70PA0Q	¹«¹²²ÞËù	111.374127	40.259214	200300	471	150122
B0FFKKYG1M	¹«¹²²ÞËù	111.655154	40.820326	200300	471	150103
B0FFKHW8N8	¹«¹²²ÞËù	111.651259	40.824995	200300	471	150103
B0FFI8QWSI	¹«¹²²ÞËù	111.654441	40.825701	200300	471	150103
B0HD1A3VO1	¹«¹²²ÞËù	111.654367	40.82569	200300	471	150103
B01D702S2K	¹«¹²²ÞËù	111.649194	40.817974	200300	471	150103
B0FFKOWJV2	¹«¹²ÉèÊ©	111.652018	40.82222	200000	471	150103
B01D702ESO	¹«¹²²ÞËù	111.65615	40.817844	200300	471	150103
B0FFHVMMRG	¹«¹²²ÞËù	111.649585	40.816867	200300	471	150103
B0FFHRWPOT	¹«¹²ÉèÊ©	111.653072	40.820645	200000	471	150103
B0FFI96YGY	¹«¹²²ÞËù	111.653552	40.81794	200300	471	150103
B0FFF2QFYT	¹«¹²²ÞËù	111.640714	40.803379	200300	471	150103
B0FFI8RHEN	¹«¹²²ÞËù	111.642636	40.804222	200300	471	150103
B0H1MUYKR4	¹«¹²²ÞËù	111.646123	40.803169	200300	471	150103
B0HA66426X	¹«¹²²ÞËù	111.645397	40.796933	200300	471	150104
B0HGVKMCYC	¹«¹²²ÞËù	111.79526	40.65892	200300	471	150105
B01D70P93G	¹«¹²²ÞËù	111.354721	40.214888	200300	471	150122
B0FFI9NN1W	¹«¹²²ÞËù	111.723693	40.783894	200300	471	150105
B0GUF1F675	¹«¹²²ÞËù	111.724836	40.777453	200300	471	150105
B01D70P9C9	¹«¹²²ÞËù	111.313174	40.738357	200300	471	150121
B01D70OWNR	¹«¹²²ÞËù	111.308229	40.738942	200300	471	150121
B01D70OVYS	¹«¹²²ÞËù	111.570483	40.954242	200300	471	150125
B0HGJLJ1AD	¹«¹²²ÞËù	111.351532	41.1396	200300	471	150125
B0FFI9NBI7	¹«¹²²ÞËù	111.709708	40.763128	200300	471	150105
B0FFI9ND86	¹«¹²²ÞËù	111.715989	40.76319	200300	471	150105
B0FFMACP1L	¹«¹²²ÞËù	111.710041	40.765913	200300	471	150105
B0FFI8P8M8	¹«¹²²ÞËù	111.651223	40.84329	200300	471	150103
B0FFMHTZC5	¹«¹²²ÞËù	111.651101	40.843311	200300	471	150103
B0FFI8P8P9	¹«¹²²ÞËù	111.651366	40.844097	200300	471	150102
B0H644H1HI	¹«¹²²ÞËù	111.656439	40.839173	200300	471	150102
B01D70P976	¹«¹²²ÞËù	111.65166	40.8377	200300	471	150103
B0FFI8MQHA	¹«¹²²ÞËù	111.653654	40.83841	200300	471	150102
B0FFI8MWAO	¹«¹²²ÞËù	111.648808	40.837886	200300	471	150103
B01D70P9GR	¹«¹²²ÞËù	111.649439	40.838029	200300	471	150103
B0HBORMTJH	¹«¹²²ÞËù	111.654752	40.838054	200300	471	150102
B0HBXLRR2J	¹«¹²²ÞËù	111.800561	40.474088	200300	471	150123
B0FFL8F1UQ	¹«¹²²ÞËù	111.153962	40.963952	200300	471	150125
B0G2PYI1TN	¹«¹²²ÞËù	111.700607	40.852128	200300	471	150102
B0FFI9RDL7	¹«¹²²ÞËù	111.727436	40.87861	200300	471	150102
B0FFI8W7SK	¹«¹²²ÞËù	111.436409	40.753376	200300	471	150121
B0FFKKW1TW	¹«¹²²ÞËù	111.701425	40.847811	200300	471	150102
B0FFI8A03H	¹«¹²²ÞËù	111.705652	40.849992	200300	471	150102
B0FFKZA2YY	¹«¹²ÉèÊ©	110.968819	41.113164	200000	471	150125
B0FFMD1A80	¹«¹²²ÞËù	111.449373	40.754717	200300	471	150121
B0FFI8WLY5	¹«¹²²ÞËù	111.447674	40.754055	200300	471	150121
B0FFI8W8IK	¹«¹²²ÞËù	111.456001	40.755195	200300	471	150121
B0FFKZKSTV	¹«¹²²ÞËù	111.733901	40.781542	200300	471	150105
B0FFI9NB4O	¹«¹²²ÞËù	111.734566	40.782591	200300	471	150105
B0FFHG3DIH	¹«¹²²ÞËù	111.727923	40.781879	200300	471	150105
B0G3OUAA0B	¹«¹²²ÞËù	111.728462	40.77923	200300	471	150105
B0FFI9NEKT	¹«¹²²ÞËù	111.733643	40.785445	200300	471	150105
B0FFL1T9XM	¹«¹²²ÞËù	111.728558	40.777947	200300	471	150105
B0HAS78YVT	¹«¹²²ÞËù	111.701824	40.678923	200300	471	150104
B0HGV1RSMJ	¹«¹²²ÞËù	111.641441	40.791441	200300	471	150104
B0G3ORB171	¹«¹²²ÞËù	111.642837	40.790758	200300	471	150104
B0FFI9K8SL	¹«¹²²ÞËù	111.644751	40.790492	200300	471	150104
B0FFI9NTQ0	¹«¹²²ÞËù	111.645429	40.792066	200300	471	150104
B0FFHR3HNG	¹«¹²²ÞËù	111.644661	40.793661	200300	471	150104
B0FFI9K4C4	¹«¹²²ÞËù	111.646064	40.791004	200300	471	150104
B01D70217J	¹«¹²²ÞËù	111.643501	40.794672	200300	471	150104
B0HBOCN671	¹«¹²²ÞËù	111.64669	40.791038	200300	471	150104
B0FFI9NSYJ	¹«¹²²ÞËù	111.643966	40.788408	200300	471	150104
B0FFI9K51E	¹«¹²²ÞËù	111.64675	40.790755	200300	471	150104
B0G3ORB7GH	¹«¹²²ÞËù	111.638964	40.788408	200300	471	150104
B0FFK88VQJ	¹«¹²²ÞËù	111.653685	40.771499	200300	471	150104
B0G24DEFRM	¹«¹²²ÞËù	111.655637	40.771625	200300	471	150104
B0FFL2OF8X	¹«¹²²ÞËù	111.651895	40.77631	200300	471	150104
B0HG5DBV57	¹«¹²²ÞËù	111.640636	39.916405	200300	471	150124
B0HBRP4UBE	¹«¹²²ÞËù	111.664462	40.702294	200300	471	150104
B0HB3RB00G	¹«¹²²ÞËù	111.663948	40.706233	200300	471	150104
B0G2CD711N	¹«¹²²ÞËù	111.748879	40.742667	200300	471	150105
B0FFL7UY26	¹«¹²²ÞËù	111.755099	40.744624	200300	471	150105
B0HAXROG26	¹«¹²²ÞËù	111.214187	40.294116	200300	471	150122
B0FFL4RLR4	¹«¹²²ÞËù	111.327801	40.357477	200300	471	150122
B0FFI8P62G	¹«¹²²ÞËù	111.660026	40.863138	200300	471	150102
B0FFG94KOW	¹«¹²²ÞËù	111.657088	40.861605	200300	471	150102
B0HA6D8JOR	¹«¹²²ÞËù	111.65927	40.864859	200300	471	150102
B01D703AZM	¹«¹²²ÞËù	111.658462	40.865902	200300	471	150102
B0FFL10NM1	¹«¹²²ÞËù	111.665491	40.864717	200300	471	150102
B0FFI8MJ2A	¹«¹²²ÞËù	111.66395	40.857079	200300	471	150102
B0FFI8MI08	¹«¹²²ÞËù	111.658239	40.85775	200300	471	150102
B0FFLI11EB	¹«¹²²ÞËù	111.659182	40.866299	200300	471	150102
B0FFL75ET2	¹«¹²²ÞËù	111.088676	41.2802	200300	471	150125
B0FFI9C8NT	¹«¹²²ÞËù	111.709592	40.790781	200300	471	150105
B0FFI9C6OM	¹«¹²²ÞËù	111.713346	40.789323	200300	471	150105
B01D702177	¹«¹²²ÞËù	111.708354	40.796557	200300	471	150105
B0FFI31ELZ	¹«¹²²ÞËù	111.709318	40.787448	200300	471	150105
B0HGFO863J	¹«¹²²ÞËù	111.799941	40.457291	200300	471	150123
B0FFKQUL5S	¹«¹²²ÞËù	111.433791	40.742124	200300	471	150121
B0G3JU8FG2	¹«¹²²ÞËù	111.788229	40.831974	200300	471	150105
B0FFKVU428	¹«¹²²ÞËù	111.790217	40.829017	200300	471	150105
B0FFL4RC3Y	¹«¹²²ÞËù	111.787786	40.833687	200300	471	150105
B0HG3ADT6D	¹«¹²²ÞËù	111.796305	40.830287	200300	471	150105
B0FFKQFDX0	¹«¹²²ÞËù	111.788669	40.83629	200300	471	150105
B0H1ZU6F79	¹«¹²²ÞËù	111.590579	40.848022	200300	471	150103
B0FFLQGAKW	¹«¹²²ÞËù	111.822313	40.912833	200300	471	150102
B0FFLAFEC8	¹«¹²²ÞËù	111.276046	40.925446	200300	471	150125
B0FFKXKQRQ	¹«¹²²ÞËù	111.632836	40.763174	200300	471	150104
B0FFL4S8M7	¹«¹²²ÞËù	111.634019	40.760863	200300	471	150104
B0FFL4IPL0	¹«¹²²ÞËù	111.636601	40.762164	200300	471	150104
B0HG69EP15	¹«¹²²ÞËù	111.577991	40.842646	200300	471	150103
B0FFHLSSQQ	¹«¹²²ÞËù	111.464497	40.480191	200300	471	150122
B0FFHLSRVE	¹«¹²²ÞËù	111.5249	40.763951	200300	471	150121
B0FFL846R4	¹«¹²²ÞËù	112.085152	40.613093	200300	471	150123
B0GU4XV262	¹«¹²²ÞËù	111.680657	39.910562	200300	471	150124
B0G246B94P	¹«¹²²ÞËù	111.679315	39.912	200300	471	150124
B0FFI9PFLL	¹«¹²²ÞËù	111.678785	39.913786	200300	471	150124
B0FFL7ZWZ1	¹«¹²²ÞËù	111.68436	39.908071	200300	471	150124
B0FFLAM8JG	¹«¹²²ÞËù	112.081951	40.615507	200300	471	150123
B0FFL1CHUF	¹«¹²²ÞËù	112.081449	40.61602	200300	471	150123
B0FFI9QY0W	¹«¹²²ÞËù	111.769668	40.848587	200300	471	150102
B0FFI9RDQW	¹«¹²²ÞËù	111.767461	40.853918	200300	471	150102
B0FFKZ88OM	¹«¹²²ÞËù	111.704437	40.904929	200300	471	150102
B0G2SXMJIX	¹«¹²²ÞËù	111.704048	40.90554	200300	471	150102
B0G0FH80PM	¹«¹²²ÞËù	111.679789	40.823144	200300	471	150102
B01D702M1H	¹«¹²²ÞËù	111.67732	40.824182	200300	471	150102
B0FFKEDZYU	¹«¹²²ÞËù	111.684481	40.822856	200300	471	150102
B0FFKEE6NR	¹«¹²²ÞËù	111.684011	40.823939	200300	471	150102
B0FFKEGO1T	¹«¹²²ÞËù	111.683231	40.819066	200300	471	150102
B0FFIZLUCU	¹«¹²²ÞËù	111.678646	40.824035	200300	471	150102
B0FFKRWNG6	¹«¹²²ÞËù	111.677456	40.821133	200300	471	150102
B0FFG2TO7Q	¹«¹²²ÞËù	111.679874	40.825763	200300	471	150102
B0FFLNTC0H	¹«¹²²ÞËù	111.683375	40.826281	200300	471	150102
B0FFKEINN1	¹«¹²²ÞËù	111.6843	40.817448	200300	471	150102
B0FFKGR5TH	¹«¹²²ÞËù	111.683592	40.826487	200300	471	150102
B0FFL3CX22	¹«¹²²ÞËù	111.686549	40.825237	200300	471	150102
B0FFI8ORX2	¹«¹²²ÞËù	111.619362	40.811187	200300	471	150103
B0FFI8OPKI	¹«¹²²ÞËù	111.621773	40.808231	200300	471	150103
B0FFKKDCPO	¹«¹²²ÞËù	111.621649	40.816126	200300	471	150103
B0FFL2W2AM	¹«¹²²ÞËù	111.623703	40.807604	200300	471	150103
B0FFIIH2US	¹«¹²²ÞËù	111.370496	40.751371	200300	471	150121
B0FFIMTQE5	¹«¹²²ÞËù	111.367916	40.749748	200300	471	150121
B0G1N742EA	¹«¹²²ÞËù	111.623849	40.816228	200300	471	150103
B0H1A7374H	¹«¹²²ÞËù	111.623863	40.81623	200300	471	150103
B0FFKY8XWK	¹«¹²²ÞËù	111.684305	40.780778	200300	471	150104
B0FFKJ0DVG	¹«¹²²ÞËù	111.680691	40.785037	200300	471	150104
B0FFKWSW0L	¹«¹²²ÞËù	111.683262	40.785272	200300	471	150105
B0FFL144YR	¹«¹²²ÞËù	111.686304	40.77815	200300	471	150104
B0FFLAEO4G	¹«¹²²ÞËù	111.642928	39.921935	200300	471	150124
B0FFL51IQU	¹«¹²²ÞËù	111.644012	39.924281	200300	471	150124
B0FFGCIFKQ	¹«¹²²ÞËù	111.641656	39.917549	200300	471	150124
B0FFL4ECX0	¹«¹²²ÞËù	111.64014	39.926539	200300	471	150124
B0FFL51G4V	¹«¹²²ÞËù	111.64627	39.925763	200300	471	150124
B01D70PA0O	¹«¹²²ÞËù	111.706872	40.908737	200300	471	150102
B0FFI9PE91	¹«¹²²ÞËù	111.782253	40.82668	200300	471	150105
B0HA6M8E79	¹«¹²²ÞËù	111.647145	40.746399	200300	471	150104
B0FFKXNIXL	¹«¹²²ÞËù	112.026525	40.880727	200300	471	150105
B0FFKL2FFW	¹«¹²²ÞËù	111.767242	40.861423	200300	471	150102
B0FFKZN5WB	¹«¹²²ÞËù	111.37255	39.724402	200300	471	150124
B0FFL4ZPKM	¹«¹²²ÞËù	111.670334	40.853208	200300	471	150102
B0FFMA1QD6	¹«¹²²ÞËù	111.673659	40.853114	200300	471	150102
B0FFF08N05	¹«¹²²ÞËù	111.668852	40.852456	200300	471	150102
B0FFKPUP1F	¹«¹²²ÞËù	111.672382	40.848702	200300	471	150102
B0FFMEQO5B	¹«¹²²ÞËù	111.667946	40.852708	200300	471	150102
B0FFKZKY8G	¹«¹²²ÞËù	111.668043	40.850565	200300	471	150102
B01D70P6CY	¹«¹²²ÞËù	111.68259	40.80014	200300	471	150105
B0HD24BU4Q	¹«¹²²ÞËù	111.681657	40.802084	200300	471	150105
B0FFI999ZT	¹«¹²²ÞËù	111.681004	40.802208	200300	471	150105
B0FFLI0WGN	¹«¹²²ÞËù	111.681966	40.799988	200300	471	150105
B0FFI99ASW	¹«¹²²ÞËù	111.680573	40.80429	200300	471	150105
B01D70PDDE	¹«¹²²ÞËù	111.678155	40.80186	200300	471	150105
B0FFI97600	¹«¹²²ÞËù	111.684846	40.803958	200300	471	150105
B0FFLHRYN0	¹«¹²²ÞËù	111.686076	40.802362	200300	471	150105
B0HUARGBEH	¹«¹²²ÞËù	111.685285	40.805565	200300	471	150105
B0FFIAH6P3	¹«¹²²ÞËù	111.685247	40.805683	200300	471	150105
B0FFIZKWPQ	¹«¹²²ÞËù	111.701135	40.831669	200300	471	150102
B01D7029V5	¹«¹²²ÞËù	111.701635	40.836374	200300	471	150102
B0FFI9RDM6	¹«¹²²ÞËù	111.705458	40.830501	200300	471	150102
B0FFL3OXNB	¹«¹²²ÞËù	111.702814	40.828775	200300	471	150105
B01D7028G6	¹«¹²²ÞËù	111.706147	40.834841	200300	471	150102
B01D702M9B	¹«¹²²ÞËù	111.706482	40.834354	200300	471	150102
B0FFKJMQIT	¹«¹²²ÞËù	111.697368	40.829587	200300	471	150102
B0FFKO8QHJ	¹«¹²²ÞËù	111.700894	40.835851	200300	471	150102
B0FFKWNPL9	Å®Ï´ÊÖ¼ä	111.698129	40.827274	200302	471	150102
B0FFIP17D6	¹«¹²²ÞËù	111.702864	40.828649	200300	471	150105
B0HUNUATWG	Å®Ï´ÊÖ¼ä	111.698145	40.827307	200302	471	150102
B0HUNCBP66	Å®Ï´ÊÖ¼ä	111.698086	40.827277	200302	471	150102
B0HUN9AG9S	ÄÐÏ´ÊÖ¼ä	111.698154	40.827251	200301	471	150102
B0HUN9BY6B	Å®Ï´ÊÖ¼ä	111.697784	40.82714	200302	471	150102
B0HUN9AVN7	Å®Ï´ÊÖ¼ä	111.697783	40.82714	200302	471	150102
B0HUNCAUFV	ÄÐÏ´ÊÖ¼ä	111.698168	40.827284	200301	471	150102
B0HUNDASFC	ÄÐÏ´ÊÖ¼ä	111.698143	40.827274	200301	471	150102
B0HUNRB2XV	Å®Ï´ÊÖ¼ä	111.697786	40.827143	200302	471	150102
B0HUNC9K5M	Å®Ï´ÊÖ¼ä	111.697786	40.82714	200302	471	150102
B0HUNRBII8	ÄÐÏ´ÊÖ¼ä	111.697822	40.827193	200301	471	150102
B0HUN5A623	ÄÐÏ´ÊÖ¼ä	111.697822	40.827193	200301	471	150102
B0HUNHB89V	ÄÐÏ´ÊÖ¼ä	111.69781	40.827198	200301	471	150102
B0FFM361LB	¹«¹²²ÞËù	111.591156	41.011132	200300	471	150125
B0FFL6BCUL	¹«¹²²ÞËù	111.590344	41.009064	200300	471	150125
B0FFL2UZF6	¹«¹²²ÞËù	111.588866	41.0076	200300	471	150125
B0FFL2J8E6	¹«¹²²ÞËù	111.822985	40.622355	200300	471	150105
B0HRMDIBWV	¹«¹²²ÞËù	111.840567	40.862961	200300	471	150105
B0FFKG1ZOC	¹«¹²²ÞËù	111.681092	40.812471	200300	471	150105
B0FFIZJZ19	¹«¹²²ÞËù|Éú»î·þÎñ	111.684836	40.810488	200300|070000	471	150105
B0FFL0MYN8	¹«¹²²ÞËù	111.679515	40.812531	200300	471	150105
B0HD3UP6LI	¹«¹²²ÞËù	111.679894	40.813489	200300	471	150105
B0FFL1QD4Z	¹«¹²²ÞËù	111.684767	40.810463	200300	471	150105
B0FFMBD7L4	¹«¹²²ÞËù	111.685642	40.812807	200300	471	150105
B0FFL30F22	¹«¹²²ÞËù	111.685931	40.812076	200300	471	150105
B0FFKHITIM	¹«¹²²ÞËù	111.677291	40.811282	200300	471	150105
B0FFFAJ4S3	¹«¹²²ÞËù	111.682685	40.815348	200300	471	150105
B0FFM94Q2H	¹«¹²²ÞËù	111.681329	40.815384	200300	471	150105
B0FFIZJZSM	¹«¹²²ÞËù	111.679921	40.8163	200300	471	150102
B0FFI972CK	¹«¹²²ÞËù	111.679798	40.807185	200300	471	150105
B0HUMZUHVT	¹«¹²²ÞËù	111.679756	40.807186	200300	471	150105
B0G1B1AR12	¹«¹²²ÞËù	111.68431	40.816611	200300	471	150105
B0FFL0JWMQ	¹«¹²²ÞËù	111.562523	40.807334	200300	471	150103
B0G0HKF45Q	¹«¹²²ÞËù	111.741803	40.712813	200300	471	150104
B01D70PCXC	¹«¹²²ÞËù	111.671556	40.822676	200300	471	150102
B0FFKM011V	¹«¹²²ÞËù	111.669857	40.821468	200300	471	150102
B0FFKLRVEK	¹«¹²²ÞËù	111.671484	40.819502	200300	471	150102
B0FFIAKQLC	¹«¹²²ÞËù	111.675377	40.82035	200300	471	150102
B0FFKHGMKV	¹«¹²²ÞËù	111.671017	40.824387	200300	471	150102
B0FFHLSFOY	¹«¹²²ÞËù	111.667636	40.822698	200300	471	150102
B01D702O0J	¹«¹²²ÞËù	111.676399	40.826248	200300	471	150102
B0FFIZLSDT	¹«¹²²ÞËù	111.670149	40.817226	200300	471	150102
B0FFFDI95W	¹«¹²²ÞËù	111.669827	40.825531	200300	471	150102
B0FFICGQIM	¹«¹²²ÞËù	111.676598	40.817826	200300	471	150102
B0FFKYWXNP	¹«¹²²ÞËù	111.833733	40.380356	200300	471	150123
B0FFKPCCM6	¹«¹²²ÞËù	111.831793	40.384433	200300	471	150123
B0FFM6HMW1	¹«¹²²ÞËù	111.831708	40.377466	200300	471	150123
B0FFFSHKX0	¹«¹²²ÞËù	111.13813	40.713056	200300	471	150121
B0FFHLSSOH	¹«¹²²ÞËù	111.144389	40.715337	200300	471	150121
B0FFG2TLZJ	¹«¹²²ÞËù	111.137704	40.716323	200300	471	150121
B0FFG2T0VW	¹«¹²²ÞËù	111.459809	41.098038	200300	471	150125
B0FFKXMH04	¹«¹²²ÞËù	111.457469	41.099437	200300	471	150125
B0FFM6F26P	¹«¹²²ÞËù	111.631394	40.727953	200300	471	150104
B0FFM8XY4S	¹«¹²²ÞËù	111.790077	40.476254	200300	471	150123
B0FFKRJ7ND	¹«¹²²ÞËù	111.77851	40.835002	200300	471	150105
B0FFKPCPKO	¹«¹²²ÞËù	111.785197	40.835307	200300	471	150105
B0FFL2S9LB	¹«¹²²ÞËù	111.785329	40.828148	200300	471	150105
B0FFI9QTJJ	¹«¹²²ÞËù	111.779518	40.826814	200300	471	150105
B0FFHLSSSK	¹«¹²²ÞËù	111.786602	40.835762	200300	471	150105
B0FFL3PNZZ	¹«¹²²ÞËù	111.786871	40.836165	200300	471	150105
B0HBXKMWUV	¹«¹²²ÞËù	111.402336	40.740454	200300	471	150121
B0GKH140FJ	¹«¹²²ÞËù	111.237379	40.206018	200300	471	150122
B0G2AOC4L5	¹«¹²²ÞËù	111.979569	40.998841	200300	471	150102
B01D70P9MN	¹«¹²²ÞËù	111.531987	40.703853	200300	471	150104
B01D70PA15	¹«¹²²ÞËù	111.53089	40.70526	200300	471	150104
B0G3JS4DY4	¹«¹²²ÞËù	111.698714	40.713823	200300	471	150104
B01D70PAHJ	¹«¹²²ÞËù	111.597652	40.748391	200300	471	150104
B0FFKZP68G	¹«¹²²ÞËù	111.682834	40.772729	200300	471	150104
B0FFI9BTH4	¹«¹²²ÞËù	111.682185	40.774498	200300	471	150104
B0HRRMSM8Y	¹«¹²²ÞËù	111.684238	40.769757	200300	471	150104
B0FFMC4679	¹«¹²²ÞËù	111.67875	40.768737	200300	471	150104
B0FFMGU73Y	¹«¹²²ÞËù	111.679853	40.767951	200300	471	150104
B0FFI9KQ02	¹«¹²²ÞËù	111.68686	40.774078	200300	471	150104
B0G2KUU15W	¹«¹²²ÞËù	111.678376	40.776612	200300	471	150104
B0FFJ3YDUK	¹«¹²²ÞËù	111.294707	40.728133	200300	471	150121
B0FFM4KX8B	¹«¹²²ÞËù	111.763907	40.917099	200300	471	150102
B0FFL17YXU	¹«¹²²ÞËù	111.588722	41.006167	200300	471	150125
B0G3Z7RM6Z	¹«¹²²ÞËù	111.634157	40.68688	200300	471	150104
B0GUCH66NV	¹«¹²²ÞËù	111.723543	40.863602	200300	471	150102
B0FFMH5I32	¹«¹²²ÞËù	111.723275	40.859011	200300	471	150102
B0HG67EG0T	¹«¹²²ÞËù	111.719524	40.858323	200300	471	150102
B0GRPONM4E	¹«¹²²ÞËù	111.725872	40.864353	200300	471	150102
B0HGKGG9U0	¹«¹²²ÞËù	111.723582	40.857565	200300	471	150102
B0FFL9HTS6	¹«¹²²ÞËù	111.71888	40.857696	200300	471	150102
B0H6RD7UU3	¹«¹²²ÞËù	111.722577	40.866567	200300	471	150102
B0FFJN6QJG	¹«¹²ÉèÊ©	111.721301	40.863826	200000	471	150102
B0FFIC6P4Y	¹«¹²²ÞËù	111.72675	40.861969	200300	471	150102
B0H6L1I8GH	¹«¹²²ÞËù	111.719902	40.657496	200300	471	150104
B0FFL02JLU	¹«¹²²ÞËù	111.462043	41.083232	200300	471	150125
B01D70PAAG	¹«¹²²ÞËù	111.461519	41.083551	200300	471	150125
B01D7038DB	¹«¹²²ÞËù	111.465405	41.083886	200300	471	150125
B0FFLATLJG	¹«¹²²ÞËù	111.459647	41.078629	200300	471	150125
B0FFL1HS86	¹«¹²²ÞËù	111.457314	41.083606	200300	471	150125
B01D70PANQ	¹«¹²²ÞËù	111.457729	41.084052	200300	471	150125
B01D70RA49	¹«¹²²ÞËù	111.464595	41.078028	200300	471	150125
B0FFL1BE1C	¹«¹²²ÞËù	112.022731	40.956612	200300	471	150102
B0FFM9GJNT	¹«¹²²ÞËù	110.972968	40.687221	200300	471	150121
B0FFFSGGNU	¹«¹²²ÞËù	111.12518	40.72713	200300	471	150121
B01D70P9RZ	¹«¹²²ÞËù	111.765295	40.743948	200300	471	150105
B01D7038US	¹«¹²²ÞËù	111.766337	40.742742	200300	471	150105
B0FFI8OYIN	¹«¹²²ÞËù	111.64011	40.850993	200300	471	150103
B0FFI8OZ22	¹«¹²ÉèÊ©	111.640023	40.851147	200000	471	150103
B0FFM3HJ37	¹«¹²²ÞËù	111.710425	40.87983	200300	471	150102
B0HBLMA6TG	¹«¹²²ÞËù	111.709807	40.886641	200300	471	150102
B0G3OC9MI0	¹«¹²²ÞËù	111.28285	40.732341	200300	471	150121
B0HBRO6KTY	¹«¹²²ÞËù	112.216612	40.298909	200300	471	150123
B01D70OZLE	¹«¹²²ÞËù	111.78219	40.724922	200300	471	150105
B0H1ZS6KDC	¹«¹²²ÞËù	111.66854	39.91242	200300	471	150124
B0FFM0PZ81	¹«¹²²ÞËù	111.675777	39.91262	200300	471	150124
B0FFKO7OY1	¹«¹²²ÞËù	111.670845	39.914868	200300	471	150124
B0H1ZC8823	¹«¹²²ÞËù	111.673645	39.908683	200300	471	150124
B0FFJF8L0G	¹«¹²²ÞËù	111.673661	39.90868	200300	471	150124
B0FFGAO20R	¹«¹²²ÞËù	111.717322	39.75828	200300	471	150124
B0FFL6Z6HA	¹«¹²²ÞËù	111.47281	41.080297	200300	471	150125
B0FFI9FHFD	¹«¹²²ÞËù	111.721326	40.790171	200300	471	150105
B0FFI9FGQB	¹«¹²²ÞËù	111.723412	40.793792	200300	471	150105
B0HGTY7TON	¹«¹²²ÞËù	111.72144	40.78956	200300	471	150105
B0FFM48MJD	¹«¹²²ÞËù	111.718724	40.789672	200300	471	150105
B0FFI9NLUL	¹«¹²²ÞËù	111.726169	40.788721	200300	471	150105
B0FFM40V6R	¹«¹²²ÞËù	111.726612	40.794458	200300	471	150105
B0FFI9C8RE	¹«¹²²ÞËù	111.718246	40.788241	200300	471	150105
B0FFI9NMLZ	¹«¹²²ÞËù	111.720967	40.787097	200300	471	150105
B0G3JU7EE2	¹«¹²²ÞËù	111.725392	40.78683	200300	471	150105
B0FFI9EMPH	¹«¹²²ÞËù	111.717198	40.796439	200300	471	150105
B0FFMCQPY8	¹«¹²²ÞËù	111.174615	40.246601	200300	471	150122
B0FFKEAVYS	¹«¹²²ÞËù	111.524279	40.787733	200300	471	150121
B0FFI8RCIK	¹«¹²²ÞËù	111.624152	40.801228	200300	471	150103
B0FFI8RNSF	¹«¹²²ÞËù	111.618487	40.802039	200300	471	150103
B0FFI8RH68	¹«¹²²ÞËù	111.61835	40.803276	200300	471	150103
B0FFI8RA36	¹«¹²²ÞËù	111.624228	40.805851	200300	471	150103
B0FFL78W6N	¹«¹²²ÞËù	111.760349	40.822062	200300	471	150105
B0FFI9PCFH	¹«¹²²ÞËù	111.764277	40.822731	200300	471	150105
B0HDJLVGAI	¹«¹²²ÞËù	111.75746	40.820072	200300	471	150105
B0FFI9PCAY	¹«¹²²ÞËù	111.766779	40.825091	200300	471	150105
B0FFI9NODD	¹«¹²²ÞËù	111.758598	40.826335	200300	471	150105
B0H6Z1TK2G	¹«¹²²ÞËù	111.758811	40.82678	200300	471	150105
B0FFL6Q7HN	¹«¹²²ÞËù	111.127327	40.308141	200300	471	150122
B01D703BDY	¹«¹²²ÞËù	111.372594	40.102048	200300	471	150122
B0FFL2CVNT	¹«¹²²ÞËù	111.618512	40.775007	200300	471	150104
B0GRH6M2M3	¹«¹²²ÞËù	111.794601	40.498478	200300	471	150123
B0HU6Z1SJD	¹«¹²²ÞËù	111.794554	40.497943	200300	471	150123
B0FFL9JLU8	¹«¹²²ÞËù	111.837698	40.362488	200300	471	150123
B0FFL3DINX	¹«¹²²ÞËù	111.763743	41.109073	200300	471	150125
B0GKJX0M1O	¹«¹²²ÞËù	111.263447	40.175631	200300	471	150122
B0HGUND58H	¹«¹²²ÞËù	111.591857	40.770631	200300	471	150104
B0G0L9IM11	¹«¹²²ÞËù	111.59346	40.77	200300	471	150104
B01D70RAVI	¹«¹²²ÞËù	111.590904	40.768242	200300	471	150104
B0FFL1BTGG	¹«¹²²ÞËù	111.457867	39.66242	200300	471	150124
B0FFL6CVUG	¹«¹²²ÞËù	111.462864	39.665357	200300	471	150124
B0H6FKZK8O	¹«¹²²ÞËù	111.781789	40.052945	200300	471	150124
B0FFI9K7KL	¹«¹²²ÞËù	111.711146	40.767252	200300	471	150105
B0FFG2T01E	¹«¹²²ÞËù	111.713197	40.776638	200300	471	150105
B0FFI9K5B0	¹«¹²²ÞËù	111.716348	40.767515	200300	471	150105
B0FFL51Q69	¹«¹²²ÞËù	111.871298	40.344513	200300	471	150123
B0FFI9LEIE	¹«¹²²ÞËù	111.663413	40.771495	200300	471	150104
B0FFL4EQC9	¹«¹²²ÞËù	111.660335	40.770472	200300	471	150104
B0FFL0U2O3	¹«¹²²ÞËù	111.659437	40.77223	200300	471	150104
B0FFI9LBLP	¹«¹²²ÞËù	111.662424	40.771761	200300	471	150104
B0FFLHZDUA	¹«¹²²ÞËù	111.665658	40.774049	200300	471	150104
B0G24MDYB4	¹«¹²²ÞËù	111.666	40.768896	200300	471	150104
B0FFMEHNYY	¹«¹²²ÞËù	111.657387	40.774478	200300	471	150104
B0FFI9NBZC	¹«¹²²ÞËù	111.665619	40.775579	200300	471	150104
B0FFI9PCSH	¹«¹²²ÞËù	111.78463	40.839722	200300	471	150105
B0FFLDPA0M	¹«¹²²ÞËù	111.780103	40.844375	200300	471	150105
B0FFI9PDZX	¹«¹²²ÞËù	111.776995	40.840532	200300	471	150105
B0FFKOZ5R6	¹«¹²²ÞËù	111.786801	40.841071	200300	471	150105
B0FFF0KFCI	¹«¹²²ÞËù	111.781743	40.846259	200300	471	150105
B0GUB9PUXL	¹«¹²²ÞËù	111.781757	40.901003	200300	471	150102
B0G2AODVUP	¹«¹²²ÞËù	111.781512	40.899902	200300	471	150102
B0FFMC1QLJ	¹«¹²²ÞËù	111.785587	40.902292	200300	471	150102
B0G33SXBCH	¹«¹²²ÞËù	111.798201	40.485249	200300	471	150123
B0HGJOKBOB	¹«¹²²ÞËù	111.55456	40.713738	200300	471	150104
B0FFHLSSK8	¹«¹²²ÞËù	111.790184	40.717881	200300	471	150105
B0FFMGUB80	¹«¹²²ÞËù	111.177513	40.729087	200300	471	150121
B0FFL512VF	¹«¹²²ÞËù	111.384325	40.081686	200300	471	150124
B0GUSRQTEI	¹«¹²²ÞËù	112.108428	40.24268	200300	471	150123
B0FFLD1M6S	¹«¹²²ÞËù	112.114625	40.245618	200300	471	150123
B0FFM9SRFB	¹«¹²²ÞËù	111.531107	40.953135	200300	471	150125
B0FFKP11SA	¹«¹²²ÞËù	111.724083	40.771365	200300	471	150105
B0FFLAE7T8	¹«¹²²ÞËù	111.581019	40.516324	200300	471	150123
B0FFL98TOO	¹«¹²²ÞËù	111.65467	40.832432	200300	471	150102
B0FFI8MRAY	¹«¹²²ÞËù	111.653736	40.834743	200300	471	150103
B0FFI8P341	¹«¹²²ÞËù	111.648106	40.82971	200300	471	150103
B0FFI8MT1O	¹«¹²²ÞËù	111.648552	40.835494	200300	471	150103
B0FFI8P8KE	¹«¹²²ÞËù	111.65397	40.836115	200300	471	150103
B0FFI6BCG3	¹«¹²²ÞËù	111.652046	40.829622	200300	471	150103
B0FFHW79Q8	¹«¹²²ÞËù	111.652338	40.827832	200300	471	150103
B0FFL2QI9W	¹«¹²²ÞËù	110.99428	40.627437	200300	471	150121
B0GUYX48T8	¹«¹²²ÞËù	110.993343	40.627012	200300	471	150121
B0FFM8VTZN	¹«¹²²ÞËù	111.829582	40.516672	200300	471	150123
B0GUHHRT8R	¹«¹²²ÞËù	111.901837	40.896294	200300	471	150102
B0HA6UBNJ0	¹«¹²²ÞËù	111.705946	40.659423	200300	471	150104
B0FFI9RKJB	¹«¹²²ÞËù	111.711729	40.843887	200300	471	150102
B0FFKJVU30	¹«¹²²ÞËù	111.708521	40.843172	200300	471	150102
B0HBLCC362	¹«¹²²ÞËù	111.708982	40.843844	200300	471	150102
B0FFI9RKL6	¹«¹²²ÞËù	111.70943	40.844935	200300	471	150102
B0FFI9RDH5	¹«¹²²ÞËù	111.716669	40.8421	200300	471	150102
B0H14SS8ME	¹«¹²²ÞËù	111.710743	40.838347	200300	471	150102
B0FFL5OJ40	¹«¹²²ÞËù	111.712381	40.845776	200300	471	150102
B0FFL5YHCG	¹«¹²²ÞËù	111.709055	40.845727	200300	471	150102
B0FFKKAGHB	¹«¹²²ÞËù	111.712682	40.839331	200300	471	150102
B0FFL4DO8P	¹«¹²²ÞËù	111.239182	41.237722	200300	471	150125
B01D70PAB9	¹«¹²²ÞËù	111.557451	40.776278	200300	471	150121
B0HGNMK552	¹«¹²²ÞËù	111.830064	40.37167	200300	471	150123
B0FFL4CDY3	¹«¹²²ÞËù	111.832993	40.373262	200300	471	150123
B0G12KJ5P5	¹«¹²²ÞËù	111.830189	40.369971	200300	471	150123
B0FFG90W6N	¹«¹²²ÞËù	111.830927	40.369676	200300	471	150123
B0FFFY8PHO	¹«¹²²ÞËù	111.830521	40.376055	200300	471	150123
B01D703CTC	¹«¹²²ÞËù	111.827826	40.375292	200300	471	150123
B0FFM65PMO	¹«¹²²ÞËù	111.188025	40.24967	200300	471	150122
B0FFL4BK9S	¹«¹²²ÞËù	111.572002	40.792453	200300	471	150121
B0FFKG284H	¹«¹²²ÞËù	111.571831	40.794918	200300	471	150121
B0FFKG2756	¹«¹²²ÞËù	111.568462	40.789021	200300	471	150121
B0FFMAWYRO	¹«¹²²ÞËù	111.567947	40.794598	200300	471	150121
B0G24MC7Q7	¹«¹²²ÞËù	111.63079	40.7721	200300	471	150104
B0FFI8RDMD	¹«¹²²ÞËù	111.591951	40.803118	200300	471	150103
B0FFI8SG18	¹«¹²²ÞËù	111.587333	40.803653	200300	471	150103
B0FFI8SGUM	¹«¹²²ÞËù	111.588682	40.798656	200300	471	150103
B0FFI8RCO7	¹«¹²²ÞËù	111.590108	40.805887	200300	471	150103
B0FFIB16O5	¹«¹²ÉèÊ©	111.591124	40.797115	200000	471	150103
B0FFLHZGDB	¹«¹²²ÞËù	111.632897	40.773595	200300	471	150104
B0FFKBBCYF	¹«¹²ÉèÊ©	111.62909	40.76981	200000	471	150104
B0G3A7GJZW	¹«¹²²ÞËù	112.086254	40.887666	200300	471	150105
B0FFI8RPHL	¹«¹²²ÞËù	111.694193	40.866765	200300	471	150102
B0FFIZHUMV	¹«¹²²ÞËù	111.691761	40.862079	200300	471	150102
B0FFL5ECD7	¹«¹²²ÞËù	111.695833	40.860297	200300	471	150102
B0HDF6ERC1	¹«¹²²ÞËù	111.688602	40.859377	200300	471	150102
B0FFKMH6YO	¹«¹²²ÞËù	111.692253	40.866414	200300	471	150102
B0G1RS1RN3	¹«¹²²ÞËù	112.159519	40.233478	200300	471	150123
B0FFLATSPZ	¹«¹²²ÞËù	111.550816	40.720768	200300	471	150104
B0HA6A7EWS	¹«¹²²ÞËù	111.550482	40.719732	200300	471	150104
B0HGKLJQLS	¹«¹²²ÞËù	111.722381	40.883303	200300	471	150102
B0HAKKFDH8	¹«¹²²ÞËù	111.717377	40.882778	200300	471	150102
B0FFL28GUO	¹«¹²²ÞËù	111.717486	40.884761	200300	471	150102
B0FFKS1S2O	¹«¹²²ÞËù	111.734279	40.840731	200300	471	150102
B0FFGX78L3	¹«¹²²ÞËù	111.235045	40.269048	200300	471	150122
B0FFMH49NX	¹«¹²²ÞËù	111.734596	40.843399	200300	471	150102
B0FFKRWO52	¹«¹²²ÞËù	111.735072	40.838675	200300	471	150102
B0HBLMAQ53	¹«¹²²ÞËù	111.892784	39.638701	200300	471	150124
B01D70P9WC	¹«¹²²ÞËù	111.429864	40.417598	200300	471	150122
B0GKRD9U8D	¹«¹²²ÞËù	111.039153	41.285492	200300	471	150125
B01D70P5QG	¹«¹²²ÞËù	111.638777	40.780205	200300	471	150104
B0G3ORBEM2	¹«¹²²ÞËù	111.644563	40.783883	200300	471	150104
B0FFKPD0GJ	¹«¹²²ÞËù	111.637748	40.784411	200300	471	150104
B0FFL4PVD7	¹«¹²²ÞËù	111.2221	40.201676	200300	471	150122
B0G04H7FTU	¹«¹²²ÞËù	111.221368	40.202051	200300	471	150122
B0FFKZXSW2	¹«¹²²ÞËù	111.221666	40.200794	200300	471	150122
B0FFL8EB8Q	¹«¹²²ÞËù	111.220608	40.202228	200300	471	150122
B0FFKZX13K	¹«¹²²ÞËù	111.221456	40.200127	200300	471	150122
B0FFL5L99M	¹«¹²²ÞËù	111.224284	40.201406	200300	471	150122
B0FFL4ZYLX	¹«¹²²ÞËù	111.22342	40.199083	200300	471	150122
B0FFLASCBD	¹«¹²²ÞËù	111.222238	40.198493	200300	471	150122
B0FFLC17R0	¹«¹²²ÞËù	111.219935	40.198706	200300	471	150122
B0FFL1EYPY	¹«¹²²ÞËù	111.219701	40.197326	200300	471	150122
B0FFKXNHVZ	¹«¹²²ÞËù	111.720089	40.812221	200300	471	150105
B0FFJ01KJF	¹«¹²²ÞËù	111.718745	40.813882	200300	471	150105
B0FFKJ1IQF	¹«¹²²ÞËù	111.72172	40.815487	200300	471	150105
B0FFKJ73J9	¹«¹²²ÞËù	111.726461	40.815768	200300	471	150105
B0H1NC9IY5	¹«¹²²ÞËù	111.726795	40.816145	200300	471	150105
B0HBLCD3EM	¹«¹²²ÞËù	111.824145	40.802231	200300	471	150105
B0FFL51KVR	¹«¹²²ÞËù	111.69691	40.492944	200300	471	150123
B0FFJ1YNTN	¹«¹²²ÞËù	111.655911	40.882738	200300	471	150102
B0H1B5UCYR	¹«¹²²ÞËù	111.653432	40.88483	200300	471	150102
B01D70RAUZ	¹«¹²²ÞËù	111.64128	40.549463	200300	471	150121
B0FFI8OZZW	¹«¹²²ÞËù	111.606059	40.8395	200300	471	150103
B0G2KHSH7Z	¹«¹²²ÞËù	111.148079	40.711999	200300	471	150121
B01D70P95G	¹«¹²²ÞËù	111.147703	40.715024	200300	471	150121
B01D70P9P0	¹«¹²²ÞËù	111.155493	40.716769	200300	471	150121
B0FFHLSFWM	¹«¹²²ÞËù	111.8167	40.702139	200300	471	150105
B0HABAQN6R	¹«¹²²ÞËù	111.673335	40.701677	200300	471	150104
B0HDCXNT7S	¹«¹²²ÞËù	111.673416	40.704479	200300	471	150104
B0FFL6PCP5	¹«¹²²ÞËù	111.781271	40.802383	200300	471	150105
B01D703A21	¹«¹²²ÞËù	111.669947	40.870365	200300	471	150102
B0FFI8R2FU	¹«¹²²ÞËù	111.67516	40.870725	200300	471	150102
B01D703DKX	¹«¹²²ÞËù	111.67499	40.871646	200300	471	150102
B0FFL51C1T	¹«¹²²ÞËù	111.921925	39.913702	200300	471	150124
B0HBTL3RFG	¹«¹²²ÞËù	111.462938	39.700086	200300	471	150124
B0FFL2WARK	¹«¹²²ÞËù	111.582998	40.518654	200300	471	150123
B0G0GRK6T8	¹«¹²²ÞËù	111.623688	40.853085	200300	471	150103
B0H1MZZ5ON	¹«¹²²ÞËù	111.623686	40.853087	200300	471	150103
B0FFL2U19Z	¹«¹²ÉèÊ©	111.913282	40.798314	200000	471	150105
B0FFI9K3GX	¹«¹²²ÞËù	111.74747	40.799634	200300	471	150105
B0FFM4KD7W	¹«¹²²ÞËù	111.753627	40.80654	200300	471	150105
B0FFI9KEMV	¹«¹²²ÞËù	111.750958	40.796862	200300	471	150105
B0FFL1FYHQ	¹«¹²²ÞËù	111.754796	40.806334	200300	471	150105
B0G24BBIEA	¹«¹²²ÞËù	111.690925	40.742207	200300	471	150104
B0HDT4JSSM	¹«¹²²ÞËù	111.620301	40.853802	200300	471	150103
B0H6ORTMJG	¹«¹²²ÞËù	111.600844	40.874864	200300	471	150103
B0HA65CNW8	¹«¹²²ÞËù	111.606191	40.871807	200300	471	150103
B0FFI8MQA6	¹«¹²²ÞËù	111.618563	40.847678	200300	471	150103
B0HG04UYTX	¹«¹²²ÞËù	111.602845	40.871609	200300	471	150103
B0FFI94GDT	¹«¹²²ÞËù	111.1329	40.728212	200300	471	150121
B0H6Z7TV35	¹«¹²²ÞËù	111.737599	40.907417	200300	471	150102
B0HG0AVV7Z	¹«¹²²ÞËù	111.680158	40.711265	200300	471	150104
B0FFL03BFP	¹«¹²²ÞËù	111.682273	40.714164	200300	471	150104
B0HAKNGGFN	¹«¹²²ÞËù	111.682778	40.708455	200300	471	150104
B0FFM40XME	¹«¹²²ÞËù	111.72942	40.764098	200300	471	150105
B0FFG83148	¹«¹²²ÞËù	111.452868	41.077886	200300	471	150125
B0FFHLSSSC	¹«¹²²ÞËù	111.439735	41.103449	200300	471	150125
B01D7039KH	¹«¹²²ÞËù	111.443373	41.099965	200300	471	150125
B01D70RA0G	¹«¹²²ÞËù	111.442053	41.10542	200300	471	150125
B01D7039PI	¹«¹²²ÞËù	111.446852	41.098927	200300	471	150125
B01D70P989	¹«¹²²ÞËù	111.442295	41.097314	200300	471	150125
B0FFL130OX	¹«¹²²ÞËù	111.807882	40.917073	200300	471	150102
B0G0DS8H0W	¹«¹²²ÞËù	111.671619	40.811739	200300	471	150103
B0FFI98ALE	¹«¹²²ÞËù	111.672855	40.812006	200300	471	150105
B0H1NS84CF	¹«¹²²ÞËù	111.672888	40.812039	200300	471	150105
B0FFHMSPOM	¹«¹²²ÞËù	111.669754	40.811244	200300	471	150103
B01D70PECW	¹«¹²²ÞËù	111.673731	40.810685	200300	471	150105
B0FFKQBE6C	¹«¹²²ÞËù	111.669421	40.81041	200300	471	150103
B0FFIZJRKH	¹«¹²²ÞËù	111.674891	40.810528	200300	471	150105
B0G0KHT7GK	¹«¹²²ÞËù	111.669828	40.809461	200300	471	150103
B0GRMZX4FD	¹«¹²²ÞËù	111.668688	40.813452	200300	471	150103
B0FFICF9XF	¹«¹²²ÞËù	111.672806	40.81501	200300	471	150102
B0FFMB6EBA	¹«¹²²ÞËù	111.192323	40.732862	200300	471	150121
B0GKBNDY28	¹«¹²²ÞËù	111.188188	40.731301	200300	471	150121
B01D702SYM	¹«¹²²ÞËù	111.67579	40.815653	200300	471	150102
B0FFI9NF5N	¹«¹²²ÞËù	111.669555	40.808904	200300	471	150103
B0FFIGLG6O	¹«¹²²ÞËù	111.676158	40.813391	200300	471	150102
B0FFL2C0IB	¹«¹²²ÞËù	111.67456	40.808749	200300	471	150105
B0H1KZ1IZS	¹«¹²²ÞËù	111.674824	40.808781	200300	471	150105
B0FFJ01MHI	¹«¹²²ÞËù	111.676216	40.808989	200300	471	150105
B0FFLENU8T	¹«¹²²ÞËù	111.667135	40.815004	200300	471	150103
B0FFHW7RO7	ÄÐÏ´ÊÖ¼ä	111.670423	40.814088	200301	471	150103
B0FFHW7ROV	ÄÐÏ´ÊÖ¼ä	111.669296	40.8152	200301	471	150103
B0FFHW7RNZ	Å®Ï´ÊÖ¼ä	111.670443	40.814136	200302	471	150103
B0FFHW7RNM	Å®Ï´ÊÖ¼ä	111.669008	40.814326	200302	471	150103
B0FFHW7ROM	Å®Ï´ÊÖ¼ä	111.669252	40.815208	200302	471	150103
B0FFHW7RP1	ÄÐÏ´ÊÖ¼ä	111.670274	40.815583	200301	471	150103
B0FFHW7ROU	Å®Ï´ÊÖ¼ä	111.670434	40.814126	200302	471	150103
B0FFHW7RO9	ÄÐÏ´ÊÖ¼ä	111.670423	40.814089	200301	471	150103
B0FFHW7ROY	Å®Ï´ÊÖ¼ä	111.670806	40.814951	200302	471	150103
B0FFHW7RO6	ÄÐÏ´ÊÖ¼ä	111.670759	40.814959	200301	471	150103
B0FFHW7RO0	Å®Ï´ÊÖ¼ä	111.669679	40.815541	200302	471	150103
B0FFHW7ROT	ÄÐÏ´ÊÖ¼ä	111.669247	40.815243	200301	471	150103
B0FFHW7ROW	Å®Ï´ÊÖ¼ä	111.670087	40.815614	200302	471	150103
B0FFHW7RNP	ÄÐÏ´ÊÖ¼ä	111.669006	40.81433	200301	471	150103
B0FFHW7RNK	ÄÐÏ´ÊÖ¼ä	111.669006	40.814329	200301	471	150103
B0FFHW7RNQ	Å®Ï´ÊÖ¼ä	111.669021	40.814374	200302	471	150103
B0FFHW7RO3	ÄÐÏ´ÊÖ¼ä	111.669651	40.815505	200301	471	150103
B0FFHW7RNX	Å®Ï´ÊÖ¼ä	111.669679	40.815542	200302	471	150103
B0FFHW7RP0	ÄÐÏ´ÊÖ¼ä	111.670824	40.81501	200301	471	150103
B0FFHW7RNN	ÄÐÏ´ÊÖ¼ä	111.669654	40.815509	200301	471	150103
B0FFHW7RO2	Å®Ï´ÊÖ¼ä	111.669666	40.815523	200302	471	150103
B0FFHW7RO8	Å®Ï´ÊÖ¼ä	111.670603	40.815389	200302	471	150103
B0FFHW7RNT	ÄÐÏ´ÊÖ¼ä	111.670604	40.815349	200301	471	150103
B0FFHW7RO4	Å®Ï´ÊÖ¼ä	111.670602	40.815387	200302	471	150103
B0FFHW7ROZ	ÄÐÏ´ÊÖ¼ä	111.670603	40.815365	200301	471	150103
B0FFHW7RO1	ÄÐÏ´ÊÖ¼ä	111.670608	40.815348	200301	471	150103
B0FFKW79ZB	¹«¹²²ÞËù	111.848835	40.826844	200300	471	150105
B0HGUSFO3L	¹«¹²²ÞËù	111.604214	40.857273	200300	471	150103
B0HABDQ111	¹«¹²²ÞËù	111.622595	40.646526	200300	471	150104
B0FFL2YI3O	¹«¹²²ÞËù	111.870149	40.927552	200300	471	150102
B01D70P9WE	¹«¹²²ÞËù	111.750119	40.72559	200300	471	150105
B0FFM8XROI	¹«¹²²ÞËù	111.68977	40.873997	200300	471	150102
B01D70RBMQ	¹«¹²²ÞËù	111.69667	40.869642	200300	471	150102
B0FFMEZSGH	¹«¹²²ÞËù	111.69677	40.870496	200300	471	150102
B0FFI8RMFW	¹«¹²²ÞËù	111.687026	40.868873	200300	471	150102
B0FFKHE175	¹«¹²ÉèÊ©	111.688995	40.873369	200000	471	150102
B0FFI9C9HC	¹«¹²²ÞËù	111.700409	40.781331	200300	471	150105
B0FFI9C52F	¹«¹²²ÞËù	111.697498	40.780646	200300	471	150105
B0FFL1QXAK	¹«¹²²ÞËù	111.697485	40.780579	200300	471	150105
B0FFMGP06D	¹«¹²²ÞËù	111.699124	40.784704	200300	471	150105
B0FFM37M5Y	¹«¹²²ÞËù	111.703185	40.792062	200300	471	150105
B0FFL1D2WG	¹«¹²²ÞËù	111.700505	40.791618	200300	471	150105
B0G2C58CDV	¹«¹²²ÞËù	111.702952	40.792828	200300	471	150105
B0FFI9NMJE	¹«¹²²ÞËù	111.70368	40.793353	200300	471	150105
B01D702JAP	¹«¹²²ÞËù	111.70175	40.789418	200300	471	150105
B0FFL1M6QM	¹«¹²²ÞËù	111.705171	40.790269	200300	471	150105
B0FFKVY9G6	¹«¹²²ÞËù	111.700624	40.794881	200300	471	150105
B0FFI9C8O3	¹«¹²²ÞËù	111.701233	40.787996	200300	471	150105
B0FFI9C71U	¹«¹²²ÞËù	111.705847	40.789179	200300	471	150105
B0FFKIS4SK	¹«¹²ÉèÊ©	111.701144	40.787973	200000	471	150105
B0FFMFCWEK	¹«¹²²ÞËù	111.989451	40.915464	200300	471	150102
B0GKH15DSA	¹«¹²²ÞËù	111.440704	41.11369	200300	471	150125
B01D70P98F	¹«¹²²ÞËù	111.443124	41.116363	200300	471	150125
B0FFL1SY2P	¹«¹²²ÞËù	111.644266	40.831301	200300	471	150103
B0FFI8Q34M	¹«¹²²ÞËù	111.638221	40.833145	200300	471	150103
B0FFI8OZVC	¹«¹²²ÞËù	111.642017	40.828735	200300	471	150103
B0H1BU6OUO	¹«¹²²ÞËù	111.642017	40.828735	200300	471	150103
B01D70RBOG	¹«¹²²ÞËù	111.643623	40.835728	200300	471	150103
B0FFI8P0AX	¹«¹²²ÞËù	111.640026	40.834968	200300	471	150103
B01D702RSD	¹«ÓÃµç»°	111.641765	40.82835	200200	471	150103
B0H1B5TBB2	¹«¹²²ÞËù	111.643623	40.835728	200300	471	150103
B0FFL66U9R	¹«¹²²ÞËù	111.627175	40.838426	200300	471	150103
B0FFL6OTAX	¹«¹²²ÞËù	111.905097	40.933273	200300	471	150102
B0HG7BK5C4	¹«¹²²ÞËù	111.621545	40.864661	200300	471	150103
B01D70PAN3	¹«¹²²ÞËù	111.621248	40.865852	200300	471	150103
B0FFFSF7K2	¹«¹²²ÞËù	111.21103	40.277294	200300	471	150122
B0FFLHRFQR	¹«¹²²ÞËù	111.558525	40.801785	200300	471	150103
B0H61BLMOM	¹«¹²²ÞËù	111.566539	40.804722	200300	471	150103
B0FFKZVXOE	¹«¹²²ÞËù	111.562082	40.797165	200300	471	150121
B0FFKG31BD	¹«¹²²ÞËù	111.556948	40.798082	200300	471	150121
B0G0V4HRDY	¹«¹²²ÞËù	111.573433	40.799866	200300	471	150121
B0FFI8VCDB	¹«¹²²ÞËù	111.57398	40.805198	200300	471	150121
B0FFL2JDZX	¹«¹²²ÞËù	111.571918	40.805651	200300	471	150121
B0G0V4IZIC	¹«¹²²ÞËù	111.570218	40.796824	200300	471	150121
B0FFL17YAA	¹«¹²²ÞËù	111.567062	40.797575	200300	471	150121
B0FFKZW0ZJ	¹«¹²²ÞËù	111.72727	41.290194	200300	471	150125
B0FFL6PA4Q	¹«¹²²ÞËù	111.701679	39.912196	200300	471	150124
B0HGNPJ98X	¹«¹²²ÞËù	111.613954	40.023724	200300	471	150124
B0HBLHAG3Y	¹«¹²²ÞËù	111.559572	40.712391	200300	471	150104
B0G3XCE24W	¹«¹²²ÞËù	111.566751	40.712382	200300	471	150104
B0HGVAMHQX	¹«¹²²ÞËù	111.75065	40.89758	200300	471	150102
B0FFKYJM49	¹«¹²²ÞËù	111.83151	40.38951	200300	471	150123
B0FFL0FLMT	¹«¹²²ÞËù	111.831869	40.395127	200300	471	150123
B0G3XHEUX7	¹«¹²²ÞËù	111.694369	40.772679	200300	471	150105
B0FFKXS27E	¹«¹²²ÞËù	111.687905	40.774195	200300	471	150104
B0G2P4I8DD	¹«¹²²ÞËù	111.791419	40.751655	200300	471	150105
B0GK0A9Z0P	¹«¹²²ÞËù	111.688603	40.698534	200300	471	150104
B0FFGNNB3T	¹«¹²²ÞËù	111.775929	40.494247	200300	471	150123
B0GUSRQTOK	¹«¹²²ÞËù	112.092565	40.43209	200300	471	150123
B01D703BSG	¹«¹²²ÞËù	111.814498	40.913023	200300	471	150102
B0FFL3CN2L	¹«¹²²ÞËù	111.809997	40.911754	200300	471	150102
B0FFMDR1OF	¹«¹²²ÞËù	111.809905	40.9129	200300	471	150102
B0FFKZK4RA	¹«¹²²ÞËù	111.810935	40.914068	200300	471	150102
B0FFL54NNX	¹«¹²²ÞËù	111.680347	39.906511	200300	471	150124
B0FFIVEJD2	¹«¹²ÉèÊ©	111.736416	40.870243	200000	471	150102
B0HUMZT3SO	¹«¹²²ÞËù	111.732987	40.819893	200300	471	150105
B0FFI9NLXI	¹«¹²²ÞËù	111.733149	40.81994	200300	471	150105
B0FFI9JLKX	¹«¹²²ÞËù	111.732867	40.824714	200300	471	150105
B0FFM9FZDZ	¹«¹²²ÞËù	111.727272	40.81864	200300	471	150105
B0FFLA9F34	¹«¹²²ÞËù	111.310527	40.165754	200300	471	150122
B0FFGXKWBA	¹«¹²²ÞËù	111.006463	40.694388	200300	471	150121
B0H63D8ISG	¹«¹²²ÞËù	111.343984	40.304753	200300	471	150122
B01D70P9MC	¹«¹²²ÞËù	111.787419	40.367736	200300	471	150123
B0G3X5EVFN	¹«¹²²ÞËù	111.826367	40.885109	200300	471	150105
B0G09NL4RO	¹«¹²²ÞËù	111.784322	40.870213	200300	471	150102
B0G12KIXXO	¹«¹²²ÞËù	111.785883	40.876134	200300	471	150102
B0FFL2OOYI	¹«¹²²ÞËù	111.786528	40.867117	200300	471	150102
B0GK7R2GYN	¹«¹²²ÞËù	111.613138	41.171379	200300	471	150125
B0GK1CZAP5	¹«¹²²ÞËù	111.378423	39.781686	200300	471	150124
B01D70PAMA	¹«¹²²ÞËù	111.200568	40.270642	200300	471	150122
B0FFKWX4LR	¹«¹²²ÞËù	111.199082	40.274283	200300	471	150122
B0HDJSV3PY	¹«¹²²ÞËù	111.199082	40.274283	200300	471	150122
B0FFKMEQ6L	¹«¹²²ÞËù	111.631156	40.833917	200300	471	150103
B0H1NS9HG8	¹«¹²²ÞËù	111.630866	40.834132	200300	471	150103
B0HA6A986G	¹«¹²²ÞËù	110.96334	41.112642	200300	471	150125
B0HG3OFRFA	¹«¹²²ÞËù	111.627933	40.835314	200300	471	150103
B0FFIQ0NM8	¹«¹²²ÞËù	111.668317	40.833179	200300	471	150102
B0FFJPTV7S	¹«¹²²ÞËù	111.675378	40.83084	200300	471	150102
B0FFKGQNCC	¹«¹²²ÞËù	111.674757	40.833962	200300	471	150102
B0FFKG8VSV	¹«¹²²ÞËù	111.669512	40.829285	200300	471	150102
B0FFKHDFJQ	¹«¹²²ÞËù	111.673042	40.835229	200300	471	150102
B0FFKH6N9O	¹«¹²²ÞËù	111.675988	40.829895	200300	471	150102
B01D702PX6	¹«¹²²ÞËù	111.668387	40.833989	200300	471	150102
B0FFGS6MWZ	¹«¹²²ÞËù	111.670215	40.827337	200300	471	150102
B0FFJ02JO0	¹«¹²²ÞËù	111.674727	40.827092	200300	471	150102
B0GK1L26TQ	¹«¹²²ÞËù	111.381799	39.718279	200300	471	150124
B0FFLG4JX7	¹«¹²²ÞËù	111.671377	40.762567	200300	471	150104
B0FFL4CTTP	¹«¹²²ÞËù	111.671844	40.759378	200300	471	150104
B0FFL3M0HM	¹«¹²²ÞËù	111.671913	40.764959	200300	471	150104
B0FFLEXMSC	¹«¹²²ÞËù	111.670396	40.766175	200300	471	150104
B0FFJ1G0R3	¹«¹²²ÞËù	111.669936	40.76653	200300	471	150104
B0FFHLSSRU	¹«¹²²ÞËù	111.449143	41.1167	200300	471	150125
B01D7038V3	¹«¹²²ÞËù	111.89491	40.621104	200300	471	150123
B0FFHLSSIZ	¹«¹²²ÞËù	111.744275	40.697909	200300	471	150105
B01D70OZL5	¹«¹²²ÞËù	111.745598	40.69857	200300	471	150105
B01D70OZL6	¹«¹²²ÞËù	111.745462	40.697415	200300	471	150105
B0FFI8OCM5	¹«¹²²ÞËù	111.620043	40.819063	200300	471	150103
B0FFL4H1ZV	¹«¹²²ÞËù	111.617707	40.824744	200300	471	150103
B0FFJ05RUM	¹«¹²²ÞËù	111.626802	40.818532	200300	471	150103
B0FFKVKLJB	¹«¹²²ÞËù	111.682122	40.852475	200300	471	150102
B0FFL05P6S	¹«¹²²ÞËù	111.684407	40.851919	200300	471	150102
B0FFJ016FK	¹«¹²²ÞËù	111.678508	40.853765	200300	471	150102
B0G257W5KH	¹«¹²²ÞËù	111.678598	40.849278	200300	471	150102
B0FFLNMUYS	¹«¹²²ÞËù	111.682161	40.856117	200300	471	150102
B0HDLYVZVP	¹«¹²²ÞËù	111.666151	40.692717	200300	471	150104
B0FFIZYIKJ	¹«¹²²ÞËù	111.825086	40.402034	200300	471	150123
B0FFIIU1H4	¹«¹²²ÞËù	111.823761	40.397306	200300	471	150123
B0FFI9JY8T	¹«¹²²ÞËù	111.656498	40.783201	200300	471	150104
B01D70P6P7	¹«¹²²ÞËù	111.650392	40.785488	200300	471	150104
B0FFI9JKQ9	¹«¹²²ÞËù	111.650964	40.777519	200300	471	150104
B0FFG2TO1I	¹«¹²²ÞËù	111.650283	40.785997	200300	471	150104
[truncated: 154 more rows]
