# Supplementary material for: Design of Urban resilience model in emergency situations
Source: PLoS One. 2026 Jun 9;21(6):e0347588. doi: 10.1371/journal.pone.0347588 (PMC13249160; doi:10.1371/journal.pone.0347588)
Supplement: S1 File — (ZIP) [file pone.0347588.s001.zip › dataset/Appendix 4/Retail service data.csv]

id	type	lon_gcj02	lat_gcj02	typecode	citycode	adcode
B0FFG0174Q	×¨Óªµê|Æû³µ·þÎñ	111.68422	39.905394	061200|010000	471	150124
B0FFLAZLEN	³¬ÊÐ	111.448407	39.64658	60400	471	150124
B0HDDA8X5P	³¬ÊÐ	111.448445	39.646467	60400	471	150124
B0G31797WP	±ãÃñÉÌµê/±ãÀûµê	111.44463	39.643551	60200	471	150124
B0G1P6FKOJ	¹ºÎïÏà¹Ø³¡Ëù	111.912099	40.82467	60000	471	150105
B0GKJHYZ2T	¹ºÎïÏà¹Ø³¡Ëù	111.912947	40.824641	60000	471	150105
B0G3OAAMLV	×¨Óªµê	111.445283	39.643304	61200	471	150124
B0G3TAPIDV	³¬ÊÐ	111.624435	40.568969	60400	471	150121
B0GRHYPUOZ	±ãÃñÉÌµê/±ãÀûµê	111.61976	40.568053	60200	471	150121
B0G1PPI3RP	±ãÃñÉÌµê/±ãÀûµê	111.327854	40.499576	60200	471	150122
B0GUJCS3LM	×ÔÐÐ³µ×¨Âôµê	111.659232	40.740116	61208	471	150104
B0GR6BXKNT	³¬ÊÐ	111.66478	40.742894	60400	471	150104
B0FFM88P9B	¹ºÎïÏà¹Ø³¡Ëù	111.658915	40.739726	60000	471	150104
B0FFL0OHPM	±ãÃñÉÌµê/±ãÀûµê	111.659681	40.742112	60200	471	150104
B0FFKUV06O	¹ûÆ·ÊÐ³¡	111.658106	40.738625	60704	471	150104
B0G2O6DE1U	¹ûÆ·ÊÐ³¡	111.658764	40.73824	60704	471	150104
B0FFMFE8IX	½¨²ÄÎå½ðÊÐ³¡	111.659221	40.739898	60603	471	150104
B0FFMDVVFL	¹ûÆ·ÊÐ³¡	111.65887	40.739582	60704	471	150104
B0FFMAK2BU	×¨Óªµê	111.658294	40.738413	61200	471	150104
B0FFKNM412	³¬ÊÐ	111.658992	40.738872	60400	471	150104
B0G1ZX65UM	×¨Óªµê	111.658582	40.738681	61200	471	150104
B0FFKNM3X9	½¨²ÄÎå½ðÊÐ³¡	111.659105	40.739186	60603	471	150104
B0FFKNGG92	½¨²ÄÎå½ðÊÐ³¡	111.659083	40.739122	60603	471	150104
B0FFI5LAX8	ÑÌ¾Æ×¨Âôµê	111.658938	40.738724	61210	471	150104
B0FFMH8QAC	½¨²ÄÎå½ðÊÐ³¡	111.664754	40.745185	60603	471	150104
B0FFMAESQ4	ÆäËü¸öÈËÓÃÆ·µê	111.659077	40.740246	61400	471	150104
B0FFM702O3	×ÔÐÐ³µ×¨Âôµê	111.664761	40.744008	61208	471	150104
B0G3X7F4CQ	¹ºÎïÏà¹Ø³¡Ëù	111.659229	40.741138	60000	471	150104
B0GUXOBJDO	¹ºÎïÏà¹Ø³¡Ëù	111.659228	40.741139	60000	471	150104
B0GUS6K0IP	×¨Óªµê	111.664697	40.742464	61200	471	150104
B0HAVA7UPN	ÑÌ¾Æ×¨Âôµê	111.659364	40.740519	61210	471	150104
B0GU71NUX8	ÑÌ¾Æ×¨Âôµê	111.659282	40.740298	61210	471	150104
B0G25YS68W	ÑÌ¾Æ×¨Âôµê	111.392822	40.541162	61210	471	150122
B0G04S6FFH	¹ºÎïÏà¹Ø³¡Ëù	111.873116	40.636841	60000	471	150123
B0FFLC60Y5	±ãÃñÉÌµê/±ãÀûµê	111.874447	40.637273	60200	471	150123
B0FFH998TQ	¹ºÎïÏà¹Ø³¡Ëù	111.873154	40.646226	60000	471	150123
B0FFFY2320	¼Ò¾Ó½¨²ÄÊÐ³¡|²ÍÒû·þÎñ	111.462727	41.092055	060600|050700	471	150125
B0FFL9QX6I	×¨Óªµê	111.798906	40.865176	61200	471	150102
B0GDL7IY79	Êß²ËÊÐ³¡	111.805872	40.866364	60705	471	150105
B0G0P7FAE3	±ãÃñÉÌµê/±ãÀûµê	111.799036	40.865013	60200	471	150102
B0G33SVRFJ	Êß²ËÊÐ³¡	111.806152	40.866161	60705	471	150105
B0G33UY3FQ	Å©¸±²úÆ·ÊÐ³¡	111.80579	40.866495	60703	471	150105
B0GDL7K7AR	Êß²ËÊÐ³¡	111.805682	40.866114	60705	471	150105
B0FFL7IM2P	ÑÌ¾Æ×¨Âôµê	111.805679	40.866378	61210	471	150105
B0FFKPCSJ5	±ãÃñÉÌµê/±ãÀûµê	111.805294	40.866342	60200	471	150105
B0FFMHUAIT	³¬ÊÐ	111.805502	40.8665	60400	471	150105
B0GDS1T13Q	½¨²ÄÎå½ðÊÐ³¡	111.805781	40.866413	60603	471	150105
B0G39NL991	±ãÃñÉÌµê/±ãÀûµê	111.806387	40.86643	60200	471	150105
B0FFKWKB6H	½¨²ÄÎå½ðÊÐ³¡	111.806221	40.866322	60603	471	150105
B0HRJPMECT	¹ºÎïÏà¹Ø³¡Ëù	111.313067	40.355113	60000	471	150122
B0FFI1R61S	ÆäËü¸öÈËÓÃÆ·µê	111.313087	40.355335	61400	471	150122
B0FFKOY5NO	×ÔÐÐ³µ×¨Âôµê	111.90252	40.848531	61208	471	150105
B0HA9XCCDN	×ÔÐÐ³µ×¨Âôµê	111.90252	40.848531	61208	471	150105
B0G0FLAN57	¹ºÎïÏà¹Ø³¡Ëù	111.902984	40.848456	60000	471	150105
B0HGN1QKZJ	×¨Óªµê	111.903128	40.848461	61200	471	150105
B0FFLCOHEG	·þ×°Ð¬Ã±Æ¤¾ßµê	111.902094	40.848226	61100	471	150105
B0FFH1KUW8	×¨Óªµê	111.90138	40.848057	61200	471	150105
B0FFLMSH7K	Ð¡ÉÌÆ·ÊÐ³¡	111.903115	40.848309	60701	471	150105
B0G06GOFOD	·þ×°Ð¬Ã±Æ¤¾ßµê	111.9022	40.848509	61100	471	150105
B0G07403H7	Å©¸±²úÆ·ÊÐ³¡	111.898671	40.848213	60703	471	150105
B0G2YPPO20	¹ºÎïÏà¹Ø³¡Ëù	111.900725	40.848035	60000	471	150105
B0FFKPI39P	¹ºÎïÏà¹Ø³¡Ëù	111.902049	40.848226	60000	471	150105
B0G3LBE2DY	·þ×°Ð¬Ã±Æ¤¾ßµê	111.905701	40.848581	61100	471	150105
B0G1ZO5A94	·þ×°Ð¬Ã±Æ¤¾ßµê	111.898554	40.848179	61100	471	150105
B0FFKHTNL4	¹ºÎïÏà¹Ø³¡Ëù	111.591817	40.791481	60000	471	150103
B0FFKFRWON	ÊÖ»úÏúÊÛ	111.592666	40.790548	60305	471	150103
B0FFKKZ4FM	¶ùÍ¯ÓÃÆ·µê	111.592565	40.790431	61207	471	150103
B0FFI2GF7F	ÑÌ¾Æ×¨Âôµê	111.592001	40.7904	61210	471	150103
B0FFHKLR9X	ÑÌ¾Æ×¨Âôµê	111.592654	40.790547	61210	471	150103
B0FFI8RTB2	ÑÌ¾Æ×¨Âôµê	111.593	40.790563	61210	471	150103
B0FFI8RSPU	¹ºÎïÏà¹Ø³¡Ëù	111.592062	40.790404	60000	471	150103
B0FFHIR0RI	¹ºÎïÏà¹Ø³¡Ëù	111.591948	40.790398	60000	471	150103
B0FFI8RPV9	¹ºÎïÏà¹Ø³¡Ëù	111.592118	40.790406	60000	471	150103
B0FFM85QB0	¹ºÎïÏà¹Ø³¡Ëù	111.595029	40.789924	60000	471	150104
B0GU7RGZF6	³¬ÊÐ	111.591766	40.790593	60400	471	150103
B0GRSHBQBP	±ãÃñÉÌµê/±ãÀûµê	111.591871	40.790394	60200	471	150103
B0FFI2F9OQ	±ãÃñÉÌµê/±ãÀûµê	111.592786	40.790553	60200	471	150103
B0FFI8RS3J	ÊÖ»úÏúÊÛ	111.595459	40.790585	60305	471	150103
B0FFI8SLVM	½¨²ÄÎå½ðÊÐ³¡	111.591687	40.790385	60603	471	150103
B0FFI26C7G	±ãÃñÉÌµê/±ãÀûµê	111.592201	40.79041	60200	471	150103
B0FFI6Z5VK	±ãÃñÉÌµê/±ãÀûµê	111.592644	40.790438	60200	471	150103
B0FFKL7W79	½¨²ÄÎå½ðÊÐ³¡	111.591629	40.790381	60603	471	150103
B0FFKHJRZR	¹ºÎïÏà¹Ø³¡Ëù	111.595242	40.790192	60000	471	150104
B0FFGSTX7Y	¼Òµçµç×ÓÂô³¡	111.58857	40.793479	60300	471	150103
B0GRA53MFL	¹ºÎïÏà¹Ø³¡Ëù	111.595238	40.790097	60000	471	150104
B0FFLDLL68	×¨Óªµê	111.595318	40.790043	61200	471	150104
B0G24RE3WW	Å©¸±²úÆ·ÊÐ³¡	111.59563	40.790602	60703	471	150103
B0FFGBNJNB	ÑÌ¾Æ×¨Âôµê|¹ºÎï·þÎñ	111.595957	40.790698	061210|060200	471	150103
B0G2BU9B0U	¹ºÎïÏà¹Ø³¡Ëù	111.596393	40.790732	60000	471	150103
B0FFHS2Y4T	±ãÃñÉÌµê/±ãÀûµê	111.592296	40.794564	60200	471	150103
B0FFL95LIF	Å©¸±²úÆ·ÊÐ³¡	111.596869	40.791619	60703	471	150103
B0FFKUV0NH	³¬ÊÐ	111.596588	40.792731	60400	471	150103
B0FFHS44D1	±ãÃñÉÌµê/±ãÀûµê	111.596382	40.790197	60200	471	150104
B0FFKL5GI0	ÆäËü¸öÈËÓÃÆ·µê	111.596479	40.790739	61400	471	150103
B0FFHREJ5Z	·þ×°Ð¬Ã±Æ¤¾ßµê	111.897836	40.847967	61100	471	150105
B0G2OAFO7H	¹ºÎïÏà¹Ø³¡Ëù	111.897414	40.848216	60000	471	150105
B0FFLJ3RC1	½¨²ÄÎå½ðÊÐ³¡	111.899596	40.848323	60603	471	150105
B0GKH739BH	½¨²ÄÎå½ðÊÐ³¡	111.904243	40.848343	60603	471	150105
B0H6G6UBZU	½¨²ÄÎå½ðÊÐ³¡	111.904333	40.848355	60603	471	150105
B0FFL2DYBK	±ãÃñÉÌµê/±ãÀûµê	111.899399	40.84805	60200	471	150105
B01D7039ZN	×ÔÐÐ³µ×¨Âôµê|Ä¦ÍÐ³µ·þÎñ	111.200226	40.275587	061208|040000	471	150122
B0FFKOVC5X	Å©¸±²úÆ·ÊÐ³¡	111.898392	40.848021	60703	471	150105
B0G21HAIYK	Å©¸±²úÆ·ÊÐ³¡	111.897898	40.848144	60703	471	150105
B0FFHR8QGE	·þ×°Ð¬Ã±Æ¤¾ßµê	111.897746	40.848163	61100	471	150105
B0H6PHPSH4	¹ºÎïÏà¹Ø³¡Ëù	111.898204	40.848007	60000	471	150105
B0HB3LB0CJ	½¨²ÄÎå½ðÊÐ³¡	111.902526	40.848252	60603	471	150105
B0G3Z7S99A	¼Ò¾Ó½¨²ÄÊÐ³¡	111.902111	40.848246	60600	471	150105
B0FFKPI4SG	±ãÃñÉÌµê/±ãÀûµê	111.89974	40.848132	60200	471	150105
B0FFKYB1JC	×¨Óªµê	111.904441	40.848553	61200	471	150105
B0FFKWV0N0	Å©¸±²úÆ·ÊÐ³¡	111.899012	40.848056	60703	471	150105
B0FFKRFDW0	³¬ÊÐ	111.905629	40.848588	60400	471	150105
B0G3JS57CY	½¨²ÄÎå½ðÊÐ³¡	111.901267	40.848054	60603	471	150105
B0G04P6IE6	¹ûÆ·ÊÐ³¡	111.896417	40.847725	60704	471	150105
B0G1P6FL6R	²¼ÒÕÊÐ³¡	111.899542	40.848078	60605	471	150105
B0G33SW964	½¨²ÄÎå½ðÊÐ³¡	111.898797	40.848015	60603	471	150105
B0FFJIGRH8	³¬ÊÐ	111.897207	40.847787	60400	471	150105
B0FFKPLYTK	¹ºÎïÏà¹Ø³¡Ëù	111.8984	40.84819	60000	471	150105
B0HA7ZXKLA	½¨²ÄÎå½ðÊÐ³¡	111.905433	40.848358	60603	471	150105
B0G1SK79IF	×¨Óªµê	111.216842	40.299546	61200	471	150122
B0G2T180O7	±ãÃñÉÌµê/±ãÀûµê	111.22237	40.300774	60200	471	150122
B0G3ZRU9DO	×¨Óªµê	111.216211	40.297851	61200	471	150122
B0G21H8UAG	ÑÌ¾Æ×¨Âôµê	111.545302	40.713267	61210	471	150104
B0FFJ3GSX2	×ÔÐÐ³µ×¨Âôµê	111.542198	40.707174	61208	471	150104
B0G17CXMHW	ÑÌ¾Æ×¨Âôµê	111.543229	40.708596	61210	471	150104
B0G3F7M6MN	¼Ò¾Ó½¨²ÄÊÐ³¡|Éú»î·þÎñ	111.542461	40.707598	060600|070000	471	150104
B0FFMGEFBI	½¨²ÄÎå½ðÊÐ³¡	111.543408	40.708993	60603	471	150104
B0FFI6MB5V	±ãÃñÉÌµê/±ãÀûµê	111.545038	40.712571	60200	471	150104
B0G3JU87Q1	×ÔÐÐ³µ×¨Âôµê	111.542153	40.706914	61208	471	150104
B0FFFS7KO7	±ãÃñÉÌµê/±ãÀûµê	111.54245	40.707556	60200	471	150104
B0HD1B305S	¹ºÎïÏà¹Ø³¡Ëù	111.752775	40.762803	60000	471	150105
B0H6LYCJZV	±ãÃñÉÌµê/±ãÀûµê	111.7519	40.762685	60200	471	150105
B0G221Y3BJ	½¨²ÄÎå½ðÊÐ³¡	111.750766	40.762365	60603	471	150105
B0FFL898PZ	×¨Óªµê|¹«Ë¾ÆóÒµ	111.758344	40.885023	061200|170200	471	150102
B0G1GSO3H4	»¨»ÜÊÐ³¡	111.78172	40.802895	60501	471	150105
B0HR6C8GRP	³èÎïÓÃÆ·µê	111.781218	40.802755	61211	471	150105
B0G1X1H2M9	Å©¸±²úÆ·ÊÐ³¡	111.781689	40.80289	60703	471	150105
B0FFJKBLRS	ÑÌ¾Æ×¨Âôµê	111.781228	40.802812	61210	471	150105
B0G2UP2FIH	³èÎïÓÃÆ·µê	111.781492	40.802857	61211	471	150105
B0FFKH5K9R	×¨Óªµê	111.781666	40.802886	61200	471	150105
B0G2Y9S011	¹ûÆ·ÊÐ³¡	111.781199	40.802806	60704	471	150105
B0FFKQNFUY	±ãÃñÉÌµê/±ãÀûµê	111.781577	40.802871	60200	471	150105
B0GRKO4FP7	³¬ÊÐ	111.781778	40.802905	60400	471	150105
B0FFHIQYE7	³¬ÊÐ	111.781776	40.802885	60400	471	150105
B0G2M112TG	½¨²ÄÎå½ðÊÐ³¡	111.781745	40.802899	60603	471	150105
B0HDYYR8F9	Å©¸±²úÆ·ÊÐ³¡	111.778505	40.803431	60703	471	150105
B0FFKH6C0K	¹ûÆ·ÊÐ³¡	111.77871	40.803019	60704	471	150105
B0G336SHPQ	Êß²ËÊÐ³¡	111.778323	40.804095	60705	471	150105
B0G067OKER	Å©¸±²úÆ·ÊÐ³¡	111.778278	40.803795	60703	471	150105
B0G3LDFE6B	Å©¸±²úÆ·ÊÐ³¡	111.778414	40.803426	60703	471	150105
B0G3JU7KZB	Å©¸±²úÆ·ÊÐ³¡	111.778508	40.803513	60703	471	150105
B0G0BN098J	¼Ò¾ß³Ç	111.778521	40.803713	60602	471	150105
B0FFJF16VH	¹ºÎïÏà¹Ø³¡Ëù	111.777956	40.803214	60000	471	150105
B0G39SO30L	×¨Óªµê	111.778278	40.803856	61200	471	150105
B0GDFZV98B	Å©¸±²úÆ·ÊÐ³¡	111.778349	40.804517	60703	471	150105
B0G3UX2JW8	Å©¸±²úÆ·ÊÐ³¡	111.778512	40.804232	60703	471	150105
B0FFKZ22OP	Å©¸±²úÆ·ÊÐ³¡	111.777718	40.804964	60703	471	150105
B0HDGDOVKF	¹ºÎïÏà¹Ø³¡Ëù	111.778455	40.804803	60000	471	150105
B0FFKH6BUD	±ãÃñÉÌµê/±ãÀûµê	111.778674	40.803037	60200	471	150105
B0G3UX4YLF	½¨²ÄÎå½ðÊÐ³¡	111.778494	40.803808	60603	471	150105
B0FFJ2BRED	¹ºÎïÏà¹Ø³¡Ëù	111.785466	40.798254	60000	471	150105
B0FFL5SHEM	ÑÌ¾Æ×¨Âôµê	111.786659	40.804984	61210	471	150105
B0FFL8XGJG	³èÎïÓÃÆ·µê	111.784837	40.806241	61211	471	150105
B0FFL7IAIW	±ãÃñÉÌµê/±ãÀûµê	111.784654	40.798071	60200	471	150105
B0G1P4JY8G	±ãÃñÉÌµê/±ãÀûµê	111.785492	40.798282	60200	471	150105
B0G1GHNQD6	³¬ÊÐ	111.785927	40.805455	60400	471	150105
B0G1S7A2BA	½¨²ÄÎå½ðÊÐ³¡	111.784683	40.798109	60603	471	150105
B0G1OYFB3D	³¬ÊÐ	111.777836	40.796886	60400	471	150105
B0FFKRY9I8	±ãÃñÉÌµê/±ãÀûµê	111.78645	40.806412	60200	471	150105
B0G1LN53DT	³¬ÊÐ	111.153239	40.320662	60400	471	150122
B0G22OYOMT	¹ºÎïÏà¹Ø³¡Ëù	111.15545	40.319211	60000	471	150122
B0FFKPCUYU	ÑÌ¾Æ×¨Âôµê	111.773602	40.801436	61210	471	150105
B0HRASK2US	¹ºÎïÏà¹Ø³¡Ëù	111.773782	40.801494	60000	471	150105
B0FFHGFGDX	±ãÃñÉÌµê/±ãÀûµê	111.770607	40.801903	60200	471	150105
B0FFJ14P9H	½¨²ÄÎå½ðÊÐ³¡	111.770556	40.801963	60603	471	150105
B0HGU4DTDA	±ãÃñÉÌµê/±ãÀûµê	111.77046	40.80194	60200	471	150105
B0G3PMSCXK	ÍÁÌØ²ú×¨Âôµê	111.771126	40.802516	61214	471	150105
B0G2OUI8D6	¹ºÎïÏà¹Ø³¡Ëù	111.775504	40.805629	60000	471	150105
B0G3AYBU36	¹ºÎïÏà¹Ø³¡Ëù	111.775512	40.805629	60000	471	150105
B0FFL4P8FM	ÑÌ¾Æ×¨Âôµê	111.77387	40.80661	61210	471	150105
B0GK6YR82X	³¬ÊÐ	111.775504	40.805629	60400	471	150105
B0G0KPQ4V0	±ãÃñÉÌµê/±ãÀûµê	111.776345	40.808736	60200	471	150105
B0FFL9QV7V	Å©¸±²úÆ·ÊÐ³¡	111.767168	40.796817	60703	471	150105
B0FFJJ7O5F	³¬ÊÐ	111.77639	40.805371	60400	471	150105
B0G2CS6UP1	·þ×°Ð¬Ã±Æ¤¾ßµê	111.766994	40.797166	61100	471	150105
B0HGVOS0QL	±ãÃñÉÌµê/±ãÀûµê	111.775504	40.805629	60200	471	150105
B0FFIADIYK	¹ºÎïÏà¹Ø³¡Ëù	111.767157	40.796838	60000	471	150105
B01D70PIZH	Å©¸±²úÆ·ÊÐ³¡|²ÍÒû·þÎñ	111.672015	40.81398	060703|050000	471	150102
B0FFJRT2YC	ÊÖ»úÏúÊÛ	111.771145	40.802526	60305	471	150105
B0FFMDFDME	³èÎïÓÃÆ·µê	111.77213	40.801333	61211	471	150105
B0FFKJ9CQF	¹ºÎïÏà¹Ø³¡Ëù	111.771678	40.801446	60000	471	150105
B0H6SMXIFC	¹ºÎïÏà¹Ø³¡Ëù	111.760216	40.812133	60000	471	150105
B0GUFYGJLX	¹ûÆ·ÊÐ³¡	111.771364	40.802647	60704	471	150105
B0FFIRCPB9	±ãÃñÉÌµê/±ãÀûµê	111.772161	40.801348	60200	471	150105
B0FFGKA0AO	ÑÌ¾Æ×¨Âôµê	111.771052	40.802475	61210	471	150105
B0H6Z5SJY9	ÑÌ¾Æ×¨Âôµê	111.767127	40.796899	61210	471	150105
B0HDLYX9IS	¹ºÎïÏà¹Ø³¡Ëù	111.767091	40.796972	60000	471	150105
B0FFJK9DJF	²¼ÒÕÊÐ³¡	111.767007	40.797139	60605	471	150105
B0FFKPCEPU	½¨²ÄÎå½ðÊÐ³¡	111.766926	40.797302	60603	471	150105
B0FFI9NBX8	×¨Óªµê|²ÍÒû·þÎñ	111.675568	40.812903	061200|050000	471	150105
B0FFHW7RL5	Æ·ÅÆ·þ×°µê|²ÍÒû·þÎñ	111.670909	40.814611	061101|050000	471	150103
B0G35DVF68	¹ºÎïÏà¹Ø³¡Ëù	111.618437	40.517763	60000	471	150123
B0GKR5C3MS	±ãÃñÉÌµê/±ãÀûµê	111.617659	40.518005	60200	471	150123
B0HAC5W94Y	³¬ÊÐ	111.385821	40.556049	60400	471	150122
B0FFGQ2G4V	³¬ÊÐ	111.571074	40.847182	60400	471	150103
B0FFHFYSL6	¹ºÎïÏà¹Ø³¡Ëù	111.168509	40.729186	60000	471	150121
B0FFGAQCL3	±ãÃñÉÌµê/±ãÀûµê	111.172852	40.728074	60200	471	150121
B0G3ORCVVF	×¨Óªµê	111.108079	40.729812	61200	471	150121
B0FFIBNOHA	»¨»ÜÊÐ³¡	111.903603	40.88662	60501	471	150105
B0FFK9DEV8	±ãÃñÉÌµê/±ãÀûµê	111.903175	40.884724	60200	471	150105
B0HG0L436G	½¨²ÄÎå½ðÊÐ³¡	111.627569	40.821355	60603	471	150103
B0G3JS5SW3	½¨²ÄÎå½ðÊÐ³¡	111.627953	40.820373	60603	471	150103
B0G3X7EWPR	¹ºÎïÏà¹Ø³¡Ëù	111.629405	40.817826	60000	471	150103
B0FFLBZ1KS	½¨²ÄÎå½ðÊÐ³¡	111.627827	40.822479	60603	471	150103
B01D702CHZ	½¨²ÄÎå½ðÊÐ³¡	111.627001	40.81883	60603	471	150103
B0FFM4KJ4U	¼Ò¾Ó½¨²ÄÊÐ³¡	111.62798	40.820319	60600	471	150103
B0FFM3WB3V	½¨²ÄÎå½ðÊÐ³¡	111.628024	40.82021	60603	471	150103
B0H1L7GNU7	½¨²ÄÎå½ðÊÐ³¡	111.627875	40.82073	60603	471	150103
B0G0SU0LKW	½¨²ÄÎå½ðÊÐ³¡	111.627776	40.821428	60603	471	150103
B0G1P6GUVH	½¨²ÄÎå½ðÊÐ³¡	111.630312	40.818895	60603	471	150103
B0G39SMN3M	¼Ò¾Ó½¨²ÄÊÐ³¡	111.628105	40.819987	60600	471	150103
B0FFFV87IN	½¨²ÄÎå½ðÊÐ³¡	111.636124	40.821392	60603	471	150103
B0FFL2ZFDO	½¨²ÄÎå½ðÊÐ³¡	111.628078	40.820668	60603	471	150103
B0G02L65SG	½¨²ÄÎå½ðÊÐ³¡	111.628087	40.820825	60603	471	150103
B0GKHC0MYU	½¨²ÄÎå½ðÊÐ³¡	111.628105	40.820758	60603	471	150103
B0FFKFHB7C	½¨²ÄÎå½ðÊÐ³¡	111.628376	40.820921	60603	471	150103
B0G399RX9L	½¨²ÄÎå½ðÊÐ³¡	111.628104	40.820785	60603	471	150103
B0HBY6GRF6	¼Ò¾Ó½¨²ÄÊÐ³¡	111.627943	40.821191	60600	471	150103
B0FFFPHWDR	³¬ÊÐ	111.630234	40.818863	60400	471	150103
B0FFJ9DXJ8	½¨²ÄÎå½ðÊÐ³¡	111.628336	40.820168	60603	471	150103
B0FFLEK87K	½¨²ÄÎå½ðÊÐ³¡	111.628426	40.82077	60603	471	150103
B0GROM3T9W	½¨²ÄÎå½ðÊÐ³¡	111.628456	40.820718	60603	471	150103
B0FFKFHB7T	½¨²ÄÎå½ðÊÐ³¡	111.628462	40.820688	60603	471	150103
B0FFLFW7RS	µÆ¾ß´ÉÆ÷ÊÐ³¡	111.627496	40.822325	60606	471	150103
B0G3LZGZWL	µÆ¾ß´ÉÆ÷ÊÐ³¡	111.627445	40.821343	60606	471	150103
B0FFI8OYHZ	³øÎÀÊÐ³¡	111.627012	40.818671	60604	471	150103
B0FFGR2BN0	ÆäËü¸öÈËÓÃÆ·µê	111.636395	40.821507	61400	471	150103
B0H1ZC8FC0	×¨Óªµê	111.506594	40.778526	61200	471	150121
B0HB6SLHS9	½¨²ÄÎå½ðÊÐ³¡	111.50598	40.778394	60603	471	150121
B0G24NC550	½¨²ÄÎå½ðÊÐ³¡	111.506039	40.778332	60603	471	150121
B0G315XNYD	½¨²ÄÎå½ðÊÐ³¡	111.505981	40.778312	60603	471	150121
B0FFIP5F2Q	·þ×°Ð¬Ã±Æ¤¾ßµê	111.170027	40.844445	61100	471	150121
B0HA6N5ELZ	ÑÌ¾Æ×¨Âôµê	111.62939	40.818536	61210	471	150103
B0FFJ5DB0I	½¨²ÄÎå½ðÊÐ³¡	111.635423	40.821035	60603	471	150103
B0GRCHCKAK	×¨Óªµê	111.627962	40.819465	61200	471	150103
B0FFH1JRV8	ÊýÂëµç×Ó	111.63559	40.821107	60306	471	150103
B0FFLOFKH9	½¨²ÄÎå½ðÊÐ³¡	111.628077	40.821446	60603	471	150103
B0FFKQXHF2	¹ºÎïÏà¹Ø³¡Ëù	111.62706	40.820342	60000	471	150103
B0FFJRULMO	¼Ò¾Ó½¨²ÄÊÐ³¡	111.628478	40.820646	60600	471	150103
B0FFMGUEYQ	¹ûÆ·ÊÐ³¡	111.633829	40.817554	60704	471	150103
B0FFL5C1E6	¼Ò¾Ó½¨²ÄÊÐ³¡	111.628059	40.821767	60600	471	150103
B0FFIPNNYW	½¨²ÄÎå½ðÊÐ³¡	111.628899	40.819953	60603	471	150103
B0FFJ2ZJXD	½¨²ÄÎå½ðÊÐ³¡	111.627907	40.8219	60603	471	150103
B0FFKZLFZ7	µÆ¾ß´ÉÆ÷ÊÐ³¡	111.627615	40.822118	60606	471	150103
B0FFL7Z6Q5	Êß²ËÊÐ³¡	111.635694	40.817791	60705	471	150103
B0G3T9QGG6	½¨²ÄÎå½ðÊÐ³¡	111.627854	40.822063	60603	471	150103
B0FFJRV2TA	½¨²ÄÎå½ðÊÐ³¡	111.628101	40.821367	60603	471	150103
B0FFL3EYAS	½¨²ÄÎå½ðÊÐ³¡	111.62856	40.820254	60603	471	150103
B0HB1XHAZ2	·þ×°Ð¬Ã±Æ¤¾ßµê	111.629367	40.818189	61100	471	150103
B0FFMBQBX6	µÆ¾ß´ÉÆ÷ÊÐ³¡	111.627638	40.822578	60606	471	150103
B0FFI0WNDB	½¨²ÄÎå½ðÊÐ³¡	111.62797	40.821628	60603	471	150103
B0G1ZA52K3	½¨²ÄÎå½ðÊÐ³¡	111.62805	40.821821	60603	471	150103
B0FFGR2GY0	¼Ò¾ß½¨²Ä×ÛºÏÊÐ³¡	111.627175	40.820779	60601	471	150103
B0FFL0NEFC	×ÔÐÐ³µ×¨Âôµê	111.633377	40.82014	61208	471	150103
B0FFKKZOBS	¹ûÆ·ÊÐ³¡	111.633837	40.820837	60704	471	150103
B0FFG9DG7E	¹ºÎïÏà¹Ø³¡Ëù	111.630563	40.819485	60000	471	150103
B0HG092EOC	Å©¸±²úÆ·ÊÐ³¡	111.632783	40.82001	60703	471	150103
B0G2J5HQA9	¹ºÎïÏà¹Ø³¡Ëù	111.633775	40.820814	60000	471	150103
B01D702P8Y	½¨²ÄÎå½ðÊÐ³¡	111.63378	40.820429	60603	471	150103
B0FFL2URAO	×ÔÐÐ³µ×¨Âôµê	111.633718	40.820402	61208	471	150103
B0G24SFGWR	ÑÌ¾Æ×¨Âôµê	111.63391	40.820484	61210	471	150103
B0G3LDG26P	×¨Óªµê	111.632458	40.819798	61200	471	150103
B0FFGR2IJO	ÑÛ¾µµê	111.636744	40.821474	61204	471	150103
B0GRAC593S	¼Òµçµç×ÓÂô³¡	111.631146	40.81924	60300	471	150103
B0FFKZ357O	×¨Óªµê	111.634197	40.820568	61200	471	150103
B0FFL514HW	ÊÖ»úÏúÊÛ	111.635044	40.820859	60305	471	150103
B0G2PKG1TH	¹ºÎïÏà¹Ø³¡Ëù	111.632949	40.819773	60000	471	150103
B0G3UY0OB5	¼Òµçµç×ÓÂô³¡	111.635415	40.821076	60300	471	150103
B0G2J5IR7I	¹ºÎïÏà¹Ø³¡Ëù	111.633682	40.82078	60000	471	150103
B0FFGPJX9E	ÑÌ¾Æ×¨Âôµê	111.634445	40.822994	61210	471	150103
B0FFIZYNKO	½¨²ÄÎå½ðÊÐ³¡	111.632707	40.820393	60603	471	150103
B0FFF3X1T8	·þ×°Ð¬Ã±Æ¤¾ßµê	111.630844	40.819129	61100	471	150103
B0FFGR2F6W	½¨²ÄÎå½ðÊÐ³¡	111.63359	40.820746	60603	471	150103
B0FFH0NZXP	Å©¸±²úÆ·ÊÐ³¡	111.635349	40.820985	60703	471	150103
B0G2U949Y4	¹ºÎïÏà¹Ø³¡Ëù	111.631012	40.819183	60000	471	150103
B0HBKXSGTH	½¨²ÄÎå½ðÊÐ³¡	111.633728	40.820767	60603	471	150103
B0HDC7JX1S	ÊýÂëµç×Ó	111.629991	40.819473	60306	471	150103
B0FFH19ZD7	±ãÃñÉÌµê/±ãÀûµê	111.632744	40.820068	60200	471	150103
B0FFKHDEWL	ÑÌ¾Æ×¨Âôµê	111.635522	40.821118	61210	471	150103
B0FFHHD0EX	¼Ò¾ß³Ç	111.62847	40.820668	60602	471	150103
B0FFM37O4A	½¨²ÄÎå½ðÊÐ³¡	111.631632	40.819946	60603	471	150103
B0HR5AC0X7	±ãÃñÉÌµê/±ãÀûµê	111.632689	40.819896	60200	471	150103
B0FFL51ORX	½¨²ÄÎå½ðÊÐ³¡	111.633601	40.82075	60603	471	150103
B01D702BYK	ÑÌ¾Æ×¨Âôµê	111.630554	40.819481	61210	471	150103
B0FFLBRHCJ	½¨²ÄÎå½ðÊÐ³¡	111.628649	40.821006	60603	471	150103
B0G22OZ5MN	Å©¸±²úÆ·ÊÐ³¡	111.629893	40.818719	60703	471	150103
B0FFL92CRY	½¨²ÄÎå½ðÊÐ³¡	111.633661	40.820772	60603	471	150103
B0FFJBGW3R	½¨²ÄÎå½ðÊÐ³¡	111.63346	40.820174	60603	471	150103
B0FFI8P08K	±ãÃñÉÌµê/±ãÀûµê	111.6311	40.819712	60200	471	150103
B0FFL4NW0B	×ÔÐÐ³µ×¨Âôµê	111.635871	40.821605	61208	471	150103
B0FFL43SPL	ÊÖ»úÏúÊÛ	111.63073	40.81912	60305	471	150103
B0FFL9JSIR	½¨²ÄÎå½ðÊÐ³¡	111.633581	40.820225	60603	471	150103
B0FFM9JDG3	½¨²ÄÎå½ðÊÐ³¡	111.632917	40.819817	60603	471	150103
B0FFJ05R5N	½¨²ÄÎå½ðÊÐ³¡	111.632483	40.819807	60603	471	150103
B0FFJ05R3U	¹ûÆ·ÊÐ³¡	111.636601	40.821427	60704	471	150103
B0GRF7DF1Y	¾É»õÊÐ³¡	111.636546	40.821908	60702	471	150103
B0FFKPSIJU	½¨²ÄÎå½ðÊÐ³¡	111.633998	40.820879	60603	471	150103
B0FFFXHKCZ	×ÔÐÐ³µ×¨Âôµê	111.63588	40.821287	61208	471	150103
B0H1GHUVYU	½¨²ÄÎå½ðÊÐ³¡	111.631307	40.819813	60603	471	150103
B0FFL04TFC	¼Ò¾Ó½¨²ÄÊÐ³¡	111.634178	40.820561	60600	471	150103
B0FFL19N6A	½¨²ÄÎå½ðÊÐ³¡	111.634225	40.820599	60603	471	150103
B0FFHBHMKK	¹ºÎïÏà¹Ø³¡Ëù	111.629132	40.818192	60000	471	150103
B0FFLALFCN	½¨²ÄÎå½ðÊÐ³¡	111.63335	40.820149	60603	471	150103
B0FFKHDEVD	½¨²ÄÎå½ðÊÐ³¡	111.632634	40.819872	60603	471	150103
B0FFKHKPJS	½¨²ÄÎå½ðÊÐ³¡	111.631354	40.819819	60603	471	150103
B0FFMBC9VA	½¨²ÄÎå½ðÊÐ³¡	111.633056	40.819616	60603	471	150103
B0FFM9FK1W	·þ×°Ð¬Ã±Æ¤¾ßµê	111.629999	40.818784	61100	471	150103
B0FFM4QMK5	ÊÖ»úÏúÊÛ	111.630719	40.819051	60305	471	150103
B0G2GUNRCO	¹ûÆ·ÊÐ³¡|¹ºÎï·þÎñ	111.636589	40.82147	060704|060400	471	150103
B0H6R99ZHJ	×¨Óªµê	111.636397	40.821897	61200	471	150103
B0FFKFAZ2N	¹ºÎïÏà¹Ø³¡Ëù	111.636372	40.82181	60000	471	150103
B0FFKU2A1X	½¨²ÄÎå½ðÊÐ³¡	111.633073	40.819593	60603	471	150103
B01D701SES	½¨²ÄÎå½ðÊÐ³¡	111.630887	40.819147	60603	471	150103
B0G1PPJDG8	½¨²ÄÎå½ðÊÐ³¡	111.63329	40.819531	60603	471	150103
B0FFLAM1PB	½¨²ÄÎå½ðÊÐ³¡	111.630947	40.819647	60603	471	150103
B0FFHYJH8D	µÆ¾ß´ÉÆ÷ÊÐ³¡	111.627547	40.822275	60606	471	150103
B0FFGYF5LV	Å©¸±²úÆ·ÊÐ³¡	111.629314	40.818265	60703	471	150103
B0G2OUGZG8	½¨²ÄÎå½ðÊÐ³¡	111.631297	40.819305	60603	471	150103
B0FFGQHPG1	½¨²ÄÎå½ðÊÐ³¡	111.630347	40.819374	60603	471	150103
B0FFG092NF	±ãÃñÉÌµê/±ãÀûµê	111.634417	40.820719	60200	471	150103
B0GRD9K6HM	±ãÃñÉÌµê/±ãÀûµê	111.635354	40.820988	60200	471	150103
B0G1SA891U	½¨²ÄÎå½ðÊÐ³¡	111.628586	40.821305	60603	471	150103
B0FFMGX6LK	½¨²ÄÎå½ðÊÐ³¡	111.630474	40.819456	60603	471	150103
B0G1ZA5D7D	½¨²ÄÎå½ðÊÐ³¡	111.628515	40.821427	60603	471	150103
B0FFH30AVI	ÊÖ»úÏúÊÛ	111.635217	40.820931	60305	471	150103
B0G1ZA4GN5	½¨²ÄÎå½ðÊÐ³¡	111.628407	40.821732	60603	471	150103
B0G0ANPHFU	½¨²ÄÎå½ðÊÐ³¡	111.628131	40.821597	60603	471	150103
B0G26GJEWI	½¨²ÄÎå½ðÊÐ³¡	111.630376	40.819387	60603	471	150103
B0FFIF12Z1	½¨²ÄÎå½ðÊÐ³¡	111.634183	40.820627	60603	471	150103
B0FFHUOXQX	½¨²ÄÎå½ðÊÐ³¡	111.628509	40.820561	60603	471	150103
B0FFHONXLN	½¨²ÄÎå½ðÊÐ³¡	111.628518	40.820541	60603	471	150103
B0HBBN20R6	½¨²ÄÎå½ðÊÐ³¡	111.62847	40.821596	60603	471	150103
B0HU5CMX1Z	½¨²ÄÎå½ðÊÐ³¡	111.628471	40.820494	60603	471	150103
B0G2L7LC6S	½¨²ÄÎå½ðÊÐ³¡	111.63065	40.819028	60603	471	150103
B0FFL3W29X	½¨²ÄÎå½ðÊÐ³¡	111.627726	40.822365	60603	471	150103
B0FFKDVVVW	½¨²ÄÎå½ðÊÐ³¡	111.627827	40.822083	60603	471	150103
B0FFKFHB76	½¨²ÄÎå½ðÊÐ³¡	111.628596	40.82033	60603	471	150103
B0FFHQ1Y8N	½¨²ÄÎå½ðÊÐ³¡	111.628286	40.820317	60603	471	150103
B0FFKXMTGK	½¨²ÄÎå½ðÊÐ³¡	111.627818	40.820862	60603	471	150103
B0HD2DCYOE	¹ûÆ·ÊÐ³¡	111.629291	40.817977	60704	471	150103
B0FFIP4FLO	¼Ò¾Ó½¨²ÄÊÐ³¡	111.628069	40.820463	60600	471	150103
B0GKU7JKXA	¼Ò¾Ó½¨²ÄÊÐ³¡	111.628247	40.820419	60600	471	150103
B0FFKVVDII	½¨²ÄÎå½ðÊÐ³¡	111.628149	40.820643	60603	471	150103
B0FFHKMNG4	½¨²ÄÎå½ðÊÐ³¡	111.626828	40.82047	60603	471	150103
B0G09POGAZ	¼Ò¾Ó½¨²ÄÊÐ³¡	111.627908	40.821286	60600	471	150103
B0G3VPCBWF	½¨²ÄÎå½ðÊÐ³¡	111.628283	40.820304	60603	471	150103
B0GKS4GLJF	±ãÃñÉÌµê/±ãÀûµê	111.627274	40.821179	60200	471	150103
B0G2S7JP0G	½¨²ÄÎå½ðÊÐ³¡	111.62763	40.821217	60603	471	150103
B0G2AOC325	½¨²ÄÎå½ðÊÐ³¡	111.627283	40.819249	60603	471	150103
B0FFHO69ZP	½¨²ÄÎå½ðÊÐ³¡	111.628622	40.820137	60603	471	150103
B0HA7O06L9	µÆ¾ß´ÉÆ÷ÊÐ³¡	111.628381	40.82006	60606	471	150103
B0FFMEQVCO	½¨²ÄÎå½ðÊÐ³¡	111.629158	40.81887	60603	471	150103
B0FFHHD0C2	¼Ò¾Ó½¨²ÄÊÐ³¡	111.62763	40.82122	60600	471	150103
B0FFL0MZ1D	½¨²ÄÎå½ðÊÐ³¡	111.628363	40.819656	60603	471	150103
B0FFMCCW5T	¹ºÎïÏà¹Ø³¡Ëù	111.63449	40.820739	60000	471	150103
B0HB399RG3	³øÎÀÊÐ³¡	111.627345	40.821092	60604	471	150103
B0FFLCF1JY	½¨²ÄÎå½ðÊÐ³¡	111.627872	40.820617	60603	471	150103
B0G1TXXKYF	½¨²ÄÎå½ðÊÐ³¡	111.627654	40.821155	60603	471	150103
B0GR1R002Z	½¨²ÄÎå½ðÊÐ³¡	111.627881	40.820583	60603	471	150103
B0FFM0INM2	³øÎÀÊÐ³¡	111.627711	40.82013	60604	471	150103
B0FFM4UYDN	½¨²ÄÎå½ðÊÐ³¡	111.627899	40.820529	60603	471	150103
B0FFL1UZG5	½¨²ÄÎå½ðÊÐ³¡	111.628461	40.820593	60603	471	150103
B0HBO6HIP4	¼Ò¾Ó½¨²ÄÊÐ³¡	111.627845	40.821387	60600	471	150103
B0FFL6NIUM	½¨²ÄÎå½ðÊÐ³¡	111.627667	40.821826	60603	471	150103
B0FFHTJCS0	µÆ¾ß´ÉÆ÷ÊÐ³¡	111.62729	40.8213	60606	471	150103
B01D70PXT9	¹ºÎïÏà¹Ø³¡Ëù	111.628205	40.818057	60000	471	150103
B0G1ZA4W1A	½¨²ÄÎå½ðÊÐ³¡	111.628184	40.819797	60603	471	150103
B0HB2GVHAI	½¨²ÄÎå½ðÊÐ³¡	111.636461	40.821535	60603	471	150103
B0FFJ2JJO3	µÆ¾ß´ÉÆ÷ÊÐ³¡	111.62718	40.822247	60606	471	150103
B0G0P9HEWA	³øÎÀÊÐ³¡	111.627363	40.821038	60604	471	150103
B0HRAOMJ71	½¨²ÄÎå½ðÊÐ³¡	111.628087	40.820048	60603	471	150103
B0FFMHB65P	³øÎÀÊÐ³¡	111.627417	40.820882	60604	471	150103
B0G2UL5MVR	½¨²ÄÎå½ðÊÐ³¡	111.628304	40.819424	60603	471	150103
B0FFIP4XU1	¼Ò¾Ó½¨²ÄÊÐ³¡	111.627533	40.820236	60600	471	150103
B0FFM9SZ3H	¼Ò¾Ó½¨²ÄÊÐ³¡	111.627587	40.820462	60600	471	150103
B0GU4XX1YG	½¨²ÄÎå½ðÊÐ³¡	111.627614	40.820387	60603	471	150103
B0GU3LJM5I	½¨²ÄÎå½ðÊÐ³¡	111.627274	40.821179	60603	471	150103
B0FFHQ82ZG	½¨²ÄÎå½ðÊÐ³¡	111.628854	40.819815	60603	471	150103
B01D702BPC	½¨²ÄÎå½ðÊÐ³¡	111.630603	40.81901	60603	471	150103
B0FFLASEO8	³øÎÀÊÐ³¡	111.627729	40.820068	60604	471	150103
B0FFMCORNR	²¼ÒÕÊÐ³¡	111.636722	40.821982	60605	471	150103
B0FFLF0CUJ	½¨²ÄÎå½ðÊÐ³¡	111.627656	40.820525	60603	471	150103
B0FFMCEULJ	½¨²ÄÎå½ðÊÐ³¡	111.636413	40.821515	60603	471	150103
B0FFLI6KXQ	½¨²ÄÎå½ðÊÐ³¡	111.627912	40.820088	60603	471	150103
B0G2KSSVQB	½¨²ÄÎå½ðÊÐ³¡	111.628179	40.819771	60603	471	150103
B0G1SA8V7F	½¨²ÄÎå½ðÊÐ³¡	111.628193	40.819769	60603	471	150103
B0FFIMZRZP	¼Ò¾Ó½¨²ÄÊÐ³¡	111.627051	40.820309	60600	471	150103
B0FFH2ZMFW	½¨²ÄÎå½ðÊÐ³¡	111.627174	40.823361	60603	471	150103
B0G0D63D6E	½¨²ÄÎå½ðÊÐ³¡	111.62847	40.820539	60603	471	150103
B0G0AST54Z	³øÎÀÊÐ³¡	111.626881	40.8212	60604	471	150103
B0HUZUHI9P	¼Ò¾ß³Ç	111.626882	40.818593	60602	471	150103
B0G33UY3P1	½¨²ÄÎå½ðÊÐ³¡	111.627273	40.82337	60603	471	150103
B0GU1LZ0H9	½¨²ÄÎå½ðÊÐ³¡	111.627801	40.819965	60603	471	150103
B0G19H9RRI	²¼ÒÕÊÐ³¡	111.62745	40.819944	60605	471	150103
B0FFMCG9GT	½¨²ÄÎå½ðÊÐ³¡	111.628127	40.819549	60603	471	150103
B01D70Q747	½¨²ÄÎå½ðÊÐ³¡	111.628671	40.819646	60603	471	150103
B0G2S1N5T1	¹ûÆ·ÊÐ³¡	111.627174	40.826138	60704	471	150103
B0G1PMIUJ7	½¨²ÄÎå½ðÊÐ³¡	111.628344	40.820344	60603	471	150103
B0GD7HASTJ	½¨²ÄÎå½ðÊÐ³¡	111.627862	40.819638	60603	471	150103
B0FFL1EJF8	½¨²ÄÎå½ðÊÐ³¡	111.626926	40.820204	60603	471	150103
B0HR56822M	³øÎÀÊÐ³¡	111.627194	40.819432	60604	471	150103
B0FFL3HSD8	³øÎÀÊÐ³¡	111.627266	40.819303	60604	471	150103
B0G0RPB03K	×¨Óªµê	111.629499	40.8169	61200	471	150103
B0FFMDTLN3	½¨²ÄÎå½ðÊÐ³¡	111.626881	40.820341	60603	471	150103
B0FFHIQZAG	³øÎÀÊÐ³¡	111.627043	40.819879	60604	471	150103
B0FFI8P5A3	Å©¸±²úÆ·ÊÐ³¡	111.627353	40.825973	60703	471	150103
B0FFKFHB7J	½¨²ÄÎå½ðÊÐ³¡	111.628626	40.820187	60603	471	150103
B0HGVOT73H	¼Ò¾Ó½¨²ÄÊÐ³¡	111.627061	40.819853	60600	471	150103
B0G3X7FJPP	±ãÃñÉÌµê/±ãÀûµê	111.629393	40.817843	60200	471	150103
B0FFIKTL5O	³øÎÀÊÐ³¡	111.627157	40.819469	60604	471	150103
B01D702BJ3	±ãÃñÉÌµê/±ãÀûµê	111.629476	40.818563	60200	471	150103
B0G2Z7IQB3	¼Ò¾Ó½¨²ÄÊÐ³¡	111.627194	40.8195	60600	471	150103
B0G26PK131	½¨²ÄÎå½ðÊÐ³¡	111.627167	40.819541	60603	471	150103
B0FFFFSASL	½¨²ÄÎå½ðÊÐ³¡	111.628711	40.818268	60603	471	150103
B0FFKY3HWM	½¨²ÄÎå½ðÊÐ³¡	111.627364	40.819059	60603	471	150103
B0H1BZ9ZLK	½¨²ÄÎå½ðÊÐ³¡	111.628772	40.818376	60603	471	150103
B0G3JU86VB	³øÎÀÊÐ³¡	111.627248	40.819344	60604	471	150103
B0HAAD4ZW0	¼Ò¾Ó½¨²ÄÊÐ³¡	111.627506	40.820665	60600	471	150103
B0FFM9FQF8	½¨²ÄÎå½ðÊÐ³¡	111.627319	40.819154	60603	471	150103
B0HG6OFRC7	×¨Óªµê	111.626924	40.825984	61200	471	150103
B0GDXCSDDZ	³øÎÀÊÐ³¡	111.626942	40.818887	60604	471	150103
B0H1BHS03Y	±ãÃñÉÌµê/±ãÀûµê	111.628151	40.818033	60200	471	150103
B0FFL3VU3V	³¬ÊÐ	111.627439	40.81852	60400	471	150103
B0GKM6N2MZ	¼Ò¾Ó½¨²ÄÊÐ³¡	111.627078	40.820194	60600	471	150103
B0G336SXXF	½¨²ÄÎå½ðÊÐ³¡	111.627436	40.818828	60603	471	150103
B0FFFFSA77	³øÎÀÊÐ³¡	111.626935	40.818519	60604	471	150103
B0H1CR2S65	½¨²ÄÎå½ðÊÐ³¡	111.627366	40.82108	60603	471	150103
B0G3YDTZ45	½¨²ÄÎå½ðÊÐ³¡	111.626895	40.818574	60603	471	150103
B0FFH302ED	³¬ÊÐ	111.62932	40.817061	60400	471	150103
B0HG3XFYWT	³øÎÀÊÐ³¡	111.627436	40.818454	60604	471	150103
B0FFKL0N1U	±ãÃñÉÌµê/±ãÀûµê	111.62711	40.826064	60200	471	150103
B0FFI4HPDZ	±ãÃñÉÌµê/±ãÀûµê	111.627075	40.826119	60200	471	150103
B01D702BHA	±ãÃñÉÌµê/±ãÀûµê	111.629297	40.818285	60200	471	150103
B0G2Z7IAWY	µÆ¾ß´ÉÆ÷ÊÐ³¡	111.627078	40.819798	60606	471	150103
B0FFKFH3G0	¹ºÎïÏà¹Ø³¡Ëù	111.076346	40.487504	60000	471	150121
B0HR1AB15F	±ãÃñÉÌµê/±ãÀûµê	111.072252	40.486874	60200	471	150121
B0G0DY54LK	Å©¸±²úÆ·ÊÐ³¡	111.948994	40.672539	60703	471	150123
B0H64UK62K	×¨Óªµê	111.949706	40.672867	61200	471	150123
B0G2TO82WD	¹ºÎïÏà¹Ø³¡Ëù	111.949436	40.672658	60000	471	150123
B0G221VXCS	¹ºÎïÏà¹Ø³¡Ëù	111.947281	40.672502	60000	471	150123
B0HB3Z8BHU	¹ºÎïÏà¹Ø³¡Ëù	111.948895	40.672944	60000	471	150123
B0GK27J5NS	±ãÃñÉÌµê/±ãÀûµê	111.949029	40.672929	60200	471	150123
B0HG0ZXQO0	¹ºÎïÏà¹Ø³¡Ëù	111.948542	40.673802	60000	471	150123
B0G3LSF4QD	±ãÃñÉÌµê/±ãÀûµê	111.948655	40.673118	60200	471	150123
B0G0718GW3	ÆäËü¸öÈËÓÃÆ·µê	111.948471	40.672401	61400	471	150123
B0FFH24GPW	»¨»ÜÊÐ³¡	111.319382	40.522457	60501	471	150122
B0FFL0KNKZ	±ãÃñÉÌµê/±ãÀûµê	111.742091	40.919384	60200	471	150102
B0HBXCQHC8	³¬ÊÐ	111.633851	39.989866	60400	471	150124
B01D7026H6	ÊýÂëµç×Ó|Éú»î·þÎñ	111.661596	40.840242	060306|071200	471	150102
B0HG34BK8Z	ÑÛ¾µµê	111.788751	40.1127	61204	471	150123
B0FFI8MN7O	½¨²ÄÎå½ðÊÐ³¡|Éú»î·þÎñ	111.661071	40.838589	060603|070000	471	150102
B01D70RHAA	ÊÖ»úÏúÊÛ	111.611464	40.753422	60305	471	150104
B01D70QK4A	ÊÖ»úÏúÊÛ	111.612615	40.753674	60305	471	150104
B0GRMSWQ21	×¨Óªµê	111.612999	40.754002	61200	471	150104
B0GUU6WYIA	×ÔÐÐ³µ×¨Âôµê	111.614824	40.754891	61208	471	150104
B0GRDSEXQZ	½¨²ÄÎå½ðÊÐ³¡	111.611513	40.75344	60603	471	150104
B0GK27IT7N	³¬ÊÐ	111.612838	40.75383	60400	471	150104
B0FFI2Y05O	±ãÃñÉÌµê/±ãÀûµê	111.612379	40.75358	60200	471	150104
B0FFGKYIJR	±ãÃñÉÌµê/±ãÀûµê	111.611694	40.753526	60200	471	150104
B0FFHEXW3Y	±ãÃñÉÌµê/±ãÀûµê	111.612492	40.753664	60200	471	150104
B0FFKN1TIK	³¬ÊÐ	111.615011	40.752763	60400	471	150104
B0FFGPKEOY	ÎÄ»¯ÓÃÆ·µê	111.613446	40.754246	60800	471	150104
B0FFGKZ99E	¼Òµçµç×ÓÂô³¡	111.61312	40.749063	60300	471	150104
B0FFI2Y064	Å©¸±²úÆ·ÊÐ³¡	111.614906	40.755044	60703	471	150104
B0FFKNGHY8	·þ×°Ð¬Ã±Æ¤¾ßµê	111.608797	40.749538	61100	471	150104
B0FFI2Y06F	±ãÃñÉÌµê/±ãÀûµê	111.613355	40.754196	60200	471	150104
B0HAUHRMZL	±ãÃñÉÌµê/±ãÀûµê	111.613613	40.754337	60200	471	150104
B0HDTPL2J7	Å©¸±²úÆ·ÊÐ³¡	111.615389	40.755309	60703	471	150104
B0FFI2Y067	ÊÖ»úÏúÊÛ	111.615143	40.755174	60305	471	150104
B0GKUCIKR0	±ãÃñÉÌµê/±ãÀûµê	111.612163	40.753355	60200	471	150104
B0HAU5T615	Êß²ËÊÐ³¡	111.615822	40.755541	60705	471	150104
B0FFH2ZNZQ	ÆäËü¸öÈËÓÃÆ·µê	111.61269	40.753778	61400	471	150104
B0GRD9KEU3	×¨Óªµê	111.615962	40.755614	61200	471	150104
B0HA4SSBM5	×ÔÐÐ³µ×¨Âôµê	111.616755	40.756018	61208	471	150104
B0FFKMR8RX	½¨²ÄÎå½ðÊÐ³¡	111.607258	40.750688	60603	471	150104
B01D70RC1X	±ãÃñÉÌµê/±ãÀûµê	111.614045	40.754573	60200	471	150104
B0GRAZ3PZE	½¨²ÄÎå½ðÊÐ³¡	111.607052	40.750575	60603	471	150104
B0FFLAR7I3	±ãÃñÉÌµê/±ãÀûµê	111.615679	40.755468	60200	471	150104
B0G3FRNNIY	½¨²ÄÎå½ðÊÐ³¡	111.606956	40.750522	60603	471	150104
B0FFIASU7Y	½¨²ÄÎå½ðÊÐ³¡	111.615194	40.754408	60603	471	150104
B0G1GORW50	½¨²ÄÎå½ðÊÐ³¡	111.615865	40.755564	60603	471	150104
B01D70RC1N	½¨²ÄÎå½ðÊÐ³¡	111.616211	40.755648	60603	471	150104
B0FFKU9YGL	×¨Óªµê	111.615853	40.755416	61200	471	150104
B0FFI2Y06B	±ãÃñÉÌµê/±ãÀûµê	111.616722	40.756005	60200	471	150104
B0FFL5MO4H	½¨²ÄÎå½ðÊÐ³¡	111.616574	40.755929	60603	471	150104
B01D70PATM	±ãÃñÉÌµê/±ãÀûµê	111.614623	40.754889	60200	471	150104
B0HGK6F5MH	³¬ÊÐ	110.723246	41.361444	60400	471	150125
B0G14XGLCN	Êß²ËÊÐ³¡	110.725914	41.36429	60705	471	150125
B0FFKBC6GP	¹ºÎïÏà¹Ø³¡Ëù	110.72615	41.364314	60000	471	150125
B0G33DWA61	±ãÃñÉÌµê/±ãÀûµê	110.725752	41.364374	60200	471	150125
B0G2O5GC5A	±ãÃñÉÌµê/±ãÀûµê	110.726104	41.364253	60200	471	150125
B0FFKPWJQ9	±ãÃñÉÌµê/±ãÀûµê	110.726673	41.364426	60200	471	150125
B0FFIANASJ	¹ºÎïÏà¹Ø³¡Ëù	111.893676	40.636956	60000	471	150123
B0FFHR3NV4	±ãÃñÉÌµê/±ãÀûµê	111.443272	41.082293	60200	471	150125
B0H1MUXS3A	±ãÃñÉÌµê/±ãÀûµê	111.446601	41.086735	60200	471	150125
B0HGJHHR33	±ãÃñÉÌµê/±ãÀûµê	111.684545	40.723371	60200	471	150104
B0HB4U9ITU	×¨Óªµê	111.686789	40.726249	61200	471	150104
B0G221XDBX	¹ºÎïÏà¹Ø³¡Ëù	111.988655	40.622463	60000	471	150123
B0HAUSQB6G	×¨Óªµê	111.838443	40.920451	61200	471	150102
B0FFL0GJ4W	ÑÌ¾Æ×¨Âôµê	111.837911	40.921598	61210	471	150102
B0FFL0L33M	Êß²ËÊÐ³¡	111.838199	40.920435	60705	471	150102
B0H63S89G9	±ãÃñÉÌµê/±ãÀûµê	111.838579	40.920103	60200	471	150102
B0G39NJP6B	½¨²ÄÎå½ðÊÐ³¡	111.838245	40.921318	60603	471	150102
B0FFJ2T2I7	³øÎÀÊÐ³¡	111.838723	40.919457	60604	471	150102
B0FFH309J6	±ãÃñÉÌµê/±ãÀûµê	111.838636	40.918995	60200	471	150102
B0HA65BSR3	×¨Óªµê	111.846077	40.925555	61200	471	150102
B0G3ARH14X	±ãÃñÉÌµê/±ãÀûµê	111.988655	40.62316	60200	471	150123
B0FFM9ST1I	±ãÃñÉÌµê/±ãÀûµê	111.987728	40.62328	60200	471	150123
B0G14XG5T1	½¨²ÄÎå½ðÊÐ³¡	111.987397	40.623319	60603	471	150123
B0G1P6GF2I	½¨²ÄÎå½ðÊÐ³¡	111.987122	40.623284	60603	471	150123
B0FFL2CGKG	ÆÕÍ¨ÉÌ³¡	111.669842	40.865588	60102	471	150102
B0G3DA0Q16	³èÎïÓÃÆ·µê	111.669691	40.865898	61211	471	150102
B01D7024WW	±ãÃñÉÌµê/±ãÀûµê	111.667865	40.858457	60200	471	150102
B01D70QNMR	×ÛºÏÊÐ³¡	111.668698	40.858326	60700	471	150102
B0FFJB9D12	×ÛºÏÊÐ³¡	111.668602	40.858166	60700	471	150102
B0HGFK2V6L	×¨Óªµê	111.675784	40.86409	61200	471	150102
B0FFHWIW8K	±ãÃñÉÌµê/±ãÀûµê	111.674268	40.862499	60200	471	150102
B0FFM3WD65	¹ºÎïÏà¹Ø³¡Ëù	111.674274	40.86181	60000	471	150102
B0FFIAF5C7	ÑÌ¾Æ×¨Âôµê	111.674286	40.862268	61210	471	150102
B0G0K9UIQI	Å©¸±²úÆ·ÊÐ³¡	111.671034	40.859375	60703	471	150102
B0HGVZO4VM	Å©¸±²úÆ·ÊÐ³¡	111.670799	40.859273	60703	471	150102
B0HGV1RKWR	¹ûÆ·ÊÐ³¡	111.67007	40.859514	60704	471	150102
B0HA6OF2MC	×¨Óªµê	111.670998	40.859465	61200	471	150102
B0G0PPCP2V	×ÛºÏÊÐ³¡	111.671025	40.859334	60700	471	150102
B0HDPXMS58	¹ºÎïÏà¹Ø³¡Ëù	111.670857	40.86423	60000	471	150102
B0GKRB6R7J	ÑÌ¾Æ×¨Âôµê	111.67044	40.859415	61210	471	150102
B0FFIZM627	ÌåÓýÓÃÆ·µê	111.675474	40.859223	60900	471	150102
B0G3LCHGYX	ÑÌ¾Æ×¨Âôµê	111.670205	40.859178	61210	471	150102
B0FFG5B26E	·þ×°Ð¬Ã±Æ¤¾ßµê	111.671358	40.858847	61100	471	150102
B0G3AZAXFP	¼Ò¾Ó½¨²ÄÊÐ³¡	111.674463	40.861896	60600	471	150102
B0FFGSGN7T	±ãÃñÉÌµê/±ãÀûµê	111.675828	40.863974	60200	471	150102
B0FFHRC0XA	±ãÃñÉÌµê/±ãÀûµê	111.671463	40.858792	60200	471	150102
B0FFK6MTQR	³¬ÊÐ	111.670769	40.864386	60400	471	150102
B0FFH30FEF	ÑÌ¾Æ×¨Âôµê	111.674386	40.865168	61210	471	150102
B0FFGYFXAF	¹ºÎïÏà¹Ø³¡Ëù	111.676604	40.863029	60000	471	150102
B0FFHSMCUO	¹ºÎïÏà¹Ø³¡Ëù	111.676	40.864081	60000	471	150102
B0HBK7U8DF	³¬ÊÐ	111.669671	40.866053	60400	471	150102
B0G07L8STQ	±ãÃñÉÌµê/±ãÀûµê	111.669003	40.865861	60200	471	150102
B0FFGD0G8A	±ãÃñÉÌµê/±ãÀûµê	111.667896	40.858463	60200	471	150102
B0FFGCSG4W	±ãÃñÉÌµê/±ãÀûµê	111.675797	40.866355	60200	471	150102
B01D7024WX	±ãÃñÉÌµê/±ãÀûµê	111.668289	40.858504	60200	471	150102
B0G0P9H7RG	½¨²ÄÎå½ðÊÐ³¡	111.668913	40.865861	60603	471	150102
B0FFLKGTQU	ÃâË°Æ·µê	111.674965	40.858021	60103	471	150102
B01D703DBM	±ãÃñÉÌµê/±ãÀûµê	111.676801	40.866789	60200	471	150102
B01D702FYD	·þ×°Ð¬Ã±Æ¤¾ßµê|Éú»î·þÎñ	111.68249	40.801032	061100|070000	471	150105
B0HA9LAXMW	×¨Óªµê	111.732034	40.77494	61200	471	150105
B0G23OH013	±ãÃñÉÌµê/±ãÀûµê	111.523991	40.674022	60200	471	150121
B0G1SLDPY0	±ãÃñÉÌµê/±ãÀûµê	111.524662	40.674187	60200	471	150121
B0G3MDWMV6	½¨²ÄÎå½ðÊÐ³¡	111.524063	40.674044	60603	471	150121
B0G25LXVB7	½¨²ÄÎå½ðÊÐ³¡	111.524117	40.673826	60603	471	150121
B0HG6BB891	×¨Óªµê	111.103928	40.728862	61200	471	150121
B0FFL0OPSA	¹ºÎïÏà¹Ø³¡Ëù	111.106381	40.729455	60000	471	150121
B0G24MC7QU	¹ºÎïÏà¹Ø³¡Ëù	111.10359	40.727236	60000	471	150121
B0FFKPCW3F	Å©¸±²úÆ·ÊÐ³¡	111.103669	40.726846	60703	471	150121
B0FFKP3MFK	¹ºÎïÏà¹Ø³¡Ëù	111.10649	40.729478	60000	471	150121
B0FFI9NM9R	ÆäËü¸öÈËÓÃÆ·µê|Éú»î·þÎñ	111.756213	40.844536	061400|071100	471	150102
B0G39NK8UC	±ãÃñÉÌµê/±ãÀûµê	111.83687	40.789707	60200	471	150105
B0FFFTB07D	±ãÃñÉÌµê/±ãÀûµê	110.805783	40.620866	60200	471	150121
B0FFF2Q9BU	Å©¸±²úÆ·ÊÐ³¡|²ÍÒû·þÎñ	111.721278	40.81483	060703|050700	471	150105
B0FFGE9Z37	ÆÕÍ¨ÉÌ³¡	111.679429	40.85728	60102	471	150102
B01D7024E6	Å©¸±²úÆ·ÊÐ³¡	111.683948	40.862201	60703	471	150102
B0FFG2T0JK	¹ûÆ·ÊÐ³¡	111.683122	40.862091	60704	471	150102
B0FFKSQDEJ	Å©¸±²úÆ·ÊÐ³¡	111.681808	40.86098	60703	471	150102
B0FFKRJUXU	Êéµê	111.682138	40.860997	61205	471	150102
B0FFG09BWH	Å©¸±²úÆ·ÊÐ³¡	111.682899	40.862031	60703	471	150102
B01D70QEZ6	×¨Óªµê	111.681308	40.862885	61200	471	150102
B0FFGWKWG6	¹ûÆ·ÊÐ³¡	111.68432	40.862414	60704	471	150102
B0GUBLPENC	×¨Óªµê	111.68317	40.862391	61200	471	150102
B0G0V4HY44	³¬ÊÐ	111.682202	40.862162	60400	471	150102
B0FFMH5N09	Å©¸±²úÆ·ÊÐ³¡	111.681667	40.860868	60703	471	150102
B0HRHL86TS	»¨»ÜÊÐ³¡	111.684715	40.862591	60501	471	150102
B0FFK4B2AP	¹ºÎïÏà¹Ø³¡Ëù	111.683277	40.862296	60000	471	150102
B0HBTL3JXZ	¶ùÍ¯ÓÃÆ·µê	111.683649	40.862403	61207	471	150102
B0FFFPU544	²¼ÒÕÊÐ³¡	111.685568	40.862749	60605	471	150102
B0GRMDWZL9	¼Òµçµç×ÓÂô³¡	111.681621	40.857681	60300	471	150102
B0FFI5A9FC	Å©¸±²úÆ·ÊÐ³¡	111.685646	40.865633	60703	471	150102
B0FFKS1QEX	¹ºÎïÏà¹Ø³¡Ëù	111.681041	40.857557	60000	471	150102
B0FFHS479K	·þ×°Ð¬Ã±Æ¤¾ßµê	111.682464	40.857341	61100	471	150102
B0G1GLOMF7	¹ºÎïÏà¹Ø³¡Ëù	111.679523	40.857216	60000	471	150102
B0FFIA075B	Å©¸±²úÆ·ÊÐ³¡	111.681854	40.857044	60703	471	150102
B0HA374EKO	³èÎïÓÃÆ·µê	111.686055	40.858224	61211	471	150102
B0FFG9D38J	ÆäËü¸öÈËÓÃÆ·µê	111.684589	40.862584	61400	471	150102
B0FFGNS9DD	²¼ÒÕÊÐ³¡	111.68587	40.862807	60605	471	150102
B0FFH306R2	¼Òµçµç×ÓÂô³¡	111.679598	40.857384	60300	471	150102
B0G1V7CAIZ	¶ùÍ¯ÓÃÆ·µê	111.679256	40.857305	61207	471	150102
B0FFKLLE15	±ãÃñÉÌµê/±ãÀûµê	111.685417	40.860137	60200	471	150102
B0G39NKEG5	×¨Óªµê	111.682044	40.857006	61200	471	150102
B0FFJ36QT3	·þ×°Ð¬Ã±Æ¤¾ßµê	111.686094	40.85823	61100	471	150102
B0FFJIUQ8H	Ë®²úº£ÏÊÊÐ³¡	111.686594	40.858323	60706	471	150102
B0G19D9R1M	³èÎïÓÃÆ·µê	111.685685	40.866141	61211	471	150102
B0FFIXKWTW	±ãÃñÉÌµê/±ãÀûµê	111.681294	40.857548	60200	471	150102
B0FFI8RSQ4	±ãÃñÉÌµê/±ãÀûµê	111.685435	40.86578	60200	471	150102
B0FFGPAKAC	ÑÌ¾Æ×¨Âôµê	111.68643	40.865693	61210	471	150102
B0GUB6L3P5	×¨Óªµê	111.683784	40.862436	61200	471	150102
B0HATMYFCI	»¨»ÜÊÐ³¡	111.681378	40.862648	60501	471	150102
B01D70QE1K	¶ùÍ¯ÓÃÆ·µê	111.683759	40.862533	61207	471	150102
B01D70P522	ÑÌ¾Æ×¨Âôµê	111.681371	40.862632	61210	471	150102
B0FFJ5ACOW	¹ûÆ·ÊÐ³¡	111.684959	40.862654	60704	471	150102
B0FFI8RQU6	±ãÃñÉÌµê/±ãÀûµê	111.681509	40.862097	60200	471	150102
B0FFHBHUIZ	Çü³¼ÊÏ	111.678202	40.857224	60411	471	150102
B0FFL3FLAD	¹ºÎïÏà¹Ø³¡Ëù	111.681762	40.861148	60000	471	150102
B0FFKT4OAH	×¨Óªµê	111.680206	40.862694	61200	471	150102
B0FFM3JD99	¶ùÍ¯ÓÃÆ·µê	111.685035	40.862655	61207	471	150102
B0FFGRFHH7	½¨²ÄÎå½ðÊÐ³¡	111.683793	40.862204	60603	471	150102
B0HGV1SEPH	¼Ò¾Ó½¨²ÄÊÐ³¡	111.684183	40.862504	60600	471	150102
B0FFIAHWQX	¹ºÎïÖÐÐÄ	111.679007	40.857221	60101	471	150102
B0FFMEBKPM	×¨Óªµê	111.685393	40.86279	61200	471	150102
B0FFI9D9F9	Êß²ËÊÐ³¡	111.686041	40.862956	60705	471	150102
B0G3TZPB8Y	±ãÃñÉÌµê/±ãÀûµê	111.681351	40.862699	60200	471	150102
B0FFG0MLSY	±ãÃñÉÌµê/±ãÀûµê	111.683634	40.862167	60200	471	150102
B0FFFRYAZX	·þ×°Ð¬Ã±Æ¤¾ßµê	111.685759	40.862786	61100	471	150102
B0GUSLQUTZ	·þ×°Ð¬Ã±Æ¤¾ßµê	111.685963	40.862801	61100	471	150102
B0GRHKNGX3	¼Ò¾Ó½¨²ÄÊÐ³¡	111.684508	40.86256	60600	471	150102
B0FFKPDHV3	±ãÃñÉÌµê/±ãÀûµê	111.684766	40.862639	60200	471	150102
B0FFKGJG32	¼Ò¾Ó½¨²ÄÊÐ³¡	111.684826	40.862628	60600	471	150102
B0FFJLMRI5	³èÎïÓÃÆ·µê	111.686256	40.862875	61211	471	150102
B0FFM98CX3	Êéµê	111.680175	40.866612	61205	471	150102
B0FFHIXJX7	¹ºÎïÏà¹Ø³¡Ëù	111.685009	40.859109	60000	471	150102
B0FFMH46BO	ÑÌ¾Æ×¨Âôµê	111.686353	40.863	61210	471	150102
B0FFIA07CX	¹ºÎïÏà¹Ø³¡Ëù	111.682035	40.856987	60000	471	150102
B0GUOL4GIY	³¬ÊÐ	111.684623	40.865739	60400	471	150102
B0H69AIK2I	ÑÌ¾Æ×¨Âôµê	111.68055	40.857514	61210	471	150102
B01D7026IP	½¨²ÄÎå½ðÊÐ³¡	111.68454	40.862574	60603	471	150102
B0HBOLMTZO	×¨Óªµê	111.678404	40.85715	61200	471	150102
B01D70R996	ÆÕÍ¨ÉÌ³¡	111.683939	40.857903	60102	471	150102
B0FFJNUA85	¶ùÍ¯ÓÃÆ·µê	111.679195	40.857366	61207	471	150102
B01D7024SU	±ãÃñÉÌµê/±ãÀûµê	111.686427	40.858284	60200	471	150102
B0G33SWNKZ	×¨Óªµê	111.676985	40.857412	61200	471	150102
B0G3X5F366	·þ×°Ð¬Ã±Æ¤¾ßµê	111.682535	40.857417	61100	471	150102
B0FFHD9S82	·þ×°Ð¬Ã±Æ¤¾ßµê	111.67717	40.85715	61100	471	150102
B0FFIBBQKK	Æ·ÅÆ·þ×°µê	111.677383	40.856922	61101	471	150102
B0G3X5FPV9	¼Ò¾Ó½¨²ÄÊÐ³¡	111.681018	40.857555	60600	471	150102
B0FFL0W9Z2	Æ·ÅÆÐ¬µê	111.678521	40.857606	61102	471	150102
B0FFJ2UMN8	ÉÌ³¡	111.677554	40.856976	60100	471	150102
B0FFI9JV3K	×¨Óªµê	111.678628	40.857423	61200	471	150102
B0HR5DA64V	ÄÍ¿Ë×¨Âôµê	111.677555	40.856944	60902	471	150102
B0HA7400CH	½¨²ÄÎå½ðÊÐ³¡	111.677391	40.856271	60603	471	150102
B0G0XS130Q	¹ºÎïÏà¹Ø³¡Ëù	111.679427	40.85728	60000	471	150102
B0FFM4F0DU	²¼ÒÕÊÐ³¡	111.678841	40.857372	60605	471	150102
B0FFJDC1I8	¶ùÍ¯ÓÃÆ·µê	111.677455	40.856945	61207	471	150102
B0FFIOW0TV	¹ºÎïÏà¹Ø³¡Ëù	111.678286	40.856961	60000	471	150102
B0FFHIQYJN	·þ×°Ð¬Ã±Æ¤¾ßµê	111.677331	40.856661	61100	471	150102
B0FFGMVI2B	±±¾©»ªÁª	111.676902	40.857401	60404	471	150102
B0FFIP3ER7	¹ºÎïÏà¹Ø³¡Ëù	111.561638	40.791077	60000	471	150121
B0FFGYG1YZ	¹ºÎïÏà¹Ø³¡Ëù	111.561844	40.790995	60000	471	150121
B0G1DHGBLN	Êéµê	111.562019	40.795106	61205	471	150121
B0FFKNQJKH	Êéµê	111.562015	40.794898	61205	471	150121
B0FFLOKQN6	¹ûÆ·ÊÐ³¡	111.562498	40.794687	60704	471	150121
B0FFKHTOIK	¹ûÆ·ÊÐ³¡	111.565166	40.79308	60704	471	150121
B0GKVZ385G	×¨Óªµê	111.562003	40.794186	61200	471	150121
B0H1G5V34Y	ÑÌ¾Æ×¨Âôµê	111.564642	40.793379	61210	471	150121
B0FFKTT6PS	¹ûÆ·ÊÐ³¡	111.563441	40.794276	60704	471	150121
B0FFK87C4S	¶ùÍ¯ÓÃÆ·µê	111.564793	40.793341	61207	471	150121
B0FFKJ6UQV	¹ºÎïÏà¹Ø³¡Ëù	111.564831	40.793315	60000	471	150121
B0FFIP31IB	¹ûÆ·ÊÐ³¡	111.562116	40.788868	60704	471	150121
B0FFL945SP	¶ùÍ¯ÓÃÆ·µê	111.563508	40.794342	61207	471	150121
B0GUML88KN	¹ºÎïÏà¹Ø³¡Ëù	111.562577	40.788841	60000	471	150121
B0FFJV73NQ	»¨»ÜÊÐ³¡	111.563544	40.794378	60501	471	150121
B0HAK7JR7E	×¨Óªµê	111.562334	40.78875	61200	471	150121
B0FFKDQYFH	¹ûÆ·ÊÐ³¡	111.562194	40.794875	60704	471	150121
B0GKANYCGT	¶ùÍ¯ÓÃÆ·µê	111.56202	40.795026	61207	471	150121
B0G3DH15Q6	Å©¸±²úÆ·ÊÐ³¡	111.565732	40.793632	60703	471	150121
B0FFKZXZ5C	¹ûÆ·ÊÐ³¡	111.56208	40.78841	60704	471	150121
B0FFJCYJCF	¼Òµçµç×ÓÂô³¡	111.564574	40.794355	60300	471	150121
B0FFIXL7SL	¹ºÎïÏà¹Ø³¡Ëù	111.563888	40.794722	60000	471	150121
B0FFH22BRV	±ãÃñÉÌµê/±ãÀûµê	111.564277	40.793602	60200	471	150121
B0FFMAK71A	³¬ÊÐ	111.56391	40.793998	60400	471	150121
B0FFKU67TX	Å©¸±²úÆ·ÊÐ³¡	111.563887	40.794647	60703	471	150121
B0FFHU43CE	¹ºÎïÏà¹Ø³¡Ëù	111.562033	40.794921	60000	471	150121
B0FFM27X8W	±ãÃñÉÌµê/±ãÀûµê	111.562225	40.789153	60200	471	150121
B0G2U93TU5	±ãÃñÉÌµê/±ãÀûµê	111.562393	40.788898	60200	471	150121
B0GD3Z1E4E	¹ºÎïÏà¹Ø³¡Ëù	111.566033	40.79348	60000	471	150121
B0HDJSU23Z	¶ùÍ¯ÓÃÆ·µê	111.56212	40.79572	61207	471	150121
B0FFKCKV5K	Êß²ËÊÐ³¡	111.566192	40.793451	60705	471	150121
B0G0RPB787	±ãÃñÉÌµê/±ãÀûµê	111.563331	40.794711	60200	471	150121
B0G13R4I7X	¹ºÎïÏà¹Ø³¡Ëù	111.561803	40.795684	60000	471	150121
B0FFH21HUW	ÊÖ»úÏúÊÛ	111.561335	40.795755	60305	471	150121
B0FFKG253P	±ãÃñÉÌµê/±ãÀûµê	111.564419	40.794452	60200	471	150121
B01D70QO4S	ÑÌ¾Æ×¨Âôµê|¹ºÎï·þÎñ	111.561251	40.795436	061210|060200	471	150121
B0FFKES4VP	¶ùÍ¯ÓÃÆ·µê	111.562189	40.795677	61207	471	150121
B0FFI1ULY5	Êß²ËÊÐ³¡	111.563722	40.787854	60705	471	150121
B01D70PAS9	ÑÌ¾Æ×¨Âôµê	111.561694	40.795981	61210	471	150121
B0H6OHRTO7	ÑÌ¾Æ×¨Âôµê	111.56158	40.79605	61210	471	150121
B0GU1L001H	³¬ÊÐ	111.561411	40.789316	60400	471	150121
B0FFL7EP8X	»¨»ÜÊÐ³¡	111.561251	40.796689	60501	471	150121
B0FFKWUQYP	½¨²ÄÎå½ðÊÐ³¡	111.564993	40.794093	60603	471	150121
B0FFHU94SX	½¨²ÄÎå½ðÊÐ³¡	111.563383	40.794128	60603	471	150121
B0FFIBT7EW	±ãÃñÉÌµê/±ãÀûµê	111.562204	40.794799	60200	471	150121
B0FFH1OULR	±ãÃñÉÌµê/±ãÀûµê	111.565104	40.793131	60200	471	150121
B0FFKG28C9	½¨²ÄÎå½ðÊÐ³¡	111.565096	40.79405	60603	471	150121
B0FFGYZXC7	¹ºÎïÏà¹Ø³¡Ëù	111.563546	40.787217	60000	471	150121
B0FFLA8L01	½¨²ÄÎå½ðÊÐ³¡	111.563283	40.78831	60603	471	150121
B0FFHSB0Z5	ÑÌ¾Æ×¨Âôµê	111.559555	40.796201	61210	471	150121
B0FFH21HUJ	±ãÃñÉÌµê/±ãÀûµê	111.565642	40.792956	60200	471	150121
B0FFHT69VC	±ãÃñÉÌµê/±ãÀûµê	111.562704	40.78834	60200	471	150121
B0FFIP3JHQ	Å©¸±²úÆ·ÊÐ³¡	111.56293	40.788166	60703	471	150121
B01D70RAHK	±ãÃñÉÌµê/±ãÀûµê	111.56322	40.787117	60200	471	150121
B0FFGKZ79W	¹ºÎïÏà¹Ø³¡Ëù	111.559476	40.796247	60000	471	150121
B01D70RAHM	±ãÃñÉÌµê/±ãÀûµê	111.563639	40.787278	60200	471	150121
B0FFHJ560E	±ãÃñÉÌµê/±ãÀûµê	111.562957	40.78838	60200	471	150121
B0FFHIR24A	·þ×°Ð¬Ã±Æ¤¾ßµê	111.56158	40.796703	61100	471	150121
B0FFKG26QS	³¬ÊÐ	111.563964	40.787493	60400	471	150121
B0FFL8CKHZ	³¬ÊÐ	111.56376	40.787358	60400	471	150121
B0HA7PXIGZ	½¨²ÄÎå½ðÊÐ³¡	111.562071	40.789217	60603	471	150121
B0GUR9OSKY	ÃâË°Æ·µê	111.561701	40.789141	60103	471	150121
B0FFKZL31K	³¬ÊÐ	111.563338	40.787077	60400	471	150121
B0FFL0B2FK	¼Ò¾Ó½¨²ÄÊÐ³¡	111.561546	40.796707	60600	471	150121
B0FFM9JGD0	·þ×°Ð¬Ã±Æ¤¾ßµê	111.558364	40.787393	61100	471	150121
B0G10LG6KT	±ãÃñÉÌµê/±ãÀûµê	111.559278	40.796358	60200	471	150121
B0G0KPRITZ	±ãÃñÉÌµê/±ãÀûµê	111.563309	40.787057	60200	471	150121
B0FFGYFJQB	±ãÃñÉÌµê/±ãÀûµê	111.563786	40.787375	60200	471	150121
B0GR3LKUTG	±ãÃñÉÌµê/±ãÀûµê	111.56103	40.79652	60200	471	150121
B0FFK4MXLC	ÊÖ»úÏúÊÛ	111.561224	40.796665	60305	471	150121
B0HROAJJVW	±ãÃñÉÌµê/±ãÀûµê	111.562812	40.796118	60200	471	150121
B01D70QO2M	±ãÃñÉÌµê/±ãÀûµê	111.559927	40.796022	60200	471	150121
B0FFJYKG5N	±ãÃñÉÌµê/±ãÀûµê	111.562082	40.786978	60200	471	150121
B0FFM4Q79U	Å©¸±²úÆ·ÊÐ³¡	111.597922	40.391801	60703	471	150123
B01D7020OT	ÊÖ»úÏúÊÛ|Éú»î·þÎñ	111.295566	40.738215	060305|070603	471	150121
B01D701PRD	×ÛºÏÊÐ³¡	111.69135	40.84439	60700	471	150102
B01D701IOD	¹úÃÀ	111.693982	40.838488	60302	471	150102
B01D702AIQ	¼Ò¾ß³Ç	111.697189	40.839617	60602	471	150102
B0FFI6I3C3	Ë®²úº£ÏÊÊÐ³¡	111.690594	40.844901	60706	471	150102
B01D70PLU0	¼Ò¾ß½¨²Ä×ÛºÏÊÐ³¡	111.694208	40.837374	60601	471	150102
B0HA3D3AHO	×ÔÐÐ³µ×¨Âôµê	111.695072	40.846636	61208	471	150102
B0G0A5V07O	½¨²ÄÎå½ðÊÐ³¡	111.696152	40.8394	60603	471	150102
B0FFM3AI3M	¼Ò¾Ó½¨²ÄÊÐ³¡	111.696639	40.839314	60600	471	150102
B0HG04UY4X	½¨²ÄÎå½ðÊÐ³¡	111.694586	40.838007	60603	471	150102
B0G29CP64R	³øÎÀÊÐ³¡	111.695943	40.838388	60604	471	150102
B0FFHUEUK2	¼Ò¾Ó½¨²ÄÊÐ³¡	111.687625	40.838442	60600	471	150102
B0HDRXTZZQ	½¨²ÄÎå½ðÊÐ³¡	111.696503	40.839264	60603	471	150102
B0HUAS0ZCP	¼Ò¾Ó½¨²ÄÊÐ³¡	111.695811	40.838648	60600	471	150102
B0FFLID027	½¨²ÄÎå½ðÊÐ³¡	111.695872	40.838527	60603	471	150102
B0HGTH9VVU	¼Ò¾Ó½¨²ÄÊÐ³¡	111.695897	40.838674	60600	471	150102
B0FFGKXVLT	³øÎÀÊÐ³¡	111.69615	40.838629	60604	471	150102
B0FFIFYRKR	µÆ¾ß´ÉÆ÷ÊÐ³¡	111.696781	40.8391	60606	471	150102
B0FFI9OU4U	½¨²ÄÎå½ðÊÐ³¡	111.688701	40.837991	60603	471	150102
B0HUH7LUI5	¼Ò¾Ó½¨²ÄÊÐ³¡	111.696639	40.839315	60600	471	150102
B0FFL5B1QT	¹ºÎïÏà¹Ø³¡Ëù	111.688035	40.837096	60000	471	150102
B0HAXCMX5S	¹ºÎïÏà¹Ø³¡Ëù	111.696414	40.837453	60000	471	150102
B0FFL3P2QD	²¼ÒÕÊÐ³¡	111.696756	40.839301	60605	471	150102
B0FFM49309	¼Ò¾Ó½¨²ÄÊÐ³¡	111.688005	40.838531	60600	471	150102
B0FFM89DJR	½¨²ÄÎå½ðÊÐ³¡	111.688502	40.838529	60603	471	150102
B0FFM74ZJS	½¨²ÄÎå½ðÊÐ³¡	111.696371	40.841551	60603	471	150102
B0HA6P527Z	½¨²ÄÎå½ðÊÐ³¡	111.696295	40.841032	60603	471	150102
B0G0FU96KZ	½¨²ÄÎå½ðÊÐ³¡	111.696369	40.841382	60603	471	150102
B0FFHRE32W	ÍÁÌØ²ú×¨Âôµê	111.693878	40.838737	61214	471	150102
B0FFJN3OG5	½¨²ÄÎå½ðÊÐ³¡	111.696323	40.842378	60603	471	150102
B0G0XNW4ZL	¹ºÎïÏà¹Ø³¡Ëù	111.696053	40.838172	60000	471	150102
B0G0P9H78I	¼Ò¾Ó½¨²ÄÊÐ³¡	111.696511	40.84296	60600	471	150102
B0FFMFSY0Z	½¨²ÄÎå½ðÊÐ³¡	111.696712	40.841335	60603	471	150102
B01D70PG99	ÎÄ»¯ÓÃÆ·µê	111.692923	40.839875	60800	471	150102
B0FFIA533B	¹ºÎïÏà¹Ø³¡Ëù	111.69531	40.839769	60000	471	150102
B0FFH30IZW	µÆ¾ß´ÉÆ÷ÊÐ³¡	111.696638	40.839317	60606	471	150102
B0FFLP4CEK	ÑÛ¾µµê	111.694016	40.838743	61204	471	150102
B0HG95QALY	ÊÖ»úÏúÊÛ	111.693172	40.840532	60305	471	150102
B0FFIYF62O	Å©¸±²úÆ·ÊÐ³¡	111.690738	40.83961	60703	471	150102
B0FFIMK7RF	×ÛºÏÊÐ³¡	111.690432	40.842239	60700	471	150102
B01D7028FW	Å©¸±²úÆ·ÊÐ³¡	111.695043	40.842331	60703	471	150102
B0FFKK5GOQ	ÑÌ¾Æ×¨Âôµê	111.692594	40.84047	61210	471	150102
B01D7028F6	±ãÃñÉÌµê/±ãÀûµê	111.690332	40.842757	60200	471	150102
B0FFF4GMS2	¹ûÆ·ÊÐ³¡	111.691083	40.840429	60704	471	150102
B0G23M9ITO	ÑÌ¾Æ×¨Âôµê	111.692219	40.843243	61210	471	150102
B0FFIZK7N2	·þ×°Ð¬Ã±Æ¤¾ßµê	111.692859	40.843181	61100	471	150102
B0H6LHFIB5	Å©¸±²úÆ·ÊÐ³¡	111.694418	40.841541	60703	471	150102
B0FFMC14WX	·þ×°Ð¬Ã±Æ¤¾ßµê	111.693049	40.840516	61100	471	150102
B0FFFW9SLX	Å©¸±²úÆ·ÊÐ³¡	111.690305	40.842904	60703	471	150102
B01D703CQV	½¨²ÄÎå½ðÊÐ³¡	111.688221	40.838269	60603	471	150102
B0FFJ2Z466	Å©¸±²úÆ·ÊÐ³¡|¹ºÎï·þÎñ	111.6902	40.843423	060703|061210	471	150102
B01D701RL9	½¨²ÄÎå½ðÊÐ³¡	111.69296	40.842992	60603	471	150102
B0GKPKS8CH	¹ûÆ·ÊÐ³¡	111.691355	40.843409	60704	471	150102
B0FFM1KRNM	½¨²ÄÎå½ðÊÐ³¡	111.687316	40.838379	60603	471	150102
B0FFGS745Y	·þ×°Ð¬Ã±Æ¤¾ßµê	111.69231	40.840437	61100	471	150102
B01D702ZDR	½¨²ÄÎå½ðÊÐ³¡	111.688072	40.838681	60603	471	150102
B0FFHE004X	»¨»ÜÊÐ³¡	111.689028	40.844903	60501	471	150102
B0FFM61H8R	¹ºÎïÏà¹Ø³¡Ëù	111.695536	40.839581	60000	471	150102
B0FFKFF237	¶ùÍ¯ÓÃÆ·µê	111.688867	40.83934	61207	471	150102
B0FFHMUCOK	±ãÃñÉÌµê/±ãÀûµê	111.69082	40.843367	60200	471	150102
B0FFMCEOUL	·þ×°Ð¬Ã±Æ¤¾ßµê	111.690736	40.841936	61100	471	150102
B0G07S2M13	·þ×°Ð¬Ã±Æ¤¾ßµê	111.690872	40.841367	61100	471	150102
B0FFM1MYIE	·þ×°Ð¬Ã±Æ¤¾ßµê	111.690709	40.842155	61100	471	150102
B0FFL17OA1	·þ×°Ð¬Ã±Æ¤¾ßµê	111.690718	40.8421	61100	471	150102
B0FFHREMKI	·þ×°Ð¬Ã±Æ¤¾ßµê	111.690891	40.84116	61100	471	150102
B0FFMEHFN8	·þ×°Ð¬Ã±Æ¤¾ßµê	111.690845	40.841258	61100	471	150102
B0FFI9PDPN	¹ºÎïÏà¹Ø³¡Ëù	111.69052	40.841794	60000	471	150102
B01D7014Y6	ÑÌ¾Æ×¨Âôµê	111.690838	40.839628	61210	471	150102
B0G2AR7CC5	ÑÌ¾Æ×¨Âôµê	111.690524	40.841773	61210	471	150102
B0FFKRUZCR	ÑÌ¾Æ×¨Âôµê	111.693449	40.84191	61210	471	150102
B01D7026XR	½¨²ÄÎå½ðÊÐ³¡	111.696514	40.839984	60603	471	150102
B0FFLAT6G4	×¨Óªµê	111.690457	40.842131	61200	471	150102
B0G25XYNYV	Å©¸±²úÆ·ÊÐ³¡	111.690492	40.84198	60703	471	150102
B0FFGRLPVY	Å©¸±²úÆ·ÊÐ³¡	111.693034	40.842778	60703	471	150102
B0FFKZLH35	Öé±¦Ê×ÊÎ¹¤ÒÕÆ·	111.693237	40.842371	61202	471	150102
B01D702838	½¨²ÄÎå½ðÊÐ³¡	111.696479	40.840079	60603	471	150102
B0FFL7AAG7	ÑÌ¾Æ×¨Âôµê	111.690669	40.841002	61210	471	150102
B01D702AMM	½¨²ÄÎå½ðÊÐ³¡	111.696326	40.842278	60603	471	150102
B01D7027NR	³èÎïÓÃÆ·µê	111.689238	40.844944	61211	471	150102
B0FFHSN1LW	¼Ò¾ß³Ç	111.694227	40.841903	60602	471	150102
B01D701ON1	ÑÛ¾µµê	111.693511	40.843524	61204	471	150102
B0FFIZVBP0	Ë®²úº£ÏÊÊÐ³¡	111.690541	40.84486	60706	471	150102
B0FFHMU8NE	¼Ò¾Ó½¨²ÄÊÐ³¡	111.694425	40.841525	60600	471	150102
B0HU5UNAF1	Å©¸±²úÆ·ÊÐ³¡	111.692166	40.844532	60703	471	150102
B0FFHGS3BP	×¨Óªµê	111.688854	40.839325	61200	471	150102
B0FFGS803K	¹ûÆ·ÊÐ³¡	111.689867	40.838774	60704	471	150102
B0FFKK76I2	ÑÌ¾Æ×¨Âôµê	111.695363	40.842685	61210	471	150102
B01D70PE8Z	ÑÌ¾Æ×¨Âôµê	111.691856	40.845306	61210	471	150102
B01D70QIPG	¼Òµçµç×ÓÂô³¡	111.695419	40.839637	60300	471	150102
B01D701JSH	Öé±¦Ê×ÊÎ¹¤ÒÕÆ·	111.694223	40.838794	61202	471	150102
B01D7028GK	¼Ò¾ß³Ç	111.695631	40.839089	60602	471	150102
B01D70QHWX	µÆ¾ß´ÉÆ÷ÊÐ³¡	111.696868	40.837936	60606	471	150102
B0FFM4MXEJ	ÌØÉ«ÉÌÒµ½Ö	111.688382	40.838039	61000	471	150102
B01D703DD1	×¨Óªµê	111.692881	40.843131	61200	471	150102
B01D70QIB3	½¨²ÄÎå½ðÊÐ³¡	111.694337	40.838096	60603	471	150102
B0GUCC6S19	ÌØÉ«ÉÌÒµ½Ö	111.688716	40.837212	61000	471	150102
B0HUV15U5A	±±¾©»ªÁª	111.693909	40.838745	60404	471	150102
B01D7026C1	ÑÛ¾µµê	111.693052	40.840517	61204	471	150102
B01D70PDX0	Æ·ÅÆ·þ×°µê	111.690766	40.842191	61101	471	150102
B01D703BPJ	½¨²ÄÎå½ðÊÐ³¡	111.695844	40.838495	60603	471	150102
B01D7029PU	½¨²ÄÎå½ðÊÐ³¡	111.69635	40.841369	60603	471	150102
B01D70PEZO	ÆÕÍ¨ÉÌ³¡	111.6939	40.838751	60102	471	150102
B01D70PDQ3	·þ×°Ð¬Ã±Æ¤¾ßµê	111.690738	40.842353	61100	471	150102
B01D7025VS	½¨²ÄÎå½ðÊÐ³¡	111.690501	40.843433	60603	471	150102
B01D70QQ9Q	¹úÃÀ	111.695481	40.839299	60302	471	150102
B01D70OZ34	¼Ò¾ß½¨²Ä×ÛºÏÊÐ³¡	111.696694	40.840429	60601	471	150102
B0FFGS7G2P	Å©¸±²úÆ·ÊÐ³¡	111.691035	40.840578	60703	471	150102
B01D70QNMC	½¨²ÄÎå½ðÊÐ³¡	111.687833	40.837422	60603	471	150102
B01D70QFG6	¹ûÆ·ÊÐ³¡	111.690657	40.842448	60704	471	150102
B01D702791	ÑÌ¾Æ×¨Âôµê	111.690432	40.841745	61210	471	150102
B01D70PET9	½¨²ÄÎå½ðÊÐ³¡	111.696242	40.842892	60603	471	150102
B01D702787	±ãÃñÉÌµê/±ãÀûµê	111.690599	40.841372	60200	471	150102
B0FFJGIV6C	ÑÛ¾µµê	111.690034	40.839506	61204	471	150102
B0FFHMUCP0	·þ×°Ð¬Ã±Æ¤¾ßµê	111.690734	40.842004	61100	471	150102
B0FFF4FOUV	·þ×°Ð¬Ã±Æ¤¾ßµê	111.690792	40.841963	61100	471	150102
B0FFI7IA2C	·þ×°Ð¬Ã±Æ¤¾ßµê	111.69083	40.841642	61100	471	150102
B0FFM6XBV2	¹ºÎïÏà¹Ø³¡Ëù	111.690881	40.841326	60000	471	150102
B01D7028NV	½¨²ÄÎå½ðÊÐ³¡	111.696519	40.84223	60603	471	150102
B01D70QIQP	·þ×°Ð¬Ã±Æ¤¾ßµê	111.690868	40.841342	61100	471	150102
B0FFHCFFW9	¹ûÆ·ÊÐ³¡	111.690411	40.842345	60704	471	150102
B0FFG2T8W1	ÑÌ¾Æ×¨Âôµê	111.690865	40.841367	61210	471	150102
B0GDT6W4ES	ÆÕÍ¨ÉÌ³¡	111.688528	40.837574	60102	471	150102
B0FFIUD1FF	¼Òµçµç×ÓÂô³¡	111.693713	40.841313	60300	471	150102
B0GKKSXXQN	¹ûÆ·ÊÐ³¡	111.690646	40.840425	60704	471	150102
B0FFI7E56G	±ãÃñÉÌµê/±ãÀûµê	111.69072	40.841781	60200	471	150102
B0FFHKKNUA	ÑÌ¾Æ×¨Âôµê	111.693869	40.842737	61210	471	150102
B0FFI9PELU	Êß²ËÊÐ³¡	111.690461	40.843565	60705	471	150102
B0FFG2TIKG	·þ×°Ð¬Ã±Æ¤¾ßµê	111.693051	40.839906	61100	471	150102
B01D702CAJ	½¨²ÄÎå½ðÊÐ³¡	111.696268	40.83923	60603	471	150102
B0FFM4W566	±ãÃñÉÌµê/±ãÀûµê	111.693552	40.841678	60200	471	150102
B01D70QIHE	·þ×°Ð¬Ã±Æ¤¾ßµê	111.692933	40.843011	61100	471	150102
B01D701NDC	ÑÌ¾Æ×¨Âôµê	111.688023	40.839136	61210	471	150102
B01D70R8J4	×¨Óªµê	111.693123	40.839896	61200	471	150102
B0G3PHRK8K	¹ºÎïÏà¹Ø³¡Ëù	111.692787	40.83986	60000	471	150102
B01D70RBL9	±ãÃñÉÌµê/±ãÀûµê	111.691113	40.840414	60200	471	150102
B0G2JUIJOT	ÑÌ¾Æ×¨Âôµê	111.693127	40.839896	61210	471	150102
B0G0KPQOUP	·þ×°Ð¬Ã±Æ¤¾ßµê	111.693066	40.83989	61100	471	150102
B01D70PDY9	×¨Óªµê	111.692276	40.843247	61200	471	150102
B0FFLOLV6Z	±ãÃñÉÌµê/±ãÀûµê	111.692336	40.840439	60200	471	150102
B0FFGKXR9H	±ãÃñÉÌµê/±ãÀûµê	111.69259	40.840539	60200	471	150102
B01D702494	ÑÌ¾Æ×¨Âôµê	111.694466	40.841427	61210	471	150102
B0FFGYFCLX	¹ºÎïÏà¹Ø³¡Ëù	111.694779	40.842442	60000	471	150102
B01D70PF7O	ÑÌ¾Æ×¨Âôµê	111.69168	40.839723	61210	471	150102
B0FFGKYQOI	¼Òµçµç×ÓÂô³¡	111.694459	40.841443	60300	471	150102
B0FFG63N65	ÎÄ»¯ÓÃÆ·µê	111.692888	40.843114	60800	471	150102
B0FFHMU8NN	±ãÃñÉÌµê/±ãÀûµê	111.69342	40.843725	60200	471	150102
B01D70QSBE	½¨²ÄÎå½ðÊÐ³¡	111.688789	40.837003	60603	471	150102
B0FFG2SZPF	»§ÍâÓÃÆ·	111.689468	40.844988	60907	471	150102
B01D7029LF	¼Ò¾ß½¨²Ä×ÛºÏÊÐ³¡	111.696036	40.838764	60601	471	150102
B0FFM1O5BS	±ãÃñÉÌµê/±ãÀûµê	111.690601	40.840472	60200	471	150102
B01D7027W6	ÑÌ¾Æ×¨Âôµê	111.694481	40.842183	61210	471	150102
B0FFHRJZOD	½¨²ÄÎå½ðÊÐ³¡|Æû³µ·þÎñ	111.69298	40.842902	060603|010000	471	150102
B0FFKK5J0U	×¨Óªµê	111.695117	40.842347	61200	471	150102
B0FFIZCW4T	½¨²ÄÎå½ðÊÐ³¡	111.692444	40.843268	60603	471	150102
B0FFHRJZOI	½¨²ÄÎå½ðÊÐ³¡	111.693017	40.840513	60603	471	150102
B0FFJ4397K	×¨Óªµê	111.689281	40.840182	61200	471	150102
B01D70QIN4	ÑÌ¾Æ×¨Âôµê	111.693553	40.843432	61210	471	150102
B0FFI94UZO	±ãÃñÉÌµê/±ãÀûµê	111.693751	40.843009	60200	471	150102
B01D70QF6X	Å©¸±²úÆ·ÊÐ³¡	111.692663	40.839846	60703	471	150102
B0FFI9PGMM	ÑÌ¾Æ×¨Âôµê	111.691861	40.843473	61210	471	150102
B0FFI9RJRS	±ãÃñÉÌµê/±ãÀûµê	111.694306	40.841835	60200	471	150102
B01D7029PW	½¨²ÄÎå½ðÊÐ³¡	111.696221	40.841515	60603	471	150102
B0FFJ14WV8	¹ºÎïÏà¹Ø³¡Ëù	111.693908	40.838714	60000	471	150102
B0FFKSIZAZ	Ë®²úº£ÏÊÊÐ³¡	111.69054	40.84486	60706	471	150102
B01D702ZYS	ÊÖ»úÏúÊÛ	111.693225	40.840534	60305	471	150102
B0FFI9PD3Y	ÌåÓýÓÃÆ·µê	111.689772	40.845049	60900	471	150102
B0HDSL820A	±ãÃñÉÌµê/±ãÀûµê	111.693579	40.843362	60200	471	150102
B0FFLEDPRP	µÆ¾ß´ÉÆ÷ÊÐ³¡	111.694198	40.84207	60606	471	150102
B01D70232K	½¨²ÄÎå½ðÊÐ³¡	111.695156	40.840885	60603	471	150102
B0G395NY83	¼Ò¾Ó½¨²ÄÊÐ³¡	111.694242	40.841975	60600	471	150102
B0FFGRG6OT	ÌØÉ«ÉÌÒµ½Ö	111.695819	40.838631	61000	471	150102
B01D70QX2E	ÑÌ¾Æ×¨Âôµê	111.693336	40.843871	61210	471	150102
B0H1PHQGV7	ÑÌ¾Æ×¨Âôµê	111.690322	40.844432	61210	471	150102
B0FFF4Z3BK	¼Òµçµç×ÓÂô³¡	111.695461	40.839357	60300	471	150102
B0FFJ2D4K1	±ãÃñÉÌµê/±ãÀûµê	111.690462	40.843556	60200	471	150102
B0FFKK76H0	³¬ÊÐ	111.692406	40.839532	60400	471	150102
B0GKRB8626	¼Ò¾Ó½¨²ÄÊÐ³¡	111.69435	40.841686	60600	471	150102
B0FFI9PGL7	ÑÛ¾µµê	111.693491	40.846005	61204	471	150102
B0FFI9N6IF	Êß²ËÊÐ³¡	111.689915	40.838589	60705	471	150102
B0FFJB22UC	Öé±¦Ê×ÊÎ¹¤ÒÕÆ·	111.693878	40.83881	61202	471	150102
B0FFKHC5RG	ÆäËü¸öÈËÓÃÆ·µê	111.690541	40.841683	61400	471	150102
B0FFI9PF2K	ÌåÓýÓÃÆ·µê	111.694939	40.838779	60900	471	150102
B0G0G9KU1Q	×¨Óªµê	111.692222	40.844148	61200	471	150102
B01D70QHW7	µÆ¾ß´ÉÆ÷ÊÐ³¡	111.696839	40.838007	60606	471	150102
B0G2J5HX77	±ãÃñÉÌµê/±ãÀûµê	111.691314	40.839715	60200	471	150102
B0FFI9PGJ3	±ãÃñÉÌµê/±ãÀûµê	111.690167	40.843602	60200	471	150102
B0HRFM11XI	Æ·ÅÆ·þ×°µê	111.694097	40.838703	61101	471	150102
B01D7029H9	½¨²ÄÎå½ðÊÐ³¡	111.696567	40.837712	60603	471	150102
B0FFI8RGOQ	×¨Óªµê	111.691206	40.845433	61200	471	150102
B0G2GZMLCT	»¨»ÜÊÐ³¡	111.691902	40.845505	60501	471	150102
B0G1P4HUQY	¼Ò¾Ó½¨²ÄÊÐ³¡	111.694453	40.841459	60600	471	150102
B0HDXOA8I3	¼Ò¾Ó½¨²ÄÊÐ³¡	111.694488	40.842191	60600	471	150102
B01D701LYO	½¨²ÄÎå½ðÊÐ³¡	111.69641	40.841956	60603	471	150102
B0G06GM84Z	½¨²ÄÎå½ðÊÐ³¡	111.694479	40.842185	60603	471	150102
B0FFLQG57E	½¨²ÄÎå½ðÊÐ³¡	111.695566	40.840978	60603	471	150102
B0FFGBO30E	½¨²ÄÎå½ðÊÐ³¡	111.69616	40.842326	60603	471	150102
B0HANAMYQY	¹ºÎïÏà¹Ø³¡Ëù	111.688158	40.838556	60000	471	150102
B0FFM9FZB8	¼Ò¾ß³Ç	111.694089	40.837968	60602	471	150102
B0FFJCE0IV	Êéµê	111.69334	40.845968	61205	471	150102
B0FFHSN23G	½¨²ÄÎå½ðÊÐ³¡	111.6959	40.842809	60603	471	150102
B0G33SXHP6	±ãÃñÉÌµê/±ãÀûµê	111.689867	40.838696	60200	471	150102
B0FFGYG6OL	¼Ò¾Ó½¨²ÄÊÐ³¡	111.695758	40.84011	60600	471	150102
B01D70QHP6	½¨²ÄÎå½ðÊÐ³¡	111.696115	40.839528	60603	471	150102
B0FFI9PG56	ÎÄ»¯ÓÃÆ·µê	111.689537	40.845003	60800	471	150102
B0FFIWGAD7	½¨²ÄÎå½ðÊÐ³¡	111.696599	40.841677	60603	471	150102
B0FFMA7601	¼Ò¾Ó½¨²ÄÊÐ³¡	111.696179	40.841788	60600	471	150102
B0HGSX6D9H	¹ºÎïÏà¹Ø³¡Ëù	111.696639	40.839314	60000	471	150102
B0FFG9BHXP	½¨²ÄÎå½ðÊÐ³¡	111.696188	40.842211	60603	471	150102
B0FFH72CTS	½¨²ÄÎå½ðÊÐ³¡	111.69615	40.842241	60603	471	150102
B0FFGBNUW3	½¨²ÄÎå½ðÊÐ³¡	111.696336	40.84227	60603	471	150102
B01D70236O	¼Ò¾ß½¨²Ä×ÛºÏÊÐ³¡	111.696643	40.839316	60601	471	150102
B0HGFC6T2C	·þ×°Ð¬Ã±Æ¤¾ßµê	111.695879	40.838544	61100	471	150102
B0FFLEEDYW	½¨²ÄÎå½ðÊÐ³¡	111.696175	40.842317	60603	471	150102
B0FFHMUQWL	¹ûÆ·ÊÐ³¡	111.693411	40.846366	60704	471	150102
B0FFHM7NTW	¹ºÎïÏà¹Ø³¡Ëù	111.694468	40.837747	60000	471	150102
B0FFH1C9EG	½¨²ÄÎå½ðÊÐ³¡	111.695925	40.839929	60603	471	150102
B0G3UYZM4L	ÑÌ¾Æ×¨Âôµê	111.690337	40.837426	61210	471	150102
B0FFG2TOEW	¼Ò¾ß³Ç	111.695701	40.839162	60602	471	150102
B01D702AMP	¼Ò¾ß½¨²Ä×ÛºÏÊÐ³¡	111.696837	40.841686	60601	471	150102
B0G3RLCGX6	¹ºÎïÏà¹Ø³¡Ëù	111.695853	40.842812	60000	471	150102
B0FFKWNEK6	·þ×°Ð¬Ã±Æ¤¾ßµê	111.692781	40.839859	61100	471	150102
B01D70PFRT	½¨²ÄÎå½ðÊÐ³¡	111.688378	40.83795	60603	471	150102
B0G22ZU0CE	Å©¸±²úÆ·ÊÐ³¡	111.690642	40.844907	60703	471	150102
B0GK3YRZFO	½¨²ÄÎå½ðÊÐ³¡	111.690476	40.843444	60603	471	150102
B0FFKMPV0U	ÑÌ¾Æ×¨Âôµê	111.689843	40.84462	61210	471	150102
B01D70QI3Z	½¨²ÄÎå½ðÊÐ³¡	111.687724	40.837396	60603	471	150102
B0FFHKKNTZ	ÎÄ»¯ÓÃÆ·µê	111.692621	40.84581	60800	471	150102
B0FFI9CC66	×¨Óªµê	111.693873	40.838804	61200	471	150102
B0G3T9S45F	½¨²ÄÎå½ðÊÐ³¡	111.694751	40.842248	60603	471	150102
B0FFKT6QVB	¹ºÎïÏà¹Ø³¡Ëù	111.692427	40.845716	60000	471	150102
B0HUYHT02C	×¨Óªµê	111.690075	40.83872	61200	471	150102
B0FFHSP115	½¨²ÄÎå½ðÊÐ³¡	111.69484	40.842303	60603	471	150102
B0FFM4K767	±ãÃñÉÌµê/±ãÀûµê	111.690158	40.83964	60200	471	150102
B0FFHIAG7Y	±ãÃñÉÌµê/±ãÀûµê	111.689727	40.839179	60200	471	150102
B0FFIZM62N	³èÎïÓÃÆ·µê	111.689445	40.844991	61211	471	150102
B0FFLC5OTE	³èÎïÓÃÆ·µê	111.689357	40.844967	61211	471	150102
B0FFG9C2PB	½¨²ÄÎå½ðÊÐ³¡	111.696466	40.842008	60603	471	150102
B0HA3C3R3M	·þ×°Ð¬Ã±Æ¤¾ßµê	111.69486	40.839004	61100	471	150102
B01D70283L	½¨²ÄÎå½ðÊÐ³¡	111.696562	40.840112	60603	471	150102
B0FFKWCIWD	ÑÌ¾Æ×¨Âôµê	111.690658	40.845185	61210	471	150102
B0FFF4IWV9	½¨²ÄÎå½ðÊÐ³¡	111.695491	40.840961	60603	471	150102
B0FFL9Z61A	¼Òµçµç×ÓÂô³¡	111.69591	40.84181	60300	471	150102
B0FFHIUA6X	³øÎÀÊÐ³¡	111.694466	40.841427	60604	471	150102
B0FFM5BPFJ	×¨Óªµê	111.689791	40.844982	61200	471	150102
B0G0R4AQSS	×¨Óªµê	111.695916	40.840052	61200	471	150102
B0FFK9NTK2	»¨»ÜÊÐ³¡	111.687927	40.844788	60501	471	150102
B0FFJ8WYBN	¹ºÎïÏà¹Ø³¡Ëù	111.696564	40.842007	60000	471	150102
B0FFHHB3LN	½¨²ÄÎå½ðÊÐ³¡	111.695375	40.842115	60603	471	150102
B0HGVUP2FB	¹ºÎïÏà¹Ø³¡Ëù	111.696576	40.841869	60000	471	150102
B0FFI9N73V	½¨²ÄÎå½ðÊÐ³¡	111.695469	40.840957	60603	471	150102
B0FFG9FN01	½¨²ÄÎå½ðÊÐ³¡	111.695039	40.84092	60603	471	150102
B0FFI9PEJO	·þ×°Ð¬Ã±Æ¤¾ßµê	111.689851	40.844716	61100	471	150102
B0FFL24LDI	Å©¸±²úÆ·ÊÐ³¡	111.690794	40.845333	60703	471	150102
B01D7027AN	¼Ò¾ß½¨²Ä×ÛºÏÊÐ³¡	111.696225	40.840397	60601	471	150102
B0FFFVYFGO	±ãÃñÉÌµê/±ãÀûµê	111.691529	40.845522	60200	471	150102
B0G336SXFS	½¨²ÄÎå½ðÊÐ³¡	111.695302	40.841966	60603	471	150102
B0GU31LBSJ	¹ºÎïÏà¹Ø³¡Ëù	111.696428	40.842939	60000	471	150102
B0G09BMLO9	¼Ò¾ß³Ç	111.696442	40.839508	60602	471	150102
B0FFIPI4WC	½¨²ÄÎå½ðÊÐ³¡	111.695366	40.842682	60603	471	150102
B0GKPR152L	½¨²ÄÎå½ðÊÐ³¡	111.695484	40.842516	60603	471	150102
B0G0P9HETX	½¨²ÄÎå½ðÊÐ³¡	111.695302	40.84213	60603	471	150102
B01D7029PB	½¨²ÄÎå½ðÊÐ³¡	111.696111	40.841457	60603	471	150102
B0FFIZH0PE	½¨²ÄÎå½ðÊÐ³¡	111.695156	40.840885	60603	471	150102
B0HALR7BUS	ÆäËü¸öÈËÓÃÆ·µê	111.693935	40.838659	61400	471	150102
B0H1PURIU2	¼Òµçµç×ÓÂô³¡	111.696451	40.840403	60300	471	150102
B0HD9U0PCL	¹ºÎïÏà¹Ø³¡Ëù	111.695545	40.839301	60000	471	150102
B0FFKT9RQK	¹ûÆ·ÊÐ³¡	111.690329	40.83842	60704	471	150102
B0FFKJPBCS	Å©¸±²úÆ·ÊÐ³¡	111.690293	40.844704	60703	471	150102
B01D70276V	½¨²ÄÎå½ðÊÐ³¡	111.696863	40.839172	60603	471	150102
B01D70QHOH	½¨²ÄÎå½ðÊÐ³¡	111.695302	40.840918	60603	471	150102
B0H6RA6KQZ	¼Ò¾ß³Ç	111.696449	40.840145	60602	471	150102
B0FFHR0MLB	×¨Óªµê	111.690297	40.845538	61200	471	150102
B0G3VPDC5L	½¨²ÄÎå½ðÊÐ³¡	111.695673	40.842328	60603	471	150102
B0G39ALU0V	ÆäËü¸öÈËÓÃÆ·µê	111.69083	40.841573	61400	471	150102
B0GKJ4WOSN	½¨²ÄÎå½ðÊÐ³¡	111.695555	40.842139	60603	471	150102
B01D70PF5Q	×¨Óªµê	111.688888	40.837673	61200	471	150102
B0G0R49WM9	¼Ò¾ß³Ç	111.696117	40.839656	60602	471	150102
B0FFGS7G37	¹ºÎïÏà¹Ø³¡Ëù	111.690137	40.83808	60000	471	150102
B0G1FROR3Q	½¨²ÄÎå½ðÊÐ³¡	111.695484	40.842509	60603	471	150102
B01D70PWB3	½¨²ÄÎå½ðÊÐ³¡	111.695676	40.841004	60603	471	150102
B0FFGKY2OZ	½¨²ÄÎå½ðÊÐ³¡	111.695815	40.841418	60603	471	150102
B0FFHLGITH	½¨²ÄÎå½ðÊÐ³¡	111.69551	40.842522	60603	471	150102
B0FFJRT156	½¨²ÄÎå½ðÊÐ³¡	111.695454	40.84251	60603	471	150102
B0HUA55404	·þ×°Ð¬Ã±Æ¤¾ßµê	111.687721	40.839252	61100	471	150102
B0HUCRVEX8	ÊÖ»úÏúÊÛ	111.694231	40.838319	60305	471	150102
B0FFG9EBA5	½¨²ÄÎå½ðÊÐ³¡	111.6957	40.842116	60603	471	150102
B0FFHE5QRS	½¨²ÄÎå½ðÊÐ³¡	111.696017	40.841927	60603	471	150102
B0GRD9L9BZ	½¨²ÄÎå½ðÊÐ³¡	111.695646	40.842104	60603	471	150102
B0FFIZWKP5	¹ºÎïÏà¹Ø³¡Ëù	111.687636	40.839258	60000	471	150102
B01D70QITG	¼Ò¾Ó½¨²ÄÊÐ³¡	111.696196	40.839488	60600	471	150102
B0G2J5IYF2	Å©¸±²úÆ·ÊÐ³¡	111.691337	40.845469	60703	471	150102
B01D70QND3	½¨²ÄÎå½ðÊÐ³¡	111.688492	40.837052	60603	471	150102
B0G3VPCCSH	½¨²ÄÎå½ðÊÐ³¡	111.695709	40.842178	60603	471	150102
B0FFLA7OHA	½¨²ÄÎå½ðÊÐ³¡	111.695585	40.840983	60603	471	150102
B0FFGYGRGP	½¨²ÄÎå½ðÊÐ³¡	111.695803	40.842592	60603	471	150102
B0H1ZD7RB5	¹ºÎïÏà¹Ø³¡Ëù	111.69659	40.839925	60000	471	150102
B0G3LDF5S1	½¨²ÄÎå½ðÊÐ³¡	111.695645	40.841244	60603	471	150102
B0FFFOTBFW	½¨²ÄÎå½ðÊÐ³¡	111.695629	40.840993	60603	471	150102
B0FFIE3QD0	½¨²ÄÎå½ðÊÐ³¡	111.695697	40.842567	60603	471	150102
B0FFG09HK7	½¨²ÄÎå½ðÊÐ³¡	111.695717	40.841013	60603	471	150102
B0FFHE5QC7	±ãÃñÉÌµê/±ãÀûµê	111.695926	40.841014	60200	471	150102
B01D7029QL	½¨²ÄÎå½ðÊÐ³¡	111.696571	40.841829	60603	471	150102
B0FFKJLDMZ	ÆäËü¸öÈËÓÃÆ·µê	111.69224	40.84043	61400	471	150102
B0FFJL0Q3J	½¨²ÄÎå½ðÊÐ³¡	111.6958	40.84279	60603	471	150102
B0FFHSLR86	¶ùÍ¯ÓÃÆ·µê	111.689029	40.839346	61207	471	150102
B0FFGBNHC6	¼Ò¾ß³Ç	111.696783	40.839089	60602	471	150102
B0G0X4WZYI	¼Ò¾Ó½¨²ÄÊÐ³¡	111.696133	40.842021	60600	471	150102
B0FFIZK9AQ	½¨²ÄÎå½ðÊÐ³¡	111.696017	40.841927	60603	471	150102
B0FFIB4AO8	½¨²ÄÎå½ðÊÐ³¡	111.696412	40.841687	60603	471	150102
B01D70QVZY	±ãÃñÉÌµê/±ãÀûµê	111.689829	40.838767	60200	471	150102
B0HG212KZR	¼Ò¾Ó½¨²ÄÊÐ³¡	111.695681	40.840336	60600	471	150102
B0HD4AHJFS	³øÎÀÊÐ³¡	111.696774	40.843649	60604	471	150102
B0FFL6H1HA	ÆäËü¸öÈËÓÃÆ·µê	111.691926	40.843211	61400	471	150102
B0FFGBNH69	¼Ò¾Ó½¨²ÄÊÐ³¡	111.695509	40.839241	60600	471	150102
B0FFKK9GQO	½¨²ÄÎå½ðÊÐ³¡	111.695512	40.840966	60603	471	150102
B0G0ASTILX	½¨²ÄÎå½ðÊÐ³¡	111.695899	40.841171	60603	471	150102
B0FFIOUHUE	½¨²ÄÎå½ðÊÐ³¡	111.695894	40.840174	60603	471	150102
B0FFKVA6M1	½¨²ÄÎå½ðÊÐ³¡	111.696097	40.841311	60603	471	150102
B0FFG9I210	½¨²ÄÎå½ðÊÐ³¡	111.696766	40.841464	60603	471	150102
B0GKRDA9B6	¼Ò¾Ó½¨²ÄÊÐ³¡	111.697354	40.841611	60600	471	150102
B0FFK8CQWC	½¨²ÄÎå½ðÊÐ³¡	111.696342	40.842249	60603	471	150102
B0FFL1OYXE	½¨²ÄÎå½ðÊÐ³¡	111.696549	40.84197	60603	471	150102
B0FFIL4TGU	½¨²ÄÎå½ðÊÐ³¡	111.696332	40.84006	60603	471	150102
B0G0P9HKWW	½¨²ÄÎå½ðÊÐ³¡	111.696369	40.842481	60603	471	150102
B0GKJBVZE2	½¨²ÄÎå½ðÊÐ³¡	111.696649	40.841882	60603	471	150102
B0FFJAAGQR	¹ºÎïÏà¹Ø³¡Ëù	111.688527	40.838436	60000	471	150102
B01D701K30	ÑÌ¾Æ×¨Âôµê	111.689099	40.837063	61210	471	150102
B0FFGBODNL	¹ºÎïÏà¹Ø³¡Ëù	111.696186	40.838526	60000	471	150102
B0H1RCAWGK	¼Ò¾ß³Ç	111.687771	40.837928	60602	471	150102
B0HGVYM1RH	½¨²ÄÎå½ðÊÐ³¡	111.695545	40.840974	60603	471	150102
B0HRCSMAWY	¼Ò¾Ó½¨²ÄÊÐ³¡	111.696495	40.841326	60600	471	150102
B0FFLHZLZW	½¨²ÄÎå½ðÊÐ³¡	111.696314	40.841827	60603	471	150102
B01D70QDXL	¹ºÎïÏà¹Ø³¡Ëù	111.690263	40.837709	60000	471	150102
B0FFJS6V8M	¼Ò¾ß³Ç	111.694818	40.837403	60602	471	150102
B0HDXZ8HLL	½¨²ÄÎå½ðÊÐ³¡	111.696295	40.842905	60603	471	150102
B0FFG2T4H6	·þ×°Ð¬Ã±Æ¤¾ßµê	111.695597	40.846458	61100	471	150102
B0FFH30KXX	½¨²ÄÎå½ðÊÐ³¡	111.688622	40.838224	60603	471	150102
B0GK7R3ALS	¼Ò¾Ó½¨²ÄÊÐ³¡	111.696425	40.839712	60600	471	150102
B0H1NS9OD9	½¨²ÄÎå½ðÊÐ³¡	111.696671	40.840427	60603	471	150102
B0FFIHFD3I	½¨²ÄÎå½ðÊÐ³¡	111.688149	40.838663	60603	471	150102
B0FFGBO07Z	¹ºÎïÏà¹Ø³¡Ëù	111.694838	40.837075	60000	471	150102
B0FFL7KMNI	±ãÃñÉÌµê/±ãÀûµê	111.694595	40.838	60200	471	150102
B01D7029HZ	³øÎÀÊÐ³¡	111.696268	40.838399	60604	471	150102
B0FFHXZ7KY	¼Òµçµç×ÓÂô³¡	111.696813	40.838026	60300	471	150102
B0FFFZM6E3	³øÎÀÊÐ³¡	111.687189	40.83818	60604	471	150102
B01D70QSEN	³øÎÀÊÐ³¡	111.696154	40.838567	60604	471	150102
B0HRO1QND5	½¨²ÄÎå½ðÊÐ³¡	111.69637	40.839872	60603	471	150102
B0FFL7EMOT	×¨Óªµê	111.690445	40.837267	61200	471	150102
B0FFG4ODWH	½¨²ÄÎå½ðÊÐ³¡	111.694352	40.837642	60603	471	150102
B0FFKJ2F48	½¨²ÄÎå½ðÊÐ³¡	111.696487	40.839496	60603	471	150102
B0HUA56UFO	½¨²ÄÎå½ðÊÐ³¡	111.68874	40.839318	60603	471	150102
B0FFGYF3SG	¹ºÎïÏà¹Ø³¡Ëù	111.696269	40.837636	60000	471	150102
B0HD162O48	ÎÄ»¯ÓÃÆ·µê	111.69334	40.84635	60800	471	150102
B0FFGYG11T	½¨²ÄÎå½ðÊÐ³¡	111.695559	40.839076	60603	471	150102
B0G1D1JDRY	½¨²ÄÎå½ðÊÐ³¡	111.695956	40.838242	60603	471	150102
B0HB4593Q2	×¨Óªµê	111.687136	40.837025	61200	471	150102
B0G35HUCI5	½¨²ÄÎå½ðÊÐ³¡	111.688803	40.837577	60603	471	150102
B0FFMAKRDV	½¨²ÄÎå½ðÊÐ³¡	111.68788	40.838491	60603	471	150102
B0FFK3LKDL	¹ºÎïÏà¹Ø³¡Ëù	111.693045	40.836822	60000	471	150102
B0FFG2TN22	¶ùÍ¯ÓÃÆ·µê	111.695684	40.846478	61207	471	150102
B01D70275N	½¨²ÄÎå½ðÊÐ³¡	111.695501	40.842721	60603	471	150102
B0FFI9N6AY	×¨Óªµê	111.693391	40.846363	61200	471	150102
B0FFKOAEWK	ÑÌ¾Æ×¨Âôµê	111.690505	40.8463	61210	471	150102
B0FFGS7G2L	½¨²ÄÎå½ðÊÐ³¡	111.691146	40.845415	60603	471	150102
B0G3JS4L1U	½¨²ÄÎå½ðÊÐ³¡	111.69655	40.84187	60603	471	150102
B01D7029HH	µÆ¾ß´ÉÆ÷ÊÐ³¡	111.696431	40.837515	60606	471	150102
B0FFJY87OH	½¨²ÄÎå½ðÊÐ³¡	111.696159	40.84234	60603	471	150102
B0FFLKVDX9	½¨²ÄÎå½ðÊÐ³¡	111.688465	40.838587	60603	471	150102
B0FFG9DQ0R	¹ºÎïÏà¹Ø³¡Ëù	111.693996	40.837399	60000	471	150102
B01D701TAG	»¨»ÜÊÐ³¡	111.695573	40.846453	60501	471	150102
B0FFF43M5K	½¨²ÄÎå½ðÊÐ³¡	111.696514	40.839887	60603	471	150102
B0FFGBO3OC	³øÎÀÊÐ³¡	111.696593	40.839086	60604	471	150102
B0GDLCHCZT	×¨Óªµê	111.693599	40.846416	61200	471	150102
B0FFGRG6OZ	½¨²ÄÎå½ðÊÐ³¡	111.696409	40.840373	60603	471	150102
B0FFG995GG	½¨²ÄÎå½ðÊÐ³¡	111.696685	40.841642	60603	471	150102
B0FFIDJJJJ	½¨²ÄÎå½ðÊÐ³¡	111.696588	40.841761	60603	471	150102
B0G2O9HPLO	³øÎÀÊÐ³¡	111.695802	40.838665	60604	471	150102
B0FFI9CUXZ	½¨²ÄÎå½ðÊÐ³¡	111.696511	40.841077	60603	471	150102
B0G2JUHAUR	½¨²ÄÎå½ðÊÐ³¡	111.696222	40.840335	60603	471	150102
B0HBXNONV4	½¨²ÄÎå½ðÊÐ³¡	111.695706	40.84101	60603	471	150102
B0FFHEC4IN	½¨²ÄÎå½ðÊÐ³¡	111.688397	40.838887	60603	471	150102
B0FFHSOHKP	½¨²ÄÎå½ðÊÐ³¡	111.696401	40.842932	60603	471	150102
B0FFKXHRL8	½¨²ÄÎå½ðÊÐ³¡	111.696739	40.841342	60603	471	150102
B0FFFRR3T4	½¨²ÄÎå½ðÊÐ³¡	111.696245	40.84034	60603	471	150102
B0G2MDX4HN	½¨²ÄÎå½ðÊÐ³¡	111.6963	40.841353	60603	471	150102
B0FFG63JDD	½¨²ÄÎå½ðÊÐ³¡	111.69659	40.841093	60603	471	150102
B0FFHPV045	½¨²ÄÎå½ðÊÐ³¡	111.696404	40.840119	60603	471	150102
B0GRP9JPIO	×¨Óªµê	111.693472	40.846383	61200	471	150102
B0FFGYF71O	¼Ò¾Ó½¨²ÄÊÐ³¡	111.696734	40.839363	60600	471	150102
B0G0DS8OMJ	±ãÃñÉÌµê/±ãÀûµê	111.690237	40.837776	60200	471	150102
B0FFKH9CBP	¼Ò¾Ó½¨²ÄÊÐ³¡	111.696351	40.840357	60600	471	150102
B01D70287Z	½¨²ÄÎå½ðÊÐ³¡	111.696704	40.839924	60603	471	150102
B0GKPSXWJH	½¨²ÄÎå½ðÊÐ³¡	111.696467	40.842197	60603	471	150102
B0HALL7C5Z	×¨Óªµê	111.693763	40.836684	61200	471	150102
B01D70271P	½¨²ÄÎå½ðÊÐ³¡	111.695344	40.840928	60603	471	150102
B0FFLPCKVO	×¨Óªµê	111.693382	40.838643	61200	471	150102
B0FFG9F21L	µÆ¾ß´ÉÆ÷ÊÐ³¡	111.69326	40.83702	60606	471	150102
B0G0FLBH2U	¼Òµçµç×ÓÂô³¡	111.695679	40.836924	60300	471	150102
B0FFL1SJQB	½¨²ÄÎå½ðÊÐ³¡	111.696685	40.841772	60603	471	150102
B01D70QNN5	½¨²ÄÎå½ðÊÐ³¡	111.696475	40.84106	60603	471	150102
B0FFM4H0OS	½¨²ÄÎå½ðÊÐ³¡	111.69692	40.842383	60603	471	150102
B0FFK6UD7Y	½¨²ÄÎå½ðÊÐ³¡	111.696313	40.839848	60603	471	150102
B0FFJ0EXWH	½¨²ÄÎå½ðÊÐ³¡	111.69681	40.840298	60603	471	150102
B0FFKK5J0D	½¨²ÄÎå½ðÊÐ³¡	111.696322	40.842912	60603	471	150102
B0FFGRQOK8	½¨²ÄÎå½ðÊÐ³¡	111.696747	40.840443	60603	471	150102
B0FFKCVZO0	¹ºÎïÏà¹Ø³¡Ëù	111.695924	40.838393	60000	471	150102
B01D7008AC	Å©¸±²úÆ·ÊÐ³¡	111.690283	40.843015	60703	471	150102
B0FFI9PGGJ	³øÎÀÊÐ³¡	111.695971	40.838334	60604	471	150102
B01D701LT9	±ãÃñÉÌµê/±ãÀûµê	111.690353	40.837449	60200	471	150102
B01D7029CF	½¨²ÄÎå½ðÊÐ³¡	111.696588	40.841761	60603	471	150102
B0GUAXGAOT	¼Ò¾Ó½¨²ÄÊÐ³¡	111.696141	40.839673	60600	471	150102
B0FFG09BXA	µÆ¾ß´ÉÆ÷ÊÐ³¡	111.696712	40.838309	60606	471	150102
B0FFKK79G4	ÖÓ±íµê	111.696068	40.846564	61203	471	150102
B0FFJ4INJG	¹ºÎïÏà¹Ø³¡Ëù	111.695807	40.838662	60000	471	150102
B0GUJ1RSVD	×¨Óªµê	111.687073	40.838322	61200	471	150102
B0FFGPK4QJ	³øÎÀÊÐ³¡	111.696063	40.838153	60604	471	150102
B0FFL04JQD	½¨²ÄÎå½ðÊÐ³¡	111.696694	40.840429	60603	471	150102
B0FFKNKTER	¼Ò¾ß³Ç	111.694834	40.837271	60602	471	150102
B0FFLAGM88	½¨²ÄÎå½ðÊÐ³¡	111.696549	40.840143	60603	471	150102
B0FFI9PIOF	½¨²ÄÎå½ðÊÐ³¡	111.696718	40.840438	60603	471	150102
B0HRMRIM5M	±ãÃñÉÌµê/±ãÀûµê	111.687571	40.839252	60200	471	150102
B01D7027AC	½¨²ÄÎå½ðÊÐ³¡	111.69653	40.839058	60603	471	150102
B0GK4UOJU6	¼Ò¾ß³Ç	111.695027	40.836943	60602	471	150102
B0FFG0TLHB	½¨²ÄÎå½ðÊÐ³¡	111.688678	40.838037	60603	471	150102
B0FFHZUJR4	½¨²ÄÎå½ðÊÐ³¡	111.688578	40.838327	60603	471	150102
B01D70QI5B	ÑÌ¾Æ×¨Âôµê	111.696478	40.846657	61210	471	150102
B0G2UZ3VJG	½¨²ÄÎå½ðÊÐ³¡	111.696247	40.842165	60603	471	150102
B0FFHQNF44	³øÎÀÊÐ³¡	111.696291	40.838351	60604	471	150102
B0HGX10VBO	¹ºÎïÏà¹Ø³¡Ëù	111.69664	40.839314	60000	471	150102
B0FFG9G2O1	½¨²ÄÎå½ðÊÐ³¡	111.696576	40.841556	60603	471	150102
B0FFM5T62O	½¨²ÄÎå½ðÊÐ³¡	111.696177	40.839399	60603	471	150102
B0FFKZKRQJ	¼Ò¾Ó½¨²ÄÊÐ³¡	111.696568	40.842088	60600	471	150102
B0HRZXPQ8R	½¨²ÄÎå½ðÊÐ³¡	111.696457	40.840149	60603	471	150102
B0FFI9OTW3	½¨²ÄÎå½ðÊÐ³¡	111.688496	40.838549	60603	471	150102
B0G09BMLMN	³øÎÀÊÐ³¡	111.696571	40.839405	60604	471	150102
B0FFI9PION	½¨²ÄÎå½ðÊÐ³¡	111.688513	40.838527	60603	471	150102
B0HA1ZFK4C	¼Ò¾Ó½¨²ÄÊÐ³¡	111.696424	40.839729	60600	471	150102
B0HUAA1BLT	¹ûÆ·ÊÐ³¡	111.696268	40.846609	60704	471	150102
B0GUN7HXB0	½¨²ÄÎå½ðÊÐ³¡	111.696149	40.839657	60603	471	150102
B01D70QVP9	½¨²ÄÎå½ðÊÐ³¡	111.688137	40.838157	60603	471	150102
B0GDS1RIR7	½¨²ÄÎå½ðÊÐ³¡	111.696223	40.839297	60603	471	150102
B0FFI9OU19	³øÎÀÊÐ³¡	111.694555	40.837069	60604	471	150102
B0FFIEUYKK	½¨²ÄÎå½ðÊÐ³¡	111.696705	40.839425	60603	471	150102
B0FFH9SWHE	½¨²ÄÎå½ðÊÐ³¡	111.695685	40.842565	60603	471	150102
B0FFMFTIAS	½¨²ÄÎå½ðÊÐ³¡	111.696693	40.839821	60603	471	150102
B0G3LUIOLT	½¨²ÄÎå½ðÊÐ³¡	111.696269	40.842899	60603	471	150102
B0HDA5YBB1	½¨²ÄÎå½ðÊÐ³¡	111.688782	40.837637	60603	471	150102
B0FFHMU8NB	·þ×°Ð¬Ã±Æ¤¾ßµê	111.695663	40.846473	61100	471	150102
B0FFH9T1EM	½¨²ÄÎå½ðÊÐ³¡	111.696674	40.839323	60603	471	150102
B0HRHY0ZW0	²¼ÒÕÊÐ³¡	111.696574	40.839406	60605	471	150102
B0HRH53AX8	½¨²ÄÎå½ðÊÐ³¡	111.696574	40.839406	60603	471	150102
B0G3JR8LWV	×¨Óªµê	111.695513	40.846466	61200	471	150102
B0FFMARV45	µÆ¾ß´ÉÆ÷ÊÐ³¡	111.69678	40.839089	60606	471	150102
B0HBKKNM53	¼Ò¾Ó½¨²ÄÊÐ³¡	111.688113	40.838604	60600	471	150102
B01D70PH2Q	ÑÌ¾Æ×¨Âôµê	111.690087	40.838165	61210	471	150102
B0FFFRWK9H	×¨Óªµê	111.687554	40.836849	61200	471	150102
B0FFKY7IM1	½¨²ÄÎå½ðÊÐ³¡	111.693935	40.837104	60603	471	150102
B0FFG9BVEM	µÆ¾ß´ÉÆ÷ÊÐ³¡	111.696798	40.838103	60606	471	150102
B0HA957WFA	µÆ¾ß´ÉÆ÷ÊÐ³¡	111.696784	40.838067	60606	471	150102
B0FFLOLXQT	³øÎÀÊÐ³¡	111.693737	40.836803	60604	471	150102
B0FFHCFBNA	½¨²ÄÎå½ðÊÐ³¡	111.687506	40.837927	60603	471	150102
B0FFKZHO5F	½¨²ÄÎå½ðÊÐ³¡	111.69527	40.837931	60603	471	150102
B0FFM1PNL3	½¨²ÄÎå½ðÊÐ³¡	111.686233	40.838138	60603	471	150102
B0FFGBO9VI	µÆ¾ß´ÉÆ÷ÊÐ³¡	111.696385	40.838073	60606	471	150102
B0FFI9OU2I	½¨²ÄÎå½ðÊÐ³¡	111.688995	40.837202	60603	471	150102
B0FFJRUK4H	½¨²ÄÎå½ðÊÐ³¡	111.69606	40.839524	60603	471	150102
B0FFHHC9ZV	½¨²ÄÎå½ðÊÐ³¡	111.694179	40.837339	60603	471	150102
B0HUASZN88	½¨²ÄÎå½ðÊÐ³¡	111.69615	40.837858	60603	471	150102
B0FFF4FNTD	³øÎÀÊÐ³¡	111.695996	40.838283	60604	471	150102
B0FFLI69VH	¼Ò¾Ó½¨²ÄÊÐ³¡	111.695064	40.83747	60600	471	150102
B0FFK3ZWAW	µÆ¾ß´ÉÆ÷ÊÐ³¡	111.696273	40.837974	60606	471	150102
B01D7029HD	µÆ¾ß´ÉÆ÷ÊÐ³¡	111.696121	40.838471	60606	471	150102
B0FFI70N6V	½¨²ÄÎå½ðÊÐ³¡	111.687588	40.837515	60603	471	150102
B0FFL26PZC	¼Ò¾Ó½¨²ÄÊÐ³¡	111.695997	40.838679	60600	471	150102
B0G1P6FKXK	×¨Óªµê	111.695405	40.846747	61200	471	150102
B0HR978EUK	½¨²ÄÎå½ðÊÐ³¡	111.696574	40.839406	60603	471	150102
B0FFKQXW1M	½¨²ÄÎå½ðÊÐ³¡	111.695798	40.838488	60603	471	150102
B01D70QNP1	½¨²ÄÎå½ðÊÐ³¡	111.695763	40.842595	60603	471	150102
B0FFIB54MQ	³øÎÀÊÐ³¡	111.69651	40.838566	60604	471	150102
B0HUAA1JLK	×¨Óªµê	111.696002	40.84655	61200	471	150102
B01D7028ES	ÆäËü¸öÈËÓÃÆ·µê	111.690353	40.842649	61400	471	150102
B0FFGRVT85	·þ×°Ð¬Ã±Æ¤¾ßµê	111.696068	40.846564	61100	471	150102
B0FFI9PIRJ	½¨²ÄÎå½ðÊÐ³¡	111.68879	40.837786	60603	471	150102
B0FFI8A2GE	½¨²ÄÎå½ðÊÐ³¡	111.687309	40.83838	60603	471	150102
B0FFFWDIBJ	½¨²ÄÎå½ðÊÐ³¡	111.688741	40.837838	60603	471	150102
B0FFI1XZCW	µÆ¾ß´ÉÆ÷ÊÐ³¡	111.69615	40.837982	60606	471	150102
B0FFHIR1LF	½¨²ÄÎå½ðÊÐ³¡	111.688744	40.837742	60603	471	150102
B0FFGBNNDG	³øÎÀÊÐ³¡	111.696807	40.839037	60604	471	150102
B0HUN9BBOC	½¨²ÄÎå½ðÊÐ³¡	111.696574	40.839406	60603	471	150102
B0FFL3BEI7	µÆ¾ß´ÉÆ÷ÊÐ³¡	111.695916	40.838059	60606	471	150102
B0FFGKZ1L2	½¨²ÄÎå½ðÊÐ³¡	111.694117	40.837391	60603	471	150102
B0H61MN9AX	»¨»ÜÊÐ³¡	111.693893	40.837364	60501	471	150102
B0HDDM9JL8	¼Ò¾Ó½¨²ÄÊÐ³¡	111.696665	40.839009	60600	471	150102
B0G0BBYPRP	¼Ò¾Ó½¨²ÄÊÐ³¡	111.696124	40.841489	60600	471	150102
B01D7029H1	½¨²ÄÎå½ðÊÐ³¡	111.696777	40.838378	60603	471	150102
B0G3LBDVQ6	²¼ÒÕÊÐ³¡	111.696584	40.838984	60605	471	150102
B0HB1HFE34	½¨²ÄÎå½ðÊÐ³¡	111.696735	40.839481	60603	471	150102
B0FFH2ZFYZ	±ãÃñÉÌµê/±ãÀûµê	111.693545	40.846402	60200	471	150102
B0G39HMP8C	³øÎÀÊÐ³¡	111.696047	40.838035	60604	471	150102
B0FFLP7AL4	½¨²ÄÎå½ðÊÐ³¡	111.695946	40.840912	60603	471	150102
B0FFHIQZN4	³øÎÀÊÐ³¡	111.695915	40.838442	60604	471	150102
B01D701REV	³øÎÀÊÐ³¡	111.695745	40.836898	60604	471	150102
B0G24ZE02N	½¨²ÄÎå½ðÊÐ³¡	111.696247	40.841022	60603	471	150102
B0FFIP085Z	¼Ò¾ß³Ç	111.695172	40.837292	60602	471	150102
B0FFHWTVE4	µÆ¾ß´ÉÆ÷ÊÐ³¡	111.696674	40.838327	60606	471	150102
B0HG39FQ47	½¨²ÄÎå½ðÊÐ³¡	111.688439	40.837848	60603	471	150102
B0FFGBNJG1	½¨²ÄÎå½ðÊÐ³¡	111.696792	40.839717	60603	471	150102
B0HUAA1BLV	¹ºÎïÏà¹Ø³¡Ëù	111.696246	40.846605	60000	471	150102
B0FFMGYK0G	³øÎÀÊÐ³¡	111.693927	40.837079	60604	471	150102
B0FFK80108	³øÎÀÊÐ³¡	111.696394	40.838112	60604	471	150102
B0HB2CX6PY	¹ºÎïÏà¹Ø³¡Ëù	111.687179	40.84437	60000	471	150102
B0FFFREHRV	½¨²ÄÎå½ðÊÐ³¡	111.68903	40.837128	60603	471	150102
B0FFGBO42N	³øÎÀÊÐ³¡	111.696259	40.83799	60604	471	150102
B0HA6CCR5B	µÆ¾ß´ÉÆ÷ÊÐ³¡	111.696204	40.838369	60606	471	150102
B0FFL0JD6Q	µÆ¾ß´ÉÆ÷ÊÐ³¡	111.696258	40.837989	60606	471	150102
B0HGACZJ5O	½¨²ÄÎå½ðÊÐ³¡	111.696796	40.839949	60603	471	150102
B0FFIBTA1I	·þ×°Ð¬Ã±Æ¤¾ßµê	111.696392	40.846638	61100	471	150102
B0FFFYAIGA	½¨²ÄÎå½ðÊÐ³¡	111.687139	40.836893	60603	471	150102
B0FFJ03A30	³øÎÀÊÐ³¡	111.696107	40.837872	60604	471	150102
B0HR0AUA5D	½¨²ÄÎå½ðÊÐ³¡	111.687636	40.836795	60603	471	150102
B0FFKFI0X6	½¨²ÄÎå½ðÊÐ³¡	111.687553	40.836849	60603	471	150102
B01D7029NU	½¨²ÄÎå½ðÊÐ³¡	111.696675	40.837674	60603	471	150102
B0FFI9OTYW	½¨²ÄÎå½ðÊÐ³¡	111.688701	40.837932	60603	471	150102
B01D7027AJ	½¨²ÄÎå½ðÊÐ³¡	111.696225	40.840397	60603	471	150102
B01D70P447	¹ºÎïÏà¹Ø³¡Ëù	111.695907	40.841538	60000	471	150102
B01D70QIC5	½¨²ÄÎå½ðÊÐ³¡	111.69697	40.841179	60603	471	150102
B01D7028P4	µÆ¾ß´ÉÆ÷ÊÐ³¡	111.696725	40.838278	60606	471	150102
B01D70PDJI	ÆäËü¸öÈËÓÃÆ·µê	111.690191	40.843471	61400	471	150102
B01D70QNND	½¨²ÄÎå½ðÊÐ³¡	111.6871	40.837155	60603	471	150102
B01D70PGFE	ÆäËü¸öÈËÓÃÆ·µê	111.689801	40.83888	61400	471	150102
B0FFL99W3Q	µÆ¾ß´ÉÆ÷ÊÐ³¡	111.696476	40.838255	60606	471	150102
B0HROSIQ1R	¼Ò¾Ó½¨²ÄÊÐ³¡	111.694456	40.837386	60600	471	150102
B0FFMBYAZM	±ãÃñÉÌµê/±ãÀûµê	111.695786	40.837379	60200	471	150102
B0FFFZM6LN	½¨²ÄÎå½ðÊÐ³¡	111.687785	40.838094	60603	471	150102
B0G1PPJN2T	½¨²ÄÎå½ðÊÐ³¡	111.688475	40.837779	60603	471	150102
B01D7029WP	½¨²ÄÎå½ðÊÐ³¡	111.69271	40.839851	60603	471	150102
B0HDCSJV6C	½¨²ÄÎå½ðÊÐ³¡	111.687812	40.838455	60603	471	150102
B0FFI70NT4	½¨²ÄÎå½ðÊÐ³¡	111.687597	40.837993	60603	471	150102
B0FFI9OU33	½¨²ÄÎå½ðÊÐ³¡	111.688929	40.837361	60603	471	150102
B0FFGRG6P5	½¨²ÄÎå½ðÊÐ³¡	111.695531	40.837379	60603	471	150102
B0G2SCL6EL	½¨²ÄÎå½ðÊÐ³¡	111.693593	40.837201	60603	471	150102
B0FFLK3BIJ	½¨²ÄÎå½ðÊÐ³¡	111.696531	40.841229	60603	471	150102
B01D7029OU	½¨²ÄÎå½ðÊÐ³¡	111.696065	40.841475	60603	471	150102
B0HDRMRFGF	µÆ¾ß´ÉÆ÷ÊÐ³¡	111.688606	40.836947	60606	471	150102
B0FFI9PE2V	½¨²ÄÎå½ðÊÐ³¡	111.696185	40.837913	60603	471	150102
B0FFM3DSMF	½¨²ÄÎå½ðÊÐ³¡	111.688076	40.837622	60603	471	150102
B01D70QKY9	±ãÃñÉÌµê/±ãÀûµê	111.689434	40.844983	60200	471	150102
B0FFF4EE9N	µÆ¾ß´ÉÆ÷ÊÐ³¡	111.6966	40.837468	60606	471	150102
B0FFGYZ2KG	µÆ¾ß´ÉÆ÷ÊÐ³¡	111.69681	40.83803	60606	471	150102
B0G3LZG4ZT	½¨²ÄÎå½ðÊÐ³¡	111.696557	40.841086	60603	471	150102
B01D7028NB	½¨²ÄÎå½ðÊÐ³¡	111.696321	40.842387	60603	471	150102
B01D7024CJ	½¨²ÄÎå½ðÊÐ³¡	111.695323	40.840923	60603	471	150102
B0FFGYFZ80	½¨²ÄÎå½ðÊÐ³¡	111.695572	40.837237	60603	471	150102
B01D70QHMD	µÆ¾ß´ÉÆ÷ÊÐ³¡	111.696782	40.837527	60606	471	150102
B0FFM1OD3K	±ãÃñÉÌµê/±ãÀûµê	111.69653	40.837681	60200	471	150102
B0FFI9OU6Q	½¨²ÄÎå½ðÊÐ³¡	111.688593	40.837285	60603	471	150102
B0FFLCW1NK	ÊýÂëµç×Ó	111.694358	40.836991	60306	471	150102
B0FFI9OTQB	½¨²ÄÎå½ðÊÐ³¡	111.688796	40.83697	60603	471	150102
B0FFH30NQ0	½¨²ÄÎå½ðÊÐ³¡	111.687733	40.837407	60603	471	150102
B0FFI76G1Y	½¨²ÄÎå½ðÊÐ³¡	111.688803	40.836945	60603	471	150102
B0G0ASUVK8	¼Ò¾Ó½¨²ÄÊÐ³¡	111.696042	40.839648	60600	471	150102
B0H65OPZB5	½¨²ÄÎå½ðÊÐ³¡	111.687525	40.83798	60603	471	150102
B0G2U61IZP	½¨²ÄÎå½ðÊÐ³¡	111.68673	40.838028	60603	471	150102
B0FFI9Q13B	½¨²ÄÎå½ðÊÐ³¡	111.689154	40.836789	60603	471	150102
B0HUJC25Y4	½¨²ÄÎå½ðÊÐ³¡	111.687476	40.837974	60603	471	150102
B0G2U951X1	ÎÄ»¯ÓÃÆ·µê	111.696224	40.8466	60800	471	150102
B0FFL2ZZ6L	½¨²ÄÎå½ðÊÐ³¡	111.694233	40.836846	60603	471	150102
B0FFI9UO9M	½¨²ÄÎå½ðÊÐ³¡	111.688053	40.836957	60603	471	150102
B0FFFZM6D1	½¨²ÄÎå½ðÊÐ³¡	111.687653	40.83755	60603	471	150102
B0HG5RBYRN	½¨²ÄÎå½ðÊÐ³¡	111.686938	40.838031	60603	471	150102
B0FFM9VONI	½¨²ÄÎå½ðÊÐ³¡	111.695275	40.837921	60603	471	150102
B01D70QHJ2	½¨²ÄÎå½ðÊÐ³¡	111.687667	40.836874	60603	471	150102
B0FFGYFUWH	³øÎÀÊÐ³¡	111.69614	40.838002	60604	471	150102
B0FFFZM6DD	½¨²ÄÎå½ðÊÐ³¡	111.687884	40.837386	60603	471	150102
B0FFKLFMH6	½¨²ÄÎå½ðÊÐ³¡	111.688209	40.837142	60603	471	150102
B0G09PNTGX	µÆ¾ß´ÉÆ÷ÊÐ³¡	111.696882	40.837771	60606	471	150102
B0FFKFHB2S	½¨²ÄÎå½ðÊÐ³¡	111.688274	40.83752	60603	471	150102
B0FFHFXXHN	½¨²ÄÎå½ðÊÐ³¡	111.68819	40.836986	60603	471	150102
B0H66UBA5S	½¨²ÄÎå½ðÊÐ³¡	111.686995	40.838263	60603	471	150102
B0FFH2ZYT0	³øÎÀÊÐ³¡	111.696339	40.837178	60604	471	150102
B0FFFRXWIQ	¼Ò¾Ó½¨²ÄÊÐ³¡	111.696097	40.837977	60600	471	150102
B01D70QEAX	½¨²ÄÎå½ðÊÐ³¡	111.696162	40.839356	60603	471	150102
B0FFMB99QH	½¨²ÄÎå½ðÊÐ³¡	111.688227	40.837169	60603	471	150102
B0FFM5ME32	½¨²ÄÎå½ðÊÐ³¡	111.687164	40.837727	60603	471	150102
B0FFK7EJEN	½¨²ÄÎå½ðÊÐ³¡	111.694233	40.837355	60603	471	150102
B0FFFREF10	½¨²ÄÎå½ðÊÐ³¡	111.686485	40.837493	60603	471	150102
B0FFFZM6KP	½¨²ÄÎå½ðÊÐ³¡	111.687506	40.837359	60603	471	150102
B0FFH77MIE	½¨²ÄÎå½ðÊÐ³¡	111.688023	40.836907	60603	471	150102
B0G3CU67BG	ÍÁÌØ²ú×¨Âôµê	111.691243	40.845436	61214	471	150102
B0HA957WT8	½¨²ÄÎå½ðÊÐ³¡	111.688887	40.837389	60603	471	150102
B0FFKEAUZD	½¨²ÄÎå½ðÊÐ³¡	111.687472	40.837797	60603	471	150102
B0GRBHFRZO	½¨²ÄÎå½ðÊÐ³¡	111.688319	40.837647	60603	471	150102
B0FFKP1ICK	½¨²ÄÎå½ðÊÐ³¡	111.687247	40.837766	60603	471	150102
B0FFILKFVF	¼Ò¾Ó½¨²ÄÊÐ³¡	111.694712	40.836982	60600	471	150102
B0H1NZ9V4P	½¨²ÄÎå½ðÊÐ³¡	111.695625	40.837119	60603	471	150102
B01D70PYKQ	½¨²ÄÎå½ðÊÐ³¡	111.68737	40.83733	60603	471	150102
B0FFJ4UNO9	±ãÃñÉÌµê/±ãÀûµê	111.696738	40.846435	60200	471	150102
B0GRM70KNF	½¨²ÄÎå½ðÊÐ³¡	111.688076	40.836913	60603	471	150102
B0FFFOUTC1	½¨²ÄÎå½ðÊÐ³¡	111.687807	40.837035	60603	471	150102
B0FFMCEXXU	±ãÃñÉÌµê/±ãÀûµê	111.690672	40.837404	60200	471	150102
B0G0VXN2K1	¼Ò¾Ó½¨²ÄÊÐ³¡	111.695074	40.837474	60600	471	150102
B0FFH90H4M	³øÎÀÊÐ³¡	111.694134	40.837231	60604	471	150102
B0FFL2OVJN	½¨²ÄÎå½ðÊÐ³¡	111.687073	40.837217	60603	471	150102
B0FFKUOVAL	½¨²ÄÎå½ðÊÐ³¡	111.687814	40.836856	60603	471	150102
B0FFFZM6HG	½¨²ÄÎå½ðÊÐ³¡	111.687722	40.836886	60603	471	150102
B0GDR9D0OU	½¨²ÄÎå½ðÊÐ³¡	111.687842	40.836862	60603	471	150102
B0FFLHRIGM	¼Ò¾Ó½¨²ÄÊÐ³¡	111.694089	40.837975	60600	471	150102
B0H6BRGB4R	½¨²ÄÎå½ðÊÐ³¡	111.687127	40.837632	60603	471	150102
B0FFKZAT60	½¨²ÄÎå½ðÊÐ³¡	111.687724	40.836844	60603	471	150102
B0H1K73D0G	½¨²ÄÎå½ðÊÐ³¡	111.69572	40.836897	60603	471	150102
B0FFFZM6IT	½¨²ÄÎå½ðÊÐ³¡	111.68753	40.836844	60603	471	150102
B0FFK286EW	½¨²ÄÎå½ðÊÐ³¡	111.687406	40.836816	60603	471	150102
B01D70PXNJ	½¨²ÄÎå½ðÊÐ³¡	111.687554	40.837774	60603	471	150102
B0HGLYNZKJ	½¨²ÄÎå½ðÊÐ³¡	111.687127	40.837632	60603	471	150102
B0FFM43LF0	½¨²ÄÎå½ðÊÐ³¡	111.687659	40.836987	60603	471	150102
B0FFKKZ52F	½¨²ÄÎå½ðÊÐ³¡	111.696177	40.846589	60603	471	150102
B0HDYZRGY0	½¨²ÄÎå½ðÊÐ³¡	111.696297	40.837678	60603	471	150102
B0FFM1GFMS	µÆ¾ß´ÉÆ÷ÊÐ³¡	111.697045	40.837543	60606	471	150102
B0FFI1TGI9	½¨²ÄÎå½ðÊÐ³¡	111.688224	40.836993	60603	471	150102
B0G0P4CNKO	¼Ò¾Ó½¨²ÄÊÐ³¡	111.696592	40.837516	60600	471	150102
B0FFHM7NZ8	³øÎÀÊÐ³¡	111.694197	40.837107	60604	471	150102
B0FFKDGEFP	ÊýÂëµç×Ó	111.695975	40.846547	60306	471	150102
B0G0X4YXRV	½¨²ÄÎå½ðÊÐ³¡	111.695499	40.837323	60603	471	150102
B0G3LBDLY3	½¨²ÄÎå½ðÊÐ³¡	111.695643	40.836986	60603	471	150102
B0G2AZ4TY7	½¨²ÄÎå½ðÊÐ³¡	111.688326	40.837195	60603	471	150102
B0FFL6SLWW	½¨²ÄÎå½ðÊÐ³¡	111.687426	40.837327	60603	471	150102
B0G30PGW9K	½¨²ÄÎå½ðÊÐ³¡	111.695593	40.837239	60603	471	150102
B01D7029H6	µÆ¾ß´ÉÆ÷ÊÐ³¡	111.696487	40.838647	60606	471	150102
B0FFKKD84B	¼Ò¾Ó½¨²ÄÊÐ³¡	111.695249	40.837983	60600	471	150102
B0GDD9XN6N	½¨²ÄÎå½ðÊÐ³¡	111.696683	40.8383	60603	471	150102
B0G21N69SM	¼Ò¾ß³Ç	111.694799	40.836914	60602	471	150102
B0FFI7B3O5	½¨²ÄÎå½ðÊÐ³¡	111.69533	40.837611	60603	471	150102
B0HALS3Z1X	µÆ¾ß´ÉÆ÷ÊÐ³¡	111.696617	40.837516	60606	471	150102
B0G2HLOFK9	½¨²ÄÎå½ðÊÐ³¡	111.68909	40.836936	60603	471	150102
B01D701Q2E	½¨²ÄÎå½ðÊÐ³¡	111.695268	40.840911	60603	471	150102
B01D7028N3	½¨²ÄÎå½ðÊÐ³¡	111.695535	40.842529	60603	471	150102
B0FFKP3208	¼Ò¾Ó½¨²ÄÊÐ³¡	111.694881	40.83701	60600	471	150102
B0HG0BU3VI	³øÎÀÊÐ³¡	111.695725	40.836821	60604	471	150102
B0FFLP5T23	ÆäËü¸öÈËÓÃÆ·µê	111.694022	40.838742	61400	471	150102
B01D701NM1	²¼ÒÕÊÐ³¡	111.695932	40.846534	60605	471	150102
B0FFL18OV4	½¨²ÄÎå½ðÊÐ³¡	111.686884	40.83694	60603	471	150102
B01D70QWM5	½¨²ÄÎå½ðÊÐ³¡	111.688089	40.837085	60603	471	150102
B01D7029L0	µÆ¾ß´ÉÆ÷ÊÐ³¡	111.696526	40.83775	60606	471	150102
B01D7027A7	½¨²ÄÎå½ðÊÐ³¡	111.696651	40.839313	60603	471	150102
B01D7026XY	½¨²ÄÎå½ðÊÐ³¡	111.696379	40.839541	60603	471	150102
B01D7027YD	½¨²ÄÎå½ðÊÐ³¡	111.687327	40.837508	60603	471	150102
B01D70QE2A	µÆ¾ß´ÉÆ÷ÊÐ³¡	111.696067	40.838668	60606	471	150102
B0H12S8B5V	³øÎÀÊÐ³¡	111.695852	40.838468	60604	471	150102
B01D702AE8	½¨²ÄÎå½ðÊÐ³¡	111.69647	40.837732	60603	471	150102
B0FFIBT8TP	µÆ¾ß´ÉÆ÷ÊÐ³¡	111.696343	40.837676	60606	471	150102
B0FFI799AE	½¨²ÄÎå½ðÊÐ³¡	111.696158	40.837965	60603	471	150102
B0FFHD9W4F	¼Ò¾Ó½¨²ÄÊÐ³¡	111.695559	40.839049	60600	471	150102
B0FFJAP2S9	¹ºÎïÏà¹Ø³¡Ëù	111.51763	40.29852	60000	471	150123
B01D702N14	±ãÃñÉÌµê/±ãÀûµê|Éú»î·þÎñ	111.678101	40.827158	060200|070000	471	150102
B0FFJ02JPB	¹ºÎïÏà¹Ø³¡Ëù|Éú»î·þÎñ	111.6847	40.835183	060000|070000	471	150102
B0FFGGZAKZ	¼Ò¾ß½¨²Ä×ÛºÏÊÐ³¡	111.544718	40.798281	60601	471	150121
B0FFKDTLGQ	ÆÕÍ¨ÉÌ³¡	111.543029	40.798128	60102	471	150121
B0FFGPKCGJ	¹ûÆ·ÊÐ³¡	111.541446	40.800956	60704	471	150121
B0G259W849	»¨»ÜÊÐ³¡	111.54144	40.800401	60501	471	150121
B0G3X5EVE5	Å©¸±²úÆ·ÊÐ³¡	111.541679	40.800861	60703	471	150121
B0FFKDQTRM	Êß²ËÊÐ³¡	111.541457	40.800941	60705	471	150121
B0FFJ0Z1C8	ÊÖ»úÏúÊÛ	111.542328	40.799974	60305	471	150121
B0G25RW6IE	¼Òµçµç×ÓÂô³¡	111.541818	40.800672	60300	471	150121
B0FFKDYAAC	×¨Óªµê	111.541522	40.800289	61200	471	150121
B0HBKCTT01	¹ºÎïÏà¹Ø³¡Ëù	111.54213	40.800246	60000	471	150121
B0FFKGFQW2	³èÎïÓÃÆ·µê	111.542058	40.800188	61211	471	150121
B0FFJ0Z1D5	±ãÃñÉÌµê/±ãÀûµê	111.541677	40.800864	60200	471	150121
B0FFKDVABE	¹ºÎïÏà¹Ø³¡Ëù	111.541776	40.799943	60000	471	150121
B0HRSSPLL1	¶ùÍ¯ÓÃÆ·µê	111.542485	40.799793	61207	471	150121
B0FFH4X08M	¹ûÆ·ÊÐ³¡	111.542424	40.799609	60704	471	150121
B0G2O6BA67	¶ùÍ¯ÓÃÆ·µê	111.54256	40.799644	61207	471	150121
B0G1YAS2WV	¼Òµçµç×ÓÂô³¡	111.542027	40.79959	60300	471	150121
B0G3VMD1HW	¶ùÍ¯ÓÃÆ·µê	111.542673	40.799484	61207	471	150121
B0FFLAD8ZX	·þ×°Ð¬Ã±Æ¤¾ßµê	111.543959	40.79733	61100	471	150121
B0FFI2BUXE	·þ×°Ð¬Ã±Æ¤¾ßµê	111.542075	40.799516	61100	471	150121
B0HGYMVHIK	ÑÛ¾µµê	111.543739	40.797918	61204	471	150121
B0FFKDVVPG	±ãÃñÉÌµê/±ãÀûµê|¹ºÎï·þÎñ	111.54193	40.799729	060200|060400	471	150121
B0G0DS81A9	±ãÃñÉÌµê/±ãÀûµê	111.541588	40.799748	60200	471	150121
B0G259W84F	¹ûÆ·ÊÐ³¡	111.54274	40.798548	60704	471	150121
B0FFKDTLFS	×¨Óªµê	111.538518	40.803184	61200	471	150121
B0FFM3N3EH	¹ûÆ·ÊÐ³¡	111.543404	40.798409	60704	471	150121
B0FFIOBUKZ	¹ºÎïÏà¹Ø³¡Ëù	111.542951	40.799081	60000	471	150121
B0HG0GUSZU	Å©¸±²úÆ·ÊÐ³¡	111.543127	40.798202	60703	471	150121
B0HA6Z9P6R	Å©¸±²úÆ·ÊÐ³¡	111.543127	40.798202	60703	471	150121
B0FFKDTMLJ	¹ºÎïÏà¹Ø³¡Ëù	111.542595	40.798766	60000	471	150121
B0FFKDTLHI	×ÔÐÐ³µ×¨Âôµê	111.546744	40.798744	61208	471	150121
B0FFMAQEZS	ÑÌ¾Æ×¨Âôµê	111.542244	40.798388	61210	471	150121
B0FFI2HFMX	½¨²ÄÎå½ðÊÐ³¡	111.542229	40.800111	60603	471	150121
B0FFKECK3D	×¨Óªµê	111.53834	40.803222	61200	471	150121
B0FFG0NHNF	³¬ÊÐ	111.542862	40.799212	60400	471	150121
B0G3LDH32F	×ÔÐÐ³µ×¨Âôµê	111.544594	40.797303	61208	471	150121
B0HD05YHD0	×ÔÐÐ³µ×¨Âôµê	111.544424	40.797279	61208	471	150121
B0FFJ11FH2	½¨²ÄÎå½ðÊÐ³¡	111.542422	40.79984	60603	471	150121
B0FFHIQZWV	¶ùÍ¯ÓÃÆ·µê	111.542491	40.799742	61207	471	150121
B0FFL2RKPU	×¨Óªµê	111.542616	40.799406	61200	471	150121
B0FFIYDFNM	¶ùÍ¯ÓÃÆ·µê	111.542247	40.799279	61207	471	150121
B0FFL9D9VZ	¶ùÍ¯ÓÃÆ·µê	111.54243	40.799011	61207	471	150121
B0G2UH3PDF	Å©¸±²úÆ·ÊÐ³¡	111.543012	40.798151	60703	471	150121
B0FFL4ELUX	¼Òµçµç×ÓÂô³¡	111.543266	40.79778	60300	471	150121
B0FFHIR349	¹ºÎïÏà¹Ø³¡Ëù	111.543289	40.798328	60000	471	150121
B0G25RX11H	¼Ò¾ß³Ç	111.545742	40.798444	60602	471	150121
B0G2CA6EQA	±ãÃñÉÌµê/±ãÀûµê	111.540619	40.798875	60200	471	150121
B0FFG0M2TV	½¨²ÄÎå½ðÊÐ³¡	111.543151	40.798778	60603	471	150121
B0FFM8YYQB	¼Ò¾ß³Ç	111.543292	40.797393	60602	471	150121
B0FFM1FKVO	·þ×°Ð¬Ã±Æ¤¾ßµê	111.543261	40.79799	61100	471	150121
B0H64UJK4V	³¬ÊÐ	111.543365	40.798468	60400	471	150121
B0FFH1LQ3O	±ãÃñÉÌµê/±ãÀûµê	111.543023	40.798962	60200	471	150121
B0G1Z60CRF	Å©¸±²úÆ·ÊÐ³¡	111.546696	40.798722	60703	471	150121
B0G0RPBV6W	½¨²ÄÎå½ðÊÐ³¡	111.544394	40.798539	60603	471	150121
B0FFJD1OC4	½¨²ÄÎå½ðÊÐ³¡	111.543195	40.798719	60603	471	150121
B0G259XD7L	Å©¸±²úÆ·ÊÐ³¡	111.542273	40.797774	60703	471	150121
B0FFL1X7O0	½¨²ÄÎå½ðÊÐ³¡	111.544394	40.798539	60603	471	150121
B0G3OCBDEZ	ÑÌ¾Æ×¨Âôµê	111.536899	40.799441	61210	471	150121
B0HGKYI978	¼Ò¾ß³Ç	111.545636	40.798547	60602	471	150121
B0FFLFRR2B	±ãÃñÉÌµê/±ãÀûµê	111.542688	40.799463	60200	471	150121
B0FFMB1LSI	½¨²ÄÎå½ðÊÐ³¡	111.544657	40.79731	60603	471	150121
B0HB7X2CEA	²¼ÒÕÊÐ³¡	111.544899	40.797419	60605	471	150121
B0G0DM6L1R	½¨²ÄÎå½ðÊÐ³¡	111.545987	40.798736	60603	471	150121
B0FFL37KPS	½¨²ÄÎå½ðÊÐ³¡	111.546608	40.79868	60603	471	150121
B0G3LHH4Q2	¼Ò¾Ó½¨²ÄÊÐ³¡	111.546435	40.798143	60600	471	150121
B0FFK32313	½¨²ÄÎå½ðÊÐ³¡	111.54655	40.798151	60603	471	150121
B0HD0500OJ	½¨²ÄÎå½ðÊÐ³¡	111.544621	40.797323	60603	471	150121
B0FFICTJ1X	½¨²ÄÎå½ðÊÐ³¡	111.545764	40.797831	60603	471	150121
B0FFHXMAR9	½¨²ÄÎå½ðÊÐ³¡	111.545432	40.797669	60603	471	150121
B0G3JU7DFM	±ãÃñÉÌµê/±ãÀûµê	111.546559	40.800415	60200	471	150121
B0HRXNP0EN	³øÎÀÊÐ³¡	111.544484	40.798484	60604	471	150121
B0G02R5WWW	¾É»õÊÐ³¡	111.542679	40.797074	60702	471	150121
B0FFHR19I9	±ãÃñÉÌµê/±ãÀûµê	111.542844	40.7984	60200	471	150121
B0FFL3DOQ3	½¨²ÄÎå½ðÊÐ³¡	111.544595	40.798748	60603	471	150121
B0FFGKY5W7	¹ºÎïÏà¹Ø³¡Ëù	111.545132	40.797991	60000	471	150121
B0FFKDXJSY	³øÎÀÊÐ³¡	111.543176	40.797913	60604	471	150121
B0FFKDXJQL	×¨Óªµê	111.543257	40.797024	61200	471	150121
B0GDROEFD7	³øÎÀÊÐ³¡	111.545115	40.798058	60604	471	150121
B0G25UTP35	¹ºÎïÏà¹Ø³¡Ëù	111.545895	40.797979	60000	471	150121
B0HB6DLX4N	½¨²ÄÎå½ðÊÐ³¡	111.54426	40.798478	60603	471	150121
B0HR7HQSUI	³øÎÀÊÐ³¡	111.544846	40.798449	60604	471	150121
B0H6J5CW9Q	³¬ÊÐ	111.543245	40.798646	60400	471	150121
B0G26YJ0KG	¹ºÎïÏà¹Ø³¡Ëù	111.544785	40.797386	60000	471	150121
B0FFLA8G3V	³øÎÀÊÐ³¡	111.545418	40.798122	60604	471	150121
B0G3X5E0UP	±ãÃñÉÌµê/±ãÀûµê	111.543429	40.798375	60200	471	150121
B0FFLCOK29	½¨²ÄÎå½ðÊÐ³¡	111.544134	40.798191	60603	471	150121
B0GKBNDYPV	½¨²ÄÎå½ðÊÐ³¡	111.545681	40.799174	60603	471	150121
B0G2OZG6EE	³øÎÀÊÐ³¡	111.544701	40.79851	60604	471	150121
B0FFJKI2GE	³øÎÀÊÐ³¡	111.545734	40.799062	60604	471	150121
B0FFL286IH	½¨²ÄÎå½ðÊÐ³¡	111.544331	40.798417	60603	471	150121
B0FFKDVVP4	µÆ¾ß´ÉÆ÷ÊÐ³¡	111.543327	40.797687	60606	471	150121
B0GKVO85ZB	·þ×°Ð¬Ã±Æ¤¾ßµê	111.543336	40.797416	61100	471	150121
B0G0PLEJ8W	½¨²ÄÎå½ðÊÐ³¡	111.54443	40.798559	60603	471	150121
B0FFGYGCF9	µÆ¾ß´ÉÆ÷ÊÐ³¡	111.544979	40.79883	60606	471	150121
B0HAOYHPY2	½¨²ÄÎå½ðÊÐ³¡	111.54477	40.79809	60603	471	150121
B0G257VZ9M	³øÎÀÊÐ³¡	111.54634	40.798555	60604	471	150121
B0FFKYFW85	±ãÃñÉÌµê/±ãÀûµê	111.542622	40.79796	60200	471	150121
B0FFL78ZZ5	½¨²ÄÎå½ðÊÐ³¡	111.545591	40.797746	60603	471	150121
B0FFHYONDY	½¨²ÄÎå½ðÊÐ³¡	111.544666	40.797344	60603	471	150121
B0HGKHGHRX	½¨²ÄÎå½ðÊÐ³¡	111.544773	40.798119	60603	471	150121
B0FFL2KSTF	³øÎÀÊÐ³¡	111.545493	40.798157	60604	471	150121
B0G0XR0LFH	½¨²ÄÎå½ðÊÐ³¡	111.544658	40.797704	60603	471	150121
B0FFM5BO7M	±ãÃñÉÌµê/±ãÀûµê	111.546372	40.798569	60200	471	150121
B0FFMHC5OX	½¨²ÄÎå½ðÊÐ³¡	111.546375	40.798113	60603	471	150121
B0G23K7W00	ÊýÂëµç×Ó	111.538545	40.797005	60306	471	150121
B0FFLAG7GV	½¨²ÄÎå½ðÊÐ³¡	111.546118	40.79845	60603	471	150121
B0G0ASVQQY	½¨²ÄÎå½ðÊÐ³¡	111.546412	40.798589	60603	471	150121
B0FFL0NXJ6	³øÎÀÊÐ³¡	111.546323	40.798547	60604	471	150121
B0FFI9Z1HO	½¨²ÄÎå½ðÊÐ³¡	111.544413	40.7983	60603	471	150121
B0HAPZSVYA	½¨²ÄÎå½ðÊÐ³¡	111.544652	40.797841	60603	471	150121
B0FFKW1K1C	½¨²ÄÎå½ðÊÐ³¡	111.545962	40.798028	60603	471	150121
B0FFGYGNY9	½¨²ÄÎå½ðÊÐ³¡	111.544879	40.797807	60603	471	150121
B0GRA53TU6	½¨²ÄÎå½ðÊÐ³¡	111.544496	40.79731	60603	471	150121
B0HU7CXL1Y	½¨²ÄÎå½ðÊÐ³¡	111.54485	40.797793	60603	471	150121
B0FFM9IZKI	¼Ò¾Ó½¨²ÄÊÐ³¡	111.545364	40.797636	60600	471	150121
B0FFK8CIVJ	½¨²ÄÎå½ðÊÐ³¡	111.54507	40.797629	60603	471	150121
B0HD3RPVKP	½¨²ÄÎå½ðÊÐ³¡	111.544729	40.79734	60603	471	150121
B0FFMHEXY6	×ÛºÏ¼ÒµçÉÌ³¡	111.545435	40.798129	60301	471	150121
B0FFL02OT7	½¨²ÄÎå½ðÊÐ³¡	111.545586	40.79782	60603	471	150121
B0G0XR1V2P	½¨²ÄÎå½ðÊÐ³¡	111.544451	40.797291	60603	471	150121
B0FFI2I3UL	³øÎÀÊÐ³¡	111.546324	40.798547	60604	471	150121
B0FFI2NHHD	½¨²ÄÎå½ðÊÐ³¡	111.546315	40.798543	60603	471	150121
B0FFL1SOON	¼Ò¾Ó½¨²ÄÊÐ³¡	111.545034	40.797526	60600	471	150121
B0G2U60KRA	½¨²ÄÎå½ðÊÐ³¡	111.545497	40.7977	60603	471	150121
B0HBFYZM3D	½¨²ÄÎå½ðÊÐ³¡	111.545284	40.797569	60603	471	150121
B0G24NDM4I	½¨²ÄÎå½ðÊÐ³¡	111.544826	40.79739	60603	471	150121
B0FFL050JJ	½¨²ÄÎå½ðÊÐ³¡	111.545144	40.797533	60603	471	150121
B0FFL1D7FW	½¨²ÄÎå½ðÊÐ³¡	111.545394	40.797681	60603	471	150121
B0FFIZY86Q	½¨²ÄÎå½ðÊÐ³¡	111.544872	40.797407	60603	471	150121
B0FFHVZBO9	½¨²ÄÎå½ðÊÐ³¡	111.544732	40.797346	60603	471	150121
B0HD3AOLZV	½¨²ÄÎå½ðÊÐ³¡	111.544849	40.797397	60603	471	150121
B0FFH2ZJAW	½¨²ÄÎå½ðÊÐ³¡	111.54463	40.79769	60603	471	150121
B0FFKDTLFG	½¨²ÄÎå½ðÊÐ³¡	111.545118	40.797521	60603	471	150121
B0FFKDTLFX	½¨²ÄÎå½ðÊÐ³¡	111.54563	40.797766	60603	471	150121
B0FFKDWP9R	½¨²ÄÎå½ðÊÐ³¡	111.544729	40.797345	60603	471	150121
B0FFJ0DH4I	¼Ò¾Ó½¨²ÄÊÐ³¡	111.545393	40.798113	60600	471	150121
B0FFIN6C54	¼Ò¾Ó½¨²ÄÊÐ³¡	111.54595	40.798372	60600	471	150121
B0FFKEC2UP	½¨²ÄÎå½ðÊÐ³¡	111.546526	40.798186	60603	471	150121
B0FFL7PW0Y	²¼ÒÕÊÐ³¡	111.544771	40.798055	60605	471	150121
B01D70OVBL	½¨²ÄÎå½ðÊÐ³¡	111.54367	40.796849	60603	471	150121
B0HDJLVNFX	½¨²ÄÎå½ðÊÐ³¡	111.54365	40.796836	60603	471	150121
B0FFJ0TO94	½¨²ÄÎå½ðÊÐ³¡	111.54572	40.797772	60603	471	150121
B0FFIIW9KR	½¨²ÄÎå½ðÊÐ³¡	111.546141	40.798007	60603	471	150121
B0FFMHHY3W	½¨²ÄÎå½ðÊÐ³¡	111.546362	40.79811	60603	471	150121
B0FFI27XNB	½¨²ÄÎå½ðÊÐ³¡	111.544652	40.797305	60603	471	150121
B0FFIIW9F1	½¨²ÄÎå½ðÊÐ³¡	111.543635	40.796829	60603	471	150121
B0FFI2HY7F	³øÎÀÊÐ³¡	111.544889	40.798782	60604	471	150121
B0FFL11692	ÆäËü¸öÈËÓÃÆ·µê	111.542932	40.797208	61400	471	150121
B0FFG2TERO	ÑÌ¾Æ×¨Âôµê|²ÍÒû·þÎñ	111.697058	40.827058	061210|050800	471	150102
B0FFJ3XHCS	×ÔÐÐ³µ×¨Âôµê|Éú»î·þÎñ	111.67875	40.74713	061208|071200	471	150104
B0FFKRNVIK	»¨»ÜÊÐ³¡	111.699768	39.882938	60501	471	150124
B0GDRYBTOA	¹ºÎïÏà¹Ø³¡Ëù	111.962434	40.8521	60000	471	150105
B0GK6YOUN5	±ãÃñÉÌµê/±ãÀûµê	111.962385	40.854572	60200	471	150105
B0G22OYOUX	³¬ÊÐ	111.964315	40.854633	60400	471	150105
B0FFFRSMNC	×¨Óªµê|Æû³µ·þÎñ	111.811031	40.377823	061200|010000	471	150123
B0FFL0SJQ4	×¨Óªµê	111.075489	40.622651	61200	471	150121
B0G1VK8OMY	¹ºÎïÏà¹Ø³¡Ëù	111.075677	40.623046	60000	471	150121
B0FFL1G2YW	³¬ÊÐ	111.075606	40.622678	60400	471	150121
B0FFKNSK3E	ÊÖ»úÏúÊÛ	111.352953	40.191477	60305	471	150122
B0G2CS7UFA	¹ºÎïÏà¹Ø³¡Ëù	111.349703	40.196742	60000	471	150122
B0G2OZE26B	±ãÃñÉÌµê/±ãÀûµê	111.352665	40.187663	60200	471	150122
B0G0TMCTFV	½¨²ÄÎå½ðÊÐ³¡	111.352672	40.187738	60603	471	150122
B0FFGLGX6L	½¨²ÄÎå½ðÊÐ³¡	111.353292	40.188924	60603	471	150122
B0G3L4DHXM	µÆ¾ß´ÉÆ÷ÊÐ³¡	111.352649	40.187543	60606	471	150122
B01D70RAUR	½¨²ÄÎå½ðÊÐ³¡|¹«Ë¾ÆóÒµ	111.749716	40.529737	060603|170200	471	150121
B0FFMC3L7R	½¨²ÄÎå½ðÊÐ³¡	111.35268	40.187854	60603	471	150122
B0FFM708HE	½¨²ÄÎå½ðÊÐ³¡	111.353264	40.19535	60603	471	150122
B0FFKRCU16	¹ºÎïÏà¹Ø³¡Ëù	111.838572	40.399583	60000	471	150123
B0HDJBRKCU	¹ºÎïÏà¹Ø³¡Ëù	111.840103	40.398464	60000	471	150123
B0FFM4FRZY	Å©¸±²úÆ·ÊÐ³¡	111.838805	40.398502	60703	471	150123
B0FFM5NI9Y	Å©¸±²úÆ·ÊÐ³¡	111.840076	40.398316	60703	471	150123
B0G3XCEGVW	³¬ÊÐ	111.840027	40.398323	60400	471	150123
B0FFJWWDY8	±ãÃñÉÌµê/±ãÀûµê	111.838284	40.398727	60200	471	150123
B0G3X7EH63	²¼ÒÕÊÐ³¡	111.83813	40.399021	60605	471	150123
B0FFIZYIKC	½¨²ÄÎå½ðÊÐ³¡	111.839282	40.398432	60603	471	150123
B0FFG9FD4B	½¨²ÄÎå½ðÊÐ³¡	111.839799	40.398357	60603	471	150123
B0FFKOQX6D	±ãÃñÉÌµê/±ãÀûµê	111.838269	40.398584	60200	471	150123
B0HURS3XA7	ÆäËü¸öÈËÓÃÆ·µê	111.838276	40.398702	61400	471	150123
B0FFL3PJ00	×ÔÐÐ³µ×¨Âôµê	111.353378	40.190188	61208	471	150122
B0FFKNSK39	¹ûÆ·ÊÐ³¡	111.352911	40.191608	60704	471	150122
B0HU9C8WGO	¹ºÎïÏà¹Ø³¡Ëù	111.352928	40.191998	60000	471	150122
B0FFJSB6V0	Å©¸±²úÆ·ÊÐ³¡	111.352883	40.190761	60703	471	150122
B0G23ZCGI2	×¨Óªµê	111.353003	40.192435	61200	471	150122
B0FFKNYB4K	Å©¸±²úÆ·ÊÐ³¡	111.352884	40.190998	60703	471	150122
B0FFKNSK2K	×¨Óªµê	111.353471	40.191481	61200	471	150122
B0G2P4HDNO	Å©¸±²úÆ·ÊÐ³¡	111.35339	40.190362	60703	471	150122
B0G2O6B9R3	Êß²ËÊÐ³¡	111.353024	40.190452	60705	471	150122
B0FFL3HXO3	±ãÃñÉÌµê/±ãÀûµê	111.352907	40.191259	60200	471	150122
B0FFKO2ZIY	±ãÃñÉÌµê/±ãÀûµê	111.353487	40.191702	60200	471	150122
B0FFL3VSCU	ÊÖ»úÏúÊÛ	111.352882	40.190965	60305	471	150122
B0FFM7JZWZ	¹ºÎïÏà¹Ø³¡Ëù	111.353107	40.193504	60000	471	150122
B0G2O6D6G6	½¨²ÄÎå½ðÊÐ³¡	111.352892	40.191193	60603	471	150122
B0FFKNWKKU	±ãÃñÉÌµê/±ãÀûµê	111.352878	40.19086	60200	471	150122
B0FFM6T67Z	Å©¸±²úÆ·ÊÐ³¡	111.353063	40.19293	60703	471	150122
B0FFKO8LSF	½¨²ÄÎå½ðÊÐ³¡	111.352936	40.192172	60603	471	150122
B0HD0XZ3JP	×ÔÐÐ³µ×¨Âôµê	111.353115	40.193598	61208	471	150122
B0FFL37TNR	¹ºÎïÏà¹Ø³¡Ëù	111.353399	40.190516	60000	471	150122
B0FFM715A0	¼Òµçµç×ÓÂô³¡	111.353197	40.194579	60300	471	150122
B0G3TZNKDL	ÑÌ¾Æ×¨Âôµê	111.353332	40.189552	61210	471	150122
B0FFM6UO5I	±ãÃñÉÌµê/±ãÀûµê	111.353077	40.193126	60200	471	150122
B0G29DNVR8	×¨Óªµê	111.353449	40.190377	61200	471	150122
B0FFL8BSGH	±ãÃñÉÌµê/±ãÀûµê	111.353121	40.193744	60200	471	150122
B0HD0XZIJ9	¹ºÎïÏà¹Ø³¡Ëù	111.353177	40.194347	60000	471	150122
B0G259YCHP	½¨²ÄÎå½ðÊÐ³¡	111.353092	40.193301	60603	471	150122
B0FFMEH55Z	½¨²ÄÎå½ðÊÐ³¡	111.35323	40.193342	60603	471	150122
B0G2P4H5Y2	¼Òµçµç×ÓÂô³¡	111.353184	40.194436	60300	471	150122
B0FFG9DQ4W	¹ºÎïÏà¹Ø³¡Ëù	111.35322	40.194842	60000	471	150122
B0G3Y7VSBK	Å©¸±²úÆ·ÊÐ³¡	111.35321	40.194733	60703	471	150122
B01D70OWQ9	½¨²ÄÎå½ðÊÐ³¡	111.353082	40.193195	60603	471	150122
B0GRT9GL9K	¹ºÎïÏà¹Ø³¡Ëù	111.353232	40.194984	60000	471	150122
B0FFM5N8EP	³øÎÀÊÐ³¡	111.353281	40.18877	60604	471	150122
B0FFKTGULH	ÑÌ¾Æ×¨Âôµê	111.353285	40.188832	61210	471	150122
B0FFM6ZOXT	½¨²ÄÎå½ðÊÐ³¡	111.353096	40.19337	60603	471	150122
B0FFKYAWQJ	±ãÃñÉÌµê/±ãÀûµê	111.353319	40.189326	60200	471	150122
B0FFLD8XP2	ÊÖ»úÏúÊÛ	111.353236	40.195024	60305	471	150122
B0FFMC3YMO	½¨²ÄÎå½ðÊÐ³¡	111.353312	40.189214	60603	471	150122
B0HD31PPH5	½¨²ÄÎå½ðÊÐ³¡	111.353309	40.189199	60603	471	150122
B0G221WM01	¼Ò¾Ó½¨²ÄÊÐ³¡	111.353377	40.189274	60600	471	150122
B0G3JU8DN6	½¨²ÄÎå½ðÊÐ³¡	111.353298	40.189028	60603	471	150122
B0GDXZSC7Q	½¨²ÄÎå½ðÊÐ³¡	111.353317	40.189297	60603	471	150122
B01D70PA7C	ÊÖ»úÏúÊÛ	111.353165	40.194824	60305	471	150122
B0H1Z58DTK	½¨²ÄÎå½ðÊÐ³¡	111.353303	40.189094	60603	471	150122
B01D70QGTD	±ãÃñÉÌµê/±ãÀûµê	111.352905	40.190443	60200	471	150122
B0G2P4GQQD	½¨²ÄÎå½ðÊÐ³¡	111.353284	40.188795	60603	471	150122
B0FFM6XPLR	×¨Óªµê	111.352658	40.187592	61200	471	150122
B0G3A5EWQK	¼Ò¾Ó½¨²ÄÊÐ³¡	111.353372	40.188872	60600	471	150122
B0G215B050	½¨²ÄÎå½ðÊÐ³¡	111.35328	40.188743	60603	471	150122
B0FFM5D7OU	½¨²ÄÎå½ðÊÐ³¡	111.353351	40.18865	60603	471	150122
B0G2T17T1K	½¨²ÄÎå½ðÊÐ³¡	111.353319	40.18936	60603	471	150122
B0FFM988N3	½¨²ÄÎå½ðÊÐ³¡	111.353345	40.188558	60603	471	150122
B0FFM5AY4C	±ãÃñÉÌµê/±ãÀûµê	111.351646	40.195622	60200	471	150122
B0FFJKBZCB	ÑÌ¾Æ×¨Âôµê	111.35332	40.196215	61210	471	150122
B0FFKFZ79P	½¨²ÄÎå½ðÊÐ³¡	111.353329	40.188337	60603	471	150122
B0GD9HM3IJ	¹ûÆ·ÊÐ³¡	111.353252	40.187246	60704	471	150122
B0G2UP31VW	½¨²ÄÎå½ðÊÐ³¡	111.353386	40.188795	60603	471	150122
B0FFF2MXGM	±ãÃñÉÌµê/±ãÀûµê	111.353301	40.195834	60200	471	150122
B0FFGMLZWQ	½¨²ÄÎå½ðÊÐ³¡	111.353279	40.188741	60603	471	150122
B01D70QEY4	½¨²ÄÎå½ðÊÐ³¡	111.353319	40.188186	60603	471	150122
B0G0PYBWLF	½¨²ÄÎå½ðÊÐ³¡	111.352597	40.186862	60603	471	150122
B0G2P4GQQC	ÆäËü¸öÈËÓÃÆ·µê	111.353286	40.188841	61400	471	150122
B0FFJKCL56	ÆäËü¸öÈËÓÃÆ·µê	111.351761	40.195619	61400	471	150122
B01D7037QO	±ãÃñÉÌµê/±ãÀûµê|¹«Ë¾ÆóÒµ	111.464859	41.09044	060200|170200	471	150125
B01D701ZQJ	ÊÖ»úÏúÊÛ|¹«Ë¾ÆóÒµ	111.461134	41.086855	060305|170208|070603|071200	471	150125
B0G2BLB4N9	¹ºÎïÏà¹Ø³¡Ëù	111.730725	40.771928	60000	471	150105
B0GRDSFDD6	¹ûÆ·ÊÐ³¡	111.735481	40.772755	60704	471	150105
B0FFF4H639	¶ùÍ¯ÓÃÆ·µê	111.734509	40.774274	61207	471	150105
B0GUYX4TVX	¶ùÍ¯ÓÃÆ·µê	111.735388	40.771882	61207	471	150105
B0FFJNEKO8	±ãÃñÉÌµê/±ãÀûµê	111.730779	40.771606	60200	471	150105
B0GRDSEY6W	×¨Óªµê	111.735475	40.771362	61200	471	150105
B0FFIZWYWO	¶ùÍ¯ÓÃÆ·µê	111.732812	40.775389	61207	471	150105
B0FFL0GME0	ÊÖ»úÏúÊÛ	111.735487	40.772807	60305	471	150105
B01D70PAO8	ÑÌ¾Æ×¨Âôµê	111.734518	40.773699	61210	471	150105
B0FFHW639M	±ãÃñÉÌµê/±ãÀûµê	111.733501	40.774103	60200	471	150105
B0GUK5DHUP	¶ùÍ¯ÓÃÆ·µê	111.732578	40.775417	61207	471	150105
B0FFH2ZF48	³¬ÊÐ	111.734423	40.773704	60400	471	150105
B0FFHVJAEX	¹ûÆ·ÊÐ³¡	111.732765	40.776142	60704	471	150105
B0FFF9Z8J1	±ãÃñÉÌµê/±ãÀûµê	111.731859	40.776141	60200	471	150105
B0GK6YPCAZ	¹ûÆ·ÊÐ³¡	111.731799	40.775893	60704	471	150105
B0H6F40JIU	×¨Óªµê	111.73435	40.775328	61200	471	150105
B0HAB4PQW3	ÑÌ¾Æ×¨Âôµê	111.734185	40.775403	61210	471	150105
B0G146AUA3	×¨Óªµê	111.735685	40.768779	61200	471	150105
B0FFMH3547	¹ºÎïÏà¹Ø³¡Ëù	111.73274	40.775937	60000	471	150105
B0GDFHVAIT	¹ºÎïÏà¹Ø³¡Ëù	111.732054	40.776068	60000	471	150105
B0GK5H8ZUM	±ãÃñÉÌµê/±ãÀûµê	111.735144	40.772812	60200	471	150105
B0FFKGL5OX	ÑÌ¾Æ×¨Âôµê	111.736195	40.768843	61210	471	150105
B0G2UL3ZLY	·þ×°Ð¬Ã±Æ¤¾ßµê	111.733794	40.776143	61100	471	150105
B0FFGTCTGT	±ãÃñÉÌµê/±ãÀûµê	111.734476	40.776271	60200	471	150105
B0FFHPMIS6	ÑÌ¾Æ×¨Âôµê	111.730926	40.776217	61210	471	150105
B0FFIIWPJL	×ÛºÏÊÐ³¡|ÉÌÎñ×¡Õ¬	111.731012	40.771598	060700|120100|170200	471	150105
B0FFMHCPD0	×¨Óªµê	111.730761	40.771596	61200	471	150105
B0GRG7PMX6	±±¾©»ªÁª	111.728389	40.776351	60404	471	150105
B0FFK25918	ÑÌ¾Æ×¨Âôµê	111.731319	40.771625	61210	471	150105
B0FFLD6TVG	ÑÌ¾Æ×¨Âôµê	111.730583	40.772655	61210	471	150105
B0G2R9J0B2	ÑÌ¾Æ×¨Âôµê	111.730522	40.773407	61210	471	150105
B0FFHWJLF4	ÊÖ»úÏúÊÛ	111.732895	40.77542	60305	471	150105
B01D70PAMH	ÑÌ¾Æ×¨Âôµê	111.73449	40.776167	61210	471	150105
B01D70R9U0	ÑÛ¾µµê	111.733938	40.776139	61204	471	150105
B0FFJMI18G	¼Òµçµç×ÓÂô³¡	111.735407	40.773882	60300	471	150105
B0FFG9CF84	±ãÃñÉÌµê/±ãÀûµê	111.732414	40.775415	60200	471	150105
B0FFL0ZE04	×¨Óªµê	111.733769	40.776143	61200	471	150105
B0HGOAV4BF	¹ºÎïÏà¹Ø³¡Ëù	111.733878	40.776143	60000	471	150105
B0FFLO2RWG	ÍÁÌØ²ú×¨Âôµê	111.730504	40.769838	61214	471	150105
B0HB7X3PEF	×¨Óªµê	111.729088	40.775958	61200	471	150105
B0FFKOJU8W	ÑÌ¾Æ×¨Âôµê	111.734467	40.776299	61210	471	150105
B0HUUCSBU3	³èÎïÓÃÆ·µê	111.733802	40.766848	61211	471	150105
B0FFLI79ZJ	ÑÌ¾Æ×¨Âôµê	111.727969	40.776223	61210	471	150105
B0FFMFKCVK	³¬ÊÐ	111.732703	40.775418	60400	471	150105
B01D70QGUC	±ãÃñÉÌµê/±ãÀûµê	111.732822	40.776142	60200	471	150105
B0HRMCJGIO	±ãÃñÉÌµê/±ãÀûµê	111.733215	40.776161	60200	471	150105
B0HR7AO6MF	½¨²ÄÎå½ðÊÐ³¡	111.735165	40.769019	60603	471	150105
B0FFK8BM6C	½¨²ÄÎå½ðÊÐ³¡	111.733383	40.776143	60603	471	150105
B0FFF42J1D	½¨²ÄÎå½ðÊÐ³¡	111.732701	40.776142	60603	471	150105
B0HD25BZZU	±ãÃñÉÌµê/±ãÀûµê	111.726971	40.775955	60200	471	150105
B0GKZA7EIS	±ãÃñÉÌµê/±ãÀûµê	111.733544	40.779655	60200	471	150105
B0FFF9VR3E	½¨²ÄÎå½ðÊÐ³¡	111.732868	40.776142	60603	471	150105
B01D70R9U3	½¨²ÄÎå½ðÊÐ³¡	111.733441	40.776143	60603	471	150105
B0FFGLC7Y6	ÆäËü¸öÈËÓÃÆ·µê	111.732015	40.776141	61400	471	150105
B0G1KA0TQW	ÆäËü¸öÈËÓÃÆ·µê	111.727915	40.775829	61400	471	150105
B01D70PAJF	ÑÌ¾Æ×¨Âôµê	111.734496	40.776697	61210	471	150105
B0FFL4A8TK	¹ºÎïÏà¹Ø³¡Ëù	111.952296	40.701877	60000	471	150105
B0HG0KUVDI	±ãÃñÉÌµê/±ãÀûµê	111.530067	40.728595	60200	471	150121
B0HA6UCWUM	³¬ÊÐ	111.530559	40.727779	60400	471	150121
B0GUO75G0F	×¨Óªµê	111.841743	40.862922	61200	471	150105
B0GUKUFNWV	×¨Óªµê	111.840533	40.86296	61200	471	150105
B0FFKWYRQQ	·þ×°Ð¬Ã±Æ¤¾ßµê	111.839695	40.862701	61100	471	150105
B0FFMHU1EW	½¨²ÄÎå½ðÊÐ³¡	111.84206	40.862899	60603	471	150105
B0GUKZBP8R	½¨²ÄÎå½ðÊÐ³¡	111.842026	40.862901	60603	471	150105
B0FFLJEXV5	ÊÖ»úÏúÊÛ	111.838822	40.862833	60305	471	150105
B0FFF3X60B	ÑÌ¾Æ×¨Âôµê	111.837735	40.863197	61210	471	150105
B0G2LUKPDN	±ãÃñÉÌµê/±ãÀûµê	111.840629	40.862951	60200	471	150105
B0HGNBJ8CF	×ÔÐÐ³µ×¨Âôµê	111.84274	40.863558	61208	471	150105
B0FFG7I2MK	ÑÌ¾Æ×¨Âôµê	111.83819	40.863159	61210	471	150105
B0FFIIWDLS	·þ×°Ð¬Ã±Æ¤¾ßµê	111.838559	40.862796	61100	471	150105
B01D70QLCW	ÊÖ»úÏúÊÛ	111.838703	40.862785	60305	471	150105
B0FFMGOU8H	¹ºÎïÏà¹Ø³¡Ëù	111.838937	40.863107	60000	471	150105
B0HDFPH5AA	¹ºÎïÏà¹Ø³¡Ëù	111.838644	40.86279	60000	471	150105
B0FFHRAMZF	±ãÃñÉÌµê/±ãÀûµê	111.839287	40.862737	60200	471	150105
B0FFIIWMGP	½¨²ÄÎå½ðÊÐ³¡	111.843517	40.862379	60603	471	150105
B0FFKOZ2HE	½¨²ÄÎå½ðÊÐ³¡	111.840388	40.862973	60603	471	150105
B0FFIIWEZX	±ãÃñÉÌµê/±ãÀûµê	111.839268	40.863077	60200	471	150105
B0G2LUKPDM	½¨²ÄÎå½ðÊÐ³¡	111.840182	40.862992	60603	471	150105
B0FFIIWOCG	ÊÖ»úÏúÊÛ	111.838796	40.862777	60305	471	150105
B0FFIIWMHL	×ÔÐÐ³µ×¨Âôµê	111.83837	40.863172	61208	471	150105
B0FFIIWL7R	½¨²ÄÎå½ðÊÐ³¡	111.840028	40.863007	60603	471	150105
B0FFIIWOCR	¹ºÎïÏà¹Ø³¡Ëù	111.839051	40.862756	60000	471	150105
B0FFIIWNHT	½¨²ÄÎå½ðÊÐ³¡	111.838532	40.862799	60603	471	150105
B0FFL672HQ	¶ùÍ¯ÓÃÆ·µê	111.837406	40.862892	61207	471	150105
B0G2R9IKUH	½¨²ÄÎå½ðÊÐ³¡	111.839548	40.863051	60603	471	150105
B0FFG9FPKS	×¨Óªµê	111.837387	40.863243	61200	471	150105
B0FFIZJEEZ	¶ùÍ¯ÓÃÆ·µê	111.837205	40.863256	61207	471	150105
B0FFIIWILW	½¨²ÄÎå½ðÊÐ³¡	111.839226	40.86274	60603	471	150105
B0G297Q0X1	ÑÌ¾Æ×¨Âôµê	111.83702	40.861959	61210	471	150105
B0FFG9D50N	¼Ò¾ß½¨²Ä×ÛºÏÊÐ³¡	111.837984	40.862845	60601	471	150105
B0FFG7I2K9	½¨²ÄÎå½ðÊÐ³¡	111.838306	40.863149	60603	471	150105
B0FFH90DGK	½¨²ÄÎå½ðÊÐ³¡	111.838729	40.862783	60603	471	150105
B0FFIIWHYE	³øÎÀÊÐ³¡	111.837711	40.863199	60604	471	150105
B0FFG7I2E4	ÎÄ»¯ÓÃÆ·µê	111.837632	40.862873	60800	471	150105
B0FFIZJE7S	½¨²ÄÎå½ðÊÐ³¡	111.839103	40.863092	60603	471	150105
B0FFIIWKX6	½¨²ÄÎå½ðÊÐ³¡	111.838881	40.862769	60603	471	150105
B0GR6NX44N	½¨²ÄÎå½ðÊÐ³¡	111.838334	40.862816	60603	471	150105
B0FFFE4AZB	ÊÖ»úÏúÊÛ	111.83692	40.86337	60305	471	150105
B0HR1CD8TZ	³èÎïÓÃÆ·µê	111.838218	40.865151	61211	471	150105
B0H63A8EGO	±ãÃñÉÌµê/±ãÀûµê	111.837956	40.863179	60200	471	150105
B0FFIIWCLE	½¨²ÄÎå½ðÊÐ³¡	111.838591	40.862793	60603	471	150105
B0FFL30H31	¹ºÎïÏà¹Ø³¡Ëù	111.837493	40.863235	60000	471	150105
B0HA6473XX	½¨²ÄÎå½ðÊÐ³¡	111.838374	40.862908	60603	471	150105
B0FFHQ27XM	½¨²ÄÎå½ðÊÐ³¡	111.838752	40.86361	60603	471	150105
B0FFIIWPU5	µÆ¾ß´ÉÆ÷ÊÐ³¡	111.837497	40.863302	60606	471	150105
B0GDR1DN99	ÊÖ»úÏúÊÛ	111.836932	40.863276	60305	471	150105
B0G02L5IZP	¼Ò¾Ó½¨²ÄÊÐ³¡	111.837665	40.86287	60600	471	150105
B0FFKJGVC1	ÊÖ»úÏúÊÛ	111.83754	40.863232	60305	471	150105
B0H1PHPPPS	½¨²ÄÎå½ðÊÐ³¡	111.837696	40.862868	60603	471	150105
B0FFG7I2JF	½¨²ÄÎå½ðÊÐ³¡	111.838036	40.86284	60603	471	150105
B0FFIIWBUQ	½¨²ÄÎå½ðÊÐ³¡	111.837054	40.862921	60603	471	150105
B0FFMHUO1B	½¨²ÄÎå½ðÊÐ³¡	111.837429	40.862891	60603	471	150105
B0FFMB82TW	½¨²ÄÎå½ðÊÐ³¡	111.838821	40.8633	60603	471	150105
B0FFG7I29U	½¨²ÄÎå½ðÊÐ³¡	111.836965	40.862929	60603	471	150105
B01D70PAIL	¹ºÎïÏà¹Ø³¡Ëù	111.838018	40.862842	60000	471	150105
B0FFG7I2GI	½¨²ÄÎå½ðÊÐ³¡	111.837684	40.862869	60603	471	150105
B0HUUDRHFC	ÊÖ»úÏúÊÛ	111.837041	40.863255	60305	471	150105
B01D70RBYR	½¨²ÄÎå½ðÊÐ³¡	111.837173	40.862913	60603	471	150105
B0G1Z42USE	±ãÃñÉÌµê/±ãÀûµê	111.838438	40.865073	60200	471	150105
B0FFIIWB4B	½¨²ÄÎå½ðÊÐ³¡	111.837459	40.862888	60603	471	150105
B01D70OVK7	½¨²ÄÎå½ðÊÐ³¡	111.84011	40.863149	60603	471	150105
B0G2YUQVVW	¼Ò¾Ó½¨²ÄÊÐ³¡	111.837925	40.862849	60600	471	150105
B0FFKZXM6U	Ë®²úº£ÏÊÊÐ³¡	111.150668	40.725627	60706	471	150121
B0G0THFVDC	Å©¸±²úÆ·ÊÐ³¡	111.150416	40.725595	60703	471	150121
B0FFKQP1RE	ÑÌ¾Æ×¨Âôµê	111.152365	40.726017	61210	471	150121
B0G14KB3A5	ÑÌ¾Æ×¨Âôµê	111.14767	40.724552	61210	471	150121
B01D70P9XD	±ãÃñÉÌµê/±ãÀûµê	111.148573	40.725363	60200	471	150121
B0H1USVOPI	Å©¸±²úÆ·ÊÐ³¡	111.150616	40.726241	60703	471	150121
B0FFK68NHV	ÑÌ¾Æ×¨Âôµê	111.147356	40.72451	61210	471	150121
B0FFJ3YDI3	Ë®²úº£ÏÊÊÐ³¡	111.156456	40.725396	60706	471	150121
B0FFGYFDHA	±ãÃñÉÌµê/±ãÀûµê	111.147628	40.71938	60200	471	150121
B0FFM4WL3L	±ãÃñÉÌµê/±ãÀûµê	111.147551	40.719375	60200	471	150121
B01D70OWIJ	ÑÌ¾Æ×¨Âôµê|¹ºÎï·þÎñ	111.155513	40.726421	061210|060200	471	150121
B01D703B27	×¨Óªµê	111.147406	40.725305	61200	471	150121
B0FFFRWO8T	±ãÃñÉÌµê/±ãÀûµê	111.150698	40.725802	60200	471	150121
B0FFM82H67	±ãÃñÉÌµê/±ãÀûµê	111.152546	40.726051	60200	471	150121
B0FFKPCJWN	ÑÌ¾Æ×¨Âôµê	111.155708	40.726457	61210	471	150121
B0FFFS949F	±ãÃñÉÌµê/±ãÀûµê	111.150278	40.725577	60200	471	150121
B0FFG0QMEL	±ãÃñÉÌµê/±ãÀûµê	111.151833	40.725965	60200	471	150121
B0FFFTKUJM	¹ºÎïÏà¹Ø³¡Ëù	111.155656	40.726448	60000	471	150121
B0FFGT1LIW	ÊÖ»úÏúÊÛ	111.148282	40.725411	60305	471	150121
B0G0V4IRCF	½¨²ÄÎå½ðÊÐ³¡	111.147595	40.725328	60603	471	150121
B0G3DR3VW4	½¨²ÄÎå½ðÊÐ³¡	111.147144	40.725274	60603	471	150121
B0FFFRUS37	½¨²ÄÎå½ðÊÐ³¡	111.148051	40.724602	60603	471	150121
B0FFFS8Z3I	±ãÃñÉÌµê/±ãÀûµê	111.148087	40.725387	60200	471	150121
B0FFGSU0AJ	±ãÃñÉÌµê/±ãÀûµê	111.148532	40.725441	60200	471	150121
B0G0THERHK	×¨Óªµê	111.147428	40.725308	61200	471	150121
B0FFJ3YDUZ	±ãÃñÉÌµê/±ãÀûµê	111.156425	40.725414	60200	471	150121
B0HD09ZO8I	½¨²ÄÎå½ðÊÐ³¡	111.147125	40.725271	60603	471	150121
B01D70OWMC	¹ºÎïÏà¹Ø³¡Ëù	111.150775	40.72564	60000	471	150121
B0HU6Z1PDL	½¨²ÄÎå½ðÊÐ³¡	111.155597	40.726436	60603	471	150121
B0G0DM6KC0	ÆäËü¸öÈËÓÃÆ·µê	111.147766	40.724601	61400	471	150121
B0FFG2T69N	±ãÃñÉÌµê/±ãÀûµê	111.156424	40.725645	60200	471	150121
B0FFG9HIJ2	½¨²ÄÎå½ðÊÐ³¡	111.15596	40.726615	60603	471	150121
B0G221WKVG	±ãÃñÉÌµê/±ãÀûµê	111.090843	40.443216	60200	471	150121
B0FFGWZFOO	ÑÌ¾Æ×¨Âôµê|²ÍÒû·þÎñ	111.670989	40.79871	061210|050800	471	150104
B0G24XFF3F	¹ûÆ·ÊÐ³¡	111.329447	40.738669	60704	471	150121
B0G3XAET40	×ÔÐÐ³µ×¨Âôµê	111.372475	40.252727	61208	471	150122
B0G2O6BHVA	±ãÃñÉÌµê/±ãÀûµê	111.735494	40.190405	60200	471	150123
B0FFL25E7S	±ãÃñÉÌµê/±ãÀûµê	111.736147	40.190448	60200	471	150123
B0G2PKHD02	¹ºÎïÏà¹Ø³¡Ëù	111.372142	40.251753	60000	471	150122
B0G2PKHKPY	¹ºÎïÏà¹Ø³¡Ëù	111.37209	40.251602	60000	471	150122
B0G3XADREX	¼Òµçµç×ÓÂô³¡	111.372276	40.252145	60300	471	150122
B0G0VXNWI9	×ÔÐÐ³µ×¨Âôµê	111.372232	40.252016	61208	471	150122
B0H1UMVNTI	×¨Óªµê	111.371986	40.25129	61200	471	150122
B0G221XD4H	ÑÌ¾Æ×¨Âôµê	111.371924	40.251078	61210	471	150122
B0G2PKESE5	×¨Óªµê	111.371833	40.250827	61200	471	150122
B0G3XADR76	×¨Óªµê	111.372357	40.250815	61200	471	150122
B0H6FN06RJ	½¨²ÄÎå½ðÊÐ³¡	111.372198	40.251823	60603	471	150122
B0G2PKGIZ4	½¨²ÄÎå½ðÊÐ³¡	111.371976	40.25126	60603	471	150122
B0G02R7785	½¨²ÄÎå½ðÊÐ³¡	111.372549	40.251399	60603	471	150122
B0G2K6QBAJ	½¨²ÄÎå½ðÊÐ³¡	111.371948	40.251145	60603	471	150122
B0HBTG267J	±ãÃñÉÌµê/±ãÀûµê	111.372888	40.252513	60200	471	150122
B0HBBK0QEY	¹ºÎïÏà¹Ø³¡Ëù	111.371929	40.249976	60000	471	150122
B0G0X4XHHT	±ãÃñÉÌµê/±ãÀûµê	111.372441	40.252632	60200	471	150122
B0G3J57XM5	×¨Óªµê	111.37262	40.251793	61200	471	150122
B0FFH30IYW	×¨Óªµê	111.371553	40.249559	61200	471	150122
B0G1N96B11	¹ºÎïÏà¹Ø³¡Ëù	111.37174	40.248993	60000	471	150122
B0G3XADADR	½¨²ÄÎå½ðÊÐ³¡	111.372077	40.249967	60603	471	150122
B0G3X5E8L9	×¨Óªµê	111.373687	40.254751	61200	471	150122
B0GRDDF7TS	½¨²ÄÎå½ðÊÐ³¡	111.371722	40.248945	60603	471	150122
B0G3VPC3PC	½¨²ÄÎå½ðÊÐ³¡	111.373184	40.254748	60603	471	150122
B0GU79JCFX	½¨²ÄÎå½ðÊÐ³¡	111.371075	40.248645	60603	471	150122
B0G07986DS	±ãÃñÉÌµê/±ãÀûµê	111.37338	40.2552	60200	471	150122
B0FFMA23L4	±ãÃñÉÌµê/±ãÀûµê	111.370996	40.248204	60200	471	150122
B0H1UMVFYT	½¨²ÄÎå½ðÊÐ³¡	111.370994	40.248439	60603	471	150122
B0FFM8YD7J	³¬ÊÐ	111.373502	40.255821	60400	471	150122
B0FFIP3PF9	±ãÃñÉÌµê/±ãÀûµê	111.374485	40.248152	60200	471	150122
B0FFK6R4XP	½¨²ÄÎå½ðÊÐ³¡	111.37272	40.24796	60603	471	150122
B0FFI25HVO	½¨²ÄÎå½ðÊÐ³¡	111.371201	40.247469	60603	471	150122
B0G22OY930	½¨²ÄÎå½ðÊÐ³¡	111.373831	40.255182	60603	471	150122
B0FFMD4SEJ	±ãÃñÉÌµê/±ãÀûµê	111.374364	40.248191	60200	471	150122
B0H1UAW2SF	½¨²ÄÎå½ðÊÐ³¡	111.373894	40.255376	60603	471	150122
B0G30PIQJ2	½¨²ÄÎå½ðÊÐ³¡	111.370091	40.247472	60603	471	150122
B0G3VPBJGW	½¨²ÄÎå½ðÊÐ³¡	111.373992	40.255932	60603	471	150122
B0G2M4UUEH	½¨²ÄÎå½ðÊÐ³¡	111.371049	40.247206	60603	471	150122
B0FFL2P2IJ	×¨Óªµê	111.373616	40.255963	61200	471	150122
B0FFGRP6HP	ÊÖ»úÏúÊÛ|Éú»î·þÎñ	111.65881	40.791745	060305|070000	471	150104
B0G25UUQBN	ÊÖ»úÏúÊÛ|Éú»î·þÎñ	111.65706	40.792739	060305|070601	471	150104
B01D70PJ06	½¨²ÄÎå½ðÊÐ³¡|Éú»î·þÎñ	111.657003	40.793007	060603|071200	471	150104
B01D70QIR2	Æ·ÅÆ·þ×°µê	111.652497	40.773669	61101	471	150104
B0FFL9BRBM	¹ûÆ·ÊÐ³¡	111.652502	40.771156	60704	471	150104
B0FFL1SL24	×¨Óªµê	111.652599	40.771936	61200	471	150104
B0G3Z7S0TT	Å©¸±²úÆ·ÊÐ³¡	111.652444	40.772672	60703	471	150104
B0FFL0JZWQ	¹ûÆ·ÊÐ³¡	111.652574	40.772062	60704	471	150104
B0FFK7N5J2	·þ×°Ð¬Ã±Æ¤¾ßµê	111.652517	40.772337	61100	471	150104
B0FFKWBDOH	Å©¸±²úÆ·ÊÐ³¡	111.652532	40.772264	60703	471	150104
B0FFLM4GOD	×¨Óªµê	111.652891	40.771691	61200	471	150104
B0FFJ4UNS9	±ãÃñÉÌµê/±ãÀûµê	111.652623	40.771828	60200	471	150104
B01D70QGQ4	±ãÃñÉÌµê/±ãÀûµê	111.652358	40.773065	60200	471	150104
B0FFG9CDGE	·þ×°Ð¬Ã±Æ¤¾ßµê	111.65254	40.772223	61100	471	150104
B0HRN7W86N	Êß²ËÊÐ³¡	111.652919	40.771162	60705	471	150104
B0G24DFADQ	»¨»ÜÊÐ³¡	111.653704	40.771076	60501	471	150104
B01D70QKTR	±ãÃñÉÌµê/±ãÀûµê	111.652735	40.772501	60200	471	150104
B0FFKXMCGS	Êß²ËÊÐ³¡	111.65241	40.772827	60705	471	150104
B0HDF6FKE9	ÑÌ¾Æ×¨Âôµê	111.653397	40.771386	61210	471	150104
B0G0XD0VWR	¹ºÎïÏà¹Ø³¡Ëù	111.653169	40.771017	60000	471	150104
B01D70PB1Q	ÑÌ¾Æ×¨Âôµê	111.652766	40.772351	61210	471	150104
B0GD7YA45Z	Å©¸±²úÆ·ÊÐ³¡	111.653023	40.773318	60703	471	150104
B0G3DR3I0X	Å©¸±²úÆ·ÊÐ³¡	111.652226	40.7736	60703	471	150104
B0FFKN1R8N	¹ûÆ·ÊÐ³¡	111.65261	40.773071	60704	471	150104
B01D70QIRR	½¨²ÄÎå½ðÊÐ³¡	111.652217	40.773669	60603	471	150104
B0H6FK0RBF	»¨»ÜÊÐ³¡	111.653658	40.771199	60501	471	150104
B0FFI8X4JS	ÑÌ¾Æ×¨Âôµê	111.652641	40.770761	61210	471	150104
B0G0KPQV38	ÊÖ»úÏúÊÛ	111.652781	40.772107	60305	471	150104
B0HU5UMMYL	²¼ÒÕÊÐ³¡	111.65256	40.772128	60605	471	150104
B0FFHQNF4Z	Å©¸±²úÆ·ÊÐ³¡	111.654366	40.771183	60703	471	150104
B0FFL7EVBJ	¶ùÍ¯ÓÃÆ·µê	111.652283	40.773349	61207	471	150104
B0FFKWK7KO	Å©¸±²úÆ·ÊÐ³¡	111.654083	40.77129	60703	471	150104
B0FFI70O4X	·þ×°Ð¬Ã±Æ¤¾ßµê	111.65229	40.773321	61100	471	150104
B0HA6HA9AT	×¨Óªµê	111.652798	40.769998	61200	471	150104
B0FFHR40SY	·þ×°Ð¬Ã±Æ¤¾ßµê	111.652843	40.771924	61100	471	150104
B0FFM38EI4	¹ûÆ·ÊÐ³¡	111.652462	40.773687	60704	471	150104
B0FFHOLWZS	±ãÃñÉÌµê/±ãÀûµê	111.652615	40.771253	60200	471	150104
B0H6G5YU19	±ãÃñÉÌµê/±ãÀûµê	111.652453	40.771374	60200	471	150104
B0G2US1WII	¹ºÎïÏà¹Ø³¡Ëù	111.654428	40.771535	60000	471	150104
B0FFKZVADF	·þ×°Ð¬Ã±Æ¤¾ßµê	111.652185	40.773944	61100	471	150104
B0FFGYGD8R	½¨²ÄÎå½ðÊÐ³¡	111.653009	40.771002	60603	471	150104
B0FFG3Q3RG	Å©¸±²úÆ·ÊÐ³¡	111.652085	40.77443	60703	471	150104
B0HD2XER59	²¼ÒÕÊÐ³¡	111.65269	40.770513	60605	471	150104
B0G3LBD7M4	±ãÃñÉÌµê/±ãÀûµê	111.653865	40.771507	60200	471	150104
B0FFG9GKSU	ÊÖ»úÏúÊÛ	111.652255	40.773473	60305	471	150104
B0FFIZOOAO	Å©¸±²úÆ·ÊÐ³¡	111.651965	40.774903	60703	471	150104
B0FFIS5WTK	×¨Óªµê	111.654953	40.771633	61200	471	150104
B0FFHMB0MV	³¬ÊÐ	111.652072	40.773318	60400	471	150104
B0GUU6WJUO	±ãÃñÉÌµê/±ãÀûµê	111.654368	40.771565	60200	471	150104
B0H6NYCN3E	¹ûÆ·ÊÐ³¡	111.651931	40.775076	60704	471	150104
B0FFG1XIFL	±ãÃñÉÌµê/±ãÀûµê	111.652304	40.773258	60200	471	150104
B0FFI5HXT0	²¼ÒÕÊÐ³¡	111.652634	40.7708	60605	471	150104
B0HA1CFMOU	¹ºÎïÏà¹Ø³¡Ëù	111.651785	40.774603	60000	471	150104
B01D70QGJD	±ãÃñÉÌµê/±ãÀûµê	111.654663	40.771579	60200	471	150104
B0FFL9HHCL	±ãÃñÉÌµê/±ãÀûµê	111.652618	40.773063	60200	471	150104
B0FFIOWTG5	ÆäËü¸öÈËÓÃÆ·µê	111.652761	40.772377	61400	471	150104
B0FFL1EWOA	·þ×°Ð¬Ã±Æ¤¾ßµê	111.65194	40.775029	61100	471	150104
B0G24AFV4Y	¹ºÎïÏà¹Ø³¡Ëù	111.65196	40.774926	60000	471	150104
B0FFM8W55Z	×¨Óªµê	111.651935	40.775057	61200	471	150104
B0FFHRSSRQ	ÑÌ¾Æ×¨Âôµê	111.65207	40.774497	61210	471	150104
B0G2A54W9S	·þ×°Ð¬Ã±Æ¤¾ßµê	111.651907	40.775258	61100	471	150104
B0G0P9GR3P	·þ×°Ð¬Ã±Æ¤¾ßµê	111.651875	40.775277	61100	471	150104
B0G2UZ2Y5G	ÆäËü¸öÈËÓÃÆ·µê	111.651634	40.774529	61400	471	150104
B0FFL3C7VB	ÆäËü¸öÈËÓÃÆ·µê	111.655025	40.771647	61400	471	150104
B0FFK8FZ13	¹ºÎïÏà¹Ø³¡Ëù	111.651836	40.775576	60000	471	150104
B0FFIEIGO0	ÎÄ»¯ÓÃÆ·µê	111.651857	40.775466	60800	471	150104
B01D70QHTN	ÆäËü¸öÈËÓÃÆ·µê	111.654199	40.771544	61400	471	150104
B0FFL9PQBX	¶ùÍ¯ÓÃÆ·µê	111.651841	40.775554	61207	471	150104
B0FFG9AUD3	·þ×°Ð¬Ã±Æ¤¾ßµê	111.651897	40.775253	61100	471	150104
B0FFHRG669	·þ×°Ð¬Ã±Æ¤¾ßµê	111.651902	40.775227	61100	471	150104
B0FFIZQAZ4	±ãÃñÉÌµê/±ãÀûµê	111.652102	40.774346	60200	471	150104
B0G24DFWSX	ÆäËü¸öÈËÓÃÆ·µê	111.652293	40.773307	61400	471	150104
B0FFI32LQI	½¨²ÄÎå½ðÊÐ³¡	111.652151	40.77411	60603	471	150104
B0FFI11HCN	±ãÃñÉÌµê/±ãÀûµê	111.651726	40.774543	60200	471	150104
B0FFM72GI1	ÆäËü¸öÈËÓÃÆ·µê	111.65225	40.773494	61400	471	150104
B0HGJ4FTVK	±ãÃñÉÌµê/±ãÀûµê	111.655999	40.770792	60200	471	150104
B0FFKZ0QC7	±ãÃñÉÌµê/±ãÀûµê	111.651919	40.775137	60200	471	150104
B01D70QIB2	ÆäËü¸öÈËÓÃÆ·µê	111.653286	40.771378	61400	471	150104
B01D70QFFV	ÆäËü¸öÈËÓÃÆ·µê	111.6522	40.773713	61400	471	150104
B0FFMFKMTJ	¹ºÎïÏà¹Ø³¡Ëù	111.653405	40.767239	60000	471	150104
B01D70QGP5	ÑÌ¾Æ×¨Âôµê	111.652903	40.776633	61210	471	150104
B01D70QIOY	ÆäËü¸öÈËÓÃÆ·µê	111.652274	40.773391	61400	471	150104
B01D70P9A1	·þ×°Ð¬Ã±Æ¤¾ßµê	111.652429	40.772741	61100	471	150104
B0FFKN1R8P	Å©¸±²úÆ·ÊÐ³¡	111.653408	40.766853	60703	471	150104
B0FFM6E120	³¬ÊÐ	111.557012	40.776159	60400	471	150121
B0FFL81F0U	×¨Óªµê	111.80564	40.714135	61200	471	150105
B0HRLZ0H86	¹ºÎïÏà¹Ø³¡Ëù	111.812574	40.71303	60000	471	150105
B0HRKZ9SMH	¹ºÎïÏà¹Ø³¡Ëù	111.811339	40.707844	60000	471	150105
B0HBXBOA04	³¬ÊÐ	111.060857	40.682013	60400	471	150121
B0FFLCOATK	±ãÃñÉÌµê/±ãÀûµê	112.039228	40.722551	60200	471	150105
B0FFGKDQVI	ÀñÆ·ÊÎÆ·µê|²ÍÒû·þÎñ	111.758832	40.811855	061209|050800	471	150105
B0HA646BKB	¹ºÎïÏà¹Ø³¡Ëù	111.166803	40.604971	60000	471	150121
B0G3A7HLD3	±ãÃñÉÌµê/±ãÀûµê	110.865852	40.534289	60200	471	150121
B0FFL3YVPJ	³¬ÊÐ	110.863045	40.535134	60400	471	150121
B0H6G6UL9V	±ãÃñÉÌµê/±ãÀûµê	111.064862	40.448479	60200	471	150121
B0FFKFZZ5F	½¨²ÄÎå½ðÊÐ³¡	111.569389	40.764037	60603	471	150121
B0H1S5IHKS	×ÔÐÐ³µ×¨Âôµê	111.575929	40.765878	61208	471	150121
B0FFKMZL4V	×¨Óªµê	111.575287	40.765399	61200	471	150121
B0FFKN1TKH	½¨²ÄÎå½ðÊÐ³¡	111.576311	40.766196	60603	471	150121
B0FFIIH3JU	±ãÃñÉÌµê/±ãÀûµê	111.576075	40.766693	60200	471	150121
B0FFIIH44B	½¨²ÄÎå½ðÊÐ³¡	111.576053	40.766675	60603	471	150121
B0GRUH6C17	×¨Óªµê	111.57555	40.765567	61200	471	150121
B0G2CH83HU	Êß²ËÊÐ³¡	111.576085	40.766006	60705	471	150121
B0FFM0VZER	Å©¸±²úÆ·ÊÐ³¡	111.575907	40.766648	60703	471	150121
B0HUXAJDX6	½¨²ÄÎå½ðÊÐ³¡	111.57511	40.765464	60603	471	150121
B0HUR73R7Z	·þ×°Ð¬Ã±Æ¤¾ßµê	111.576722	40.766526	61100	471	150121
B0G2CH8UBE	×¨Óªµê	111.576854	40.766614	61200	471	150121
B0FFIIH3LN	×¨Óªµê	111.576483	40.766331	61200	471	150121
B0FFJ2U9OS	±ãÃñÉÌµê/±ãÀûµê	111.575948	40.765893	60200	471	150121
B0FFKMZL4I	½¨²ÄÎå½ðÊÐ³¡	111.575596	40.765603	60603	471	150121
B0FFJ2U9MX	²¼ÒÕÊÐ³¡	111.575867	40.765827	60605	471	150121
B0FFJ2U9N8	½¨²ÄÎå½ðÊÐ³¡	111.575629	40.765632	60603	471	150121
B0FFKO9C0N	±ãÃñÉÌµê/±ãÀûµê	111.575454	40.766279	60200	471	150121
B0G261PJ1R	½¨²ÄÎå½ðÊÐ³¡	111.576087	40.766027	60603	471	150121
B0FFMDF5PD	±ãÃñÉÌµê/±ãÀûµê	111.576341	40.766221	60200	471	150121
B0FFJ2U9O7	²¼ÒÕÊÐ³¡	111.5762	40.766112	60605	471	150121
B0FFJ2U9ME	½¨²ÄÎå½ðÊÐ³¡	111.576104	40.76604	60603	471	150121
B0FFKNGHZL	²¼ÒÕÊÐ³¡	111.576541	40.766378	60605	471	150121
B0FFL3WW6K	³¬ÊÐ	111.148191	40.404441	60400	471	150122
B0FFKZZRN0	³¬ÊÐ	111.148299	40.403914	60400	471	150122
B0FFG7GFFB	Å©¸±²úÆ·ÊÐ³¡	111.148311	40.403901	60703	471	150122
B0HBXAOEWJ	¹ºÎïÏà¹Ø³¡Ëù	111.148048	40.404892	60000	471	150122
B0G21HAKCK	½¨²ÄÎå½ðÊÐ³¡	111.148236	40.403673	60603	471	150122
B0G3C65MHP	½¨²ÄÎå½ðÊÐ³¡	111.148209	40.404509	60603	471	150122
B0HA659L3C	½¨²ÄÎå½ðÊÐ³¡	111.148441	40.405001	60603	471	150122
B01D70OX1Y	±ãÃñÉÌµê/±ãÀûµê|¹ºÎï·þÎñ	111.148814	40.40437	060200|060400	471	150122
B0FFHYLMPY	×¨Óªµê|Æû³µ·þÎñ	111.525995	40.788958	061200|010000	471	150121
B0G25GS5EM	×¨Óªµê	111.354605	40.205147	61200	471	150122
B0FFG8QKXY	±ãÃñÉÌµê/±ãÀûµê	111.353624	40.198884	60200	471	150122
B0G2UR5L5D	¹ºÎïÏà¹Ø³¡Ëù	111.350648	40.197832	60000	471	150122
B0G25YS1BT	½¨²ÄÎå½ðÊÐ³¡	111.353772	40.204026	60603	471	150122
B0G24XFMT8	½¨²ÄÎå½ðÊÐ³¡	111.350365	40.198809	60603	471	150122
B0FFKOLKVU	½¨²ÄÎå½ðÊÐ³¡	111.353897	40.203957	60603	471	150122
B01D70QDYV	ÆäËü¸öÈËÓÃÆ·µê	111.352003	40.19963	61400	471	150122
B0FFG8QJXR	ÎÄ»¯ÓÃÆ·µê	111.352862	40.199241	60800	471	150122
B0HD0XZ3JJ	¹ºÎïÏà¹Ø³¡Ëù	111.348769	40.197893	60000	471	150122
B0FFG8QKR6	³¬ÊÐ	111.353473	40.198232	60400	471	150122
B0G221YV54	½¨²ÄÎå½ðÊÐ³¡	111.354587	40.205222	60603	471	150122
B0FFG8QJ8H	±ãÃñÉÌµê/±ãÀûµê	111.34926	40.197883	60200	471	150122
B0FFG8QJYQ	ÆäËü¸öÈËÓÃÆ·µê	111.353126	40.199211	61400	471	150122
B0FFG8QIK1	±ãÃñÉÌµê/±ãÀûµê	111.351438	40.19743	60200	471	150122
B0FFG8QKWZ	ÆäËü¸öÈËÓÃÆ·µê	111.353511	40.198744	61400	471	150122
B0FFKNTNZU	½¨²ÄÎå½ðÊÐ³¡	111.35108	40.197444	60603	471	150122
B01D70QGXY	³¬ÊÐ	111.353504	40.198673	60400	471	150122
B0FFG8QJLU	×ÔÐÐ³µ×¨Âôµê	111.35118	40.199303	61208	471	150122
B0G2O6CWZD	ÊÖ»úÏúÊÛ	111.353479	40.200421	60305	471	150122
B01D7039UV	½¨²ÄÎå½ðÊÐ³¡	111.353522	40.201551	60603	471	150122
B0G3Z1T3F2	ÊÖ»úÏúÊÛ	111.353632	40.201218	60305	471	150122
B0FFG8QGZH	ÊÖ»úÏúÊÛ	111.353498	40.201183	60305	471	150122
B0G0POHH2F	×¨Óªµê	111.350556	40.200898	61200	471	150122
B01D70P93J	ÑÌ¾Æ×¨Âôµê	111.353502	40.201248	61210	471	150122
B0FFGKXOIA	Êß²ËÊÐ³¡	111.352195	40.199248	60705	471	150122
B0G221YAOK	ÑÌ¾Æ×¨Âôµê	111.353478	40.200372	61210	471	150122
B0H6XUX4JZ	¹ûÆ·ÊÐ³¡	111.353572	40.200505	60704	471	150122
B0FFLHKW97	¹ºÎïÏà¹Ø³¡Ëù	111.353478	40.200372	60000	471	150122
B0FFH19L4T	¹ûÆ·ÊÐ³¡	111.353535	40.199558	60704	471	150122
B0G2P6EZPW	¹ºÎïÏà¹Ø³¡Ëù	111.353476	40.200291	60000	471	150122
B0FFHEYVAC	¹ºÎïÏà¹Ø³¡Ëù	111.35212	40.199624	60000	471	150122
B0FFGYERSF	×ÛºÏÊÐ³¡	111.352377	40.199612	60700	471	150122
B0GR110QS1	¹ûÆ·ÊÐ³¡	111.352172	40.199622	60704	471	150122
B0HD0X1KBM	¹ºÎïÏà¹Ø³¡Ëù	111.351833	40.199637	60000	471	150122
B0FFKZJUCX	ÊÖ»úÏúÊÛ	111.353653	40.200552	60305	471	150122
B0FFJKBZAP	Êß²ËÊÐ³¡	111.352112	40.199625	60705	471	150122
B0G3O7DAQ5	Å©¸±²úÆ·ÊÐ³¡	111.353615	40.200076	60703	471	150122
B0FFG2BOP4	Å©¸±²úÆ·ÊÐ³¡	111.351639	40.199276	60703	471	150122
B0G1ZO5B84	×ÔÐÐ³µ×¨Âôµê	111.353741	40.203734	61208	471	150122
B0FFG8QJZ6	×ÛºÏÊÐ³¡	111.353112	40.199181	60700	471	150122
B0FFJKCBBX	¹ûÆ·ÊÐ³¡	111.353463	40.199746	60704	471	150122
B0G2UR4RC2	×¨Óªµê	111.351511	40.199283	61200	471	150122
B0G2CU9AW3	¹ºÎïÏà¹Ø³¡Ëù	111.697334	40.781291	60000	471	150105
B0FFF9GLU9	Å©¸±²úÆ·ÊÐ³¡	111.700405	40.785059	60703	471	150105
B0FFF03JS8	³èÎïÓÃÆ·µê	111.700362	40.785711	61211	471	150105
B0G355UL7Z	¶ùÍ¯ÓÃÆ·µê	111.706785	40.782412	61207	471	150105
B0GKUSHEZ3	»¨»ÜÊÐ³¡	111.700212	40.777479	60501	471	150105
B0FFK8F88J	Å©¸±²úÆ·ÊÐ³¡	111.706759	40.782611	60703	471	150105
B01D702LZ1	Å©¸±²úÆ·ÊÐ³¡	111.697696	40.781368	60703	471	150105
B0G3FLM16W	¹ûÆ·ÊÐ³¡	111.706824	40.78263	60704	471	150105
B0FFIPIB81	³èÎïÓÃÆ·µê	111.700119	40.785654	61211	471	150105
[truncated: 39,381 more rows]
