# Supplementary material for: Design of Urban resilience model in emergency situations
Source: PLoS One. 2026 Jun 9;21(6):e0347588. doi: 10.1371/journal.pone.0347588 (PMC13249160; doi:10.1371/journal.pone.0347588)
Supplement: S1 File — (ZIP) [file pone.0347588.s001.zip › dataset/Appendix 4/Science, education, and culture data.csv]

id	type	lon_gcj02	lat_gcj02	typecode	citycode	adcode
B01D701ZPI	Ð¡Ñ§	111.974881	39.801848	141203	471	150124
B0HDDCCV8P	²©Îï¹Ý	111.444234	39.643029	140100	471	150124
B0FFKHO4WD	¼ÝÐ£	111.468382	40.755624	141500	471	150121
B0FFHIR2AL	Ó×¶ùÔ°	111.476731	40.756718	141204	471	150121
B0H1MUZEM5	ÖÐÑ§	111.560231	40.783723	141202	471	150121
B0FFG0RWNS	¿Æ½ÌÎÄ»¯³¡Ëù	111.563658	40.78212	140000	471	150121
B0FFJ1SULE	Ó×¶ùÔ°	111.561546	40.782801	141204	471	150121
B0FFI1RY3F	¿Æ½ÌÎÄ»¯³¡Ëù	111.563191	40.782315	140000	471	150121
B0GR39MCMZ	Ó×¶ùÔ°	111.560568	40.783319	141204	471	150121
B0FFHETA2E	Ó×¶ùÔ°	111.564467	40.785223	141204	471	150121
B0G1J199LA	¿Æ½ÌÎÄ»¯³¡Ëù	111.561661	40.782485	140000	471	150121
B0FFL02HDS	ÅàÑµ»ú¹¹	111.565675	40.786423	141400	471	150121
B0HRXCRQCN	Ó×¶ùÔ°	111.681985	40.751265	141204	471	150104
B0FFKGNO3U	¸ßµÈÔºÐ£	111.685699	40.75633	141201	471	150104
B0FFF4FQCW	¼ÝÐ£	111.685048	40.752793	141500	471	150104
B01D70QKBD	Ö°Òµ¼¼ÊõÑ§Ð£	111.685714	40.756294	141206	471	150104
B0G24BDMNG	ÅàÑµ»ú¹¹	111.684871	40.750891	141400	471	150104
B0FFM821HF	ÎÄ»¯¹¬	111.677325	40.747195	140800	471	150104
B0FFM62GRD	¿Æ½ÌÎÄ»¯³¡Ëù	111.677475	40.75126	140000	471	150104
B0GRDOLLHE	¿Æ½ÌÎÄ»¯³¡Ëù	111.686475	40.74846	140000	471	150104
B0GKOM7B9T	ÅàÑµ»ú¹¹	111.683128	40.748011	141400	471	150104
B01D70Q684	¸ßµÈÔºÐ£	111.685551	40.756639	141201	471	150104
B0GRDOLCOY	ÅàÑµ»ú¹¹	111.68153	40.747108	141400	471	150104
B0FFKGNDIZ	Ñ§Ð£	111.685518	40.756739	141200	471	150104
B0G25RVX5U	ÅàÑµ»ú¹¹	111.680823	40.747112	141400	471	150104
B0FFM6Y3UQ	ÅàÑµ»ú¹¹	111.676931	40.747169	141400	471	150104
B0FFI99V0C	¿Æ½ÌÎÄ»¯³¡Ëù	111.179035	40.73245	140000	471	150121
B01D70RINU	¿Æ½ÌÎÄ»¯³¡Ëù	111.904254	40.730619	140000	471	150105
B0FFKVY224	Ó×¶ùÔ°	111.704776	40.720331	141204	471	150104
B0FFM0VOW1	ÅàÑµ»ú¹¹	111.704763	40.720335	141400	471	150104
B01D701IUD	²©Îï¹Ý|·ç¾°ÃûÊ¤	111.683529	40.708696	140100|110000	471	150104
B01D70P8YR	Ð¡Ñ§	111.0896	40.732755	141203	471	150121
B01D701ZTX	ÖÐÑ§	111.453162	41.099103	141202	471	150125
B01D701ZU6	Ð¡Ñ§	111.448799	41.103988	141203	471	150125
B0G2KX25IO	¿Æ½ÌÎÄ»¯³¡Ëù	111.453205	41.100346	140000	471	150125
B01D701ZTU	Ó×¶ùÔ°	111.451578	41.099881	141204	471	150125
B0FFME4VRO	ÅàÑµ»ú¹¹	111.450933	41.100251	141400	471	150125
B0FFKRMP9E	ÅàÑµ»ú¹¹	111.449854	41.10019	141400	471	150125
B0FFKQ6S9D	ÅàÑµ»ú¹¹	111.449452	41.099443	141400	471	150125
B0FFMAEJL5	ÅàÑµ»ú¹¹	111.455901	41.099388	141400	471	150125
B01D7039PQ	Ö°Òµ¼¼ÊõÑ§Ð£	111.454034	41.099572	141206	471	150125
B01D702H01	²©Îï¹Ý	111.687728	40.812261	140100	471	150105
B01D7007EE	³ö°æÉç	111.694419	40.813634	141105	471	150105
B01D70QTV6	¸ßµÈÔºÐ£	111.690173	40.81254	141201	471	150105
B01D70QJV4	¸ßµÈÔºÐ£	111.690803	40.811207	141201	471	150105
B01D701POU	¸ßµÈÔºÐ£	111.696827	40.810985	141201	471	150105
B01D702H9E	¸ßµÈÔºÐ£	111.690693	40.813032	141201	471	150105
B01D702JP7	¸ßµÈÔºÐ£	111.691772	40.811804	141201	471	150105
B01D70QKDE	¸ßµÈÔºÐ£	111.689495	40.811247	141201	471	150105
B01D70P944	¸ßµÈÔºÐ£	111.692014	40.811111	141201	471	150105
B01D701MUD	ÅàÑµ»ú¹¹|¹ºÎï·þÎñ	111.695664	40.810724	141400|061200	471	150105
B01D702UPZ	¿ÆÑÐ»ú¹¹	111.696527	40.812212	141300	471	150105
B01D702H9G	¸ßµÈÔºÐ£	111.690693	40.813032	141201	471	150105
B01D702I7N	¿ÆÑÐ»ú¹¹|¹«Ë¾ÆóÒµ	111.693471	40.809791	141300|170000	471	150105
B01D702JG4	¸ßµÈÔºÐ£	111.689245	40.814458	141201	471	150105
B01D702IH4	¸ßµÈÔºÐ£	111.690187	40.81253	141201	471	150105
B01D702JPR	Í¼Êé¹Ý	111.690164	40.814248	140500	471	150105
B01D702IHJ	Ó×¶ùÔ°	111.692843	40.81377	141204	471	150105
B0G1P4K71M	¿Æ½ÌÎÄ»¯³¡Ëù	111.6951	40.80956	140000	471	150105
B0FFJO2DOO	ÅàÑµ»ú¹¹	111.695037	40.810819	141400	471	150105
B0FFF9FM5M	Ñ§Ð£	111.693352	40.807845	141200	471	150105
B0FFF8TR56	Ñ§Ð£	111.693915	40.807388	141200	471	150105
B01D70P5T5	ÅàÑµ»ú¹¹	111.695031	40.81391	141400	471	150105
B0FFKER0B5	¿Æ½ÌÎÄ»¯³¡Ëù	111.695007	40.809713	140000	471	150105
B0FFL1V38U	¿Æ½ÌÎÄ»¯³¡Ëù	111.69509	40.80978	140000	471	150105
B0FFLNMMHP	ÅàÑµ»ú¹¹	111.695089	40.809777	141400	471	150105
B0FFKV779S	¿Æ½ÌÎÄ»¯³¡Ëù	111.693189	40.814935	140000	471	150105
B01D702TW4	Ö°Òµ¼¼ÊõÑ§Ð£	111.695901	40.816277	141206	471	150105
B0FFJISTYK	ÅàÑµ»ú¹¹	111.695064	40.80978	141400	471	150105
B0GUM658Y8	¿Æ½ÌÎÄ»¯³¡Ëù	111.69585	40.810134	140000	471	150105
B01D7022N2	Ó×¶ùÔ°	111.691754	40.807358	141204	471	150105
B0FFFTMECT	ÅàÑµ»ú¹¹	111.693281	40.814624	141400	471	150105
B0G3JL8VLG	¿Æ½ÌÎÄ»¯³¡Ëù	111.695055	40.809268	140000	471	150105
B0FFGYG67W	ÅàÑµ»ú¹¹	111.694616	40.814503	141400	471	150105
B0G2MKTWXC	ÅàÑµ»ú¹¹	111.693125	40.810558	141400	471	150105
B0FFIMYLVC	¿Æ½ÌÎÄ»¯³¡Ëù	111.693416	40.813124	140000	471	150105
B0FFFE9H2J	¿ÆÑÐ»ú¹¹	111.691719	40.811087	141300	471	150105
B0FFL00CNH	³ÉÈË½ÌÓý	111.692105	40.813706	141205	471	150105
B01D702IHD	¿ÆÑÐ»ú¹¹	111.691719	40.811087	141300	471	150105
B01D70PD86	´«Ã½»ú¹¹	111.688538	40.809292	141100	471	150105
B0FFGSD97Y	ÅàÑµ»ú¹¹	111.693272	40.810648	141400	471	150105
B01D70P98W	¿ÆÑÐ»ú¹¹	111.692013	40.81111	141300	471	150105
B0GR6NXY67	¿Æ½ÌÎÄ»¯³¡Ëù	111.694928	40.810683	140000	471	150105
B0GRC1ETZB	¿Æ½ÌÎÄ»¯³¡Ëù	111.694738	40.810358	140000	471	150105
B0GU1SYMPP	Ó×¶ùÔ°	111.695306	40.814669	141204	471	150105
B01D702IGQ	¸ßµÈÔºÐ£	111.692137	40.812485	141201	471	150105
B01D702IH9	¸ßµÈÔºÐ£	111.691753	40.811006	141201	471	150105
B01D700EB9	ÖÐÑ§	111.691727	40.808948	141202	471	150105
B01D702GZU	¸ßµÈÔºÐ£	111.688829	40.812519	141201	471	150105
B01D701AAC	¿ÆÑÐ»ú¹¹	111.696657	40.811182	141300	471	150105
B01D70QUBQ	¸ßµÈÔºÐ£	111.687208	40.811116	141201	471	150105
B0FFGAP6MX	Ñ§Ð£	111.691754	40.811018	141200	471	150105
B01D702H02	¸ßµÈÔºÐ£	111.687798	40.813313	141201	471	150105
B01D70P6Y7	±¨Éç	111.695353	40.814689	141103	471	150105
B01D70QK3T	±¨Éç	111.69218	40.812943	141103	471	150105
B0FFHCNKT4	ÅàÑµ»ú¹¹	111.691597	40.811867	141400	471	150105
B0FFG2T8QX	µµ°¸¹Ý	111.688829	40.812513	140900	471	150105
B01D702I1V	¸ßµÈÔºÐ£	111.690038	40.810568	141201	471	150105
B0FFF0EW9D	Í¼Êé¹Ý	111.68697	40.810411	140500	471	150105
B0FFKEJMIR	Ñ§Ð£	111.692008	40.812889	141200	471	150105
B0FFKEOQHV	¸ßµÈÔºÐ£	111.687029	40.811067	141201	471	150105
B0FFF2DK9R	¸ßµÈÔºÐ£	111.692171	40.812432	141201	471	150105
B01D702IHF	¿ÆÑÐ»ú¹¹	111.692013	40.81111	141300	471	150105
B0FFF54HB3	¿ÆÑÐ»ú¹¹	111.69242	40.812799	141300	471	150105
B01D702H0D	¸ßµÈÔºÐ£	111.689545	40.811215	141201	471	150105
B01D70P59I	¸ßµÈÔºÐ£	111.694276	40.815676	141201	471	150105
B01D701SOO	ÅàÑµ»ú¹¹	111.688593	40.809123	141400	471	150105
B0FFH80CIR	ÅàÑµ»ú¹¹	111.695092	40.809166	141400	471	150105
B0FFK3ZK4G	¿Æ½ÌÎÄ»¯³¡Ëù	111.695092	40.809776	140000	471	150105
B0FFL4KQL4	ÅàÑµ»ú¹¹	111.695152	40.810606	141400	471	150105
B0FFKYW61C	¿Æ½ÌÎÄ»¯³¡Ëù	111.68882	40.809437	140000	471	150105
B0G1FCNJN2	ÅàÑµ»ú¹¹	111.688707	40.809212	141400	471	150105
B0FFKRZPAP	ÅàÑµ»ú¹¹	111.688871	40.809377	141400	471	150105
B0FFJDJ76Z	ÅàÑµ»ú¹¹	111.688873	40.809372	141400	471	150105
B01D702I2D	¿ÆÑÐ»ú¹¹	111.686927	40.812084	141300	471	150105
B01D70P59C	ÅàÑµ»ú¹¹	111.695901	40.816277	141400	471	150105
B01D70PA0T	¸ßµÈÔºÐ£	111.692013	40.81111	141201	471	150105
B0HG7ZK08W	¸ßµÈÔºÐ£	111.69259	40.811825	141201	471	150105
B0FFJ2ZLD3	Ñ§Ð£	111.691414	40.809902	141200	471	150105
B01D702IIA	¿Æ½ÌÎÄ»¯³¡Ëù	111.692493	40.8138	140000	471	150105
B0FFIP6JVC	¿Æ½ÌÎÄ»¯³¡Ëù	111.692596	40.810204	140000	471	150105
B01D70P94Y	ÖÐÑ§	111.83412	40.384808	141202	471	150123
B0FFGSTY8R	³ÉÈË½ÌÓý	111.835631	40.379659	141205	471	150123
B0G391TOO7	¿Æ½ÌÎÄ»¯³¡Ëù	111.831549	40.381675	140000	471	150123
B0H6SMXXJK	ÅàÑµ»ú¹¹	111.831602	40.383131	141400	471	150123
B0FFM89GMV	¿Æ½ÌÎÄ»¯³¡Ëù	111.831193	40.384044	140000	471	150123
B0FFFRT18S	Ó×¶ùÔ°	111.830745	40.378583	141204	471	150123
B0FFJ03LB8	ÅàÑµ»ú¹¹	111.832075	40.383842	141400	471	150123
B0FFKMM0JJ	¿Æ½ÌÎÄ»¯³¡Ëù	111.829666	40.38364	140000	471	150123
B0HG5SBMN7	¿Æ½ÌÎÄ»¯³¡Ëù	111.831152	40.378649	140000	471	150123
B0FFFRUTAJ	Ó×¶ùÔ°	111.827002	40.382754	141204	471	150123
B0FFL3NES7	¿Æ½ÌÎÄ»¯³¡Ëù	111.835621	40.380003	140000	471	150123
B01D70P9JO	Ð¡Ñ§	111.835161	40.380275	141203	471	150123
B0FFM5AUVO	ÅàÑµ»ú¹¹	111.834791	40.380393	141400	471	150123
B0FFJ03UJN	ÅàÑµ»ú¹¹|Éú»î·þÎñ	111.8356	40.380012	141400|070000	471	150123
B0FFJ03LCU	ÅàÑµ»ú¹¹	111.830864	40.379395	141400	471	150123
B0HBYOIYJ1	¿Æ½ÌÎÄ»¯³¡Ëù	111.828869	40.378152	140000	471	150123
B0FFKPCRJZ	ÅàÑµ»ú¹¹	111.828018	40.381859	141400	471	150123
B0G0TYD6KY	ÅàÑµ»ú¹¹	111.835488	40.379718	141400	471	150123
B0FFLFB2FR	ÅàÑµ»ú¹¹	111.835508	40.38005	141400	471	150123
B0FFGAOONB	Ó×¶ùÔ°	111.828224	40.377308	141204	471	150123
B01D70QGGD	¿Æ½ÌÎÄ»¯³¡Ëù	111.781833	40.052454	140000	471	150124
B0FFKEUXVA	¿Æ½ÌÎÄ»¯³¡Ëù	111.383193	40.739425	140000	471	150121
B0FFI9RMT3	²©Îï¹Ý	111.742223	40.860271	140100	471	150102
B0FFI674C6	ÎÄ»¯¹¬	111.742205	40.860478	140800	471	150102
B0HDT4LPI2	ÎÄ»¯¹¬	111.740287	40.862813	140800	471	150102
B0FFM5BD1T	¿ÆÑÐ»ú¹¹	111.741056	40.862844	141300	471	150102
B0FFI9RML4	ÅàÑµ»ú¹¹	111.742149	40.860455	141400	471	150102
B0FFFRRA55	Ó×¶ùÔ°	111.738407	40.857484	141204	471	150102
B0FFJEOSO7	ÅàÑµ»ú¹¹	111.738674	40.858453	141400	471	150102
B0FFK0FCKX	ÅàÑµ»ú¹¹	111.738399	40.858243	141400	471	150102
B0FFJAJ9IJ	Ó×¶ùÔ°	111.742657	40.866642	141204	471	150102
B0FFKO1TUD	ÅàÑµ»ú¹¹	111.738445	40.858359	141400	471	150102
B0HUCHVSG9	ÅàÑµ»ú¹¹	111.736896	40.859593	141400	471	150102
B0HGLMQ5GJ	ÅàÑµ»ú¹¹	111.744578	40.858328	141400	471	150102
B01D700E39	¸ßµÈÔºÐ£	111.700616	40.83049	141201	471	150102
B01D700EB5	ÖÐÑ§	111.704944	40.831154	141202	471	150102
B0FFIZHQRA	ÅàÑµ»ú¹¹	111.696998	40.830886	141400	471	150102
B01D70QLJK	ÅàÑµ»ú¹¹	111.706271	40.829783	141400	471	150105
B01D70P6FU	ÅàÑµ»ú¹¹	111.70583	40.829686	141400	471	150105
B0FFFF9ZH6	¿Æ½ÌÎÄ»¯³¡Ëù	111.705036	40.829567	140000	471	150105
B01D702KUO	Ó×¶ùÔ°	111.70246	40.831743	141204	471	150102
B0FFGBNYYA	Ó×¶ùÔ°	111.703723	40.834265	141204	471	150102
B0FFFTG6P0	Ó×¶ùÔ°	111.698368	40.830942	141204	471	150102
B0FFHHY2KA	ÅàÑµ»ú¹¹|¹ºÎï·þÎñ	111.702325	40.829104	141400|061200	471	150105
B0G0GSIEC8	¿Æ½ÌÎÄ»¯³¡Ëù	111.700313	40.832777	140000	471	150102
B0G26PK8LI	¿Æ½ÌÎÄ»¯³¡Ëù	111.70629	40.832615	140000	471	150102
B0FFLM87AZ	ÅàÑµ»ú¹¹	111.703632	40.830199	141400	471	150102
B0FFISF29G	´«Ã½»ú¹¹	111.698996	40.831216	141100	471	150102
B0FFG9DKGV	¿Æ½ÌÎÄ»¯³¡Ëù	111.698598	40.829112	140000	471	150102
B0HUMCTKGK	´«Ã½»ú¹¹	111.699147	40.830908	141100	471	150102
B0G0FU837R	¿Æ½ÌÎÄ»¯³¡Ëù	111.706434	40.831699	140000	471	150102
B0FFI8M80I	Ö°Òµ¼¼ÊõÑ§Ð£|¿Æ½ÌÎÄ»¯·þÎñ	111.699624	40.83387	141206|141400	471	150102
B0FFFY4JVW	ÅàÑµ»ú¹¹	111.705352	40.829623	141400	471	150105
B0FFFOGK51	ÅàÑµ»ú¹¹	111.706314	40.829798	141400	471	150105
B0HBTX5PBW	¿Æ½ÌÎÄ»¯³¡Ëù	111.700386	40.835478	140000	471	150102
B01D70PGBD	´«Ã½»ú¹¹	111.698732	40.829943	141100	471	150102
B0FFHFFIB6	ÅàÑµ»ú¹¹	111.705548	40.829621	141400	471	150105
B0GUPKWO3H	ÅàÑµ»ú¹¹	111.705325	40.833643	141400	471	150102
B0FFFPAVSD	´«Ã½»ú¹¹	111.698717	40.82954	141100	471	150102
B0FFH90KNU	ÅàÑµ»ú¹¹	111.705776	40.829531	141400	471	150105
B0FFJLS8R7	ÅàÑµ»ú¹¹	111.705109	40.829405	141400	471	150105
B01D700E81	Ð¡Ñ§	111.702206	40.830578	141203	471	150102
B0G2YZQKID	ÖÐÑ§	111.705897	40.83442	141202	471	150102
B01D70RH6X	Ð¡Ñ§	111.705344	40.835051	141203	471	150102
B0FFKBD415	¿Æ½ÌÎÄ»¯³¡Ëù	111.702655	40.831482	140000	471	150102
B0G0HSHUI2	ÅàÑµ»ú¹¹	111.706304	40.829759	141400	471	150105
B0HR2AT4TQ	ÅàÑµ»ú¹¹	111.706442	40.829726	141400	471	150105
B0GK15Y0CM	ÅàÑµ»ú¹¹	111.706348	40.829629	141400	471	150105
B0FFJRS6IG	ÅàÑµ»ú¹¹	111.705676	40.829538	141400	471	150105
B0H6LUFCHP	¿Æ½ÌÎÄ»¯³¡Ëù	111.697178	40.827763	140000	471	150102
B0FFLA714E	ÅàÑµ»ú¹¹	111.706447	40.829749	141400	471	150105
B0FFFDIBZN	¿Æ½ÌÎÄ»¯³¡Ëù	111.701406	40.828735	140000	471	150105
B0FFI05BS6	¿Æ½ÌÎÄ»¯³¡Ëù	111.705346	40.82938	140000	471	150105
B0HU6U2AGJ	ÅàÑµ»ú¹¹	111.706444	40.829749	141400	471	150105
B0FFK6A9O9	ÅàÑµ»ú¹¹	111.706426	40.829724	141400	471	150105
B0FFI04TJF	¿Æ½ÌÎÄ»¯³¡Ëù	111.69842	40.828972	140000	471	150102
B0FFI01U3W	¿Æ½ÌÎÄ»¯³¡Ëù	111.698146	40.827864	140000	471	150102
B0G0GCKDX4	ÅàÑµ»ú¹¹	111.703414	40.833515	141400	471	150102
B0HG2710QU	ÅàÑµ»ú¹¹	111.705921	40.832934	141400	471	150102
B0FFKGYZ8F	¿Æ½ÌÎÄ»¯³¡Ëù	111.698408	40.827835	140000	471	150102
B0FFL33PDK	¿Æ½ÌÎÄ»¯³¡Ëù	111.699017	40.831125	140000	471	150102
B0FFL7904L	ÅàÑµ»ú¹¹	111.706011	40.829732	141400	471	150105
B0FFF0HMHP	ÅàÑµ»ú¹¹	111.705894	40.830017	141400	471	150105
B0FFHEIELJ	ÅàÑµ»ú¹¹	111.697775	40.834305	141400	471	150102
B0FFGEZ01Z	¿Æ½ÌÎÄ»¯³¡Ëù	111.706344	40.829632	140000	471	150105
B01D70P6R1	ÅàÑµ»ú¹¹	111.7054	40.829611	141400	471	150105
B01D702MAP	ÅàÑµ»ú¹¹	111.700029	40.833156	141400	471	150102
B01D70R4V3	ÅàÑµ»ú¹¹	111.698508	40.827636	141400	471	150102
B0FFLB2KOW	ÅàÑµ»ú¹¹	111.706533	40.827286	141400	471	150105
B01D7037R7	¸ßµÈÔºÐ£	111.846783	40.905426	141201	471	150105
B01D70OVM1	¸ßµÈÔºÐ£	111.844952	40.902553	141201	471	150105
B01D70386H	¸ßµÈÔºÐ£	111.839085	40.900677	141201	471	150105
B0FFL42D52	¸ßµÈÔºÐ£	111.844301	40.901407	141201	471	150105
B01D7037RI	Ö°Òµ¼¼ÊõÑ§Ð£	111.845412	40.896964	141206	471	150105
B01D70386G	¸ßµÈÔºÐ£	111.839079	40.897848	141201	471	150105
B0FFK7K73U	¸ßµÈÔºÐ£	111.841213	40.901022	141201	471	150105
B0FFKSR29K	ÅàÑµ»ú¹¹	111.841288	40.902399	141400	471	150105
B01D7038DI	¸ßµÈÔºÐ£	111.846927	40.899208	141201	471	150105
B0FFMHGIWT	¿Æ½ÌÎÄ»¯³¡Ëù	111.838572	40.899199	140000	471	150105
B01D70OVM3	¸ßµÈÔºÐ£	111.83905	40.897845	141201	471	150105
B0G2P4GK0F	´«Ã½»ú¹¹	111.845735	40.897267	141100	471	150105
B0G2CH8PYE	¿Æ½ÌÎÄ»¯³¡Ëù	111.84554	40.896808	140000	471	150105
B01D702M9T	³ö°æÉç	111.710493	40.833209	141105	471	150102
B01D70P52H	ÅàÑµ»ú¹¹	111.708574	40.82803	141400	471	150105
B0G3M93YO4	¿Æ½ÌÎÄ»¯³¡Ëù	111.711843	40.832296	140000	471	150102
B0FFHYJ1GY	¿Æ½ÌÎÄ»¯³¡Ëù	111.711709	40.831043	140000	471	150105
B0FFJDONYL	ÅàÑµ»ú¹¹	111.711807	40.832528	141400	471	150102
B0FFFVM32H	¿Æ½ÌÎÄ»¯³¡Ëù	111.71096	40.831961	140000	471	150102
B0HRMZJDVR	Ó×¶ùÔ°	111.708897	40.83191	141204	471	150102
B0FFLOLRG7	¿Æ½ÌÎÄ»¯³¡Ëù	111.710888	40.831948	140000	471	150102
B0FFLFCGVW	ÅàÑµ»ú¹¹	111.711224	40.830965	141400	471	150105
B0HBKXSH0E	ÅàÑµ»ú¹¹	111.711807	40.832405	141400	471	150102
B0GRF5CZCO	¿Æ½ÌÎÄ»¯³¡Ëù	111.711415	40.830939	140000	471	150105
B0G2D1NZQZ	Ö°Òµ¼¼ÊõÑ§Ð£	111.713986	40.833456	141206	471	150102
B01D701QL6	Ð¡Ñ§	111.716466	40.830498	141203	471	150105
B0FFH2ZZ8S	ÅàÑµ»ú¹¹	111.712356	40.831143	141400	471	150105
B0FFMHUVJG	ÅàÑµ»ú¹¹	111.711821	40.832326	141400	471	150102
B0HDZU1YWI	ÅàÑµ»ú¹¹	111.711802	40.832376	141400	471	150102
B0FFH466BH	¿Æ½ÌÎÄ»¯³¡Ëù	111.710698	40.830688	140000	471	150105
B0GRDDF02Z	ÅàÑµ»ú¹¹	111.711212	40.830943	141400	471	150105
B0FFKOFHPV	¿Æ½ÌÎÄ»¯³¡Ëù	111.71137	40.83361	140000	471	150102
B0FFL7E60Q	ÅàÑµ»ú¹¹	111.712277	40.831185	141400	471	150105
B0FFKTRTQ5	¿Æ½ÌÎÄ»¯³¡Ëù	111.714032	40.833303	140000	471	150102
B0FFHPVOXW	ÅàÑµ»ú¹¹	111.711604	40.831085	141400	471	150105
B0G2AK35GR	ÅàÑµ»ú¹¹	111.714111	40.831314	141400	471	150105
B0FFLJU49Y	¿Æ½ÌÎÄ»¯³¡Ëù	111.713076	40.833571	140000	471	150102
B0FFIJNG7C	¿Æ½ÌÎÄ»¯³¡Ëù	111.713697	40.832713	140000	471	150102
B0FFFTGRE4	ÅàÑµ»ú¹¹	111.711458	40.831048	141400	471	150105
B0FFG93FZM	¿Æ½ÌÎÄ»¯³¡Ëù	111.714481	40.833699	140000	471	150102
B0FFJ9ORIB	¿Æ½ÌÎÄ»¯³¡Ëù	111.713217	40.83391	140000	471	150102
B0FFH2ZS0F	ÅàÑµ»ú¹¹	111.710113	40.832023	141400	471	150102
B0GKAKXVE7	¿Æ½ÌÎÄ»¯³¡Ëù	111.714282	40.830855	140000	471	150105
B0FFFDZPGY	¿Æ½ÌÎÄ»¯³¡Ëù	111.711798	40.832289	140000	471	150102
B0FFGPK61D	ÅàÑµ»ú¹¹	111.70885	40.831513	141400	471	150102
B0FFLOKK2T	¿Æ½ÌÎÄ»¯³¡Ëù	111.710086	40.829424	140000	471	150105
B0FFL7KEBY	¿Æ½ÌÎÄ»¯³¡Ëù	111.710527	40.834228	140000	471	150102
B0HRPZ3SY4	ÅàÑµ»ú¹¹	111.712405	40.831199	141400	471	150105
B0G3L5I8MW	¿Æ½ÌÎÄ»¯³¡Ëù	111.707679	40.831018	140000	471	150102
B0FFH8MSJJ	´«Ã½»ú¹¹	111.710712	40.829555	141100	471	150105
B0H14DSMCM	´«Ã½»ú¹¹	111.711776	40.83366	141100	471	150102
B0FFL2VZW3	¿Æ½ÌÎÄ»¯³¡Ëù	111.713554	40.834905	140000	471	150102
B0FFK1UGGC	ÅàÑµ»ú¹¹	111.714433	40.832572	141400	471	150102
B0HU4HK1E2	ÅàÑµ»ú¹¹	111.710467	40.834488	141400	471	150102
B0G2A55X9U	ÅàÑµ»ú¹¹	111.713917	40.833205	141400	471	150102
B0HR9R8IA0	ÅàÑµ»ú¹¹	111.71431	40.832867	141400	471	150102
B0HDFUG1TY	ÅàÑµ»ú¹¹	111.714301	40.83297	141400	471	150102
B0H1AA3WLY	ÅàÑµ»ú¹¹	111.70897	40.831449	141400	471	150102
B0HD0ZYTFS	ÅàÑµ»ú¹¹	111.709807	40.830152	141400	471	150105
B01D70P627	ÅàÑµ»ú¹¹	111.707208	40.830025	141400	471	150105
B0HG9ZP84D	ÅàÑµ»ú¹¹	111.71407	40.833417	141400	471	150102
B0FFMA8NP5	¿Æ½ÌÎÄ»¯³¡Ëù	111.707844	40.829745	140000	471	150105
B0FFF2MVP2	¿Æ½ÌÎÄ»¯³¡Ëù	111.707724	40.829808	140000	471	150105
B0FFMAUVLE	ÅàÑµ»ú¹¹	111.714427	40.830964	141400	471	150105
B0FFMA26WW	ÅàÑµ»ú¹¹	111.71514	40.83164	141400	471	150105
B0FFL5VZ9V	ÅàÑµ»ú¹¹	111.715139	40.830642	141400	471	150105
B01D702V1U	Ó×¶ùÔ°	111.716628	40.831018	141204	471	150105
B0HGRZMD4Q	ÅàÑµ»ú¹¹	111.70888	40.831507	141400	471	150102
B0G0K1TD2Y	ÅàÑµ»ú¹¹	111.716279	40.830821	141400	471	150105
B0GRAC62JE	ÅàÑµ»ú¹¹	111.716049	40.830821	141400	471	150105
B0FFFY4I8Q	ÅàÑµ»ú¹¹	111.716002	40.830934	141400	471	150105
B0FFLENRMB	ÅàÑµ»ú¹¹	111.710474	40.830503	141400	471	150105
B0GR6SYO5H	ÅàÑµ»ú¹¹	111.71582	40.831452	141400	471	150105
B0FFMC3R0X	ÅàÑµ»ú¹¹	111.707162	40.830204	141400	471	150105
B0G2CU9APL	¿Æ½ÌÎÄ»¯³¡Ëù	111.707266	40.827718	140000	471	150105
B0HGXKV2K8	¿Æ½ÌÎÄ»¯³¡Ëù	111.714267	40.830893	140000	471	150105
B0FFIXZLO1	¿Æ½ÌÎÄ»¯³¡Ëù	111.714463	40.833699	140000	471	150102
B0GRHAR01K	¿Æ½ÌÎÄ»¯³¡Ëù	111.71133	40.834067	140000	471	150102
B0HG0O2GDT	ÅàÑµ»ú¹¹	111.711789	40.83244	141400	471	150102
B0HG6RFPLE	ÅàÑµ»ú¹¹	111.71372	40.833155	141400	471	150102
B0FFGWTC5G	´«Ã½»ú¹¹	111.714379	40.831019	141100	471	150105
B01D70P5HT	ÅàÑµ»ú¹¹	111.709976	40.828252	141400	471	150105
B0G0P4C21C	ÅàÑµ»ú¹¹	111.714345	40.831448	141400	471	150105
B0FFJH120S	ÅàÑµ»ú¹¹	111.713372	40.832595	141400	471	150102
B0HGUYEHNT	ÅàÑµ»ú¹¹	111.714188	40.833508	141400	471	150102
B0H1UDVPYK	ÅàÑµ»ú¹¹	111.714111	40.831314	141400	471	150105
B0FFF2LULI	¿Æ½ÌÎÄ»¯³¡Ëù	111.712725	40.832582	140000	471	150102
B0FFFYOH2M	ÅàÑµ»ú¹¹	111.710826	40.830116	141400	471	150105
B0FFLGRZW5	¿Æ½ÌÎÄ»¯³¡Ëù	111.707722	40.829798	140000	471	150105
B0FFKHIPPZ	¿Æ½ÌÎÄ»¯³¡Ëù	111.714174	40.833442	140000	471	150102
B0FFJDPKFA	ÅàÑµ»ú¹¹	111.714679	40.833677	141400	471	150102
B0FFITFS4L	´«Ã½»ú¹¹	111.714057	40.831331	141100	471	150105
B0FFKXEUAF	ÅàÑµ»ú¹¹	111.713603	40.833563	141400	471	150102
B0FFIXLG2T	´«Ã½»ú¹¹	111.714356	40.832731	141100	471	150102
B0FFIW9QMJ	ÅàÑµ»ú¹¹	111.7146	40.83268	141400	471	150102
B0G2U6ZPP2	¿Æ½ÌÎÄ»¯³¡Ëù	111.707796	40.830995	140000	471	150102
B0FFJ2SSOG	ÅàÑµ»ú¹¹	111.709151	40.828463	141400	471	150105
B0HRKM9ZXL	ÅàÑµ»ú¹¹	111.716423	40.830385	141400	471	150105
B01D70P555	ÅàÑµ»ú¹¹	111.707619	40.829781	141400	471	150105
B0HD1K2OM6	ÅàÑµ»ú¹¹	111.708008	40.827893	141400	471	150105
B0FFLPV6IS	ÅàÑµ»ú¹¹	111.710207	40.835113	141400	471	150102
B0FFIPC8F0	ÅàÑµ»ú¹¹	111.707084	40.829761	141400	471	150105
B0GRUS6WWE	ÅàÑµ»ú¹¹	111.707636	40.829809	141400	471	150105
B01D702C9L	ÅàÑµ»ú¹¹	111.706929	40.835238	141400	471	150102
B0FFHW639P	¿Æ½ÌÎÄ»¯³¡Ëù	111.343413	40.202126	140000	471	150122
B01D702A0J	Ð¡Ñ§	111.625943	40.832486	141203	471	150103
B0FFGBNLAW	¿Æ½ÌÎÄ»¯³¡Ëù	111.62063	40.834535	140000	471	150103
B0FFF2HB18	Ó×¶ùÔ°	111.620728	40.834717	141204	471	150103
B0FFM6ZACN	µµ°¸¹Ý	111.623879	40.828715	140900	471	150103
B0FFGBNOB1	¿Æ½ÌÎÄ»¯³¡Ëù	111.625647	40.830976	140000	471	150103
B0FFIPKCMZ	¿Æ½ÌÎÄ»¯³¡Ëù	111.625844	40.83111	140000	471	150103
B0FFF4FI9J	¿Æ½ÌÎÄ»¯³¡Ëù	111.62384	40.836322	140000	471	150103
B0FFGSK6FZ	ÅàÑµ»ú¹¹	111.626311	40.830543	141400	471	150103
B0FFG0GNOI	ÅàÑµ»ú¹¹	111.625802	40.831121	141400	471	150103
B01D70P69M	Ó×¶ùÔ°	111.626089	40.836427	141204	471	150103
B0FFL034FE	ÅàÑµ»ú¹¹	111.626308	40.830354	141400	471	150103
B01D70RC7V	ÅàÑµ»ú¹¹	111.626151	40.830617	141400	471	150103
B0FFM38CJB	¿Æ½ÌÎÄ»¯³¡Ëù	111.624069	40.835994	140000	471	150103
B0HBOGK0NQ	¿Æ½ÌÎÄ»¯³¡Ëù	111.624175	40.83656	140000	471	150103
B0FFM48VTR	¿Æ½ÌÎÄ»¯³¡Ëù	111.624926	40.836703	140000	471	150103
B0FFM5MI74	ÅàÑµ»ú¹¹	111.625594	40.835063	141400	471	150103
B0G39SN181	ÅàÑµ»ú¹¹	111.626392	40.835709	141400	471	150103
B01D70OXAN	Ñ§Ð£	111.763176	40.795683	141200	471	150105
B0FFIK7S4W	¿Æ½ÌÎÄ»¯³¡Ëù	111.763896	40.789715	140000	471	150105
B0FFGSIJHW	ÅàÑµ»ú¹¹	111.715458	40.816047	141400	471	150105
B0FFGYP5US	ÅàÑµ»ú¹¹	111.714711	40.815655	141400	471	150105
B0FFJ932R7	ÅàÑµ»ú¹¹	111.70815	40.815526	141400	471	150105
B0FFHK1B6Y	ÅàÑµ»ú¹¹	111.708396	40.815393	141400	471	150105
B0FFG09BZF	¸ßµÈÔºÐ£	111.710775	40.812592	141201	471	150105
B0FFFHN80W	¸ßµÈÔºÐ£	111.709843	40.813391	141201	471	150105
B0GUA9D61K	¸ßµÈÔºÐ£	111.711454	40.81026	141201	471	150105
B0FFI2M2JA	ÅàÑµ»ú¹¹	111.712024	40.809915	141400	471	150105
B0FFH30H02	Ó×¶ùÔ°	111.711747	40.809635	141204	471	150105
B0FFF29CBR	¿Æ½ÌÎÄ»¯³¡Ëù	111.711249	40.80958	140000	471	150105
B01D702WPX	Ó×¶ùÔ°	111.711713	40.815765	141204	471	150105
B0FFMEQQMU	¿ÆÑÐ»ú¹¹	111.714122	40.810541	141300	471	150105
B0FFFY4IPN	ÅàÑµ»ú¹¹	111.712262	40.809913	141400	471	150105
B0FFFGRLN7	ÅàÑµ»ú¹¹	111.71165	40.809791	141400	471	150105
B01D70RGCH	¿Æ½ÌÎÄ»¯³¡Ëù	111.712285	40.809973	140000	471	150105
B0FFKMSUKR	ÅàÑµ»ú¹¹	111.712149	40.810009	141400	471	150105
B0FFH4Y6VK	ÅàÑµ»ú¹¹	111.71133	40.809587	141400	471	150105
B0G0FU9LE8	ÅàÑµ»ú¹¹	111.712308	40.809985	141400	471	150105
B0HATYXSHU	ÅàÑµ»ú¹¹	111.712384	40.8099	141400	471	150105
B0FFI9FDW9	ÅàÑµ»ú¹¹	111.712033	40.809818	141400	471	150105
B0FFI9F9E8	¿ÆÑÐ»ú¹¹	111.71043	40.809179	141300	471	150105
B0HRC7N0DI	ÅàÑµ»ú¹¹	111.711923	40.809894	141400	471	150105
B0G3VPC3U4	¿Æ½ÌÎÄ»¯³¡Ëù	111.711892	40.809884	140000	471	150105
B0FFKFH8PK	ÅàÑµ»ú¹¹	111.712566	40.810037	141400	471	150105
B0GUB5MFXH	ÅàÑµ»ú¹¹	111.71166	40.809883	141400	471	150105
B0FFJHRHG6	ÅàÑµ»ú¹¹	111.711568	40.809806	141400	471	150105
B0FFL11KZJ	ÅàÑµ»ú¹¹	111.711609	40.809789	141400	471	150105
B0FFG1SEUX	ÅàÑµ»ú¹¹	111.712674	40.809589	141400	471	150105
B0G2OOGI46	ÅàÑµ»ú¹¹	111.711888	40.809712	141400	471	150105
B0GRA75HI5	ÅàÑµ»ú¹¹	111.711369	40.809717	141400	471	150105
B0GUP5XMUA	ÅàÑµ»ú¹¹	111.71124	40.809649	141400	471	150105
B0G0MAMKKH	ÅàÑµ»ú¹¹	111.711185	40.80965	141400	471	150105
B0GK65QCMD	¿ÆÑÐ»ú¹¹	111.714115	40.810539	141300	471	150105
B0FFL058PU	ÅàÑµ»ú¹¹	111.71207	40.809926	141400	471	150105
B0FFGSIJ73	ÅàÑµ»ú¹¹	111.712149	40.809886	141400	471	150105
B0FFJ0VK9R	ÅàÑµ»ú¹¹	111.7076	40.811618	141400	471	150105
B0FFFXKVN6	¿ÆÑÐ»ú¹¹	111.708034	40.813912	141300	471	150105
B0G064KRPX	ÅàÑµ»ú¹¹	111.709976	40.816406	141400	471	150105
B0FFIMW4WK	ÅàÑµ»ú¹¹	111.712818	40.815474	141400	471	150105
B0GK1CYUJS	¿Æ½ÌÎÄ»¯³¡Ëù	111.715351	40.816024	140000	471	150105
B0G2C599VC	ÅàÑµ»ú¹¹	111.708851	40.808628	141400	471	150105
B0G0V4K1B5	¿Æ½ÌÎÄ»¯³¡Ëù	111.707648	40.816211	140000	471	150105
B01D70QUT6	¿ÆÑÐ»ú¹¹	111.709418	40.807587	141300	471	150105
B0FFI99AMU	¿Æ½ÌÎÄ»¯³¡Ëù	111.706994	40.807431	140000	471	150105
B01D7017F3	´«Ã½»ú¹¹	111.707461	40.809353	141100	471	150105
B0FFKDGBAV	Ñ§Ð£	111.798005	40.551192	141200	471	150123
B01D701ZQ4	Ð¡Ñ§	111.349369	41.139847	141203	471	150125
B01D702208	²©Îï¹Ý	111.782785	40.467746	140100	471	150123
B01D700EB1	ÖÐÑ§	111.631521	40.814706	141202	471	150103
B01D702C19	Ó×¶ùÔ°	111.630143	40.810081	141204	471	150103
B01D702NS7	ÎÄ»¯¹¬	111.633054	40.813139	140800	471	150103
B01D70P4L6	Ð¡Ñ§	111.634003	40.811295	141203	471	150103
B0FFI8PA08	Ó×¶ùÔ°	111.630201	40.812816	141204	471	150103
B0G3M92YJ0	ÎÄ»¯¹¬	111.631768	40.814231	140800	471	150103
B0FFGR0ZSO	¼ÝÐ£	111.629007	40.810358	141500	471	150103
B0FFH9SYYT	Ó×¶ùÔ°	111.634945	40.813644	141204	471	150103
B0FFGLVW0C	¿Æ½ÌÎÄ»¯³¡Ëù	111.630304	40.812806	140000	471	150103
B01D70QGE0	ÎÄ»¯¹¬	111.632097	40.814325	140800	471	150103
B01D702TMO	Ó×¶ùÔ°	111.634991	40.808812	141204	471	150103
B0FFIXLOCA	ÅàÑµ»ú¹¹	111.629816	40.81104	141400	471	150103
B0FFFY61PI	¼ÝÐ£	111.636474	40.812712	141500	471	150103
B0FFHD9W1R	ÅàÑµ»ú¹¹	111.634534	40.811132	141400	471	150103
B0HALM3I95	ÅàÑµ»ú¹¹	111.630394	40.812611	141400	471	150103
B0FFI5A9HV	ÅàÑµ»ú¹¹	111.63468	40.810996	141400	471	150103
B0FFI8RO5L	ÅàÑµ»ú¹¹	111.634596	40.811119	141400	471	150103
B01D70P6KQ	Ó×¶ùÔ°	111.630216	40.812797	141204	471	150103
B0FFIZYIXN	ÅàÑµ»ú¹¹	111.634502	40.811241	141400	471	150103
B0FFIDSTBJ	Ö°Òµ¼¼ÊõÑ§Ð£	111.62824	40.807446	141206	471	150103
B0FFI8WVX8	¿Æ½ÌÎÄ»¯³¡Ëù	111.627076	40.810526	140000	471	150103
B0FFI8RJKE	ÅàÑµ»ú¹¹	111.635037	40.810509	141400	471	150103
B0FFINFHYB	¿Æ½ÌÎÄ»¯³¡Ëù	111.628354	40.807402	140000	471	150103
B0GULAS5J7	ÅàÑµ»ú¹¹	111.634243	40.808654	141400	471	150103
B0FFKT5KYO	¿Æ½ÌÎÄ»¯³¡Ëù	111.629426	40.807244	140000	471	150103
B0FFKKWZYD	¿Æ½ÌÎÄ»¯³¡Ëù	111.636152	40.812693	140000	471	150103
B0G2510HPH	ÅàÑµ»ú¹¹	111.628325	40.807421	141400	471	150103
B0FFH7BLSV	ÅàÑµ»ú¹¹	111.633895	40.807654	141400	471	150103
B0FFGS8034	ÅàÑµ»ú¹¹|¹ºÎï·þÎñ	111.688914	40.839332	141400|060000	471	150102
B01D7039CJ	²©Îï¹Ý	111.446939	41.11411	140100	471	150125
B0FFI9KM16	Ó×¶ùÔ°	111.739051	40.793834	141204	471	150105
B0FFGQW6ID	Ó×¶ùÔ°	111.739008	40.79381	141204	471	150105
B0H1N79JCT	ÅàÑµ»ú¹¹	111.738093	40.794607	141400	471	150105
B0FFKTO10U	Ó×¶ùÔ°	111.739594	40.793715	141204	471	150105
B0H6G5YMN1	ÅàÑµ»ú¹¹	111.743465	40.792736	141400	471	150105
B0FFLC20DU	¿Æ½ÌÎÄ»¯³¡Ëù	111.737825	40.794663	140000	471	150105
B0FFL3FHZT	ÅàÑµ»ú¹¹	111.737051	40.794304	141400	471	150105
B0FFLGL3V9	ÅàÑµ»ú¹¹	111.738934	40.795168	141400	471	150105
B0HBBX654V	ÅàÑµ»ú¹¹	111.737879	40.794691	141400	471	150105
B0G2AA68VD	ÅàÑµ»ú¹¹	111.738167	40.794624	141400	471	150105
B0HD0ZXEF8	ÅàÑµ»ú¹¹	111.73939	40.795844	141400	471	150105
B0G2MUY0QW	ÅàÑµ»ú¹¹	111.739166	40.795336	141400	471	150105
B0FFM986EJ	ÅàÑµ»ú¹¹	111.740632	40.796096	141400	471	150105
B01D701EMC	²©Îï¹Ý	111.204563	40.277752	140100	471	150122
B01D7020X9	Ð¡Ñ§	111.200663	40.280478	141203	471	150122
B01D701DO9	ÎÄ»¯¹¬	111.203816	40.277689	140800	471	150122
B0FFGAP25F	Ó×¶ùÔ°	111.203306	40.282374	141204	471	150122
B0FFF2SKDH	Ó×¶ùÔ°	111.199147	40.281632	141204	471	150122
B0FFFSERRD	Ó×¶ùÔ°	111.201805	40.284013	141204	471	150122
B0FFIP20PK	¿Æ½ÌÎÄ»¯³¡Ëù	111.202092	40.281054	140000	471	150122
B0FFGAOXP9	¿Æ½ÌÎÄ»¯³¡Ëù	111.203848	40.283757	140000	471	150122
B0FFG9FV9H	ÅàÑµ»ú¹¹	111.200571	40.281424	141400	471	150122
B0FFKO1Q2B	ÅàÑµ»ú¹¹	111.201441	40.281537	141400	471	150122
B0HDJGSO4F	ÅàÑµ»ú¹¹	111.202604	40.280827	141400	471	150122
B0FFHNJF15	ÅàÑµ»ú¹¹	111.200571	40.281424	141400	471	150122
B0FFHNPB6K	¿Æ½ÌÎÄ»¯³¡Ëù	111.199246	40.280986	140000	471	150122
B0FFH1UKXL	Ó×¶ùÔ°	111.197253	40.278005	141204	471	150122
B0FFKNSOCN	ÅàÑµ»ú¹¹	111.203445	40.283653	141400	471	150122
B0FFKNYB6T	ÅàÑµ»ú¹¹	111.199306	40.280988	141400	471	150122
B0H1UUZLJH	ÅàÑµ»ú¹¹	111.201093	40.278809	141400	471	150122
B0FFKXK54U	ÅàÑµ»ú¹¹	111.198036	40.280963	141400	471	150122
B0G10MD9SP	¿Æ½ÌÎÄ»¯³¡Ëù	111.198693	40.277895	140000	471	150122
B0FFHM4A4K	ÅàÑµ»ú¹¹	111.200481	40.277839	141400	471	150122
B0FFF2PT8T	ÅàÑµ»ú¹¹	111.200689	40.277868	141400	471	150122
B0FFG0YTHB	Ð¡Ñ§	111.054237	40.527557	141203	471	150121
B0FFKQSJOH	ÎÄ»¯¹¬	112.037085	40.880666	140800	471	150105
B01D70QV51	¿Æ½ÌÎÄ»¯³¡Ëù	112.037823	40.879328	140000	471	150105
B0FFJ44B64	¿Æ½ÌÎÄ»¯³¡Ëù	112.043953	40.88639	140000	471	150105
B01D70QDVV	Ó×¶ùÔ°	111.826179	40.78796	141204	471	150105
B01D7020W9	ÖÐÑ§	111.184497	40.273578	141202	471	150122
B01D702G85	¸ßµÈÔºÐ£	111.698144	40.802817	141201	471	150105
B0FFGDNRHD	ÅàÑµ»ú¹¹	111.698241	40.801497	141400	471	150105
B01D702H85	¸ßµÈÔºÐ£	111.696508	40.805017	141201	471	150105
B01D703E9P	¿ÆÑÐ»ú¹¹	111.70147	40.802276	141300	471	150105
B0FFHJ17C7	¸ßµÈÔºÐ£	111.698538	40.804305	141201	471	150105
B0FFGJ05OT	Ñ§Ð£	111.697961	40.802466	141200	471	150105
B0FFG9GT0U	¿Æ½ÌÎÄ»¯³¡Ëù	111.699507	40.803089	140000	471	150105
B0HG0AVWFV	¿Æ½ÌÎÄ»¯³¡Ëù	111.701376	40.80215	140000	471	150105
B01D702G9U	¸ßµÈÔºÐ£	111.696979	40.802825	141201	471	150105
B0FFGYG9NF	ÅàÑµ»ú¹¹	111.702178	40.80064	141400	471	150105
B0FFF46W5X	ÅàÑµ»ú¹¹	111.702347	40.800433	141400	471	150105
B0FFFW0ZUH	ÅàÑµ»ú¹¹	111.702492	40.800458	141400	471	150105
B0FFIXKI3H	ÅàÑµ»ú¹¹	111.702562	40.800526	141400	471	150105
B0G1ZO5BEA	ÅàÑµ»ú¹¹	111.702274	40.800551	141400	471	150105
B01D70QJWK	´«Ã½»ú¹¹|¹«Ë¾ÆóÒµ	111.731191	40.825304	141100|170200|070000	471	150105
B01D70QGHE	¸ßµÈÔºÐ£	111.697027	40.802913	141201	471	150105
B0FFLFWWJA	¿Æ½ÌÎÄ»¯³¡Ëù	111.839937	40.483527	140000	471	150123
B01D702OF0	¿ÆÑÐ»ú¹¹	111.703158	40.79721	141300	471	150105
B0G24CE9SO	¿Æ½ÌÎÄ»¯³¡Ëù	111.702771	40.79952	140000	471	150105
B0FFG2SZPS	¿ÆÑÐ»ú¹¹	111.70089	40.803403	141300	471	150105
B0FFFWN5AQ	Ó×¶ùÔ°	111.699119	40.801358	141204	471	150105
B0GDHUYP7H	Ö°Òµ¼¼ÊõÑ§Ð£	111.699525	40.801007	141206	471	150105
B0FFL0QSXG	Ð¡Ñ§	111.697262	40.800217	141203	471	150105
B0HGSZ3ET1	Ó×¶ùÔ°	111.705444	40.798783	141204	471	150105
B0FFJYZVWU	Ó×¶ùÔ°	111.699294	40.799121	141204	471	150105
B0GRTLFITD	ÅàÑµ»ú¹¹	111.702398	40.800428	141400	471	150105
B0FFL07RKC	¿Æ½ÌÎÄ»¯³¡Ëù	111.702287	40.796845	140000	471	150105
B0FFIKBKVZ	ÅàÑµ»ú¹¹	111.700219	40.799237	141400	471	150105
B0GUXOCNWA	¿Æ½ÌÎÄ»¯³¡Ëù	111.698162	40.802578	140000	471	150105
B0FFIIQUO7	¿Æ½ÌÎÄ»¯³¡Ëù	111.706768	40.800528	140000	471	150105
B01D70QK6U	¿ÆÑÐ»ú¹¹	111.702216	40.796943	141300	471	150105
B0FFKO1QDN	ÅàÑµ»ú¹¹	111.700204	40.79926	141400	471	150105
B0GU4OV1UR	¿Æ½ÌÎÄ»¯³¡Ëù	111.697959	40.806341	140000	471	150105
B0HD9H1I70	ÅàÑµ»ú¹¹	111.698991	40.799822	141400	471	150105
B0FFKBIFMM	¿Æ½ÌÎÄ»¯³¡Ëù	111.705103	40.798157	140000	471	150105
B0FFKNWNT7	ÅàÑµ»ú¹¹	111.70031	40.798976	141400	471	150105
B0HUYZSFQ6	¿Æ½ÌÎÄ»¯³¡Ëù	111.702264	40.797096	140000	471	150105
B0HA6G6DKH	¿Æ½ÌÎÄ»¯³¡Ëù	111.699974	40.806337	140000	471	150105
B0FFILBRBY	¿Æ½ÌÎÄ»¯³¡Ëù	111.697655	40.802367	140000	471	150105
B0FFFWO5ZN	ÅàÑµ»ú¹¹	111.701175	40.797161	141400	471	150105
B0G231FHCK	ÅàÑµ»ú¹¹	111.70256	40.797038	141400	471	150105
B01D702F2P	¿ÆÑÐ»ú¹¹	111.700715	40.803369	141300	471	150105
B01D70QJVA	¿ÆÑÐ»ú¹¹	111.697755	40.806748	141300	471	150105
B0FFHP74RH	Ó×¶ùÔ°	111.72306	40.82532	141204	471	150105
B0FFICG5DN	ÅàÑµ»ú¹¹	111.720084	40.819948	141400	471	150105
B0H6R99M1U	¿Æ½ÌÎÄ»¯³¡Ëù	111.71977	40.820353	140000	471	150105
B0HBBK0X6B	ÅàÑµ»ú¹¹	111.71986	40.820283	141400	471	150105
B0FFMAE441	ÅàÑµ»ú¹¹	111.719145	40.822531	141400	471	150105
B0G3T9QLQN	¿Æ½ÌÎÄ»¯³¡Ëù	111.721005	40.81869	140000	471	150105
B0GKA51GMT	ÅàÑµ»ú¹¹	111.724282	40.822566	141400	471	150105
B0FFLBRTSW	³ÉÈË½ÌÓý	111.72117	40.818049	141205	471	150105
B0FFL1Q9IL	¿Æ½ÌÎÄ»¯³¡Ëù	111.721383	40.818433	140000	471	150105
B0FFK87NC7	ÖÐÑ§	111.71962	40.825544	141202	471	150105
B0FFMEAQXF	ÅàÑµ»ú¹¹	111.719126	40.822579	141400	471	150105
B0FFL24702	¿Æ½ÌÎÄ»¯³¡Ëù	111.720917	40.817635	140000	471	150105
B0FFI9FAHG	¿ÆÑÐ»ú¹¹	111.721017	40.817266	141300	471	150105
B0FFF2SQ90	ÅàÑµ»ú¹¹	111.72087	40.817942	141400	471	150105
B0FFGBO3ZA	ÅàÑµ»ú¹¹	111.72123	40.818	141400	471	150105
B0FFH90D6V	ÅàÑµ»ú¹¹	111.720838	40.818018	141400	471	150105
B0GKYPEOP8	ÅàÑµ»ú¹¹	111.717441	40.822567	141400	471	150105
B01D70PCIL	¸ßµÈÔºÐ£	111.726875	40.817561	141201	471	150105
B0FFHU2OHJ	ÅàÑµ»ú¹¹	111.723196	40.818185	141400	471	150105
B01D702VHZ	¸ßµÈÔºÐ£	111.721718	40.818374	141201	471	150105
B0FFKYEJIQ	ÅàÑµ»ú¹¹	111.723103	40.818195	141400	471	150105
B0H1AS4571	ÅàÑµ»ú¹¹	111.720736	40.824236	141400	471	150105
B0FFGSQ2XV	ÖÐÑ§	111.720246	40.825304	141202	471	150105
B01D702WQO	Ö°Òµ¼¼ÊõÑ§Ð£	111.720679	40.824252	141206	471	150105
B01D70PGR7	ÅàÑµ»ú¹¹	111.720406	40.818121	141400	471	150105
B01D70OX7Y	¿ÆÑÐ»ú¹¹	111.724101	40.824611	141300	471	150105
B01D70OX68	¿ÆÑÐ»ú¹¹	111.724019	40.822931	141300	471	150105
B01D701UBN	³ö°æÉç	111.717544	40.825114	141105	471	150105
B0FFMGZ4IO	ÖÐÑ§	111.719597	40.825565	141202	471	150105
B01D702WMG	Ñ§Ð£	111.724469	40.826702	141200	471	150105
B0FFGYFC38	Ó×¶ùÔ°	111.721707	40.821927	141204	471	150105
B0FFJH3L5V	ÖÐÑ§	111.719497	40.826301	141202	471	150105
B0G2AK2BMG	¿Æ½ÌÎÄ»¯³¡Ëù	111.719006	40.821029	140000	471	150105
B0FFGTAF1Y	¸ßµÈÔºÐ£|¿Æ½ÌÎÄ»¯·þÎñ	111.719325	40.825504	141201|141206	471	150105
B0FFGBO23G	¿Æ½ÌÎÄ»¯³¡Ëù	111.720418	40.818026	140000	471	150105
B0G107FU0G	Ó×¶ùÔ°	111.719628	40.820278	141204	471	150105
B0H1BU314B	Í¼Êé¹Ý	111.721533	40.826274	140500	471	150105
B0FFK8GHZ3	¿Æ½ÌÎÄ»¯³¡Ëù	111.719014	40.822639	140000	471	150105
B01D70RA8F	ÅàÑµ»ú¹¹	111.720484	40.823087	141400	471	150105
B0FFM1FFVZ	ÅàÑµ»ú¹¹	111.719919	40.821591	141400	471	150105
B0FFKPFM6C	¿Æ½ÌÎÄ»¯³¡Ëù	111.723003	40.825612	140000	471	150105
B0HGJYHFMR	ÅàÑµ»ú¹¹	111.720863	40.817959	141400	471	150105
B0GR3LLHF4	¿Æ½ÌÎÄ»¯³¡Ëù	111.721538	40.8172	140000	471	150105
B0HBXZPTM8	ÅàÑµ»ú¹¹	111.721171	40.818171	141400	471	150105
B0FFHTPPT2	¿Æ½ÌÎÄ»¯³¡Ëù	111.72681	40.817372	140000	471	150105
B0FFGYGF4F	ÅàÑµ»ú¹¹	111.720225	40.825228	141400	471	150105
B0FFHFLE3I	ÅàÑµ»ú¹¹	111.720359	40.818117	141400	471	150105
B0G07C4OJ2	ÅàÑµ»ú¹¹	111.720837	40.81799	141400	471	150105
B0FFJ8JRIL	ÅàÑµ»ú¹¹	111.721891	40.818903	141400	471	150105
B0FFGBNE60	ÅàÑµ»ú¹¹	111.720412	40.818056	141400	471	150105
B0HDPSJFZ4	ÅàÑµ»ú¹¹	111.720893	40.817829	141400	471	150105
B0HUY5RMVB	ÅàÑµ»ú¹¹	111.722235	40.826361	141400	471	150105
B0FFFS611O	ÅàÑµ»ú¹¹	111.719628	40.816962	141400	471	150105
B0G1ODF4VC	ÅàÑµ»ú¹¹	111.722204	40.817485	141400	471	150105
B0FFKF65N8	ÅàÑµ»ú¹¹	111.721867	40.817414	141400	471	150105
B0FFJ14DCB	ÅàÑµ»ú¹¹	111.720708	40.817202	141400	471	150105
B0G2PPGK54	ÅàÑµ»ú¹¹	111.721526	40.817354	141400	471	150105
B0FFFXKVV1	ÅàÑµ»ú¹¹	111.726876	40.817563	141400	471	150105
B0FFHCF8V0	ÅàÑµ»ú¹¹	111.720818	40.817801	141400	471	150105
B0FFI9FB8G	ÅàÑµ»ú¹¹	111.722622	40.817573	141400	471	150105
B0GK0G9160	ÅàÑµ»ú¹¹	111.724579	40.82579	141400	471	150105
B0FFGZJBJ8	ÅàÑµ»ú¹¹	111.722786	40.817618	141400	471	150105
B0HAXOOHTA	ÅàÑµ»ú¹¹	111.719393	40.81691	141400	471	150105
B0FFM3CJWK	ÅàÑµ»ú¹¹	111.723867	40.817811	141400	471	150105
B01D70RIOX	ÅàÑµ»ú¹¹	111.720847	40.817787	141400	471	150105
B01D702025	ÖÐÑ§	111.894305	40.845879	141202	471	150105
B0G1VG9KQE	ÎÄÒÕÍÅÌå	111.701079	39.910831	141000	471	150124
B0FFG4OB1E	ÖÐÑ§	111.72804	40.864612	141202	471	150102
B0FFKG97RR	¿Æ½ÌÎÄ»¯³¡Ëù	111.729383	40.860974	140000	471	150102
B0HBKZO72Z	ÖÐÑ§	111.728026	40.864601	141202	471	150102
B0G1A70NLM	Ñ§Ð£	111.730223	40.85933	141200	471	150102
B0FFL4A5JA	ÅàÑµ»ú¹¹	111.727335	40.866674	141400	471	150102
B0HD0X0R7E	ÅàÑµ»ú¹¹	111.550391	40.605283	141400	471	150121
B01D70PA6E	²©Îï¹Ý	111.162161	40.727903	140100	471	150121
B0GROO6SJP	¿Æ¼¼¹Ý	111.162609	40.727291	140600	471	150121
B0FFJ7IRYP	Í¼Êé¹Ý	111.158239	40.728424	140500	471	150121
B0FFJ33S3U	ÎÄ»¯¹¬	111.15897	40.727303	140800	471	150121
B0FFLGQAMA	´«Ã½»ú¹¹	111.158756	40.728608	141100	471	150121
B0HD3CPMG3	¿Æ½ÌÎÄ»¯³¡Ëù	111.158089	40.727308	140000	471	150121
B01D70RIEL	ÎÄ»¯¹¬	111.158355	40.727182	140800	471	150121
B01D7017PH	Ð¡Ñ§	111.624021	40.7579	141203	471	150104
B0FFGYG499	¿Æ½ÌÎÄ»¯³¡Ëù	111.624782	40.765703	140000	471	150104
B0FFHP044D	¿Æ½ÌÎÄ»¯³¡Ëù	111.651528	40.817327	140000	471	150103
B0H1K74YQZ	±¨Éç	111.655978	40.817325	141103	471	150103
B0FFJHUR21	¿Æ½ÌÎÄ»¯³¡Ëù	111.65153	40.817335	140000	471	150103
B0HDSO9NT6	¿Æ½ÌÎÄ»¯³¡Ëù	111.646957	40.824196	140000	471	150103
B0HBGRFE89	ÅàÑµ»ú¹¹	111.653265	40.825101	141400	471	150103
B0FFIGXOPJ	¿Æ½ÌÎÄ»¯³¡Ëù	111.655301	40.817751	140000	471	150103
B0GU2BCDZW	ÅàÑµ»ú¹¹	111.655502	40.824239	141400	471	150103
B0FFK2LI45	ÅàÑµ»ú¹¹	111.647622	40.823132	141400	471	150103
B0FFJDF3OD	ÅàÑµ»ú¹¹	111.655412	40.824245	141400	471	150103
B0FFKW4HC5	ÅàÑµ»ú¹¹	111.65357	40.825156	141400	471	150103
B0FFF2OKR3	¸ßµÈÔºÐ£	111.656282	40.820152	141201	471	150103
B0H6NUE6P2	ÅàÑµ»ú¹¹	111.654884	40.821093	141400	471	150103
B0FFGRR5VM	ÅàÑµ»ú¹¹	111.655583	40.824251	141400	471	150103
B0G2SOLPRD	¿ÆÑÐ»ú¹¹	111.656567	40.821221	141300	471	150103
B0FFK6K3RE	¿Æ½ÌÎÄ»¯³¡Ëù	111.655791	40.825382	140000	471	150103
B0FFL04J6T	ÅàÑµ»ú¹¹	111.650389	40.825435	141400	471	150103
B01D700E8D	Ð¡Ñ§	111.651405	40.821496	141203	471	150103
B01D700EC8	ÖÐÑ§	111.653738	40.826738	141202	471	150103
B01D703DPL	Ó×¶ùÔ°	111.647174	40.822973	141204	471	150103
B0FFJ05S2T	ÖÐÑ§	111.654125	40.825737	141202	471	150103
B01D702OCP	Ó×¶ùÔ°	111.649831	40.826517	141204	471	150103
B0G3F7MDCS	ÖÐÑ§	111.653743	40.826684	141202	471	150103
B0G3YDV52K	¸ßµÈÔºÐ£	111.656003	40.821687	141201	471	150103
B0FFH6Q5Z0	Ó×¶ùÔ°	111.649716	40.82015	141204	471	150103
B0GRC1GBX4	¿Æ½ÌÎÄ»¯³¡Ëù	111.650938	40.82076	140000	471	150103
B01D7015OR	¿ÆÑÐ»ú¹¹	111.654626	40.824013	141300	471	150103
B01D70PU4O	ÅàÑµ»ú¹¹	111.656842	40.824509	141400	471	150103
B0FFG2T0MZ	Ó×¶ùÔ°	111.648011	40.82298	141204	471	150103
B0FFJ1RCIV	ÅàÑµ»ú¹¹	111.650917	40.820863	141400	471	150103
B01D70P3Q4	ÅàÑµ»ú¹¹	111.650472	40.825412	141400	471	150103
B0FFHMV8H3	Ó×¶ùÔ°	111.656147	40.824413	141204	471	150103
B01D702QA3	¿ÆÑÐ»ú¹¹	111.656677	40.821253	141300	471	150103
B0FFGKYZVH	¿Æ½ÌÎÄ»¯³¡Ëù	111.654162	40.824315	140000	471	150103
B0G39SMHW4	¿Æ½ÌÎÄ»¯³¡Ëù	111.647317	40.82306	140000	471	150103
B0FFJDSR2Q	¿Æ½ÌÎÄ»¯³¡Ëù	111.65171	40.818769	140000	471	150103
B0FFGYF79Y	ÅàÑµ»ú¹¹	111.651202	40.816574	141400	471	150103
B01D70P4VV	´«Ã½»ú¹¹	111.65136	40.81728	141100	471	150103
B0FFHIR1UT	ÅàÑµ»ú¹¹	111.647002	40.824085	141400	471	150103
B0G2OUGKIC	ÅàÑµ»ú¹¹	111.651532	40.817331	141400	471	150103
B0G12SJPGQ	ÅàÑµ»ú¹¹	111.651095	40.817184	141400	471	150103
B0FFF0DOQW	ÎÄ»¯¹¬	111.655993	40.817407	140800	471	150103
B0HDY6PEA0	ÅàÑµ»ú¹¹	111.651456	40.817306	141400	471	150103
B0HU45LIAJ	ÅàÑµ»ú¹¹	111.651582	40.816853	141400	471	150103
B0G02C61CT	ÅàÑµ»ú¹¹	111.655649	40.824268	141400	471	150103
B0FFL0Z77Z	ÅàÑµ»ú¹¹	111.646927	40.824275	141400	471	150103
B0G3A66I3J	ÅàÑµ»ú¹¹	111.656304	40.818652	141400	471	150103
B0FFKCG2QR	ÅàÑµ»ú¹¹	111.655996	40.817425	141400	471	150103
B0H6DZ7BMV	ÅàÑµ»ú¹¹	111.655347	40.825264	141400	471	150103
B0FFIPJXH3	ÅàÑµ»ú¹¹	111.651528	40.817334	141400	471	150103
B0G30DJYA0	´«Ã½»ú¹¹	111.655211	40.824771	141100	471	150103
B0FFH58HPP	ÅàÑµ»ú¹¹	111.651529	40.817341	141400	471	150103
B0FFG98Q0X	¼ÝÐ£	111.651568	40.817406	141500	471	150103
B0H6LCF47N	ÅàÑµ»ú¹¹	111.655982	40.817344	141400	471	150103
B0G0AMSM7M	Ó×¶ùÔ°	111.529728	40.732548	141204	471	150121
B0G0CPSZU7	¿Æ½ÌÎÄ»¯³¡Ëù	111.679439	40.742363	140000	471	150104
B0FFHD9OF0	Ó×¶ùÔ°	111.678269	40.742753	141204	471	150104
B0FFHSYVV4	Ó×¶ùÔ°	111.684094	40.746326	141204	471	150104
B0FFM38LNM	ÅàÑµ»ú¹¹	111.677205	40.741699	141400	471	150104
B0H1SSFK2S	ÅàÑµ»ú¹¹	111.685524	40.746466	141400	471	150104
B0GDFAUT78	ÅàÑµ»ú¹¹	111.509299	40.781154	141400	471	150121
B0GRHKOPG4	¿Æ½ÌÎÄ»¯³¡Ëù	111.779621	40.799804	140000	471	150105
B0FFJ0EQ6B	Ó×¶ùÔ°	111.785883	40.805082	141204	471	150105
B0FFKN1TCO	Ó×¶ùÔ°	111.595934	40.74382	141204	471	150104
B0FFK4TD9Y	µçÊÓÌ¨	111.588534	40.741613	141101	471	150104
B0FFKQ2TWT	ÅàÑµ»ú¹¹	111.595775	40.743739	141400	471	150104
B0FFIN7EVX	¿Æ½ÌÎÄ»¯³¡Ëù	111.824061	40.785451	140000	471	150105
B01D70OZML	¿ÆÑÐ»ú¹¹	111.983507	40.657266	141300	471	150123
B0FFKZZYK1	¿Æ½ÌÎÄ»¯³¡Ëù	111.806734	40.714151	140000	471	150105
B01D70QFPM	¿ÆÑÐ»ú¹¹|¹«Ë¾ÆóÒµ	111.721214	40.544819	141300|170200	471	150121
B0G0TPETY1	¿Æ½ÌÎÄ»¯³¡Ëù	111.746673	40.697672	140000	471	150105
B0FFI7HRY8	¿Æ½ÌÎÄ»¯³¡Ëù	111.218349	40.302328	140000	471	150122
B0FFHGP2DD	¼ÝÐ£	111.223709	40.299723	141500	471	150122
B0FFJ62CVZ	Ö°Òµ¼¼ÊõÑ§Ð£	111.727456	40.555439	141206	471	150121
B01D70RCQL	ÎÄ»¯¹¬	111.732929	40.553259	140800	471	150121
B0FFIEC0NI	¿Æ½ÌÎÄ»¯³¡Ëù	111.846551	40.985558	140000	471	150102
B01D700E8F	Ð¡Ñ§	111.661715	40.828457	141203	471	150102
B01D70P5E3	Ö°Òµ¼¼ÊõÑ§Ð£	111.665789	40.836083	141206	471	150102
B0FFG28FW6	Ö°Òµ¼¼ÊõÑ§Ð£	111.665271	40.835858	141206	471	150102
B0FFLMDB8Z	¿ÆÑÐ»ú¹¹	111.661211	40.829889	141300	471	150102
B01D700EA3	Ó×¶ùÔ°	111.666328	40.834692	141204	471	150102
B0HDZC1EAW	¿Æ½ÌÎÄ»¯³¡Ëù	111.661834	40.830103	140000	471	150102
B0FFGKXQPS	Ó×¶ùÔ°	111.659364	40.827291	141204	471	150102
B0HAKPIH3J	¿Æ½ÌÎÄ»¯³¡Ëù	111.666485	40.834547	140000	471	150102
B0HB27XTQ3	¿Æ½ÌÎÄ»¯³¡Ëù	111.666485	40.834547	140000	471	150102
B01D70P6M8	´«Ã½»ú¹¹	111.666281	40.830877	141100	471	150102
B0FFL4R5ZR	ÅàÑµ»ú¹¹	111.659778	40.836722	141400	471	150102
B0GUJZP93A	³ÉÈË½ÌÓý	111.653082	40.795377	141205	471	150104
B01D702FJD	ÎÄ»¯¹¬	111.654071	40.791703	140800	471	150104
B0HU6H3OV1	ÅàÑµ»ú¹¹	111.649358	40.794183	141400	471	150104
B0HR6H98SZ	¿Æ½ÌÎÄ»¯³¡Ëù	111.652517	40.796233	140000	471	150104
B0FFLEN87R	¿Æ½ÌÎÄ»¯³¡Ëù	111.652876	40.796319	140000	471	150104
B01D700E0C	ÖÐÑ§	111.655624	40.796091	141202	471	150104
B0G25HUPAS	Ö°Òµ¼¼ÊõÑ§Ð£	111.654078	40.79174	141206	471	150104
B01D70P697	Ó×¶ùÔ°	111.656508	40.787397	141204	471	150104
B01D70P4SM	Ó×¶ùÔ°	111.654393	40.7916	141204	471	150104
B0FFFYO5II	ÅàÑµ»ú¹¹	111.651705	40.7935	141400	471	150104
B01D702PZD	Ð¡Ñ§	111.651653	40.795462	141203	471	150104
B0G30PGV8A	¿Æ½ÌÎÄ»¯³¡Ëù	111.651665	40.793583	140000	471	150104
B0FFKG6GRA	ÎÄ»¯¹¬	111.651793	40.79497	140800	471	150104
B0FFJ1YLMU	Ó×¶ùÔ°	111.649376	40.790357	141204	471	150104
B0FFL4Z8TT	ÅàÑµ»ú¹¹	111.651647	40.793501	141400	471	150104
B01D702FJH	Ö°Òµ¼¼ÊõÑ§Ð£|¿Æ½ÌÎÄ»¯·þÎñ	111.654312	40.791801	141206|141400	471	150104
B0FFKG9NXD	ÅàÑµ»ú¹¹	111.651998	40.793332	141400	471	150104
B01D70PGVK	ÅàÑµ»ú¹¹	111.654225	40.796503	141400	471	150104
B0FFGYGCL3	ÎÄÒÕÍÅÌå	111.654432	40.794023	141000	471	150104
B0FFI9NEA7	ÅàÑµ»ú¹¹	111.651877	40.794313	141400	471	150104
B0FFL4CGSL	¿Æ½ÌÎÄ»¯³¡Ëù	111.650933	40.795287	140000	471	150104
B0GKH15107	¿Æ½ÌÎÄ»¯³¡Ëù	111.647404	40.79323	140000	471	150104
B0FFLDHL8B	Ó×¶ùÔ°	111.64818	40.79579	141204	471	150104
B0FFK64W2T	ÅàÑµ»ú¹¹	111.653228	40.789076	141400	471	150104
B0H6RA657M	ÅàÑµ»ú¹¹	111.654325	40.789158	141400	471	150104
B0FFI9NEWV	ÅàÑµ»ú¹¹	111.65456	40.794312	141400	471	150104
B0FFKHGQUX	´«Ã½»ú¹¹	111.647851	40.794432	141100	471	150104
B0FFKSZ2GQ	ÅàÑµ»ú¹¹	111.649094	40.79554	141400	471	150104
B0FFI9NTGR	ÅàÑµ»ú¹¹	111.65018	40.795555	141400	471	150104
B0HU1MA82K	ÅàÑµ»ú¹¹	111.652802	40.796182	141400	471	150104
B0FFHKPYH5	ÅàÑµ»ú¹¹	111.648008	40.795721	141400	471	150104
B0FFG9C2Q6	ÅàÑµ»ú¹¹	111.648541	40.796091	141400	471	150104
B0FFKGL9BZ	ÅàÑµ»ú¹¹	111.648714	40.796056	141400	471	150104
B0G25CUB74	ÅàÑµ»ú¹¹	111.654225	40.796503	141400	471	150104
B01D702SH5	ÅàÑµ»ú¹¹	111.646878	40.796124	141400	471	150104
B0FFG2TLET	ÅàÑµ»ú¹¹	111.647726	40.796172	141400	471	150104
B01D702WC2	ÖÐÑ§	111.722926	40.814999	141202	471	150105
B01D701QLF	Ð¡Ñ§	111.722708	40.816376	141203	471	150105
B0FFI9FHQF	¸ßµÈÔºÐ£	111.725053	40.807492	141201	471	150105
B01D70QKBL	Ó×¶ùÔ°	111.718723	40.815376	141204	471	150105
B01D702FV8	¸ßµÈÔºÐ£	111.724351	40.807334	141201	471	150105
B0GUKCEA5R	ÎÄ»¯¹¬	111.719547	40.814694	140800	471	150105
B0FFL0XG4H	¿Æ½ÌÎÄ»¯³¡Ëù	111.719945	40.813639	140000	471	150105
B0G1VDBTHG	ÅàÑµ»ú¹¹	111.71741	40.816454	141400	471	150105
B0FFLFEVXF	¿Æ½ÌÎÄ»¯³¡Ëù	111.719459	40.813477	140000	471	150105
B0FFHKAJHF	ÅàÑµ»ú¹¹	111.719138	40.812721	141400	471	150105
B0FFL9HHCN	¿Æ½ÌÎÄ»¯³¡Ëù	111.717932	40.81383	140000	471	150105
B0FFK7QKBT	Ó×¶ùÔ°	111.718897	40.81546	141204	471	150105
B0FFG6YLBH	¿ÆÑÐ»ú¹¹	111.726718	40.811751	141300	471	150105
B0FFI9FG6K	¿ÆÑÐ»ú¹¹	111.725037	40.807451	141300	471	150105
B0FFI9FGHY	¿ÆÑÐ»ú¹¹	111.725065	40.807456	141300	471	150105
B0FFKFCSYS	Ñ§Ð£	111.723084	40.807119	141200	471	150105
B0FFI65RCQ	¸ßµÈÔºÐ£	111.725011	40.807446	141201	471	150105
B0FFKF9604	¿ÆÑÐ»ú¹¹	111.725016	40.807447	141300	471	150105
B0GUOH42J7	¿ÆÑÐ»ú¹¹	111.720076	40.807415	141300	471	150105
B0HDM7VYMP	ÅàÑµ»ú¹¹	111.717485	40.816752	141400	471	150105
B0FFK4N47Q	ÅàÑµ»ú¹¹	111.718513	40.816697	141400	471	150105
B0FFKBF2CC	¿Æ½ÌÎÄ»¯³¡Ëù	111.17728	40.278008	140000	471	150122
B0FFJCK2MI	Ó×¶ùÔ°	111.468527	41.092341	141204	471	150125
B0FFFRSA9L	¼ÝÐ£	111.467796	41.090229	141500	471	150125
B01D7037QU	ÅàÑµ»ú¹¹	111.46892	41.086796	141400	471	150125
B0H6RXBLQF	¿Æ½ÌÎÄ»¯³¡Ëù	111.871566	40.825697	140000	471	150105
B01D7020NU	Ð¡Ñ§	111.146943	40.719744	141203	471	150121
B0G3HS5AT9	Ð¡Ñ§	111.147503	40.71937	141203	471	150121
B0FFHMGBM9	´«Ã½»ú¹¹	111.149995	40.725542	141100	471	150121
B0FFK9PAZH	ÅàÑµ»ú¹¹	111.14778	40.719403	141400	471	150121
B0G2RCI5SK	ÅàÑµ»ú¹¹	111.147629	40.719385	141400	471	150121
B0FFHIQYU7	¿Æ½ÌÎÄ»¯³¡Ëù	111.152384	40.726254	140000	471	150121
B01D70P9GI	Ñ§Ð£	111.151404	40.725873	141200	471	150121
B0HBTM2FEJ	¿Æ½ÌÎÄ»¯³¡Ëù	111.775862	40.720533	140000	471	150105
B0FFJA502Q	¿Æ½ÌÎÄ»¯³¡Ëù	111.776885	40.72047	140000	471	150105
B0G3MDX2Y4	¿Æ½ÌÎÄ»¯³¡Ëù	111.670958	40.723173	140000	471	150104
B0FFHFJEKD	ÅàÑµ»ú¹¹	111.833868	40.939329	141400	471	150102
B0FFJ1SS0X	¼ÝÐ£	111.561144	40.793337	141500	471	150121
B0FFH1TQ2V	Ó×¶ùÔ°	111.561736	40.788974	141204	471	150121
B0G39UODNG	Ó×¶ùÔ°	111.560956	40.794516	141204	471	150121
B0HA3S44F4	Ó×¶ùÔ°	111.561064	40.794516	141204	471	150121
B0G2BCAELV	Ó×¶ùÔ°	111.561429	40.794627	141204	471	150121
B0GUOR6J7S	¿Æ½ÌÎÄ»¯³¡Ëù	111.562279	40.789056	140000	471	150121
B0H644HV2X	¼ÝÐ£	111.563746	40.792968	141500	471	150121
B0HA65BM36	¿Æ½ÌÎÄ»¯³¡Ëù	111.55985	40.789816	140000	471	150121
B0GRTOGGA3	¿Æ½ÌÎÄ»¯³¡Ëù	111.562514	40.788521	140000	471	150121
B0FFGYF9ST	Ó×¶ùÔ°	111.559803	40.796532	141204	471	150121
B0HDGUNVEX	ÅàÑµ»ú¹¹	111.561949	40.789084	141400	471	150121
B0FFG9CV5S	ÅàÑµ»ú¹¹	111.561275	40.795725	141400	471	150121
B0GKPGUZ4E	ÅàÑµ»ú¹¹	111.562165	40.795344	141400	471	150121
B0FFIVN1VU	ÅàÑµ»ú¹¹	111.560273	40.795252	141400	471	150121
B0GKUSH8AT	ÅàÑµ»ú¹¹	111.561586	40.795787	141400	471	150121
B01D7020KP	ÖÐÑ§	111.107524	40.726198	141202	471	150121
B01D7038EL	¿ÆÑÐ»ú¹¹	111.112047	40.72389	141300	471	150121
B0FFHKXYMZ	Ó×¶ùÔ°	111.116078	40.723481	141204	471	150121
B0FFM5UQK0	ÅàÑµ»ú¹¹	111.114965	40.721218	141400	471	150121
B01D7038EO	Ó×¶ùÔ°	111.109409	40.72235	141204	471	150121
B01D70P9XS	¼ÝÐ£	111.434922	40.733732	141500	471	150121
B01D703DK3	Ð¡Ñ§	111.741089	40.818147	141203	471	150105
B01D70P9HQ	¸ßµÈÔºÐ£	111.737381	40.82628	141201	471	150105
B01D703DPR	Ó×¶ùÔ°	111.737211	40.816797	141204	471	150105
B0FFL1KASD	¿ÆÑÐ»ú¹¹	111.737398	40.820706	141300	471	150105
B01D70P9A9	³ÉÈË½ÌÓý	111.737385	40.825403	141205	471	150105
B0FFL18NZ0	¿Æ½ÌÎÄ»¯³¡Ëù	111.79973	40.471007	140000	471	150123
B0G2PBI0KB	Ó×¶ùÔ°	111.857974	40.891792	141204	471	150105
B0FFL03AED	Ó×¶ùÔ°	111.86046	40.89385	141204	471	150105
B0G0KPRY2O	¿Æ½ÌÎÄ»¯³¡Ëù	111.859442	40.893985	140000	471	150105
B01D700DE7	Í¼Êé¹Ý	111.682696	40.815667	140500	471	150105
B01D702HN4	¿Æ¼¼¹Ý	111.683014	40.810807	140600	471	150105
B01D702G2B	Ð¡Ñ§	111.684967	40.813359	141203	471	150105
B01D703CQ8	ÅàÑµ»ú¹¹|¿Æ½ÌÎÄ»¯·þÎñ	111.678728	40.809616	141400|141300	471	150105
B01D700E86	Ð¡Ñ§	111.679638	40.809371	141203	471	150105
B01D7013B5	¿ÆÑÐ»ú¹¹	111.681586	40.811632	141300	471	150105
B0FFL4XC45	ÅàÑµ»ú¹¹	111.681098	40.813302	141400	471	150105
B01D702EX7	ÅàÑµ»ú¹¹	111.677804	40.810859	141400	471	150105
B0FFJBU1BA	ÅàÑµ»ú¹¹	111.680589	40.813778	141400	471	150105
B0FFKFF225	µµ°¸¹Ý	111.683429	40.816275	140900	471	150105
B0G2910VMD	ÅàÑµ»ú¹¹	111.68096	40.813553	141400	471	150105
B0GUMA6KUX	¿Æ½ÌÎÄ»¯³¡Ëù	111.67718	40.812112	140000	471	150105
B0FFJ4UNWS	Í¼Êé¹Ý	111.682018	40.815991	140500	471	150105
B0FFIASXQW	¿Æ½ÌÎÄ»¯³¡Ëù	111.683037	40.815547	140000	471	150105
B0HD1R3LK4	¿Æ½ÌÎÄ»¯³¡Ëù	111.682789	40.807808	140000	471	150105
B0FFKEKYPN	´«Ã½»ú¹¹	111.684255	40.810549	141100	471	150105
B0FFF49AKN	¿Æ½ÌÎÄ»¯³¡Ëù	111.680997	40.812332	140000	471	150105
B01D702R7G	¿ÆÑÐ»ú¹¹	111.68009	40.815455	141300	471	150102
B01D702G65	¿ÆÑÐ»ú¹¹	111.686529	40.807749	141300	471	150105
B0FFLQG3YJ	Ó×¶ùÔ°	111.678847	40.811204	141204	471	150105
B0FFGPJX2G	¿Æ½ÌÎÄ»¯³¡Ëù	111.680706	40.813585	140000	471	150105
B0FFGX5OZV	ÅàÑµ»ú¹¹	111.680817	40.813023	141400	471	150105
B0FFM9X2ZQ	ÅàÑµ»ú¹¹	111.681549	40.810843	141400	471	150105
B0FFKZOQJJ	ÅàÑµ»ú¹¹	111.682799	40.807767	141400	471	150105
B0FFIA0N4M	¿Æ½ÌÎÄ»¯³¡Ëù	111.680065	40.81335	140000	471	150105
B0FFKLBYXC	¿Æ½ÌÎÄ»¯³¡Ëù	111.680616	40.813874	140000	471	150105
B01D70QN4X	ÅàÑµ»ú¹¹	111.680417	40.813894	141400	471	150105
B0FFFP2KEF	ÔÓÖ¾Éç	111.67813	40.810218	141104	471	150105
B0FFIQ132Y	¿ÆÑÐ»ú¹¹	111.683461	40.816275	141300	471	150105
B0FFGAPEIX	ÅàÑµ»ú¹¹	111.684916	40.808348	141400	471	150105
B0FFL83WH1	ÅàÑµ»ú¹¹	111.685689	40.813424	141400	471	150105
B0FFIZYOOE	ÅàÑµ»ú¹¹	111.685806	40.813087	141400	471	150105
B0G3AXIT5J	ÅàÑµ»ú¹¹	111.677737	40.810448	141400	471	150105
B0FFK8E0GQ	¿Æ½ÌÎÄ»¯³¡Ëù	111.68278	40.807794	140000	471	150105
B0G0DXF8FL	ÅàÑµ»ú¹¹	111.677794	40.810318	141400	471	150105
B0FFF4B2U8	ÅàÑµ»ú¹¹	111.686802	40.810757	141400	471	150105
B0FFGSDGQQ	ÅàÑµ»ú¹¹	111.686201	40.812137	141400	471	150105
B0G3XAESZO	ÅàÑµ»ú¹¹	111.678121	40.810219	141400	471	150105
B0FFM8YLBA	ÅàÑµ»ú¹¹	111.678146	40.810185	141400	471	150105
B0FFMH5GPQ	ÅàÑµ»ú¹¹	111.678204	40.810058	141400	471	150105
B01D703ED5	µçÌ¨	111.68681	40.809374	141102	471	150105
B0FFMFJR8I	ÅàÑµ»ú¹¹	111.684395	40.807946	141400	471	150105
B0FFILKG0T	¿Æ½ÌÎÄ»¯³¡Ëù	111.679204	40.806847	140000	471	150105
B0FFGSDGQS	ÅàÑµ»ú¹¹	111.686375	40.811766	141400	471	150105
B0FFKRQ86X	ÅàÑµ»ú¹¹	111.678765	40.808894	141400	471	150105
B0G3XAELC6	ÅàÑµ»ú¹¹	111.685274	40.809037	141400	471	150105
B0FFK1UGDK	ÅàÑµ»ú¹¹	111.684341	40.807968	141400	471	150105
B0FFJ4UNKC	ÅàÑµ»ú¹¹	111.68476	40.808068	141400	471	150105
B0FFIPPIDL	ÅàÑµ»ú¹¹	111.684315	40.807835	141400	471	150105
B0FFIZLUB2	ÅàÑµ»ú¹¹	111.685582	40.808716	141400	471	150105
B0HGY5YIMC	´«Ã½»ú¹¹	111.678048	40.810348	141100	471	150105
B0FFH30IDX	ÅàÑµ»ú¹¹	111.684382	40.80798	141400	471	150105
B0FFJ9A6DN	ÅàÑµ»ú¹¹	111.682755	40.807831	141400	471	150105
B0G2CD8I2H	ÅàÑµ»ú¹¹	111.67745	40.809541	141400	471	150105
B0FFL5VCFB	ÅàÑµ»ú¹¹	111.68298	40.807839	141400	471	150105
B0G0RZDQJB	ÅàÑµ»ú¹¹	111.684697	40.808235	141400	471	150105
B0FFKXKL31	ÅàÑµ»ú¹¹	111.684985	40.808351	141400	471	150105
B0HR2STCTN	ÅàÑµ»ú¹¹	111.685051	40.808357	141400	471	150105
B0FFFFKJBD	¿Æ½ÌÎÄ»¯³¡Ëù	111.680173	40.814945	140000	471	150102
B0FFI2W1QU	ÅàÑµ»ú¹¹	111.679354	40.807741	141400	471	150105
B01D70PCSX	ÅàÑµ»ú¹¹	111.686192	40.812158	141400	471	150105
B0FFLF0FI8	ÅàÑµ»ú¹¹	111.685016	40.807309	141400	471	150105
B0FFHORZ8B	ÅàÑµ»ú¹¹	111.685547	40.807146	141400	471	150105
B0GRSAAEJ1	ÅàÑµ»ú¹¹	111.684993	40.807129	141400	471	150105
B0FFHWTVE0	ÅàÑµ»ú¹¹	111.678757	40.8068	141400	471	150105
B0GULHRDGP	ÅàÑµ»ú¹¹	111.684967	40.807163	141400	471	150105
B0GRUXAQAN	ÅàÑµ»ú¹¹	111.679086	40.806815	141400	471	150105
B0FFKRUGSV	ÅàÑµ»ú¹¹	111.682616	40.807852	141400	471	150105
B0FFF4IOX3	¿Æ½ÌÎÄ»¯³¡Ëù	111.680722	40.816765	140000	471	150102
B01D701US2	µçÌ¨	111.686753	40.809406	141102	471	150105
B0H6RA65LZ	ÅàÑµ»ú¹¹	111.688836	40.716487	141400	471	150104
B0FFMAVFNV	ÖÐÑ§	111.59843	40.85266	141202	471	150103
B0FFHZZPOX	ÅàÑµ»ú¹¹	111.597508	40.852514	141400	471	150103
B0GKPR0JM6	¿Æ½ÌÎÄ»¯³¡Ëù	111.606166	40.855045	140000	471	150103
B0FFH1I6Y9	¼ÝÐ£	111.766764	40.896439	141500	471	150102
B0G0447ZRI	¼ÝÐ£	111.766865	40.896776	141500	471	150102
B01D703AZD	Ó×¶ùÔ°	111.660195	40.872585	141204	471	150102
B01D703AR5	ÖÐÑ§	111.662069	40.87324	141202	471	150102
B0G3FRM078	¼ÝÐ£	111.663134	40.869308	141500	471	150102
B0FFM6SYJC	¿Æ½ÌÎÄ»¯³¡Ëù	111.660616	40.874095	140000	471	150102
B0FFM4H4YX	ÅàÑµ»ú¹¹	111.660244	40.872447	141400	471	150102
B0HA659TU1	¿Æ½ÌÎÄ»¯³¡Ëù	111.659503	40.875092	140000	471	150102
B01D700EBF	ÖÐÑ§	111.662194	40.783257	141202	471	150104
B0FFI9L3CV	¼ÝÐ£	111.66089	40.782238	141500	471	150104
B0FFHGVWWV	¿ÆÑÐ»ú¹¹	111.663578	40.780108	141300	471	150104
B0HGTD8ZCE	ÅàÑµ»ú¹¹	111.66264	40.78145	141400	471	150104
B0FFME600H	¿Æ½ÌÎÄ»¯³¡Ëù	111.66617	40.778943	140000	471	150104
B0FFGYGMF0	Ó×¶ùÔ°	111.656988	40.785071	141204	471	150104
B01D701U8U	Ó×¶ùÔ°	111.660088	40.784472	141204	471	150104
B0HDPSJ8P2	´«Ã½»ú¹¹	111.662208	40.78414	141100	471	150104
B0FFGSG4OO	¿Æ½ÌÎÄ»¯³¡Ëù	111.666145	40.784963	140000	471	150104
B0FFL2UR1S	ÅàÑµ»ú¹¹	111.657078	40.780954	141400	471	150104
B0HUOMF7FY	¿Æ½ÌÎÄ»¯³¡Ëù	111.660731	40.77727	140000	471	150104
B0FFLGWDW1	¿Æ½ÌÎÄ»¯³¡Ëù	111.665953	40.778636	140000	471	150104
B0FFJ1B1JL	¿Æ½ÌÎÄ»¯³¡Ëù	111.666113	40.786549	140000	471	150104
B01D703BSP	Ñ§Ð£	111.901737	40.813728	141200	471	150105
B0G0PLGF3F	Í¼Êé¹Ý	111.581467	40.823132	140500	471	150103
B01D70220K	Ð¡Ñ§	111.20681	40.466336	141203	471	150122
B0FFLB0SBA	¿Æ½ÌÎÄ»¯³¡Ëù	111.985531	40.623768	140000	471	150123
B01D7020R0	Ñ§Ð£	111.672448	40.628963	141200	471	150121
B01D7020OQ	ÖÐÑ§	111.301698	40.724238	141202	471	150121
B0FFJ2G1VM	¿Æ½ÌÎÄ»¯³¡Ëù	111.488204	40.742614	140000	471	150121
B0G0RSEE05	¿Æ½ÌÎÄ»¯³¡Ëù	111.704973	40.544337	140000	471	150121
B0G0K1TY5Q	¿Æ½ÌÎÄ»¯³¡Ëù	111.22528	40.271464	140000	471	150122
B0FFG98U0E	¿Æ½ÌÎÄ»¯³¡Ëù	111.225251	40.271179	140000	471	150122
B0HDYXS5Z3	¿Æ½ÌÎÄ»¯³¡Ëù	111.226245	40.271418	140000	471	150122
B0FFKUY5RT	¿Æ½ÌÎÄ»¯³¡Ëù	111.226191	40.271282	140000	471	150122
B01D70RBU4	Ó×¶ùÔ°	111.217752	40.267804	141204	471	150122
B0FFJ3O9BZ	ÅàÑµ»ú¹¹	111.216942	40.271868	141400	471	150122
B0G229WDDP	ÅàÑµ»ú¹¹	111.219016	40.276283	141400	471	150122
B0FFG9AQPC	¿Æ½ÌÎÄ»¯³¡Ëù	111.160965	40.726314	140000	471	150121
B01D70PA46	Ö°Òµ¼¼ÊõÑ§Ð£	111.163393	40.724414	141206	471	150121
B01D700E51	¸ßµÈÔºÐ£	111.660544	40.821229	141201	471	150103
B01D700EA5	Ó×¶ùÔ°	111.662285	40.818083	141204	471	150103
B01D700ED4	ÖÐÑ§	111.660868	40.825313	141202	471	150103
B01D702QV6	Ð¡Ñ§	111.659238	40.825442	141203	471	150103
B0FFLD3IQQ	¿Æ½ÌÎÄ»¯³¡Ëù	111.662611	40.820043	140000	471	150103
B0G251Z06W	ÅàÑµ»ú¹¹	111.665075	40.819892	141400	471	150103
B0FFIB5BCM	¿Æ½ÌÎÄ»¯³¡Ëù	111.666749	40.823196	140000	471	150103
B0FFLNMUUW	Ó×¶ùÔ°	111.658698	40.81696	141204	471	150103
B0FFF2BEU0	ÎÄÒÕÍÅÌå	111.666677	40.822995	141000	471	150103
B0G3JS4ED9	¿Æ½ÌÎÄ»¯³¡Ëù	111.663524	40.817247	140000	471	150103
B0FFL3QARJ	¿Æ½ÌÎÄ»¯³¡Ëù	111.661241	40.826565	140000	471	150102
B0HA67DLSP	¿Æ½ÌÎÄ»¯³¡Ëù	111.661376	40.826665	140000	471	150102
B0FFKOUARB	ÅàÑµ»ú¹¹	111.663528	40.817267	141400	471	150103
B0FFHI63RM	ÅàÑµ»ú¹¹|×¡ËÞ·þÎñ	111.65842	40.82517	141400|100100	471	150103
B0HDB1H238	ÅàÑµ»ú¹¹	111.662356	40.825579	141400	471	150103
B01D701PVH	¿ÆÑÐ»ú¹¹	111.662201	40.820041	141300	471	150103
B01D700E8B	Ð¡Ñ§	111.666157	40.816803	141203	471	150103
B01D70PCL1	Õ¹ÀÀ¹Ý	111.666639	40.823577	140200	471	150103
B0FFH0FONM	¸ßµÈÔºÐ£	111.658565	40.821585	141201	471	150103
B0FFGBOD50	¿Æ½ÌÎÄ»¯³¡Ëù	111.66395	40.820198	140000	471	150103
B01D702DB9	¿ÆÑÐ»ú¹¹	111.658846	40.818442	141300	471	150103
B0FFHHTLIB	¿Æ½ÌÎÄ»¯³¡Ëù	111.664924	40.820413	140000	471	150103
B0FFLD53II	¿ÆÑÐ»ú¹¹	111.662624	40.820045	141300	471	150103
B0FFFE867X	¿ÆÑÐ»ú¹¹	111.666175	40.824626	141300	471	150103
B0GKV557FN	ÅàÑµ»ú¹¹	111.658584	40.826078	141400	471	150102
B0GROA4GEP	ÅàÑµ»ú¹¹	111.658613	40.816922	141400	471	150103
B0FFH516R5	ÅàÑµ»ú¹¹	111.658843	40.824475	141400	471	150103
B0H1OUQQD4	ÅàÑµ»ú¹¹	111.665225	40.817077	141400	471	150103
B0FFI6BZNF	´«Ã½»ú¹¹	111.666732	40.822193	141100	471	150103
B0FFLEOHUH	ÅàÑµ»ú¹¹	111.658582	40.816952	141400	471	150103
B0FFH7533V	µçÌ¨	111.664916	40.821146	141102	471	150103
B0G0XS02GF	Ó×¶ùÔ°	111.59766	40.791112	141204	471	150103
B0G0FU8JY7	Ó×¶ùÔ°	111.691739	40.73122	141204	471	150104
B0GK0H8RA8	¿Æ½ÌÎÄ»¯³¡Ëù	111.69327	40.734707	140000	471	150104
B0GU4LVCN6	¿Æ½ÌÎÄ»¯³¡Ëù	111.688465	40.730095	140000	471	150104
B0FFI6A2UO	Í¼Êé¹Ý	111.630804	40.857333	140500	471	150103
B0FFKXON8T	¸ßµÈÔºÐ£	111.634465	40.857631	141201	471	150103
B0FFL7QZZO	Ð¡Ñ§	111.634306	40.866495	141203	471	150103
B0FFI3XK5T	¸ßµÈÔºÐ£	111.636621	40.859099	141201	471	150103
B0FFI8PTU6	Ñ§Ð£	111.636785	40.858907	141200	471	150103
B0GUKUGBJ0	¿Æ½ÌÎÄ»¯³¡Ëù	111.67943	40.720278	140000	471	150104
B0G1P4JK1D	¿Æ½ÌÎÄ»¯³¡Ëù	111.682396	40.725536	140000	471	150104
B0GK6MQTQP	¿Æ½ÌÎÄ»¯³¡Ëù	111.685731	40.725912	140000	471	150104
B01D70Q5ZB	Ð¡Ñ§	112.007682	40.631723	141203	471	150123
B0HB2DW2G1	Ó×¶ùÔ°	111.750383	40.897527	141204	471	150102
B0G1ZC7BIV	ÅàÑµ»ú¹¹	111.750001	40.898404	141400	471	150102
B0GKF6MS6C	¿Æ½ÌÎÄ»¯³¡Ëù	111.866801	40.871086	140000	471	150105
B01D70220R	Ð¡Ñ§	111.921607	40.824482	141203	471	150105
B0FFL8G0RB	Ó×¶ùÔ°	111.921677	40.824475	141204	471	150105
B0G26ZJHTT	¼ÝÐ£	111.156474	40.710286	141500	471	150121
B01D70P9RU	¼ÝÐ£	111.156156	40.712992	141500	471	150121
B01D70R3WN	¸ßµÈÔºÐ£	111.686305	40.758486	141201	471	150104
B0FFHFKTIV	Í¼Êé¹Ý	111.684188	40.763261	140500	471	150104
B0G2CZ7TR8	Ó×¶ùÔ°	111.682788	40.76535	141204	471	150104
B0HURA1ZKV	ÅàÑµ»ú¹¹	111.679799	40.760923	141400	471	150104
B0G0DH9O9L	ÅàÑµ»ú¹¹	111.67974	40.760779	141400	471	150104
B0HA6CBG9O	¿Æ½ÌÎÄ»¯³¡Ëù	111.686358	40.762927	140000	471	150104
B0HBKCR39R	ÅàÑµ»ú¹¹	111.686068	40.762809	141400	471	150104
B0G1TUXP3M	ÅàÑµ»ú¹¹	111.685138	40.762743	141400	471	150104
B0HR0HUFBX	ÅàÑµ»ú¹¹	111.680557	40.764908	141400	471	150104
B0HRR7W6J9	¿Æ½ÌÎÄ»¯³¡Ëù	111.68539	40.758954	140000	471	150104
B0FFL2HXJ4	ÅàÑµ»ú¹¹	111.685523	40.762746	141400	471	150104
B0H1F5F542	ÅàÑµ»ú¹¹	111.68242	40.761642	141400	471	150104
B0FFJS8HMW	¼ÝÐ£	111.868135	40.653836	141500	471	150123
B0FFKE6N5R	¼ÝÐ£	111.867518	40.654093	141500	471	150123
B0G0ZZY7BZ	Ð¡Ñ§	111.825061	40.947425	141203	471	150102
B0G0L9IE61	¿Æ½ÌÎÄ»¯³¡Ëù	111.83818	40.865876	140000	471	150105
B0FFJ2ZM0L	¿Æ½ÌÎÄ»¯³¡Ëù	111.756819	40.802163	140000	471	150105
B0FFMHHNB0	¿Æ½ÌÎÄ»¯³¡Ëù	111.750443	40.80603	140000	471	150105
B0FFLKPO6I	ÅàÑµ»ú¹¹	111.756368	40.806225	141400	471	150105
B0FFJLYXN9	¿Æ½ÌÎÄ»¯³¡Ëù	111.070687	40.489703	140000	471	150121
B01D700BFF	¸ßµÈÔºÐ£	111.66926	40.773357	141201	471	150104
B01D70QTS1	¿ÆÑÐ»ú¹¹	111.66994	40.77329	141300	471	150104
B01D70QJSY	¿ÆÑÐ»ú¹¹	111.670026	40.773248	141300	471	150104
B0FFHJ6F6M	¼ÝÐ£	111.667379	40.770813	141500	471	150104
B01D70P8VY	Ó×¶ùÔ°	111.611992	40.800106	141204	471	150103
B0G3M7ZJNQ	Ñ§Ð£	111.611531	40.806044	141200	471	150103
B0HG3DD07I	¿Æ½ÌÎÄ»¯³¡Ëù	111.615349	40.80525	140000	471	150103
B0HDMZUNW3	¿Æ½ÌÎÄ»¯³¡Ëù	111.615362	40.805526	140000	471	150103
B0FFI1PGZV	Ö°Òµ¼¼ÊõÑ§Ð£	111.596608	40.852727	141206	471	150103
B01D70RA4E	¼ÝÐ£	111.593488	40.848628	141500	471	150103
B0G30PIJD2	¿Æ½ÌÎÄ»¯³¡Ëù	111.727664	40.86709	140000	471	150102
B0G2GSLZZP	Ó×¶ùÔ°	111.164497	40.737004	141204	471	150121
B0H1UAWQ87	¿Æ½ÌÎÄ»¯³¡Ëù	111.588715	40.517686	140000	471	150123
B0FFK2TN0D	¿Æ½ÌÎÄ»¯³¡Ëù	111.81982	40.531723	140000	471	150123
B0G2GAO23Q	¿Æ½ÌÎÄ»¯³¡Ëù	111.81975	40.531702	140000	471	150123
B0FFKOY5PH	Ó×¶ùÔ°	111.850981	40.865681	141204	471	150105
B0G2G6JOLA	ÅàÑµ»ú¹¹	111.850245	40.865454	141400	471	150105
B0FFMCWWCT	¼ÝÐ£	111.856062	40.857626	141500	471	150105
B01D7020YT	Ð¡Ñ§	111.776165	40.18985	141203	471	150123
B0FFKP21SJ	Ó×¶ùÔ°	111.918119	40.799016	141204	471	150105
B0FFJ17PNQ	ÅàÑµ»ú¹¹	111.640112	40.882579	141400	471	150102
B0HR1SBGR1	ÅàÑµ»ú¹¹	111.641033	40.884338	141400	471	150102
B0FFJTXNMC	ÅàÑµ»ú¹¹	111.730919	40.776145	141400	471	150105
B0FFKSQMB7	ÅàÑµ»ú¹¹	111.730388	40.776235	141400	471	150105
B0G1SUABPU	Ñ§Ð£	111.736125	40.776449	141200	471	150105
B01D701ZNO	ÖÐÑ§	111.659635	39.920211	141202	471	150124
B01D701ZNP	Ð¡Ñ§	111.660602	39.920465	141203	471	150124
B0FFG9VQSS	Ó×¶ùÔ°	111.659215	39.918368	141204	471	150124
B0G3F5K2U6	´«Ã½»ú¹¹	111.657057	39.917275	141100	471	150124
B0FFJ59XIG	¿Æ½ÌÎÄ»¯³¡Ëù	111.734404	40.775353	140000	471	150105
B0G2MBV0NK	ÅàÑµ»ú¹¹	111.730906	40.776205	141400	471	150105
B0FFKR1KCG	ÅàÑµ»ú¹¹	111.728182	40.776072	141400	471	150105
B0FFK3Z9YN	¿Æ½ÌÎÄ»¯³¡Ëù	111.729997	40.776616	140000	471	150105
B0HA7RZJC3	ÅàÑµ»ú¹¹	111.727576	40.775804	141400	471	150105
B0HUB7EW5Q	ÅàÑµ»ú¹¹	111.727702	40.775936	141400	471	150105
B0FFKKSEBE	ÅàÑµ»ú¹¹	111.727279	40.776232	141400	471	150105
B0FFLC86XX	ÅàÑµ»ú¹¹	111.72756	40.776093	141400	471	150105
B0FFKEYVJJ	ÅàÑµ»ú¹¹	111.731019	40.776217	141400	471	150105
B01D7020S9	Ð¡Ñ§	111.642824	40.422634	141203	471	150123
B01D70OX3M	ÎÄ»¯¹¬	111.73066	40.77533	140800	471	150105
B0HRYUG5VS	ÅàÑµ»ú¹¹	111.731283	40.771746	141400	471	150105
B0HBT536TN	ÅàÑµ»ú¹¹	111.730826	40.771746	141400	471	150105
B0GDL5IJYI	Ó×¶ùÔ°	111.734504	40.774971	141204	471	150105
B0FFIB7MYF	ÅàÑµ»ú¹¹	111.734521	40.772162	141400	471	150105
B0HAJ77EYQ	¿Æ½ÌÎÄ»¯³¡Ëù	111.734345	40.775619	140000	471	150105
B0FFKQAYWR	¿Æ½ÌÎÄ»¯³¡Ëù	111.730327	40.776229	140000	471	150105
B0HDYMR1NG	¿Æ½ÌÎÄ»¯³¡Ëù	111.730609	40.77471	140000	471	150105
B0FFKB7489	ÅàÑµ»ú¹¹	111.734074	40.775406	141400	471	150105
B0FFKFZUW4	ÅàÑµ»ú¹¹	111.734279	40.7754	141400	471	150105
B0FFKH20ES	ÅàÑµ»ú¹¹	111.734554	40.775345	141400	471	150105
B0HUB7GZUI	ÅàÑµ»ú¹¹	111.734343	40.775341	141400	471	150105
B01D70Q648	Ð¡Ñ§	111.595577	40.73644	141203	471	150104
B0FFK7M7MZ	¿Æ½ÌÎÄ»¯³¡Ëù	111.591124	40.813894	140000	471	150103
B0FFFXT4SP	¼ÝÐ£	111.587181	40.810963	141500	471	150103
B01D70RCQO	¸ßµÈÔºÐ£	111.785955	40.497097	141201	471	150123
B0FFFTA0D2	Ð¡Ñ§	111.440936	41.086721	141203	471	150125
B0FFFS8LC6	Ó×¶ùÔ°	111.352623	40.190392	141204	471	150122
B0FFHW63DD	Ó×¶ùÔ°	111.473804	40.757175	141204	471	150121
B0FFMCY3G3	¿Æ½ÌÎÄ»¯³¡Ëù	111.476298	40.762124	140000	471	150121
B0FFKHY02S	Ó×¶ùÔ°	111.477843	40.760816	141204	471	150121
B0HUOSGK2D	ÖÐÑ§	111.525827	40.743013	141202	471	150121
B0FFIPW7M8	¿Æ½ÌÎÄ»¯³¡Ëù	111.206017	40.328906	140000	471	150122
B0FFK80W0D	Ó×¶ùÔ°	111.55582	40.721986	141204	471	150104
B0FFJZXW6D	¿Æ½ÌÎÄ»¯³¡Ëù	111.497469	40.760766	140000	471	150121
B0G2KX0FQI	¿Æ½ÌÎÄ»¯³¡Ëù	111.497425	40.761334	140000	471	150121
B0G3JS3SK5	¿Æ½ÌÎÄ»¯³¡Ëù	111.505576	40.765972	140000	471	150121
B0FFL9KSUA	¿Æ½ÌÎÄ»¯³¡Ëù	111.50597	40.766058	140000	471	150121
B0G13R36X8	¿Æ½ÌÎÄ»¯³¡Ëù	111.506052	40.766067	140000	471	150121
B0FFK6LNIL	¿Æ½ÌÎÄ»¯³¡Ëù	111.506848	40.766298	140000	471	150121
B01D7020RM	Ð¡Ñ§	111.354997	40.528126	141203	471	150122
B01D7020QR	Ñ§Ð£	111.287125	40.64206	141200	471	150121
B0G1ZO5ATE	¿Æ½ÌÎÄ»¯³¡Ëù	111.538878	40.317926	140000	471	150123
B0HU1SB96C	»áÕ¹ÖÐÐÄ	111.905378	40.903087	140300	471	150102
B0G3Z7TSKR	¿Æ½ÌÎÄ»¯³¡Ëù	111.204979	40.243358	140000	471	150122
B0FFFE9VA6	ÅàÑµ»ú¹¹|¹«Ë¾ÆóÒµ	111.70552	40.821987	141400|170000	471	150105
B0FFL0UM53	Ó×¶ùÔ°	111.93996	40.908402	141204	471	150102
B01D70RB01	¼ÝÐ£	111.581822	40.80566	141500	471	150103
B0FFL2ZL6C	¿Æ½ÌÎÄ»¯³¡Ëù	111.580554	40.805874	140000	471	150103
B0FFG8QG0D	¼ÝÐ£	111.580413	40.79809	141500	471	150121
B0FFIBC210	ÅàÑµ»ú¹¹	111.577404	40.79833	141400	471	150121
B0HG45RPUR	¿Æ½ÌÎÄ»¯³¡Ëù	111.577454	40.798727	140000	471	150121
B0G24OFEP9	Ó×¶ùÔ°	111.470374	40.734578	141204	471	150121
B01D700E05	Ñ§Ð£	111.67557	40.759204	141200	471	150104
B0G2TH4Y6Z	¸ßµÈÔºÐ£|ÌåÓýÐÝÏÐ·þÎñ	111.672572	40.759023	141201|080101	471	150104
B01D70QJSW	¸ßµÈÔºÐ£	111.67359	40.758974	141201	471	150104
B0FFJ2Y61S	Ñ§Ð£	111.674181	40.760309	141200	471	150104
B0FFK3KRUV	¿Æ½ÌÎÄ»¯³¡Ëù	111.674028	40.760072	140000	471	150104
B0FFJPTJT1	Ñ§Ð£	111.673026	40.759086	141200	471	150104
B0FFKX29M2	¿Æ½ÌÎÄ»¯³¡Ëù	111.672938	40.764914	140000	471	150104
B0FFIPMNDJ	¿Æ½ÌÎÄ»¯³¡Ëù	111.67428	40.759885	140000	471	150104
B0FFIKO42B	¿Æ½ÌÎÄ»¯³¡Ëù	111.674478	40.759158	140000	471	150104
B0FFILMCTA	Ñ§Ð£	111.675579	40.759567	141200	471	150104
B0FFL69UPA	¿Æ½ÌÎÄ»¯³¡Ëù	111.673434	40.766165	140000	471	150104
B01D70QK9U	Ñ§Ð£	111.675595	40.759227	141200	471	150104
B01D702AYI	²©Îï¹Ý	111.738581	40.839623	140100	471	150102
B0FFI9NBFN	ÖÐÑ§	111.741457	40.846565	141202	471	150102
B0GUYC28KU	¿Æ¼¼¹Ý	111.737873	40.842397	140600	471	150102
B0FFKCTNEP	¿Æ¼¼¹Ý	111.737785	40.842821	140600	471	150102
B01D7027OS	Ó×¶ùÔ°	111.743829	40.842901	141204	471	150102
B0HU9C9AOO	ÅàÑµ»ú¹¹	111.742241	40.841991	141400	471	150102
B0FFKM5I7E	ÅàÑµ»ú¹¹	111.742048	40.842157	141400	471	150102
B0FFL17MGA	¿Æ½ÌÎÄ»¯³¡Ëù	111.741566	40.842378	140000	471	150102
B0G2BLBKUT	ÅàÑµ»ú¹¹	111.744051	40.842082	141400	471	150102
B0FFH301BL	¿Æ½ÌÎÄ»¯³¡Ëù	111.744584	40.842169	140000	471	150102
B0FFL9355U	¿Æ½ÌÎÄ»¯³¡Ëù	111.744725	40.838132	140000	471	150105
B0FFK83OTQ	¿Æ½ÌÎÄ»¯³¡Ëù	111.73827	40.842888	140000	471	150102
B0HDYMPM51	¿Æ½ÌÎÄ»¯³¡Ëù	111.737501	40.842755	140000	471	150102
B0FFKYM7OW	¿Æ½ÌÎÄ»¯³¡Ëù	111.737403	40.842923	140000	471	150102
B0FFJ2UM2N	¿Æ½ÌÎÄ»¯³¡Ëù	111.737787	40.842568	140000	471	150102
B0FFG4B9QT	¼ÝÐ£	111.546005	40.806549	141500	471	150121
B0FFHBXYQF	Ó×¶ùÔ°	111.541962	40.800304	141204	471	150121
B0G259YQM1	Ó×¶ùÔ°	111.541034	40.800953	141204	471	150121
B01D702049	ÖÐÑ§	111.539571	40.80197	141202	471	150121
B0FFHD9P4J	Ó×¶ùÔ°	111.53957	40.80107	141204	471	150121
B0FFM1HDOG	¿Æ½ÌÎÄ»¯³¡Ëù	111.541778	40.800727	140000	471	150121
B0FFL2M7K1	ÅàÑµ»ú¹¹	111.541778	40.800728	141400	471	150121
B0GUZ1HCCU	¿Æ½ÌÎÄ»¯³¡Ëù	111.541708	40.800036	140000	471	150121
B0FFF2DXNC	Ó×¶ùÔ°	111.546455	40.800556	141204	471	150121
B0FFKDPFJL	ÅàÑµ»ú¹¹	111.542033	40.800377	141400	471	150121
B0H1ZH6E2C	ÅàÑµ»ú¹¹	111.542188	40.800166	141400	471	150121
B0HR7ZP03C	¿Æ½ÌÎÄ»¯³¡Ëù	111.545114	40.798877	140000	471	150121
B0HB7X2CL5	¿Æ½ÌÎÄ»¯³¡Ëù	111.546275	40.800774	140000	471	150121
B0FFHOPF5N	¿Æ½ÌÎÄ»¯³¡Ëù	111.545566	40.796801	140000	471	150121
B0G3SOXXT7	¿Æ½ÌÎÄ»¯³¡Ëù	111.543514	40.797621	140000	471	150121
B0FFL4S319	¿Æ½ÌÎÄ»¯³¡Ëù	111.542498	40.797296	140000	471	150121
B0FFIXESBC	Ó×¶ùÔ°	111.543524	40.798234	141204	471	150121
B0FFJ5WE9Y	¿Æ½ÌÎÄ»¯³¡Ëù	111.544434	40.797133	140000	471	150121
B01D702048	Ó×¶ùÔ°	111.539095	40.802081	141204	471	150121
B0FFLH5GEK	ÅàÑµ»ú¹¹	111.542833	40.797229	141400	471	150121
B0FFKDTLGT	ÅàÑµ»ú¹¹	111.543263	40.797379	141400	471	150121
B0G25RWLH1	´«Ã½»ú¹¹	111.544607	40.797679	141100	471	150121
B0FFJ8LY7F	ÅàÑµ»ú¹¹	111.54291	40.797263	141400	471	150121
B01D70OX7J	¿ÆÑÐ»ú¹¹	111.739218	40.753405	141300	471	150105
B01D70OX7K	¿ÆÑÐ»ú¹¹	111.739172	40.753415	141300	471	150105
B0FFFXK13B	ÅàÑµ»ú¹¹	111.74468	40.751607	141400	471	150105
B0FFJODWXM	ÅàÑµ»ú¹¹	111.739501	40.753374	141400	471	150105
B0FFL1X2IL	¿Æ½ÌÎÄ»¯³¡Ëù	111.738964	40.75388	140000	471	150105
B0FFJ4AEZP	ÅàÑµ»ú¹¹	111.741599	40.754728	141400	471	150105
B0G3X5DTLP	ÅàÑµ»ú¹¹	111.742169	40.754822	141400	471	150105
B0FFL82E65	¿Æ½ÌÎÄ»¯³¡Ëù	111.740147	40.755662	140000	471	150105
B0G3FHHZ6Q	ÅàÑµ»ú¹¹	111.738239	40.75399	141400	471	150105
B0FFKO38M0	ÅàÑµ»ú¹¹	111.737822	40.754074	141400	471	150105
B0G2AK2OHF	ÅàÑµ»ú¹¹	111.737115	40.754022	141400	471	150105
B0FFKO8RSP	ÅàÑµ»ú¹¹	111.737123	40.75402	141400	471	150105
B01D7020UV	Ð¡Ñ§	111.823815	40.377692	141203	471	150123
B01D700E1D	Ñ§Ð£	111.821753	40.382817	141200	471	150123
B0H1Z797VK	Ñ§Ð£	111.821777	40.382814	141200	471	150123
B0FFKPCAUM	Í¼Êé¹Ý	111.826638	40.377176	140500	471	150123
B0FFL3OOX3	¿Æ½ÌÎÄ»¯³¡Ëù	111.825609	40.380664	140000	471	150123
B0FFKWT8WQ	¿Æ½ÌÎÄ»¯³¡Ëù	111.82547	40.381888	140000	471	150123
B0FFJRXFLL	¿Æ½ÌÎÄ»¯³¡Ëù	111.817249	40.382317	140000	471	150123
B01D7020VR	Ó×¶ùÔ°	111.826674	40.377599	141204	471	150123
B01D7038GW	Ñ§Ð£	111.821863	40.382728	141200	471	150123
B0G3O7BTGG	´«Ã½»ú¹¹	111.823923	40.378457	141100	471	150123
B0HRNAU7OL	ÅàÑµ»ú¹¹	111.819731	40.378656	141400	471	150123
B0G0NAWOU5	ÅàÑµ»ú¹¹	111.826745	40.381582	141400	471	150123
B0FFG53E41	¿Æ½ÌÎÄ»¯³¡Ëù	111.826438	40.378256	140000	471	150123
B0HD05YZQX	ÅàÑµ»ú¹¹	111.81765	40.378984	141400	471	150123
B0G3XAELDH	ÅàÑµ»ú¹¹	111.82372	40.377278	141400	471	150123
B0FFIZLEOG	ÅàÑµ»ú¹¹	111.821169	40.376847	141400	471	150123
B0FFJ0309O	ÅàÑµ»ú¹¹	111.823875	40.377919	141400	471	150123
B0FFKQNGAL	ÅàÑµ»ú¹¹	111.823741	40.377365	141400	471	150123
B0FFIZLEPM	ÅàÑµ»ú¹¹	111.820794	40.376894	141400	471	150123
B0FFIZLEOR	ÅàÑµ»ú¹¹	111.820312	40.37696	141400	471	150123
B0FFGST3SH	¿Æ½ÌÎÄ»¯³¡Ëù	111.823696	40.377178	140000	471	150123
B0FFGSTP63	ÅàÑµ»ú¹¹	111.824068	40.377068	141400	471	150123
B0HAMS2835	Ó×¶ùÔ°	111.759957	40.779719	141204	471	150105
B0FFL4YC4Z	Ó×¶ùÔ°	111.757813	40.785641	141204	471	150105
B01D702Y3P	ÖÐÑ§	111.854606	40.891102	141202	471	150105
B0FFKOZ6YU	ÎÄ»¯¹¬	111.85496	40.889635	140800	471	150105
B01D7038DK	¸ßµÈÔºÐ£	111.85229	40.895997	141201	471	150105
B01D70PB32	¸ßµÈÔºÐ£	111.852673	40.896518	141201	471	150105
B0FFFRAWG9	ÃÀÊõ¹Ý	111.696943	40.860911	140400	471	150102
B0FFLJTU9H	Ó×¶ùÔ°	111.703259	40.860927	141204	471	150102
B0FFL6A1RV	¿Æ½ÌÎÄ»¯³¡Ëù	111.703828	40.861205	140000	471	150102
B0FFK92WXD	¿Æ½ÌÎÄ»¯³¡Ëù	111.703943	40.861215	140000	471	150102
B0FFM9IS95	¿Æ½ÌÎÄ»¯³¡Ëù	111.70452	40.859524	140000	471	150102
B0HA2CRCAW	ÅàÑµ»ú¹¹	111.700219	40.859723	141400	471	150102
B0HANHM6U8	ÅàÑµ»ú¹¹	111.704188	40.861173	141400	471	150102
B01D700E4A	¸ßµÈÔºÐ£	111.638813	40.816702	141201	471	150103
B01D700E0A	ÖÐÑ§	111.639641	40.815736	141202	471	150103
B0FFFZFLR5	ÖÐÑ§	111.641991	40.816754	141202	471	150103
B01D7013HZ	Ö°Òµ¼¼ÊõÑ§Ð£	111.641957	40.810243	141206	471	150103
B01D700EE1	Ö°Òµ¼¼ÊõÑ§Ð£	111.639173	40.813698	141206	471	150103
B01D70P4A1	Ó×¶ùÔ°	111.643279	40.808876	141204	471	150103
B0FFG2T65G	Ó×¶ùÔ°	111.645971	40.814639	141204	471	150103
B0FFGS6KVA	¿Æ½ÌÎÄ»¯³¡Ëù	111.639921	40.814345	140000	471	150103
B01D702T0N	ÅàÑµ»ú¹¹	111.640004	40.81522	141400	471	150103
B0FFFQW05S	ÅàÑµ»ú¹¹	111.638866	40.814673	141400	471	150103
B0FFHODALV	ÅàÑµ»ú¹¹	111.644152	40.808573	141400	471	150103
B0FFF48GDA	ÅàÑµ»ú¹¹	111.639376	40.814916	141400	471	150103
B0FFJM9Q7J	ÅàÑµ»ú¹¹	111.643807	40.808918	141400	471	150103
B0HUNLA0NA	¼ÝÐ£	111.639252	40.816196	141500	471	150103
B0FFG28ODU	ÅàÑµ»ú¹¹	111.642457	40.81606	141400	471	150103
B0FFK8GXGU	ÅàÑµ»ú¹¹	111.644019	40.808699	141400	471	150103
B0FFI8R1UR	ÅàÑµ»ú¹¹	111.640095	40.815184	141400	471	150103
B0FFJ000U2	ÅàÑµ»ú¹¹	111.639377	40.814951	141400	471	150103
B0G2YDSY4B	ÅàÑµ»ú¹¹	111.643718	40.808524	141400	471	150103
B0FFG2SZ66	ÅàÑµ»ú¹¹	111.639423	40.814902	141400	471	150103
B0FFHRUKDG	ÅàÑµ»ú¹¹	111.643616	40.816541	141400	471	150103
B0FFKG63OS	ÅàÑµ»ú¹¹	111.639378	40.814882	141400	471	150103
B01D70QK82	ÅàÑµ»ú¹¹	111.64012	40.815214	141400	471	150103
B0G2CH98S8	ÅàÑµ»ú¹¹	111.643405	40.816462	141400	471	150103
B01D7020YX	Ð¡Ñ§	112.000608	40.130357	141203	471	150123
B0FFH3698A	Ð¡Ñ§	112.111952	40.245772	141203	471	150123
B01D70PB2G	Ó×¶ùÔ°	111.795464	40.886233	141204	471	150102
B0FFKPCBHG	ÖÐÑ§	111.796271	40.879322	141202	471	150102
B0G2BLAOMG	¿Æ½ÌÎÄ»¯³¡Ëù	111.793943	40.880828	140000	471	150102
B0FFM9WSA5	ÅàÑµ»ú¹¹	111.79382	40.88173	141400	471	150102
B0FFJCSRGE	Ó×¶ùÔ°	111.788375	40.88278	141204	471	150102
B0FFJ01A07	ÅàÑµ»ú¹¹	111.793908	40.880721	141400	471	150102
B0H1ZH8D83	ÅàÑµ»ú¹¹	111.788512	40.882859	141400	471	150102
B0FFKNI215	ÅàÑµ»ú¹¹	111.589474	40.766281	141400	471	150104
B01D70RC0S	¼ÝÐ£	111.580082	40.765859	141500	471	150121
B0FFKJI42Y	¿Æ½ÌÎÄ»¯³¡Ëù	111.698775	40.873884	140000	471	150102
B01D70RGQJ	¼ÝÐ£	111.698016	40.87421	141500	471	150102
B0FFLAQ97H	¿Æ½ÌÎÄ»¯³¡Ëù	111.698212	40.873458	140000	471	150102
B0GRYHVR5G	¿Æ½ÌÎÄ»¯³¡Ëù	111.698421	40.873797	140000	471	150102
B0G0GRJS3W	¿ÆÑÐ»ú¹¹	111.551463	40.804449	141300	471	150103
B01D70OVCL	Ó×¶ùÔ°	111.548691	40.796913	141204	471	150121
B01D70RCCQ	Ó×¶ùÔ°	111.549167	40.798413	141204	471	150121
B01D70RCCP	Ó×¶ùÔ°	111.547762	40.798199	141204	471	150121
B0HU7CXSKG	ÅàÑµ»ú¹¹	111.548841	40.79973	141400	471	150121
B0FFMEZNZ9	¿Æ½ÌÎÄ»¯³¡Ëù	111.547276	40.79816	140000	471	150121
B0G0N9YISA	¿Æ½ÌÎÄ»¯³¡Ëù	111.914137	40.379199	140000	471	150123
B0FFLCDAWA	¿Æ½ÌÎÄ»¯³¡Ëù	111.564279	40.854813	140000	471	150103
B0FFI8ORZM	Ó×¶ùÔ°	111.601763	40.810197	141204	471	150103
B01D702AV0	Ö°Òµ¼¼ÊõÑ§Ð£	111.603025	40.816302	141206	471	150103
B0FFK87418	ÖÐÑ§	111.598065	40.809016	141202	471	150103
B0FFKKDCMI	ÎÄ»¯¹¬	111.605131	40.808329	140800	471	150103
B0FFI8OS30	ÎÄÒÕÍÅÌå	111.598054	40.811134	141000	471	150103
B0FFL5F0FQ	Ó×¶ùÔ°	111.845612	40.770561	141204	471	150105
B01D70OWB9	Ö°Òµ¼¼ÊõÑ§Ð£	111.695306	40.87227	141206	471	150102
B0G0CPRJ19	¿Æ½ÌÎÄ»¯³¡Ëù	111.692634	40.871191	140000	471	150102
B0G0ZAXZ62	¿Æ½ÌÎÄ»¯³¡Ëù	111.692623	40.87115	140000	471	150102
B0FFH30FZH	Ó×¶ùÔ°	111.691984	40.870091	141204	471	150102
B0FFIR5Y79	Ó×¶ùÔ°	111.68882	40.873146	141204	471	150102
B0G0Z7Z6G9	ÅàÑµ»ú¹¹	111.69224	40.871102	141400	471	150102
B0FFHMVL9L	ÅàÑµ»ú¹¹	111.69198	40.870936	141400	471	150102
B0FFM4Y1AV	¿Æ½ÌÎÄ»¯³¡Ëù	111.688562	40.87131	140000	471	150102
B0G1P4JJDK	ÅàÑµ»ú¹¹	111.689544	40.87252	141400	471	150102
B0FFLA9B4X	ÅàÑµ»ú¹¹	111.688388	40.871664	141400	471	150102
B0FFI8RJQH	ÅàÑµ»ú¹¹	111.6888	40.87165	141400	471	150102
B0FFI8RHGZ	ÅàÑµ»ú¹¹	111.692497	40.869152	141400	471	150102
B0HB17HT14	ÅàÑµ»ú¹¹	111.694967	40.869432	141400	471	150102
B0H6MZGJD9	¿Æ½ÌÎÄ»¯³¡Ëù	111.695836	40.875944	140000	471	150102
B0FFL9QXGC	¿Æ½ÌÎÄ»¯³¡Ëù	111.68719	40.868953	140000	471	150102
B0FFHRL92G	ÅàÑµ»ú¹¹	111.687438	40.869588	141400	471	150102
B0FFHZOC4E	ÅàÑµ»ú¹¹	111.68736	40.869055	141400	471	150102
B0H1A546D4	´«Ã½»ú¹¹	111.687256	40.87079	141100	471	150102
B0FFKMA3DS	ÅàÑµ»ú¹¹	111.687194	40.869074	141400	471	150102
B0FFIZSZXR	ÅàÑµ»ú¹¹	111.687236	40.869171	141400	471	150102
B0FFIL59T4	¿Æ½ÌÎÄ»¯³¡Ëù	111.695069	40.876203	140000	471	150102
B0FFH2LWQH	ÅàÑµ»ú¹¹	111.688029	40.867211	141400	471	150102
B0FFMHDVHW	¿Æ½ÌÎÄ»¯³¡Ëù	111.37757	40.247283	140000	471	150122
B0FFKGQE8Q	¿Æ½ÌÎÄ»¯³¡Ëù	111.784109	40.4805	140000	471	150123
B0FFK7PVIX	¿Æ½ÌÎÄ»¯³¡Ëù	111.778948	40.482178	140000	471	150123
B0FFFRSP2L	Ó×¶ùÔ°	111.78225	40.484676	141204	471	150123
B0FFL1IMED	¿Æ½ÌÎÄ»¯³¡Ëù	111.778986	40.482066	140000	471	150123
B0FFJ03M1H	ÅàÑµ»ú¹¹	111.779263	40.482241	141400	471	150123
B0FFIMCLRC	¿Æ½ÌÎÄ»¯³¡Ëù	111.779866	40.478755	140000	471	150123
B0FFIDEK2Z	ÅàÑµ»ú¹¹	111.777788	40.486192	141400	471	150123
B0FFGYF04Y	¿Æ½ÌÎÄ»¯³¡Ëù	111.722621	40.752265	140000	471	150105
B0FFMA1K5C	Ó×¶ùÔ°	111.722483	40.752677	141204	471	150105
B0G1FUOV35	Ó×¶ùÔ°	111.724693	40.751745	141204	471	150105
B0FFI6Z5YM	ÅàÑµ»ú¹¹	111.723346	40.752623	141400	471	150105
B0FFHZUBLP	¿Æ½ÌÎÄ»¯³¡Ëù	111.724467	40.751553	140000	471	150105
B0FFKU43TB	ÅàÑµ»ú¹¹	111.722052	40.752617	141400	471	150105
B0FFHYH0Z6	Ñ§Ð£	111.721863	40.753998	141200	471	150105
B0G0ASUA3U	ÅàÑµ»ú¹¹	111.723989	40.750521	141400	471	150105
B0G2P4HLSN	ÅàÑµ»ú¹¹	111.718999	40.753297	141400	471	150105
B0FFLIPTSO	ÅàÑµ»ú¹¹	111.7236	40.756734	141400	471	150105
B0G1ZM34KO	ÅàÑµ»ú¹¹	111.725574	40.756088	141400	471	150105
B0HG6ZDGML	¿Æ½ÌÎÄ»¯³¡Ëù	111.781629	40.745146	140000	471	150105
B01D702029	Ð¡Ñ§	111.947748	40.917816	141203	471	150102
B0FFJ3UWDA	¿Æ½ÌÎÄ»¯³¡Ëù	111.797119	40.490663	140000	471	150123
B0H63A81BT	¿Æ½ÌÎÄ»¯³¡Ëù	111.796974	40.490697	140000	471	150123
B0FFL02FYV	Ö°Òµ¼¼ÊõÑ§Ð£	111.799493	40.496997	141206	471	150123
B0HA6A99A0	¿Æ½ÌÎÄ»¯³¡Ëù	111.796893	40.487506	140000	471	150123
B0HGCBGNR4	¿Æ½ÌÎÄ»¯³¡Ëù	111.796893	40.487471	140000	471	150123
B0HBO9NL4Z	¿Æ½ÌÎÄ»¯³¡Ëù	111.797082	40.486825	140000	471	150123
B0FFHHTLLC	¿ÆÑÐ»ú¹¹	111.803823	40.487604	141300	471	150123
B0FFI9PEEO	ÅàÑµ»ú¹¹	111.79695	40.487827	141400	471	150123
B0G2GKKQMB	ÅàÑµ»ú¹¹	111.797313	40.487229	141400	471	150123
B0HAPASG8C	ÅàÑµ»ú¹¹	111.797313	40.487228	141400	471	150123
B0FFJ04K7J	ÅàÑµ»ú¹¹	111.797082	40.487257	141400	471	150123
B0FFJ03M0K	ÅàÑµ»ú¹¹	111.797083	40.487035	141400	471	150123
B0FFIJWA5O	ÅàÑµ»ú¹¹	111.797216	40.487302	141400	471	150123
B0FFI9PETL	ÅàÑµ»ú¹¹	111.797334	40.486835	141400	471	150123
B0FFHMMC48	ÖÐÑ§	111.250792	40.261007	141202	471	150122
B0FFHWLZDG	Ó×¶ùÔ°	111.250679	40.262791	141204	471	150122
B0GRAD3KT9	ÅàÑµ»ú¹¹	111.25259	40.260082	141400	471	150122
B0FFIWMHVU	Ó×¶ùÔ°	111.254919	40.259501	141204	471	150122
B0GK2SGHHS	ÅàÑµ»ú¹¹	111.252814	40.259453	141400	471	150122
B0H1MMXD08	ÅàÑµ»ú¹¹	111.25379	40.259656	141400	471	150122
B0FFLOY15V	ÅàÑµ»ú¹¹	111.253076	40.259739	141400	471	150122
B0FFLJY30W	Ð¡Ñ§	111.590242	39.927724	141203	471	150124
B0FFG51Y3B	Ð¡Ñ§	111.645066	40.845905	141203	471	150103
B0GUA1EENY	¿Æ½ÌÎÄ»¯³¡Ëù	111.641545	40.840414	140000	471	150103
B0GKA73GRZ	Ó×¶ùÔ°	111.645094	40.842393	141204	471	150103
B0FFF45DRO	Ó×¶ùÔ°	111.641888	40.843335	141204	471	150103
B0GKDSR7KD	Ó×¶ùÔ°	111.640612	40.83899	141204	471	150103
B0FFL17XJW	Ó×¶ùÔ°	111.642615	40.839807	141204	471	150103
B01D7027B1	Ó×¶ùÔ°	111.643335	40.837564	141204	471	150103
B01D70QK9M	Ó×¶ùÔ°	111.646292	40.841285	141204	471	150103
B0FFKPH88B	ÅàÑµ»ú¹¹	111.644882	40.844027	141400	471	150103
B0FFG996JQ	ÅàÑµ»ú¹¹	111.643047	40.836844	141400	471	150103
B0HRHU3QU8	ÅàÑµ»ú¹¹	111.646198	40.840106	141400	471	150103
B0HR9S7YEH	ÅàÑµ»ú¹¹	111.644193	40.846423	141400	471	150103
B01D701N55	Ö°Òµ¼¼ÊõÑ§Ð£	111.606119	40.801488	141206	471	150103
B0FFI8PMYC	¼ÝÐ£	111.598651	40.797061	141500	471	150103
B0G1ODFCXW	ÅàÑµ»ú¹¹	111.604268	40.799356	141400	471	150103
B0HD67BY35	ÅàÑµ»ú¹¹	111.598988	40.799544	141400	471	150103
B0FFHCFANF	Ó×¶ùÔ°	111.386662	40.078709	141204	471	150124
B0FFKZGSIY	Ð¡Ñ§	111.386321	40.078166	141203	471	150124
B0H6LUDVOA	Ö°Òµ¼¼ÊõÑ§Ð£	111.784714	40.923691	141206	471	150102
B0FFHP6EOQ	¿Æ½ÌÎÄ»¯³¡Ëù	111.784695	40.923679	140000	471	150102
B0H6LUDGHW	ÅàÑµ»ú¹¹	111.784714	40.923634	141400	471	150102
B01D703E5C	Ð¡Ñ§	111.732752	40.847588	141203	471	150102
B0FFH80CXR	Ó×¶ùÔ°	111.732546	40.854145	141204	471	150102
B0FFL5WWY8	¿Æ½ÌÎÄ»¯³¡Ëù	111.729514	40.856753	140000	471	150102
B01D70QLKR	µµ°¸¹Ý	111.731843	40.856286	140900	471	150102
B0FFGYFBZH	µµ°¸¹Ý	111.732194	40.856471	140900	471	150102
B0GK1R16UQ	ÅàÑµ»ú¹¹	111.729103	40.846918	141400	471	150102
B0FFKRABL7	ÅàÑµ»ú¹¹	111.729949	40.847713	141400	471	150102
B0FFKJAEV0	Ó×¶ùÔ°	111.722066	40.790967	141204	471	150105
B0FFHCNQ4P	Ð¡Ñ§	111.722479	40.790051	141203	471	150105
B0FFL5KGGB	¿Æ½ÌÎÄ»¯³¡Ëù	111.720277	40.794064	140000	471	150105
B0G22MS9DD	¿Æ½ÌÎÄ»¯³¡Ëù	111.722324	40.789076	140000	471	150105
B0FFJ3Y9EC	Ó×¶ùÔ°	111.726352	40.793318	141204	471	150105
B0FFJFAVJC	Ó×¶ùÔ°	111.725006	40.787588	141204	471	150105
B0HU2CV12N	ÅàÑµ»ú¹¹	111.722854	40.788956	141400	471	150105
B0FFLHAPEQ	ÅàÑµ»ú¹¹	111.720758	40.796301	141400	471	150105
B0FFHHZPNK	Ó×¶ùÔ°	111.684281	40.880384	141204	471	150102
B0FFF0JR5L	¼ÝÐ£	111.871354	40.78293	141500	471	150105
B0FFHOP5RB	¿Æ½ÌÎÄ»¯³¡Ëù	111.86985	40.782868	140000	471	150105
B0FFHKONQY	ÅàÑµ»ú¹¹	111.86985	40.782871	141400	471	150105
B01D702245	ÖÐÑ§	111.45685	41.081684	141202	471	150125
B0FFL5PQ17	ÎÄ»¯¹¬	111.456692	41.081123	140800	471	150125
B0FFK898H8	Ñ§Ð£	111.455935	41.081071	141200	471	150125
B0H1HCSD6V	Ñ§Ð£	111.456813	41.082239	141200	471	150125
B0HG6YCJR7	¿Æ½ÌÎÄ»¯³¡Ëù	111.45451	41.086654	140000	471	150125
B0FFH0H3D6	Ó×¶ùÔ°	111.453768	41.086447	141204	471	150125
B0G0L7IY8E	¿Æ½ÌÎÄ»¯³¡Ëù	111.4562	41.086619	140000	471	150125
B0H1OSSCQD	ÅàÑµ»ú¹¹	111.449377	41.086197	141400	471	150125
B0FFL5SZN7	¿Æ½ÌÎÄ»¯³¡Ëù	111.456824	41.086664	140000	471	150125
B0FFG0HFK0	¼ÝÐ£	111.452553	41.077024	141500	471	150125
B0FFL2XHFN	²©Îï¹Ý	111.222212	40.20034	140100	471	150122
B0G3AZBYZ5	Ó×¶ùÔ°	111.697743	40.734133	141204	471	150104
B0FFK84G0V	ÎÄ»¯¹¬	111.648387	40.764073	140800	471	150104
B0HGFG4FWQ	¿Æ½ÌÎÄ»¯³¡Ëù	111.655338	40.760554	140000	471	150104
B0GKR5CPH1	¿Æ½ÌÎÄ»¯³¡Ëù	111.654578	40.76407	140000	471	150104
B0FFI5VNIO	Ó×¶ùÔ°	111.655773	40.76136	141204	471	150104
B0G09PM9RO	¿Æ½ÌÎÄ»¯³¡Ëù	111.656094	40.764344	140000	471	150104
B0FFJRVNN1	¿Æ½ÌÎÄ»¯³¡Ëù	111.652293	40.850179	140000	471	150102
B0FFHEC9AU	Ó×¶ùÔ°	111.652996	40.848444	141204	471	150102
B0FFG2U0LB	Ó×¶ùÔ°	111.649071	40.854736	141204	471	150102
B0FFH2ZIM2	ÅàÑµ»ú¹¹	111.65258	40.848753	141400	471	150102
B0GK1GVR4C	¿Æ½ÌÎÄ»¯³¡Ëù	111.655382	40.850094	140000	471	150102
B0FFJA18JU	ÅàÑµ»ú¹¹	111.650669	40.854674	141400	471	150102
B0FFLAR0UV	¿Æ½ÌÎÄ»¯³¡Ëù	111.648653	40.848816	140000	471	150102
B0FFKGTRRK	ÅàÑµ»ú¹¹	111.649084	40.849798	141400	471	150102
B0GU9OVTFZ	¼ÝÐ£	111.650047	40.848243	141500	471	150102
B0FFMD7JAI	ÅàÑµ»ú¹¹	111.650669	40.854675	141400	471	150102
B0FFL9CMJS	¿Æ½ÌÎÄ»¯³¡Ëù	111.648577	40.848776	140000	471	150102
B0HG3PCOG9	¿Æ½ÌÎÄ»¯³¡Ëù	111.650368	40.84728	140000	471	150102
B0FFKXHM63	ÅàÑµ»ú¹¹	111.652021	40.855195	141400	471	150102
B0FFL042B1	¿Æ½ÌÎÄ»¯³¡Ëù	111.650233	40.848382	140000	471	150102
B01D70QS9R	ÅàÑµ»ú¹¹	111.655905	40.852993	141400	471	150102
B0FFJ233UD	ÅàÑµ»ú¹¹	111.650871	40.847145	141400	471	150102
B0FFGRGTUI	ÅàÑµ»ú¹¹	111.648614	40.84883	141400	471	150102
B0HUPZNPT7	ÅàÑµ»ú¹¹	111.65036	40.847435	141400	471	150102
B0FFLCUUUD	ÅàÑµ»ú¹¹	111.650402	40.848445	141400	471	150102
B0HRBUY3O1	ÅàÑµ»ú¹¹	111.650463	40.847566	141400	471	150102
B0G3X5E89U	ÅàÑµ»ú¹¹	111.549092	40.779032	141400	471	150121
B0G1J199KP	ÖÐÑ§	111.54718	40.782287	141202	471	150121
B0HUMDTJ8A	Ó×¶ùÔ°	111.550349	40.781584	141204	471	150121
B0FFHIQZXW	Ó×¶ùÔ°	111.54973	40.77863	141204	471	150121
B0FFL27B7Z	¿Æ½ÌÎÄ»¯³¡Ëù	111.552879	40.783691	140000	471	150121
B0FFG0P4PA	Ó×¶ùÔ°	111.547762	40.781014	141204	471	150121
B0FFKBBC5S	Ó×¶ùÔ°	111.549812	40.778652	141204	471	150121
B0FFLP7ZC3	¿Æ½ÌÎÄ»¯³¡Ëù	111.548261	40.782758	140000	471	150121
B0G0ANQUCH	¿Æ½ÌÎÄ»¯³¡Ëù	111.549794	40.778684	140000	471	150121
B0G39PL40D	¿Æ½ÌÎÄ»¯³¡Ëù	111.547501	40.780205	140000	471	150121
B0FFL18CU4	¿Æ½ÌÎÄ»¯³¡Ëù	111.552689	40.778117	140000	471	150121
B0FFGYEU5D	ÅàÑµ»ú¹¹	111.548706	40.780484	141400	471	150121
B0GKR47TL8	ÅàÑµ»ú¹¹	111.54847	40.78049	141400	471	150121
B01D70RAP7	¼ÝÐ£	111.554584	40.778539	141500	471	150121
B0GD2ARUKF	ÅàÑµ»ú¹¹	111.548449	40.780005	141400	471	150121
B0FFKDU57V	ÅàÑµ»ú¹¹	111.549802	40.778598	141400	471	150121
B0G25RVZLD	ÅàÑµ»ú¹¹	111.547805	40.778641	141400	471	150121
B0FFMDNYBR	ÅàÑµ»ú¹¹	111.556242	40.78622	141400	471	150121
B0FFKHN4DY	¿Æ½ÌÎÄ»¯³¡Ëù	111.556507	40.786352	140000	471	150121
B0FFL0BXJA	ÅàÑµ»ú¹¹	111.556585	40.786389	141400	471	150121
B0FFL6CO11	¿Æ½ÌÎÄ»¯³¡Ëù	111.54709	40.78235	140000	471	150121
B0FFJY56EQ	Ó×¶ùÔ°	111.55595	40.786078	141204	471	150121
B0G1GOQUJK	¿Æ½ÌÎÄ»¯³¡Ëù	111.549272	40.778729	140000	471	150121
B0FFHIQYRG	ÅàÑµ»ú¹¹	111.547493	40.7792	141400	471	150121
B01D7020HD	Ð¡Ñ§	111.722821	40.762304	141203	471	150105
B0FFKGL5UG	ÎÄ»¯¹¬	111.722941	40.762799	140800	471	150105
B0H1LAI0VD	¼ÝÐ£	111.719701	40.761065	141500	471	150105
B0H1LUGTMR	ÅàÑµ»ú¹¹	111.722753	40.763446	141400	471	150105
B0HUGUQ4WH	ÅàÑµ»ú¹¹	111.722926	40.76345	141400	471	150105
B0FFLM3CT4	¿Æ½ÌÎÄ»¯³¡Ëù	111.725476	40.763723	140000	471	150105
B0G24SEUEA	ÅàÑµ»ú¹¹	111.723507	40.763555	141400	471	150105
B0GKGLAS3E	¿Æ½ÌÎÄ»¯³¡Ëù	111.724792	40.758699	140000	471	150105
B0FFKGNDFY	¿Æ½ÌÎÄ»¯³¡Ëù	111.725305	40.758571	140000	471	150105
B0HD1H5D1Q	ÅàÑµ»ú¹¹	111.724706	40.763252	141400	471	150105
B0HUAU92XZ	ÅàÑµ»ú¹¹	111.724319	40.764178	141400	471	150105
B0G3A66ZUE	ÅàÑµ»ú¹¹	111.726363	40.763571	141400	471	150105
B0FFJ000HZ	ÅàÑµ»ú¹¹	111.72369	40.764603	141400	471	150105
B0G33UYIXI	ÅàÑµ»ú¹¹	111.725115	40.758441	141400	471	150105
B0FFLLA05U	ÅàÑµ»ú¹¹	111.722363	40.765614	141400	471	150105
B0HB45A5HN	¿Æ½ÌÎÄ»¯³¡Ëù	111.64683	40.856972	140000	471	150102
B0HRZSOC4H	¿Æ½ÌÎÄ»¯³¡Ëù	111.646765	40.857146	140000	471	150102
B01D70P97A	¸ßµÈÔºÐ£	111.637588	40.876641	141201	471	150102
B0FFGJR069	¸ßµÈÔºÐ£	111.435644	40.746086	141201	471	150121
B0G24XGIE7	ÅàÑµ»ú¹¹	111.433816	40.741304	141400	471	150121
B0FFKR2ONW	ÅàÑµ»ú¹¹	111.434553	40.738447	141400	471	150121
B0FFKRLP3E	ÅàÑµ»ú¹¹	111.434594	40.738289	141400	471	150121
B01D70RDOP	¸ßµÈÔºÐ£	111.435582	40.746217	141201	471	150121
B0G3X5F32C	ÅàÑµ»ú¹¹|Éú»î·þÎñ	111.682504	40.867431	141400|070000	471	150102
B01D70Q60G	ÖÐÑ§	111.392491	40.074307	141202	471	150124
B0FFFXKA2T	ÅàÑµ»ú¹¹|¹ºÎï·þÎñ	111.738924	40.807155	141400|061200	471	150105
B0GDJZ4Z4E	Ð¡Ñ§	111.612162	40.872002	141203	471	150103
B01D701ZVS	Ð¡Ñ§	111.612048	40.872171	141203	471	150103
B0FFL04AHH	¿Æ½ÌÎÄ»¯³¡Ëù	112.08205	40.61587	140000	471	150123
B01D7020R6	Ð¡Ñ§	111.900424	40.617994	141203	471	150123
B0FFJ8M7WD	ÎÄ»¯¹¬	111.90269	40.618707	140800	471	150123
B0FFKRWN4F	ÅàÑµ»ú¹¹	111.898595	40.618747	141400	471	150123
B01D70Q631	ÖÐÑ§	111.781394	40.380318	141202	471	150123
B0FFJ0267B	ÅàÑµ»ú¹¹|¹ºÎï·þÎñ	111.754069	40.807537	141400|061200	471	150105
B0FFGYESJ4	Ó×¶ùÔ°	111.608969	40.838982	141204	471	150103
B0GUOA3DHK	Ó×¶ùÔ°	111.61374	40.845505	141204	471	150103
B0HRYAF1LK	ÅàÑµ»ú¹¹	111.608948	40.837621	141400	471	150103
B01D7020W5	Ð¡Ñ§	111.077189	40.298772	141203	471	150122
B01D7020QU	ÖÐÑ§	111.39035	40.592586	141202	471	150121
B01D7018IF	ÎÄ»¯¹¬	111.149509	40.404021	140800	471	150122
B0FFFVT6NA	¼ÝÐ£	111.593109	40.863859	141500	471	150103
B0FFHREME5	¼ÝÐ£	111.591867	40.861341	141500	471	150103
B0FFIA36H1	¼ÝÐ£	111.59219	40.861879	141500	471	150103
B0FFKZISJ8	¿Æ½ÌÎÄ»¯³¡Ëù	111.590027	40.859369	140000	471	150103
B0FFLBBZYH	¿Æ½ÌÎÄ»¯³¡Ëù	111.587831	40.857847	140000	471	150103
B01D70QQ65	¼ÝÐ£	111.59174	40.861571	141500	471	150103
B0FFIZYILM	Í¼Êé¹Ý	111.792595	40.458347	140500	471	150123
B0GRPOOFOX	¸ßµÈÔºÐ£	111.78911	40.466095	141201	471	150123
B0FFIH5NAS	¿Æ½ÌÎÄ»¯³¡Ëù	111.789064	40.466193	140000	471	150123
B01D70OX0C	¿ÆÑÐ»ú¹¹	111.79433	40.465092	141300	471	150123
B0FFMA20K9	¿Æ½ÌÎÄ»¯³¡Ëù	111.450328	41.091418	140000	471	150125
B0G3UMZI3M	¿Æ½ÌÎÄ»¯³¡Ëù	111.455044	41.089962	140000	471	150125
B0FFG7QB9Y	Ó×¶ùÔ°	111.456266	41.093445	141204	471	150125
B0H1CC3KKK	ÅàÑµ»ú¹¹	111.448877	41.092812	141400	471	150125
B0G1ZX6RPL	¿Æ½ÌÎÄ»¯³¡Ëù	111.448624	41.088235	140000	471	150125
B0HRHA1UUC	ÅàÑµ»ú¹¹	111.455938	41.091418	141400	471	150125
B0FFMC3L1K	¿Æ½ÌÎÄ»¯³¡Ëù	111.448712	41.087493	140000	471	150125
B0FFL1CFOT	ÅàÑµ»ú¹¹	111.447853	41.093935	141400	471	150125
B0HGJ9L8ZZ	¿Æ½ÌÎÄ»¯³¡Ëù	111.454491	41.096658	140000	471	150125
B0G0AZU8J8	ÅàÑµ»ú¹¹	111.456137	41.090168	141400	471	150125
B0FFM6Y57Y	¿Æ½ÌÎÄ»¯³¡Ëù	111.44879	41.086828	140000	471	150125
B0FFM8Z4XC	ÅàÑµ»ú¹¹	111.449314	41.086866	141400	471	150125
B0FFG7GJ08	ÅàÑµ»ú¹¹	111.453672	41.087342	141400	471	150125
B01D70RFJM	ÅàÑµ»ú¹¹|¹«Ë¾ÆóÒµ	111.669997	40.815459	141400|170200	471	150103
B0FFG2TO0K	¼ÝÐ£	111.660066	40.85312	141500	471	150102
B01D70284K	Ð¡Ñ§	111.658771	40.847695	141203	471	150102
B0FFKUVFZY	ÅàÑµ»ú¹¹	111.662553	40.85278	141400	471	150102
B0FFG2SZQC	Ó×¶ùÔ°	111.658669	40.848454	141204	471	150102
B01D7024X2	Õ¹ÀÀ¹Ý	111.657803	40.85133	140200	471	150102
B0G3JU7RFE	¿Æ½ÌÎÄ»¯³¡Ëù	111.666793	40.852054	140000	471	150102
B0FFKWY77D	ÅàÑµ»ú¹¹	111.661956	40.854413	141400	471	150102
B0FFH80ENA	Ó×¶ùÔ°	111.657299	40.85606	141204	471	150102
B01D70284W	Í¼Êé¹Ý	111.660533	40.847355	140500	471	150102
B0G39ALUF4	ÅàÑµ»ú¹¹	111.666796	40.852084	141400	471	150102
B0FFMEBWU5	¿Æ½ÌÎÄ»¯³¡Ëù	111.65702	40.847875	140000	471	150102
B0FFKMK0JE	ÅàÑµ»ú¹¹	111.665377	40.855688	141400	471	150102
B01D701NWG	ÖÐÑ§	111.738905	40.847833	141202	471	150102
B0FFH4SW9W	Ð¡Ñ§	111.740842	40.847799	141203	471	150102
B0FFL6VRKM	Ó×¶ùÔ°	111.741867	40.849841	141204	471	150102
B0FFI0NCRH	Ó×¶ùÔ°	111.74231	40.849872	141204	471	150102
B0G257USXM	ÅàÑµ»ú¹¹	111.742448	40.851394	141400	471	150102
B0HR9N4MNH	ÅàÑµ»ú¹¹	111.742019	40.850199	141400	471	150102
B0FFK4B7S8	ÅàÑµ»ú¹¹	111.742873	40.850431	141400	471	150102
B0G1GZNVLB	ÅàÑµ»ú¹¹	111.743012	40.850481	141400	471	150102
B0FFITPUML	¿Æ½ÌÎÄ»¯³¡Ëù	111.736892	40.849221	140000	471	150102
B0FFMCIG40	ÅàÑµ»ú¹¹	111.657517	40.84818	141400	471	150102
B0FFHHHIFD	ÅàÑµ»ú¹¹	111.657101	40.847937	141400	471	150102
B0FFI8OZAO	ÅàÑµ»ú¹¹	111.65702	40.847875	141400	471	150102
B0G3T9RGYX	¿Æ½ÌÎÄ»¯³¡Ëù	111.657153	40.847411	140000	471	150102
B0HUOSGR1N	¿Æ½ÌÎÄ»¯³¡Ëù	111.537325	40.746726	140000	471	150121
B0FFJ4BQC4	¼ÝÐ£	111.618505	40.743352	141500	471	150104
B01D702MTN	Ó×¶ùÔ°	111.697054	40.785498	141204	471	150105
B0FFM1OL4D	ÔÓÖ¾Éç	111.703715	40.782904	141104	471	150105
B0HBLZ9L6Q	¿ÆÑÐ»ú¹¹	111.702933	40.779307	141300	471	150105
B0FFJ01KL0	ÅàÑµ»ú¹¹	111.700827	40.785844	141400	471	150105
B0FFKY8OVC	ÅàÑµ»ú¹¹	111.700472	40.777518	141400	471	150105
B01D70Q62I	Ó×¶ùÔ°	111.706375	40.777822	141204	471	150105
B01D7020QN	Ö°Òµ¼¼ÊõÑ§Ð£	111.026459	40.60676	141206	471	150121
B0G0C4QC71	¸ßµÈÔºÐ£	111.511383	40.77158	141201	471	150121
B0FFKECLBD	ÖÐÑ§	111.510538	40.767328	141202	471	150121
B0FFIIH3ZT	¼ÝÐ£	111.50887	40.771771	141500	471	150121
B0FFKW56PM	Ó×¶ùÔ°	111.515051	40.768837	141204	471	150121
B0HB459I5F	¿Æ½ÌÎÄ»¯³¡Ëù	111.515051	40.768837	140000	471	150121
B0GRPXLY1A	¿Æ½ÌÎÄ»¯³¡Ëù	111.515506	40.768919	140000	471	150121
B0GR6NXI3Y	¿Æ½ÌÎÄ»¯³¡Ëù	111.515463	40.768749	140000	471	150121
B0G1P6FDEE	¿Æ½ÌÎÄ»¯³¡Ëù	111.515821	40.768976	140000	471	150121
B0HUG5Q4BD	ÅàÑµ»ú¹¹	111.514555	40.769458	141400	471	150121
B0GRNLBF60	¿Æ½ÌÎÄ»¯³¡Ëù	111.516857	40.769277	140000	471	150121
B0FFH2MRTB	ÖÐÑ§	111.509513	40.767573	141202	471	150121
B0H1UMV0S3	ÅàÑµ»ú¹¹	111.5137	40.768243	141400	471	150121
B0HUH7M20C	ÅàÑµ»ú¹¹	111.513449	40.768179	141400	471	150121
B0GKPR147S	ÅàÑµ»ú¹¹	111.515977	40.769004	141400	471	150121
B0GRDSGS7S	ÅàÑµ»ú¹¹	111.516029	40.769013	141400	471	150121
B0GRNLDZNW	ÅàÑµ»ú¹¹	111.51648	40.769137	141400	471	150121
B0GRPOM5XJ	ÅàÑµ»ú¹¹	111.516625	40.769191	141400	471	150121
B0GRHKNGMQ	ÅàÑµ»ú¹¹	111.516713	40.769223	141400	471	150121
B0FFK889VZ	¿Æ½ÌÎÄ»¯³¡Ëù	111.835078	40.508961	140000	471	150123
B01D7020Y2	Ð¡Ñ§	111.964705	40.330946	141203	471	150123
B01D70OXED	Ó×¶ùÔ°	111.808701	40.378751	141204	471	150123
B0FFGAP07G	Ó×¶ùÔ°	111.814817	40.378533	141204	471	150123
B0FFIIXBEH	ÅàÑµ»ú¹¹	111.812366	40.378686	141400	471	150123
B0GKPU0113	ÅàÑµ»ú¹¹	111.816823	40.379998	141400	471	150123
B0G3X5EVC7	ÅàÑµ»ú¹¹	111.807825	40.377353	141400	471	150123
B0FFIWENBZ	ÅàÑµ»ú¹¹	110.65799	41.251213	141400	471	150125
B01D702027	Ð¡Ñ§	111.909569	40.878028	141203	471	150105
B0GKPGVYFT	¿Æ½ÌÎÄ»¯³¡Ëù	111.584592	40.86181	140000	471	150103
B0FFJOS09G	¿Æ½ÌÎÄ»¯³¡Ëù	111.585444	40.860257	140000	471	150103
B0FFHSK998	¼ÝÐ£	111.58599	40.86036	141500	471	150103
B01D702T4F	Ð¡Ñ§	111.645512	40.827581	141203	471	150103
B01D700E75	Ð¡Ñ§	111.644245	40.836537	141203	471	150103
B01D7024HM	Ó×¶ùÔ°	111.641383	40.83589	141204	471	150103
B0FFKDRBDR	Ó×¶ùÔ°	111.642442	40.829665	141204	471	150103
B0GK0A9PSY	¿Æ½ÌÎÄ»¯³¡Ëù	111.642442	40.829665	140000	471	150103
B0GRZZ9G4J	Ó×¶ùÔ°	111.64211	40.82716	141204	471	150103
B0FFIPJHSV	¿Æ½ÌÎÄ»¯³¡Ëù	111.642924	40.836079	140000	471	150103
B0HBONICXO	¿Æ½ÌÎÄ»¯³¡Ëù	111.645732	40.828992	140000	471	150103
B0FFKCEEPI	Ó×¶ùÔ°	111.644021	40.829545	141204	471	150103
B0HB2GTJJQ	ÅàÑµ»ú¹¹	111.64154	40.82854	141400	471	150103
B0FFH2ZKG1	ÅàÑµ»ú¹¹	111.645766	40.834543	141400	471	150103
B0FFGKYQJZ	ÅàÑµ»ú¹¹	111.643213	40.836499	141400	471	150103
B0GD5C43NU	ÅàÑµ»ú¹¹	111.641382	40.835886	141400	471	150103
B0G0G7J74Y	ÅàÑµ»ú¹¹	111.643489	40.835877	141400	471	150103
B0FFHRRPT9	ÅàÑµ»ú¹¹	111.643012	40.836479	141400	471	150103
B0FFLHI54A	ÅàÑµ»ú¹¹	111.639173	40.82763	141400	471	150103
B0G0G7KE32	ÅàÑµ»ú¹¹	111.643275	40.836602	141400	471	150103
B01D70P6TT	Ö°Òµ¼¼ÊõÑ§Ð£	111.64249	40.82745	141206	471	150103
B01D700E24	Ö°Òµ¼¼ÊõÑ§Ð£	111.674036	40.859244	141206	471	150102
B01D702538	ÅàÑµ»ú¹¹	111.668933	40.862107	141400	471	150102
B01D70253F	¼ÝÐ£	111.669454	40.862372	141500	471	150102
B0FFG63OFT	Ö°Òµ¼¼ÊõÑ§Ð£	111.670212	40.862434	141206	471	150102
B0FFG0K1OJ	ÃÀÊõ¹Ý	111.675337	40.859531	140400	471	150102
B0FFLD0Y63	¸ßµÈÔºÐ£	111.675202	40.857645	141201	471	150102
B01D70QK9Q	Ó×¶ùÔ°	111.675136	40.865326	141204	471	150102
B0FFG0HOAA	Ó×¶ùÔ°	111.675294	40.859699	141204	471	150102
B0HRCULZ1U	Ó×¶ùÔ°	111.669517	40.864853	141204	471	150102
B0FFMEZVOB	¿Æ½ÌÎÄ»¯³¡Ëù	111.675237	40.859621	140000	471	150102
B0G241EBSL	Ñ§Ð£	111.668756	40.861957	141200	471	150102
B0FFKG7EJZ	ÅàÑµ»ú¹¹	111.668658	40.862267	141400	471	150102
B0HBK7TMFC	¿Æ½ÌÎÄ»¯³¡Ëù	111.675153	40.86532	140000	471	150102
B0GRPXOQTB	¿ÆÑÐ»ú¹¹	111.67546	40.859219	141300	471	150102
B01D70267Y	Ó×¶ùÔ°	111.670372	40.857706	141204	471	150102
B0FFLARCB4	¿Æ½ÌÎÄ»¯³¡Ëù	111.674164	40.859178	140000	471	150102
B01D70253E	¸ßµÈÔºÐ£	111.669454	40.862372	141201	471	150102
B01D7026BP	Ó×¶ùÔ°	111.668553	40.858937	141204	471	150102
B0GRGOSQ07	ÅàÑµ»ú¹¹	111.676338	40.857155	141400	471	150102
B0FFKT3MNR	ÅàÑµ»ú¹¹	111.981209	40.974571	141400	471	150102
B0FFI9EKOK	Ó×¶ùÔ°	111.727909	40.801232	141204	471	150105
B0FFI5E8X3	ÎÄ»¯¹¬	111.729269	40.797903	140800	471	150105
B0FFJSV979	Ó×¶ùÔ°	111.728687	40.797865	141204	471	150105
B0FFLHL941	ÅàÑµ»ú¹¹	111.728546	40.80251	141400	471	150105
B0FFKGNDEF	ÅàÑµ»ú¹¹	111.728847	40.800923	141400	471	150105
B0FFKYPLMZ	¿Æ½ÌÎÄ»¯³¡Ëù	111.735552	40.80611	140000	471	150105
B0GKGRAPVM	Ó×¶ùÔ°	111.728988	40.797789	141204	471	150105
B0FFGQ36LK	Ó×¶ùÔ°	111.735617	40.805943	141204	471	150105
B0GKKKV5VC	¿Æ½ÌÎÄ»¯³¡Ëù	110.911084	40.597234	140000	471	150121
B0G3JC7EVC	Ð¡Ñ§	111.829398	40.840209	141203	471	150105
B0G3JC70EU	Ó×¶ùÔ°	111.829366	40.840352	141204	471	150105
B01D701MOT	Ñ§Ð£	111.67213	40.834482	141200	471	150102
B01D702QQT	Ð¡Ñ§	111.670983	40.833401	141203	471	150102
B01D700DE8	ÖÐÑ§	111.670753	40.835182	141202	471	150102
B0FFG82WD1	Ð¡Ñ§	111.674076	40.827518	141203	471	150102
B0G2UZ1W99	¸ßµÈÔºÐ£	111.668642	40.836302	141201	471	150102
B01D702JR4	Ð¡Ñ§	111.676662	40.829035	141203	471	150102
B0G3O7CFXT	Ñ§Ð£	111.672321	40.834154	141200	471	150102
B0FFKX9XES	¿Æ½ÌÎÄ»¯³¡Ëù	111.673132	40.829428	140000	471	150102
B0FFIK7R6C	¿Æ½ÌÎÄ»¯³¡Ëù	111.67279	40.829459	140000	471	150102
B0G0K4QUKV	¿Æ½ÌÎÄ»¯³¡Ëù	111.67327	40.829474	140000	471	150102
B01D70QKA9	ÅàÑµ»ú¹¹	111.673492	40.832629	141400	471	150102
B01D702S81	ÅàÑµ»ú¹¹	111.673853	40.82912	141400	471	150102
B0FFMHQIM8	ÅàÑµ»ú¹¹	111.669645	40.833508	141400	471	150102
B0FFKFWODJ	¿Æ½ÌÎÄ»¯³¡Ëù	111.673246	40.829438	140000	471	150102
B0FFGYFQIT	ÅàÑµ»ú¹¹	111.67144	40.82932	141400	471	150102
B0FFJCR2DK	ÅàÑµ»ú¹¹	111.673217	40.829405	141400	471	150102
B0HUMSUPSN	Ó×¶ùÔ°	111.676211	40.827797	141204	471	150102
B0G27UDGEY	ÅàÑµ»ú¹¹	111.673367	40.829137	141400	471	150102
B01D70QKD7	ÅàÑµ»ú¹¹	111.667588	40.833	141400	471	150102
B0FFGE544R	ÅàÑµ»ú¹¹	111.672387	40.834768	141400	471	150102
B0FFI8MNJT	ÅàÑµ»ú¹¹	111.667384	40.833005	141400	471	150102
B0FFH8CCZK	ÅàÑµ»ú¹¹	111.673907	40.829099	141400	471	150102
B0FFL0ZXKM	ÅàÑµ»ú¹¹	111.67396	40.82914	141400	471	150102
B0HRLNVVJY	¿Æ½ÌÎÄ»¯³¡Ëù	111.676249	40.828312	140000	471	150102
B0HGAC1EK4	¿Æ½ÌÎÄ»¯³¡Ëù	111.675164	40.827638	140000	471	150102
B0FFL4EAPT	¿Æ½ÌÎÄ»¯³¡Ëù	111.67622	40.82784	140000	471	150102
B0HA6UBNKP	ÅàÑµ»ú¹¹	111.675055	40.828847	141400	471	150102
B0FFKGR4IW	ÅàÑµ»ú¹¹	111.675497	40.829153	141400	471	150102
B0HDNSDOKU	ÅàÑµ»ú¹¹	111.668794	40.828742	141400	471	150102
B0FFHI0GVA	ÅàÑµ»ú¹¹	111.67563	40.829264	141400	471	150102
B0GKCKOIO6	ÅàÑµ»ú¹¹	111.676221	40.828551	141400	471	150102
B0GKZU9QPO	ÅàÑµ»ú¹¹	111.672576	40.836495	141400	471	150102
B0G1ZK1VBB	ÅàÑµ»ú¹¹	111.676261	40.827714	141400	471	150102
B0FFLQG520	ÅàÑµ»ú¹¹	111.675207	40.827593	141400	471	150102
B01D701PUK	ÅàÑµ»ú¹¹	111.674173	40.828346	141400	471	150102
B0FFJKCKO4	ÅàÑµ»ú¹¹	111.67633	40.828405	141400	471	150102
B0FFMCPS1L	ÅàÑµ»ú¹¹	111.675272	40.827267	141400	471	150102
B0FFGL4ENK	ÅàÑµ»ú¹¹	111.67619	40.827757	141400	471	150102
B0FFFERQV1	ÅàÑµ»ú¹¹	111.666915	40.827495	141400	471	150102
B01D702QR7	ÅàÑµ»ú¹¹	111.671457	40.834172	141400	471	150102
B0HAHSGG6J	¸ßµÈÔºÐ£	111.689099	40.758311	141201	471	150104
B0HAYM0W7N	ÅàÑµ»ú¹¹	111.690955	40.760761	141400	471	150104
B0HU37YA29	ÅàÑµ»ú¹¹	111.689724	40.762399	141400	471	150104
B0FFJRU91T	Ñ§Ð£	111.689936	40.758103	141200	471	150104
B0HGTOAFOC	¿Æ½ÌÎÄ»¯³¡Ëù	111.687551	40.763357	140000	471	150104
B0FFIEKKH0	Ñ§Ð£	111.688355	40.758037	141200	471	150104
B0GKM7RFNA	ÅàÑµ»ú¹¹	111.687713	40.763605	141400	471	150104
B0HGHU9GIR	¿ÆÑÐ»ú¹¹	111.690655	40.757473	141300	471	150104
B01D7039CU	²©Îï¹Ý	111.444512	41.119353	140100	471	150125
B0FFIXW0P6	¼ÝÐ£	112.0308	40.592884	141500	471	150123
B0G0J5HN42	ÖÐÑ§	111.675901	39.912483	141202	471	150124
B01D700E98	Ð¡Ñ§	111.674876	39.912974	141203	471	150124
B0FFFRV4DF	Ó×¶ùÔ°	111.670258	39.909516	141204	471	150124
B0G3OC9MMX	´«Ã½»ú¹¹	111.671022	39.91471	141100	471	150124
B0FFI9PE9R	³ÉÈË½ÌÓý	111.675809	39.912243	141205	471	150124
B0FFFSPPYX	ÅàÑµ»ú¹¹	111.675705	39.912741	141400	471	150124
B01D702MUJ	Ó×¶ùÔ°	111.69272	40.791101	141204	471	150105
B0HBTL4SPR	¿Æ½ÌÎÄ»¯³¡Ëù	111.691015	40.791294	140000	471	150105
B0FFHMGWCK	ÅàÑµ»ú¹¹	111.692041	40.790525	141400	471	150105
B01D702LKM	Ó×¶ùÔ°	111.694074	40.78851	141204	471	150105
B0FFKK5F1H	ÅàÑµ»ú¹¹	111.691923	40.790783	141400	471	150105
B0FFMEBA2X	ÅàÑµ»ú¹¹	111.691233	40.790371	141400	471	150105
B0G3XUDUG5	ÎÄ»¯¹¬	111.696427	40.791738	140800	471	150105
B0FFL25JI5	ÅàÑµ»ú¹¹	111.691309	40.790277	141400	471	150105
B0FFH1IHZC	¿Æ½ÌÎÄ»¯³¡Ëù	111.688239	40.789966	140000	471	150105
B0FFFVNNZI	ÅàÑµ»ú¹¹	111.694807	40.793798	141400	471	150105
B0G0K9VIVA	¿Æ½ÌÎÄ»¯³¡Ëù	111.69409	40.788636	140000	471	150105
B01D70P41G	Ó×¶ùÔ°	111.694776	40.793766	141204	471	150105
B0G0P4C1L5	ÅàÑµ»ú¹¹	111.688156	40.791414	141400	471	150105
B0FFLJTYPL	ÅàÑµ»ú¹¹	111.694754	40.793764	141400	471	150105
B0FFKJAC1K	ÅàÑµ»ú¹¹	111.68831	40.790734	141400	471	150105
B0G3JH6G45	ÅàÑµ»ú¹¹	111.688101	40.791296	141400	471	150105
B0G3ZSR0ZY	ÅàÑµ»ú¹¹	111.68823	40.790807	141400	471	150105
B0HUDMLJY6	´«Ã½»ú¹¹	111.691456	40.789344	141100	471	150105
B0FFJANROW	ÅàÑµ»ú¹¹	111.695011	40.788791	141400	471	150105
B0FFM0PKAW	¿Æ½ÌÎÄ»¯³¡Ëù	111.696585	40.787932	140000	471	150105
B0FFKHIO36	ÅàÑµ»ú¹¹	111.69681	40.788556	141400	471	150105
B0GUZOJRMP	¿Æ½ÌÎÄ»¯³¡Ëù	111.696251	40.788916	140000	471	150105
B01D70QSZB	Ó×¶ùÔ°	111.694428	40.791832	141204	471	150105
B0HGFZ6HC3	ÅàÑµ»ú¹¹	111.6955	40.793896	141400	471	150105
B0H1DCOR31	¿Æ½ÌÎÄ»¯³¡Ëù	111.545401	40.775459	140000	471	150121
B0HAKMHAFI	¿Æ½ÌÎÄ»¯³¡Ëù	111.541543	40.776384	140000	471	150121
B0FFJ2U9N0	¿Æ½ÌÎÄ»¯³¡Ëù	111.54515	40.775895	140000	471	150121
B0FFHCFHLR	¿Æ½ÌÎÄ»¯³¡Ëù	111.541542	40.776387	140000	471	150121
B0HG0H0FM1	¿Æ½ÌÎÄ»¯³¡Ëù	111.537124	40.775275	140000	471	150121
B0G3OA9JUK	¿Æ½ÌÎÄ»¯³¡Ëù	111.545632	40.775226	140000	471	150121
B0H63A8EP6	¿Æ½ÌÎÄ»¯³¡Ëù	111.614782	40.782208	140000	471	150104
B0HDFBFL5L	¿Æ½ÌÎÄ»¯³¡Ëù	111.614936	40.782129	140000	471	150104
B01D70RC5S	Ó×¶ùÔ°	111.614878	40.782126	141204	471	150104
B0FFHI7LZY	¿Æ½ÌÎÄ»¯³¡Ëù	111.615889	40.777243	140000	471	150104
B01D70P44T	Ó×¶ùÔ°	111.616854	40.786573	141204	471	150104
B0FFGRPEK6	ÖÐÑ§	111.687589	40.744148	141202	471	150104
B01D70RCWA	¸ßµÈÔºÐ£	111.783726	40.493863	141201	471	150123
B0G1SK90P8	¿Æ½ÌÎÄ»¯³¡Ëù	111.780801	40.489799	140000	471	150123
B0FFL93X25	¸ßµÈÔºÐ£	111.785537	40.491052	141201	471	150123
B0FFJJP8J1	Í¼Êé¹Ý	111.785443	40.490725	140500	471	150123
B0G0N9XCLP	ÅàÑµ»ú¹¹	111.780618	40.490217	141400	471	150123
B0FFKPD2NL	ÅàÑµ»ú¹¹	111.779465	40.491542	141400	471	150123
B01D70P8VZ	¸ßµÈÔºÐ£	111.781752	40.493414	141201	471	150123
B0FFKYOEVG	¿Æ½ÌÎÄ»¯³¡Ëù	111.781776	40.488807	140000	471	150123
B0FFIBDR23	ÅàÑµ»ú¹¹	111.780618	40.490217	141400	471	150123
B0FFMGS3OI	¿Æ½ÌÎÄ»¯³¡Ëù	111.777038	40.490393	140000	471	150123
B0FFGAP7Z0	Ó×¶ùÔ°	111.776936	40.48767	141204	471	150123
B0FFM8ZLWL	ÅàÑµ»ú¹¹	111.778148	40.487562	141400	471	150123
B0FFI9Q8VE	ÅàÑµ»ú¹¹	111.778201	40.487413	141400	471	150123
B0FFG1E5V0	Ð¡Ñ§	111.630511	40.819838	141203	471	150103
B0HU7R000T	ÃÀÊõ¹Ý	111.757115	40.860842	140400	471	150102
B0GKHC0UGB	¿Æ½ÌÎÄ»¯³¡Ëù	111.763407	40.863521	140000	471	150102
B0G23ZDB0Y	¿ÆÑÐ»ú¹¹	111.762322	40.865245	141300	471	150102
B0HDHUEWO2	´«Ã½»ú¹¹	111.763612	40.864414	141100	471	150102
B0FFK4LT0F	¿Æ½ÌÎÄ»¯³¡Ëù	111.76379	40.865447	140000	471	150102
B0GR4HI3JG	¿Æ½ÌÎÄ»¯³¡Ëù	111.76347	40.864788	140000	471	150102
B0HDDH8JWH	ÅàÑµ»ú¹¹	111.762979	40.864374	141400	471	150102
B0FFG63JKA	Ó×¶ùÔ°	111.633709	40.826332	141204	471	150103
B01D70P4XQ	Ó×¶ùÔ°	111.635601	40.821097	141204	471	150103
B0GRG1RDZH	¿Æ½ÌÎÄ»¯³¡Ëù	111.627382	40.818366	140000	471	150103
B0GR99QD1L	ÅàÑµ»ú¹¹	111.6271	40.818435	141400	471	150103
B0FFH1ND6P	Ó×¶ùÔ°	111.97469	40.800337	141204	471	150105
B0FFKRDVKR	¿Æ½ÌÎÄ»¯³¡Ëù	111.773819	40.480449	140000	471	150123
B0G0L9HS15	¿Æ½ÌÎÄ»¯³¡Ëù	111.773988	40.480937	140000	471	150123
B0H6DY5VOW	¿Æ½ÌÎÄ»¯³¡Ëù	111.774069	40.48089	140000	471	150123
B0FFGUGF7N	Ð¡Ñ§	111.774444	40.480156	141203	471	150123
B0FFLNT1XO	Ð¡Ñ§	111.773525	40.485288	141203	471	150123
B0FFGAOOWV	Ó×¶ùÔ°	111.776286	40.479699	141204	471	150123
B0FFKDTFIH	¿Æ½ÌÎÄ»¯³¡Ëù	111.77294	40.485437	140000	471	150123
B0G1P6GMUA	¿Æ½ÌÎÄ»¯³¡Ëù	111.774018	40.485506	140000	471	150123
B0FFM62NXB	¿Æ½ÌÎÄ»¯³¡Ëù	111.774546	40.484899	140000	471	150123
B0FFJ062FV	ÅàÑµ»ú¹¹	111.776243	40.480473	141400	471	150123
B0FFJ062I5	ÅàÑµ»ú¹¹	111.776554	40.480969	141400	471	150123
B0FFL5N6UP	¿Æ½ÌÎÄ»¯³¡Ëù	111.652503	40.10546	140000	471	150124
B0FFIZLD8M	ÅàÑµ»ú¹¹	111.650461	40.811138	141400	471	150103
B0FFM37I19	ÅàÑµ»ú¹¹	111.650405	40.811957	141400	471	150103
B0G0VHKXPJ	¿Æ½ÌÎÄ»¯³¡Ëù	111.650268	40.809856	140000	471	150103
B0FFHIGM6W	ÅàÑµ»ú¹¹	111.654335	40.81093	141400	471	150103
B0FFHP3U24	ÅàÑµ»ú¹¹	111.649853	40.811402	141400	471	150103
B0HDO55QDR	ÅàÑµ»ú¹¹	111.650416	40.810933	141400	471	150103
B0FFG2TOC4	ÅàÑµ»ú¹¹	111.650368	40.810455	141400	471	150103
B0FFKJGTX9	ÅàÑµ»ú¹¹	111.649856	40.811396	141400	471	150103
B0FFG2HGNG	ÅàÑµ»ú¹¹	111.649814	40.813892	141400	471	150103
B0FFI9NFFN	ÅàÑµ»ú¹¹	111.650167	40.811007	141400	471	150103
B0GDUU5COI	ÅàÑµ»ú¹¹	111.649532	40.8117	141400	471	150103
B0FFI567CV	´«Ã½»ú¹¹	111.655766	40.813317	141100	471	150103
B0HRRUVAQ1	±¨Éç	111.649077	40.81296	141103	471	150103
B0G0ANQJ26	ÅàÑµ»ú¹¹	111.649041	40.81296	141400	471	150103
B0FFJ2XNGS	ÅàÑµ»ú¹¹	111.649714	40.811533	141400	471	150103
B0FFL0E4K6	ÅàÑµ»ú¹¹	111.649952	40.813484	141400	471	150103
B0HRCNKFM5	¿Æ½ÌÎÄ»¯³¡Ëù	111.64802	40.813864	140000	471	150103
B01D700EC5	ÖÐÑ§	111.647415	40.808084	141202	471	150103
B01D70PDYM	Ó×¶ùÔ°	111.64995	40.811603	141204	471	150103
B01D700EC6	ÖÐÑ§	111.651119	40.809081	141202	471	150103
B01D700EC2	ÖÐÑ§	111.653777	40.813991	141202	471	150103
B0H12Z8TK3	ÖÐÑ§	111.650393	40.810575	141202	471	150103
B01D70QGFY	Ð¡Ñ§	111.651246	40.811314	141203	471	150103
B01D701ISN	Ð¡Ñ§	111.656357	40.814559	141203	471	150103
B0FFF4HE3M	¿Æ½ÌÎÄ»¯³¡Ëù	111.653	40.812641	140000	471	150103
B0FFG2U8JS	Ó×¶ùÔ°	111.649304	40.809874	141204	471	150103
B01D70PDVX	ÅàÑµ»ú¹¹	111.649327	40.811861	141400	471	150103
B01D70PCYZ	Ñ§Ð£	111.653389	40.812519	141200	471	150103
B0HAJC5IXO	¿Æ½ÌÎÄ»¯³¡Ëù	111.650323	40.810481	140000	471	150103
B0FFI76G2E	Ó×¶ùÔ°	111.656339	40.811345	141204	471	150103
B0FFHIQYXA	Ó×¶ùÔ°	111.656535	40.812018	141204	471	150103
B0FFHQA9ZQ	ÅàÑµ»ú¹¹	111.649874	40.811382	141400	471	150103
B0G39NLP08	ÅàÑµ»ú¹¹	111.650516	40.811271	141400	471	150103
B0FFG0FU69	ÅàÑµ»ú¹¹	111.65015	40.810849	141400	471	150103
B0FFIS54SX	¿Æ½ÌÎÄ»¯³¡Ëù	111.650242	40.808449	140000	471	150103
B0FFFTNAH2	ÅàÑµ»ú¹¹	111.649584	40.811649	141400	471	150103
B0H1OAR9FG	ÅàÑµ»ú¹¹	111.651696	40.807484	141400	471	150104
B0FFHMVXV0	ÅàÑµ»ú¹¹	111.651508	40.807007	141400	471	150104
B01D702TIR	Ñ§Ð£	111.64947	40.810069	141200	471	150103
B0FFHF0ST0	ÅàÑµ»ú¹¹	111.650137	40.812901	141400	471	150103
B0GDLKFL6R	¿Æ½ÌÎÄ»¯³¡Ëù	111.649106	40.810101	140000	471	150103
B0FFIH8TW0	´«Ã½»ú¹¹	111.650215	40.809196	141100	471	150103
B0HDL4V5GO	¿Æ½ÌÎÄ»¯³¡Ëù	111.654053	40.80838	140000	471	150104
B0FFLP6QAY	ÅàÑµ»ú¹¹	111.654175	40.809425	141400	471	150103
B0GDX7S6A6	ÅàÑµ»ú¹¹	111.650035	40.809598	141400	471	150103
B0GUYO3EOK	ÅàÑµ»ú¹¹	111.650062	40.80949	141400	471	150103
B0FFKK76XI	ÅàÑµ»ú¹¹	111.650173	40.810874	141400	471	150103
B0G2YDSITX	ÅàÑµ»ú¹¹	111.655824	40.811514	141400	471	150103
B0G2M5WIRA	ÅàÑµ»ú¹¹	111.656131	40.811601	141400	471	150103
B0G0NZWP60	ÅàÑµ»ú¹¹	111.648228	40.813528	141400	471	150103
B0HRNZUN2N	ÅàÑµ»ú¹¹	111.650137	40.809312	141400	471	150103
B0FFL7W71M	ÅàÑµ»ú¹¹	111.656085	40.811585	141400	471	150103
B0FFJILJEE	ÅàÑµ»ú¹¹	111.649919	40.815004	141400	471	150103
B0FFLD6QEG	ÅàÑµ»ú¹¹	111.654985	40.815077	141400	471	150103
B0G0NZX9BZ	ÅàÑµ»ú¹¹	111.648929	40.815204	141400	471	150103
B01D70PCJC	Ó×¶ùÔ°	111.650655	40.806862	141204	471	150104
B0FFM94AN5	¸ßµÈÔºÐ£	111.836663	40.894859	141201	471	150105
B0HAC7WP5A	¿Æ½ÌÎÄ»¯³¡Ëù	111.836338	40.895121	140000	471	150105
B0FFJ7DSQE	²©Îï¹Ý	111.820496	40.498706	140100	471	150123
B0FFFFWHS6	ÖÐÑ§	111.788409	40.72277	141202	471	150105
B0FFKXCAAQ	ÎÄ»¯¹¬	111.855975	40.921515	140800	471	150102
B01D703DTT	Ó×¶ùÔ°	111.602699	40.825596	141204	471	150103
B01D700E7C	Ð¡Ñ§	111.603735	40.819214	141203	471	150103
B01D701NJN	¼ÝÐ£	111.602515	40.817043	141500	471	150103
B01D700EE7	Ö°Òµ¼¼ÊõÑ§Ð£	111.601532	40.816927	141206	471	150103
B0FFF67T82	Ó×¶ùÔ°	111.604859	40.823393	141204	471	150103
B0FFL61S0A	¿Æ½ÌÎÄ»¯³¡Ëù	111.601783	40.825485	140000	471	150103
B0HGFP2QRU	¿Æ½ÌÎÄ»¯³¡Ëù	111.60516	40.825897	140000	471	150103
B0FFL5APJW	¿Æ½ÌÎÄ»¯³¡Ëù	111.605674	40.826174	140000	471	150103
B0FFI5H2V2	ÅàÑµ»ú¹¹	111.605544	40.826033	141400	471	150103
B0FFJ199UD	ÅàÑµ»ú¹¹	111.604583	40.82583	141400	471	150103
B0FFGKZ2VQ	ÅàÑµ»ú¹¹	111.60492	40.825811	141400	471	150103
B0FFKH05QL	ÅàÑµ»ú¹¹	111.605392	40.825979	141400	471	150103
B0FFJ1315Y	ÅàÑµ»ú¹¹	111.605291	40.826031	141400	471	150103
B0HD3YM96M	ÅàÑµ»ú¹¹	111.605152	40.825904	141400	471	150103
B0FFK21J88	ÅàÑµ»ú¹¹	111.605284	40.825941	141400	471	150103
B0FFKG2R96	ÅàÑµ»ú¹¹	111.605492	40.826014	141400	471	150103
B0FFKH807U	ÅàÑµ»ú¹¹	111.605468	40.826088	141400	471	150103
B0G2YRRKM4	ÅàÑµ»ú¹¹	111.605505	40.826093	141400	471	150103
B0FFJ1315J	ÅàÑµ»ú¹¹	111.605983	40.826248	141400	471	150103
B0FFIC6YVX	ÅàÑµ»ú¹¹	111.606033	40.826266	141400	471	150103
B0FFF069RW	ÅàÑµ»ú¹¹	111.606034	40.826253	141400	471	150103
B0G3DZ06UC	ÅàÑµ»ú¹¹	111.606133	40.826302	141400	471	150103
B0FFM7MMK3	ÅàÑµ»ú¹¹	111.606184	40.82632	141400	471	150103
B0FFLDTO8U	ÅàÑµ»ú¹¹	111.606765	40.826718	141400	471	150103
B0FFKG2T88	ÅàÑµ»ú¹¹	111.606799	40.82673	141400	471	150103
B01D702MBS	ÅàÑµ»ú¹¹	111.653241	40.829685	141400	471	150103
B0G3YDUXF2	ÖÐÑ§	111.651151	40.835666	141202	471	150103
B01D701NH8	Ó×¶ùÔ°	111.652392	40.83588	141204	471	150103
B0FFG2T5S8	Ó×¶ùÔ°	111.651463	40.828134	141204	471	150103
B0FFI8P0L6	ÅàÑµ»ú¹¹	111.653294	40.829717	141400	471	150103
B0GKA739UK	Ó×¶ùÔ°	111.650884	40.83621	141204	471	150103
B0G3X5E8J6	¿ÆÑÐ»ú¹¹	111.656797	40.829666	141300	471	150102
B0HGV6MBG9	¿Æ½ÌÎÄ»¯³¡Ëù	111.651425	40.828059	140000	471	150103
B0G0XNX45R	ÅàÑµ»ú¹¹	111.651776	40.835819	141400	471	150103
B0G0JAIFO8	ÅàÑµ»ú¹¹	111.650759	40.835669	141400	471	150103
B0H69XLJIY	ÅàÑµ»ú¹¹	111.650656	40.835682	141400	471	150103
B0FFF2KEFT	¿Æ½ÌÎÄ»¯³¡Ëù	111.656822	40.83014	140000	471	150102
B0FFGKZBOL	¿Æ½ÌÎÄ»¯³¡Ëù	111.656822	40.830134	140000	471	150102
B01D70P473	¸ßµÈÔºÐ£	111.630163	40.85671	141201	471	150103
B01D70Q660	Ó×¶ùÔ°	111.629875	40.85004	141204	471	150103
B0HAURTGGA	ÅàÑµ»ú¹¹	111.632792	40.852028	141400	471	150103
B0HURZ2NIA	ÅàÑµ»ú¹¹	111.632658	40.852235	141400	471	150103
B0HDTZLYQ7	ÅàÑµ»ú¹¹	111.632641	40.852317	141400	471	150103
B0HGUDF1UP	ÅàÑµ»ú¹¹	111.632639	40.852325	141400	471	150103
B0FFMAI9K6	¿Æ½ÌÎÄ»¯³¡Ëù	111.632864	40.854253	140000	471	150103
B0HAURSTB9	ÅàÑµ»ú¹¹	111.632644	40.852107	141400	471	150103
B0HDHSEERC	ÅàÑµ»ú¹¹	111.632774	40.851908	141400	471	150103
B0HGXRZD6R	ÅàÑµ»ú¹¹	111.632629	40.85164	141400	471	150103
B0G3Z7S1Z8	¿Æ½ÌÎÄ»¯³¡Ëù	111.629771	40.84932	140000	471	150103
B0HDR5SMFB	¿Æ½ÌÎÄ»¯³¡Ëù	111.631563	40.847025	140000	471	150103
B0FFLHR9FK	ÅàÑµ»ú¹¹	111.633337	40.848494	141400	471	150103
B0FFI8QUT2	¿ÆÑÐ»ú¹¹	111.63371	40.856203	141300	471	150103
B0FFLIIBHH	ÅàÑµ»ú¹¹	111.632501	40.847737	141400	471	150103
B01D702MOB	ÅàÑµ»ú¹¹	111.689597	40.830471	141400	471	150102
B0FFLKCAV0	¿Æ½ÌÎÄ»¯³¡Ëù	111.693396	40.836553	140000	471	150102
B0FFIK9ZR3	ÅàÑµ»ú¹¹	111.695705	40.827392	141400	471	150102
B0G3T9R1LA	ÅàÑµ»ú¹¹	111.68747	40.82939	141400	471	150102
B0FFLGXIW0	ÅàÑµ»ú¹¹	111.687479	40.829356	141400	471	150102
B0FFJBD459	¿Æ½ÌÎÄ»¯³¡Ëù	111.695705	40.827392	140000	471	150102
B0G3M92WLL	¿Æ½ÌÎÄ»¯³¡Ëù	111.695896	40.827511	140000	471	150102
B0FFIVN1Q8	¿Æ½ÌÎÄ»¯³¡Ëù	111.695705	40.827392	140000	471	150102
B0FFLF2G1O	ÅàÑµ»ú¹¹	111.69318	40.835695	141400	471	150102
B0HDALZ01Q	¿Æ½ÌÎÄ»¯³¡Ëù	111.695796	40.827459	140000	471	150102
B0FFLHZE5L	ÅàÑµ»ú¹¹	111.686886	40.828018	141400	471	150102
B0FFKEBBLV	¿Æ½ÌÎÄ»¯³¡Ëù	111.686946	40.828451	140000	471	150102
B0G1U7ROHE	ÅàÑµ»ú¹¹	111.692761	40.836197	141400	471	150102
B0GRXOAIBO	ÅàÑµ»ú¹¹	111.687162	40.829805	141400	471	150102
B01D700EB7	ÖÐÑ§	111.696702	40.829827	141202	471	150102
B01D70PEP3	Ó×¶ùÔ°	111.692469	40.829942	141204	471	150102
B01D702K0U	³ÉÈË½ÌÓý	111.693549	40.828174	141205	471	150102
B0FFGBOCOW	±¨Éç	111.688798	40.831619	141103	471	150102
B01D70QX3E	¿Æ½ÌÎÄ»¯³¡Ëù	111.687641	40.829397	140000	471	150102
B01D702N4R	ÅàÑµ»ú¹¹	111.687009	40.828282	141400	471	150102
B0FFIJNG4O	ÅàÑµ»ú¹¹	111.689549	40.830596	141400	471	150102
B0FFIZJWDZ	³ÉÈË½ÌÓý	111.693689	40.828114	141205	471	150102
B0FFH6FL3C	³ÉÈË½ÌÓý	111.687322	40.832467	141205	471	150102
B0FFILMGRR	¿Æ½ÌÎÄ»¯³¡Ëù	111.692361	40.835548	140000	471	150102
B0FFGMCHQX	ÅàÑµ»ú¹¹	111.689573	40.830496	141400	471	150102
B0HUAH60C9	¿Æ½ÌÎÄ»¯³¡Ëù	111.687767	40.834446	140000	471	150102
B0HG05ZNE6	¿Æ½ÌÎÄ»¯³¡Ëù	111.687434	40.832509	140000	471	150102
B0G2J5HX6V	´«Ã½»ú¹¹	111.687717	40.832615	141100	471	150102
B0FFKZLBVC	¿Æ½ÌÎÄ»¯³¡Ëù	111.696839	40.831561	140000	471	150102
B0HRKA8YW0	ÅàÑµ»ú¹¹	111.69024	40.828941	141400	471	150102
B0GUAODI09	¿Æ½ÌÎÄ»¯³¡Ëù	111.68747	40.82939	140000	471	150102
B0FFM9VX9U	¿Æ½ÌÎÄ»¯³¡Ëù	111.687459	40.829384	140000	471	150102
B0HDY9R7F0	¿Æ½ÌÎÄ»¯³¡Ëù	111.691656	40.828376	140000	471	150102
B01D702MEC	Ó×¶ùÔ°	111.691237	40.828436	141204	471	150102
B0GUSUKCME	ÅàÑµ»ú¹¹	111.692814	40.836655	141400	471	150102
B0G3L9JEI5	¿Æ½ÌÎÄ»¯³¡Ëù	111.691782	40.827234	140000	471	150102
B0FFKK5J23	ÅàÑµ»ú¹¹	111.691113	40.827057	141400	471	150102
B0FFKP5FEZ	¿Æ½ÌÎÄ»¯³¡Ëù	111.695898	40.827495	140000	471	150102
B0FFJA9TZ9	ÅàÑµ»ú¹¹	111.695696	40.827386	141400	471	150102
B0HDLZV8EJ	ÅàÑµ»ú¹¹	111.695917	40.827506	141400	471	150102
B0G2O7IHJY	ÅàÑµ»ú¹¹	111.69232	40.82735	141400	471	150102
B0FFM5NR5Q	ÅàÑµ»ú¹¹	111.693564	40.83655	141400	471	150102
B0FFK1YI4C	ÅàÑµ»ú¹¹	111.69613	40.827414	141400	471	150102
B0G0P7EFFI	ÅàÑµ»ú¹¹	111.687288	40.828096	141400	471	150102
B0H12S90CI	ÅàÑµ»ú¹¹	111.687133	40.828084	141400	471	150102
B0FFHTT5RN	ÅàÑµ»ú¹¹	111.687295	40.827775	141400	471	150102
B0FFJF9FSM	ÅàÑµ»ú¹¹	111.68721	40.827911	141400	471	150102
B0FFIM7GH4	ÅàÑµ»ú¹¹	111.695562	40.827417	141400	471	150102
B0FFJ4PRL0	ÅàÑµ»ú¹¹	111.695705	40.827392	141400	471	150102
B0FFL69L5A	ÅàÑµ»ú¹¹	111.695967	40.827531	141400	471	150102
B0GR47IKW3	¿Æ½ÌÎÄ»¯³¡Ëù	111.696039	40.827482	140000	471	150102
B0G3A4AJJT	ÅàÑµ»ú¹¹	111.695763	40.827354	141400	471	150102
B0FFIX8XZX	ÅàÑµ»ú¹¹	111.695714	40.827398	141400	471	150102
B0HRYSGCL2	ÅàÑµ»ú¹¹	111.696169	40.827508	141400	471	150102
B0G26YKOKY	ÅàÑµ»ú¹¹	111.687008	40.827877	141400	471	150102
B0HU5UMUPS	ÅàÑµ»ú¹¹	111.696548	40.827014	141400	471	150102
B0FFLI9965	ÅàÑµ»ú¹¹	111.695961	40.827498	141400	471	150102
B0FFKT37GE	ÅàÑµ»ú¹¹	111.696112	40.82714	141400	471	150102
B01D702JCO	ÅàÑµ»ú¹¹	111.692822	40.828015	141400	471	150102
B01D702MOC	ÅàÑµ»ú¹¹	111.689591	40.830471	141400	471	150102
B0FFLPALO7	Ð¡Ñ§	111.325438	40.350404	141203	471	150122
B0HDJ4SF3D	¿Æ½ÌÎÄ»¯³¡Ëù	111.486925	40.747611	140000	471	150121
B0FFLFOGMZ	¿Æ½ÌÎÄ»¯³¡Ëù	111.673527	40.150772	140000	471	150123
B0FFJDC2XX	¿Æ½ÌÎÄ»¯³¡Ëù	111.949066	40.767582	140000	471	150105
B0G0BL60EA	Õ¹ÀÀ¹Ý	111.728911	40.792353	140200	471	150105
B0HRTS5I9V	ÅàÑµ»ú¹¹	111.731772	40.792631	141400	471	150105
B0H1BSCUUW	¿Æ½ÌÎÄ»¯³¡Ëù	111.728679	40.792158	140000	471	150105
B0GKG78VI6	Ó×¶ùÔ°	111.731875	40.795005	141204	471	150105
B0FFKSQM5C	¿Æ½ÌÎÄ»¯³¡Ëù	111.734944	40.788336	140000	471	150105
B0FFJCYJV6	¿Æ½ÌÎÄ»¯³¡Ëù	111.734851	40.788206	140000	471	150105
B0FFJFKRMW	ÅàÑµ»ú¹¹	111.735015	40.788564	141400	471	150105
B0FFL646RG	¿Æ½ÌÎÄ»¯³¡Ëù	111.734249	40.78776	140000	471	150105
B0G0BR1UUD	ÅàÑµ»ú¹¹	111.816621	40.159666	141400	471	150123
B0G3XAE6LO	¿Æ½ÌÎÄ»¯³¡Ëù	111.810778	40.502147	140000	471	150123
B0FFJ065ZR	ÅàÑµ»ú¹¹	111.734021	40.787448	141400	471	150105
B01D70QNJ6	¿Æ½ÌÎÄ»¯³¡Ëù	111.809543	40.878577	140000	471	150102
B0G0HKE2OE	¿Æ½ÌÎÄ»¯³¡Ëù	111.627089	40.743728	140000	471	150104
B0FFIA5D5Z	ÅàÑµ»ú¹¹|¹ºÎï·þÎñ	111.700186	40.825808	141400|061200	471	150102
B0FFHW6367	ÅàÑµ»ú¹¹	111.801179	40.717093	141400	471	150105
B0FFL94V5I	¿Æ½ÌÎÄ»¯³¡Ëù	111.802622	40.71757	140000	471	150105
B0FFL26QTX	¿Æ½ÌÎÄ»¯³¡Ëù	111.800783	40.724496	140000	471	150105
B0FFKZ46AP	Ó×¶ùÔ°	111.71505	40.879799	141204	471	150102
B01D70P8Z7	Ó×¶ùÔ°	111.715911	40.880554	141204	471	150102
B0FFKU2HFI	¿Æ½ÌÎÄ»¯³¡Ëù	112.080518	40.763285	140000	471	150105
B0FFLQ3YZ6	Ó×¶ùÔ°	111.589413	40.831069	141204	471	150103
B0FFGY3KDR	¿Æ½ÌÎÄ»¯³¡Ëù	111.848322	40.756199	140000	471	150105
B01D70RAK2	ÖÐÑ§	111.437514	40.740495	141202	471	150121
B01D70OZIZ	¿ÆÑÐ»ú¹¹	111.445594	40.743009	141300	471	150121
B0FFFNYAIV	¸ßµÈÔºÐ£	111.440426	40.745314	141201	471	150121
B0FFKZISDR	¸ßµÈÔºÐ£	111.439414	40.744995	141201	471	150121
B0FFFOGMYY	¸ßµÈÔºÐ£	111.439622	40.74518	141201	471	150121
B0FFI8WQU5	Ñ§Ð£	111.439214	40.746347	141200	471	150121
B01D700DF2	Ð¡Ñ§	111.554349	40.775074	141203	471	150121
B0FFKG2I48	Ó×¶ùÔ°	111.549334	40.774706	141204	471	150121
B0FFMBCCVG	¿Æ½ÌÎÄ»¯³¡Ëù	111.555023	40.775286	140000	471	150121
B0GKCKQFOU	¿Æ½ÌÎÄ»¯³¡Ëù	111.555089	40.774989	140000	471	150121
B0FFM82FOP	ÅàÑµ»ú¹¹	111.554723	40.775022	141400	471	150121
B0FFM60G9Z	ÅàÑµ»ú¹¹	111.554884	40.775231	141400	471	150121
B0FFKS78JJ	ÅàÑµ»ú¹¹	111.554984	40.775266	141400	471	150121
B0FFJ2VR7J	ÅàÑµ»ú¹¹	111.555025	40.775288	141400	471	150121
B0FFKG2IAK	ÅàÑµ»ú¹¹	111.555027	40.775295	141400	471	150121
B0FFKDK0DB	¸ßµÈÔºÐ£	111.625735	40.853409	141201	471	150103
B0FFI8PVDT	¸ßµÈÔºÐ£	111.625337	40.854082	141201	471	150103
B0FFHOT08W	Ó×¶ùÔ°	111.621938	40.853737	141204	471	150103
B0FFI8QWYJ	Ó×¶ùÔ°	111.621461	40.854518	141204	471	150103
B0G2AXD93D	ÅàÑµ»ú¹¹	111.623295	40.851698	141400	471	150103
B0FFI8SLX3	ÅàÑµ»ú¹¹	111.623419	40.853293	141400	471	150103
B0FFKTFDBD	ÅàÑµ»ú¹¹	111.624981	40.852881	141400	471	150103
B0G3UY03SS	¿Æ½ÌÎÄ»¯³¡Ëù	111.626625	40.850169	140000	471	150103
B01D7038DQ	¸ßµÈÔºÐ£	111.779222	40.850722	141201	471	150102
B0G0YRMQ1S	¿Æ½ÌÎÄ»¯³¡Ëù	111.777004	40.852754	140000	471	150102
B0G3HM495A	Ñ§Ð£	111.779131	40.84845	141200	471	150102
B01D7020PL	Ð¡Ñ§	111.694407	40.696756	141203	471	150104
B01D70Q68L	Ð¡Ñ§	111.778572	40.785208	141203	471	150105
B0FFJF1YDC	¿Æ½ÌÎÄ»¯³¡Ëù	111.75967	40.820244	140000	471	150105
B0GK4XR63S	ÅàÑµ»ú¹¹	111.759589	40.820679	141400	471	150105
B0FFKFZGIG	¿Æ½ÌÎÄ»¯³¡Ëù	111.759323	40.820558	140000	471	150105
B0FFKH6B80	ÅàÑµ»ú¹¹	111.758893	40.818673	141400	471	150105
B0FFGPKDK6	¿Æ½ÌÎÄ»¯³¡Ëù	111.765141	40.818621	140000	471	150105
B0G0N1YYIM	ÅàÑµ»ú¹¹	111.759556	40.820522	141400	471	150105
B0FFH2ZIBC	¿Æ½ÌÎÄ»¯³¡Ëù	111.75967	40.820244	140000	471	150105
B0FFLKRUWW	ÅàÑµ»ú¹¹	111.759616	40.820707	141400	471	150105
B0G304H01L	ÅàÑµ»ú¹¹	111.75951	40.820514	141400	471	150105
B0FFL6L2N5	¿Æ½ÌÎÄ»¯³¡Ëù	111.758513	40.820397	140000	471	150105
B0GU9MSXFK	ÅàÑµ»ú¹¹	111.759717	40.81976	141400	471	150105
B0FFL8VI2B	¿Æ½ÌÎÄ»¯³¡Ëù	111.758437	40.818867	140000	471	150105
B0HAYSYL61	´«Ã½»ú¹¹	111.759626	40.819924	141100	471	150105
B0HUKK50N0	ÅàÑµ»ú¹¹	111.759662	40.819521	141400	471	150105
B0FFL18H7D	ÅàÑµ»ú¹¹	111.759697	40.819521	141400	471	150105
B01D70QN3F	¿ÆÑÐ»ú¹¹	111.760509	40.823738	141300	471	150105
B0FFGBNEVZ	¿Æ½ÌÎÄ»¯³¡Ëù	111.76629	40.81739	140000	471	150105
B0GDDXYCIA	ÅàÑµ»ú¹¹	111.759621	40.820241	141400	471	150105
B0HG67F2P2	¿Æ½ÌÎÄ»¯³¡Ëù	111.758805	40.818633	140000	471	150105
B0G3SUWW96	¿ÆÑÐ»ú¹¹	111.760002	40.818871	141300	471	150105
B0FFKH6B7O	ÅàÑµ»ú¹¹	111.758578	40.820165	141400	471	150105
B0G1VCCWNZ	ÅàÑµ»ú¹¹	111.758114	40.820534	141400	471	150105
B0FFKDQOPE	ÅàÑµ»ú¹¹	111.758525	40.820395	141400	471	150105
B0H6PNKYGS	¿Æ½ÌÎÄ»¯³¡Ëù	111.759644	40.819547	140000	471	150105
B0GKXLG44P	¿Æ½ÌÎÄ»¯³¡Ëù	111.759002	40.818699	140000	471	150105
B0FFJKWQ1O	ÅàÑµ»ú¹¹	111.757967	40.819806	141400	471	150105
B0FFMAQQ1L	ÅàÑµ»ú¹¹	111.758505	40.820803	141400	471	150105
B0G04P7LC5	ÅàÑµ»ú¹¹	111.758939	40.818643	141400	471	150105
B0FFLO3I6F	ÅàÑµ»ú¹¹	111.758885	40.820081	141400	471	150105
B0HRTU5JGH	ÅàÑµ»ú¹¹	111.757615	40.818207	141400	471	150105
B01D70QN1W	Ö°Òµ¼¼ÊõÑ§Ð£	111.521989	40.787713	141206	471	150121
B0FFKG05GD	¿ÆÑÐ»ú¹¹	111.52286	40.787337	141300	471	150121
B0FFKG05M4	¿ÆÑÐ»ú¹¹	111.522826	40.78727	141300	471	150121
B0G2VAJSVK	ÅàÑµ»ú¹¹	111.521829	40.787704	141400	471	150121
B0HGTU9WYY	¿Æ½ÌÎÄ»¯³¡Ëù	111.521896	40.787754	140000	471	150121
B0FFKE28QE	ÅàÑµ»ú¹¹	111.522441	40.78697	141400	471	150121
B0G0ANQTCC	¿Æ½ÌÎÄ»¯³¡Ëù	111.835187	40.536362	140000	471	150123
B0FFHUEYYG	¼ÝÐ£	111.863334	40.660377	141500	471	150105
B0FFM3YUIO	¿Æ½ÌÎÄ»¯³¡Ëù	111.505887	40.76999	140000	471	150121
B0FFKSLIIP	¿Æ½ÌÎÄ»¯³¡Ëù	111.505973	40.769851	140000	471	150121
B0GKVO75J3	¿Æ½ÌÎÄ»¯³¡Ëù	111.506305	40.769314	140000	471	150121
B0FFKDWPA0	ÅàÑµ»ú¹¹	111.505866	40.770027	141400	471	150121
B0FFK93D04	ÅàÑµ»ú¹¹	111.505916	40.769947	141400	471	150121
B0FFM87V9U	ÅàÑµ»ú¹¹	111.506059	40.769711	141400	471	150121
B0FFK6DP1K	ÅàÑµ»ú¹¹	111.50607	40.769694	141400	471	150121
B0FFMHH7XX	ÅàÑµ»ú¹¹	111.506097	40.769651	141400	471	150121
B0G3Y7V6B4	ÅàÑµ»ú¹¹	111.506119	40.769616	141400	471	150121
B0G3M9464O	¿Æ½ÌÎÄ»¯³¡Ëù	111.506073	40.767261	140000	471	150121
B0FFKB2NEC	ÅàÑµ»ú¹¹	111.506274	40.76936	141400	471	150121
B0GRC5DO0V	Ð¡Ñ§	111.631433	40.620934	141203	471	150121
B0HDTAKW1S	Ó×¶ùÔ°	111.621006	40.774604	141204	471	150104
B0HR3ZDDO3	¿Æ½ÌÎÄ»¯³¡Ëù	111.619952	40.773616	140000	471	150104
B0FFF401V7	Ó×¶ùÔ°	111.620815	40.774895	141204	471	150104
B0FFI3ICZZ	Ó×¶ùÔ°	111.61929	40.775729	141204	471	150104
B0G0LRHWK4	ÅàÑµ»ú¹¹	111.626089	40.769286	141400	471	150104
B01D70RAZ4	ÅàÑµ»ú¹¹	111.726231	40.271413	141400	471	150123
B01D70Q667	Ó×¶ùÔ°	111.654363	40.881361	141204	471	150102
B0FFJRW1AH	Ó×¶ùÔ°	111.65328	40.881451	141204	471	150102
B0FFM49H6I	¿Æ½ÌÎÄ»¯³¡Ëù	111.652706	40.881273	140000	471	150102
B0H14UT2ZV	ÅàÑµ»ú¹¹	111.652745	40.881339	141400	471	150102
B0FFHBXWU8	Ó×¶ùÔ°	111.656234	40.882247	141204	471	150102
B0HB459QAQ	¿Æ½ÌÎÄ»¯³¡Ëù	111.655186	40.881438	140000	471	150102
B0H6FZ238Q	¿Æ½ÌÎÄ»¯³¡Ëù	111.653153	40.879202	140000	471	150102
B0FFJA1S1S	¿Æ½ÌÎÄ»¯³¡Ëù	111.654919	40.879126	140000	471	150102
B0FFGYGOLC	Ó×¶ùÔ°	111.656726	40.880753	141204	471	150102
B0FFH60ORZ	¿Æ½ÌÎÄ»¯³¡Ëù	111.65511	40.88501	140000	471	150102
B0FFKUAHL2	¿Æ½ÌÎÄ»¯³¡Ëù	111.654906	40.885085	140000	471	150102
B0FFJ1YNSZ	ÅàÑµ»ú¹¹	111.653342	40.878495	141400	471	150102
B0G3ASDZ2A	¿Æ½ÌÎÄ»¯³¡Ëù	110.857734	40.549983	140000	471	150121
B0G349SBDP	¿Æ½ÌÎÄ»¯³¡Ëù	112.104701	40.950337	140000	471	150105
B01D70PA2D	Ð¡Ñ§	111.127005	40.715144	141203	471	150121
B0G1VK9BBI	ÅàÑµ»ú¹¹	111.128029	40.715343	141400	471	150121
B0FFGAORCS	Ó×¶ùÔ°	111.634048	40.833532	141204	471	150103
B01D70RAZR	Ó×¶ùÔ°	111.572557	40.787741	141204	471	150121
B0FFJH8BM2	Ó×¶ùÔ°	111.571535	40.790371	141204	471	150121
B0G1JA7CG6	Ó×¶ùÔ°	111.575925	40.792839	141204	471	150121
B0FFKFZ87Y	¿Æ½ÌÎÄ»¯³¡Ëù	111.571374	40.787326	140000	471	150121
B0GUA1DUYW	¿Æ½ÌÎÄ»¯³¡Ëù	111.572887	40.787298	140000	471	150121
B0FFHXRPB9	ÅàÑµ»ú¹¹	111.570147	40.795448	141400	471	150121
B0FFH1FM2U	ÅàÑµ»ú¹¹	111.567798	40.796345	141400	471	150121
B0FFJ2U9NJ	ÅàÑµ»ú¹¹	111.567657	40.786889	141400	471	150121
B01D7020S4	Ð¡Ñ§	111.206916	40.466263	141203	471	150122
B0FFGH1E9D	ÅàÑµ»ú¹¹	111.775638	40.854746	141400	471	150102
B0FFKYROCP	¿Æ½ÌÎÄ»¯³¡Ëù	111.234096	40.753076	140000	471	150121
B01D70PAJI	Ó×¶ùÔ°	111.772964	40.783384	141204	471	150105
B0G2XMKN6X	Ó×¶ùÔ°	111.768009	40.786647	141204	471	150105
B0FFJRRMO4	¿Æ½ÌÎÄ»¯³¡Ëù	111.753993	40.816548	140000	471	150105
B0G3UY1DBF	¿Æ½ÌÎÄ»¯³¡Ëù	111.753993	40.816548	140000	471	150105
B0HGJ9JNOT	¿Æ½ÌÎÄ»¯³¡Ëù	111.756643	40.807941	140000	471	150105
B0FFJ2KVMK	ÅàÑµ»ú¹¹	111.753994	40.816556	141400	471	150105
B0GRYZU113	¿Æ½ÌÎÄ»¯³¡Ëù	111.7546	40.816784	140000	471	150105
B0FFJ3YTYQ	¿Æ½ÌÎÄ»¯³¡Ëù	111.752996	40.815887	140000	471	150105
B0HUFAVM0H	ÅàÑµ»ú¹¹	111.755482	40.807449	141400	471	150105
B0GDH5ZYLA	ÅàÑµ»ú¹¹	111.755649	40.807503	141400	471	150105
B0HUNAAJKQ	ÅàÑµ»ú¹¹	111.756192	40.807721	141400	471	150105
B0HBPZB90E	ÅàÑµ»ú¹¹	111.756519	40.807845	141400	471	150105
B0GK0AAL4N	¿Æ½ÌÎÄ»¯³¡Ëù	111.684465	40.820486	140000	471	150102
B0G0XS0316	¿Æ½ÌÎÄ»¯³¡Ëù	111.684027	40.823855	140000	471	150102
B0FFKDWZ3B	¿Æ½ÌÎÄ»¯³¡Ëù	111.68409	40.823868	140000	471	150102
B0FFKH78Y6	ÅàÑµ»ú¹¹	111.684021	40.821277	141400	471	150102
B0FFH9D8VR	Ó×¶ùÔ°	111.685668	40.822339	141204	471	150102
B0FFFP5QRY	ÅàÑµ»ú¹¹	111.678669	40.822363	141400	471	150102
B0FFGYFKUD	¿Æ½ÌÎÄ»¯³¡Ëù	111.683749	40.819165	140000	471	150102
B0FFLJZS2E	¿Æ½ÌÎÄ»¯³¡Ëù	111.685069	40.818711	140000	471	150102
B01D700ECD	ÖÐÑ§	111.677412	40.819151	141202	471	150102
B01D701F8Y	Ð¡Ñ§	111.685727	40.822822	141203	471	150102
B01D7015TN	Ó×¶ùÔ°	111.683057	40.821025	141204	471	150102
B01D701SUN	»áÕ¹ÖÐÐÄ	111.681117	40.819151	140300	471	150102
B0FFH030WT	¿Æ½ÌÎÄ»¯³¡Ëù	111.68231	40.822211	140000	471	150102
B01D701SUX	Ó×¶ùÔ°	111.681578	40.820341	141204	471	150102
B0FFG2T0O0	³ö°æÉç	111.67833	40.822026	141105	471	150102
B01D703C8B	ÖÐÑ§	111.686672	40.819743	141202	471	150102
B01D70PLSZ	¿Æ½ÌÎÄ»¯³¡Ëù	111.682044	40.82182	140000	471	150102
B01D70PG6Y	ÃÀÊõ¹Ý	111.681167	40.824471	140400	471	150102
B01D70QLJJ	ÅàÑµ»ú¹¹	111.685322	40.826182	141400	471	150102
B0FFKG142X	Í¼Êé¹Ý	111.678358	40.818115	140500	471	150102
B0FFLBZZX8	¿Æ½ÌÎÄ»¯³¡Ëù	111.681625	40.822813	140000	471	150102
[truncated: 3,488 more rows]
