# Supplementary material for: Design of Urban resilience model in emergency situations
Source: PLoS One. 2026 Jun 9;21(6):e0347588. doi: 10.1371/journal.pone.0347588 (PMC13249160; doi:10.1371/journal.pone.0347588)
Supplement: S1 File — (ZIP) [file pone.0347588.s001.zip › dataset/Appendix 4/Sports and leisure data.csv]

id	type	lon_gcj02	lat_gcj02	typecode	citycode	adcode
B0HDD7C1OD	ÐÝÏÐ³¡Ëù|²ÍÒû·þÎñ	111.443066	39.644027	080500|050000	471	150124
B0FFG9D3BW	ÐÝÏÐ³¡Ëù	111.446939	39.64653	80500	471	150124
B0HDHMDQ2H	ÌåÓýÐÝÏÐ·þÎñ³¡Ëù	111.449327	39.648671	80000	471	150124
B0HDD7AZBY	ÐÝÏÐ³¡Ëù	111.449017	39.645333	80500	471	150124
B0FFJZT2WT	ÐÝÏÐ³¡Ëù	111.449524	39.647504	80500	471	150124
B0FFHE11XL	ÐÝÏÐ³¡Ëù	111.445049	39.643395	80500	471	150124
B0H1SHIW8E	²ÉÕªÔ°	111.813835	40.892286	80503	471	150102
B0FFFHW87F	²ÉÕªÔ°	111.812921	40.896533	80503	471	150102
B0FFK4GCJ1	²ÉÕªÔ°	111.813073	40.895565	80503	471	150102
B0FFIN1GIF	²ÉÕªÔ°	111.813017	40.895237	80503	471	150102
B0FFM89MTV	²ÉÕªÔ°	111.815953	40.892824	80503	471	150102
B0G06GO8EV	ÌåÓýÐÝÏÐ·þÎñ³¡Ëù	111.81296	40.895768	80000	471	150102
B0FFKZLWVK	²ÉÕªÔ°	111.815621	40.894628	80503	471	150102
B0FFIR3LUS	ÌåÓýÐÝÏÐ·þÎñ³¡Ëù	111.816325	40.889452	80000	471	150102
B0FFGZU89O	²ÉÕªÔ°	111.816216	40.890414	80503	471	150102
B0FFLIZ2RL	ÌåÓýÐÝÏÐ·þÎñ³¡Ëù	111.813288	40.895105	80000	471	150102
B0HBYAG1GS	ÓéÀÖ³¡Ëù	111.816027	40.892127	80300	471	150102
B0FFIUVGUP	ÐÝÏÐ³¡Ëù	111.796607	40.526466	80500	471	150121
B0FFM1DWB2	ÁÆÑøÔº	112.008702	40.697969	80402	471	150105
B01D701SUW	Íø°É	111.698882	40.832013	80308	471	150102
B0FFLAEBKH	¾Æ°É	111.697648	40.832034	80304	471	150102
B0G2UZ1W5J	Íø°É	111.702901	40.833379	80308	471	150102
B0FFIA4VFZ	µçÓ°Ôº	111.696884	40.827564	80601	471	150102
B0FFKJYN4F	õÌÈ­µÀ³¡¹Ý	111.70675	40.836741	80119	471	150102
B0H1XZ511A	ÌåÓýÐÝÏÐ·þÎñ³¡Ëù	111.706833	40.827619	80000	471	150105
B0FFMFDA9V	ÓÎÓ¾¹Ý	111.700215	40.835181	80110	471	150102
B0G2VMJZH4	¾Æ°É	111.697115	40.83061	80304	471	150102
B0FFIBN0A5	ÆåÅÆÊÒ	111.699913	40.833621	80306	471	150102
B0FFFEG70Y	¾Æ°É	111.70645	40.82986	80304	471	150105
B0FFL8O0L5	ÌåÓýÐÝÏÐ·þÎñ³¡Ëù	111.699388	40.82835	80000	471	150102
B0FFI0AMZ4	ÌåÓýÐÝÏÐ·þÎñ³¡Ëù	111.70593	40.829699	80000	471	150105
B0HB3RADHM	Íø°É	111.697522	40.834464	80308	471	150102
B0HBX7RJB3	ÌåÓýÐÝÏÐ·þÎñ³¡Ëù	111.700098	40.835052	80000	471	150102
B0FFGNOMZT	¾Æ°É	111.697652	40.832058	80304	471	150102
B01D701TK6	Íø°É	111.698344	40.832612	80308	471	150102
B0G0PMCRE0	½¡ÉíÖÐÐÄ	111.699434	40.827831	80111	471	150102
B0HUTCZLJ8	ÓéÀÖ³¡Ëù	111.705848	40.829593	80300	471	150105
B0FFIY9WB5	½¡ÉíÖÐÐÄ	111.706076	40.829484	80111	471	150105
B0HU7CY0LJ	ÓéÀÖ³¡Ëù	111.706305	40.82976	80300	471	150105
B0HB3M6ZTN	Æ¹ÅÒÇò¹Ý	111.700279	40.835132	80112	471	150102
B0FFI2W1XF	½¡ÉíÖÐÐÄ	111.697011	40.827049	80111	471	150102
B0FFJXQAR1	ÐÝÏÐ³¡Ëù	111.513606	40.76201	80500	471	150121
B0G2GKLD88	¾ç³¡	112.048277	40.869326	80603	471	150105
B0FFG98JGR	ÐÝÏÐ³¡Ëù	111.552718	40.864136	80500	471	150103
B0HR3RDXWC	ÌåÓýÐÝÏÐ·þÎñ³¡Ëù	111.55321	40.863864	80000	471	150103
B0FFJB7QN9	ÌåÓýÐÝÏÐ·þÎñ³¡Ëù	111.551994	40.865349	80000	471	150103
B0FFKSQ26B	ÌåÓýÐÝÏÐ·þÎñ³¡Ëù	111.031751	40.604644	80000	471	150121
B0FFL08XC5	ÐÝÏÐ³¡Ëù	111.034929	40.602985	80500	471	150121
B0FFMFBGCD	ÌåÓýÐÝÏÐ·þÎñ³¡Ëù	111.784998	40.742607	80000	471	150105
B0FFM98MGZ	Íø°É	111.464174	41.077626	80308	471	150125
B0FFKPZQQL	õÌÈ­µÀ³¡¹Ý	111.461025	41.086139	80119	471	150125
B0H1OASIMQ	½¡ÉíÖÐÐÄ	111.460307	41.084014	80111	471	150125
B0HA3U4DRZ	´¹µöÔ°	111.751356	40.549519	80502	471	150121
B0FFJ1T0JL	ÐÝÏÐ³¡Ëù	111.896884	40.722888	80500	471	150105
B0HUT5YRDG	½¡ÉíÖÐÐÄ	111.929581	40.89479	80111	471	150102
B0FFI0GTQX	ÓÎÓ¾¹Ý	111.766452	40.832747	80110	471	150105
B0FFJAZGN9	ÌåÓýÐÝÏÐ·þÎñ³¡Ëù	111.766586	40.832891	80000	471	150105
B0FFGSE767	½¡ÉíÖÐÐÄ	111.766571	40.832966	80111	471	150105
B0GR5145VK	ÔË¶¯³¡Ëù	111.763708	40.827739	80100	471	150105
B0FFJ8M7M1	KTV	111.897438	40.617277	80302	471	150123
B0FFJ7QJ0I	ÌåÓýÐÝÏÐ·þÎñ³¡Ëù	111.671806	40.735399	80000	471	150104
B0HUDZLRVR	ÐÝÏÐ³¡Ëù	111.537852	40.61989	80500	471	150121
B0G1P4IPLL	½¡ÉíÖÐÐÄ	111.739803	40.810391	80111	471	150105
B0HRMUJW04	½¡ÉíÖÐÐÄ	111.739883	40.810419	80111	471	150105
B0FFJW8W52	µçÓ°Ôº	111.739571	40.807991	80601	471	150105
B0FFM6T1CN	ÌåÓýÐÝÏÐ·þÎñ³¡Ëù	111.743012	40.808587	80000	471	150105
B0FFJZ027F	ÌåÓýÐÝÏÐ·þÎñ³¡Ëù	111.743477	40.807735	80000	471	150105
B0HUMAUW3Y	ÓÎÀÖ³¡	111.738277	40.808008	80501	471	150105
B0GUBBMQTP	½¡ÉíÖÐÐÄ	111.74266	40.80863	80111	471	150105
B0FFFXKA84	ÓéÀÖ³¡Ëù	111.742717	40.813131	80300	471	150105
B0FFL7MCIF	½¡ÉíÖÐÐÄ	111.738429	40.807823	80111	471	150105
B0FFLHAR5W	Íø°É	111.623178	40.790212	80308	471	150104
B01D70R4I2	KTV	111.624572	40.795637	80302	471	150103
B0G35RYBTR	ÔË¶¯³¡Ëù	111.623743	40.790188	80100	471	150104
B01D70R3YL	KTV	111.624255	40.795577	80302	471	150103
B0G35SW1EZ	ÔË¶¯³¡Ëù	111.623937	40.789231	80100	471	150104
B0G35SUBU8	×ãÇò³¡	111.620674	40.792195	80105	471	150104
B0HU5RQ5PF	KTV	111.624709	40.795767	80302	471	150103
B0G24OFTH4	ÌåÓýÐÝÏÐ·þÎñ³¡Ëù	111.727861	40.509505	80000	471	150121
B0FFKKUV8Z	²ÉÕªÔ°	111.240542	40.200918	80503	471	150122
B0HAFHUKYA	ÌåÓýÐÝÏÐ·þÎñ³¡Ëù	111.241908	40.19913	80000	471	150122
B01D7020JA	¶È¼Ù´å	110.95655	40.676816	80401	471	150121
B0G2XUJA2Y	ÌåÓýÐÝÏÐ·þÎñ³¡Ëù	111.780839	40.795517	80000	471	150105
B0FFKEI9PB	ÌåÓýÐÝÏÐ·þÎñ³¡Ëù	111.786488	40.795811	80000	471	150105
B01D70RBQ8	¾Æ°É	111.792881	40.498095	80304	471	150123
B01D70RAYV	KTV	111.793462	40.498044	80302	471	150123
B01D70RBQ7	KTV	111.793326	40.497964	80302	471	150123
B0FFJCVHTG	ÌåÓýÐÝÏÐ·þÎñ³¡Ëù	111.578086	40.768536	80000	471	150121
B0G3MUZ2WD	ÓéÀÖ³¡Ëù	111.577672	40.768594	80300	471	150121
B0HD07Z1KZ	ÐÝÏÐ³¡Ëù	111.81663	40.50324	80500	471	150123
B0FFJDNHIK	ÌåÓýÐÝÏÐ·þÎñ³¡Ëù	111.764871	40.758613	80000	471	150105
B0FFKQ16AV	ÌåÓýÐÝÏÐ·þÎñ³¡Ëù	111.680609	40.533437	80000	471	150121
B0FFL1R3I2	ÌåÓýÐÝÏÐ·þÎñ³¡Ëù	111.683836	40.527134	80000	471	150121
B0FFKPCSBX	¾Æ°É	111.823061	40.374713	80304	471	150123
B0FFKQNGA6	õÌÈ­µÀ³¡¹Ý	111.824157	40.376763	80119	471	150123
B0FFL0WVUN	ÌåÓýÐÝÏÐ·þÎñ³¡Ëù	111.611653	40.805869	80000	471	150103
B0HRSCQX1R	ÀºÇò³¡¹Ý	111.614423	40.805159	80104	471	150103
B0H1BA5PHT	½¡ÉíÖÐÐÄ	111.614826	40.804754	80111	471	150103
B0FFJRW5JH	ÀºÇò³¡¹Ý	111.609383	40.802115	80104	471	150103
B0FFKKCPOG	½¡ÉíÖÐÐÄ	111.611494	40.806049	80111	471	150103
B0FFMHHK3L	×ãÇò³¡	111.610967	40.805643	80105	471	150103
B0FFLHCITN	ÐÝÏÐ³¡Ëù	111.968502	40.964636	80500	471	150102
B0HRY5GL3M	ÐÝÏÐ³¡Ëù	111.968456	40.964785	80500	471	150102
B0FFFT8ZKO	ÔË¶¯³¡Ëù	111.833538	40.401017	80100	471	150123
B0FFHYF6IE	ÓéÀÖ³¡Ëù	111.622733	40.655433	80300	471	150104
B0FFHORHSL	²ÉÕªÔ°	111.854695	40.922459	80503	471	150102
B0HG0DWS6T	ÌåÓýÐÝÏÐ·þÎñ³¡Ëù	111.852804	40.92465	80000	471	150102
B0FFIS8HV0	ÌåÓýÐÝÏÐ·þÎñ³¡Ëù	111.854334	40.924375	80000	471	150102
B0HGOSVSKN	²ÉÕªÔ°	111.852569	40.925345	80503	471	150102
B0HG9LR6O2	²ÉÕªÔ°	111.852597	40.925473	80503	471	150102
B0HRS7PW06	²ÉÕªÔ°	111.856418	40.923876	80503	471	150102
B0FFFV9AWH	²ÉÕªÔ°	111.846919	40.924263	80503	471	150102
B0HRNZV20X	²ÉÕªÔ°	111.855838	40.925823	80503	471	150102
B0FFH4K4TG	¾ç³¡	111.252099	40.262678	80603	471	150122
B0G3JC77J3	KTV	111.253946	40.259638	80302	471	150122
B0FFIT512C	µçÓ°Ôº	111.607793	40.831739	80601	471	150103
B0FFF5QYFU	µçÓ°Ôº	111.611227	40.835801	80601	471	150103
B0FFIJUE68	KTV	111.607956	40.835037	80302	471	150103
B0FFIARN0E	ÔË¶¯³¡Ëù	111.608731	40.83152	80100	471	150103
B0FFI6WME8	ÌåÓýÐÝÏÐ·þÎñ³¡Ëù	111.608419	40.83182	80000	471	150103
B0FFKT7HX4	½¡ÉíÖÐÐÄ	111.608658	40.831707	80111	471	150103
B0FFIOYA0I	ÓÎÀÖ³¡	111.607843	40.831856	80501	471	150103
B0FFK9H2OY	ÓéÀÖ³¡Ëù	111.608287	40.831749	80300	471	150103
B0HB3N6NLZ	¶È¼Ù´å	111.982429	40.979383	80401	471	150102
B0FFLO2Z9S	½¡ÉíÖÐÐÄ	111.608911	40.835069	80111	471	150103
B0HUAU7O6Y	ÌåÓýÐÝÏÐ·þÎñ³¡Ëù	111.607408	40.83178	80000	471	150103
B0FFMFSQ73	¾Æ°É	111.71964	40.814662	80304	471	150105
B0GU9OTYM5	¾Æ°É	111.719584	40.81469	80304	471	150105
B0FFHK8RNS	¾Æ°É	111.719212	40.814548	80304	471	150105
B0G31ZWIZE	ÁÆÑøÔº	111.718738	40.813647	80402	471	150105
B0G3Z7SY1D	½¡ÉíÖÐÐÄ	111.717065	40.8151	80111	471	150105
B0H6ZUSYU0	ÐÝÏÐ³¡Ëù	111.718381	40.815258	80500	471	150105
B0FFH8BUKA	½¡ÉíÖÐÐÄ	111.717724	40.816428	80111	471	150105
B0FFI9FNEV	ÍøÇò³¡	111.719018	40.808056	80103	471	150105
B0GDTAYZ21	ÌåÓýÐÝÏÐ·þÎñ³¡Ëù	111.435322	40.708114	80000	471	150121
B0HROCMJX6	´¹µöÔ°	111.435241	40.70735	80502	471	150121
B0FFGRWIAR	ÐÝÏÐ³¡Ëù	111.921658	39.913415	80500	471	150124
B0FFHI48FS	×ÛºÏÌåÓý¹Ý	111.755398	40.850688	80101	471	150102
B0FFIPVGFT	KTV	111.75134	40.853806	80302	471	150102
B0FFKL5FA6	Íø°É	111.748004	40.853929	80308	471	150102
B0FFJNPZF1	ÓÎÏ·Ìü	111.752809	40.854801	80305	471	150102
B0FFHI11R8	×ãÇò³¡	111.755179	40.85027	80105	471	150102
B0FFHI48FT	×ãÇò³¡	111.756242	40.849921	80105	471	150102
B0FFJB1KGE	ÌåÓýÐÝÏÐ·þÎñ³¡Ëù	111.211241	40.233792	80000	471	150122
B01D70QGEV	KTV	111.654584	40.831565	80302	471	150102
B0GU4OW4JW	KTV	111.654582	40.831571	80302	471	150102
B0FFHTQMCJ	ÌåÓýÐÝÏÐ·þÎñ³¡Ëù	111.655091	40.832904	80000	471	150102
B0FFILLNZK	ÔË¶¯³¡Ëù	111.655029	40.832782	80100	471	150102
B0GR0AVG1B	¾Æ°É	111.645978	40.815028	80304	471	150103
B0HUOSG5WE	Ì¨ÇòÌü	111.639317	40.810569	80113	471	150103
B0H1DUOXRL	Ì¨ÇòÌü	111.637867	40.814121	80113	471	150103
B0HAFMSLXY	Ì¨ÇòÌü	111.640414	40.815724	80113	471	150103
B0GR47IKU2	×ÛºÏÌåÓý¹Ý	111.639353	40.810527	80101	471	150103
B0GU5AVYWY	¾Æ°É	111.639744	40.810884	80304	471	150103
B0GU3LK84S	½¡ÉíÖÐÐÄ	111.63932	40.810557	80111	471	150103
B0FFKRAUBL	Íø°É	111.237124	40.270875	80308	471	150122
B0FFM3ZWM0	õÌÈ­µÀ³¡¹Ý	111.237887	40.274698	80119	471	150122
B0FFKPGYTG	ÓéÀÖ³¡Ëù	111.820953	40.870544	80300	471	150105
B0FFGYGLQG	ÔË¶¯³¡Ëù	111.710176	40.826639	80100	471	150105
B01D70PCUE	õÌÈ­µÀ³¡¹Ý	111.715048	40.824078	80119	471	150105
B0G3BDPNBZ	KTV	111.712416	40.822205	80302	471	150105
B0G3XCFBGR	KTV	111.712474	40.822052	80302	471	150105
B0HBX5Q9J2	¾Æ°É	111.713168	40.820176	80304	471	150105
B0HD9408F2	¾Æ°É	111.713539	40.819246	80304	471	150105
B0H197MY6E	¾Æ°É	111.709522	40.819455	80304	471	150105
B0FFG08W5M	¾Æ°É	111.710269	40.825103	80304	471	150105
B0FFHMTTMY	Ì¨ÇòÌü	111.713646	40.820808	80113	471	150105
B0FFFOUQ78	¾Æ°É	111.710031	40.826702	80304	471	150105
B01D70R3QV	KTV	111.708756	40.822574	80302	471	150105
B0FFIQ53NG	¾Æ°É	111.71351	40.817507	80304	471	150105
B0G2510OWO	Íø°É	111.706877	40.822176	80308	471	150105
B0FFKJPB4O	¾Æ°É|¹ºÎï·þÎñ	111.713475	40.819223	080304|060000	471	150105
B0FFMD0AC3	Íø°É	111.716122	40.824388	80308	471	150105
B0G32MFMA0	¾Æ°É	111.710014	40.826732	80304	471	150105
B0HBOUMJKD	ÌåÓýÐÝÏÐ·þÎñ³¡Ëù	111.707764	40.822356	80000	471	150105
B0H129CGZI	Ì¨ÇòÌü	111.70845	40.821999	80113	471	150105
B0HD7CR16Y	ÌåÓýÐÝÏÐ·þÎñ³¡Ëù	111.714958	40.824638	80000	471	150105
B0FFK79O7K	ÌåÓýÐÝÏÐ·þÎñ³¡Ëù	111.710096	40.825645	80000	471	150105
B0FFJYA5IU	ÓÎÀÖ³¡	111.710175	40.82569	80501	471	150105
B0GUMR75SM	ÔË¶¯³¡Ëù	111.709892	40.826185	80100	471	150105
B0G0478UBU	ÌåÓýÐÝÏÐ·þÎñ³¡Ëù	111.706951	39.91409	80000	471	150124
B0FFJKNQRE	ÌåÓýÐÝÏÐ·þÎñ³¡Ëù	111.707565	39.915221	80000	471	150124
B0FFGPEWW7	²ÉÕªÔ°	111.17235	41.1104	80503	471	150125
B0FFGBHRJB	Ë®ÉÏ»î¶¯ÖÐÐÄ	111.770482	40.507706	80505	471	150121
B0GRMAXJ0O	×ÛºÏÌåÓý¹Ý	111.711846	40.799223	80101	471	150105
B0FFI9FS27	Íø°É	111.711073	40.802358	80308	471	150105
B0G117EEO9	ÔË¶¯³¡Ëù	111.71028	40.801822	80100	471	150105
B0HBNPVTH5	Íø°É	111.708698	40.800692	80308	471	150105
B0FFF30HZY	ÆåÅÆÊÒ	111.71114	40.804111	80306	471	150105
B0FFJYAG6R	ÌåÓýÐÝÏÐ·þÎñ³¡Ëù	111.711817	40.798939	80000	471	150105
B0G2C58C3U	×ÛºÏÌåÓý¹Ý	111.712939	40.803485	80101	471	150105
B0FFF2N560	õÌÈ­µÀ³¡¹Ý	111.71031	40.801795	80119	471	150105
B0FFF2P6PE	½¡ÉíÖÐÐÄ	111.707709	40.800211	80111	471	150105
B01D702OZU	KTV	111.652576	40.803357	80302	471	150104
B01D701TA0	Íø°É	111.654092	40.803967	80308	471	150104
B0G3MUZN3Y	KTV	111.652546	40.803536	80302	471	150104
B0HR2ZTS1L	¾Æ°É	111.648365	40.802619	80304	471	150104
B0GU9MTK0M	ÓéÀÖ³¡Ëù	111.652476	40.80037	80300	471	150104
B0FFJWZIYY	ÌåÓýÐÝÏÐ·þÎñ³¡Ëù	111.655604	40.804159	80000	471	150104
B0FFKP0VUI	ÌåÓýÐÝÏÐ·þÎñ³¡Ëù	111.763832	40.865499	80000	471	150102
B0GUVAVQVQ	ÓéÀÖ³¡Ëù	111.65554	40.804152	80300	471	150104
B0FFH17GOD	¾Æ°É	111.652468	40.803669	80304	471	150104
B0HDMZTB44	ÐÝÏÐ³¡Ëù	111.652212	40.79783	80500	471	150104
B0FFJL41JA	ÌåÓýÐÝÏÐ·þÎñ³¡Ëù	111.647152	40.805542	80000	471	150103
B0FFIIODP2	¾Æ°É	111.653436	40.797733	80304	471	150104
B0GU1O1IJN	Ë®ÉÏ»î¶¯ÖÐÐÄ	111.654835	40.802785	80505	471	150104
B0H1K530RB	ÓéÀÖ³¡Ëù	111.653553	40.79809	80300	471	150104
B01D703CC0	ÁÆÑøÔº	111.938958	40.889478	80402	471	150105
B0H1O5ST1R	ÔË¶¯³¡Ëù	111.902508	40.942502	80100	471	150102
B0FFI9Q2TL	ÌåÓýÐÝÏÐ·þÎñ³¡Ëù	111.901372	40.937831	80000	471	150102
B0GKJSY34Y	½¡ÉíÖÐÐÄ	111.721536	40.852601	80111	471	150102
B0GR06VZ09	ÐÝÏÐ³¡Ëù	111.309672	41.183866	80500	471	150125
B0G3YDV4YA	½¡ÉíÖÐÐÄ	111.619531	40.841161	80111	471	150103
B0FFKRJ2MU	ÌåÓýÐÝÏÐ·þÎñ³¡Ëù	111.621456	40.838458	80000	471	150103
B0G3UX6FY3	½¡ÉíÖÐÐÄ	111.620916	40.837544	80111	471	150103
B0HB3H8KAR	¾ç³¡	111.781178	40.051544	80603	471	150124
B0HD1O49KI	Íø°É	111.390328	40.076367	80308	471	150124
B0FFF4TVVT	ÐÝÏÐ³¡Ëù	111.605285	40.771347	80500	471	150104
B0FFK7VC92	ÌåÓýÐÝÏÐ·þÎñ³¡Ëù	110.932715	40.609436	80000	471	150121
B0FFK9NB18	½¡ÉíÖÐÐÄ	111.661888	40.857135	80111	471	150102
B0FFKRYEPE	ÐÝÏÐ³¡Ëù	111.658787	40.865443	80500	471	150102
B0GU3LLV3Q	ÌåÓýÐÝÏÐ·þÎñ³¡Ëù	111.798494	40.731373	80000	471	150105
B0FFI3GY8K	´¹µöÔ°	111.798917	40.731327	80502	471	150105
B0FFKVYJCK	¾Æ°É	111.696799	40.83131	80304	471	150102
B0FFK211IP	¾Æ°É	111.691927	40.828404	80304	471	150102
B0FFMFPPXV	¾Æ°É	111.690824	40.828167	80304	471	150102
B0G1BS8A54	Íø°É	111.688009	40.832719	80308	471	150102
B0FFLQGEGG	ÀºÇò³¡¹Ý	111.693311	40.836262	80104	471	150102
B0FFM3CK0O	ÌåÓýÐÝÏÐ·þÎñ³¡Ëù	111.687772	40.830292	80000	471	150102
B0FFHM8F06	½¡ÉíÖÐÐÄ	111.687428	40.829397	80111	471	150102
B0FFGZPG8S	½¡ÉíÖÐÐÄ	111.687104	40.827926	80111	471	150102
B0G1FCPBOD	ÔË¶¯³¡Ëù	111.693113	40.836357	80100	471	150102
B0FFLN4C6I	Æ¹ÅÒÇò¹Ý	111.693264	40.836572	80112	471	150102
B0FFJF75HD	Æ¹ÅÒÇò¹Ý	111.695448	40.82711	80112	471	150102
B0FFKEARK8	ÌåÓýÐÝÏÐ·þÎñ³¡Ëù	111.695711	40.827451	80000	471	150102
B0HDCHJNW1	ÓéÀÖ³¡Ëù	111.695811	40.82749	80300	471	150102
B0FFHICY35	Íø°É	111.780988	40.489774	80308	471	150123
B0FFIZYIKO	Ì¨ÇòÌü	111.780555	40.490119	80113	471	150123
B0G2XCLVHS	Ì¨ÇòÌü	111.779655	40.490592	80113	471	150123
B0FFG9HBAV	Íø°É	111.779161	40.489518	80308	471	150123
B0FFGL0UMD	µçÓ°Ôº	111.780584	40.490289	80601	471	150123
B0FFI5KOKL	ÌåÓýÐÝÏÐ·þÎñ³¡Ëù	111.786813	40.49047	80000	471	150123
B0FFI9QYZT	½¡ÉíÖÐÐÄ|¿Æ½ÌÎÄ»¯·þÎñ	111.779295	40.49169	080111|141400	471	150123
B0HDS56X9E	ÌåÓýÐÝÏÐ·þÎñ³¡Ëù	111.457072	39.661878	80000	471	150124
B0G1Z44IJH	Ì¨ÇòÌü	111.54419	40.710722	80113	471	150104
B0FFITHKR7	¾Æ°É	111.29198	40.732743	80304	471	150121
B0G0RPBUV3	Íø°É	111.290743	40.732456	80308	471	150121
B0HDJBT14F	Ì¨ÇòÌü	111.836927	40.375298	80113	471	150123
B0FFGTB9BW	KTV	111.837106	40.375205	80302	471	150123
B0FFH8XSGZ	ÌåÓýÐÝÏÐ·þÎñ³¡Ëù	111.837175	40.375169	80000	471	150123
B0FFIMN426	²ÉÕªÔ°	111.868018	40.885804	80503	471	150105
B0FFG2BBJ3	¶È¼Ù´å	111.329918	40.738696	80401	471	150121
B0FFIRYGKH	²ÉÕªÔ°	111.331583	40.738501	80503	471	150121
B0FFGAQCRP	²ÉÕªÔ°	111.331226	40.73842	80503	471	150121
B01D70OWSG	ÁÆÑøÔº	111.685473	40.742332	80402	471	150104
B0G25LY314	ÓÎÀÖ³¡	111.684527	40.746171	80501	471	150104
B0HDD58C9T	ÔË¶¯³¡Ëù	111.681364	40.746692	80100	471	150104
B0FFKZT95J	ÌåÓýÐÝÏÐ·þÎñ³¡Ëù	111.67723	40.740392	80000	471	150104
B0HR2STS84	ÌåÓýÐÝÏÐ·þÎñ³¡Ëù	111.601165	40.633062	80000	471	150121
B0HR2STZ4D	Â¶ÓªµØ	111.601165	40.633062	80504	471	150121
B0FFI8QWEJ	KTV	111.630108	40.846627	80302	471	150103
B0FFK0CQI8	ÓÎÀÖ³¡	111.627831	40.836977	80501	471	150103
B0FFGXT2RG	ÐÝÏÐ³¡Ëù	111.763321	40.661022	80500	471	150105
B0FFGXL8A1	ÐÝÏÐ³¡Ëù	111.763437	40.661083	80500	471	150105
B0GRTSEJ58	´¹µöÔ°	111.759344	40.658156	80502	471	150105
B0HU6U33ZU	ÐÝÏÐ³¡Ëù	111.573981	40.732386	80500	471	150104
B0FFKNY254	Íø°É	111.674145	39.908555	80308	471	150124
B0FFHE2DLV	½¡ÉíÖÐÐÄ	111.703028	40.84257	80111	471	150102
B0HDH9FM0Q	¾Æ°É	111.704922	40.842019	80304	471	150102
B0FFHN10RU	ÌåÓýÐÝÏÐ·þÎñ³¡Ëù	111.699865	40.841975	80000	471	150102
B0FFKWBU6J	ÌåÓýÐÝÏÐ·þÎñ³¡Ëù	111.700547	40.839694	80000	471	150102
B0FFHNYC7Q	Ì¨ÇòÌü	111.700037	40.84219	80113	471	150102
B0FFHN4NYN	ÐÝÏÐ³¡Ëù	111.700698	40.843552	80500	471	150102
B0HRTC7I6K	ÓÎÓ¾¹Ý	111.702658	40.837462	80110	471	150102
B0FFMH2UHQ	½¡ÉíÖÐÐÄ	111.702946	40.838801	80111	471	150102
B0H155VALI	ÔË¶¯³¡Ëù	111.702324	40.837382	80100	471	150102
B0G0KCSPE1	ÌåÓýÐÝÏÐ·þÎñ³¡Ëù	111.704563	40.84435	80000	471	150102
B0GRD7J8H3	ÔË¶¯³¡Ëù	111.697472	40.836914	80100	471	150102
B0HDD7BEQY	Æ¹ÅÒÇò¹Ý	111.702623	40.837535	80112	471	150102
B0FFK22CZI	µçÓ°Ôº	111.256833	40.275383	80601	471	150122
B0FFKYW4B5	ÓÎÀÖ³¡	111.255775	40.275263	80501	471	150122
B0FFKZ81RJ	ÓÎÏ·Ìü	111.25582	40.275284	80305	471	150122
B0GU75EOSX	¾Æ°É	111.603072	40.839961	80304	471	150103
B01D7020YP	¾ç³¡	111.426732	40.222639	80603	471	150122
B0FFI98BK5	ÐÝÏÐ³¡Ëù	111.758755	40.530471	80500	471	150121
B0HUUAPI3M	¾Æ°É	111.671115	40.812475	80304	471	150103
B0HU4ZLVKJ	¾Æ°É	111.670991	40.812479	80304	471	150103
B0HBG5DLLP	µçÓ°Ôº	111.669301	40.815216	80601	471	150103
B0HUAH4S57	×ÛºÏÌåÓý¹Ý	111.669849	40.809521	80101	471	150103
B0HUOZGC80	¾Æ°É	111.669016	40.813878	80304	471	150103
B0HD3AONVX	¾Æ°É	111.668795	40.813684	80304	471	150103
B0G39NMAN2	Íø°É	111.674084	40.810106	80308	471	150105
B0G2Z7H9RG	¾Æ°É	111.670462	40.814956	80304	471	150103
B0HDX58Q5T	¾Æ°É	111.66849	40.813739	80304	471	150103
B0FFG6WUN6	ÓÎÓ¾¹Ý	111.669277	40.813118	80110	471	150103
B01D70OZR2	µçÓ°Ôº	111.670705	40.814395	80601	471	150103
B0FFGG0VB6	KTV	111.67125	40.81342	80302	471	150103
B01D702DMK	µçÓ°Ôº	111.668622	40.816355	80601	471	150103
B01D702DKU	×ÛºÏÌåÓý¹Ý	111.670685	40.809789	80101	471	150103
B01D702EIN	×ÛºÏÌåÓý¹Ý	111.669683	40.811005	80101	471	150103
B0FFHCU8WQ	µçÓ°Ôº	111.670514	40.81495	80601	471	150103
B0FFG62A5W	Íø°É	111.669479	40.815475	80308	471	150103
B0FFGZPG6T	µçÓ°Ôº	111.670334	40.814986	80601	471	150103
B0FFJK18M8	µçÓ°Ôº	111.669843	40.812613	80601	471	150103
B01D70R92W	¾Æ°É	111.671507	40.809038	80304	471	150103
B0FFLB4B3S	¾Æ°É	111.672512	40.810216	80304	471	150103
B0HDHUDMQ4	¾Æ°É	111.668656	40.81376	80304	471	150103
B0FFLN3S2Y	¾Æ°É	111.669138	40.813679	80304	471	150103
B0HG2L1OSZ	ÌåÓýÐÝÏÐ·þÎñ³¡Ëù	111.671417	40.81305	80000	471	150103
B01D70PAT9	¾Æ°É	111.669742	40.814426	80304	471	150103
B0FFFQ794E	µçÓ°Ôº	111.671191	40.816345	80601	471	150102
B0FFK6EN5S	¾Æ°É	111.66845	40.814086	80304	471	150103
B0G2R9J0CG	×ÛºÏÌåÓý¹Ý	111.669679	40.810836	80101	471	150103
B01D702ZXP	¾ç³¡	111.670581	40.808218	80603	471	150103
B0G1OAF41D	¾Æ°É	111.67202	40.812095	80304	471	150103
B0FFLM84F9	ÓéÀÖ³¡Ëù	111.672433	40.810146	80300	471	150103
B0FFGEMST2	µçÓ°Ôº	111.669915	40.815161	80601	471	150103
B0FFKSQCHW	µçÓ°Ôº	111.670276	40.815039	80601	471	150103
B0FFKTCOTM	¾Æ°É	111.670462	40.814984	80304	471	150103
B0FFK6COFB	¾Æ°É	111.669552	40.815149	80304	471	150103
B0FFK1TQY8	¾Æ°É	111.6697	40.814877	80304	471	150103
B0FFIS5AY6	Íø°É	111.670655	40.813293	80308	471	150103
B0FFFSRYXH	µçÓ°Ôº	111.67049	40.81497	80601	471	150103
B0FFLO21NV	¾Æ°É	111.670554	40.814141	80304	471	150103
B0FFKYDGX2	¾Æ°É	111.670269	40.814092	80304	471	150103
B0FFGYF253	Íø°É	111.66954	40.813786	80308	471	150103
B0G2MKUQW0	¾Æ°É	111.670679	40.814265	80304	471	150103
B0FFLCUDD0	ÓéÀÖ³¡Ëù	111.669638	40.812993	80300	471	150103
B0HRSZQ7LT	¾Æ°É	111.669709	40.813856	80304	471	150103
B0FFG9D5HM	µçÓ°Ôº	111.669061	40.814649	80601	471	150103
B0FFKJRVIZ	ÌåÓýÐÝÏÐ·þÎñ³¡Ëù	111.67021	40.814329	80000	471	150103
B0GKUXNJU8	¾Æ°É	111.66878	40.813823	80304	471	150103
B0FFH3010Y	Ì¨ÇòÌü	111.671264	40.813383	80113	471	150103
B0GK0UBDC4	½¡ÉíÖÐÐÄ	111.669181	40.813171	80111	471	150103
B0FFG0C9M3	ÌåÓýÐÝÏÐ·þÎñ³¡Ëù	111.668757	40.814612	80000	471	150103
B0FFHJAFD5	ÓéÀÖ³¡Ëù	111.669552	40.815299	80300	471	150103
B0HR4AY5NQ	¾Æ°É	111.669313	40.813599	80304	471	150103
B0H1LAHT09	¾Æ°É	111.670964	40.814402	80304	471	150103
B01D70R4HP	Ì¨ÇòÌü	111.672345	40.811645	80113	471	150103
B0FFL4GMZG	ÓéÀÖ³¡Ëù	111.670269	40.814092	80300	471	150103
B0HRDAUMNI	¾Æ°É	111.668861	40.813635	80304	471	150103
B0FFJGVRDH	ÌåÓýÐÝÏÐ·þÎñ³¡Ëù	111.671137	40.813943	80000	471	150103
B0FFF06JSI	ÓÎÓ¾¹Ý	111.67235	40.80981	80110	471	150103
B0FFIBK9QT	¾Æ°É	111.66933	40.815051	80304	471	150103
B0G2Z7GSRV	¾Æ°É	111.66983	40.814407	80304	471	150103
B0FFIC29KA	µçÓ°Ôº	111.67052	40.815004	80601	471	150103
B0HRTZ52VW	¾Æ°É	111.669022	40.814367	80304	471	150103
B0HUCSUHPL	¾Æ°É	111.6685	40.814041	80304	471	150103
B0G1PNGA5A	¾Æ°É	111.668405	40.814187	80304	471	150103
B0HD9HZRQQ	ÀºÇò³¡¹Ý	111.670414	40.808332	80104	471	150103
B0GKUXO5X9	ÓéÀÖ³¡Ëù	111.669817	40.81471	80300	471	150103
B0HU55MMJM	ÓéÀÖ³¡Ëù	111.668199	40.813672	80300	471	150103
B0FFF5PE8S	½¡ÉíÖÐÐÄ	111.674067	40.807801	80111	471	150103
B0G1LD6XTA	ÓéÀÖ³¡Ëù	111.669823	40.815367	80300	471	150103
B0HD3ZOVQE	ÌåÓýÐÝÏÐ·þÎñ³¡Ëù	111.670809	40.814884	80000	471	150103
B0HASA89QV	ÓéÀÖ³¡Ëù	111.670259	40.815067	80300	471	150103
B0FFLBRPM8	ÓéÀÖ³¡Ëù	111.67052	40.814999	80300	471	150103
B0HUMUUXZ2	ÓéÀÖ³¡Ëù	111.670152	40.815165	80300	471	150103
B0FFFSM82I	ÓéÀÖ³¡Ëù	111.670289	40.815223	80300	471	150103
B0FFKL61P8	ÌåÓýÐÝÏÐ·þÎñ³¡Ëù|¿Æ½ÌÎÄ»¯·þÎñ	111.669839	40.815079	080000|140000	471	150103
B0FFMAR3NY	ÓÎÏ·Ìü	111.668297	40.81426	80305	471	150103
B0HDOU6ZQ6	ÓéÀÖ³¡Ëù	111.669351	40.815215	80300	471	150103
B0HGV7R296	ÓéÀÖ³¡Ëù	111.670157	40.815519	80300	471	150103
B0FFK9C9T7	ÓéÀÖ³¡Ëù	111.670444	40.815376	80300	471	150103
B0FFK63GL5	ÓÎÏ·Ìü	111.669742	40.814486	80305	471	150103
B0FFKHMN19	ÓéÀÖ³¡Ëù	111.669973	40.814743	80300	471	150103
B0G2MKTOJM	ÓéÀÖ³¡Ëù	111.670012	40.814814	80300	471	150103
B0G23MBLK2	ÓéÀÖ³¡Ëù	111.670255	40.815074	80300	471	150103
B0GKH732VN	ÓéÀÖ³¡Ëù	111.669315	40.815219	80300	471	150103
B01D702D1E	ÔË¶¯³¡Ëù	111.669729	40.810278	80100	471	150103
B0GUJAQ1SL	ÐÝÏÐ³¡Ëù	111.670108	40.81546	80500	471	150103
B0G39NJWVF	Æ¹ÅÒÇò¹Ý	111.670476	40.808484	80112	471	150103
B01D7038DT	ÓéÀÖ³¡Ëù	111.885286	40.878769	80300	471	150105
B01D7038SE	ÁÆÑøÔº	111.464086	40.757842	80402	471	150121
B0FFI99C2D	KTV	111.655986	40.808355	80302	471	150104
B01D702QIK	KTV|ÌåÓýÐÝÏÐ·þÎñ	111.650048	40.814119	080302|080304	471	150103
B0FFIZUGV1	ÐÝÏÐ³¡Ëù	111.651282	40.813388	80500	471	150103
B0GD3Y32IY	¾Æ°É	111.649805	40.811465	80304	471	150103
B0FFIDGN1H	ÌåÓýÐÝÏÐ·þÎñ³¡Ëù	111.65108	40.813351	80000	471	150103
B01D70PDM9	ÁÆÑøÔº	111.654086	40.812238	80402	471	150103
B0G2T76AF7	¾Æ°É	111.649292	40.812295	80304	471	150103
B0FFFTNR7I	ÐÝÏÐ³¡Ëù|ÌåÓýÐÝÏÐ·þÎñ	111.647798	40.814239	080500|080300	471	150103
B0FFF43OQS	¾Æ°É	111.647596	40.81462	80304	471	150103
B0GUNOKLJR	¾Æ°É	111.648894	40.812676	80304	471	150103
B0HDLAWGLA	¾Æ°É	111.649691	40.814244	80304	471	150103
B0FFH0NZXQ	KTV	111.649795	40.816582	80302	471	150103
B0HD9X10DF	ÌåÓýÐÝÏÐ·þÎñ³¡Ëù	111.653361	40.809799	80000	471	150103
B0FFLGXVWQ	Ì¨ÇòÌü|ÌåÓýÐÝÏÐ·þÎñ	111.654543	40.810781	080113|080308	471	150104
B0FFJ0VMAE	Íø°É	111.649688	40.814471	80308	471	150103
B0G399TDEJ	ÔË¶¯³¡Ëù	111.651629	40.814074	80100	471	150103
B0G3ZBMW1O	¾Æ°É	111.647588	40.814714	80304	471	150103
B0GR95RDOP	ÌåÓýÐÝÏÐ·þÎñ³¡Ëù	111.655938	40.812191	80000	471	150103
B0FFK15OM3	ÌåÓýÐÝÏÐ·þÎñ³¡Ëù	111.648153	40.813643	80000	471	150103
B0H115P5P6	Ì¨ÇòÌü	111.655816	40.811538	80113	471	150103
B0G0PCF22V	ÓÎÀÖ³¡	111.64985	40.816338	80501	471	150103
B0HRUOJS7F	ÔË¶¯³¡Ëù	111.655933	40.8122	80100	471	150103
B0H1OMQUXA	Íø°É	111.647385	40.81507	80308	471	150103
B0GKKKVZEZ	×ãÇò³¡	111.648244	40.813047	80105	471	150103
B0HR6C8O8K	ÁÆÑøÔº	111.654114	40.807233	80402	471	150104
B0FFG08WS1	õÌÈ­µÀ³¡¹Ý	111.651682	40.812986	80119	471	150103
B0HRRSTSKO	Ë®ÉÏ»î¶¯ÖÐÐÄ	111.807883	40.774736	80505	471	150105
B0FFJ68SQG	ÓéÀÖ³¡Ëù	111.724419	40.753957	80300	471	150105
B0FFIQRUV1	ÌåÓýÐÝÏÐ·þÎñ³¡Ëù	111.889188	40.671396	80000	471	150105
B0H1SHK6H5	ÐÝÏÐ³¡Ëù	111.689056	40.530267	80500	471	150121
B0GU4RW705	½¡ÉíÖÐÐÄ	111.738929	40.792757	80111	471	150105
B0FFLFOWPV	½¡ÉíÖÐÐÄ	111.739941	40.795851	80111	471	150105
B0GRBYG4DF	ÌåÓýÐÝÏÐ·þÎñ³¡Ëù	111.740325	40.795978	80000	471	150105
B0FFK8GHDO	ÔË¶¯³¡Ëù	111.738377	40.787219	80100	471	150105
B0FFKOQWM1	×ãÇò³¡	111.738722	40.787284	80105	471	150105
B0FFKVJGFD	ÌåÓýÐÝÏÐ·þÎñ³¡Ëù	111.67418	40.531618	80000	471	150121
B01D70RALP	ÐÝÏÐ³¡Ëù	111.482878	40.745383	80500	471	150121
B0G0USNQ1J	Íø°É	111.75781	40.84727	80308	471	150102
B0G0OMTQVP	½¡ÉíÖÐÐÄ	111.757943	40.847377	80111	471	150102
B0FFKVC8CC	¾ç³¡	111.781607	40.727771	80603	471	150105
B0FFHS5B4C	ÁÆÑøÔº	111.154646	40.732746	80402	471	150121
B0FFM51ILN	ÐÝÏÐ³¡Ëù	111.153538	40.730851	80500	471	150121
B0H1HUUGBA	¾Æ°É	111.150884	40.72875	80304	471	150121
B0G26PK8CJ	KTV	111.151083	40.72779	80302	471	150121
B0FFKB0TRA	¾Æ°É	111.150426	40.727916	80304	471	150121
B0G3KGOA7O	ÌåÓýÐÝÏÐ·þÎñ³¡Ëù	111.150884	40.728748	80000	471	150121
B0FFIVHLFC	ÌåÓýÐÝÏÐ·þÎñ³¡Ëù	111.15035	40.728694	80000	471	150121
B0GUUNZ1XL	²ÉÕªÔ°	111.81427	40.71891	80503	471	150105
B0G17ZUM5R	²ÉÕªÔ°	111.816135	40.719073	80503	471	150105
B0G26GJ7GV	ÌåÓýÐÝÏÐ·þÎñ³¡Ëù	111.807287	40.71728	80000	471	150105
B0FFKFP8XO	ÌåÓýÐÝÏÐ·þÎñ³¡Ëù	111.828996	40.692908	80000	471	150105
B0FFFPIKU1	KTV	111.137284	40.713957	80302	471	150121
B0FFM7K1AD	½¡ÉíÖÐÐÄ	111.139191	40.709572	80111	471	150121
B01D70QHE8	ÁÆÑøÔº	111.257093	40.564585	80402	471	150121
B0G2UD2CB5	¾Æ°É	111.676662	40.773622	80304	471	150104
B0FFL4LLK8	¾Æ°É	111.676391	40.774313	80304	471	150104
B0FFLKRTL6	¾Æ°É	111.676445	40.774211	80304	471	150104
B0HU3UZOP1	Ì¨ÇòÌü	111.675803	40.776079	80113	471	150104
B01D702SB9	µçÓ°Ôº	111.650449	40.817131	80601	471	150103
B0FFJO1XP5	µçÓ°Ôº	111.793897	40.496709	80601	471	150123
B0GR4YJ3KH	¾Æ°É	111.795841	40.493652	80304	471	150123
B0FFIUM4CR	ÌåÓýÐÝÏÐ·þÎñ³¡Ëù	111.79039	40.491497	80000	471	150123
B0FFLCM7XC	Íø°É	111.796677	40.491709	80308	471	150123
B0G23M9WWI	Íø°É	111.796806	40.492046	80308	471	150123
B0FFI5KCDB	ÌåÓýÐÝÏÐ·þÎñ³¡Ëù	111.788832	40.490934	80000	471	150123
B0HUHALTMS	ÓéÀÖ³¡Ëù	111.796482	40.489159	80300	471	150123
B0FFIBC87G	Íø°É	111.796636	40.492808	80308	471	150123
B01D70OZOO	Íø°É	111.796554	40.491545	80308	471	150123
B0FFJ03M1M	ÓéÀÖ³¡Ëù	111.796808	40.492529	80300	471	150123
B0FFH9SZ7F	½¡ÉíÖÐÐÄ	111.655395	40.824718	80111	471	150103
B0FFK84SHE	ÓÎÓ¾¹Ý	111.65531	40.824729	80110	471	150103
B01D702S2U	ÁÆÑøÔº	111.647619	40.821764	80402	471	150103
B0FFMEFS39	ÁÆÑøÔº	111.647496	40.822194	80402	471	150103
B01D701IP9	²ÉÕªÔ°	111.647033	40.819417	80503	471	150103
B01D701TXV	Íø°É	111.650811	40.824956	80308	471	150103
B0FFLEDNH7	ÓÎÀÖ³¡	111.650016	40.816876	80501	471	150103
B0FFMF4AQ5	ÓéÀÖ³¡Ëù	111.650472	40.825412	80300	471	150103
B0HR0SUPL2	Ì¨ÇòÌü	111.647554	40.824314	80113	471	150103
B0G0F59IX5	õÌÈ­µÀ³¡¹Ý	111.655552	40.823384	80119	471	150103
B0GD1SLMTD	²ÉÕªÔ°	111.681704	40.704664	80503	471	150104
B0H12Z7W0L	ÐÝÏÐ³¡Ëù	111.638321	40.393632	80500	471	150123
B0FFKLRTIP	×ãÇò³¡	111.606333	40.791001	80105	471	150104
B0FFKLRT3B	×ãÇò³¡	111.59699	40.790285	80105	471	150104
B0FFIIXBZL	ÌåÓýÐÝÏÐ·þÎñ³¡Ëù	111.722965	40.552968	80000	471	150121
B0G1M5WO30	ÐÝÏÐ³¡Ëù	111.886335	40.717846	80500	471	150105
B0G3SXZF01	ÓéÀÖ³¡Ëù	111.55761	40.806651	80300	471	150103
B0FFG1HI7Q	ÐÝÏÐ³¡Ëù	110.957685	40.676306	80500	471	150121
B0HD0713K4	ÐÝÏÐ³¡Ëù	110.957342	40.676699	80500	471	150121
B0FFI815L5	ÌåÓýÐÝÏÐ·þÎñ³¡Ëù	110.957713	40.67624	80000	471	150121
B0G399SZXR	ÔË¶¯³¡Ëù	111.77826	40.804258	80100	471	150105
B01D70RA7S	ÐÝÏÐ³¡Ëù|²ÍÒû·þÎñ	111.580109	40.896551	080500|050100	471	150103
B0FFIT8XPF	µçÓ°Ôº	111.681323	40.857594	80601	471	150102
B0GUXM83LI	ÌåÓýÐÝÏÐ·þÎñ³¡Ëù	111.681477	40.862472	80000	471	150102
B0FFL2UXU3	ÔË¶¯³¡Ëù	111.681635	40.862798	80100	471	150102
B0FFGFC79P	µçÓ°Ôº	111.67758	40.856837	80601	471	150102
B0HG0BVC30	Íø°É	111.685392	40.859149	80308	471	150102
B0FFIGQFS5	KTV	111.683761	40.857939	80302	471	150102
B0FFJHY0S0	KTV	111.681393	40.857598	80302	471	150102
B0FFK4PRHD	¾Æ°É	111.680302	40.857472	80304	471	150102
B0FFKU3XL4	¾Æ°É	111.681739	40.85698	80304	471	150102
B0G16MYH9J	ÓÎÓ¾¹Ý	111.686404	40.859977	80110	471	150102
B0GKSDK36L	Ì¨ÇòÌü	111.684983	40.859083	80113	471	150102
B0HUND9IJ2	×ÛºÏÌåÓý¹Ý	111.681658	40.857377	80101	471	150102
B0FFHCF7NF	½¡ÉíÖÐÐÄ	111.685537	40.857782	80111	471	150102
B0FFJY114Y	ÌåÓýÐÝÏÐ·þÎñ³¡Ëù	111.680784	40.85753	80000	471	150102
B0G0VMKT13	½¡ÉíÖÐÐÄ	111.686314	40.860059	80111	471	150102
B0HGKMI393	ÔË¶¯³¡Ëù	111.681168	40.857437	80100	471	150102
B0FFLIZGJP	ÐÝÏÐ³¡Ëù	111.681246	40.857271	80500	471	150102
B0FFI8IHKM	½¡ÉíÖÐÐÄ	111.681694	40.857645	80111	471	150102
B0FFKHN9B9	Íø°É	111.68499	40.858091	80308	471	150102
B0FFKZH8G7	ÀºÇò³¡¹Ý	111.677482	40.856966	80104	471	150102
B0FFI2PFPI	ÌåÓýÐÝÏÐ·þÎñ³¡Ëù	111.704796	40.548529	80000	471	150121
B0FFKGN5ZT	Íø°É	111.659045	39.916705	80308	471	150124
B0HU672IQM	ÐÝÏÐ³¡Ëù	111.527244	40.924908	80500	471	150125
B0FFJZTM5F	ÌåÓýÐÝÏÐ·þÎñ³¡Ëù	111.689903	40.719642	80000	471	150104
B0FFKHD6FH	ÐÝÏÐ³¡Ëù	111.688659	40.720298	80500	471	150104
B0FFKX7T80	ÌåÓýÐÝÏÐ·þÎñ³¡Ëù	111.004332	40.486326	80000	471	150121
B01D7038L6	¶È¼Ù´å	111.840479	40.998712	80401	471	150102
B0FFKJMITM	ÌåÓýÐÝÏÐ·þÎñ³¡Ëù	111.802668	40.803671	80000	471	150105
B0H1OMQ558	¾ç³¡	111.801127	40.79788	80603	471	150105
B0FFJUCFZ6	ÌåÓýÐÝÏÐ·þÎñ³¡Ëù	111.798825	40.802883	80000	471	150105
B01D70OW9O	µçÓ°Ôº	111.735587	40.836308	80601	471	150105
B0FFHN7GZT	µçÓ°Ôº	111.734415	40.834825	80601	471	150105
B0FFLIIVAO	¾Æ°É	111.733971	40.831047	80304	471	150105
B01D70P4CX	ÓÎÏ·Ìü	111.735656	40.836205	80305	471	150105
B0FFHOJE28	Íø°É	111.732285	40.834041	80308	471	150105
B0HU9D4W6T	¾Æ°É	111.73397	40.831072	80304	471	150105
B0GUOA2R9S	¾Æ°É	111.734319	40.831245	80304	471	150105
B0GUZRFEHD	¾Æ°É	111.732463	40.833806	80304	471	150105
B0FFKMELHV	¾Æ°É	111.734832	40.831455	80304	471	150105
B0FFM1B2HO	¾Æ°É	111.734744	40.831292	80304	471	150105
B0HRCUMDM4	¾Æ°É	111.734762	40.831297	80304	471	150105
B0GUY73A4J	½¡ÉíÖÐÐÄ	111.733806	40.832779	80111	471	150105
B0FFHBQTBF	¾Æ°É|¹ºÎï·þÎñ	111.735996	40.830862	080304|061210|050800	471	150105
B0FFGB960F	KTV	111.735621	40.836202	80302	471	150105
B0HUMZTIKB	ÔË¶¯³¡Ëù	111.736272	40.830219	80100	471	150105
B0FFKTH060	ÆåÅÆÊÒ	111.72966	40.82891	80306	471	150105
B0FFL6DSG6	½¡ÉíÖÐÐÄ	111.732499	40.835453	80111	471	150105
B0FFIXNBVN	ÌåÓýÐÝÏÐ·þÎñ³¡Ëù	111.734795	40.836022	80000	471	150105
B0FFKU693S	Ì¨ÇòÌü	111.730884	40.827555	80113	471	150105
B0FFFKDZNA	ÓéÀÖ³¡Ëù	111.736458	40.834561	80300	471	150105
B0FFHDYUSK	Ì¨ÇòÌü	111.727391	40.835914	80113	471	150102
B0FFKPSEE8	Ì¨ÇòÌü	111.727507	40.836196	80113	471	150102
B0FFKBOF0O	ÌåÓýÐÝÏÐ·þÎñ³¡Ëù	111.288646	40.621438	80000	471	150121
B01D70R4HJ	½¡ÉíÖÐÐÄ	111.734643	40.833313	80111	471	150105
B0FFJ8SLO6	ÌåÓýÐÝÏÐ·þÎñ³¡Ëù	111.735465	40.831119	80000	471	150105
B0FFIDSTAU	ÌåÓýÐÝÏÐ·þÎñ³¡Ëù	111.73615	40.831962	80000	471	150105
B0FFLL3K03	¾Æ°É	111.731001	40.827224	80304	471	150105
B0FFJXSE6X	½¡ÉíÖÐÐÄ	111.734071	40.833943	80111	471	150105
B0FFG9AAYI	Íø°É	111.728425	40.835706	80308	471	150102
B0FFKTDDFS	ÓÎÓ¾¹Ý	111.732214	40.835329	80110	471	150105
B0FFK201Q2	½¡ÉíÖÐÐÄ	111.735155	40.831015	80111	471	150105
B0G0R4ABY6	½¡ÉíÖÐÐÄ	111.73406	40.829631	80111	471	150105
B0HURC4E3E	ÓéÀÖ³¡Ëù	111.734018	40.832471	80300	471	150105
B01D70RABD	Ì¨ÇòÌü	111.734902	40.833795	80113	471	150105
B0FFKT840X	¾Æ°É	111.735652	40.831172	80304	471	150105
B0FFGO176N	Íø°É	111.733008	40.835223	80308	471	150105
B0G2HSPTLE	ÔË¶¯³¡Ëù	111.733086	40.835953	80100	471	150105
B0HABUPG5L	½¡ÉíÖÐÐÄ	111.730853	40.828061	80111	471	150105
B0HG2H0R5M	ÐÝÏÐ³¡Ëù	111.734164	40.835789	80500	471	150105
B0HG2H0R47	ÐÝÏÐ³¡Ëù	111.734264	40.835759	80500	471	150105
B0FFME1TWS	ÔË¶¯³¡Ëù	111.728595	40.828519	80100	471	150105
B0FFIN1MMF	ÌåÓýÐÝÏÐ·þÎñ³¡Ëù	111.734386	40.83598	80000	471	150105
B0GKGLAY2K	¾ç³¡	111.442657	40.56402	80603	471	150122
B0FFLEQU6M	½¡ÉíÖÐÐÄ	111.7314	40.834213	80111	471	150105
B0FFM0K2Y6	Íø°É	111.732747	40.834736	80308	471	150105
B0FFHXBRNT	KTV	111.735175	40.83624	80302	471	150105
B0FFFXT2EC	Ì¨ÇòÌü	111.734643	40.83289	80113	471	150105
B0FFK96B4B	ÌåÓýÐÝÏÐ·þÎñ³¡Ëù	111.734971	40.831312	80000	471	150105
B0G3JS5NMB	ÌåÓýÐÝÏÐ·þÎñ³¡Ëù	111.729222	40.830387	80000	471	150105
B0GRCSCB7W	¾Æ°É	111.727621	40.834576	80304	471	150105
B0G2OAET22	¾Æ°É	111.630071	40.811068	80304	471	150103
B0HGYUX1P0	Ì¨ÇòÌü	111.633158	40.810095	80113	471	150103
B0GKHZZGN5	Ì¨ÇòÌü	111.629559	40.810746	80113	471	150103
B0GKDAS2TV	Ì¨ÇòÌü	111.63425	40.807215	80113	471	150103
B0G259XBLA	ÐÝÏÐ³¡Ëù	111.659631	40.833491	80500	471	150102
B0FFF064N8	ÐÝÏÐ³¡Ëù	111.659581	40.828467	80500	471	150102
B0G0C4SAWE	ÐÝÏÐ³¡Ëù	111.664634	40.828581	80500	471	150102
B0FFKT3T9D	Ì¨ÇòÌü	111.662802	40.827701	80113	471	150102
B0GKJBXGVI	ÓéÀÖ³¡Ëù	111.662802	40.827701	80300	471	150102
B0G3F7LRQY	ÐÝÏÐ³¡Ëù	111.267847	40.748859	80500	471	150121
B0FFKQEMGG	ÁÆÑøÔº	111.125623	40.727585	80402	471	150121
B01D7020YS	¾ç³¡	111.762445	40.178842	80603	471	150123
B0FFLKO3P2	µçÓ°Ôº	111.663633	40.776673	80601	471	150104
B0FFIXZLXM	KTV	111.666548	40.772432	80302	471	150104
B0FFK6B21Y	KTV	111.664056	40.776296	80302	471	150104
B0FFFYG9AP	Íø°É	111.666013	40.774941	80308	471	150104
B0FFILLL7N	ÌåÓýÐÝÏÐ·þÎñ³¡Ëù	111.662825	40.767873	80000	471	150104
B01D702KGB	ÓéÀÖ³¡Ëù	111.70461	40.781695	80300	471	150105
B01D70QN2H	ÓÎÓ¾¹Ý	111.706452	40.784438	80110	471	150105
B0HD25CE4P	ÓÎÓ¾¹Ý	111.70649	40.783901	80110	471	150105
B01D70RGEI	½¡ÉíÖÐÐÄ	111.701126	40.777685	80111	471	150105
B0G3F7LRCF	ÐÝÏÐ³¡Ëù	111.702144	40.77971	80500	471	150105
B0G31UZ67I	½¡ÉíÖÐÐÄ	111.706772	40.783823	80111	471	150105
B0G0R47PEL	½¡ÉíÖÐÐÄ	111.706841	40.782253	80111	471	150105
B0FFL6BAPU	½¡ÉíÖÐÐÄ	111.700611	40.777554	80111	471	150105
B0HDU5J483	Ì¨ÇòÌü	111.699848	40.777244	80113	471	150105
B0HA7503RW	ÓéÀÖ³¡Ëù	111.706779	40.78221	80300	471	150105
B0FFL52JA5	ÐÝÏÐ³¡Ëù	111.488005	41.053322	80500	471	150125
B0G0M5N8J6	ÀºÇò³¡¹Ý	111.553961	40.800298	80104	471	150103
B01D70OVFB	ÁÆÑøÔº	111.549766	40.801003	80402	471	150121
B0FFG7BMZ3	ÁÆÑøÔº	111.550229	40.799715	80402	471	150121
B0FFKKWE3E	ÓéÀÖ³¡Ëù	111.548381	40.797559	80300	471	150121
B0GUAHAN91	ÐÝÏÐ³¡Ëù	111.795288	40.616188	80500	471	150121
B0FFKPJEOI	ÌåÓýÐÝÏÐ·þÎñ³¡Ëù	111.161779	40.999822	80000	471	150125
B0FFFZ4PYY	Íø°É	111.733449	40.75185	80308	471	150105
B0HU3ZZMXS	¾Æ°É	111.73356	40.751817	80304	471	150105
B0H1ZC7HKN	ÌåÓýÐÝÏÐ·þÎñ³¡Ëù	111.730374	40.752608	80000	471	150105
B0FFI58QSW	Íø°É	111.735347	40.754445	80308	471	150105
B0FFHKCOG9	²ÉÕªÔ°	111.733443	40.753946	80503	471	150105
B0FFFXP07R	Íø°É	111.736561	40.753116	80308	471	150105
B0FFJ2GIZG	Íø°É	111.733075	40.754908	80308	471	150105
B0G0254QD5	Ì¨ÇòÌü	111.733443	40.753147	80113	471	150105
B0FFKOE6R8	Íø°É	111.736564	40.753132	80308	471	150105
B0FFM7MP51	¾Æ°É	111.72693	40.75626	80304	471	150105
B0H1S5K6WL	õÌÈ­µÀ³¡¹Ý	111.73053	40.752339	80119	471	150105
B0G2CD7UWX	Ì¨ÇòÌü	111.731482	40.755206	80113	471	150105
B0FFL9K8A1	Ì¨ÇòÌü	111.736572	40.752799	80113	471	150105
B0G04Z6F1Q	ÀºÇò³¡¹Ý	111.732699	40.756377	80104	471	150105
B0H6L7E4DD	ÀºÇò³¡¹Ý	111.732702	40.756512	80104	471	150105
B0GU39KPDY	Íø°É	111.735619	40.754397	80308	471	150105
B0G0CBPI23	Íø°É	111.736019	40.754065	80308	471	150105
B0FFG1PSOF	²ÉÕªÔ°	111.805316	40.714938	80503	471	150105
B0H6H5HH5M	²ÉÕªÔ°	111.803881	40.712537	80503	471	150105
B0H6FH24TC	²ÉÕªÔ°	111.80261	40.715606	80503	471	150105
B0FFMFE3X8	ÐÝÏÐ³¡Ëù	111.579192	40.901965	80500	471	150103
B0FFKQAOH4	ÐÝÏÐ³¡Ëù	111.577834	40.903326	80500	471	150103
B0FFHR5K60	ÐÝÏÐ³¡Ëù	111.576978	40.904033	80500	471	150103
B0FFF048NG	KTV	111.184788	40.276354	80302	471	150122
B0HGFC6DN5	ÁÆÑøÔº	111.186528	40.275733	80402	471	150122
B01D703CZN	ÐÝÏÐ³¡Ëù	111.179479	40.276298	80500	471	150122
B0FFHR3KWY	´¹µöÔ°	111.183514	40.276294	80502	471	150122
B0FFL3QN8B	õÌÈ­µÀ³¡¹Ý	111.18579	40.276437	80119	471	150122
B0HA1DFNQL	ÐÝÏÐ³¡Ëù	111.765439	40.91067	80500	471	150102
B0HATL0HZI	ÌåÓýÐÝÏÐ·þÎñ³¡Ëù	111.765548	40.910788	80000	471	150102
B0FFIIMTI2	ÌåÓýÐÝÏÐ·þÎñ³¡Ëù	111.76556	40.910772	80000	471	150102
B0FFHVY9X3	×ãÇò³¡	111.71173	40.901968	80105	471	150102
B0G23AAA4H	ÓÎÀÖ³¡	111.613575	40.792876	80501	471	150104
B0G2RSHGCP	×ÛºÏÌåÓý¹Ý	111.723087	40.764674	80101	471	150105
B0HDCMJ7A9	×ÛºÏÌåÓý¹Ý	111.71919	40.765827	80101	471	150105
B0FFMFYHAY	ÓÎÓ¾¹Ý	111.720903	40.765574	80110	471	150105
B0FFJOLH3W	ÌåÓýÐÝÏÐ·þÎñ³¡Ëù	111.723634	40.764489	80000	471	150105
B0HB6AIEJR	ÀºÇò³¡¹Ý	111.717807	40.760539	80104	471	150105
B0HBBX6Y2P	ÔË¶¯³¡Ëù	111.721951	40.76604	80100	471	150105
B0HDCMKH25	½¡ÉíÖÐÐÄ	111.719455	40.765527	80111	471	150105
B0FFKOSGDN	Ì¨ÇòÌü	111.716897	40.762076	80113	471	150105
B0FFKZ918O	×ãÇò³¡	111.720813	40.765564	80105	471	150105
B01D70QDKL	²ÉÕªÔ°	111.91203	40.849735	80503	471	150105
B0G397Q62T	¾Æ°É	111.743401	40.850569	80304	471	150102
B0FFKWFMVG	ÌåÓýÐÝÏÐ·þÎñ³¡Ëù	111.743307	40.850535	80000	471	150102
B0FFJNCZ6D	ÌåÓýÐÝÏÐ·þÎñ³¡Ëù	111.742688	40.850414	80000	471	150102
B0GKZD8TQ4	ÌåÓýÐÝÏÐ·þÎñ³¡Ëù	111.743301	40.850714	80000	471	150102
B0FFK7GLYF	KTV	111.738133	40.853023	80302	471	150102
B0H69AK2VR	ÓÎÀÖ³¡	111.742751	40.854931	80501	471	150102
B0GRJROLGL	½¡ÉíÖÐÐÄ	111.737148	40.847646	80111	471	150102
B0FFMDABTD	²ÉÕªÔ°	111.933028	40.801442	80503	471	150105
B0HAD7ELRZ	²ÉÕªÔ°	111.936153	40.798678	80503	471	150105
B0FFKTRPRF	ÓéÀÖ³¡Ëù	111.578819	40.842617	80300	471	150103
B0FFIIWLC1	KTV	111.830214	40.863519	80302	471	150105
B0FFG9DEQO	Íø°É	111.834297	40.863489	80308	471	150105
B0FFIXM2YQ	¾Æ°É	111.828687	40.863546	80304	471	150105
B0G3ZBMEK8	Íø°É	111.827735	40.863875	80308	471	150105
B0HD9MY1GF	Ì¨ÇòÌü	111.83597	40.862991	80113	471	150105
B01D70PAGS	½¡ÉíÖÐÐÄ	111.83134	40.857845	80111	471	150105
B0FFGAA4ZX	ÌåÓýÐÝÏÐ·þÎñ³¡Ëù	111.863446	40.80026	80000	471	150105
B0G0NRY6IK	ÐÝÏÐ³¡Ëù	111.889142	40.847998	80500	471	150105
B0HGJ1LVI2	¾Æ°É	111.727188	40.777912	80304	471	150105
B0FFKGPG2L	ÔË¶¯³¡Ëù	111.732914	40.779571	80100	471	150105
B0FFJ17ZU6	Ì¨ÇòÌü	111.734471	40.778764	80113	471	150105
B0FFJB78W3	ÌåÓýÐÝÏÐ·þÎñ³¡Ëù	111.732712	40.786736	80000	471	150105
B01D70R9TN	Ì¨ÇòÌü	111.734438	40.777397	80113	471	150105
B0FFKKRNHH	ÌåÓýÐÝÏÐ·þÎñ³¡Ëù	111.749997	40.659532	80000	471	150105
B0HD3HQTHM	ÐÝÏÐ³¡Ëù	111.640237	40.705216	80500	471	150104
B0GUBCMVPC	´¹µöÔ°	111.639843	40.705571	80502	471	150104
B0G3CB50PH	ÐÝÏÐ³¡Ëù	111.293464	40.738906	80500	471	150121
B0GRTCGBVD	ÐÝÏÐ³¡Ëù	111.744293	41.077121	80500	471	150125
B0FFKSZTY2	KTV	111.540653	40.795875	80302	471	150121
B0FFL4ZKVJ	ÔË¶¯³¡Ëù	111.540263	40.794495	80100	471	150121
B0G2UC3XH3	Íø°É	111.544924	40.787459	80308	471	150121
B0FFG0JIUO	Íø°É	111.543963	40.787362	80308	471	150121
B0FFHR4H53	Íø°É	111.544945	40.787437	80308	471	150121
B0FFKAU8DN	Íø°É	111.536892	40.787959	80308	471	150121
B0FFK4E2M2	ÌåÓýÐÝÏÐ·þÎñ³¡Ëù	111.639994	40.709504	80000	471	150104
B0FFLH6EDY	ÐÝÏÐ³¡Ëù	112.111357	40.896831	80500	471	150105
B01D70RBS4	²ÉÕªÔ°	111.822888	40.484695	80503	471	150123
B0FFKX5QV3	ÌåÓýÐÝÏÐ·þÎñ³¡Ëù	111.738439	40.560133	80000	471	150121
B0FFKV0UKH	ÌåÓýÐÝÏÐ·þÎñ³¡Ëù	111.74581	40.565746	80000	471	150121
B0FFI8RS4E	KTV	111.688046	40.880598	80302	471	150102
B0HDJCTY56	²ÉÕªÔ°	111.83239	40.721673	80503	471	150105
B0FFKFX22L	ÌåÓýÐÝÏÐ·þÎñ³¡Ëù	111.836828	40.721808	80000	471	150105
B0FFJO00T1	ÌåÓýÐÝÏÐ·þÎñ³¡Ëù	111.830833	40.717565	80000	471	150105
B0FFMEY2EN	ÌåÓýÐÝÏÐ·þÎñ³¡Ëù	111.836497	40.725042	80000	471	150105
B0FFLBT8LN	²ÉÕªÔ°	111.830333	40.71743	80503	471	150105
B0FFLE52QV	ÁÆÑøÔº	111.960346	40.60491	80402	471	150123
B0FFI81DP7	ÐÝÏÐ³¡Ëù	111.898174	40.731104	80500	471	150105
B0FFLCOJT4	KTV	111.572885	40.517594	80302	471	150123
B0H1SSINHT	ÐÝÏÐ³¡Ëù	111.642227	39.916027	80500	471	150124
B01D701MX7	Íø°É	111.646261	40.794036	80308	471	150104
B0FFJ3XHOW	ÁÆÑøÔº	111.691484	40.699507	80402	471	150104
B0H11HNX21	²ÉÕªÔ°	111.910277	40.938235	80503	471	150102
B0FFL5737U	Ì¨ÇòÌü	111.641122	40.787942	80113	471	150104
B01D701S70	Íø°É	111.645801	40.794062	80308	471	150104
B0FFKMPYCK	ÌåÓýÐÝÏÐ·þÎñ³¡Ëù	111.878158	40.845067	80000	471	150105
B0FFKQ9Y23	ÌåÓýÐÝÏÐ·þÎñ³¡Ëù	111.87811	40.845269	80000	471	150105
B0FFL0JWIM	ÐÝÏÐ³¡Ëù	111.764125	41.110031	80500	471	150125
B0FFIZ40Y8	ÌåÓýÐÝÏÐ·þÎñ³¡Ëù	111.237164	40.397058	80000	471	150122
B0FFKPSUGD	ÌåÓýÐÝÏÐ·þÎñ³¡Ëù	111.572985	40.860891	80000	471	150103
B0FFHR0EOL	KTV	111.626003	40.768946	80302	471	150104
B0FFHFNO1M	Íø°É	111.625966	40.769135	80308	471	150104
B0FFIAT0J5	Íø°É	111.617138	40.776376	80308	471	150104
B0FFGIIA25	²ÉÕªÔ°	111.668518	40.686582	80503	471	150104
B0HAAA4B2Z	²ÉÕªÔ°	111.821464	40.686547	80503	471	150105
B0FFGY97QB	´¹µöÔ°|¹«Ë¾ÆóÒµ	111.789052	40.542965	080502|170400	471	150123
B0G0BD16EE	ÁÆÑøÔº	111.653838	40.763885	80402	471	150104
B0FFJT3IJ0	×ãÇò³¡	111.647364	40.76382	80105	471	150104
B0G2Z7H5ZK	¾Æ°É	111.710575	40.814964	80304	471	150105
B0HBOULBXO	ÌåÓýÐÝÏÐ·þÎñ³¡Ëù	111.714579	40.813774	80000	471	150105
B0GU1YXYLW	Íø°É	111.712978	40.815886	80308	471	150105
B0HBOUKS87	KTV	111.712009	40.816346	80302	471	150105
B0HDDCC0H4	ÓéÀÖ³¡Ëù	111.711817	40.809682	80300	471	150105
B0FFGWVUPM	¾Æ°É	111.712792	40.815468	80304	471	150105
B0FFFY4IUR	½¡ÉíÖÐÐÄ	111.708343	40.815294	80111	471	150105
B0GKY5JALH	Ì¨ÇòÌü	111.710802	40.815432	80113	471	150105
B01D701L90	Íø°É	111.715147	40.81598	80308	471	150105
B0G0463ZHW	Ì¨ÇòÌü	111.715126	40.815976	80113	471	150105
B0FFHY1AII	¾Æ°É|¹ºÎï·þÎñ	111.716046	40.812368	080304|061210	471	150105
B0FFLM88KV	KTV	111.7151	40.812846	80302	471	150105
B0GDDCTFKU	¾Æ°É	111.715388	40.812138	80304	471	150105
B0FFHEAUPA	KTV	111.714807	40.813332	80302	471	150105
B0FFMEENPM	¾Æ°É	111.715327	40.812217	80304	471	150105
B0G3ROD45X	KTV	111.715021	40.812799	80302	471	150105
B0FFM3ZE5I	¾Æ°É	111.715275	40.814269	80304	471	150105
B0GU11ZGZK	Íø°É	111.711884	40.809882	80308	471	150105
B0FFLCBZ66	KTV	111.714714	40.813609	80302	471	150105
B0HA9M7MH1	¾Æ°É	111.715388	40.812138	80304	471	150105
B0FFMARNOJ	KTV	111.711533	40.816283	80302	471	150105
B0FFLIWOG8	ÌåÓýÐÝÏÐ·þÎñ³¡Ëù	111.712467	40.810023	80000	471	150105
B0FFJHZDU3	KTV	111.71491	40.813118	80302	471	150105
B01D70R4KU	KTV	111.715404	40.812101	80302	471	150105
B0HRS9TSTK	¾Æ°É	111.715279	40.81236	80304	471	150105
B0FFLJH63A	¾Æ°É	111.707841	40.809583	80304	471	150105
B0FFIXHDAG	Íø°É	111.709432	40.815158	80308	471	150105
B0G3GATUM5	KTV	111.715079	40.812794	80302	471	150105
B0FFICG9VT	½¡ÉíÖÐÐÄ	111.71124	40.809649	80111	471	150105
B0FFIA02IH	¾Æ°É	111.710773	40.815823	80304	471	150105
B0FFG9FJUC	Íø°É	111.79031	40.836563	80308	471	150105
B0G2P4GQTQ	ÐÝÏÐ³¡Ëù	111.767021	40.778331	80500	471	150105
B0GDHR2MD6	Áï±ù³¡	111.672137	40.721315	80107	471	150104
B0FFIAH6GQ	¾Æ°É|²ÍÒû·þÎñ	111.682034	40.821912	080304|050000	471	150102
B0FFHE5IE2	¾Æ°É|²ÍÒû·þÎñ	111.684707	40.824348	080304|050100	471	150102
B0HU651U57	Ì¨ÇòÌü	111.742188	40.752871	80113	471	150105
B0FFKHMKKC	ÐÝÏÐ³¡Ëù	111.750423	40.789155	80500	471	150105
B0G261NT5F	½¡ÉíÖÐÐÄ	111.756106	40.795767	80111	471	150105
B0FFKYE369	ÌåÓýÐÝÏÐ·þÎñ³¡Ëù	111.147481	40.696309	80000	471	150121
B0FFJKZJG6	ÌåÓýÐÝÏÐ·þÎñ³¡Ëù	111.833105	40.896188	80000	471	150102
B0FFF4VEA4	ÔË¶¯³¡Ëù	111.833746	40.895379	80100	471	150105
B0FFK66NM3	ÂíÊõ¾ãÀÖ²¿	111.996973	40.895527	80115	471	150105
B0FFH0L50F	µçÓ°Ôº	111.662912	40.803162	80601	471	150104
B0G257VG0C	µçÓ°Ôº	111.663489	40.803815	80601	471	150104
B0FFK9P8D1	µçÓ°Ôº	111.665653	40.80197	80601	471	150104
B0FFJRW9FQ	¾Æ°É	111.661959	40.800165	80304	471	150104
B0G1372JCU	¾Æ°É	111.662654	40.799881	80304	471	150104
B0HUV168V6	KTV	111.663472	40.803832	80302	471	150104
B0FFH9D77E	¾Æ°É	111.662686	40.805576	80304	471	150103
B0HAVU9M6N	¾Æ°É	111.659765	40.803668	80304	471	150104
B0FFJCY40B	½¡ÉíÖÐÐÄ	111.662581	40.803076	80111	471	150104
B0HGKMH8N2	¾Æ°É	111.663032	40.799142	80304	471	150104
B0GURANRNP	¾Æ°É	111.657791	40.801524	80304	471	150104
B0G255V4XY	ÓÎÀÖ³¡	111.66313	40.803045	80501	471	150104
B0FFK831SG	ÌåÓýÐÝÏÐ·þÎñ³¡Ëù	111.663472	40.803832	80000	471	150104
B0FFIP4INA	Íø°É	111.666013	40.80202	80308	471	150104
B0HUO5GE2W	¾Æ°É	111.660654	40.79866	80304	471	150104
B0HRLU30K1	ÓÎÀÖ³¡	111.663354	40.803718	80501	471	150104
B0FFKZO4CI	¾ç³¡	111.663081	40.798073	80603	471	150104
B0HANZNTCI	¾ç³¡	111.666781	40.801585	80603	471	150104
B0FFKBOC4T	ÌåÓýÐÝÏÐ·þÎñ³¡Ëù	111.660751	40.799827	80000	471	150104
B0FFGKYOXJ	Íø°É	111.663281	40.798443	80308	471	150104
B0HD2PAAAJ	¾Æ°É	111.664281	40.798593	80304	471	150104
B0H14ZRMDW	¾Æ°É	111.663354	40.798164	80304	471	150104
B0FFMFYUSY	¾Æ°É	111.662923	40.79924	80304	471	150104
B0FFKSKBL9	½¡ÉíÖÐÐÄ	111.663503	40.803836	80111	471	150104
B0HAOGHXXH	¾Æ°É	111.662863	40.805647	80304	471	150103
B0FFKF000S	ÐÝÏÐ³¡Ëù	111.66585	40.801795	80500	471	150104
B0FFJ13KVS	ÌåÓýÐÝÏÐ·þÎñ³¡Ëù	111.658169	40.800763	80000	471	150104
B0FFIU9CCL	ÌåÓýÐÝÏÐ·þÎñ³¡Ëù	111.665684	40.803715	80000	471	150103
B0FFI2YRQE	Áï±ù³¡	111.662845	40.803642	80107	471	150104
B0G26PKULN	ÌåÓýÐÝÏÐ·þÎñ³¡Ëù	111.6655	40.801515	80000	471	150104
B0GKCUUVKG	ÌåÓýÐÝÏÐ·þÎñ³¡Ëù	111.65808	40.801538	80000	471	150104
B0G0ACUEV7	Ì¨ÇòÌü	111.660185	40.803316	80113	471	150104
B0H1T7L8I2	ÓéÀÖ³¡Ëù	111.663124	40.803478	80300	471	150104
B0FFIYD2AQ	ÌåÓýÐÝÏÐ·þÎñ³¡Ëù	111.662804	40.797961	80000	471	150104
B0G3APA6FF	ÓéÀÖ³¡Ëù	111.663139	40.803562	80300	471	150104
B0FFKT0QP0	ÓÎÏ·Ìü	111.663141	40.803401	80305	471	150104
B0HB3O9E3S	Íø°É	111.656999	40.804309	80308	471	150104
B0FFK008SR	ÌåÓýÐÝÏÐ·þÎñ³¡Ëù	111.664302	40.798556	80000	471	150104
B0GKT7PSF7	Áï±ù³¡	111.662983	40.803351	80107	471	150104
B0FFKP9FEE	ÌåÓýÐÝÏÐ·þÎñ³¡Ëù	111.666044	40.802288	80000	471	150104
B0FFIL3FC1	×ãÇò³¡	111.659395	40.804451	80105	471	150104
B0FFI9BOSY	Íø°É	111.6648	40.79684	80308	471	150104
B0FFIR9R7E	ÓÎÀÖ³¡	111.66304	40.803505	80501	471	150104
B0FFI2YRTC	ÓÎÀÖ³¡	111.662734	40.803077	80501	471	150104
B0FFI8POQW	Ì¨ÇòÌü	111.664216	40.798491	80113	471	150104
B0FFMEQNVL	×ãÇò³¡	111.659395	40.804451	80105	471	150104
B0FFFRS51W	ÆåÅÆÊÒ	111.666852	40.803902	80306	471	150103
B0FFIIRW4S	õÌÈ­µÀ³¡¹Ý	111.665908	40.801549	80119	471	150104
B0G3U92X1Z	×ãÇò³¡	111.622513	40.760672	80105	471	150104
B0FFGAQBQ5	ÐÝÏÐ³¡Ëù|²ÍÒû·þÎñ	111.73896	40.58792	080500|050100	471	150121
B0G3J56VHM	ÓéÀÖ³¡Ëù	111.149473	40.60617	80300	471	150121
B01D7029H8	Íø°É	111.607049	40.820259	80308	471	150103
B0GKGLAJJB	¾ç³¡	111.215763	40.325094	80603	471	150122
B0FFHQON30	ÌåÓýÐÝÏÐ·þÎñ³¡Ëù	111.669144	40.650018	80000	471	150104
B0G2O9HHHU	ÐÝÏÐ³¡Ëù	111.449759	41.099635	80500	471	150125
B0GRDDH410	ÁÆÑøÔº	111.455343	41.100169	80402	471	150125
B0FFH30D53	ÌåÓýÐÝÏÐ·þÎñ³¡Ëù	111.454063	41.100437	80000	471	150125
B0FFJ0PX2O	ÌåÓýÐÝÏÐ·þÎñ³¡Ëù	110.927747	40.605001	80000	471	150121
B0FFG0ML3E	ÐÝÏÐ³¡Ëù	111.675021	40.741045	80500	471	150104
B0FFHDLVW7	×ãÇò³¡	112.043185	40.885538	80105	471	150105
B0FFJCXXLC	ÓÎÀÖ³¡	111.621346	40.812306	80501	471	150103
B0FFJ0B7CT	Íø°É	111.620223	40.809728	80308	471	150103
B0FFL8T8CH	ÌåÓýÐÝÏÐ·þÎñ³¡Ëù	111.618488	40.813813	80000	471	150103
B0FFHRWNIK	ÌåÓýÐÝÏÐ·þÎñ³¡Ëù	111.938178	40.625769	80000	471	150123
B0FFLK56RM	½¡ÉíÖÐÐÄ	111.754523	40.801867	80111	471	150105
B0FFJLXYB3	ÌåÓýÐÝÏÐ·þÎñ³¡Ëù	111.756093	40.804328	80000	471	150105
B0FFJ66H99	½¡ÉíÖÐÐÄ	111.755681	40.80602	80111	471	150105
B0HACRX56P	ÌåÓýÐÝÏÐ·þÎñ³¡Ëù	111.287345	40.670222	80000	471	150121
B0FFHR5P7U	ÌåÓýÐÝÏÐ·þÎñ³¡Ëù	111.287702	40.67048	80000	471	150121
B0HDOR6EDJ	ÌåÓýÐÝÏÐ·þÎñ³¡Ëù	111.74009	40.774648	80000	471	150105
B0FFKU1OME	ÐÝÏÐ³¡Ëù	111.044111	40.526953	80500	471	150121
B0FFJ6385T	ÐÝÏÐ³¡Ëù	111.021562	40.577268	80500	471	150121
B01D70PAMV	Íø°É	111.796952	40.492184	80308	471	150123
B01D70RBSQ	KTV	111.796924	40.492251	80302	471	150123
B0FFGWTW4H	µçÓ°Ôº	111.797075	40.489812	80601	471	150123
B0FFKQB8Z5	Ì¨ÇòÌü	111.796929	40.492238	80113	471	150123
B0HD0ZWYRS	ÓéÀÖ³¡Ëù	111.797094	40.489752	80300	471	150123
B0FFK68A8K	Ì¨ÇòÌü	111.628178	40.762432	80113	471	150104
B0FFL19DMW	Íø°É	111.554968	40.785455	80308	471	150121
B0G1AHXLZO	ÓÎÀÖ³¡	111.548382	40.780305	80501	471	150121
B0FFM6YZPL	ÐÝÏÐ³¡Ëù	111.549681	40.777238	80500	471	150121
B0HD25CE75	ÓéÀÖ³¡Ëù	111.547241	40.780175	80300	471	150121
B0FFIXMBKS	¾Æ°É	111.54707	40.77997	80304	471	150121
B0G2U6Z2FL	ÌåÓýÐÝÏÐ·þÎñ³¡Ëù	111.756447	40.579577	80000	471	150121
B0FFJDNBQZ	ÌåÓýÐÝÏÐ·þÎñ³¡Ëù	111.125289	40.302461	80000	471	150122
B0FFLAF45Y	ÔË¶¯³¡Ëù	111.712995	40.864956	80100	471	150102
B0FFHEPFYV	Íø°É	111.712987	40.865498	80308	471	150102
B0HAK9KUYS	Ì¨ÇòÌü	111.715947	40.865583	80113	471	150102
B0FFFSAO9W	»§Íâ½¡Éí³¡Ëù	111.191326	41.264822	80108	471	150125
B0HDJ6SZGO	ÐÝÏÐ³¡Ëù	111.894608	40.731533	80500	471	150105
B0FFH0X8HE	ÓÎÓ¾¹Ý	111.65332	40.773628	80110	471	150104
B0FFFOH9U4	Íø°É	111.652319	40.776557	80308	471	150104
B0FFMDBUQ3	Íø°É	111.652588	40.776573	80308	471	150104
B01D70R4MH	ÓðÃ«Çò³¡	111.652914	40.773495	80118	471	150104
B01D7020LB	KTV	111.121178	40.721237	80302	471	150121
B0FFKU28SG	KTV	111.120774	40.721181	80302	471	150121
B0G3UY1DI8	Íø°É	111.121561	40.721096	80308	471	150121
B01D7039X1	Íø°É	111.121558	40.72109	80308	471	150121
B0FFLBRZ17	Ì¨ÇòÌü	111.122083	40.72136	80113	471	150121
B0H1SUIPSX	Ì¨ÇòÌü	111.122753	40.721135	80113	471	150121
B0FFKO6TNS	Ì¨ÇòÌü	111.122667	40.721038	80113	471	150121
B0FFHX2MBJ	ÁÆÑøÔº	111.120244	40.71732	80402	471	150121
B0FFI7B0V2	ÌåÓýÐÝÏÐ·þÎñ³¡Ëù	112.004726	40.252988	80000	471	150123
B0FFMBDOUF	´¹µöÔ°	111.794709	40.819784	80502	471	150105
B0FFKGOEQV	´¹µöÔ°	111.795382	40.81799	80502	471	150105
B01D703B93	ÁÆÑøÔº	111.134558	40.711137	80402	471	150121
B0FFKYA4CQ	ÌåÓýÐÝÏÐ·þÎñ³¡Ëù	111.703146	40.75713	80000	471	150105
B0H6RZ66B2	ÓÎÀÖ³¡	111.449641	41.076638	80501	471	150125
B01D703DMM	Íø°É	111.662622	40.820863	80308	471	150103
B0FFG989MK	KTV	111.66069	40.819488	80302	471	150103
B01D702TA0	Íø°É	111.662929	40.823009	80308	471	150103
B0FFK1VB58	Íø°É	111.662655	40.820861	80308	471	150103
B0FFHIUR2L	¾Æ°É	111.665059	40.819535	80304	471	150103
B0H1NC8WCE	KTV	111.66545	40.819936	80302	471	150103
B01D70PD6H	ÔË¶¯³¡Ëù	111.660194	40.819277	80100	471	150103
B0G2JUHXNI	¾Æ°É	111.663935	40.818007	80304	471	150103
B0FFHBXW0F	Íø°É	111.658305	40.82358	80308	471	150103
B0FFF4GLFP	ÔË¶¯³¡Ëù	111.66105	40.818861	80100	471	150103
B01D702STX	Ì¨ÇòÌü|ÌåÓýÐÝÏÐ·þÎñ	111.658264	40.823569	080113|080308	471	150103
B0G0VUM85S	ÔË¶¯³¡Ëù	111.660947	40.819242	80100	471	150103
B0HBBX5HDR	ÔË¶¯³¡Ëù	111.660062	40.819262	80100	471	150103
B01D70P6N0	ÔË¶¯³¡Ëù	111.658246	40.819312	80100	471	150103
B0FFKG553A	½¡ÉíÖÐÐÄ	111.659646	40.819195	80111	471	150103
B0FFIPPLIK	ÓéÀÖ³¡Ëù	111.663518	40.817257	80300	471	150103
B0HD7GO39A	ÔË¶¯³¡Ëù	111.661837	40.818948	80100	471	150103
B0HUNOAPHA	ÔË¶¯³¡Ëù	111.663654	40.817203	80100	471	150103
B0HUDAKABE	Ì¨ÇòÌü	111.663517	40.817323	80113	471	150103
B0FFIVV1L2	Æ¹ÅÒÇò¹Ý	111.66084	40.818683	80112	471	150103
B0FFGAQCKH	ÐÝÏÐ³¡Ëù	111.440161	41.101776	80500	471	150125
B0FFMCY9ZB	ÌåÓýÐÝÏÐ·þÎñ³¡Ëù	111.149333	40.258359	80000	471	150122
B01D70QHCV	ÁÆÑøÔº	111.863369	40.661252	80402	471	150105
B0FFLMI3GO	ÐÝÏÐ³¡Ëù	111.697952	40.867925	80500	471	150102
B01D70385S	½¡ÉíÖÐÐÄ	111.461862	41.097982	80111	471	150125
B0FFJGAOJF	½¡ÉíÖÐÐÄ	111.759628	40.820244	80111	471	150105
B0FFK028YQ	ÔË¶¯³¡Ëù	111.758742	40.820106	80100	471	150105
B0G2AK2W5D	ÔË¶¯³¡Ëù	111.758625	40.820138	80100	471	150105
B0GROA2JGM	½¡ÉíÖÐÐÄ	111.75873	40.820044	80111	471	150105
B0FFKQC2LT	½¡ÉíÖÐÐÄ	111.758937	40.823701	80111	471	150105
B0GKAU1WE0	ÌåÓýÐÝÏÐ·þÎñ³¡Ëù	111.759528	40.825041	80000	471	150105
B0H69AJ05V	ÓéÀÖ³¡Ëù	111.759395	40.819805	80300	471	150105
B0FFK5GHNE	ÌåÓýÐÝÏÐ·þÎñ³¡Ëù	111.758439	40.818757	80000	471	150105
B0FFHN0A6C	½¡ÉíÖÐÐÄ	111.758011	40.819576	80111	471	150105
B0FFKUGF8Y	ÌåÓýÐÝÏÐ·þÎñ³¡Ëù	111.759222	40.818676	80000	471	150105
B0HRLGYXUE	½¡ÉíÖÐÐÄ	111.758331	40.81922	80111	471	150105
B0H1SUJK3F	Ì¨ÇòÌü	111.758343	40.81917	80113	471	150105
B0FFJC8XNI	ÌåÓýÐÝÏÐ·þÎñ³¡Ëù	111.758331	40.819049	80000	471	150105
B0FFIPFYQR	¾Æ°É	111.756928	40.818086	80304	471	150105
B0GKX1H8Z8	Ì¨ÇòÌü	111.757646	40.81822	80113	471	150105
B0HD9715K1	ÓéÀÖ³¡Ëù	111.757681	40.818336	80300	471	150105
B0G07KXD88	ÐÝÏÐ³¡Ëù	111.55542	40.849056	80500	471	150103
B0FFJD62E8	ÌåÓýÐÝÏÐ·þÎñ³¡Ëù	111.550158	40.847477	80000	471	150103
B0FFKOZ2CY	ÌåÓýÐÝÏÐ·þÎñ³¡Ëù	111.858565	40.857436	80000	471	150105
B0FFIPDVZM	ÌåÓýÐÝÏÐ·þÎñ³¡Ëù	111.836908	40.723096	80000	471	150105
B0FFM98SKC	¾Æ°É	111.453589	41.088105	80304	471	150125
B0FFKXSX40	ÐÝÏÐ³¡Ëù	111.68254	41.225152	80500	471	150125
B0FFFV8FT4	KTV	111.740109	40.800954	80302	471	150105
B0FFGZPG8L	¾Æ°É	111.739737	40.800984	80304	471	150105
B0HRVZUG2L	¾Æ°É|¹ºÎï·þÎñ	111.741357	40.800075	080304|061100	471	150105
B0FFJHB9AU	¸ß¶û·òÇò³¡	111.739923	40.800812	80201	471	150105
B0G227W9CW	ÓÎÀÖ³¡	111.739827	40.801175	80501	471	150105
B0FFHCWJP0	½¡ÉíÖÐÐÄ	111.740173	40.8006	80111	471	150105
B0G23OGXUU	ÔË¶¯³¡Ëù	111.739755	40.800819	80100	471	150105
B0FFHXOTNS	ÌåÓýÐÝÏÐ·þÎñ³¡Ëù	111.74025	40.799878	80000	471	150105
B0FFF4Q4US	µçÓ°Ôº	111.740744	40.799119	80601	471	150105
B0H1UCYE8X	½¡ÉíÖÐÐÄ	111.739586	40.801098	80111	471	150105
B0G1XHG5YW	Â¶ÓªµØ	111.886166	40.941778	80504	471	150102
B0FFM6215T	²ÉÕªÔ°	111.498168	40.775463	80503	471	150121
B0G0SA0QVS	Ì¨ÇòÌü	111.740163	40.801055	80113	471	150105
B0FFGTB0LK	ÓÎÏ·Ìü	111.743332	40.801109	80305	471	150105
B0FFIFD9XI	KTV	111.740244	40.800619	80302	471	150105
B0GRPXNGDV	ÓÎÀÖ³¡	111.740662	40.799046	80501	471	150105
B0GKMSRWAQ	ÔË¶¯³¡Ëù	111.740492	40.799195	80100	471	150105
B0HU11F23L	½¡ÉíÖÐÐÄ	111.74202	40.798199	80111	471	150105
B0GK5HBD9H	Íø°É	111.782923	40.869135	80308	471	150102
B0FFJRC0DB	ÔË¶¯³¡Ëù	111.778561	40.875306	80100	471	150102
B0HRO5IQRU	Ì¨ÇòÌü	111.781095	40.874478	80113	471	150102
B0FFKFPQPR	ÌåÓýÐÝÏÐ·þÎñ³¡Ëù	111.742478	40.866944	80000	471	150102
B0G3JS3RS2	ÓéÀÖ³¡Ëù	111.739122	40.867394	80300	471	150102
B0GRVZSTVH	½¡ÉíÖÐÐÄ	111.742388	40.867623	80111	471	150102
B0FFHB6AKA	²ÉÕªÔ°	111.320079	40.727405	80503	471	150121
B0G2CH8J0V	ÓéÀÖ³¡Ëù	111.7418	40.860296	80300	471	150102
B0HDFAGT0S	½¡ÉíÖÐÐÄ	111.737444	40.859122	80111	471	150102
B0FFKNE4TG	ÌåÓýÐÝÏÐ·þÎñ³¡Ëù	111.745575	40.656411	80000	471	150105
B0G241G8SX	ÐÝÏÐ³¡Ëù	110.952053	40.675901	80500	471	150121
B0FFL14E8P	Ì¨ÇòÌü	111.759185	40.881984	80113	471	150102
B0GUCD6516	¾Æ°É	111.699516	40.790711	80304	471	150105
B0FFK93BBC	ÀºÇò³¡¹Ý	111.700359	40.790929	80104	471	150105
B0FFHOIJ6P	õÌÈ­µÀ³¡¹Ý	111.699984	40.790881	80119	471	150105
B0FFK6JJ95	ÌåÓýÐÝÏÐ·þÎñ³¡Ëù	111.70632	40.789205	80000	471	150105
B0FFMEMBZK	õÌÈ­µÀ³¡¹Ý	111.706427	40.789497	80119	471	150105
B0GRPOM5T9	²ÉÕªÔ°	111.806508	40.835596	80503	471	150105
B01D70OWIE	KTV	111.133025	40.722122	80302	471	150121
B0FFJFUZ45	µçÓ°Ôº	111.133217	40.7227	80601	471	150121
B0FFKPTDP0	¾Æ°É	111.13361	40.722904	80304	471	150121
B0FFK2NSDK	ÌåÓýÐÝÏÐ·þÎñ³¡Ëù	111.13304	40.722709	80000	471	150121
B0FFMANPDT	¾Æ°É	111.625161	40.827725	80304	471	150103
B0FFHHRE5S	Íø°É	111.626572	40.836153	80308	471	150103
B0G1G1RNYM	ÐÝÏÐ³¡Ëù	111.983022	40.623917	80500	471	150123
B0FFG6NU0R	Ë®ÉÏ»î¶¯ÖÐÐÄ	111.982709	40.624701	80505	471	150123
B0FFM9TS82	ÐÝÏÐ³¡Ëù	111.132367	40.72338	80500	471	150121
B0FFHNT8ZV	Íø°É	111.131749	40.71974	80308	471	150121
B0FFHDVTKL	Ì¨ÇòÌü	111.132791	40.720525	80113	471	150121
B0FFLOYV3F	ÐÝÏÐ³¡Ëù	111.131746	40.719885	80500	471	150121
B0FFG9BNZF	Íø°É	111.131661	40.719945	80308	471	150121
B0FFIS0UIA	Íø°É	111.131587	40.72152	80308	471	150121
B0FFFYAUWS	ÐÝÏÐ³¡Ëù	111.128654	40.722148	80500	471	150121
B0HUMUUJEX	ÓéÀÖ³¡Ëù	111.13347	40.719693	80300	471	150121
B0FFF3VTVE	ÐÝÏÐ³¡Ëù	111.133754	40.719304	80500	471	150121
B0FFH0FW9B	ÌåÓýÐÝÏÐ·þÎñ³¡Ëù	111.132996	40.716901	80000	471	150121
B0GUXOBCOB	²ÉÕªÔ°	111.980482	40.948365	80503	471	150102
B0HRA7M8RJ	½¡ÉíÖÐÐÄ	111.807055	40.869746	80111	471	150105
B0FFGGCO2W	µçÓ°Ôº	111.79224	40.48413	80601	471	150123
B0FFFSEG0C	ÌåÓýÐÝÏÐ·þÎñ³¡Ëù	111.78855	40.484409	80000	471	150123
B0FFLJN7LE	ÍøÇò³¡	111.788805	40.486155	80103	471	150123
B0FFJ5WOCY	ÌåÓýÐÝÏÐ·þÎñ³¡Ëù	111.246188	40.777032	80000	471	150121
B0FFI4MPU1	ÂíÊõ¾ãÀÖ²¿	111.101761	40.735237	80115	471	150121
B0FFIG6IAC	ÔË¶¯³¡Ëù	111.443102	40.744421	80100	471	150121
B0FFLAR7HC	¾Æ°É	111.449894	41.090486	80304	471	150125
B0FFFPL94N	KTV	111.456401	41.093449	80302	471	150125
B0GUDAPAB7	¾Æ°É	111.451325	41.09052	80304	471	150125
B0G0ACUMN9	¾Æ°É	111.455563	41.093792	80304	471	150125
B0FFKIODXD	ÌåÓýÐÝÏÐ·þÎñ³¡Ëù	111.449524	41.093377	80000	471	150125
B0FFIDL02E	KTV	111.455554	41.093737	80302	471	150125
B0FFL225PR	¾Æ°É	111.453497	41.088652	80304	471	150125
B0FFJ3CWL1	KTV	111.453503	41.088579	80302	471	150125
B0FFI7QZR8	KTV	111.453561	41.087954	80302	471	150125
B0FFM6Z14F	ÓÎÀÖ³¡	111.456685	41.095671	80501	471	150125
B0FFHNOIZP	KTV	111.45659	41.093868	80302	471	150125
B0FFIS07LO	ÌåÓýÐÝÏÐ·þÎñ³¡Ëù	111.449522	41.095848	80000	471	150125
B0G31DWK2T	ÐÝÏÐ³¡Ëù	111.898043	39.636573	80500	471	150124
B0FFMHY234	ÌåÓýÐÝÏÐ·þÎñ³¡Ëù	111.844419	40.96108	80000	471	150102
B0HG2A0XDH	ÐÝÏÐ³¡Ëù	111.844271	40.960403	80500	471	150102
B0HATZXDI4	ÐÝÏÐ³¡Ëù	111.844556	40.960709	80500	471	150102
B0GUAOCUXE	ÐÝÏÐ³¡Ëù	111.844496	40.960823	80500	471	150102
B0G0SS0JY6	ÐÝÏÐ³¡Ëù	111.84419	40.96027	80500	471	150102
B0G3VPDD5L	¾ç³¡	111.272638	40.302692	80603	471	150122
B01D703BH9	¸ß¶û·òÇò³¡	111.83123	40.948808	80201	471	150102
B0FFFJQZ0X	»¬Ñ©³¡	111.827422	40.948868	80106	471	150102
B0FFJFNUU8	ÌåÓýÐÝÏÐ·þÎñ³¡Ëù	111.70379	40.911008	80000	471	150102
B0FFHTJ1HE	ÌåÓýÐÝÏÐ·þÎñ³¡Ëù	111.954017	40.834504	80000	471	150105
B0FFHMOONP	²ÉÕªÔ°	111.953982	40.835175	80503	471	150105
B0FFL5NZC2	Ë®ÉÏ»î¶¯ÖÐÐÄ	110.992203	40.620679	80505	471	150121
B0FFHL45EC	Ë®ÉÏ»î¶¯ÖÐÐÄ	110.993226	40.626509	80505	471	150121
B01D7020IX	ÔË¶¯³¡Ëù	111.950575	40.767052	80100	471	150105
B01D70OWV0	¾ç³¡	111.102073	40.613623	80603	471	150121
B0FFGBKB7F	µçÓ°Ôº	111.711312	40.831024	80601	471	150105
B0FFGTAB2T	Íø°É	111.709833	40.827207	80308	471	150105
B0FFI12YQ7	µçÓ°Ôº	111.710561	40.830721	80601	471	150105
B0FFHE96L1	µçÓ°Ôº	111.709819	40.827167	80601	471	150105
B0GRS5BC9W	¾Æ°É	111.71188	40.832315	80304	471	150102
B0FFF9GKWL	Áï±ù³¡	111.71063	40.83071	80107	471	150105
B0FFGWYVVP	¾Æ°É|²ÍÒû·þÎñ	111.71484	40.827419	080304|050000	471	150105
B0H1O7T6PD	ÓéÀÖ³¡Ëù	111.707144	40.829719	80300	471	150105
B0G0N7Y637	ÌåÓýÐÝÏÐ·þÎñ³¡Ëù	111.716535	40.828393	80000	471	150105
B0H1RRDB4P	ÓéÀÖ³¡Ëù	111.707615	40.829803	80300	471	150105
B0GUHATOWS	¾Æ°É	111.712636	40.833134	80304	471	150102
B0H6PMLF9I	¾Æ°É	111.711776	40.83034	80304	471	150105
B0FFGKXU2A	Íø°É	111.714085	40.83119	80308	471	150105
B0FFHBXRL0	Íø°É	111.711608	40.83253	80308	471	150102
B0FFKK6KC0	ÌåÓýÐÝÏÐ·þÎñ³¡Ëù	111.711313	40.830953	80000	471	150105
B0FFKODC4D	µçÓ°Ôº	111.710846	40.830162	80601	471	150105
B0GUJAOU28	Íø°É	111.711718	40.832304	80308	471	150102
B01D70RABY	¾Æ°É	111.71043	40.834525	80304	471	150102
B0G0752XYG	¾Æ°É	111.710448	40.834431	80304	471	150102
B0FFKD27ST	ÌåÓýÐÝÏÐ·þÎñ³¡Ëù	111.712387	40.833296	80000	471	150102
B0FFJO9HZO	ÌåÓýÐÝÏÐ·þÎñ³¡Ëù	111.714533	40.831516	80000	471	150105
B0FFKQVX4L	½¡ÉíÖÐÐÄ	111.711773	40.832371	80111	471	150102
B0HDMST51H	ÌåÓýÐÝÏÐ·þÎñ³¡Ëù	111.711278	40.830906	80000	471	150105
B0G2AK3ISY	ÓéÀÖ³¡Ëù	111.711418	40.830872	80300	471	150105
B0GUPYX6BO	¾Æ°É	111.714652	40.830491	80304	471	150105
B01D702N52	Ì¨ÇòÌü	111.709739	40.831593	80113	471	150102
B0G175WGQ1	ÓéÀÖ³¡Ëù	111.711441	40.830894	80300	471	150105
B0HBMALGDF	ÌåÓýÐÝÏÐ·þÎñ³¡Ëù	111.709859	40.830288	80000	471	150105
B0FFKE9POL	ÔË¶¯³¡Ëù	111.714381	40.831481	80100	471	150105
B0H6LUEP56	ÓéÀÖ³¡Ëù	111.711345	40.830755	80300	471	150105
B0FFH7YMJG	Íø°É	111.708778	40.831436	80308	471	150102
B0FFIZ6ZW7	ÌåÓýÐÝÏÐ·þÎñ³¡Ëù	111.711838	40.832334	80000	471	150102
B0FFKJJDHK	½¡ÉíÖÐÐÄ	111.710728	40.830131	80111	471	150105
B0G33SWW20	¾Æ°É	111.708018	40.833508	80304	471	150102
B0FFKSED5B	ÌåÓýÐÝÏÐ·þÎñ³¡Ëù	111.710175	40.830341	80000	471	150105
B0HGN5M5QI	¾Æ°É	111.709831	40.827132	80304	471	150105
B0FFL7DWAK	ÓéÀÖ³¡Ëù	111.711309	40.830849	80300	471	150105
B0G06GNIC7	ÔË¶¯³¡Ëù	111.713832	40.831717	80100	471	150105
B0HDYHRQ2S	½¡ÉíÖÐÐÄ	111.711779	40.833324	80111	471	150102
B0FFFL24DP	ÌåÓýÐÝÏÐ·þÎñ³¡Ëù	111.712717	40.83258	80000	471	150102
B01D70RPNI	ÓÎÏ·Ìü	111.710794	40.830124	80305	471	150105
B0FFLENROJ	ÓÎÀÖ³¡	111.710063	40.83035	80501	471	150105
B0FFKSGP4C	ÌåÓýÐÝÏÐ·þÎñ³¡Ëù	111.715112	40.83119	80000	471	150105
B0FFKL5P6B	ÓÎÏ·Ìü	111.709737	40.830073	80305	471	150105
B0FFLENROD	ÌåÓýÐÝÏÐ·þÎñ³¡Ëù	111.709958	40.83058	80000	471	150105
B0HAZA5C7I	ÓéÀÖ³¡Ëù	111.711438	40.830916	80300	471	150105
B0HU7CX5BD	ÌåÓýÐÝÏÐ·þÎñ³¡Ëù	111.707815	40.829903	80000	471	150105
B0FFLENROL	ÐÝÏÐ³¡Ëù	111.71023	40.830034	80500	471	150105
B0GK27JKD9	½¡ÉíÖÐÐÄ	111.714921	40.830729	80111	471	150105
B0HR2UUW6F	ÓéÀÖ³¡Ëù	111.709702	40.830611	80300	471	150105
B0GK0A9YQG	¾Æ°É	111.709545	40.827225	80304	471	150105
B0H1SCK1TT	¾Æ°É	111.715661	40.827971	80304	471	150105
B0HUNHAL5B	ÓéÀÖ³¡Ëù	111.710287	40.830076	80300	471	150105
B0FFIXSTH1	½¡ÉíÖÐÐÄ	111.714315	40.832726	80111	471	150102
B0FFH0WQ11	¾Æ°É|²ÍÒû·þÎñ	111.710409	40.834532	080304|050500	471	150102
B0HGXYWTWG	ÓéÀÖ³¡Ëù	111.714586	40.831507	80300	471	150105
B0FFFH3ISB	Áï±ù³¡	111.710248	40.830366	80107	471	150105
B0FFLKPDOE	¾Æ°É	111.715818	40.827615	80304	471	150105
B0FFIQZWQL	ÓÎÀÖ³¡	111.709757	40.829323	80501	471	150105
B0H13UNSHS	Ì¨ÇòÌü	111.707678	40.83114	80113	471	150102
B0G26GJN1M	ÓéÀÖ³¡Ëù	111.711243	40.829811	80300	471	150105
B0G395NY7A	½¡ÉíÖÐÐÄ	111.709428	40.828243	80111	471	150105
B0FFGSEVJP	ÌåÓýÐÝÏÐ·þÎñ³¡Ëù	111.709618	40.827497	80000	471	150105
B0FFHZWQ18	Ì¨ÇòÌü	111.709857	40.827168	80113	471	150105
B0FFH45DBI	×ÛºÏÌåÓý¹Ý	111.711483	40.855626	80101	471	150102
B0G12UL8N5	µçÓ°Ôº	111.714264	40.851	80601	471	150102
B01D70P9CR	±£ÁäÇò¹Ý	111.712434	40.856527	80102	471	150102
B01D7025FV	Æ¹ÅÒÇò¹Ý	111.711829	40.855905	80112	471	150102
B0FFKGBGAE	ÓÎÓ¾¹Ý	111.71091	40.851412	80110	471	150102
B0FFIXICJS	½¡ÉíÖÐÐÄ	111.71193	40.850495	80111	471	150102
B0FFFR0P4Q	Íø°É	111.714638	40.847726	80308	471	150102
B0FFKHMJON	½¡ÉíÖÐÐÄ	111.711931	40.855796	80111	471	150102
B0GKYXLXZ1	ÌåÓýÐÝÏÐ·þÎñ³¡Ëù	111.714167	40.849079	80000	471	150102
B0FFK2BTLW	±£ÁäÇò¹Ý	111.712426	40.856521	80102	471	150102
B0G3AYCC7Z	½¡ÉíÖÐÐÄ	111.714676	40.847481	80111	471	150102
B0G2JSIX9H	ÌåÓýÐÝÏÐ·þÎñ³¡Ëù	111.707767	40.846793	80000	471	150102
B0FFGKYOH1	ÓðÃ«Çò³¡	111.711653	40.855676	80118	471	150102
B0HRGCBX7K	Ì¨ÇòÌü	111.714693	40.8473	80113	471	150102
B0FFL2EVXE	Æ¹ÅÒÇò¹Ý	111.711894	40.855992	80112	471	150102
B0G0FLA0TV	ÍøÇò³¡	111.712578	40.856532	80103	471	150102
B0FFHW6VY0	ÓðÃ«Çò³¡	111.711704	40.855734	80118	471	150102
B0FFM88WOP	Íø°É	111.610825	40.837365	80308	471	150103
B0H1D5PCGJ	×ãÇò³¡	111.610184	40.837868	80105	471	150103
B01D703B1T	ÓéÀÖ³¡Ëù	111.139361	40.724205	80300	471	150121
B01D703B1S	Íø°É	111.139805	40.724338	80308	471	150121
B0FFK897D3	KTV	111.138158	40.7233	80302	471	150121
B0HU6A19YV	KTV	111.138199	40.723352	80302	471	150121
B0G3ORDBGO	KTV	111.138188	40.723394	80302	471	150121
B0FFGPK4KP	ÁÆÑøÔº	111.145596	40.720525	80402	471	150121
B0FFLEWDL7	ÐÝÏÐ³¡Ëù	111.141741	40.723766	80500	471	150121
B0FFF0AFOK	KTV	111.138731	40.723419	80302	471	150121
B0FFGSU0AA	KTV	111.138969	40.723451	80302	471	150121
B01D70PB3M	ÁÆÑøÔº	111.14622	40.720227	80402	471	150121
B0FFH41ZO7	ÌåÓýÐÝÏÐ·þÎñ³¡Ëù	111.141159	40.723122	80000	471	150121
B0FFG9BFKG	ÓÎÓ¾¹Ý	111.142501	40.726674	80110	471	150121
B0HUXCMBCN	ÌåÓýÐÝÏÐ·þÎñ³¡Ëù	111.876592	40.909142	80000	471	150102
B0FFLE6BRB	´¹µöÔ°	111.528164	40.796202	80502	471	150121
B0G3AXKBRP	¾ç³¡	111.103106	40.639318	80603	471	150121
B01D70OWO3	Íø°É	111.433294	40.742094	80308	471	150121
B01D70RAJT	KTV	111.430297	40.741873	80302	471	150121
B01D70QEQZ	Íø°É	111.427487	40.74461	80308	471	150121
B01D70P9D0	Íø°É	111.427241	40.745566	80308	471	150121
B0FFKJIE5B	ÌåÓýÐÝÏÐ·þÎñ³¡Ëù	111.761585	40.839111	80000	471	150105
B0FFL13LLM	ÓéÀÖ³¡Ëù	111.766631	40.844614	80300	471	150102
B0FFH8EHN8	ÌåÓýÐÝÏÐ·þÎñ³¡Ëù	111.775204	40.663148	80000	471	150105
B0FFMD2DPY	ÌåÓýÐÝÏÐ·þÎñ³¡Ëù	111.787192	40.585523	80000	471	150121
B0FFKKK3MS	ÌåÓýÐÝÏÐ·þÎñ³¡Ëù	111.71878	40.917214	80000	471	150102
B0FFL4IVUE	KTV	112.032509	40.880854	80302	471	150105
B0G2GMO1CG	Íø°É	112.033924	40.880942	80308	471	150105
B0G0NAWOI5	ÐÝÏÐ³¡Ëù	112.036123	40.881055	80500	471	150105
B0FFKQBD8K	ÓéÀÖ³¡Ëù	112.036572	40.881058	80300	471	150105
B0G2B9BLYV	ÐÝÏÐ³¡Ëù	111.882675	40.848121	80500	471	150105
B0FFH3ZWJT	ÁÆÑøÔº	111.881309	40.846854	80402	471	150105
B0FFH0K1VJ	ÐÝÏÐ³¡Ëù	111.54517	40.868173	80500	471	150103
B0FFIXDV6W	ÌåÓýÐÝÏÐ·þÎñ³¡Ëù	111.545848	40.86746	80000	471	150103
B0FFIFHRBM	¶È¼Ù´å	111.551585	40.71899	80401	471	150104
B0GRGKO5UN	ÓéÀÖ³¡Ëù	111.683175	40.817443	80300	471	150102
B0HU2DTPAS	ÌåÓýÐÝÏÐ·þÎñ³¡Ëù	111.685127	40.818749	80000	471	150102
B0FFIIOJ7D	¾Æ°É	111.683833	40.817867	80304	471	150102
B0H1XU3N5C	ÓéÀÖ³¡Ëù	111.681316	40.818785	80300	471	150102
B0G06ZOCJ9	Ì¨ÇòÌü	111.684514	40.818594	80113	471	150102
B0G2AOCLUM	ÐÝÏÐ³¡Ëù	111.684865	40.825645	80500	471	150102
B01D702QQH	Íø°É	111.682003	40.821918	80308	471	150102
B01D702SV7	Ì¨ÇòÌü	111.683213	40.819964	80113	471	150102
B01D703E36	KTV	111.681419	40.823948	80302	471	150102
B01D70RDS8	¾Æ°É	111.680684	40.824965	80304	471	150102
B01D701NWC	½¡ÉíÖÐÐÄ	111.684779	40.823882	80111	471	150102
B0GDSURVGY	¾Æ°É	111.683981	40.82322	80304	471	150102
B0HGVDOYGJ	¾Æ°É	111.684009	40.823255	80304	471	150102
B0FFFTVXM1	¾Æ°É	111.683429	40.818384	80304	471	150102
B0FFHTT5RK	¾Æ°É	111.683192	40.817445	80304	471	150102
B0FFI0MBSP	ÔË¶¯³¡Ëù	111.679275	40.822947	80100	471	150102
B0FFM4J7LY	Ì¨ÇòÌü	111.683211	40.819969	80113	471	150102
B0H1NA9NGS	¾Æ°É	111.685042	40.818732	80304	471	150102
B0HAJ55OWY	¾Æ°É	111.685403	40.818828	80304	471	150102
B0FFHI0ATD	¾Æ°É	111.676917	40.825165	80304	471	150102
B0FFFEOEVR	±£ÁäÇò¹Ý	111.681011	40.818889	80102	471	150102
B0HUARGQHU	ÔË¶¯³¡Ëù	111.68377	40.824501	80100	471	150102
B0FFJCG110	¾Æ°É	111.685482	40.817388	80304	471	150102
B0HU57OELQ	ÓéÀÖ³¡Ëù	111.679261	40.822951	80300	471	150102
B0HDLAXG2L	ÌåÓýÐÝÏÐ·þÎñ³¡Ëù	111.685671	40.818929	80000	471	150102
B01D70PGGZ	½¡ÉíÖÐÐÄ	111.680464	40.817938	80111	471	150102
B0G359WNAC	Æ¹ÅÒÇò¹Ý	111.686679	40.819178	80112	471	150102
B0FFI5AN6U	ÌåÓýÐÝÏÐ·þÎñ³¡Ëù	111.564357	40.844661	80000	471	150103
B0FFJ3CWJU	ÓÎÓ¾¹Ý|Éú»î·þÎñ	111.454772	41.083828	080110|072001	471	150125
B0FFF06XC9	ÁÆÑøÔº	111.725539	40.289631	80402	471	150123
B0FFG9ODCV	¶È¼Ù´å	111.836625	40.919942	80401	471	150102
B0G3FSI4NZ	µÏÌü	111.796545	40.798199	80303	471	150105
B0G0VDL9WT	²ÉÕªÔ°	111.836308	40.685574	80503	471	150105
B0FFLKVC1C	ÌåÓýÐÝÏÐ·þÎñ³¡Ëù	111.753871	40.808554	80000	471	150105
B0FFJZ2VNY	½¡ÉíÖÐÐÄ	111.756783	40.807673	80111	471	150105
B0H60YHY29	½¡ÉíÖÐÐÄ	111.756666	40.807615	80111	471	150105
B0FFFGSF1V	ÔË¶¯³¡Ëù	111.754045	40.816708	80100	471	150105
B0FFL2BTC2	´¹µöÔ°	111.705415	40.279885	80502	471	150123
B01D70PFJD	¾Æ°É	111.699849	40.821151	80304	471	150102
B01D701PPI	ÐÝÏÐ³¡Ëù	111.703182	40.819167	80500	471	150105
B0FFI1RJ4E	KTV	111.70412	40.822064	80302	471	150105
B01D702WSM	Íø°É	111.702155	40.817003	80308	471	150105
B0FFIA5D1W	¾Æ°É	111.699784	40.821233	80304	471	150102
B0G357XG4Y	¾Æ°É	111.70343	40.820935	80304	471	150105
B0FFHJ1HUZ	KTV	111.706692	40.822143	80302	471	150105
B0FFJ1UBCY	ÌåÓýÐÝÏÐ·þÎñ³¡Ëù	111.70456	40.822335	80000	471	150105
B0FFLO0JWB	¾Æ°É	111.706043	40.820922	80304	471	150105
B0GUSMKXC6	½¡ÉíÖÐÐÄ	111.705342	40.821725	80111	471	150105
B0FFL7JCMJ	Íø°É	111.706651	40.822164	80308	471	150105
B0G32DHSMT	¾Æ°É	111.703468	40.817268	80304	471	150105
B0FFJLQKG0	ÌåÓýÐÝÏÐ·þÎñ³¡Ëù	111.70386	40.820218	80000	471	150105
B01D70P6FN	¾Æ°É	111.705838	40.822462	80304	471	150105
B0G22LUDT4	Íø°É	111.705895	40.822511	80308	471	150105
B0FFHFEBUK	ÁÆÑøÔº	111.700886	40.820938	80402	471	150105
B0FFMFGF0J	KTV	111.704845	40.817985	80302	471	150105
B0H17A7IWK	¾Æ°É	111.700564	40.826034	80304	471	150102
B01D70P6Y9	½¡ÉíÖÐÐÄ	111.704364	40.816971	80111	471	150105
B0HGCUI3DJ	¾Æ°É	111.699345	40.825944	80304	471	150102
B0FFLO8P2K	¾Æ°É	111.706345	40.818635	80304	471	150105
B0FFFVUPGJ	ÁÆÑøÔº	111.701867	40.823126	80402	471	150102
B0HATDX76K	¾Æ°É	111.699689	40.826024	80304	471	150102
B0FFKJJDDS	KTV	111.705862	40.822467	80302	471	150105
B0FFKXFEMN	¾Æ°É	111.703207	40.817171	80304	471	150105
B0FFJ66027	Ì¨ÇòÌü	111.70483	40.82227	80113	471	150105
B0HUOMGIRU	¾Æ°É	111.706367	40.818564	80304	471	150105
B0FFLMDQCM	¾Æ°É	111.697734	40.825745	80304	471	150102
B0FFINEEI4	Íø°É	111.698496	40.823017	80308	471	150102
B0G0RZEDAX	½¡ÉíÖÐÐÄ	111.70426	40.820492	80111	471	150105
B0GKX9H0EO	Ì¨ÇòÌü	111.705256	40.822413	80113	471	150105
B0FFIXLQSB	ÔË¶¯³¡Ëù	111.704543	40.822206	80100	471	150105
B0GR3KJ3BQ	Íø°É	111.702131	40.816998	80308	471	150105
B0FFL1CUNL	ÌåÓýÐÝÏÐ·þÎñ³¡Ëù	111.70591	40.822476	80000	471	150105
B01D701PPJ	½¡ÉíÖÐÐÄ	111.703142	40.819325	80111	471	150105
B0FFJ6BESA	õÌÈ­µÀ³¡¹Ý	111.704945	40.822297	80119	471	150105
B0FFL8Y60N	ÌåÓýÐÝÏÐ·þÎñ³¡Ëù	111.703746	40.816897	80000	471	150105
B0FFIB4KR8	ÐÝÏÐ³¡Ëù	111.700012	40.823202	80500	471	150102
B0HD4HHKOR	ÔË¶¯³¡Ëù	111.69772	40.825764	80100	471	150102
B01D701M8T	Ì¨ÇòÌü	111.70611	40.822067	80113	471	150105
B0FFF5LTZJ	Ì¨ÇòÌü|ÌåÓýÐÝÏÐ·þÎñ	111.705862	40.822467	080113|080300	471	150105
B0HRU1J65D	ÆåÅÆÊÒ	111.705283	40.817027	80306	471	150105
B0HB359OJ6	ÓéÀÖ³¡Ëù	111.557031	40.559263	80300	471	150121
B01D70RPGP	KTV	111.671177	40.841619	80302	471	150102
B0G2JUIJOX	KTV	111.670998	40.842892	80302	471	150102
B0FFI13MQG	KTV	111.671266	40.840987	80302	471	150102
B01D70PDR1	KTV	111.671361	40.84083	80302	471	150102
B0FFK6MCW4	¾Æ°É	111.66793	40.84471	80304	471	150102
B0G0DS7G6Y	ÆåÅÆÊÒ	111.670759	40.843842	80306	471	150102
B0H1TAHH6G	Ì¨ÇòÌü	111.672417	40.838188	80113	471	150102
B0FFKX11Q6	ÌåÓýÐÝÏÐ·þÎñ³¡Ëù	111.671519	40.836924	80000	471	150102
B0FFKTBIBQ	ÓéÀÖ³¡Ëù	111.671498	40.836971	80300	471	150102
B0HDCCJWR4	ÓéÀÖ³¡Ëù	111.670909	40.837385	80300	471	150102
B0FFKOADBC	ÌåÓýÐÝÏÐ·þÎñ³¡Ëù	111.742328	40.60628	80000	471	150121
B0FFKTLM5N	ÌåÓýÐÝÏÐ·þÎñ³¡Ëù	111.837897	40.697848	80000	471	150105
B0G3DR3PJT	ÐÝÏÐ³¡Ëù	111.757054	40.519732	80500	471	150121
B01D702ZCP	KTV	111.629987	40.819355	80302	471	150103
B0FFHBXWLE	Íø°É	111.632094	40.819646	80308	471	150103
B0G0Z5Y8DR	KTV	111.629845	40.819317	80302	471	150103
B0G3JC675Z	¾ç³¡	111.845827	40.771578	80603	471	150105
B0G3AHFBIH	ÐÝÏÐ³¡Ëù	111.815873	41.068895	80500	471	150102
B0FFL26252	ÐÝÏÐ³¡Ëù	111.816606	41.067149	80500	471	150102
B0FFI315S6	ÌåÓýÐÝÏÐ·þÎñ³¡Ëù	111.734856	40.708228	80000	471	150104
B01D70RAZ5	ÐÝÏÐ³¡Ëù	111.726226	40.271421	80500	471	150123
B0FFFYGFZW	KTV	111.789967	40.837831	80302	471	150105
B0FFF3WCXR	ÁÆÑøÔº	111.787635	40.845804	80402	471	150105
B0FFIQCGFF	ÌåÓýÐÝÏÐ·þÎñ³¡Ëù	111.788142	40.845686	80000	471	150105
B01D702015	ÁÆÑøÔº	111.78708	40.846053	80402	471	150105
B0G0PCEFCS	ÐÝÏÐ³¡Ëù	111.971823	40.924228	80500	471	150102
B01D702TTV	ÓéÀÖ³¡Ëù	111.737957	40.823188	80300	471	150105
B0G39ALF6E	KTV	111.715974	40.845862	80302	471	150102
B0FFIS5QHO	ÌåÓýÐÝÏÐ·þÎñ³¡Ëù	111.71032	40.838827	80000	471	150102
B0GDDZVA76	ÌåÓýÐÝÏÐ·þÎñ³¡Ëù|¹ºÎï·þÎñ	111.709108	40.837675	080000|060900	471	150102
B0GKJXZS6N	ÔË¶¯³¡Ëù	111.709087	40.837662	80100	471	150102
B0HU4KH91X	õÌÈ­µÀ³¡¹Ý	111.709394	40.841172	80119	471	150102
B0FFJA1SFL	õÌÈ­µÀ³¡¹Ý	111.708791	40.846133	80119	471	150102
B0HU6S42NW	ÓÎÀÖ³¡	111.74404	40.82138	80501	471	150105
B0FFM15C6C	ÓÎÓ¾¹Ý	111.737595	40.821581	80110	471	150105
B0GU4MQZNR	½¡ÉíÖÐÐÄ	111.737862	40.820809	80111	471	150105
B01D70OW2B	¶È¼Ù´å	111.598398	40.877763	80401	471	150103
B0G2J6FULR	ÁÆÑøÔº	111.786173	40.847978	80402	471	150105
B0FFJCA1RX	µçÓ°Ôº	111.687001	40.76303	80601	471	150104
B0HG4ATKVI	ÓéÀÖ³¡Ëù	111.690373	40.760596	80300	471	150104
B0HR3HDUGB	ÓéÀÖ³¡Ëù	111.690239	40.76067	80300	471	150104
B0G2B59I5S	ÌåÓýÐÝÏÐ·þÎñ³¡Ëù	111.691089	40.765129	80000	471	150104
B0FFMEFV8D	×ãÇò³¡	111.691395	40.764635	80105	471	150105
B01D70Q64X	×ÛºÏÌåÓý¹Ý	111.688753	40.759581	80101	471	150104
B0FFG43UG8	ÐÝÏÐ³¡Ëù	111.2152	40.794586	80500	471	150121
B01D70OWQE	Íø°É	111.352886	40.19106	80308	471	150122
B0G3F7MLEW	KTV	111.351897	40.195615	80302	471	150122
B0FFJKBSLK	ÐÝÏÐ³¡Ëù	111.352626	40.195561	80500	471	150122
B0FFKSGA3P	²ÉÕªÔ°	111.971417	40.763564	80503	471	150105
B0HDXR9TQ8	ÐÝÏÐ³¡Ëù	111.218609	40.210946	80500	471	150122
B0FFHUEGHC	ÐÝÏÐ³¡Ëù	111.218336	40.211507	80500	471	150122
B0FFKNSK3N	ÐÝÏÐ³¡Ëù	111.217716	40.212331	80500	471	150122
B0FFI9NELX	Ì¨ÇòÌü	111.656332	40.789268	80113	471	150104
B0FFH0P10W	ÔË¶¯³¡Ëù	111.87293	40.927537	80100	471	150102
B0HDF5HFZN	Â¶ÓªµØ	111.870951	40.931416	80504	471	150102
B0FFI4SAEB	¾ç³¡	111.871563	40.927433	80603	471	150102
B01D701K53	Íø°É	111.655396	40.791518	80308	471	150104
B0FFGUF1K6	Íø°É	111.653429	40.789962	80308	471	150104
B0FFGTPWOW	Íø°É	111.653752	40.788909	80308	471	150104
B0FFK4JTTV	¾Æ°É	111.656229	40.790091	80304	471	150104
B0FFFEQEZZ	Íø°É	111.647108	40.794197	80308	471	150104
B0G1KZ0N08	Ì¨ÇòÌü	111.655676	40.791981	80113	471	150104
B0FFMBHOLH	½¡ÉíÖÐÐÄ	111.652276	40.796285	80111	471	150104
B0HB458FXT	ÐÝÏÐ³¡Ëù	111.080696	40.490558	80500	471	150121
B01D70PA13	ÁÆÑøÔº	111.134285	40.70227	80402	471	150121
B01D701ZVI	ÌåÓýÐÝÏÐ·þÎñ³¡Ëù	111.698034	41.003264	80000	471	150125
B0G1VK9XOP	ÐÝÏÐ³¡Ëù	111.138577	40.548957	80500	471	150121
B0FFKR6WSX	ÐÝÏÐ³¡Ëù	111.221882	40.996615	80500	471	150125
B0FFJ6C6XK	ÌåÓýÐÝÏÐ·þÎñ³¡Ëù	111.221945	40.996632	80000	471	150125
B0FFIY8LMR	½¡ÉíÖÐÐÄ	111.5417	40.784309	80111	471	150121
B0FFKE1OUO	ÌåÓýÐÝÏÐ·þÎñ³¡Ëù	111.540193	40.779767	80000	471	150121
B0H1VHSJBK	ÓÎÀÖ³¡	111.541611	40.784748	80501	471	150121
B0G0R4AJ9D	Ì¨ÇòÌü	111.539468	40.783853	80113	471	150121
B0H16102VU	ÓéÀÖ³¡Ëù	111.539142	40.783726	80300	471	150121
B0G0XSYH4G	Ì¨ÇòÌü	111.537777	40.781128	80113	471	150121
B0FFIMVIU7	KTV|¹ºÎï·þÎñ	111.540757	40.784356	080302|060000	471	150121
B0HG34CG4S	õÌÈ­µÀ³¡¹Ý	111.542681	40.780868	80119	471	150121
B0G0FLAU8E	ÔË¶¯³¡Ëù	111.54173	40.784313	80100	471	150121
B0HD9C1Y69	ÓéÀÖ³¡Ëù	111.539145	40.783837	80300	471	150121
B0FFJ076JK	ÌåÓýÐÝÏÐ·þÎñ³¡Ëù	111.399396	40.737479	80000	471	150121
B0FFIXHOLG	×ãÇò³¡	111.806645	40.456142	80105	471	150123
B0FFGSFWR8	Íø°É	111.691596	40.79113	80308	471	150105
B0FFKF2L7M	Íø°É	111.691189	40.792054	80308	471	150105
B01D70RGQH	KTV	111.689622	40.789441	80302	471	150105
B01D702F7E	Íø°É	111.690056	40.793415	80308	471	150105
B0FFI6TRAV	KTV	111.689619	40.789377	80302	471	150105
B0FFKTDA7E	Ì¨ÇòÌü	111.691886	40.790882	80113	471	150105
B0G2C57A23	¾Æ°É	111.689318	40.789278	80304	471	150105
B0HGJUJKQJ	¾Æ°É	111.689266	40.789294	80304	471	150105
B0H6N5DRAA	¾Æ°É	111.689213	40.789283	80304	471	150105
B0GRNC9C5H	¾Æ°É	111.68992	40.795031	80304	471	150105
B0FFJ8L37W	ÐÝÏÐ³¡Ëù	111.694469	40.790223	80500	471	150105
B0FFKRNHGM	ÌåÓýÐÝÏÐ·þÎñ³¡Ëù	111.694646	40.794506	80000	471	150105
B0HB4U8GWN	¾Æ°É	111.688603	40.796675	80304	471	150105
B0G03RFLUH	¾Æ°É	111.687897	40.79664	80304	471	150105
B0FFFABGRK	ÌåÓýÐÝÏÐ·þÎñ³¡Ëù	111.695984	40.795235	80000	471	150105
B0FFI9BSYB	ÓéÀÖ³¡Ëù	111.688279	40.793406	80300	471	150105
B01D70OW2K	¶È¼Ù´å	111.575534	40.901723	80401	471	150103
B0FFKWX64K	ÐÝÏÐ³¡Ëù	111.576279	40.901752	80500	471	150103
B0HDTLMBQ0	¾Æ°É	111.672964	40.761539	80304	471	150104
B0GRDHGPDB	ÓÎÓ¾¹Ý	111.67383	40.761648	80110	471	150104
B0H64KI1OT	ÔË¶¯³¡Ëù	111.67539	40.760165	80100	471	150104
B0FFFY5FEX	ÓÎÏ·Ìü	111.67599	40.758631	80305	471	150104
B01D700DDD	×ÛºÏÌåÓý¹Ý	111.705074	40.803246	80101	471	150105
B0G2CH8PYH	KTV	111.699642	40.799673	80302	471	150105
B0FFM0VTEV	ÌåÓýÐÝÏÐ·þÎñ³¡Ëù	111.70231	40.80043	80000	471	150105
B0FFK27ALY	ÓÎÀÖ³¡	111.698886	40.800262	80501	471	150105
B0FFG09BZU	Íø°É	111.697991	40.806392	80308	471	150105
B0FFF5LL3A	ÔË¶¯³¡Ëù	111.69951	40.803081	80100	471	150105
B0G3J55JQ7	ÐÝÏÐ³¡Ëù	111.697791	40.799368	80500	471	150105
B01D702F1Y	ÀºÇò³¡¹Ý	111.706795	40.803017	80104	471	150105
B0FFI99CD4	ÔË¶¯³¡Ëù	111.706752	40.803651	80100	471	150105
B0FFG2SZIL	ÀºÇò³¡¹Ý	111.696883	40.803522	80104	471	150105
B0FFIHFHLI	ÁÆÑøÔº	111.607384	41.163928	80402	471	150125
B0FFLAR1XX	ÁÆÑøÔº	111.607233	41.163868	80402	471	150125
B0FFL6COJ2	ÓÎÀÖ³¡	111.70445	40.883145	80501	471	150102
B01D70RBFE	KTV	111.700185	40.877073	80302	471	150102
B0FFGYOVRW	¶È¼Ù´å	111.673239	41.215426	80401	471	150125
B0HB3O9SDL	ÀºÇò³¡¹Ý	111.724373	40.830515	80104	471	150105
B0FFK6O7VK	ÌåÓýÐÝÏÐ·þÎñ³¡Ëù	111.72455	40.82979	80000	471	150105
B0H66ZDDH4	½¡ÉíÖÐÐÄ	111.719867	40.833719	80111	471	150102
B0FFKGO14O	Ì¨ÇòÌü	111.722228	40.834948	80113	471	150102
B0FFI2K38B	ÌåÓýÐÝÏÐ·þÎñ³¡Ëù	111.717036	40.836234	80000	471	150102
B0FFKSEY39	Íø°É	111.722038	40.827065	80308	471	150105
B0H1GHTHZ2	ÓéÀÖ³¡Ëù	111.722128	40.8273	80300	471	150105
B01D7027ME	Íø°É	111.724639	40.835912	80308	471	150102
B0FFF4D9Z7	ÔË¶¯³¡Ëù	111.71709	40.836237	80100	471	150102
B0FFGB54IP	½¡ÉíÖÐÐÄ	111.722644	40.831257	80111	471	150105
B0FFGAMU78	×ÛºÏÌåÓý¹Ý	111.723677	40.831156	80101	471	150105
B01D700DE0	ÔË¶¯³¡Ëù	111.722229	40.831289	80100	471	150105
B0FFH2OBWW	ÔË¶¯³¡Ëù	111.721652	40.831589	80100	471	150105
B0FFKM7B59	ÐÝÏÐ³¡Ëù|Éú»î·þÎñ	111.722012	40.830224	080500|070000	471	150105
B0FFJTRZSB	¾Æ°É	111.722458	40.834578	80304	471	150102
B0FFKW7Z73	ÓÎÓ¾¹Ý	111.723377	40.830954	80110	471	150105
B0FFGX11PN	½¡ÉíÖÐÐÄ	111.723343	40.831107	80111	471	150105
B01D7027M0	Íø°É	111.724407	40.835861	80308	471	150102
B0FFHMNYPJ	ÓÎÓ¾¹Ý	111.72342	40.83108	80110	471	150105
B0G0UZN31R	¾Æ°É	111.722472	40.834494	80304	471	150102
B0FFLISTWG	¾Æ°É	111.722239	40.83493	80304	471	150102
B0FFKZ8OAH	ÓðÃ«Çò³¡	111.716946	40.836289	80118	471	150102
B0G31SWJPM	µçÓ°Ôº	111.64304	39.922392	80601	471	150124
B0FFM0LKYX	½¡ÉíÖÐÐÄ	111.643913	39.92502	80111	471	150124
B0H1HCT7B7	ÐÝÏÐ³¡Ëù	111.936575	40.624921	80500	471	150123
B0FFGYGCCJ	Íø°É	111.970815	40.755687	80308	471	150105
B0FFKVEKXR	ÁÆÑøÔº	111.701437	39.913467	80402	471	150124
B0G24BDTTV	¾ç³¡	111.739952	40.623348	80603	471	150121
B0FFMBMB29	ÌåÓýÐÝÏÐ·þÎñ³¡Ëù	111.821075	40.71997	80000	471	150105
B0FFK3SHIM	ÌåÓýÐÝÏÐ·þÎñ³¡Ëù	111.823517	40.719098	80000	471	150105
B0FFME8FYJ	²ÉÕªÔ°	111.821915	40.717365	80503	471	150105
B0FFF2A1OC	ÐÝÏÐ³¡Ëù	111.646049	40.841086	80500	471	150103
B0FFMBVHF8	ÓéÀÖ³¡Ëù	111.643587	40.845789	80300	471	150103
B0FFK63XHU	ÌåÓýÐÝÏÐ·þÎñ³¡Ëù	111.810045	40.841484	80000	471	150105
B0FFM6LR09	²ÉÕªÔ°	111.810722	40.837649	80503	471	150105
B0FFK64J2F	²ÉÕªÔ°	111.810789	40.837024	80503	471	150105
B01D7024JU	Íø°É	111.668117	40.852796	80308	471	150102
B0FFK524AU	ÌåÓýÐÝÏÐ·þÎñ³¡Ëù	111.668918	40.850546	80000	471	150102
B0FFKH56DK	ÐÝÏÐ³¡Ëù	111.668107	40.849765	80500	471	150102
B0HGVHOZOH	ÌåÓýÐÝÏÐ·þÎñ³¡Ëù	111.667341	40.851607	80000	471	150102
B0G07NXUMC	ÔË¶¯³¡Ëù	111.667413	40.851525	80100	471	150102
B0HUDRLLAH	½¡ÉíÖÐÐÄ	111.676695	40.852403	80111	471	150102
B0GDXHSCVU	ÌåÓýÐÝÏÐ·þÎñ³¡Ëù	111.669101	40.855362	80000	471	150102
B0FFIWJQRG	ÓÎÓ¾¹Ý	111.66764	40.85529	80110	471	150102
B0FFLI1BEF	ÂíÊõ¾ãÀÖ²¿	111.667329	40.851692	80115	471	150102
B0FFIIGGZR	ÌåÓýÐÝÏÐ·þÎñ³¡Ëù	111.669627	40.855281	80000	471	150102
B0G3Z7SP22	ÐÝÏÐ³¡Ëù	111.544021	40.865944	80500	471	150103
B01D702JL0	ÆåÅÆÊÒ|²ÍÒû·þÎñ	111.678349	40.813742	080306|050600	471	150105
B0FFKSJHQA	KTV	111.680661	40.813477	80302	471	150105
B0FFHMXLEX	¾Æ°É	111.678726	40.808515	80304	471	150105
B0FFI6SUKX	KTV	111.680666	40.81348	80302	471	150105
B0FFKSI6BG	¾Æ°É	111.684585	40.815673	80304	471	150105
B0G1DLJYXJ	½¡ÉíÖÐÐÄ	111.681184	40.812854	80111	471	150105
B0FFJ3PBSV	¾Æ°É	111.679629	40.816022	80304	471	150102
B0HRB7WD0C	ÍøÇò³¡	111.683037	40.811816	80103	471	150105
B0H12Z6UDS	½¡ÉíÖÐÐÄ	111.679212	40.807986	80111	471	150105
B0FFGSDRFH	½¡ÉíÖÐÐÄ	111.684576	40.808257	80111	471	150105
B0HRH54IUD	½¡ÉíÖÐÐÄ	111.684692	40.808319	80111	471	150105
B0FFIZE05G	ÌåÓýÐÝÏÐ·þÎñ³¡Ëù	111.729579	40.811074	80000	471	150105
B0GRSUBYQM	½¡ÉíÖÐÐÄ	111.733422	40.81227	80111	471	150105
B01D70PDKH	KTV	111.7303	40.815025	80302	471	150105
B0G2OUHF1P	½¡ÉíÖÐÐÄ	111.733449	40.812276	80111	471	150105
B0FFKRFAG4	ÌåÓýÐÝÏÐ·þÎñ³¡Ëù	111.734453	40.815382	80000	471	150105
B0FFI9NLZJ	Ì¨ÇòÌü	111.731602	40.815252	80113	471	150105
B0G0458TAD	½¡ÉíÖÐÐÄ	111.734564	40.816268	80111	471	150105
B0HDBZGKDZ	´¹µöÔ°	111.80483	40.72495	80502	471	150105
B0G0B955SC	ÐÝÏÐ³¡Ëù	111.877075	40.621747	80500	471	150123
B0FFH1D99D	×ÛºÏÌåÓý¹Ý	111.636298	40.858022	80101	471	150103
B0GK4XT5OL	Íø°É	111.638077	40.876301	80308	471	150102
B0G3JU6YL7	ÐÝÏÐ³¡Ëù	111.874337	40.514243	80500	471	150123
B0FFI5Q29P	ÐÝÏÐ³¡Ëù	111.789323	40.531453	80500	471	150121
B0FFIGBNVR	ÌåÓýÐÝÏÐ·þÎñ³¡Ëù	111.641881	40.772234	80000	471	150104
B0FFMGZ4D4	ÔË¶¯³¡Ëù	111.591254	40.847775	80100	471	150103
B0G295NYEA	²ÉÕªÔ°	111.739603	40.697068	80503	471	150105
B0G27OGU87	ÐÝÏÐ³¡Ëù	110.900906	40.649422	80500	471	150121
B0FFM1VLQ3	¾Æ°É	111.6807	40.794743	80304	471	150105
B0FFL1R2ZT	ÌåÓýÐÝÏÐ·þÎñ³¡Ëù	111.682444	40.792588	80000	471	150105
B0GR17YPJE	½¡ÉíÖÐÐÄ	111.680682	40.793425	80111	471	150105
B0HGFD63HP	¾Æ°É	111.680679	40.79461	80304	471	150105
B0FFHOGIUZ	¾Æ°É	111.680693	40.794705	80304	471	150105
B0GKXSFATS	¾Æ°É	111.67816	40.795787	80304	471	150104
B0FFHBPH6N	Íø°É	111.6795	40.79575	80308	471	150104
B0FFKPIT5W	ÓéÀÖ³¡Ëù	111.680735	40.795629	80300	471	150105
B0FFJJSCK0	ÌåÓýÐÝÏÐ·þÎñ³¡Ëù	111.678679	40.791056	80000	471	150104
B0FFLOM0SJ	Íø°É	111.679415	40.796338	80308	471	150104
B0HRCCNT2H	½¡ÉíÖÐÐÄ	111.679479	40.794913	80111	471	150104
B0GDXRRZBC	ÓéÀÖ³¡Ëù	111.679689	40.796553	80300	471	150104
B0FFF3TI44	½¡ÉíÖÐÐÄ	111.679688	40.796555	80111	471	150104
B0HDB7FZOO	ÓéÀÖ³¡Ëù	111.680715	40.794648	80300	471	150105
B0HRGCC5B9	ÓÎÀÖ³¡	111.679039	40.796551	80501	471	150104
B0FFJIYIVH	½¡ÉíÖÐÐÄ	111.679902	40.796984	80111	471	150104
B01D70QH90	ÁÆÑøÔº	111.258565	40.504873	80402	471	150122
B0FFMCTAW1	ÀºÇò³¡¹Ý	111.721983	40.864298	80104	471	150102
B0H1AH3Y9N	Ì¨ÇòÌü	111.724007	40.859018	80113	471	150102
B0GUR9PMRI	×ãÇò³¡	111.585893	40.815256	80105	471	150103
B01D70Q63P	¶È¼Ù´å	112.045415	40.410437	80401	471	150123
B0GKGLARDD	¾ç³¡	111.198914	40.548106	80603	471	150121
B0G24OG10W	ÌåÓýÐÝÏÐ·þÎñ³¡Ëù	111.739046	40.585166	80000	471	150121
B0FFMEAF85	¾Æ°É	111.633601	40.84963	80304	471	150103
B0G3ZSRIBR	Íø°É	111.63366	40.85007	80308	471	150103
B01D70246R	Íø°É	111.633001	40.850615	80308	471	150103
B0HR9Z6OUT	ÓéÀÖ³¡Ëù	111.631958	40.852462	80300	471	150103
B0FFGXM12C	Íø°É	111.633807	40.849719	80308	471	150103
B0FFF2LS9I	Ì¨ÇòÌü	111.633729	40.849914	80113	471	150103
B0FFLJ2HUZ	ÌåÓýÐÝÏÐ·þÎñ³¡Ëù	111.632719	40.847947	80000	471	150103
B0FFHCFALF	Íø°É	111.633833	40.850054	80308	471	150103
B0FFLBB25A	ÆåÅÆÊÒ	111.63254	40.850085	80306	471	150103
B0H1O7U1OC	ÓéÀÖ³¡Ëù	111.634197	40.851605	80300	471	150103
B0FFGKAMXK	Ì¨ÇòÌü	111.633654	40.849041	80113	471	150103
B0HRPC5383	Ì¨ÇòÌü	111.633896	40.849405	80113	471	150103
B0HRUZEJTD	Ì¨ÇòÌü	111.633506	40.848612	80113	471	150103
B0FFL4NMOB	Ì¨ÇòÌü	111.633672	40.850071	80113	471	150103
B0FFL5IP5W	ÓéÀÖ³¡Ëù	111.641372	40.88429	80300	471	150102
B0G3XUEVW5	×ãÇò³¡	111.642073	40.883871	80105	471	150102
B0G3XADK5V	ÐÝÏÐ³¡Ëù|Éú»î·þÎñ	111.830563	40.376089	080500|070000	471	150123
B0FFKY7UW8	ÌåÓýÐÝÏÐ·þÎñ³¡Ëù	111.193053	41.018059	80000	471	150125
B0FFG6HD3K	Íø°É	111.658649	40.78386	80308	471	150104
B0HA662BRC	¾Æ°É	111.657	40.781877	80304	471	150104
B0FFJL0PRP	ÌåÓýÐÝÏÐ·þÎñ³¡Ëù	111.657164	40.780641	80000	471	150104
B0G16U0HJY	¾Æ°É	111.666208	40.785326	80304	471	150104
B0FFG2T0SV	¾Æ°É	111.666056	40.781001	80304	471	150104
B0FFHNO95P	KTV	111.659409	40.786368	80302	471	150104
B0HD5CHOKH	ÂíÊõ¾ãÀÖ²¿	111.167296	40.668403	80115	471	150121
B0FFK7M3S7	ÌåÓýÐÝÏÐ·þÎñ³¡Ëù	112.032753	40.893736	80000	471	150105
B0HUR74E6A	ÐÝÏÐ³¡Ëù	111.749581	40.7236	80500	471	150105
B0FFJ9K80F	ÌåÓýÐÝÏÐ·þÎñ³¡Ëù	111.27265	40.75782	80000	471	150121
B0FFIZ4P9G	×ÛºÏÌåÓý¹Ý	111.257974	40.266248	80101	471	150122
B01D70200N	×ÛºÏÌåÓý¹Ý	111.657314	40.85278	80101	471	150102
B01D70200M	×ÛºÏÌåÓý¹Ý	111.661685	40.854494	80101	471	150102
B01D701BGU	ÈüÂí³¡	111.6651565	40.85028076	80116	471	150102
B0G2XCMAXM	¾Æ°É	111.658244	40.851521	80304	471	150102
B0HD0SYNBQ	ÔË¶¯³¡Ëù	111.66316	40.852039	80100	471	150102
B0G0H4ES8Y	ÂíÊõ¾ãÀÖ²¿	111.661225	40.851844	80115	471	150102
B0FFLA1751	ÔË¶¯³¡Ëù	111.661017	40.854591	80100	471	150102
B0FFJ0HFAZ	ÔË¶¯³¡Ëù	111.662325	40.853101	80100	471	150102
B0FFM5PJQ3	ÔË¶¯³¡Ëù	111.665154	40.850282	80100	471	150102
B0FFI8MXWS	ÂíÊõ¾ãÀÖ²¿	111.661214	40.851204	80115	471	150102
B0HD05YZ4M	ÔË¶¯³¡Ëù	111.662126	40.855366	80100	471	150102
B0FFLD882U	ÔË¶¯³¡Ëù	111.65858	40.852539	80100	471	150102
B0FFL7XZGY	ÔË¶¯³¡Ëù	111.661731	40.854687	80100	471	150102
B0FFJ4JYDO	ÈüÂí³¡	111.665162	40.850281	80116	471	150102
B0FFJEUN4S	½¡ÉíÖÐÐÄ	111.661724	40.854666	80111	471	150102
B0HB348D1Y	ÍøÇò³¡	111.661371	40.854087	80103	471	150102
B0FFM3ARCY	ÓðÃ«Çò³¡	111.662045	40.85442	80118	471	150102
B01D70PEQ6	Íø°É	111.663918	40.839228	80308	471	150102
B0GR5Z30PF	¾Æ°É	111.663821	40.839215	80304	471	150102
B0HUYZS0XQ	¾Æ°É	111.663776	40.839205	80304	471	150102
B0FFGQUNRO	Íø°É	111.664013	40.839234	80308	471	150102
B0G02A2I08	¾Æ°É	111.664676	40.839281	80304	471	150102
B0FFMA6LKD	ÌåÓýÐÝÏÐ·þÎñ³¡Ëù	111.658835	40.839929	80000	471	150102
B0FFG26T5E	ÆåÅÆÊÒ	111.664362	40.839287	80306	471	150102
B0FFI8PAYM	ÌåÓýÐÝÏÐ·þÎñ³¡Ëù	111.664863	40.839341	80000	471	150102
B01D702ZHT	×ÛºÏÌåÓý¹Ý	111.657469	40.842765	80101	471	150102
B01D70PH22	Ì¨ÇòÌü	111.664612	40.8393	80113	471	150102
B0FFG2SZ2Z	ÐÝÏÐ³¡Ëù	111.665884	40.838731	80500	471	150102
B0FFL1TIF2	ÓðÃ«Çò³¡	111.658699	40.839593	80118	471	150102
B0FFK3N6AH	ÌåÓýÐÝÏÐ·þÎñ³¡Ëù	111.734057	40.865101	80000	471	150102
B0FFG9DV5N	Íø°É	111.631797	40.871405	80308	471	150103
B01D70QERU	Íø°É	111.632081	40.871759	80308	471	150103
B0FFH2ZDNY	Íø°É	111.631828	40.872104	80308	471	150103
B0H1XM3QP2	¾Æ°É	111.631641	40.87108	80304	471	150103
B01D70QESG	Íø°É	111.631829	40.872103	80308	471	150103
B0FFHS37E8	Íø°É	111.631665	40.872922	80308	471	150103
B0G0ZSX6MW	Íø°É	111.630327	40.871469	80308	471	150103
B0HDA4W9OJ	Ì¨ÇòÌü	111.631797	40.871691	80113	471	150103
B0FFM3PHVE	Ì¨ÇòÌü	111.630708	40.871794	80113	471	150103
B0FFJ6WKJ8	Ì¨ÇòÌü	111.631628	40.873104	80113	471	150103
B0FFF4QGVT	ÔË¶¯³¡Ëù	111.63343	40.87365	80100	471	150103
B0GKKKWDWJ	ÌåÓýÐÝÏÐ·þÎñ³¡Ëù	111.634123	40.874623	80000	471	150103
B0HRKAAII3	¾Æ°É	111.736257	40.859737	80304	471	150102
B0FFH40YSZ	ÐÝÏÐ³¡Ëù	111.86504	40.932518	80500	471	150102
B01D70QJ5H	²ÉÕªÔ°	111.865365	40.932717	80503	471	150102
B01D703C9G	KTV	111.720612	40.818528	80302	471	150105
B0FFGSCOP7	Íø°É	111.720349	40.819261	80308	471	150105
B01D70RCPF	KTV	111.725591	40.826296	80302	471	150105
B0FFLJSUME	¾Æ°É	111.72669	40.820917	80304	471	150105
B0GDLUHYPP	½¡ÉíÖÐÐÄ	111.720085	40.821053	80111	471	150105
B0FFK32SZD	¾Æ°É	111.720743	40.819206	80304	471	150105
B0HBKXSVHV	¾Æ°É	111.72616	40.8208	80304	471	150105
B01D701IY1	Íø°É	111.719065	40.822719	80308	471	150105
B0FFH1JGOR	Íø°É	111.724107	40.826006	80308	471	150105
B0FFL0NEAH	ÌåÓýÐÝÏÐ·þÎñ³¡Ëù	111.820694	40.69173	80000	471	150105
B0GD2MT1KA	²ÉÕªÔ°	111.823018	40.691875	80503	471	150105
B0FFHZGOSM	²ÉÕªÔ°	111.824326	40.692218	80503	471	150105
B0G177Y4XZ	²ÉÕªÔ°	111.821259	40.833116	80503	471	150105
B0H11UOR43	²ÉÕªÔ°	111.824515	40.833177	80503	471	150105
B0FFITCUOG	²ÉÕªÔ°	111.825202	40.693761	80503	471	150105
B0FFJ9S7DE	ÌåÓýÐÝÏÐ·þÎñ³¡Ëù	111.825498	40.692215	80000	471	150105
B0HAKOKHPC	²ÉÕªÔ°	111.81814	40.690941	80503	471	150105
B0FFKVRBHJ	ÌåÓýÐÝÏÐ·þÎñ³¡Ëù	111.82602	40.6903	80000	471	150105
B0FFKDWNYQ	²ÉÕªÔ°	111.823805	40.688985	80503	471	150105
B0GR5935TW	²ÉÕªÔ°	111.825898	40.689465	80503	471	150105
B0HBTU4Y7O	²ÉÕªÔ°	111.826051	40.688779	80503	471	150105
B0FFKTVUTA	ÌåÓýÐÝÏÐ·þÎñ³¡Ëù	111.826546	40.68767	80000	471	150105
B0FFIS42FL	ÌåÓýÐÝÏÐ·þÎñ³¡Ëù	111.721134	40.818598	80000	471	150105
B0HRHU2RLQ	¾Æ°É	111.721191	40.818183	80304	471	150105
B0GD3Z3AZ6	¾Æ°É	111.726833	40.821073	80304	471	150105
B0H6BME0P3	¾Æ°É	111.726886	40.821107	80304	471	150105
B0G2CD7V2J	Íø°É	111.718817	40.824307	80308	471	150105
B0FFLBCOTP	¾Æ°É	111.72387	40.825957	80304	471	150105
B0FFM8Z6BR	ÌåÓýÐÝÏÐ·þÎñ³¡Ëù	111.719845	40.820228	80000	471	150105
B0HR7AOZXX	Ì¨ÇòÌü	111.71993	40.820322	80113	471	150105
B0FFFY3PK6	Ì¨ÇòÌü	111.720963	40.818764	80113	471	150105
B0G2PPH6HT	KTV	111.725352	40.826014	80302	471	150105
B0FFL9817B	½¡ÉíÖÐÐÄ	111.725802	40.820698	80111	471	150105
B0G0PABPV8	¾Æ°É	111.718999	40.817263	80304	471	150105
B0FFIMY4YD	½¡ÉíÖÐÐÄ	111.720355	40.818129	80111	471	150105
B0HRMAJ5D7	Ì¨ÇòÌü	111.720105	40.819934	80113	471	150105
B0FFGSEZT6	õÌÈ­µÀ³¡¹Ý	111.724258	40.822704	80119	471	150105
B0FFI7O2JW	ÌåÓýÐÝÏÐ·þÎñ³¡Ëù	111.724076	40.825999	80000	471	150105
B0GU6DB9OG	ÔË¶¯³¡Ëù	111.72466	40.825473	80100	471	150105
B0H1SRKBAQ	ÌåÓýÐÝÏÐ·þÎñ³¡Ëù	111.721332	40.826494	80000	471	150105
B0H1NU9IKZ	ÆåÅÆÊÒ	111.720882	40.818591	80306	471	150105
B0HRHC3LGR	ÌåÓýÐÝÏÐ·þÎñ³¡Ëù	111.719048	40.817222	80000	471	150105
B0FFF9N6YP	½¡ÉíÖÐÐÄ	111.720282	40.817889	80111	471	150105
B0H1UDVPXC	Ì¨ÇòÌü	111.723903	40.825953	80113	471	150105
B0FFLFC0A4	Ì¨ÇòÌü	111.72203	40.817455	80113	471	150105
B0FFMDY9UA	Æ¹ÅÒÇò¹Ý	111.720484	40.818061	80112	471	150105
B0H1UDX8IU	ÌåÓýÐÝÏÐ·þÎñ³¡Ëù	111.726791	40.826538	80000	471	150105
B0H1KR3KS3	Æ¹ÅÒÇò¹Ý	111.723602	40.826473	80112	471	150105
B0FFKDBLZ7	½¡ÉíÖÐÐÄ	111.716947	40.816904	80111	471	150105
B0FFL2OVNV	õÌÈ­µÀ³¡¹Ý	111.723602	40.826568	80119	471	150105
B01D70QEQ3	ÓéÀÖ³¡Ëù	111.565816	40.855698	80300	471	150103
B0G3Z7TT9Y	ÓÎÀÖ³¡	111.565707	40.855342	80501	471	150103
B0FFKMU2Z1	ÐÝÏÐ³¡Ëù	111.565388	40.856115	80500	471	150103
B0FFL3I4WI	ÌåÓýÐÝÏÐ·þÎñ³¡Ëù	111.560974	40.847566	80000	471	150103
B0HRT570DX	ÐÝÏÐ³¡Ëù	111.563497	40.856678	80500	471	150103
B0FFKK42CW	ÌåÓýÐÝÏÐ·þÎñ³¡Ëù	111.563737	40.85653	80000	471	150103
B0H1YZXG9S	¾Æ°É	111.73281	40.82079	80304	471	150105
B0G29CQ7IL	¾Æ°É	111.732918	40.81905	80304	471	150105
B0FFK3L0PC	µçÓ°Ôº	111.734571	40.820834	80601	471	150105
B0G0DOEKSF	¾Æ°É	111.731426	40.824643	80304	471	150105
B0FFKWUV8K	¾Æ°É	111.726997	40.820976	80304	471	150105
B0H6FC4BYI	×ÛºÏÌåÓý¹Ý	111.734347	40.821309	80101	471	150105
B0GU11ZPDJ	ÓéÀÖ³¡Ëù	111.733797	40.820798	80300	471	150105
B0FFKZHOK9	½¡ÉíÖÐÐÄ	111.729902	40.82	80111	471	150105
B0FFLO1UUE	ÔË¶¯³¡Ëù	111.734252	40.821475	80100	471	150105
B0FFKTAOWP	ÓÎÀÖ³¡	111.733941	40.821059	80501	471	150105
B0HA4CSCMQ	ÓÎÀÖ³¡	111.732922	40.819629	80501	471	150105
B0FFL690CN	¾Æ°É	111.726975	40.821737	80304	471	150105
B0FFK6J7WT	ÌåÓýÐÝÏÐ·þÎñ³¡Ëù	111.73421	40.820585	80000	471	150105
B0GK4MNF4F	¾Æ°É	111.726927	40.821733	80304	471	150105
B0HUFZW83V	ÐÝÏÐ³¡Ëù	111.733557	40.823831	80500	471	150105
B0HU7UY6TA	ÌåÓýÐÝÏÐ·þÎñ³¡Ëù	111.733846	40.821132	80000	471	150105
B0FFKQNFU1	Íø°É	111.731235	40.819277	80308	471	150105
B0FFFWB9XY	¾Æ°É	111.73197	40.824629	80304	471	150105
B0HRH529YN	ÀºÇò³¡¹Ý	111.72731	40.821694	80104	471	150105
B0FFJ2FXZM	Íø°É	111.733446	40.818862	80308	471	150105
B0HBNKVIUF	²ÉÕªÔ°	111.729313	40.826589	80503	471	150105
B0HAB7QT7W	½¡ÉíÖÐÐÄ	111.73138	40.826135	80111	471	150105
B0FFKWV19Q	ÌåÓýÐÝÏÐ·þÎñ³¡Ëù	111.588881	40.773463	80000	471	150104
B0FFL9UMUS	ÐÝÏÐ³¡Ëù	111.541556	40.773759	80500	471	150121
B0FFL5P8RU	ÁÆÑøÔº	111.342111	41.262484	80402	471	150125
B0FFGQ0321	Íø°É	111.734537	40.773179	80308	471	150105
B0FFK2GBVX	ÌåÓýÐÝÏÐ·þÎñ³¡Ëù	111.730611	40.772261	80000	471	150105
B0G105EWMN	ÌåÓýÐÝÏÐ·þÎñ³¡Ëù	111.730635	40.771837	80000	471	150105
B0FFJFRVQF	ÌåÓýÐÝÏÐ·þÎñ³¡Ëù	111.73059	40.773003	80000	471	150105
B0FFM3L930	ÌåÓýÐÝÏÐ·þÎñ³¡Ëù	111.733009	40.775353	80000	471	150105
B0FFKV9KM7	ÌåÓýÐÝÏÐ·þÎñ³¡Ëù	111.728376	40.776368	80000	471	150105
B0G2UL3S69	½¡ÉíÖÐÐÄ	111.731996	40.776138	80111	471	150105
B0FFL16ZHJ	ÌåÓýÐÝÏÐ·þÎñ³¡Ëù	111.727248	40.776231	80000	471	150105
B0H1TAGMI9	Ì¨ÇòÌü	111.735477	40.768661	80113	471	150105
B0G33ATJXH	Ì¨ÇòÌü	111.727652	40.776227	80113	471	150105
B0FFLA83V7	ÓðÃ«Çò³¡	111.730569	40.775415	80118	471	150105
B0FFFZ5XV3	KTV	111.73457	40.773338	80302	471	150105
B0FFKPG84Y	ÓÎÀÖ³¡	111.232605	40.209342	80501	471	150122
B0FFH6IZAA	Ë®ÉÏ»î¶¯ÖÐÐÄ	111.234822	40.214267	80505	471	150122
B0FFGO0WPB	KTV	111.647503	40.777411	80302	471	150104
B0HUACBC8C	Ì¨ÇòÌü	111.647872	40.777059	80113	471	150104
B0FFJ1WQ9F	KTV	111.733816	40.78736	80302	471	150105
B0HDAMXNGL	ÔË¶¯³¡Ëù	111.735379	40.788299	80100	471	150105
B0HDJGSUQS	½¡ÉíÖÐÐÄ	111.734561	40.78792	80111	471	150105
B0G3JC6KR5	ÐÝÏÐ³¡Ëù	111.728549	40.796445	80500	471	150105
B0G26PL25R	ÔË¶¯³¡Ëù	111.734862	40.788372	80100	471	150105
B0FFKN10AY	½¡ÉíÖÐÐÄ	111.735713	40.796304	80111	471	150105
B0FFK94FJF	Ì¨ÇòÌü	111.734157	40.787654	80113	471	150105
B0FFKYJ8KE	ÌåÓýÐÝÏÐ·þÎñ³¡Ëù	111.729975	40.789203	80000	471	150105
B0FFI70N7V	ÍøÇò³¡	111.674938	40.857675	80103	471	150102
B0FFKH6BOU	ÔË¶¯³¡Ëù	111.674357	40.859686	80100	471	150102
B0FFFEZ7BO	ÀºÇò³¡¹Ý	111.674878	40.85913	80104	471	150102
B0FFKH6BP7	ÍøÇò³¡	111.67444	40.85933	80103	471	150102
B0FFFA0R56	½¡ÉíÖÐÐÄ	111.67338	40.858879	80111	471	150102
B0G0GMJ3SI	ÐÝÏÐ³¡Ëù	111.392052	40.736096	80500	471	150121
B0FFME1BZU	²ÉÕªÔ°	111.388642	40.734768	80503	471	150121
B0FFKDK0AC	×ãÇò³¡	111.637123	40.858575	80105	471	150103
B0FFI8QIWU	×ÛºÏÌåÓý¹Ý	111.641141	40.862673	80101	471	150103
B0G0VHKQF8	KTV	111.690467	39.907133	80302	471	150124
B0G3UY1KZM	Íø°É	111.686638	40.748506	80308	471	150104
B0HG7SM3TP	ÓéÀÖ³¡Ëù	111.686532	40.74991	80300	471	150104
B0G2UR5STG	Ì¨ÇòÌü	111.680579	40.747381	80113	471	150104
B0FFFWPUGS	Íø°É	111.681094	40.746872	80308	471	150104
B0G3AP9CF7	½¡ÉíÖÐÐÄ	111.78478	40.8371	80111	471	150105
B0FFIZLHJ8	ÐÝÏÐ³¡Ëù	111.222552	40.190427	80500	471	150122
B0FFGNUFBS	ÐÝÏÐ³¡Ëù	111.222839	40.187564	80500	471	150122
B0G1GZOQ98	²ÉÕªÔ°	111.224234	40.187276	80503	471	150122
B0H10AUXQJ	ÐÝÏÐ³¡Ëù	111.223342	40.189009	80500	471	150122
B0FFFRNPQY	²ÉÕªÔ°	111.786283	40.722665	80503	471	150105
B0FFIQ75JW	KTV	111.942104	40.910896	80302	471	150102
B0G3JS5V7G	ÐÝÏÐ³¡Ëù	111.940636	40.909889	80500	471	150102
B0G3TAOGGA	×ÛºÏÌåÓý¹Ý	111.644848	40.821717	80101	471	150103
B0FFJO2DHX	KTV	111.643719	40.824147	80302	471	150103
B01D701L7K	Íø°É	111.644652	40.824835	80308	471	150103
B0FFJ05RLY	ÐÝÏÐ³¡Ëù	111.642476	40.818187	80500	471	150103
B0GUUKXF4R	¾Æ°É	111.645054	40.824454	80304	471	150103
B0FFLN3UHT	Íø°É	111.63952	40.817415	80308	471	150103
B0FFKT2QDZ	ÓÎÀÖ³¡	111.646571	40.82516	80501	471	150103
B0FFF48PST	ÆåÅÆÊÒ	111.64344	40.824099	80306	471	150103
B0FFL0IP8P	ÌåÓýÐÝÏÐ·þÎñ³¡Ëù	111.623285	40.873454	80000	471	150103
B0FFIHJ6IA	KTV	111.548511	40.60694	80302	471	150121
B0FFG8KSG3	ÐÝÏÐ³¡Ëù	111.568358	40.851583	80500	471	150103
B0FFJNEF90	ÌåÓýÐÝÏÐ·þÎñ³¡Ëù	111.56798	40.85189	80000	471	150103
B0FFKPTL4X	ÌåÓýÐÝÏÐ·þÎñ³¡Ëù	111.568716	40.85176	80000	471	150103
B0FFKNTYLR	ÌåÓýÐÝÏÐ·þÎñ³¡Ëù	111.56776	40.849678	80000	471	150103
B0HULA2CKA	ÐÝÏÐ³¡Ëù	111.568123	40.84886	80500	471	150103
B0G0JSI8DH	ÌåÓýÐÝÏÐ·þÎñ³¡Ëù	111.804333	40.840683	80000	471	150105
B0G1A11YM4	ÐÝÏÐ³¡Ëù	111.802075	40.83834	80500	471	150105
B0H6TN36BN	ÁÆÑøÔº	111.209911	40.269868	80402	471	150122
B0FFIKLBNR	²ÉÕªÔ°	111.384375	40.732775	80503	471	150121
B0FFJG54JE	ÍøÇò³¡	111.722819	40.770493	80103	471	150105
B0FFJG54JF	ÌåÓýÐÝÏÐ·þÎñ³¡Ëù	111.722968	40.767686	80000	471	150105
B0FFLDUP10	ÓÎÀÖ³¡	111.719822	40.775927	80501	471	150105
B0FFJ8U2UC	ÌåÓýÐÝÏÐ·þÎñ³¡Ëù	111.610781	40.60804	80000	471	150121
B01D70QEQ7	¶È¼Ù´å	111.264375	40.176433	80401	471	150122
B0HG3SCE7N	ÌåÓýÐÝÏÐ·þÎñ³¡Ëù	111.441122	41.118726	80000	471	150125
B0FFGN3UC8	KTV	111.690619	40.840389	80302	471	150102
B01D702AB4	KTV	111.691526	40.83966	80302	471	150102
B0FFKLQ1GG	¾Æ°É	111.691316	40.843416	80304	471	150102
B0G0DS724J	¾Æ°É	111.690694	40.840871	80304	471	150102
B0FFK852SR	Íø°É	111.690385	40.840325	80308	471	150102
B01D701T31	Íø°É	111.69348	40.843556	80308	471	150102
B0HUBME8SV	Ì¨ÇòÌü	111.692267	40.839735	80113	471	150102
B0FFKCRX8O	ÌåÓýÐÝÏÐ·þÎñ³¡Ëù	111.696221	40.839445	80000	471	150102
B0H6TK3KIU	ÔË¶¯³¡Ëù	111.696404	40.839444	80100	471	150102
B0FFM11YAF	»¬Ñ©³¡	111.78071	40.809639	80106	471	150105
B0GRHMRKC3	ÌåÓýÐÝÏÐ·þÎñ³¡Ëù	111.781012	40.809861	80000	471	150105
B0FFI1STEG	ÌåÓýÐÝÏÐ·þÎñ³¡Ëù	111.191832	40.242882	80000	471	150122
B0FFIG3Q9X	ÓÎÀÖ³¡	111.176628	40.62772	80501	471	150121
B0G2Y9RDAO	¾ç³¡	111.895313	40.811819	80603	471	150105
B0G261O2G5	ÓÎÀÖ³¡	111.774407	40.482886	80501	471	150123
B0G2AODFE5	²ÉÕªÔ°	111.976559	40.97469	80503	471	150102
B0FFKDOYI9	ÌåÓýÐÝÏÐ·þÎñ³¡Ëù	111.576958	40.562624	80000	471	150121
B0FFHHCHDF	Íø°É	111.861724	40.897506	80308	471	150105
B0G249FSHB	Íø°É	111.198224	40.270059	80308	471	150122
B0HBL5C8LW	¾Æ°É	111.197179	40.273815	80304	471	150122
B0FFH6SRY0	KTV	111.206431	40.276663	80302	471	150122
B0FFLG1EV3	Ì¨ÇòÌü	111.198184	40.269835	80113	471	150122
B0GUO97AEY	½¡ÉíÖÐÐÄ	111.198085	40.269242	80111	471	150122
B0FFF2FON6	Ì¨ÇòÌü	111.20447	40.27506	80113	471	150122
B0FFM6STQZ	Ì¨ÇòÌü	111.204072	40.275531	80113	471	150122
B0G3UC4320	ÐÝÏÐ³¡Ëù	111.531668	40.772144	80500	471	150121
B0FFJ47JP5	ÌåÓýÐÝÏÐ·þÎñ³¡Ëù	111.807205	40.416397	80000	471	150123
B0HDRCTHRN	ÌåÓýÐÝÏÐ·þÎñ³¡Ëù	111.802184	40.599967	80000	471	150123
B0FFKSQI2J	ÐÝÏÐ³¡Ëù	111.665255	40.496	80500	471	150123
B0FFHIR010	Íø°É	111.613807	40.754442	80308	471	150104
B0FFFW39OO	ÐÝÏÐ³¡Ëù	111.614832	40.751609	80500	471	150104
B0HBYOJ65R	ÌåÓýÐÝÏÐ·þÎñ³¡Ëù	111.613917	40.749174	80000	471	150104
B0FFG9EZ80	ÐÝÏÐ³¡Ëù|²ÍÒû·þÎñ	111.798138	40.372902	080500|050100	471	150123
B0FFL17LL7	ÐÝÏÐ³¡Ëù	111.646841	40.780117	80500	471	150104
B0HDCUJOOE	ÓÎÀÖ³¡	111.211737	40.291244	80501	471	150122
B0FFFRXDMC	ÁÆÑøÔº	111.20741	40.287169	80402	471	150122
B0FFG59MHY	ÌåÓýÐÝÏÐ·þÎñ³¡Ëù	111.719984	40.794967	80000	471	150105
B0FFMDHYDJ	¾Æ°É	111.726212	40.788655	80304	471	150105
B0FFL5KA6Y	ÌåÓýÐÝÏÐ·þÎñ³¡Ëù	111.720114	40.795088	80000	471	150105
B0FFIWL6OO	ÌåÓýÐÝÏÐ·þÎñ³¡Ëù	111.725429	40.793648	80000	471	150105
B0FFHTUD0E	ÌåÓýÐÝÏÐ·þÎñ³¡Ëù	111.602667	40.734497	80000	471	150104
B0FFITHLP0	²ÉÕªÔ°	111.806951	40.835502	80503	471	150105
B0FFG9U2IE	KTV	111.67343	40.786295	80302	471	150104
B0HR4AXFH2	¾Æ°É	111.673501	40.786151	80304	471	150104
B0GK3AS26H	Ì¨ÇòÌü	111.673678	40.785813	80113	471	150104
B0H26A03T2	Íø°É	111.673481	40.786038	80308	471	150104
B0FFI6RTQO	ÌåÓýÐÝÏÐ·þÎñ³¡Ëù	111.601339	40.869937	80000	471	150103
B0GK1AVW03	¾Æ°É	111.723711	40.7795	80304	471	150105
B0FFM54TGO	Íø°É	111.723241	40.784727	80308	471	150105
B0HGFZ4LNQ	¾Æ°É	111.725056	40.777687	80304	471	150105
B0FFMDBAU6	½¡ÉíÖÐÐÄ	111.726865	40.778077	80111	471	150105
B0FFKHN241	ÌåÓýÐÝÏÐ·þÎñ³¡Ëù	111.717929	40.785803	80000	471	150105
B0FFI6OXMK	Ì¨ÇòÌü	111.721652	40.786023	80113	471	150105
B0HGTCAC2G	ÀºÇò³¡¹Ý	111.719948	40.786383	80104	471	150105
B0FFM181J7	ÓÎÓ¾¹Ý	111.719338	40.786171	80110	471	150105
B0H125APXG	½¡ÉíÖÐÐÄ	111.719502	40.786251	80111	471	150105
B0FFIZFPKR	ÔË¶¯³¡Ëù	111.719161	40.786127	80100	471	150105
B0FFIRX985	½¡ÉíÖÐÐÄ	111.718488	40.786077	80111	471	150105
B01D70RGPH	µçÓ°Ôº	111.672794	40.889508	80601	471	150102
B0FFH20LBR	Íø°É	111.713766	40.761695	80308	471	150105
B0FFH32LU0	Íø°É	111.714339	40.766655	80308	471	150105
B0GR9SPFBH	ÆåÅÆÊÒ	111.712082	40.766566	80306	471	150105
B0FFGKGP29	µçÓ°Ôº	111.694604	40.808836	80601	471	150105
B01D702VE7	Íø°É	111.694314	40.813932	80308	471	150105
B01D702H04	×ÛºÏÌåÓý¹Ý	111.687798	40.813312	80101	471	150105
B0FFIXZ8RN	ÌåÓýÐÝÏÐ·þÎñ³¡Ëù	111.695473	40.809013	80000	471	150105
B0G1F7PDBO	¾Æ°É	111.694818	40.813435	80304	471	150105
B0HDHAD233	¾Æ°É	111.695759	40.811399	80304	471	150105
B0GUCC7FJ6	¾Æ°É	111.69478	40.813485	80304	471	150105
B0HRJZN34Y	¾Æ°É	111.695556	40.809388	80304	471	150105
B0FFH30AGS	Íø°É	111.694217	40.81413	80308	471	150105
B0FFHBMQJR	¾Æ°É	111.694707	40.813058	80304	471	150105
B0GKJC0ILM	¾Æ°É	111.695255	40.813344	80304	471	150105
B0G3Z7S0XQ	Íø°É	111.694257	40.813873	80308	471	150105
B01D70PDF7	Ì¨ÇòÌü	111.693593	40.813914	80113	471	150105
B0GR7SIFZ1	¾Æ°É	111.695244	40.814327	80304	471	150105
B0FFGSDRG0	KTV	111.695388	40.809399	80302	471	150105
B0FFMCDZN6	¾Æ°É	111.694825	40.813411	80304	471	150105
B0FFIWF6FD	Íø°É	111.69589	40.80854	80308	471	150105
B0GKD5SSVB	ÓÎÏ·Ìü	111.693452	40.810687	80305	471	150105
B0FFL354XK	ÓéÀÖ³¡Ëù	111.689349	40.812232	80300	471	150105
B0H129DBKW	Ì¨ÇòÌü	111.694717	40.812984	80113	471	150105
B0FFM555EQ	ÔË¶¯³¡Ëù	111.694166	40.814387	80100	471	150105
B0GRJSOGDQ	ÓÎÓ¾¹Ý	111.695968	40.810514	80110	471	150105
B0H12ODDWZ	ÔË¶¯³¡Ëù	111.695099	40.80917	80100	471	150105
B01D70QERD	ÓéÀÖ³¡Ëù	111.691037	40.815785	80300	471	150105
B0FFG0FVBW	ÓÎÀÖ³¡	111.691043	40.815848	80501	471	150105
B0G064LWZX	Ì¨ÇòÌü	111.688794	40.809431	80113	471	150105
B0HAM72PNB	ÓéÀÖ³¡Ëù	111.695081	40.809794	80300	471	150105
B0FFF4H0E0	ÓÎÀÖ³¡	111.69094	40.815868	80501	471	150105
B0HUNRBXR1	ÌåÓýÐÝÏÐ·þÎñ³¡Ëù	111.693518	40.808867	80000	471	150105
B0FFG0L1UF	ÓÎÀÖ³¡	111.69163	40.816504	80501	471	150105
B0G2C7AQUE	ÓÎÏ·Ìü	111.693834	40.808917	80305	471	150105
B0FFF4CV67	ÓÎÀÖ³¡	111.691181	40.816014	80501	471	150105
B0HRT771LL	Ì¨ÇòÌü	111.69537	40.809093	80113	471	150105
B0H1KMZ5CR	ÓéÀÖ³¡Ëù	111.69507	40.809262	80300	471	150105
B0GR3OKR0L	½¡ÉíÖÐÐÄ	111.696017	40.810442	80111	471	150105
B0HRDDVAGA	ÓÎÏ·Ìü	111.694986	40.809266	80305	471	150105
B0FFF4BKKA	Ì¨ÇòÌü	111.694494	40.814356	80113	471	150105
B0FFHUM5PY	Íø°É	111.695557	40.809124	80308	471	150105
B01D702G26	Íø°É	111.687741	40.807235	80308	471	150105
B0FFIWXBZO	ÌåÓýÐÝÏÐ·þÎñ³¡Ëù	111.346438	40.709274	80000	471	150121
B0G0XSYPXO	¾ç³¡	110.723582	41.363503	80603	471	150125
B0FFJH440I	ÌåÓýÐÝÏÐ·þÎñ³¡Ëù	111.429552	41.112274	80000	471	150125
B0G31SV9VA	ÐÝÏÐ³¡Ëù	111.660801	39.919828	80500	471	150124
B01D702D0C	ÐÝÏÐ³¡Ëù	111.671237	40.80584	80500	471	150103
B01D701N4S	Íø°É	111.67206	40.800288	80308	471	150104
B01D702K8P	ÐÝÏÐ³¡Ëù	111.675993	40.801775	80500	471	150104
B0FFI9NEM2	×ÛºÏÌåÓý¹Ý	111.670609	40.805386	80101	471	150103
B0FFHM31JO	Íø°É	111.668672	40.801939	80308	471	150104
B0FFMGQZGC	¾Æ°É	111.671065	40.80637	80304	471	150103
B0FFKRQZSE	¾Æ°É	111.676554	40.806357	80304	471	150105
B0HGV9SKPW	ÌåÓýÐÝÏÐ·þÎñ³¡Ëù	111.675696	40.79953	80000	471	150104
B0FFM9WMOB	¾Æ°É	111.676504	40.806291	80304	471	150105
B0FFFD5PHO	ÐÝÏÐ³¡Ëù	111.671316	40.80564	80500	471	150103
B01D702DSI	ÐÝÏÐ³¡Ëù	111.67134	40.805596	80500	471	150103
B0H1UMWWXS	Ì¨ÇòÌü	111.668673	40.803902	80113	471	150104
B0FFLB7Q2D	ÐÝÏÐ³¡Ëù	111.676413	40.80573	80500	471	150105
B0FFF9KSI0	½¡ÉíÖÐÐÄ	111.673829	40.796953	80111	471	150104
B0FFKONHRZ	ÌåÓýÐÝÏÐ·þÎñ³¡Ëù	111.676294	40.805888	80000	471	150105
B01D70PEWE	ÓéÀÖ³¡Ëù|ÌåÓýÐÝÏÐ·þÎñ	111.674771	40.799211	080300|080500	471	150104
B0FFF2EZXY	ÓÎÀÖ³¡	111.667283	40.805283	80501	471	150103
B01D702K8D	Æ¹ÅÒÇò¹Ý	111.676739	40.802609	80112	471	150104
B0FFGAG306	KTV	111.191782	40.281327	80302	471	150122
B0G24UEP5Y	¾Æ°É	111.191803	40.280725	80304	471	150122
B0FFHJB4ZW	Íø°É	111.191535	40.281185	80308	471	150122
B0HR05V0DD	¾Æ°É	111.194699	40.279671	80304	471	150122
B01D70QYJS	µçÓ°Ôº	111.196499	40.280921	80601	471	150122
B0FFHM64R4	½¡ÉíÖÐÐÄ	111.191829	40.281197	80111	471	150122
B0FFM5TAIT	ÓéÀÖ³¡Ëù	111.191323	40.2784	80300	471	150122
B01D70QERC	ÐÝÏÐ³¡Ëù	111.195361	40.277931	80500	471	150122
B0FFIYR392	²ÉÕªÔ°	111.815735	40.705257	80503	471	150105
B0FFL8JPS9	ÌåÓýÐÝÏÐ·þÎñ³¡Ëù	111.562118	40.782894	80000	471	150121
B0FFKG27X0	õÌÈ­µÀ³¡¹Ý	111.562246	40.782915	80119	471	150121
B0FFKPMTXJ	ÐÝÏÐ³¡Ëù	111.902188	40.89363	80500	471	150102
B0HBY6H04U	ÓéÀÖ³¡Ëù	111.680693	40.630713	80300	471	150121
B0FFKKPEQU	ÌåÓýÐÝÏÐ·þÎñ³¡Ëù	111.984673	40.945814	80000	471	150102
B0FFJ383BL	ÐÝÏÐ³¡Ëù	111.813093	40.64211	80500	471	150105
B0FFHBXYWA	ÁÆÑøÔº	111.176805	40.724909	80402	471	150121
B0GU51V99P	ÐÝÏÐ³¡Ëù	111.658235	40.738416	80500	471	150104
B0FFL2UAHE	ÌåÓýÐÝÏÐ·þÎñ³¡Ëù	111.715481	40.767489	80000	471	150105
B0FFGKIOYS	µçÓ°Ôº	111.82501	40.380464	80601	471	150123
B0FFMEQNY5	ÓÎÀÖ³¡	111.825609	40.380664	80501	471	150123
B0FFKQUA82	ÔË¶¯³¡Ëù	111.825623	40.381749	80100	471	150123
B0FFKZ7RDP	Ì¨ÇòÌü	111.825287	40.383114	80113	471	150123
B01D70P9S3	Íø°É	111.818227	40.38245	80308	471	150123
B0FFGRFYYE	µçÓ°Ôº	111.82499	40.383192	80601	471	150123
B01D7039AK	ÐÝÏÐ³¡Ëù	111.820063	40.37739	80500	471	150123
B0FFHDJ9RJ	Ì¨ÇòÌü	111.818451	40.378455	80113	471	150123
B0FFL27K4A	ÓéÀÖ³¡Ëù	112.03187	40.229534	80300	471	150123
B0GK2DGA1G	¾Æ°É	111.761043	40.81423	80304	471	150105
B0FFGP89DQ	½¡ÉíÖÐÐÄ	111.757105	40.811969	80111	471	150105
B0FFJO2DOF	½¡ÉíÖÐÐÄ	111.758888	40.8142	80111	471	150105
B0FFL3QXQA	ÐÝÏÐ³¡Ëù	111.766219	40.811989	80500	471	150105
B0G3J56O9L	½¡ÉíÖÐÐÄ	111.758945	40.81415	80111	471	150105
B0GRHKMOE9	½¡ÉíÖÐÐÄ	111.759171	40.815354	80111	471	150105
B0G3SZWFFV	ÆåÅÆÊÒ	111.7572	40.813538	80306	471	150105
B0FFJ3CR46	Íø°É	111.226095	40.271099	80308	471	150122
B01D7039C9	¾ç³¡	111.217738	40.26757	80603	471	150122
B0G3XCE9B8	ÐÝÏÐ³¡Ëù	111.630898	40.790901	80500	471	150104
B0FFKL5FD4	Íø°É	111.626962	40.795722	80308	471	150103
B0HDF4FL7M	×ãÇò³¡	111.62846	40.795031	80105	471	150104
B01D701269	¾ç³¡	111.82315	40.805634	80603	471	150105
B0G1Z43OLQ	ÔË¶¯³¡Ëù	111.817908	40.799422	80100	471	150105
B01D70P5FN	µçÓ°Ôº	111.685107	40.806446	80601	471	150105
B0FFISMN3M	µçÓ°Ôº	111.685094	40.806338	80601	471	150105
B0FFG095DR	Íø°É	111.682404	40.801238	80308	471	150105
B0FFFOSAVR	KTV	111.682326	40.798494	80302	471	150105
B01D702F52	Íø°É	111.683144	40.799785	80308	471	150105
B0FFI9T3EB	Íø°É	111.68131	40.803772	80308	471	150105
B0G304I195	¾Æ°É	111.682634	40.800659	80304	471	150105
B0FFLBV8SP	¾Æ°É	111.681206	40.805291	80304	471	150105
B0HBBZ23TY	µçÓ°Ôº	111.67815	40.797316	80601	471	150104
B0FFGSIL4I	ÌåÓýÐÝÏÐ·þÎñ³¡Ëù	111.680389	40.801962	80000	471	150105
B01D70P4N5	Íø°É	111.685081	40.806425	80308	471	150105
B0FFGEYXHT	ÌåÓýÐÝÏÐ·þÎñ³¡Ëù	111.682659	40.798591	80000	471	150105
B0FFIXILHZ	KTV	111.67992	40.798594	80302	471	150105
B0FFK224HO	Ì¨ÇòÌü	111.681158	40.803821	80113	471	150105
B0HRODJKU2	½¡ÉíÖÐÐÄ	111.685446	40.799356	80111	471	150105
B0FFL7JSK5	Ì¨ÇòÌü	111.684773	40.804153	80113	471	150105
B0FFLNPH7A	ÓéÀÖ³¡Ëù	111.682458	40.804622	80300	471	150105
B0FFF5MXD5	ÓÎÀÖ³¡	111.681014	40.797966	80501	471	150105
B0GKOU7OJE	ÐÝÏÐ³¡Ëù	111.677958	40.797184	80500	471	150104
B0GKOM66RN	ÌåÓýÐÝÏÐ·þÎñ³¡Ëù	111.67848	40.797163	80000	471	150104
B0FFKPH5GX	Ì¨ÇòÌü	111.685122	40.806305	80113	471	150105
B0G3F7N6TW	½¡ÉíÖÐÐÄ	111.677362	40.797104	80111	471	150104
B0G2C58CCU	ÓéÀÖ³¡Ëù	111.685034	40.806473	80300	471	150105
B01D702BZT	µçÓ°Ôº	111.73863	40.839905	80601	471	150102
B0FFF9GL1O	¾ç³¡	111.738815	40.840088	80603	471	150102
B0FFI2KA2Q	ÓÎÀÖ³¡	111.737276	40.843213	80501	471	150102
B0FFGMC0ZP	¾ç³¡	111.740866	40.838494	80603	471	150102
B0HB7X39XI	¾Æ°É	111.740035	40.843821	80304	471	150102
B0G2Z7IXFU	½¡ÉíÖÐÐÄ	111.744333	40.842432	80111	471	150102
B0HRP5498C	½¡ÉíÖÐÐÄ	111.744928	40.840588	80111	471	150102
B0HBXPPQ7A	Æ¹ÅÒÇò¹Ý	111.744539	40.842202	80112	471	150102
B0FFJ2VQYT	ÐÝÏÐ³¡Ëù	111.812304	40.91224	80500	471	150102
B0FFI992AU	ÐÝÏÐ³¡Ëù	111.811434	40.912154	80500	471	150102
B0FFKZOSNH	ÐÝÏÐ³¡Ëù	111.810035	40.912079	80500	471	150102
B0G0XSYH5S	ÐÝÏÐ³¡Ëù	111.808176	40.911896	80500	471	150102
B0FFKHCENR	ÌåÓýÐÝÏÐ·þÎñ³¡Ëù	111.815933	40.912847	80000	471	150102
B0H1NR9QUP	Íø°É	111.681921	40.761672	80308	471	150104
B0H1Z772DJ	¾Æ°É	111.679348	40.760618	80304	471	150104
B0HG4ZTL4N	¾Æ°É	111.684823	40.762788	80304	471	150104
B0HRVASQVV	KTV	111.678095	40.761642	80302	471	150104
B0FFL7ZXJ1	Íø°É	111.679531	40.760439	80308	471	150104
B0HRY7F3W8	Ì¨ÇòÌü	111.680657	40.761248	80113	471	150104
B0FFMCPTLJ	Íø°É	111.685319	40.762897	80308	471	150104
B0G0VHKI30	Íø°É	111.677945	40.761592	80308	471	150104
B0GDR1D9CI	Íø°É	111.677904	40.761675	80308	471	150104
B0FFKOWMHW	ÌåÓýÐÝÏÐ·þÎñ³¡Ëù	111.685704	40.762664	80000	471	150104
B0HDYHQWKN	Ì¨ÇòÌü	111.679494	40.760493	80113	471	150104
B0G12DKKCH	¾Æ°É	111.685097	40.762679	80304	471	150104
B0FFITGS6B	Íø°É	111.685054	40.762826	80308	471	150104
B0FFIMJ2DQ	Íø°É	111.678124	40.761632	80308	471	150104
B0FFHCF6OP	Ì¨ÇòÌü	111.677903	40.761675	80113	471	150104
B0HGX7XZG9	ÓéÀÖ³¡Ëù	111.686807	40.763384	80300	471	150104
B0FFG219YI	Ì¨ÇòÌü	111.677327	40.758762	80113	471	150104
B0FFI5C57O	ÌåÓýÐÝÏÐ·þÎñ³¡Ëù	111.853837	40.861545	80000	471	150105
B01D70RAUC	ÂíÊõ¾ãÀÖ²¿	111.670311	40.555019	80115	471	150121
B0G30CJFCP	ÐÝÏÐ³¡Ëù	111.851341	40.865958	80500	471	150105
B0G2GAMSEB	ÁÆÑøÔº	111.853474	40.866143	80402	471	150105
B0FFGLIWEO	ÁÆÑøÔº	111.549182	40.646706	80402	471	150121
B0HRK59U09	¾Æ°É	111.696139	40.77634	80304	471	150105
B0H6FM1MOS	ÓéÀÖ³¡Ëù	111.691476	40.767673	80300	471	150104
B0G17ZSHRS	½¡ÉíÖÐÐÄ	111.687359	40.775103	80111	471	150104
B0FFI2JI0L	ÓðÃ«Çò³¡	111.687403	40.775017	80118	471	150104
B01D70P95Y	¾ç³¡	111.199949	40.467147	80603	471	150122
B0GRGHQ0X0	ÌåÓýÐÝÏÐ·þÎñ³¡Ëù	111.75186	40.601442	80000	471	150121
B0HRAMLXGO	²ÉÕªÔ°	111.808543	40.653606	80503	471	150105
B0G25YRSRV	ÔË¶¯³¡Ëù	111.741605	40.782244	80100	471	150105
B0GUX1ANKL	ÓÎÀÖ³¡	111.741652	40.778312	80501	471	150105
B0G0L5G9NZ	ÀºÇò³¡¹Ý	111.741696	40.777288	80104	471	150105
B0G0TREKN9	Ì¨ÇòÌü	111.74163	40.777481	80113	471	150105
B0FFLKVYZ3	Ì¨ÇòÌü	111.740046	40.786459	80113	471	150105
B0HAURTNNQ	ÐÝÏÐ³¡Ëù	111.438149	40.712011	80500	471	150121
B0HR55B9GB	ÌåÓýÐÝÏÐ·þÎñ³¡Ëù	111.804801	40.908529	80000	471	150102
B0FFJCNMZE	ÌåÓýÐÝÏÐ·þÎñ³¡Ëù	111.853955	40.774758	80000	471	150105
B0HA9A6D2S	Ì¨ÇòÌü	111.840452	40.89386	80113	471	150105
B0HR4AYZ20	¾Æ°É	111.754834	40.84363	80304	471	150102
B0G30AHRAO	¾Æ°É	111.754453	40.843801	80304	471	150102
B0HUNCAF2G	¾Æ°É	111.751425	40.837321	80304	471	150105
B0GUX597HK	½¡ÉíÖÐÐÄ	111.748205	40.838785	80111	471	150105
B0GUARAOT6	ÔË¶¯³¡Ëù	111.755196	40.838764	80100	471	150105
B0FFLDA2RU	ÐÝÏÐ³¡Ëù	111.223514	40.185054	80500	471	150122
B0GUKCFYU8	½¡ÉíÖÐÐÄ	111.753356	40.844521	80111	471	150102
B0FFGPY4LT	ÐÝÏÐ³¡Ëù|ÉÌÎñ×¡Õ¬	111.220908	40.197935	080500|120000	471	150122
B0H6FU4415	²ÉÕªÔ°	111.819474	40.712	80503	471	150105
B0H6KCCM0B	²ÉÕªÔ°	111.819258	40.712781	80503	471	150105
B0HU37YVWM	´¹µöÔ°	111.820166	40.709496	80502	471	150105
B0FFL2IYY5	²ÉÕªÔ°	111.826645	40.716223	80503	471	150105
B0FFITNHYX	ÌåÓýÐÝÏÐ·þÎñ³¡Ëù	111.819318	40.711581	80000	471	150105
B0GKGLAF6X	¾ç³¡	111.500471	40.552394	80603	471	150121
B0G1P6FS0B	¾ç³¡	111.918472	40.798738	80603	471	150105
B0H14RTXKU	ÌåÓýÐÝÏÐ·þÎñ³¡Ëù	111.569536	40.842647	80000	471	150103
B0HRFS38DX	²ÉÕªÔ°	111.569515	40.842341	80503	471	150103
B0H1ZS76WH	ÐÝÏÐ³¡Ëù	111.574726	40.844361	80500	471	150103
B0HRS7Q3AP	ÌåÓýÐÝÏÐ·þÎñ³¡Ëù	111.567669	40.840253	80000	471	150103
B0G0AMRSHF	²ÉÕªÔ°	111.571634	40.846224	80503	471	150103
B0HA9579RF	ÐÝÏÐ³¡Ëù	111.576481	40.845677	80500	471	150103
B0FFK8D7R4	ÔË¶¯³¡Ëù	110.974837	40.644099	80100	471	150121
B0G3OLBV8W	ÓÎÀÖ³¡	111.64596	40.752215	80501	471	150104
B0G3FCMK7W	ÔË¶¯³¡Ëù	111.646075	40.749366	80100	471	150104
B0FFLG29B3	ÌåÓýÐÝÏÐ·þÎñ³¡Ëù	111.645822	40.748127	80000	471	150104
B0FFLINL3Y	ÓÎÀÖ³¡	111.645917	40.75584	80501	471	150104
B0FFM9JI1C	ÓéÀÖ³¡Ëù	111.64602	40.750225	80300	471	150104
B0FFLJN2G1	ÓÎÀÖ³¡	111.821817	40.621442	80501	471	150105
B01D703EE9	µçÓ°Ôº	111.689893	40.825885	80601	471	150102
B0FFI9X1N2	¾Æ°É	111.691293	40.822249	80304	471	150102
B0FFF2P2BF	KTV	111.690652	40.822756	80302	471	150102
B0FFK2CSVS	¾Æ°É	111.691624	40.822359	80304	471	150102
B0FFKYPLLJ	¾Æ°É	111.691543	40.822338	80304	471	150102
B01D703D19	Íø°É	111.693234	40.822488	80308	471	150102
B0HUYUS9OX	Ì¨ÇòÌü	111.691243	40.822218	80113	471	150102
B0FFMGSW8O	Ì¨ÇòÌü	111.690678	40.822006	80113	471	150102
B0FFHYK3FD	Ì¨ÇòÌü	111.690648	40.823638	80113	471	150102
B0FFMD02EJ	Ì¨ÇòÌü	111.690588	40.823588	80113	471	150102
B0G2VUK24M	ÓÎÏ·Ìü	111.689546	40.822066	80305	471	150102
B0FFMBTJNA	¾Æ°É	111.688298	40.818197	80304	471	150102
B0G3RHBGMX	½¡ÉíÖÐÐÄ	111.689503	40.824328	80111	471	150102
B0HUACAT4Q	½¡ÉíÖÐÐÄ	111.69433	40.82485	80111	471	150102
B0GU4XXWW4	½¡ÉíÖÐÐÄ	111.68924	40.825082	80111	471	150102
B0GRA76J1C	½¡ÉíÖÐÐÄ	111.68853	40.818246	80111	471	150102
B0HULA3UV5	½¡ÉíÖÐÐÄ	111.688586	40.818311	80111	471	150102
B0FFLKGZCT	½¡ÉíÖÐÐÄ	111.688478	40.81822	80111	471	150102
B0FFL0XS9X	õÌÈ­µÀ³¡¹Ý	111.690231	40.823736	80119	471	150102
B0FFF5PJMU	ÐÝÏÐ³¡Ëù	111.695736	40.817948	80500	471	150105
B0G13BYLRW	Ì¨ÇòÌü	111.825348	40.549887	80113	471	150123
B0G3A662HH	²ÉÕªÔ°	111.941376	40.795696	80503	471	150105
B0GR7LIPSX	´¹µöÔ°	111.815491	40.811866	80502	471	150105
B0FFKR01TH	½¡ÉíÖÐÐÄ	111.70383	40.861215	80111	471	150102
B0HG79M0CG	½¡ÉíÖÐÐÄ	111.700216	40.859972	80111	471	150102
B0FFK1WT0O	ÌåÓýÐÝÏÐ·þÎñ³¡Ëù	111.704218	40.857516	80000	471	150102
B0FFKXCBBH	KTV	111.811258	40.376983	80302	471	150123
B0FFF5Y0S2	¶È¼Ù´å	110.993347	40.627209	80401	471	150121
B0FFL13VJQ	ÐÝÏÐ³¡Ëù	110.992915	40.631505	80500	471	150121
B0HAUUSRCL	ÐÝÏÐ³¡Ëù	110.991769	40.63096	80500	471	150121
B0FFHXIV31	ÐÝÏÐ³¡Ëù	110.994066	40.631946	80500	471	150121
B0FFI67D0J	ÓéÀÖ³¡Ëù	111.652832	40.751843	80300	471	150104
B0FFKYU3CG	ÌåÓýÐÝÏÐ·þÎñ³¡Ëù	111.647032	40.750409	80000	471	150104
B01D70QGD3	ÈüÂí³¡	111.648021	40.747009	80116	471	150104
B0G3JS467U	ÐÝÏÐ³¡Ëù	111.588258	40.518016	80500	471	150123
B0FFLPVJH3	¾Æ°É	111.604627	40.830665	80304	471	150103
B0HG050HBX	½¡ÉíÖÐÐÄ	111.602831	40.83227	80111	471	150103
B0G2DCMAB3	ÆåÅÆÊÒ	111.604401	40.835955	80306	471	150103
B0HG3REQUZ	ÔË¶¯³¡Ëù	111.913389	40.826636	80100	471	150105
B0FFKOUR2J	ÌåÓýÐÝÏÐ·þÎñ³¡Ëù	111.770011	40.843549	80000	471	150105
B0FFKT3B2O	ÌåÓýÐÝÏÐ·þÎñ³¡Ëù	111.807838	40.859822	80000	471	150105
B0G2SALI20	ÐÝÏÐ³¡Ëù	111.641534	40.760168	80500	471	150104
B0FFKHH43X	µçÓ°Ôº	111.645379	40.766576	80601	471	150104
B0G0NCXQKV	ÓÎÀÖ³¡	111.645356	40.766538	80501	471	150104
B0FFMBHUGI	ÀºÇò³¡¹Ý	111.646706	40.763382	80104	471	150104
B0G23OGFRA	ÐÝÏÐ³¡Ëù	111.1538	40.963153	80500	471	150125
B0G3TAOGL4	KTV	111.741398	40.554586	80302	471	150121
B0GKPR0C7A	½¡ÉíÖÐÐÄ	111.850087	40.894089	80111	471	150105
B0G2P4IG3I	ÓéÀÖ³¡Ëù	111.85021	40.894056	80300	471	150105
B0FFI18IBV	ÓéÀÖ³¡Ëù	111.850074	40.894085	80300	471	150105
B0FFMHVZX6	´¹µöÔ°	111.759721	40.639692	80502	471	150105
B0FFHRB8BF	Íø°É	111.842507	40.908124	80308	471	150102
B0FFJ3X2OE	ÌåÓýÐÝÏÐ·þÎñ³¡Ëù	111.645979	40.723757	80000	471	150104
B0FFGH201B	ÓÎÓ¾¹Ý	111.112438	40.727719	80110	471	150121
B0HG77KPBP	ÐÝÏÐ³¡Ëù	110.942789	40.675825	80500	471	150121
B0FFL2UXIW	½¡ÉíÖÐÐÄ	111.787772	40.854579	80111	471	150102
B0H1NU9IIX	ÓéÀÖ³¡Ëù	111.787659	40.852646	80300	471	150102
B0FFK09Z2W	ÌåÓýÐÝÏÐ·þÎñ³¡Ëù	111.799421	40.880754	80000	471	150102
B0FFMGOO05	½¡ÉíÖÐÐÄ	111.728616	40.850471	80111	471	150102
B0HROHKO22	½¡ÉíÖÐÐÄ	111.736652	40.846885	80111	471	150102
B0G1O7FE05	ÀºÇò³¡¹Ý	111.593439	40.806383	80104	471	150103
B0G2UR5LF4	ÁÆÑøÔº	111.148667	40.724827	80402	471	150121
B0FFMAF6VV	ÓéÀÖ³¡Ëù	111.589875	40.859548	80300	471	150103
B0FFJE5IY1	²ÉÕªÔ°	111.590273	40.856801	80503	471	150103
B0HU9H6MEC	ÓéÀÖ³¡Ëù	111.739771	40.918665	80300	471	150102
B0FFJ1V8XA	ÁÆÑøÔº	111.627058	40.743687	80402	471	150104
B0FFJ7ZTGD	ÌåÓýÐÝÏÐ·þÎñ³¡Ëù	112.048915	40.897179	80000	471	150105
B0G3X5DMNV	ÐÝÏÐ³¡Ëù	111.790527	40.381527	80500	471	150123
B0HG0AXI9I	¾ç³¡	111.447687	40.594853	80603	471	150121
B0GRVMST6E	¾Æ°É	111.227859	40.26415	80304	471	150122
B0FFKNSLW6	KTV	111.226472	40.263316	80302	471	150122
B0FFJOL44Z	ÌåÓýÐÝÏÐ·þÎñ³¡Ëù	111.226967	40.263749	80000	471	150122
B0HUCSW78C	KTV	111.227283	40.264478	80302	471	150122
B0FFIRQ2QU	½¡ÉíÖÐÐÄ|¹ºÎï·þÎñ	111.678731	40.852593	080111|060000	471	150102
B0FFKRV3RC	KTV	111.897716	40.610162	80302	471	150123
B0H644HNWM	Ì¨ÇòÌü	111.698842	40.893677	80113	471	150102
B0G3JS48CZ	ÁÆÑøÔº	111.892775	40.887262	80402	471	150105
B0FFJLQ2ZJ	¾Æ°É	111.763185	40.803346	80304	471	150105
B0HU17D854	ÓÎÓ¾¹Ý	111.763508	40.804083	80110	471	150105
B01D70OXBF	ÓéÀÖ³¡Ëù	111.763241	40.803265	80300	471	150105
B0FFKNY343	µçÓ°Ôº	111.23654	40.270835	80601	471	150122
B0G1Z44QQ5	ÓÎÓ¾¹Ý	111.236092	40.272892	80110	471	150122
B0FFM2AKT3	¾Æ°É	111.236843	40.272731	80304	471	150122
B0GUM98QPO	KTV	111.230229	40.275671	80302	471	150122
B0FFK1MAGF	ÌåÓýÐÝÏÐ·þÎñ³¡Ëù	111.236716	40.274784	80000	471	150122
B0FFLATGL9	ÓÎÀÖ³¡	111.232335	40.268072	80501	471	150122
B0FFK206X6	¾Æ°É	111.233017	40.267948	80304	471	150122
B0FFKNY1W3	Ì¨ÇòÌü	111.227737	40.266832	80113	471	150122
B0FFL2DIZH	ÌåÓýÐÝÏÐ·þÎñ³¡Ëù	111.791517	40.465527	80000	471	150123
B0FFKKV89F	ÌåÓýÐÝÏÐ·þÎñ³¡Ëù	111.716662	40.544746	80000	471	150121
B0FFL0C9N9	KTV	111.550955	40.605019	80302	471	150121
B0H60CIA7J	Ì¨ÇòÌü	111.552826	40.605953	80113	471	150121
B0FFKKVZRN	ÌåÓýÐÝÏÐ·þÎñ³¡Ëù	111.573741	41.040832	80000	471	150125
B0HBY6HN6O	ÔË¶¯³¡Ëù	111.68107	40.780503	80100	471	150104
B0HD5RGNBI	¾Æ°É	111.683263	40.77793	80304	471	150104
B0FFHPA73C	KTV	111.686076	40.776876	80302	471	150104
B0FFKAVIA3	ÐÝÏÐ³¡Ëù	111.677291	40.781177	80500	471	150104
B0FFKY9Z0Q	ÔË¶¯³¡Ëù	111.678084	40.781309	80100	471	150104
B0H1H7UH1O	Ì¨ÇòÌü	111.678025	40.781327	80113	471	150104
B0FFHETAR5	½¡ÉíÖÐÐÄ	111.686368	40.777349	80111	471	150104
B0GK5Z8YM4	õÌÈ­µÀ³¡¹Ý	111.6809	40.780751	80119	471	150104
B0HDNAE2YG	Ì¨ÇòÌü	111.682589	40.777552	80113	471	150104
B0G0C6OT5B	ÐÝÏÐ³¡Ëù	111.679603	40.784484	80500	471	150104
B0FFI8SEG9	×ãÇò³¡	111.684496	40.781119	80105	471	150104
B0FFKOOBWM	×ãÇò³¡	111.682438	40.784499	80105	471	150105
B0FFLDQF2G	×ãÇò³¡	111.684338	40.784585	80105	471	150105
B0G14UDF67	Ì¨ÇòÌü	111.686181	40.777299	80113	471	150104
B0FFKWFFFM	Ë®ÉÏ»î¶¯ÖÐÐÄ	111.686186	40.776957	80505	471	150104
B01D70OVBU	Íø°É	111.546151	40.798011	80308	471	150121
B0H10HUSJ1	ÓÎÓ¾¹Ý	111.542867	40.799573	80110	471	150121
B0FFKM8N3M	ÌåÓýÐÝÏÐ·þÎñ³¡Ëù	111.542874	40.797602	80000	471	150121
B0HDKZETAK	ÐÝÏÐ³¡Ëù	111.542689	40.797405	80500	471	150121
B01D703EF7	»¬Ñ©³¡	111.579881	40.847701	80106	471	150103
B0GDOUP88U	ÐÝÏÐ³¡Ëù	111.582606	40.853093	80500	471	150103
B0FFKSPUA8	ÐÝÏÐ³¡Ëù	111.872869	40.647016	80500	471	150123
B0FFI8I4RP	ÌåÓýÐÝÏÐ·þÎñ³¡Ëù	111.717083	40.910922	80000	471	150102
B01D70266R	ÓÎÀÖ³¡	111.698795	40.854582	80501	471	150102
B0FFKXJ4VT	KTV	111.656037	39.921637	80302	471	150124
[truncated: 746 more rows]
