# Supplementary material for: Design of Urban resilience model in emergency situations
Source: PLoS One. 2026 Jun 9;21(6):e0347588. doi: 10.1371/journal.pone.0347588 (PMC13249160; doi:10.1371/journal.pone.0347588)
Supplement: S1 File — (ZIP) [file pone.0347588.s001.zip › dataset/Appendix 4/Transportation facilities data.csv]

id	type	lon_gcj02	lat_gcj02	typecode	citycode	adcode
BV10389804	¹«½»³µÕ¾Ïà¹Ø	111.798116	40.730282	150700	471	150105
BV10331173	¹«½»³µÕ¾Ïà¹Ø	111.842422	40.887287	150700	471	150105
BV11573815	¹«½»³µÕ¾Ïà¹Ø	111.805703	40.583611	150700	471	150123
B01D70QGFE	»ð³µÕ¾	112.098486	40.895582	150200	471	150105
BV10389805	¹«½»³µÕ¾Ïà¹Ø	111.578873	40.902721	150700	471	150103
B0FFL12205	¹«¹²Í£³µ³¡	111.57961	40.903885	150904	471	150103
B0FFGCCZUO	¹«¹²Í£³µ³¡	111.369717	40.751124	150904	471	150121
B0FFGDE4AM	¹«¹²Í£³µ³¡	111.368451	40.749666	150904	471	150121
BV10703950	¹«½»³µÕ¾Ïà¹Ø	111.784388	40.475781	150700	471	150123
BV11330287	¹«½»³µÕ¾Ïà¹Ø	111.734444	40.782248	150700	471	150105
BV11294677	¹«½»³µÕ¾Ïà¹Ø	111.730872	40.784631	150700	471	150105
BV11374395	¹«½»³µÕ¾Ïà¹Ø	111.730968	40.784653	150700	471	150105
BV11036051	¹«½»³µÕ¾Ïà¹Ø	111.7277	40.778116	150700	471	150105
BV11097129	¹«½»³µÕ¾Ïà¹Ø	111.735039	40.777088	150700	471	150105
BV11335720	¹«½»³µÕ¾Ïà¹Ø	111.735043	40.777001	150700	471	150105
B01D70OZPZ	¹«¹²Í£³µ³¡	111.734009	40.777156	150904	471	150105
B0FFI9NDK6	¹«¹²Í£³µ³¡	111.731372	40.785432	150904	471	150105
B0FFLO2FFI	Í£³µ³¡Ïà¹Ø	111.732824	40.785919	150900	471	150105
BV11401672	¹«½»³µÕ¾Ïà¹Ø	112.218646	40.381419	150700	471	150123
BV11087300	¹«½»³µÕ¾Ïà¹Ø	111.680229	40.85416	150700	471	150102
BV11311589	¹«½»³µÕ¾Ïà¹Ø	111.679076	40.849957	150700	471	150102
BV11087293	¹«½»³µÕ¾Ïà¹Ø	111.683296	40.854542	150700	471	150102
B01D70PDQ0	¹«¹²Í£³µ³¡	111.680747	40.848573	150904	471	150102
BV11311588	¹«½»³µÕ¾Ïà¹Ø	111.677131	40.855981	150700	471	150102
B0FFG09EQM	¹«¹²Í£³µ³¡	111.682268	40.848565	150904	471	150102
B0HRGRAG2N	¹«¹²Í£³µ³¡	111.678254	40.853285	150904	471	150102
B0HRGRBXXJ	¹«¹²Í£³µ³¡	111.678534	40.853693	150904	471	150102
B0FFG09BYH	¹«¹²Í£³µ³¡	111.68042	40.847545	150904	471	150102
B0FFG3E4DA	¹«¹²Í£³µ³¡	111.677858	40.85184	150904	471	150102
B0FFIK7CV2	¹«¹²Í£³µ³¡	111.679134	40.848462	150904	471	150102
B0HUGUR4Z5	¹«¹²Í£³µ³¡	111.677863	40.854212	150904	471	150102
B0HUGUQYJT	¹«¹²Í£³µ³¡	111.677736	40.85466	150904	471	150102
B0HU9C9IP4	¹«¹²Í£³µ³¡	111.67952	40.846923	150904	471	150102
B01D70PE9C	¹«¹²Í£³µ³¡	111.682626	40.852538	150904	471	150102
B0HUGURQDY	¹«¹²Í£³µ³¡	111.677119	40.856456	150904	471	150102
B0HGKLK69J	Í£³µ³¡Ïà¹Ø	111.6845	40.85453	150900	471	150102
B0FFIZBJVK	Í£³µ³¡Èë¿Ú	111.681898	40.854331	150907	471	150102
B0FFF3WXYN	¹«¹²Í£³µ³¡	111.678339	40.85364	150904	471	150102
B0HU9C8GTQ	Í£³µ³¡³ö¿Ú	111.678953	40.847123	150908	471	150102
B01D70RASA	¹«¹²Í£³µ³¡	111.589459	40.814043	150904	471	150103
B0FFI8RUKD	¹«¹²Í£³µ³¡	111.588392	40.811359	150904	471	150103
B0FFGCD2V8	¹«¹²Í£³µ³¡	111.588415	40.811576	150904	471	150103
B0FFI8VCTN	¹«¹²Í£³µ³¡	111.58779	40.811183	150904	471	150103
B0FFIRVQQY	Í£³µ³¡Ïà¹Ø	111.586585	40.807545	150900	471	150103
B0FFILM0G3	Í£³µ³¡³öÈë¿Ú	111.589439	40.813793	150909	471	150103
BV11386657	¿ìËÙ¹«½»Õ¾	111.588768	40.813454	150704	471	150103
B0FFK7OMXW	Í£³µ³¡³öÈë¿Ú	111.593617	40.814975	150909	471	150103
B0FFKZWWJV	Í£³µ³¡³öÈë¿Ú	111.592842	40.816529	150909	471	150103
B0FFIWBGMU	Í£³µ³¡³öÈë¿Ú	111.586955	40.807609	150909	471	150103
BV10904738	¹«½»³µÕ¾Ïà¹Ø	111.588661	40.813698	150700	471	150103
BV11455156	¹«½»³µÕ¾Ïà¹Ø	111.594688	40.814575	150700	471	150103
BV11534034	¹«½»³µÕ¾Ïà¹Ø	111.588403	40.813633	150700	471	150103
B0FFI9PECV	¹«¹²Í£³µ³¡	111.647142	39.921389	150904	471	150124
B0FFI9PDQ2	¹«¹²Í£³µ³¡	111.647021	39.922621	150904	471	150124
B0FFI9PGIF	Â·±ßÍ£³µ³¡	111.654927	39.92088	150906	471	150124
B0FFGCE2ZP	¹«¹²Í£³µ³¡	111.647667	39.920661	150904	471	150124
B0FFI9NM5L	Â·±ßÍ£³µ³¡	111.65507	39.920472	150906	471	150124
BV11192658	¹«½»³µÕ¾Ïà¹Ø	111.6007	40.770477	150700	471	150104
BV11088911	¹«½»³µÕ¾Ïà¹Ø	111.599592	40.770039	150700	471	150104
B0G3F5KV92	Í£³µ³¡Ïà¹Ø	111.600962	40.771142	150900	471	150104
BV10904748	¹«½»³µÕ¾Ïà¹Ø	111.59256	40.802063	150700	471	150103
BV10492697	¹«½»³µÕ¾Ïà¹Ø	111.591103	40.799538	150700	471	150103
BV10120964	¹«½»³µÕ¾Ïà¹Ø	111.59462	40.804161	150700	471	150103
BV11541920	¹«½»³µÕ¾Ïà¹Ø	111.980681	40.976115	150700	471	150102
BV11079462	¹«½»³µÕ¾Ïà¹Ø	111.303749	40.232552	150700	471	150122
BV10615604	¹«½»³µÕ¾Ïà¹Ø	111.687614	40.697639	150700	471	150104
BV10620116	¹«½»³µÕ¾Ïà¹Ø	111.733162	40.636959	150700	471	150104
BV10121037	¹«½»³µÕ¾Ïà¹Ø	111.640953	40.851822	150700	471	150103
B0FFIK200N	¹«¹²Í£³µ³¡	111.641834	40.851947	150904	471	150103
B0FFI8R0W8	¹«¹²Í£³µ³¡	111.640927	40.851751	150904	471	150103
B0FFI8QTYR	¹«¹²Í£³µ³¡	111.637159	40.849174	150904	471	150103
B0G0DM7IJ6	Í£³µ³¡Ïà¹Ø	111.639846	40.850848	150900	471	150103
B0FFG94BVW	¹«¹²Í£³µ³¡	111.646592	40.85572	150904	471	150102
B0FFKG3LOE	×¨ÓÃÍ£³µ³¡	111.637819	40.848113	150905	471	150103
BV11401720	¹«½»³µÕ¾Ïà¹Ø	111.875924	40.514891	150700	471	150123
BV10952137	¹«½»³µÕ¾Ïà¹Ø	111.782967	40.848423	150700	471	150105
BV11091304	¹«½»³µÕ¾Ïà¹Ø	111.781143	40.847702	150700	471	150105
BV10120692	¹«½»³µÕ¾Ïà¹Ø	111.786026	40.849628	150700	471	150105
BV10558006	¹«½»³µÕ¾Ïà¹Ø	111.77887	40.847874	150700	471	150102
BV10875449	µØÌúÕ¾	111.781405	40.848302	150500	471	150105
BV11407396	¹«½»³µÕ¾Ïà¹Ø	111.799826	40.373498	150700	471	150123
BV10615605	¹«½»³µÕ¾Ïà¹Ø	111.739036	40.608572	150700	471	150121
BV10500265	¹«½»³µÕ¾Ïà¹Ø	111.744545	40.861977	150700	471	150102
BV10904732	¹«½»³µÕ¾Ïà¹Ø	111.741653	40.865303	150700	471	150102
BV10695811	¹«½»³µÕ¾Ïà¹Ø	111.739297	40.857869	150700	471	150102
B0FFI9RMQB	Â·±ßÍ£³µ³¡	111.744028	40.85801	150906	471	150102
BX10029731	³öÈë¿Ú	111.745734	40.862553	150501	471	150102
BX10029732	³öÈë¿Ú	111.746187	40.862054	150501	471	150102
BV11386630	¿ìËÙ¹«½»Õ¾	111.741707	40.865326	150704	471	150102
BV11055456	¹«½»³µÕ¾Ïà¹Ø	111.755264	40.909763	150700	471	150102
BV11055464	¹«½»³µÕ¾Ïà¹Ø	111.747769	40.909753	150700	471	150102
BV10416151	¹«½»³µÕ¾Ïà¹Ø	111.526215	40.770882	150700	471	150121
BV10121177	¹«½»³µÕ¾Ïà¹Ø	111.519175	40.776089	150700	471	150121
B0FFM392NI	Í£³µ³¡Ïà¹Ø	111.212148	40.292097	150900	471	150122
B0FFJ0FXTN	Í£³µ³¡Ïà¹Ø	111.595314	40.766671	150900	471	150104
B0FFJ4UNPU	Í£³µ³¡³öÈë¿Ú	111.596412	40.76668	150909	471	150104
BV11094337	¹«½»³µÕ¾Ïà¹Ø	111.859085	40.921112	150700	471	150102
BV11082303	¹«½»³µÕ¾Ïà¹Ø	111.858536	40.925804	150700	471	150102
B0HRYZGC48	¹«¹²Í£³µ³¡	111.865364	40.917387	150904	471	150102
B01D7038L1	³¤Í¾Æû³µÕ¾	111.1602	40.999143	150400	471	150125
B0HRFU2UAG	¹«¹²Í£³µ³¡	111.456767	39.661915	150904	471	150124
BV10338957	¹«½»³µÕ¾Ïà¹Ø	111.848221	40.928715	150700	471	150102
B0H1O5RYPM	¹«¹²Í£³µ³¡	111.850234	40.930642	150904	471	150102
BV11504622	¹«½»³µÕ¾Ïà¹Ø	111.358064	40.194918	150700	471	150122
BV11453756	¹«½»³µÕ¾Ïà¹Ø	111.552422	40.791345	150700	471	150121
BV11583234	¹«½»³µÕ¾Ïà¹Ø	111.552847	40.791584	150700	471	150121
BV11453755	¹«½»³µÕ¾Ïà¹Ø	111.547361	40.788477	150700	471	150121
BV11583274	¹«½»³µÕ¾Ïà¹Ø	111.547504	40.788212	150700	471	150121
BV11583233	¹«½»³µÕ¾Ïà¹Ø	111.54747	40.788537	150700	471	150121
B0HURR4EFP	¹«¹²Í£³µ³¡	111.551707	40.794291	150904	471	150121
B0FFJ2WKH3	Í£³µ³¡³öÈë¿Ú	111.550652	40.790526	150909	471	150121
B0FFIL6TA2	Í£³µ³¡Ïà¹Ø	111.550345	40.790604	150900	471	150121
B0G2LHKOOI	¹«¹²Í£³µ³¡	110.992186	40.623093	150904	471	150121
B0FFLOKTOH	¹«¹²Í£³µ³¡	110.993238	40.621055	150904	471	150121
B0G2LHJUG2	¹«¹²Í£³µ³¡	110.993624	40.626046	150904	471	150121
B01D7020QL	¹«¹²Í£³µ³¡	110.993856	40.624841	150904	471	150121
BV11447724	¹«½»³µÕ¾Ïà¹Ø	111.645799	40.884644	150700	471	150102
BV11447729	¹«½»³µÕ¾Ïà¹Ø	111.639336	40.879119	150700	471	150102
BV10120847	¹«½»³µÕ¾Ïà¹Ø	111.662506	40.793175	150700	471	150104
BV11062380	¹«½»³µÕ¾Ïà¹Ø	111.665024	40.789654	150700	471	150104
BV11062377	¹«½»³µÕ¾Ïà¹Ø	111.665787	40.787861	150700	471	150104
BV10450917	¹«½»³µÕ¾Ïà¹Ø	111.658142	40.796253	150700	471	150104
B0FFGNGWX4	³¤Í¾Æû³µÕ¾	111.66279	40.793743	150400	471	150104
B0FFKEQWUK	³¤Í¾Æû³µÕ¾	111.662742	40.792916	150400	471	150104
B01D70PG9T	¹«¹²Í£³µ³¡	111.659484	40.796385	150904	471	150104
B01D70PESV	Â·±ßÍ£³µ³¡	111.661674	40.79624	150906	471	150104
B0HRO5J6DM	¹«¹²Í£³µ³¡	111.659999	40.791297	150904	471	150104
B0HRO5IYRR	¹«¹²Í£³µ³¡	111.659658	40.792126	150904	471	150104
B0FFG08ZV2	¹«¹²Í£³µ³¡	111.662722	40.793487	150904	471	150104
B0G2AU4X0B	¹«¹²Í£³µ³¡	111.662299	40.793248	150904	471	150104
B0FFI9NDG2	¹«¹²Í£³µ³¡	111.658317	40.790925	150904	471	150104
B0FFIK77G0	Â·±ßÍ£³µ³¡	111.658714	40.788911	150906	471	150104
B0FFIK79R7	Â·±ßÍ£³µ³¡	111.65922	40.787087	150906	471	150104
B0FFI9FGNY	¹«¹²Í£³µ³¡	111.665111	40.792344	150904	471	150104
B0FFG08WZ8	¹«¹²Í£³µ³¡	111.65712	40.793319	150904	471	150104
B0FFI9FSE0	Â·±ßÍ£³µ³¡	111.661431	40.796708	150906	471	150104
B0FFI9FKIO	¹«¹²Í£³µ³¡	111.666317	40.790333	150904	471	150104
B0FFI9NCZ6	¹«¹²Í£³µ³¡	111.659276	40.788462	150904	471	150104
B01D701ISM	³¤Í¾Æû³µÕ¾	111.661965	40.793788	150400	471	150104
B0FFI9FHKN	¹«¹²Í£³µ³¡	111.665985	40.790713	150904	471	150104
B0FFI9BPMB	¹«¹²Í£³µ³¡	111.66632	40.795848	150904	471	150104
B0FFG09HNJ	¹«¹²Í£³µ³¡	111.657001	40.795186	150904	471	150104
B0FFIB16PK	Í£³µ³¡³öÈë¿Ú	111.662294	40.793185	150909	471	150104
B0FFI9BRNI	¹«¹²Í£³µ³¡	111.665475	40.796489	150904	471	150104
B0FFIAKIOU	Í£³µ³¡³öÈë¿Ú	111.659246	40.788457	150909	471	150104
B01D702J2S	¹«¹²Í£³µ³¡	111.658116	40.792481	150904	471	150104
BV11375162	¹«½»³µÕ¾Ïà¹Ø	111.211549	40.277179	150700	471	150122
B0G3RRCGHU	¹«¹²Í£³µ³¡	111.207696	40.27714	150904	471	150122
BV11523232	¹«½»³µÕ¾Ïà¹Ø	111.791246	40.718911	150700	471	150105
BV11523231	¹«½»³µÕ¾Ïà¹Ø	111.787457	40.723294	150700	471	150105
BV11401739	¹«½»³µÕ¾Ïà¹Ø	111.560929	40.347513	150700	471	150123
BV11356895	¹«½»³µÕ¾Ïà¹Ø	111.715586	40.911042	150700	471	150102
BV10948880	¹«½»³µÕ¾Ïà¹Ø	111.634145	40.798919	150700	471	150103
BV10120753	¹«½»³µÕ¾Ïà¹Ø	111.636604	40.800968	150700	471	150103
BV10813529	¹«½»³µÕ¾Ïà¹Ø	111.82283	40.839672	150700	471	150105
BV11035438	¹«½»³µÕ¾Ïà¹Ø	111.823723	40.839737	150700	471	150105
BV10121299	¹«½»³µÕ¾Ïà¹Ø	111.826569	40.839981	150700	471	150105
BV10121301	¹«½»³µÕ¾Ïà¹Ø	111.826744	40.840172	150700	471	150105
BV11390777	¹«½»³µÕ¾Ïà¹Ø	111.634284	40.805647	150700	471	150103
BV11369142	¹«½»³µÕ¾Ïà¹Ø	111.636241	40.805269	150700	471	150103
BV11560341	¹«½»³µÕ¾Ïà¹Ø	111.636046	40.805326	150700	471	150103
BV11563200	¹«½»³µÕ¾Ïà¹Ø	111.633876	40.805469	150700	471	150103
BV11030141	¹«½»³µÕ¾Ïà¹Ø	111.628932	40.806233	150700	471	150103
BV11369131	¹«½»³µÕ¾Ïà¹Ø	111.635903	40.805534	150700	471	150103
B0FFIK7EAM	¹«¹²Í£³µ³¡	111.632618	40.801312	150904	471	150103
BV10852189	¹«½»³µÕ¾Ïà¹Ø	111.626914	40.797053	150700	471	150103
BV10948873	¹«½»³µÕ¾Ïà¹Ø	111.627174	40.797043	150700	471	150103
B0FFI8RNDF	Â·±ßÍ£³µ³¡	111.631598	40.804377	150906	471	150103
B0FFI8RM7B	¹«¹²Í£³µ³¡	111.633322	40.800362	150904	471	150103
B0FFI8RCNL	Â·±ßÍ£³µ³¡	111.628464	40.803242	150906	471	150103
B0FFI8RHA4	¹«¹²Í£³µ³¡	111.633145	40.800075	150904	471	150103
B0FFI8RIIU	¹«¹²Í£³µ³¡	111.634731	40.800411	150904	471	150103
B0FFIK75B4	¹«¹²Í£³µ³¡	111.629764	40.804808	150904	471	150103
BV11563199	¹«½»³µÕ¾Ïà¹Ø	111.632509	40.801168	150700	471	150103
BV10121043	¹«½»³µÕ¾Ïà¹Ø	111.634227	40.799974	150700	471	150103
BV11035297	¹«½»³µÕ¾Ïà¹Ø	111.629171	40.80339	150700	471	150103
BV11401724	¹«½»³µÕ¾Ïà¹Ø	112.045977	40.62533	150700	471	150123
B0FFI8RNCK	×¨ÓÃÍ£³µ³¡	111.629421	40.804894	150905	471	150103
B01D70PDEP	¹«¹²Í£³µ³¡	111.636656	40.804951	150904	471	150103
B01D70PDBL	¹«¹²Í£³µ³¡	111.636017	40.80583	150904	471	150103
B0FFI8RM8R	¹«¹²Í£³µ³¡	111.630256	40.804582	150904	471	150103
B0FFI8RLAD	¹«¹²Í£³µ³¡	111.629499	40.805095	150904	471	150103
B0FFIK7E74	Â·±ßÍ£³µ³¡	111.63584	40.806357	150906	471	150103
B0FFG3Y9FX	¹«¹²Í£³µ³¡	111.629765	40.805338	150904	471	150103
B0FFI8RJ8Z	¹«¹²Í£³µ³¡	111.634742	40.805802	150904	471	150103
B0FFI8RNK7	Â·±ßÍ£³µ³¡	111.636592	40.806429	150906	471	150103
B0FFIK7FKG	¹«¹²Í£³µ³¡	111.635068	40.806381	150904	471	150103
B0FFIK7ECQ	¹«¹²Í£³µ³¡	111.635952	40.806179	150904	471	150103
B0HR0CWI8B	¹«¹²Í£³µ³¡	111.629856	40.804602	150904	471	150103
B0FFIK7DRV	¹«¹²Í£³µ³¡	111.635417	40.806553	150904	471	150103
B0FFIK7DRU	Â·±ßÍ£³µ³¡	111.636597	40.806685	150906	471	150103
BV11256565	¹«½»³µÕ¾Ïà¹Ø	111.582497	40.848782	150700	471	150103
B0FFI9NN9B	¹«¹²Í£³µ³¡	111.807492	40.868602	150904	471	150105
B0FFK7XPV6	½»Í¨·þÎñÏà¹Ø	111.808677	40.868975	150000	471	150105
BV11401676	¹«½»³µÕ¾Ïà¹Ø	112.062083	40.445699	150700	471	150123
BV11533638	¹«½»³µÕ¾Ïà¹Ø	111.590451	40.770143	150700	471	150104
BV11014031	¹«½»³µÕ¾Ïà¹Ø	111.590317	40.770145	150700	471	150104
BV10121200	¹«½»³µÕ¾Ïà¹Ø	111.595443	40.769514	150700	471	150104
BV10830942	¹«½»³µÕ¾Ïà¹Ø	111.58741	40.773746	150700	471	150121
B0FFJ1138Z	Í£³µ³¡³öÈë¿Ú	111.596403	40.766803	150909	471	150104
BV11523349	¹«½»³µÕ¾Ïà¹Ø	111.162548	40.731797	150700	471	150121
BV11490089	¹«½»³µÕ¾Ïà¹Ø	111.158385	40.731311	150700	471	150121
BV11489369	¹«½»³µÕ¾Ïà¹Ø	111.162956	40.72714	150700	471	150121
BV11489363	¹«½»³µÕ¾Ïà¹Ø	111.166571	40.727669	150700	471	150121
B0FFGCE30D	¹«¹²Í£³µ³¡	111.164711	40.729789	150904	471	150121
B0FFGCE30G	¹«¹²Í£³µ³¡	111.162329	40.729965	150904	471	150121
B0FFGARU1Q	¹«¹²Í£³µ³¡	111.16342	40.729162	150904	471	150121
B0FFGARU1J	¹«¹²Í£³µ³¡	111.165032	40.728153	150904	471	150121
B0HRB7Y3XA	¹«¹²Í£³µ³¡	111.166775	40.727329	150904	471	150121
BV11186897	¹«½»³µÕ¾Ïà¹Ø	111.454185	40.765678	150700	471	150121
B0HAFLYYPS	¹«¹²Í£³µ³¡	111.45197	40.763037	150904	471	150121
B0FFF06GS5	»ð³µÕ¾	111.45931	40.473018	150200	471	150122
BV11284031	¹«½»³µÕ¾Ïà¹Ø	111.890386	40.736953	150700	471	150105
BV10121077	¹«½»³µÕ¾Ïà¹Ø	111.677696	40.74992	150700	471	150104
BV10791117	¹«½»³µÕ¾Ïà¹Ø	111.678116	40.749134	150700	471	150104
BV11566269	¹«½»³µÕ¾Ïà¹Ø	111.682938	40.756059	150700	471	150104
BV11401723	¹«½»³µÕ¾Ïà¹Ø	111.943477	40.625273	150700	471	150123
BV11255593	¹«½»³µÕ¾Ïà¹Ø	111.86937	40.798637	150700	471	150105
BV11026540	¹«½»³µÕ¾Ïà¹Ø	111.712486	40.820946	150700	471	150105
BV11316245	¹«½»³µÕ¾Ïà¹Ø	111.714527	40.821211	150700	471	150105
BV10120793	¹«½»³µÕ¾Ïà¹Ø	111.71349	40.823937	150700	471	150105
BV11043608	¹«½»³µÕ¾Ïà¹Ø	111.708488	40.822926	150700	471	150105
BV10121239	¹«½»³µÕ¾Ïà¹Ø	111.713417	40.818466	150700	471	150105
BV10746301	¹«½»³µÕ¾Ïà¹Ø	111.710968	40.824913	150700	471	150105
B0FFFY4ISR	¹«¹²Í£³µ³¡	111.712029	40.823128	150904	471	150105
B01D70P4NL	¹«¹²Í£³µ³¡	111.711473	40.826457	150904	471	150105
B0FFFY4KVO	¹«¹²Í£³µ³¡	111.713053	40.819954	150904	471	150105
B0HAP7UW9G	¹«¹²Í£³µ³¡	111.710419	40.822555	150904	471	150105
B0FFG092ZQ	¹«¹²Í£³µ³¡	111.712442	40.820409	150904	471	150105
B0FFFY4JFI	¹«¹²Í£³µ³¡	111.710841	40.824293	150904	471	150105
B0HAP7TPEP	¹«¹²Í£³µ³¡	111.710096	40.823107	150904	471	150105
B0HR65992B	¹«¹²Í£³µ³¡	111.714271	40.820932	150904	471	150105
B0HA3M3NKT	¹«¹²Í£³µ³¡	111.713132	40.819819	150904	471	150105
B0FFG09F4I	¹«¹²Í£³µ³¡	111.708922	40.822015	150904	471	150105
B0HAYMYZBD	¹«¹²Í£³µ³¡	111.709138	40.822531	150904	471	150105
B0H17C6ZXI	¹«¹²Í£³µ³¡	111.712443	40.823966	150904	471	150105
B0FFIKBPTN	¹«¹²Í£³µ³¡	111.71093	40.823279	150904	471	150105
B0FFG08WWV	¹«¹²Í£³µ³¡	111.708828	40.822163	150904	471	150105
B0HAYMZMG4	¹«¹²Í£³µ³¡	111.709079	40.822891	150904	471	150105
B0H17C7R3V	¹«¹²Í£³µ³¡	111.712402	40.824303	150904	471	150105
B0HUOCHE9L	¹«¹²Í£³µ³¡	111.708335	40.822711	150904	471	150105
B0FFG08WXO	¹«¹²Í£³µ³¡	111.714448	40.824029	150904	471	150105
B0FFG0972W	¹«¹²Í£³µ³¡	111.712777	40.82401	150904	471	150105
B0HRO5KP94	¹«¹²Í£³µ³¡	111.714434	40.82438	150904	471	150105
B0HU47KWP0	¹«¹²Í£³µ³¡	111.710511	40.825508	150904	471	150105
B0FFHWPRXT	¹«¹²Í£³µ³¡	111.713121	40.820273	150904	471	150105
B0FFIML65B	Í£³µ³¡³öÈë¿Ú	111.707981	40.822649	150909	471	150105
B0FFG0905V	¹«¹²Í£³µ³¡	111.716549	40.825532	150904	471	150105
B0FFIOUS9N	Í£³µ³¡³öÈë¿Ú	111.716009	40.824378	150909	471	150105
B0FFIXOIB5	Í£³µ³¡³öÈë¿Ú	111.716778	40.824872	150909	471	150105
B01D70PETT	¹«¹²Í£³µ³¡	111.707005	40.824068	150904	471	150105
BV11401737	¹«½»³µÕ¾Ïà¹Ø	111.874258	40.634709	150700	471	150123
BV11299709	¹«½»³µÕ¾Ïà¹Ø	111.809722	40.752717	150700	471	150105
BV11401744	¹«½»³µÕ¾Ïà¹Ø	111.882483	40.570195	150700	471	150123
BV11302404	¹«½»³µÕ¾Ïà¹Ø	111.73457	40.839588	150700	471	150102
BV10948922	¹«½»³µÕ¾Ïà¹Ø	111.728279	40.842289	150700	471	150102
BV11114673	¹«½»³µÕ¾Ïà¹Ø	111.734236	40.843455	150700	471	150102
BV11380207	¹«½»³µÕ¾Ïà¹Ø	111.732135	40.846506	150700	471	150102
B0FFGCE2ZZ	¹«¹²Í£³µ³¡	111.734306	40.841445	150904	471	150102
B0FFI9NE9B	Â·±ßÍ£³µ³¡	111.736831	40.841083	150906	471	150102
B0H1DUN1FM	¹«¹²Í£³µ³¡	111.732659	40.839967	150904	471	150102
B0FFG3E4SL	¹«¹²Í£³µ³¡	111.735354	40.838247	150904	471	150102
B0FFG098GG	Â·±ßÍ£³µ³¡	111.735541	40.837171	150906	471	150102
B0H1H7SKIR	¹«¹²Í£³µ³¡	111.733382	40.837238	150904	471	150102
B0FFG08W9A	¹«¹²Í£³µ³¡	111.734955	40.83693	150904	471	150102
B0FFFDZCSN	¹«¹²Í£³µ³¡	111.734445	40.842999	150904	471	150102
B0HDZU06S7	¹«¹²Í£³µ³¡	111.735529	40.837511	150904	471	150102
B0FFM0UXES	Í£³µ³¡Ïà¹Ø	111.736088	40.84118	150900	471	150102
B0FFI9NF3Z	×¨ÓÃÍ£³µ³¡	111.735582	40.837706	150905	471	150102
B0FFL1LTW1	Í£³µ³¡³öÈë¿Ú	111.734023	40.842601	150909	471	150102
B0FFJ4UNJV	Í£³µ³¡³öÈë¿Ú	111.734095	40.843298	150909	471	150102
B0FFILKGSO	Í£³µ³¡³öÈë¿Ú	111.734362	40.841212	150909	471	150102
B0FFJ2X4AK	Í£³µ³¡³öÈë¿Ú	111.734837	40.84344	150909	471	150102
B0FFIXOCMH	Í£³µ³¡³öÈë¿Ú	111.73517	40.838299	150909	471	150102
B0FFIN7WPO	Í£³µ³¡³ö¿Ú	111.736495	40.843598	150908	471	150102
B0FFJ10JTT	Í£³µ³¡³öÈë¿Ú	111.736159	40.841024	150909	471	150102
B0FFIN5F7B	Í£³µ³¡³öÈë¿Ú	111.736206	40.843515	150909	471	150102
BV11255592	¹«½»³µÕ¾Ïà¹Ø	111.801201	40.79763	150700	471	150105
B0FFIPMMH2	½»Í¨·þÎñÏà¹Ø	111.33852	40.150001	150000	471	150122
BV10638437	¹«½»³µÕ¾Ïà¹Ø	111.753928	40.810469	150700	471	150105
BV10543064	¹«½»³µÕ¾Ïà¹Ø	111.753177	40.808585	150700	471	150105
BV10952138	¹«½»³µÕ¾Ïà¹Ø	111.750313	40.815083	150700	471	150105
BV10121212	¹«½»³µÕ¾Ïà¹Ø	111.751236	40.81628	150700	471	150105
BV10120920	¹«½»³µÕ¾Ïà¹Ø	111.756302	40.815968	150700	471	150105
B0FFIIUTZR	Â·±ßÍ£³µ³¡	111.752712	40.809394	150906	471	150105
B0FFIIUORM	Â·±ßÍ£³µ³¡	111.753063	40.809568	150906	471	150105
B0H1CU3RUI	¹«¹²Í£³µ³¡	111.756521	40.813921	150904	471	150105
B0HAP7UPG7	¹«¹²Í£³µ³¡	111.75265	40.816074	150904	471	150105
B0FFIITZG0	Â·±ßÍ£³µ³¡	111.754488	40.815795	150906	471	150105
B0FFIIURNJ	Â·±ßÍ£³µ³¡	111.754931	40.815457	150906	471	150105
B0HROUK3KX	¹«¹²Í£³µ³¡	111.755946	40.815319	150904	471	150105
B0HAP7UPG8	¹«¹²Í£³µ³¡	111.751683	40.816494	150904	471	150105
B0FFIXHZ4T	Í£³µ³¡Èë¿Ú	111.751201	40.816765	150907	471	150105
B0HROUIL69	Í£³µ³¡Èë¿Ú	111.756796	40.815509	150907	471	150105
BV11474541	¹«½»³µÕ¾Ïà¹Ø	111.169388	40.275621	150700	471	150122
BV10615597	¹«½»³µÕ¾Ïà¹Ø	111.739212	40.624149	150700	471	150121
BV11401861	¹«½»³µÕ¾Ïà¹Ø	111.87582	40.275404	150700	471	150123
B0GROA2RFM	Í£³µ³¡Ïà¹Ø	112.017781	41.049552	150900	471	150102
B01D70RCCH	×¨ÓÃÍ£³µ³¡	111.546087	40.797982	150905	471	150121
B0FFIIWBVM	×¨ÓÃÍ£³µ³¡	111.545798	40.797847	150905	471	150121
B0FFIIWAS6	¹«¹²Í£³µ³¡	111.544785	40.797529	150904	471	150121
B0G31HY36J	¹«¹²Í£³µ³¡	111.545848	40.797436	150904	471	150121
B0FFIN44GG	Í£³µ³¡³öÈë¿Ú	111.543773	40.797671	150909	471	150121
BV10121124	¹«½»³µÕ¾Ïà¹Ø	111.776955	40.838955	150700	471	150105
BV11589744	¹«½»³µÕ¾Ïà¹Ø	111.777665	40.837465	150700	471	150105
BV11088910	¹«½»³µÕ¾Ïà¹Ø	111.778793	40.836952	150700	471	150105
BV11589745	¹«½»³µÕ¾Ïà¹Ø	111.777674	40.837439	150700	471	150105
BV10121126	¹«½»³µÕ¾Ïà¹Ø	111.77875	40.846758	150700	471	150105
B0FFIZWBVN	¹«¹²Í£³µ³¡	111.782391	40.837328	150904	471	150105
B0FFI9PCFG	×¨ÓÃÍ£³µ³¡	111.78461	40.838972	150905	471	150105
B0G0XSZHFZ	×¨ÓÃÍ£³µ³¡	111.782068	40.838078	150905	471	150105
B0FFF4LQP9	×¨ÓÃÍ£³µ³¡	111.779541	40.844296	150905	471	150105
B0FFIXHNK1	Í£³µ³¡³öÈë¿Ú	111.779619	40.844265	150909	471	150105
B0FFI9PD29	¹«¹²Í£³µ³¡	111.667911	39.916838	150904	471	150124
B01D70OZL0	¹«¹²Í£³µ³¡	111.681451	40.717545	150904	471	150104
B01D70OWSH	¹«¹²Í£³µ³¡	111.680107	40.720486	150904	471	150104
BV11356896	¹«½»³µÕ¾Ïà¹Ø	111.717101	40.911862	150700	471	150102
BV11401717	¹«½»³µÕ¾Ïà¹Ø	111.632908	40.511467	150700	471	150123
BV11087302	¹«½»³µÕ¾Ïà¹Ø	111.664917	40.852215	150700	471	150102
BV11087297	¹«½»³µÕ¾Ïà¹Ø	111.658226	40.850716	150700	471	150102
BV10783699	¹«½»³µÕ¾Ïà¹Ø	111.661832	40.855638	150700	471	150102
B0FFKXCT5D	Í£³µ³¡Ïà¹Ø	111.664357	40.855778	150900	471	150102
B0FFI9UIYL	Í£³µ³¡³öÈë¿Ú	111.661815	40.853799	150909	471	150102
BV11088919	¹«½»³µÕ¾Ïà¹Ø	111.554077	40.762691	150700	471	150121
BV10783700	¹«½»³µÕ¾Ïà¹Ø	111.665286	40.856341	150700	471	150102
BV11503842	¹«½»³µÕ¾Ïà¹Ø	111.657973	40.846931	150700	471	150102
BV11566267	¹«½»³µÕ¾Ïà¹Ø	111.657852	40.846927	150700	471	150102
B0FFI8MIVP	Â·±ßÍ£³µ³¡	111.659504	40.852147	150906	471	150102
B0FFG098FZ	¹«¹²Í£³µ³¡	111.658943	40.851923	150904	471	150102
B0FFG09BWF	¹«¹²Í£³µ³¡	111.663187	40.853702	150904	471	150102
BV10875464	µØÌúÕ¾	111.664229	40.855988	150500	471	150102
B0FFI8MYJ3	¹«¹²Í£³µ³¡	111.661804	40.853822	150904	471	150102
B0FFI8MYTY	¹«¹²Í£³µ³¡	111.659451	40.85446	150904	471	150102
B0FFI8N07Y	¹«¹²Í£³µ³¡	111.662918	40.855164	150904	471	150102
B0HR9D74GB	¹«¹²Í£³µ³¡	111.664217	40.855566	150904	471	150102
B0FFI8MZAU	¹«¹²Í£³µ³¡	111.660792	40.847015	150904	471	150102
B0FFHRUJIZ	¹«¹²Í£³µ³¡	111.657042	40.848796	150904	471	150102
B0HR9D7JM9	¹«¹²Í£³µ³¡	111.665639	40.85583	150904	471	150102
B0HBKNOX0B	Í£³µ³¡Ïà¹Ø	111.658818	40.852682	150900	471	150102
B0HU7912WL	Í£³µ³¡Ïà¹Ø	111.663941	40.854362	150900	471	150102
B01D70R3FL	¹«¹²Í£³µ³¡	111.663318	40.854711	150904	471	150102
B0FFIL5N3G	Í£³µ³¡³öÈë¿Ú	111.659204	40.852416	150909	471	150102
B01D70P9IA	¹«¹²Í£³µ³¡	111.352515	40.17796	150904	471	150122
B0HG7ZL276	×¨ÓÃÍ£³µ³¡	111.718578	40.82725	150905	471	150105
B0G13L4Q50	×¨ÓÃÍ£³µ³¡	111.71776	40.83612	150905	471	150102
B01D70R3E6	¹«¹²Í£³µ³¡	111.7171	40.83367	150904	471	150102
B0HA3M121R	×¨ÓÃÍ£³µ³¡	111.725459	40.834412	150905	471	150105
B0FFF4HP5E	¹«¹²Í£³µ³¡	111.718923	40.828159	150904	471	150105
B0FFJRWVTE	Í£³µ³¡³öÈë¿Ú	111.723251	40.830442	150909	471	150105
BV10971426	¹«½»³µÕ¾Ïà¹Ø	111.721901	40.82974	150700	471	150105
BV10120712	¹«½»³µÕ¾Ïà¹Ø	111.724312	40.834316	150700	471	150105
BV10120713	¹«½»³µÕ¾Ïà¹Ø	111.717598	40.832832	150700	471	150105
B0FFHXNIDX	¹«¹²Í£³µ³¡	111.21824	40.18706	150904	471	150122
B0HAYCZ26F	×¨ÓÃÍ£³µ³¡	111.219191	40.18691	150905	471	150122
BV11099012	¹«½»³µÕ¾Ïà¹Ø	111.71931	40.836233	150700	471	150102
BV10875462	µØÌúÕ¾	111.720493	40.833566	150500	471	150102
B01D702N3Q	¹«¹²Í£³µ³¡	111.718432	40.833375	150904	471	150102
B0FFG09737	¹«¹²Í£³µ³¡	111.722839	40.83156	150904	471	150105
B0FFI9K1J1	¹«¹²Í£³µ³¡	111.720937	40.832688	150904	471	150105
B0FFI9JZS1	¹«¹²Í£³µ³¡	111.722916	40.831811	150904	471	150105
B0FFG092VQ	¹«¹²Í£³µ³¡	111.722316	40.834412	150904	471	150102
B0FFG09054	¹«¹²Í£³µ³¡	111.71944	40.832696	150904	471	150105
B0FFI9JYMM	¹«¹²Í£³µ³¡	111.723676	40.830559	150904	471	150105
B0H1CC2RLX	¹«¹²Í£³µ³¡	111.725972	40.834011	150904	471	150105
B0H1ZH67J1	¹«¹²Í£³µ³¡	111.717636	40.833289	150904	471	150102
B0H1CC50YE	¹«¹²Í£³µ³¡	111.726186	40.83454	150904	471	150105
B0HRGCBHUT	¹«¹²Í£³µ³¡	111.726511	40.833977	150904	471	150105
B0HRGCBHUR	¹«¹²Í£³µ³¡	111.726454	40.834506	150904	471	150105
B0GK27KTV4	¹«¹²Í£³µ³¡	111.722542	40.826788	150904	471	150105
B0FFI9NY9T	¹«¹²Í£³µ³¡	111.722427	40.835017	150904	471	150102
B01D70PGFK	¹«¹²Í£³µ³¡	111.720018	40.833751	150904	471	150102
B0FFIP6RNA	Í£³µ³¡Ïà¹Ø	111.711821	40.81498	150900	471	150105
B01D70P5VM	¹«¹²Í£³µ³¡	111.707326	40.814248	150904	471	150105
B0HR45Y7Q1	¹«¹²Í£³µ³¡	111.716747	40.816709	150904	471	150105
B0FFFZ1ZVL	¹«¹²Í£³µ³¡	111.716838	40.816645	150904	471	150105
B0FFIW9TRY	Í£³µ³¡³öÈë¿Ú	111.711792	40.815205	150909	471	150105
B0FFM9F4NO	Í£³µ³¡³öÈë¿Ú	111.709043	40.806877	150909	471	150105
BV11505784	¹«½»³µÕ¾Ïà¹Ø	111.712396	40.810339	150700	471	150105
B01D70PFZM	¹«¹²Í£³µ³¡	111.712614	40.81158	150904	471	150105
B01D702TZK	¹«¹²Í£³µ³¡	111.709227	40.811825	150904	471	150105
BV11393186	¹«½»³µÕ¾Ïà¹Ø	111.715317	40.811089	150700	471	150105
BV10121085	¹«½»³µÕ¾Ïà¹Ø	111.711304	40.815334	150700	471	150105
BV10121019	¹«½»³µÕ¾Ïà¹Ø	111.706905	40.808924	150700	471	150105
BV10480088	¹«½»³µÕ¾Ïà¹Ø	111.714943	40.816132	150700	471	150105
BV11380212	¹«½»³µÕ¾Ïà¹Ø	111.714865	40.816122	150700	471	150105
B0HADLH5LX	¹«¹²Í£³µ³¡	111.71199	40.809982	150904	471	150105
B0FFG09C4P	¹«¹²Í£³µ³¡	111.714743	40.812744	150904	471	150105
B0HADLHDAT	¹«¹²Í£³µ³¡	111.710808	40.809482	150904	471	150105
B0FFI9F8KO	¹«¹²Í£³µ³¡	111.715055	40.810912	150904	471	150105
B0FFG08WXY	¹«¹²Í£³µ³¡	111.715631	40.812317	150904	471	150105
B0HR9RABER	¹«¹²Í£³µ³¡	111.713906	40.810628	150904	471	150105
B0FFG08WTL	¹«¹²Í£³µ³¡	111.714846	40.813571	150904	471	150105
B0FFG09F4L	¹«¹²Í£³µ³¡	111.71391	40.814623	150904	471	150105
B01D70P4QJ	¹«¹²Í£³µ³¡	111.715243	40.812588	150904	471	150105
B0HA3M4I26	¹«¹²Í£³µ³¡	111.709839	40.815183	150904	471	150105
B0FFG099OF	¹«¹²Í£³µ³¡	111.707703	40.809277	150904	471	150105
BV10641600	¹«½»³µÕ¾Ïà¹Ø	111.668624	40.76934	150700	471	150104
BV10120853	¹«½»³µÕ¾Ïà¹Ø	111.667236	40.771759	150700	471	150104
BV10982003	¹«½»³µÕ¾Ïà¹Ø	111.672745	40.768101	150700	471	150104
BV11029746	¹«½»³µÕ¾Ïà¹Ø	111.676239	40.775841	150700	471	150104
B0HU2DUK6Q	¹«¹²Í£³µ³¡	111.66795	40.771166	150904	471	150104
B0FFI9NDC8	¹«¹²Í£³µ³¡	111.66744	40.770858	150904	471	150104
B0FFJ0ZU24	¹«¹²Í£³µ³¡	111.670968	40.773041	150904	471	150104
B0FFKK8U1L	¹«¹²Í£³µ³¡	111.676791	40.768621	150904	471	150104
B0FFL3X7PE	Í£³µ³¡Ïà¹Ø	111.674291	40.768668	150900	471	150104
B0FFI9FIE9	×¨ÓÃÍ£³µ³¡	111.676816	40.77353	150905	471	150104
B0FFI9FLNL	×¨ÓÃÍ£³µ³¡	111.67648	40.774297	150905	471	150104
B0FFI9H8B3	×¨ÓÃÍ£³µ³¡	111.67589	40.77609	150905	471	150104
BV11392853	¹«½»³µÕ¾Ïà¹Ø	111.832166	40.943021	150700	471	150102
BV11401725	¹«½»³µÕ¾Ïà¹Ø	112.000256	40.623307	150700	471	150123
B01D70225R	·É»ú³¡	111.826401	40.853491	150104	471	150105
BV11375146	¹«½»³µÕ¾Ïà¹Ø	111.25464	40.273003	150700	471	150122
BV11504628	¹«½»³µÕ¾Ïà¹Ø	111.250291	40.268937	150700	471	150122
BV11474535	¹«½»³µÕ¾Ïà¹Ø	111.253303	40.268737	150700	471	150122
BV10666520	¹«½»³µÕ¾Ïà¹Ø	111.725109	40.653138	150700	471	150104
BV10950722	¹«½»³µÕ¾Ïà¹Ø	111.78479	40.813965	150700	471	150105
BV10574596	¹«½»³µÕ¾Ïà¹Ø	111.780411	40.814064	150700	471	150105
BV10950727	¹«½»³µÕ¾Ïà¹Ø	111.786667	40.809498	150700	471	150105
BV11475036	¹«½»³µÕ¾Ïà¹Ø	111.201984	40.273212	150700	471	150122
BV11504631	¹«½»³µÕ¾Ïà¹Ø	111.204284	40.272908	150700	471	150122
BV11504617	¹«½»³µÕ¾Ïà¹Ø	111.200456	40.273264	150700	471	150122
BV11475032	¹«½»³µÕ¾Ïà¹Ø	111.204431	40.272982	150700	471	150122
BV11375154	¹«½»³µÕ¾Ïà¹Ø	111.198811	40.272062	150700	471	150122
B01D70OWIM	¹«¹²Í£³µ³¡	111.202016	40.273005	150904	471	150122
BV11475037	¹«½»³µÕ¾Ïà¹Ø	111.200395	40.276671	150700	471	150122
BV10433541	¹«½»³µÕ¾Ïà¹Ø	111.793876	40.612539	150700	471	150121
BV11147678	¹«½»³µÕ¾Ïà¹Ø	111.581261	40.840343	150700	471	150103
BV11128703	¹«½»³µÕ¾Ïà¹Ø	111.579826	40.841858	150700	471	150103
BV11256564	¹«½»³µÕ¾Ïà¹Ø	111.586298	40.845625	150700	471	150103
B01D70RAAX	¹«¹²Í£³µ³¡	111.585887	40.845634	150904	471	150103
BV11401799	¹«½»³µÕ¾Ïà¹Ø	111.731914	40.327383	150700	471	150123
B01D70PA4Y	¹«¹²Í£³µ³¡	111.419763	40.38154	150904	471	150122
B0FFGH8OAM	¹«¹²Í£³µ³¡	112.024605	40.95799	150904	471	150102
BV11401731	¹«½»³µÕ¾Ïà¹Ø	111.837669	40.558451	150700	471	150123
BV10433522	¹«½»³µÕ¾Ïà¹Ø	111.80543	40.488841	150700	471	150123
BV11401860	¹«½»³µÕ¾Ïà¹Ø	112.035534	40.152161	150700	471	150123
BV11330857	¹«½»³µÕ¾Ïà¹Ø	111.645043	40.6577	150700	471	150104
BV10904749	¹«½»³µÕ¾Ïà¹Ø	111.588081	40.782902	150700	471	150104
BV10822901	¹«½»³µÕ¾Ïà¹Ø	111.588577	40.784939	150700	471	150104
BV11386631	¿ìËÙ¹«½»Õ¾	111.588081	40.782871	150704	471	150104
BV10947274	¹«½»³µÕ¾Ïà¹Ø	111.621254	40.758576	150700	471	150104
BV11537999	¹«½»³µÕ¾Ïà¹Ø	111.623785	40.765291	150700	471	150104
BV10120857	¹«½»³µÕ¾Ïà¹Ø	111.671081	40.760056	150700	471	150104
B0FFM1GZHB	¹«¹²Í£³µ³¡	111.671853	40.759269	150904	471	150104
B0FFG0906R	¹«¹²Í£³µ³¡	111.667311	40.76017	150904	471	150104
BV10977796	¹«½»³µÕ¾Ïà¹Ø	111.74967	40.863212	150700	471	150102
BV11103089	¹«½»³µÕ¾Ïà¹Ø	111.750237	40.866352	150700	471	150102
BV11514852	¹«½»³µÕ¾Ïà¹Ø	111.754826	40.858368	150700	471	150102
BV11302403	¹«½»³µÕ¾Ïà¹Ø	111.754097	40.856853	150700	471	150102
BV10875471	µØÌúÕ¾	111.747192	40.862606	150500	471	150102
B0FFI9RDEZ	¹«¹²Í£³µ³¡	111.749055	40.862576	150904	471	150102
B0FFI9RN1Y	¹«¹²Í£³µ³¡	111.750459	40.859097	150904	471	150102
B0FFI9RN4Y	×¨ÓÃÍ£³µ³¡	111.749535	40.860545	150905	471	150102
BV11284038	¹«½»³µÕ¾Ïà¹Ø	111.954891	40.717435	150700	471	150105
BV11401793	¹«½»³µÕ¾Ïà¹Ø	111.927066	40.212739	150700	471	150123
BV11572050	¹«½»³µÕ¾Ïà¹Ø	111.609878	40.679128	150700	471	150121
B01D70385W	¹«¹²Í£³µ³¡	111.45029	41.098973	150904	471	150125
B0H1TSGNF0	³¤Í¾Æû³µÕ¾	111.448673	41.098931	150400	471	150125
BV10971532	¹«½»³µÕ¾Ïà¹Ø	111.742804	40.83375	150700	471	150105
BV10120966	¹«½»³µÕ¾Ïà¹Ø	111.74234	40.830288	150700	471	150105
BV10121295	¹«½»³µÕ¾Ïà¹Ø	111.744314	40.82839	150700	471	150105
B0FFI9KPRI	¹«¹²Í£³µ³¡	111.739637	40.831347	150904	471	150105
B0FFIDHL7F	¹«¹²Í£³µ³¡	111.737992	40.829716	150904	471	150105
B0FFI9FW1L	¹«¹²Í£³µ³¡	111.737091	40.829329	150904	471	150105
B0FFG098LF	×¨ÓÃÍ£³µ³¡	111.7371	40.83427	150905	471	150105
B0FFI9KEJV	¹«¹²Í£³µ³¡	111.737566	40.834935	150904	471	150105
B0G0KZRT72	¹«¹²Í£³µ³¡	111.737391	40.831555	150904	471	150105
B0FFI9FLYW	¹«¹²Í£³µ³¡	111.743211	40.836299	150904	471	150105
B0HROUIRS4	¹«¹²Í£³µ³¡	111.746757	40.828121	150904	471	150105
B0FFI9FNDZ	¹«¹²Í£³µ³¡	111.745179	40.836559	150904	471	150105
B0HUORFMKU	¹«¹²Í£³µ³¡	111.746826	40.827507	150904	471	150105
B0FFG0FJJH	×¨ÓÃÍ£³µ³¡	111.736981	40.833226	150905	471	150105
B0FFM6XL9F	Í£³µ³¡Ïà¹Ø	111.738659	40.833942	150900	471	150105
B0FFF43S2H	¹«¹²Í£³µ³¡	111.738577	40.829824	150904	471	150105
B0FFIB1N06	Í£³µ³¡³öÈë¿Ú	111.737636	40.833809	150909	471	150105
B0FFIAXCO8	Í£³µ³¡³öÈë¿Ú	111.737606	40.82951	150909	471	150105
B0FFIAX3J9	Í£³µ³¡³öÈë¿Ú	111.745199	40.836507	150909	471	150105
B0FFIB1MZY	Í£³µ³¡³öÈë¿Ú	111.736933	40.835211	150909	471	150105
B0FFIN5FIB	Í£³µ³¡³öÈë¿Ú	111.746831	40.827524	150909	471	150105
B0FFJ2XVKS	Í£³µ³¡Ïà¹Ø	111.742559	40.855085	150900	471	150102
B0H1FHE1UQ	¹«¹²Í£³µ³¡	111.739031	40.84964	150904	471	150102
B0FFILM5UJ	Í£³µ³¡³öÈë¿Ú	111.742131	40.855324	150909	471	150102
B0FFI9NV13	Â·±ßÍ£³µ³¡	111.742041	40.854464	150906	471	150102
B0FFI9RN1F	Â·±ßÍ£³µ³¡	111.742404	40.854459	150906	471	150102
B0HAGHVNMG	¹«¹²Í£³µ³¡	111.740088	40.850709	150904	471	150102
B0FFI9NVMD	Â·±ßÍ£³µ³¡	111.745361	40.850145	150906	471	150102
B0H1ZC8SXP	¹«¹²Í£³µ³¡	111.738085	40.852712	150904	471	150102
B0H1ZC7O34	¹«¹²Í£³µ³¡	111.73808	40.851989	150904	471	150102
B0FFI9NVHD	×¨ÓÃÍ£³µ³¡	111.741421	40.850419	150905	471	150102
B01D70RBAO	×¨ÓÃÍ£³µ³¡	111.745692	40.849369	150905	471	150102
BV11305629	¹«½»³µÕ¾Ïà¹Ø	111.742031	40.850681	150700	471	150102
BV11372604	¹«½»³µÕ¾Ïà¹Ø	111.742722	40.853836	150700	471	150102
BV11082905	¹«½»³µÕ¾Ïà¹Ø	111.742683	40.854046	150700	471	150102
BV10432777	¹«½»³µÕ¾Ïà¹Ø	111.737602	40.848408	150700	471	150102
BV10952653	¹«½»³µÕ¾Ïà¹Ø	111.746399	40.848751	150700	471	150102
BV11494906	¹«½»³µÕ¾Ïà¹Ø	111.746311	40.855512	150700	471	150102
BV11380144	¹«½»³µÕ¾Ïà¹Ø	111.737604	40.848403	150700	471	150102
BV10823943	¹«½»³µÕ¾Ïà¹Ø	111.746246	40.848793	150700	471	150102
BV11306391	¹«½»³µÕ¾Ïà¹Ø	111.746452	40.855507	150700	471	150102
B0FFI9NVJ7	¹«¹²Í£³µ³¡	111.742428	40.850739	150904	471	150102
B0H1AU4L7R	¹«¹²Í£³µ³¡	111.743455	40.851448	150904	471	150102
B0GR6702VX	×¨ÓÃÍ£³µ³¡	111.741334	40.850177	150905	471	150102
B0FFI9RDS5	¹«¹²Í£³µ³¡	111.746588	40.84867	150904	471	150102
B0FFJ560BF	¹«¹²Í£³µ³¡	111.738198	40.851977	150904	471	150102
BV11401782	¹«½»³µÕ¾Ïà¹Ø	111.909401	40.380664	150700	471	150123
BV11401775	¹«½»³µÕ¾Ïà¹Ø	111.594679	40.392483	150700	471	150123
BV11401732	¹«½»³µÕ¾Ïà¹Ø	112.141682	40.318598	150700	471	150123
BV11050191	¹«½»³µÕ¾Ïà¹Ø	111.966812	40.762386	150700	471	150105
BV11489365	¹«½»³µÕ¾Ïà¹Ø	111.134188	40.711289	150700	471	150121
B01D7020NQ	³¤Í¾Æû³µÕ¾	111.135289	40.711021	150400	471	150121
BV11489355	¹«½»³µÕ¾Ïà¹Ø	111.128507	40.710547	150700	471	150121
B0G0BNYOKR	³¤Í¾Æû³µÕ¾	111.135177	40.71127	150400	471	150121
B0FFI94P8O	Â·±ßÍ£³µ³¡	111.135921	40.711453	150906	471	150121
B0FFI93N39	Â·±ßÍ£³µ³¡	111.129763	40.715314	150906	471	150121
B0FFHQ5BK5	¹«¹²Í£³µ³¡	111.763653	40.714438	150904	471	150105
B0FFM4YK6E	Í£³µ³¡Ïà¹Ø	111.763637	40.713575	150900	471	150105
BV10826225	¹«½»³µÕ¾Ïà¹Ø	111.672134	40.721462	150700	471	150104
BV11407403	¹«½»³µÕ¾Ïà¹Ø	111.829757	40.395655	150700	471	150123
BV11392801	¹«½»³µÕ¾Ïà¹Ø	111.979692	40.995829	150700	471	150102
B0FFL10IUF	½»Í¨·þÎñÏà¹Ø	111.471836	39.794362	150000	471	150124
BV11523348	¹«½»³µÕ¾Ïà¹Ø	111.111766	40.7202	150700	471	150121
BV11523344	¹«½»³µÕ¾Ïà¹Ø	111.111098	40.720221	150700	471	150121
BV11523489	¹«½»³µÕ¾Ïà¹Ø	111.111787	40.720211	150700	471	150121
BV11523488	¹«½»³µÕ¾Ïà¹Ø	111.111089	40.720221	150700	471	150121
BV11490092	¹«½»³µÕ¾Ïà¹Ø	111.115911	40.72089	150700	471	150121
B0FFIIPK6G	¹«¹²Í£³µ³¡	111.113937	40.720785	150904	471	150121
B0FFIIPL5R	¹«¹²Í£³µ³¡	111.11499	40.720929	150904	471	150121
B0FFIIPK9D	¹«¹²Í£³µ³¡	111.115944	40.721098	150904	471	150121
B0FFIIPL8Z	¹«¹²Í£³µ³¡	111.115799	40.720618	150904	471	150121
BV11049216	¹«½»³µÕ¾Ïà¹Ø	111.764922	40.909783	150700	471	150102
BV11407410	¹«½»³µÕ¾Ïà¹Ø	111.795378	40.371068	150700	471	150123
BV11192655	¹«½»³µÕ¾Ïà¹Ø	111.709366	40.792816	150700	471	150105
BV11316246	¹«½»³µÕ¾Ïà¹Ø	111.710098	40.790314	150700	471	150105
BV10751649	¹«½»³µÕ¾Ïà¹Ø	111.712425	40.794636	150700	471	150105
BV10121045	¹«½»³µÕ¾Ïà¹Ø	111.707573	40.791733	150700	471	150105
BV11103334	¹«½»³µÕ¾Ïà¹Ø	111.70797	40.791267	150700	471	150105
BV11254852	¹«½»³µÕ¾Ïà¹Ø	111.559517	40.712612	150700	471	150104
BV11588487	¹«½»³µÕ¾Ïà¹Ø	111.707448	40.794466	150700	471	150105
BV11585656	¹«½»³µÕ¾Ïà¹Ø	111.712517	40.786884	150700	471	150105
B01D702L91	Â·±ßÍ£³µ³¡	111.707193	40.786969	150906	471	150105
B0FFI9CAIS	¹«¹²Í£³µ³¡	111.71224	40.789203	150904	471	150105
B0FFI9C82N	¹«¹²Í£³µ³¡	111.711326	40.789143	150904	471	150105
B0FFI9C8B6	¹«¹²Í£³µ³¡	111.710674	40.788249	150904	471	150105
B0FFI9C7BJ	¹«¹²Í£³µ³¡	111.707707	40.790728	150904	471	150105
B0FFI9C9KV	×¨ÓÃÍ£³µ³¡	111.711213	40.789588	150905	471	150105
B0G2C7AYWQ	Í£³µ³¡Ïà¹Ø	111.715643	40.791809	150900	471	150105
B0FFI9C9MJ	×¨ÓÃÍ£³µ³¡	111.707227	40.790032	150905	471	150105
BV11489360	¹«½»³µÕ¾Ïà¹Ø	111.153433	40.725777	150700	471	150121
B0G2ZRI6IR	Í£³µ³¡Ïà¹Ø	111.549669	40.61986	150900	471	150121
BV11489367	¹«½»³µÕ¾Ïà¹Ø	111.149891	40.725326	150700	471	150121
B0FFIIPISR	¹«¹²Í£³µ³¡	111.149213	40.725324	150904	471	150121
B0FFIIUQGX	¹«¹²Í£³µ³¡	111.155204	40.725653	150904	471	150121
B0FFIIUDRG	¹«¹²Í£³µ³¡	111.152796	40.725324	150904	471	150121
B01D70R3H0	¹«¹²Í£³µ³¡	111.149626	40.724662	150904	471	150121
BV10952198	¹«½»³µÕ¾Ïà¹Ø	111.701965	40.889233	150700	471	150102
BV10120774	¹«½»³µÕ¾Ïà¹Ø	111.702087	40.893978	150700	471	150102
B0G0P7EV71	Í£³µ³¡Ïà¹Ø	111.701903	40.891906	150900	471	150102
BV11302139	¹«½»³µÕ¾Ïà¹Ø	111.762361	40.7849	150700	471	150105
BV11580181	¹«½»³µÕ¾Ïà¹Ø	111.691905	40.789978	150700	471	150105
BV11380199	¹«½»³µÕ¾Ïà¹Ø	111.691931	40.794505	150700	471	150105
BV11306507	¹«½»³µÕ¾Ïà¹Ø	111.693151	40.794774	150700	471	150105
BV10389800	¹«½»³µÕ¾Ïà¹Ø	111.692604	40.788398	150700	471	150105
BV10952012	¹«½»³µÕ¾Ïà¹Ø	111.689579	40.795247	150700	471	150105
BV11380203	¹«½»³µÕ¾Ïà¹Ø	111.69398	40.796315	150700	471	150105
BV11330283	¹«½»³µÕ¾Ïà¹Ø	111.695892	40.795555	150700	471	150105
BV11391060	¹«½»³µÕ¾Ïà¹Ø	111.695794	40.795456	150700	471	150105
B0HRM7IDS4	¹«¹²Í£³µ³¡	111.691871	40.790606	150904	471	150105
B0FFG099OH	¹«¹²Í£³µ³¡	111.692376	40.789775	150904	471	150105
B0FFG096RU	¹«¹²Í£³µ³¡	111.692492	40.789497	150904	471	150105
B0HA3M4I27	¹«¹²Í£³µ³¡	111.691532	40.794696	150904	471	150105
B0FFI9BUF0	¹«¹²Í£³µ³¡	111.687805	40.788781	150904	471	150105
B0HA3M2TBJ	×¨ÓÃÍ£³µ³¡	111.693264	40.794232	150905	471	150105
B0FFJRRCST	Í£³µ³¡Ïà¹Ø	111.692754	40.794805	150900	471	150105
B01D70RHJT	¹«¹²Í£³µ³¡	111.689471	40.788811	150904	471	150105
B0FFIOUI7A	Í£³µ³¡³öÈë¿Ú	111.693787	40.79615	150909	471	150105
B0FFJ00TR5	Í£³µ³¡³öÈë¿Ú	111.696565	40.794631	150909	471	150105
B0FFG9H0HQ	Í£³µ³¡³öÈë¿Ú	111.69301	40.793384	150909	471	150105
BV11401673	¹«½»³µÕ¾Ïà¹Ø	112.12092	40.405968	150700	471	150123
BV11401857	¹«½»³µÕ¾Ïà¹Ø	111.832292	40.310916	150700	471	150123
BV11128699	¹«½»³µÕ¾Ïà¹Ø	111.939545	40.832737	150700	471	150105
BV11418427	¹«½»³µÕ¾Ïà¹Ø	111.726428	40.775755	150700	471	150105
BV10952142	¹«½»³µÕ¾Ïà¹Ø	111.725087	40.767109	150700	471	150105
B01D70RBI2	¹«¹²Í£³µ³¡	111.722297	40.77276	150904	471	150105
BV11464120	¹«½»³µÕ¾Ïà¹Ø	111.71786	40.767109	150700	471	150105
B0GR3OKAO6	Í£³µ³¡Ïà¹Ø	111.725522	40.771319	150900	471	150105
BV11384478	¹«½»³µÕ¾Ïà¹Ø	111.721276	40.770955	150700	471	150105
BV10120881	¹«½»³µÕ¾Ïà¹Ø	111.719527	40.771341	150700	471	150105
BV11418397	¹«½»³µÕ¾Ïà¹Ø	111.723893	40.770577	150700	471	150105
BV11036050	¹«½»³µÕ¾Ïà¹Ø	111.725373	40.770968	150700	471	150105
BV11014037	¹«½»³µÕ¾Ïà¹Ø	111.725479	40.770973	150700	471	150105
BV11418429	¹«½»³µÕ¾Ïà¹Ø	111.722088	40.775755	150700	471	150105
BV11418432	¹«½»³µÕ¾Ïà¹Ø	111.719809	40.775755	150700	471	150105
BV10952009	¹«½»³µÕ¾Ïà¹Ø	111.726428	40.771176	150700	471	150105
BV11418398	¹«½»³µÕ¾Ïà¹Ø	111.722882	40.767109	150700	471	150105
B0FFHWRIKD	Í£³µ³¡³öÈë¿Ú	111.722274	40.775329	150909	471	150105
BV11401667	¹«½»³µÕ¾Ïà¹Ø	112.172391	40.436749	150700	471	150123
BV11401800	¹«½»³µÕ¾Ïà¹Ø	111.762461	40.186259	150700	471	150123
B0G1GCNAKB	·É»ú³¡	111.580222	40.481354	150104	471	150123
BV11375163	¹«½»³µÕ¾Ïà¹Ø	111.241949	40.273954	150700	471	150122
BV11375159	¹«½»³µÕ¾Ïà¹Ø	111.239614	40.274132	150700	471	150122
BV11475039	¹«½»³µÕ¾Ïà¹Ø	111.245139	40.269436	150700	471	150122
BV11474537	¹«½»³µÕ¾Ïà¹Ø	111.245998	40.27355	150700	471	150122
BV11375149	¹«½»³µÕ¾Ïà¹Ø	111.246085	40.273641	150700	471	150122
BV11474534	¹«½»³µÕ¾Ïà¹Ø	111.246701	40.270612	150700	471	150122
BV11079453	¹«½»³µÕ¾Ïà¹Ø	111.238647	40.266834	150700	471	150122
B0H1HZSXXQ	¹«¹²Í£³µ³¡	111.246125	40.272372	150904	471	150122
BV11254851	¹«½»³µÕ¾Ïà¹Ø	111.539017	40.701828	150700	471	150104
BV11254849	¹«½»³µÕ¾Ïà¹Ø	111.541565	40.704372	150700	471	150104
B0FFIIWMG6	¹«¹²Í£³µ³¡	111.532498	40.791737	150904	471	150121
B0FFIIWCT8	¹«¹²Í£³µ³¡	111.536684	40.793689	150904	471	150121
B0H6BRG3BX	½»Í¨·þÎñÏà¹Ø	111.529334	40.790111	150000	471	150121
BV11088918	¹«½»³µÕ¾Ïà¹Ø	111.55912	40.763943	150700	471	150121
BV11401858	¹«½»³µÕ¾Ïà¹Ø	111.996667	40.130182	150700	471	150123
BV11401802	¹«½»³µÕ¾Ïà¹Ø	111.747075	40.345716	150700	471	150123
BV10875470	µØÌúÕ¾	111.684912	40.777399	150500	471	150104
BV10875442	µØÌúÕ¾	111.681343	40.78639	150500	471	150105
B0FFI9BTJN	Â·±ßÍ£³µ³¡	111.681522	40.77691	150906	471	150104
B0FFI9BSZK	¹«¹²Í£³µ³¡	111.67818	40.780198	150904	471	150104
B0FFI9BTW9	¹«¹²Í£³µ³¡	111.679361	40.779718	150904	471	150104
B0FFI9BU61	Â·±ßÍ£³µ³¡	111.683016	40.776887	150906	471	150104
B0FFI9BU07	¹«¹²Í£³µ³¡	111.679854	40.778748	150904	471	150104
B0HA3M38L6	¹«¹²Í£³µ³¡	111.685213	40.784725	150904	471	150105
B0HURR2H9K	¹«¹²Í£³µ³¡	111.677352	40.781372	150904	471	150104
B0FFILLUHC	Í£³µ³¡Ïà¹Ø	111.679027	40.781722	150900	471	150104
B0G3U72N6A	¹«¹²Í£³µ³¡	111.676885	40.780995	150904	471	150104
B0H1BHRJ31	Í£³µ³¡Ïà¹Ø	111.679911	40.778609	150900	471	150104
B0FFI9BUD6	×¨ÓÃÍ£³µ³¡	111.677356	40.779218	150905	471	150104
B0FFMFCVJN	Í£³µ³¡³öÈë¿Ú	111.679027	40.781722	150909	471	150104
BV11386654	¿ìËÙ¹«½»Õ¾	111.68322	40.783669	150704	471	150105
B0H1P7RYC8	Í£³µ³¡³ö¿Ú	111.686544	40.777661	150908	471	150104
B0H1P7SIJQ	Í£³µ³¡³ö¿Ú	111.686709	40.777391	150908	471	150104
BV10120875	¹«½»³µÕ¾Ïà¹Ø	111.683542	40.780972	150700	471	150104
BV10791138	¹«½»³µÕ¾Ïà¹Ø	111.680199	40.782578	150700	471	150104
BV10918625	¹«½»³µÕ¾Ïà¹Ø	111.683266	40.78368	150700	471	150105
BV11277126	¹«½»³µÕ¾Ïà¹Ø	111.684341	40.78363	150700	471	150104
BV10461395	¹«½»³µÕ¾Ïà¹Ø	111.68187	40.784641	150700	471	150104
BV11335721	¹«½»³µÕ¾Ïà¹Ø	111.677174	40.779232	150700	471	150104
BV11393187	¹«½»³µÕ¾Ïà¹Ø	111.686844	40.784855	150700	471	150105
B0FFI9BT60	¹«¹²Í£³µ³¡	111.681109	40.7805	150904	471	150104
BV11401797	¹«½»³µÕ¾Ïà¹Ø	111.797491	40.129371	150700	471	150123
BV11143948	¹«½»³µÕ¾Ïà¹Ø	111.786842	40.630619	150700	471	150121
BV11407393	¹«½»³µÕ¾Ïà¹Ø	111.830308	40.381285	150700	471	150123
BV11407412	¹«½»³µÕ¾Ïà¹Ø	111.831202	40.38059	150700	471	150123
BV11407411	¹«½»³µÕ¾Ïà¹Ø	111.828168	40.381632	150700	471	150123
BV11355606	¹«½»³µÕ¾Ïà¹Ø	111.830193	40.377937	150700	471	150123
BV11407407	¹«½»³µÕ¾Ïà¹Ø	111.829944	40.377908	150700	471	150123
B0FFIIXB47	¹«¹²Í£³µ³¡	111.831185	40.382858	150904	471	150123
B0FFIIXCSD	¹«¹²Í£³µ³¡	111.830492	40.381365	150904	471	150123
B0FFIIXBL6	¹«¹²Í£³µ³¡	111.831348	40.384387	150904	471	150123
B0GU51X8A7	Í£³µ³¡Ïà¹Ø	111.831304	40.377714	150900	471	150123
B0FFF2PK0V	¹«¹²Í£³µ³¡	111.833208	40.380895	150904	471	150123
BV11153562	¹«½»³µÕ¾Ïà¹Ø	111.731042	40.858793	150700	471	150102
BV10718038	¹«½»³µÕ¾Ïà¹Ø	111.730981	40.85878	150700	471	150102
BV10875439	µØÌúÕ¾	111.732427	40.859053	150500	471	150102
B0FFKRKFRN	×¨ÓÃÍ£³µ³¡	111.733611	40.864724	150905	471	150102
B0FFJ14V1O	Í£³µ³¡Èë¿Ú	111.732667	40.859349	150907	471	150102
B0FFJ2W1UN	Í£³µ³¡Ïà¹Ø	111.731752	40.855846	150900	471	150102
B0FFJ14V1M	Í£³µ³¡³ö¿Ú	111.732715	40.859362	150908	471	150102
B0FFIWN8OI	Í£³µ³¡³öÈë¿Ú	111.734062	40.85693	150909	471	150102
B0HDZU06GP	¹«¹²Í£³µ³¡	111.46248	39.665045	150904	471	150124
B0HDZU1S4V	¹«¹²Í£³µ³¡	111.462377	39.665453	150904	471	150124
BV10665881	¹«½»³µÕ¾Ïà¹Ø	111.650917	40.853889	150700	471	150102
BV10121034	¹«½»³µÕ¾Ïà¹Ø	111.655317	40.852708	150700	471	150102
BV11393940	¹«½»³µÕ¾Ïà¹Ø	111.647322	40.852157	150700	471	150102
BV10120930	¹«½»³µÕ¾Ïà¹Ø	111.647308	40.852188	150700	471	150102
BV11256566	¹«½»³µÕ¾Ïà¹Ø	111.649567	40.847565	150700	471	150103
BV10454849	¹«½»³µÕ¾Ïà¹Ø	111.649773	40.847492	150700	471	150102
B0FFI8P59X	Â·±ßÍ£³µ³¡	111.651212	40.851936	150906	471	150102
B0FFI8OYM2	Â·±ßÍ£³µ³¡	111.653432	40.850209	150906	471	150102
B0FFIK1T9V	Â·±ßÍ£³µ³¡	111.651897	40.854238	150906	471	150102
B0FFI8P7UO	Â·±ßÍ£³µ³¡	111.652828	40.854321	150906	471	150102
BV10875475	µØÌúÕ¾	111.65592	40.850474	150500	471	150102
B0FFI8P7GQ	¹«¹²Í£³µ³¡	111.652555	40.849843	150904	471	150102
B0FFIK1VB8	¹«¹²Í£³µ³¡	111.650446	40.849804	150904	471	150102
B0FFG092LY	¹«¹²Í£³µ³¡	111.656073	40.851265	150904	471	150102
B0FFG1DWD5	¹«¹²Í£³µ³¡	111.649214	40.853803	150904	471	150102
B0FFG3E4DQ	¹«¹²Í£³µ³¡	111.64949	40.854152	150904	471	150102
B0FFG08XNL	×¨ÓÃÍ£³µ³¡	111.64978	40.855621	150905	471	150102
B0FFI8P7K0	¹«¹²Í£³µ³¡	111.64973	40.848532	150904	471	150102
B0HRLSYSV2	¹«¹²Í£³µ³¡	111.648642	40.848926	150904	471	150102
B0FFI8P0CI	¹«¹²Í£³µ³¡	111.656018	40.849617	150904	471	150102
B0FFI8MGSB	¹«¹²Í£³µ³¡	111.655653	40.854518	150904	471	150102
B0FFI8P7QK	¹«¹²Í£³µ³¡	111.649756	40.848043	150904	471	150102
B0FFI8P2QO	¹«¹²Í£³µ³¡	111.652749	40.847765	150904	471	150102
B0FFG2U0OM	¹«¹²Í£³µ³¡	111.654208	40.855487	150904	471	150102
B0FFI8P5FG	¹«¹²Í£³µ³¡	111.653927	40.847976	150904	471	150102
B0FFI8P7QW	¹«¹²Í£³µ³¡	111.650327	40.855114	150904	471	150102
B0G2UA3K5O	×¨ÓÃÍ£³µ³¡	111.654803	40.850051	150905	471	150102
B0FFI8P8JC	¹«¹²Í£³µ³¡	111.650815	40.84693	150904	471	150102
B01D70RHIO	¹«¹²Í£³µ³¡	111.655739	40.853482	150904	471	150102
B0HDZU26EX	×¨ÓÃÍ£³µ³¡	111.652258	40.854899	150905	471	150102
B0GR26BM4R	Í£³µ³¡Ïà¹Ø	111.647466	40.847522	150900	471	150103
B0FFIB56A8	Í£³µ³¡³öÈë¿Ú	111.652391	40.854474	150909	471	150102
B01D702R5Z	³¤Í¾Æû³µÕ¾	111.654802	40.831239	150400	471	150102
BV10120896	¹«½»³µÕ¾Ïà¹Ø	111.651141	40.829696	150700	471	150103
BV11294565	¹«½»³µÕ¾Ïà¹Ø	111.651042	40.835334	150700	471	150103
BV10120897	¹«½»³µÕ¾Ïà¹Ø	111.654366	40.828468	150700	471	150102
BV11312883	¹«½»³µÕ¾Ïà¹Ø	111.655299	40.829861	150700	471	150102
BV11256568	¹«½»³µÕ¾Ïà¹Ø	111.655304	40.829861	150700	471	150102
BV11576801	¹«½»³µÕ¾Ïà¹Ø	111.654371	40.828433	150700	471	150102
BV11432815	¹«½»³µÕ¾Ïà¹Ø	111.647817	40.835113	150700	471	150103
BV11576799	¹«½»³µÕ¾Ïà¹Ø	111.655117	40.82987	150700	471	150102
B0G1RO3BUA	³¤Í¾Æû³µÕ¾	111.654581	40.830935	150400	471	150102
B0FFG3Y9ZI	¹«¹²Í£³µ³¡	111.653113	40.830128	150904	471	150103
B0FFI8OZ3C	Â·±ßÍ£³µ³¡	111.649315	40.82967	150906	471	150103
B0FFIK794L	Â·±ßÍ£³µ³¡	111.647778	40.829525	150906	471	150103
B0FFI8P009	¹«¹²Í£³µ³¡	111.649201	40.82942	150904	471	150103
B0HRRUV32E	¹«¹²Í£³µ³¡	111.653756	40.829577	150904	471	150103
B0FFIIH1Z7	¹«¹²Í£³µ³¡	111.654089	40.828228	150904	471	150103
B0H1S7JNH8	¹«¹²Í£³µ³¡	111.655631	40.829679	150904	471	150102
B0FFIB567E	¹«¹²Í£³µ³¡	111.654464	40.8297	150904	471	150102
B0FFI8MIE0	¹«¹²Í£³µ³¡	111.656709	40.830032	150904	471	150102
B0HRV5TF2B	¹«¹²Í£³µ³¡	111.656837	40.830035	150904	471	150102
B0G2CD7NLO	Í£³µ³¡Ïà¹Ø	111.651163	40.827125	150900	471	150103
B01D7028ZJ	¹«¹²Í£³µ³¡	111.649402	40.835476	150904	471	150103
B0FFIA0A2V	Í£³µ³¡³öÈë¿Ú	111.656706	40.829947	150909	471	150102
B0FFIVRZDH	Í£³µ³¡³öÈë¿Ú	111.652797	40.835424	150909	471	150103
B0G0XSY1YM	Í£³µ³¡Ïà¹Ø	111.453023	41.092438	150900	471	150125
BV11401728	¹«½»³µÕ¾Ïà¹Ø	111.949023	40.671389	150700	471	150123
BV10120702	¹«½»³µÕ¾Ïà¹Ø	111.760727	40.798992	150700	471	150105
BV10849995	¹«½»³µÕ¾Ïà¹Ø	111.764188	40.799397	150700	471	150105
BV10901913	¹«½»³µÕ¾Ïà¹Ø	111.758368	40.79875	150700	471	150105
B01D70RCPZ	¹«¹²Í£³µ³¡	111.75917	40.801809	150904	471	150105
B0HDJBRKCV	Í£³µ³¡Ïà¹Ø	111.466311	40.759804	150900	471	150121
B0FFGC3S1N	¹«¹²Í£³µ³¡	111.763727	40.802784	150904	471	150105
B0FFGC3S1L	¹«¹²Í£³µ³¡	111.763459	40.803075	150904	471	150105
B0HD7UPYES	¹«¹²Í£³µ³¡	111.764996	40.803946	150904	471	150105
B0FFMHDCYG	Í£³µ³¡Ïà¹Ø	111.757323	40.797356	150900	471	150105
BV10378267	¹«½»³µÕ¾Ïà¹Ø	111.654785	40.810413	150700	471	150103
BV10120724	¹«½»³µÕ¾Ïà¹Ø	111.655282	40.813911	150700	471	150103
BV11365912	¹«½»³µÕ¾Ïà¹Ø	111.652986	40.808451	150700	471	150104
B01D70PDIA	Â·±ßÍ£³µ³¡	111.656546	40.81155	150906	471	150103
B01D702DG2	¹«¹²Í£³µ³¡	111.656626	40.811236	150904	471	150103
B01D70PA91	¹«¹²Í£³µ³¡	111.65239	40.81627	150904	471	150103
B01D702E8R	¹«¹²Í£³µ³¡	111.656592	40.808635	150904	471	150104
B01D70217N	¹«¹²Í£³µ³¡	111.649691	40.816435	150904	471	150103
B0FFIK74YL	¹«¹²Í£³µ³¡	111.65476	40.811588	150904	471	150103
B0FFG08WYS	¹«¹²Í£³µ³¡	111.655474	40.811137	150904	471	150103
B0FFG095FD	¹«¹²Í£³µ³¡	111.655518	40.811288	150904	471	150103
B0FFG08WM5	¹«¹²Í£³µ³¡	111.656005	40.811277	150904	471	150103
B0FFG09DE2	¹«¹²Í£³µ³¡	111.655704	40.81315	150904	471	150103
B0HR3ZBG2Q	¹«¹²Í£³µ³¡	111.653553	40.809593	150904	471	150103
B0FFG09C0M	¹«¹²Í£³µ³¡	111.655559	40.815722	150904	471	150103
B0FFF3Y7PX	Í£³µ³¡Ïà¹Ø	111.65457	40.812221	150900	471	150103
B0FFLHRTQ6	Í£³µ³¡Ïà¹Ø	111.650403	40.811792	150900	471	150103
B0FFH9LPSU	Í£³µ³¡Ïà¹Ø	111.653594	40.809535	150900	471	150103
B0FFIK7H1H	¹«¹²Í£³µ³¡	111.652521	40.808001	150904	471	150104
B0FFIK7E2X	¹«¹²Í£³µ³¡	111.651884	40.807666	150904	471	150104
B0H1ZA5YL8	¹«¹²Í£³µ³¡	111.655753	40.808371	150904	471	150104
B0FFG098H6	¹«¹²Í£³µ³¡	111.656641	40.816486	150904	471	150103
B0H1ZA5RDP	¹«¹²Í£³µ³¡	111.656089	40.807897	150904	471	150104
B01D70P4IU	¹«¹²Í£³µ³¡	111.653603	40.809545	150904	471	150103
B0FFF2P3AR	¹«¹²Í£³µ³¡	111.647656	40.810517	150904	471	150103
B0FFIZKJ6I	Í£³µ³¡Ïà¹Ø	111.653382	40.807617	150900	471	150104
B0FFIZRRRJ	¹«¹²Í£³µ³¡	111.653793	40.807886	150904	471	150104
B01D702S5Z	¹«¹²Í£³µ³¡	111.654226	40.80687	150904	471	150104
BV10615596	¹«½»³µÕ¾Ïà¹Ø	111.743217	40.548786	150700	471	150121
BV10615601	¹«½»³µÕ¾Ïà¹Ø	111.739967	40.55619	150700	471	150121
B0FFM9X09H	Í£³µ³¡Ïà¹Ø	111.743763	40.548444	150900	471	150121
BV10120694	¹«½»³µÕ¾Ïà¹Ø	111.818069	40.859787	150700	471	150105
BV11306500	¹«½»³µÕ¾Ïà¹Ø	111.820694	40.857643	150700	471	150105
B01D7022GV	¹«¹²Í£³µ³¡	111.820701	40.857194	150904	471	150105
BV11316612	¹«½»³µÕ¾Ïà¹Ø	111.823776	40.857491	150700	471	150105
BV10330869	¹«½»³µÕ¾Ïà¹Ø	111.823872	40.857326	150700	471	150105
BV11409245	¹«½»³µÕ¾Ïà¹Ø	111.823828	40.857426	150700	471	150105
BV10558010	¹«½»³µÕ¾Ïà¹Ø	111.820755	40.857658	150700	471	150105
B01D701CW5	¹«¹²Í£³µ³¡	111.82509	40.859097	150904	471	150105
BV10875467	µØÌúÕ¾	111.824553	40.857728	150500	471	150105
B0FFIIUD6U	¹«¹²Í£³µ³¡	111.826628	40.863395	150904	471	150105
B01D70RBY1	×¨ÓÃÍ£³µ³¡	111.825487	40.856908	150905	471	150105
BV11418438	¹«½»³µÕ¾Ïà¹Ø	111.592604	40.84898	150700	471	150103
BV11418437	¹«½»³µÕ¾Ïà¹Ø	111.590473	40.847791	150700	471	150103
BV11094338	¹«½»³µÕ¾Ïà¹Ø	111.858121	40.915686	150700	471	150102
B0FFHONR63	»õÔË»ð³µÕ¾	111.571049	40.674754	150210	471	150121
BV10959149	¹«½»³µÕ¾Ïà¹Ø	111.691475	40.761154	150700	471	150104
BV11567258	¹«½»³µÕ¾Ïà¹Ø	111.692569	40.765056	150700	471	150105
BV11566268	¹«½»³µÕ¾Ïà¹Ø	111.688845	40.764145	150700	471	150104
BV10875440	µØÌúÕ¾	111.692463	40.759146	150500	471	150104
B0FFK8EM7I	Í£³µ³¡Ïà¹Ø	111.68886	40.757472	150900	471	150104
B0FFJ0GD6Y	Í£³µ³¡³öÈë¿Ú	111.690985	40.759191	150909	471	150104
BV11560569	¹«½»³µÕ¾Ïà¹Ø	111.52535	40.779081	150700	471	150121
B0FFJ1DLP1	Í£³µ³¡³öÈë¿Ú	111.518723	40.783392	150909	471	150121
BV10666522	¹«½»³µÕ¾Ïà¹Ø	111.720621	40.662539	150700	471	150105
BV10666521	¹«½»³µÕ¾Ïà¹Ø	111.723122	40.658234	150700	471	150105
BV11353895	¹«½»³µÕ¾Ïà¹Ø	111.721076	40.883194	150700	471	150102
B0HBYOJDI6	Í£³µ³¡Ïà¹Ø	111.721717	40.883172	150900	471	150102
BV11401768	¹«½»³µÕ¾Ïà¹Ø	111.661858	40.373832	150700	471	150123
B01D70P9IB	¹«¹²Í£³µ³¡	111.325394	40.223263	150904	471	150122
BV11254850	¹«½»³µÕ¾Ïà¹Ø	111.548744	40.706867	150700	471	150104
BV11371553	¹«½»³µÕ¾Ïà¹Ø	111.75214	40.852999	150700	471	150102
BV11091300	¹«½»³µÕ¾Ïà¹Ø	111.752838	40.853188	150700	471	150102
BV10947653	¹«½»³µÕ¾Ïà¹Ø	111.749825	40.854301	150700	471	150102
BV10814383	¹«½»³µÕ¾Ïà¹Ø	111.755534	40.847839	150700	471	150102
BV10121329	¹«½»³µÕ¾Ïà¹Ø	111.746948	40.854961	150700	471	150102
B0H1C53JXU	¹«¹²Í£³µ³¡	111.852396	40.908103	150904	471	150102
B0HACCVNGE	¹«¹²Í£³µ³¡	111.752246	40.853679	150904	471	150102
B0FFI9RN5R	Â·±ßÍ£³µ³¡	111.751854	40.85492	150906	471	150102
B0FFI9RMY6	Â·±ßÍ£³µ³¡	111.748732	40.853961	150906	471	150102
B0FFI9RMGL	¹«¹²Í£³µ³¡	111.750834	40.854157	150904	471	150102
B0FFI9RMQR	Â·±ßÍ£³µ³¡	111.747833	40.854109	150906	471	150102
B0FFIDEEID	¹«¹²Í£³µ³¡	111.751055	40.854568	150904	471	150102
B0H1Z58DO4	¹«¹²Í£³µ³¡	111.751068	40.854058	150904	471	150102
B0FFIL7L7I	¹«¹²Í£³µ³¡	111.752403	40.854938	150904	471	150102
B0FFI9QXWR	Â·±ßÍ£³µ³¡	111.754857	40.847916	150906	471	150102
B0FFI9PFPB	Â·±ßÍ£³µ³¡	111.753812	40.847419	150906	471	150102
B0H1Z56ECE	¹«¹²Í£³µ³¡	111.754433	40.854565	150904	471	150102
B0FFIAW9WV	Í£³µ³¡³öÈë¿Ú	111.756616	40.85169	150909	471	150102
BV10433546	¹«½»³µÕ¾Ïà¹Ø	111.829957	40.516302	150700	471	150123
BV10870660	¹«½»³µÕ¾Ïà¹Ø	111.733101	40.85376	150700	471	150102
BV11578662	¹«½»³µÕ¾Ïà¹Ø	111.727682	40.852808	150700	471	150102
BV11302405	¹«½»³µÕ¾Ïà¹Ø	111.731636	40.84795	150700	471	150102
BV11363869	¹«½»³µÕ¾Ïà¹Ø	111.728602	40.855985	150700	471	150102
BV11087773	¹«½»³µÕ¾Ïà¹Ø	111.735625	40.856202	150700	471	150102
BV10121248	¹«½»³µÕ¾Ïà¹Ø	111.735619	40.856209	150700	471	150102
B0FFI9NPEG	Â·±ßÍ£³µ³¡	111.72987	40.848292	150906	471	150102
B0FFI9NQOH	Â·±ßÍ£³µ³¡	111.730035	40.848055	150906	471	150102
B0FFI9NQZ1	¹«¹²Í£³µ³¡	111.730533	40.848086	150904	471	150102
B0G0CSVB61	×¨ÓÃÍ£³µ³¡	111.735597	40.84882	150905	471	150102
B0FFKZ6CBE	Í£³µ³¡Ïà¹Ø	111.726897	40.855206	150900	471	150102
B0FFKNVCHF	Í£³µ³¡³ö¿Ú	111.728751	40.856149	150908	471	150102
BV11087304	¹«½»³µÕ¾Ïà¹Ø	111.671486	40.85305	150700	471	150102
BV10120734	¹«½»³µÕ¾Ïà¹Ø	111.669212	40.853432	150700	471	150102
BV10120736	¹«½»³µÕ¾Ïà¹Ø	111.669327	40.84869	150700	471	150102
BV10120950	¹«½»³µÕ¾Ïà¹Ø	111.670364	40.856743	150700	471	150102
B0FFG3E4RJ	¹«¹²Í£³µ³¡	111.669817	40.851951	150904	471	150102
B0FFI8VBE7	¹«¹²Í£³µ³¡	111.669131	40.851233	150904	471	150102
B0FFG3E4D5	¹«¹²Í£³µ³¡	111.669712	40.850144	150904	471	150102
B0FFG09DC9	¹«¹²Í£³µ³¡	111.668632	40.852809	150904	471	150102
B0FFG2T0C3	×¨ÓÃÍ£³µ³¡	111.668548	40.850046	150905	471	150102
B0HUVA1FUE	¹«¹²Í£³µ³¡	111.66913	40.847431	150904	471	150102
B0FFGCE2ZV	¹«¹²Í£³µ³¡	111.673878	40.856523	150904	471	150102
B01D70PDRB	¹«¹²Í£³µ³¡	111.673178	40.853016	150904	471	150102
B0H1FDFQA3	¹«¹²Í£³µ³¡	111.66771	40.855867	150904	471	150102
BV11355596	¹«½»³µÕ¾Ïà¹Ø	111.784203	40.496975	150700	471	150123
B0G101HJCF	Í£³µ³¡Ïà¹Ø	111.776641	40.478184	150900	471	150123
BV11401806	¹«½»³µÕ¾Ïà¹Ø	111.732826	40.190369	150700	471	150123
BV10574595	¹«½»³µÕ¾Ïà¹Ø	111.77658	40.644531	150700	471	150105
BV11401771	¹«½»³µÕ¾Ïà¹Ø	111.952891	40.644427	150700	471	150123
B0FFFSMCUQ	¹«¹²Í£³µ³¡	111.800407	40.198857	150904	471	150123
B0FFFSMCUN	¹«¹²Í£³µ³¡	111.799922	40.19762	150904	471	150123
BV11141053	¹«½»³µÕ¾Ïà¹Ø	112.039627	40.880814	150700	471	150105
BV11141055	¹«½»³µÕ¾Ïà¹Ø	112.046593	40.880738	150700	471	150105
BV11141056	¹«½»³µÕ¾Ïà¹Ø	112.037552	40.87989	150700	471	150105
B01D7038KI	³¤Í¾Æû³µÕ¾	111.683967	41.230772	150400	471	150125
BV11316611	¹«½»³µÕ¾Ïà¹Ø	111.584061	40.790527	150700	471	150103
BV10952133	¹«½»³µÕ¾Ïà¹Ø	111.581558	40.789326	150700	471	150104
B01D70RAL9	¹«¹²Í£³µ³¡	111.58496	40.794355	150904	471	150103
BV10416143	¹«½»³µÕ¾Ïà¹Ø	111.57328	40.789059	150700	471	150121
BV10500264	¹«½»³µÕ¾Ïà¹Ø	111.569016	40.795986	150700	471	150121
BV11324599	¹«½»³µÕ¾Ïà¹Ø	111.568161	40.78709	150700	471	150121
BV11392848	¹«½»³µÕ¾Ïà¹Ø	111.989319	40.914154	150700	471	150102
BV10679950	¹«½»³µÕ¾Ïà¹Ø	111.632083	40.846176	150700	471	150103
BV11504265	¹«½»³µÕ¾Ïà¹Ø	111.632014	40.846376	150700	471	150103
B0FFI8QUCF	Â·±ßÍ£³µ³¡	111.630838	40.843507	150906	471	150103
B0FFI8QUZM	Â·±ßÍ£³µ³¡	111.629872	40.839955	150906	471	150103
BV11392805	¹«½»³µÕ¾Ïà¹Ø	111.96543	40.956905	150700	471	150102
BV10121286	¹«½»³µÕ¾Ïà¹Ø	111.743073	40.712917	150700	471	150104
B01D70RAQG	¹«¹²Í£³µ³¡	111.74255	40.716069	150904	471	150104
B0FFIL97V0	½»Í¨·þÎñÏà¹Ø	111.74123	40.709872	150000	471	150104
BV11504612	¹«½»³µÕ¾Ïà¹Ø	111.361814	40.232218	150700	471	150122
BV10380615	¹«½»³µÕ¾Ïà¹Ø	111.459671	40.746208	150700	471	150121
B01D70RAK6	¹«¹²Í£³µ³¡	111.459826	40.7459	150904	471	150121
B0FFI8W76L	¹«¹²Í£³µ³¡	111.456978	40.745487	150904	471	150121
BV11388417	¹«½»³µÕ¾Ïà¹Ø	111.692964	40.800725	150700	471	150105
BV10911321	¹«½»³µÕ¾Ïà¹Ø	111.694702	40.80117	150700	471	150105
BV11380209	¹«½»³µÕ¾Ïà¹Ø	111.692552	40.799505	150700	471	150105
BV10121096	¹«½»³µÕ¾Ïà¹Ø	111.692326	40.805204	150700	471	150105
BV10121097	¹«½»³µÕ¾Ïà¹Ø	111.687274	40.803937	150700	471	150105
BV11388411	¹«½»³µÕ¾Ïà¹Ø	111.687951	40.798611	150700	471	150105
BV11383014	¹«½»³µÕ¾Ïà¹Ø	111.692973	40.798546	150700	471	150105
BV10952010	¹«½»³µÕ¾Ïà¹Ø	111.687943	40.798633	150700	471	150105
BV10121095	¹«½»³µÕ¾Ïà¹Ø	111.694388	40.805738	150700	471	150105
B0FFG2T6CH	¹«¹²Í£³µ³¡	111.692116	40.801409	150904	471	150105
B0FFG099JB	¹«¹²Í£³µ³¡	111.692676	40.800777	150904	471	150105
B0H1KZ1BAI	¹«¹²Í£³µ³¡	111.68697	40.803941	150904	471	150105
B0FFG09F0S	¹«¹²Í£³µ³¡	111.695804	40.803783	150904	471	150105
B0FFJRUQQ3	¹«¹²Í£³µ³¡	111.68944	40.799456	150904	471	150105
B0FFIK7HGK	¹«¹²Í£³µ³¡	111.69202	40.800967	150904	471	150105
B0FFFAADMD	¹«¹²Í£³µ³¡	111.688814	40.797451	150904	471	150105
B0FFG096RJ	¹«¹²Í£³µ³¡	111.691276	40.802848	150904	471	150105
B0FFG092QD	¹«¹²Í£³µ³¡	111.691628	40.804055	150904	471	150105
B0FFIK7EMA	¹«¹²Í£³µ³¡	111.689549	40.800392	150904	471	150105
B0FFG08ZVL	¹«¹²Í£³µ³¡	111.696707	40.80243	150904	471	150105
B0FFG08WP3	¹«¹²Í£³µ³¡	111.695559	40.802142	150904	471	150105
B0FFG3Y9I7	Â·±ßÍ£³µ³¡	111.695127	40.805304	150906	471	150105
B0FFG099OD	¹«¹²Í£³µ³¡	111.696867	40.802675	150904	471	150105
B0FFG63TPR	¹«¹²Í£³µ³¡	111.694068	40.80585	150904	471	150105
B0FFG08ZVJ	¹«¹²Í£³µ³¡	111.695216	40.805531	150904	471	150105
B0FFG3RMLN	¹«¹²Í£³µ³¡	111.692423	40.805027	150904	471	150105
B0FFL1E45L	Í£³µ³¡Ïà¹Ø	111.693277	40.798319	150900	471	150105
B0FFIXPXLJ	Í£³µ³¡³öÈë¿Ú	111.692434	40.805173	150909	471	150105
B01D702EXZ	½»Í¨·þÎñÏà¹Ø	111.695026	40.805418	150000	471	150105
B0HR9C6KZQ	Í£³µ³¡³ö¿Ú	111.687111	40.799748	150908	471	150105
BV11503234	¹«½»³µÕ¾Ïà¹Ø	111.737956	40.685195	150700	471	150105
BV10433532	¹«½»³µÕ¾Ïà¹Ø	111.738832	40.685877	150700	471	150105
B01D70OZMU	³¤Í¾Æû³µÕ¾	111.354695	40.523982	150400	471	150122
B01D70R3FI	¹«¹²Í£³µ³¡	111.63102	40.87921	150904	471	150103
B0G2ZXIMMO	¹«¹²Í£³µ³¡	111.564276	40.854652	150904	471	150103
BV11040064	¹«½»³µÕ¾Ïà¹Ø	111.681572	40.831299	150700	471	150102
BV10120925	¹«½»³µÕ¾Ïà¹Ø	111.6848	40.832031	150700	471	150102
BV11317357	¹«½»³µÕ¾Ïà¹Ø	111.683403	40.834701	150700	471	150102
BV10433510	¹«½»³µÕ¾Ïà¹Ø	111.686146	40.832365	150700	471	150102
BV10120997	¹«½»³µÕ¾Ïà¹Ø	111.677162	40.830063	150700	471	150102
BV11317365	¹«½»³µÕ¾Ïà¹Ø	111.683568	40.836285	150700	471	150102
B0FFIKBKM7	Â·±ßÍ£³µ³¡	111.685393	40.831447	150906	471	150102
B0FFIKBO7I	Â·±ßÍ£³µ³¡	111.685524	40.831917	150906	471	150102
B0FFG090YZ	Â·±ßÍ£³µ³¡	111.684756	40.829704	150906	471	150102
B0H1PCQ50H	¹«¹²Í£³µ³¡	111.685685	40.831326	150904	471	150102
B0FFG092VN	¹«¹²Í£³µ³¡	111.686286	40.834125	150904	471	150102
B0FFG098JR	Â·±ßÍ£³µ³¡	111.684278	40.827869	150906	471	150102
B0H1S5JZ4Q	¹«¹²Í£³µ³¡	111.679131	40.830014	150904	471	150102
B0FFG09HT3	Â·±ßÍ£³µ³¡	111.685782	40.828265	150906	471	150102
B01D702PH1	×¨ÓÃÍ£³µ³¡	111.677124	40.830291	150905	471	150102
B01D70PENM	¹«¹²Í£³µ³¡	111.68645	40.829804	150904	471	150102
B0FFF2DJEK	¹«¹²Í£³µ³¡	111.680971	40.830639	150904	471	150102
B0FFG096S1	¹«¹²Í£³µ³¡	111.686752	40.833982	150904	471	150102
B0H1SUII59	¹«¹²Í£³µ³¡	111.679909	40.827209	150904	471	150102
B0FFG08ZW4	¹«¹²Í£³µ³¡	111.682345	40.8271	150904	471	150102
B0FFG08ZZQ	¹«¹²Í£³µ³¡	111.685797	40.827717	150904	471	150102
B0G0GRK6UK	½»Í¨·þÎñÏà¹Ø	111.686821	40.830638	150000	471	150102
B0FFJ0DKRR	Í£³µ³¡³öÈë¿Ú	111.683464	40.830541	150909	471	150102
BV11374400	¹«½»³µÕ¾Ïà¹Ø	111.719965	40.781914	150700	471	150105
BV11374398	¹«½»³µÕ¾Ïà¹Ø	111.716897	40.780204	150700	471	150105
BV10545962	¹«½»³µÕ¾Ïà¹Ø	111.718147	40.786415	150700	471	150105
BV11044658	¹«½»³µÕ¾Ïà¹Ø	111.718355	40.786623	150700	471	150105
BV11374394	¹«½»³µÕ¾Ïà¹Ø	111.726298	40.786762	150700	471	150105
B0FFI9NDLY	¹«¹²Í£³µ³¡	111.719102	40.78162	150904	471	150105
B0FFI9NC8Q	¹«¹²Í£³µ³¡	111.720099	40.782389	150904	471	150105
B0FFI9NO06	¹«¹²Í£³µ³¡	111.722563	40.784908	150904	471	150105
B0H1R5AVC8	¹«¹²Í£³µ³¡	111.721746	40.785865	150904	471	150105
B0H1T5I5SW	¹«¹²Í£³µ³¡	111.724633	40.778125	150904	471	150105
B0H1FUDVLC	¹«¹²Í£³µ³¡	111.724618	40.778083	150904	471	150105
B0H1R5A0SC	¹«¹²Í£³µ³¡	111.721814	40.785842	150904	471	150105
B0FFI9NNXU	¹«¹²Í£³µ³¡	111.721325	40.786114	150904	471	150105
B0FFI9NDG6	¹«¹²Í£³µ³¡	111.726723	40.784602	150904	471	150105
B0HUB5CFEX	¹«¹²Í£³µ³¡	111.719615	40.786571	150904	471	150105
B0GKJGWA2T	Í£³µ³¡Ïà¹Ø	111.72209	40.785473	150900	471	150105
BV11401774	¹«½»³µÕ¾Ïà¹Ø	111.814952	40.540143	150700	471	150123
B0G0ZCZ62Z	¹«¹²Í£³µ³¡	111.573271	40.821064	150904	471	150103
B0H61MNO4P	Í£³µ³¡Ïà¹Ø	111.574048	40.822999	150900	471	150103
B0FFMA8MQ9	Í£³µ³¡Ïà¹Ø	111.570687	40.817632	150900	471	150103
BV11392852	¹«½»³µÕ¾Ïà¹Ø	111.982253	40.949084	150700	471	150102
BV10433534	¹«½»³µÕ¾Ïà¹Ø	111.741649	40.723724	150700	471	150105
BV11581184	¹«½»³µÕ¾Ïà¹Ø	111.742795	40.718342	150700	471	150105
BV10952567	¹«½»³µÕ¾Ïà¹Ø	111.742798	40.718338	150700	471	150105
BV11079452	¹«½»³µÕ¾Ïà¹Ø	111.231697	40.270326	150700	471	150122
BV11475038	¹«½»³µÕ¾Ïà¹Ø	111.234401	40.270226	150700	471	150122
BV11375156	¹«½»³µÕ¾Ïà¹Ø	111.232418	40.274687	150700	471	150122
BV11375161	¹«½»³µÕ¾Ïà¹Ø	111.227752	40.2751	150700	471	150122
B0FFKJIO4G	Í£³µ³¡³öÈë¿Ú	111.228023	40.270805	150909	471	150122
BV11050190	¹«½»³µÕ¾Ïà¹Ø	111.908821	40.814728	150700	471	150105
BV11103088	¹«½»³µÕ¾Ïà¹Ø	111.698455	40.812218	150700	471	150105
BV11375743	¹«½»³µÕ¾Ïà¹Ø	111.705082	40.813937	150700	471	150105
BV10120796	¹«½»³µÕ¾Ïà¹Ø	111.705086	40.813938	150700	471	150105
BV11474807	¹«½»³µÕ¾Ïà¹Ø	111.703242	40.807995	150700	471	150105
BV10952134	¹«½»³µÕ¾Ïà¹Ø	111.703181	40.807977	150700	471	150105
BV11054822	¹«½»³µÕ¾Ïà¹Ø	111.703151	40.807973	150700	471	150105
BV11383537	¹«½»³µÕ¾Ïà¹Ø	111.705855	40.814918	150700	471	150105
BV11332084	¹«½»³µÕ¾Ïà¹Ø	111.701725	40.816713	150700	471	150105
BV10121030	¹«½»³µÕ¾Ïà¹Ø	111.699287	40.806969	150700	471	150105
BV10120795	¹«½»³µÕ¾Ïà¹Ø	111.704941	40.816635	150700	471	150105
B01D70P59F	¹«¹²Í£³µ³¡	111.704862	40.816384	150904	471	150105
B0FFG09C3O	¹«¹²Í£³µ³¡	111.702489	40.813397	150904	471	150105
B01D70PJ4C	¹«¹²Í£³µ³¡	111.702766	40.813542	150904	471	150105
B0H1AZ3X3O	¹«¹²Í£³µ³¡	111.705553	40.81382	150904	471	150105
B0FFI99G8K	¹«¹²Í£³µ³¡	111.703345	40.807716	150904	471	150105
B0FFG099P7	¹«¹²Í£³µ³¡	111.697064	40.814821	150904	471	150105
B0FFIK23CQ	¹«¹²Í£³µ³¡	111.705981	40.814833	150904	471	150105
B0FFIK21U3	¹«¹²Í£³µ³¡	111.70678	40.81306	150904	471	150105
B0FFG099P5	¹«¹²Í£³µ³¡	111.697539	40.815872	150904	471	150105
B0H1XU40WZ	¹«¹²Í£³µ³¡	111.696914	40.8098	150904	471	150105
B0FFI2N7TZ	Í£³µ³¡Ïà¹Ø	111.705051	40.813655	150900	471	150105
B0FFHTYTK1	×¨ÓÃÍ£³µ³¡	111.703169	40.815361	150905	471	150105
B0FFI9CAII	×¨ÓÃÍ£³µ³¡	111.697194	40.81523	150905	471	150105
B0FFI9C9VG	×¨ÓÃÍ£³µ³¡	111.704568	40.816486	150905	471	150105
B0FFL5B2SA	Í£³µ³¡Ïà¹Ø	111.69937	40.815161	150900	471	150105
B0FFK7VEV9	Í£³µ³¡Ïà¹Ø	111.698557	40.815863	150900	471	150105
B01D701HF5	¹«¹²Í£³µ³¡	111.697237	40.815155	150904	471	150105
B0FFILLVMM	Í£³µ³¡³öÈë¿Ú	111.699181	40.815375	150909	471	150105
B0FFJ0ESXK	Í£³µ³¡³öÈë¿Ú	111.701644	40.807519	150909	471	150105
B0FFIQSZ5F	Í£³µ³¡³öÈë¿Ú	111.698421	40.815783	150909	471	150105
B01D70RC0T	¹«¹²Í£³µ³¡	111.582636	40.76582	150904	471	150121
BV10952188	¹«½»³µÕ¾Ïà¹Ø	111.702695	40.900642	150700	471	150102
BV11055458	¹«½»³µÕ¾Ïà¹Ø	111.703915	40.903737	150700	471	150102
BV10960541	¹«½»³µÕ¾Ïà¹Ø	111.665564	40.764787	150700	471	150104
BV10853067	¹«½»³µÕ¾Ïà¹Ø	111.666809	40.764305	150700	471	150104
B0FFL1XAR6	Í£³µ³¡Ïà¹Ø	111.658572	40.760089	150900	471	150104
B0FFIZW8CH	Í£³µ³¡³öÈë¿Ú	111.664972	40.759956	150909	471	150104
BV10952141	¹«½»³µÕ¾Ïà¹Ø	111.692031	40.862075	150700	471	150102
BV11063190	¹«½»³µÕ¾Ïà¹Ø	111.693511	40.859918	150700	471	150102
BV11091306	¹«½»³µÕ¾Ïà¹Ø	111.68911	40.85915	150700	471	150102
BV10120954	¹«½»³µÕ¾Ïà¹Ø	111.68866	40.859085	150700	471	150102
BV10952139	¹«½»³µÕ¾Ïà¹Ø	111.695169	40.865512	150700	471	150102
BV11505356	¹«½»³µÕ¾Ïà¹Ø	111.689781	40.857315	150700	471	150102
BV10966816	¹«½»³µÕ¾Ïà¹Ø	111.689598	40.857372	150700	471	150102
BV11504724	¹«½»³µÕ¾Ïà¹Ø	111.689766	40.857307	150700	471	150102
BV11087305	¹«½»³µÕ¾Ïà¹Ø	111.689758	40.857281	150700	471	150102
BV10120862	¹«½»³µÕ¾Ïà¹Ø	111.689575	40.85733	150700	471	150102
BV11286626	¹«½»³µÕ¾Ïà¹Ø	111.689728	40.857212	150700	471	150102
BV11380161	¹«½»³µÕ¾Ïà¹Ø	111.696141	40.856879	150700	471	150102
BV10792269	¹«½»³µÕ¾Ïà¹Ø	111.688477	40.866554	150700	471	150102
BV11087303	¹«½»³µÕ¾Ïà¹Ø	111.688515	40.86655	150700	471	150102
BV10875457	µØÌúÕ¾	111.690689	40.859396	150500	471	150102
B0H17C6ZMC	¹«¹²Í£³µ³¡	111.689859	40.858685	150904	471	150102
B0H66ABOAT	¹«¹²Í£³µ³¡	111.691686	40.865322	150904	471	150102
B0FFG3E4DT	¹«¹²Í£³µ³¡	111.690072	40.85866	150904	471	150102
B0G23UD76W	¹«¹²Í£³µ³¡	111.689093	40.858967	150904	471	150102
B0H66ACJ12	¹«¹²Í£³µ³¡	111.690733	40.865252	150904	471	150102
B0FFHMUNOI	Í£³µ³¡Ïà¹Ø	111.688713	40.856872	150900	471	150102
B0FFHZXLD5	Í£³µ³¡Èë¿Ú	111.68897	40.85891	150907	471	150102
B01D70PE8I	¹«¹²Í£³µ³¡	111.689194	40.858911	150904	471	150102
B0FFIL4W9X	Í£³µ³¡³öÈë¿Ú	111.689132	40.858979	150909	471	150102
B01D70PB52	³¤Í¾Æû³µÕ¾	111.358026	40.945706	150400	471	150125
BV11128695	¹«½»³µÕ¾Ïà¹Ø	111.972679	40.834568	150700	471	150105
BV11474325	¹«½»³µÕ¾Ïà¹Ø	111.774475	40.883611	150700	471	150102
B0H1XC68C7	¹«¹²Í£³µ³¡	111.773912	40.883691	150904	471	150102
BV10121280	¹«½»³µÕ¾Ïà¹Ø	111.68853	40.880051	150700	471	150102
BV10121281	¹«½»³µÕ¾Ïà¹Ø	111.687065	40.882698	150700	471	150102
BV11401738	¹«½»³µÕ¾Ïà¹Ø	111.706875	40.492122	150700	471	150123
BV11079461	¹«½»³µÕ¾Ïà¹Ø	111.332664	40.192226	150700	471	150122
BV11079459	¹«½»³µÕ¾Ïà¹Ø	111.336617	40.188721	150700	471	150122
BV11079454	¹«½»³µÕ¾Ïà¹Ø	111.302505	40.251553	150700	471	150122
B0FFJ4ASUU	»ð³µÕ¾	111.302578	40.252048	150200	471	150122
BV11407401	¹«½»³µÕ¾Ïà¹Ø	111.668516	39.915382	150700	471	150124
B01D700BC8	³¤Í¾Æû³µÕ¾	111.668498	39.915804	150400	471	150124
B0FFG09FWI	¹«¹²Í£³µ³¡	111.668705	39.915302	150904	471	150124
B0G3UZ1VBK	¹«¹²Í£³µ³¡	111.67013	39.909577	150904	471	150124
B0FFI9PGP2	Â·±ßÍ£³µ³¡	111.66831	39.915387	150906	471	150124
B0FFI9PCZZ	Â·±ßÍ£³µ³¡	111.667928	39.914929	150906	471	150124
BV10914221	¹«½»³µÕ¾Ïà¹Ø	111.643741	40.822569	150700	471	150103
BV10952197	¹«½»³µÕ¾Ïà¹Ø	111.639038	40.822765	150700	471	150103
BV10120815	¹«½»³µÕ¾Ïà¹Ø	111.638695	40.82272	150700	471	150103
BV10120814	¹«½»³µÕ¾Ïà¹Ø	111.644371	40.824524	150700	471	150103
BV10120892	¹«½»³µÕ¾Ïà¹Ø	111.642403	40.825893	150700	471	150103
BV11095832	¹«½»³µÕ¾Ïà¹Ø	111.64599	40.818099	150700	471	150103
B0FFFABAZ1	¹«¹²Í£³µ³¡	111.643526	40.824199	150904	471	150103
B0FFG09F1O	¹«¹²Í£³µ³¡	111.643759	40.823437	150904	471	150103
B0FFI8P7S9	¹«¹²Í£³µ³¡	111.642084	40.823893	150904	471	150103
B0FFG2U75H	¹«¹²Í£³µ³¡	111.639018	40.8216	150904	471	150103
B0FFI8R214	¹«¹²Í£³µ³¡	111.643183	40.823617	150904	471	150103
B0FFI8P7YW	¹«¹²Í£³µ³¡	111.643482	40.824639	150904	471	150103
B0FFG0906Y	¹«¹²Í£³µ³¡	111.64657	40.824343	150904	471	150103
B0FFFQ2124	¹«¹²Í£³µ³¡	111.642723	40.823699	150904	471	150103
B0FFIWO0Z7	Í£³µ³¡Ïà¹Ø	111.643922	40.816913	150900	471	150103
B0GUOL5JY7	Í£³µ³¡Ïà¹Ø	111.644797	40.817402	150900	471	150103
B0FFILBP1B	Í£³µ³¡³öÈë¿Ú	111.643686	40.823338	150909	471	150103
B0FFILM8FO	Í£³µ³¡³öÈë¿Ú	111.643911	40.81679	150909	471	150103
BV10416149	¹«½»³µÕ¾Ïà¹Ø	111.524399	40.741192	150700	471	150121
BV11418431	¹«½»³µÕ¾Ïà¹Ø	111.713793	40.772057	150700	471	150105
BV11418428	¹«½»³µÕ¾Ïà¹Ø	111.709948	40.767461	150700	471	150105
BV11464116	¹«½»³µÕ¾Ïà¹Ø	111.714835	40.767114	150700	471	150105
BV11105635	¹«½»³µÕ¾Ïà¹Ø	111.706975	40.776285	150700	471	150105
B01D70PB5R	¹«¹²Í£³µ³¡	111.716365	40.769266	150904	471	150105
B0FFHUXJBL	×¨ÓÃÍ£³µ³¡	111.715109	40.769145	150905	471	150105
B0FFI9K5UO	¹«¹²Í£³µ³¡	111.713677	40.76684	150904	471	150105
B01D70RBII	×¨ÓÃÍ£³µ³¡	111.716707	40.770125	150905	471	150105
B0FFIB1M66	Í£³µ³¡Èë¿Ú	111.713621	40.76684	150907	471	150105
BV11504613	¹«½»³µÕ¾Ïà¹Ø	111.353021	40.250382	150700	471	150122
BV10120689	¹«½»³µÕ¾Ïà¹Ø	111.765998	40.843212	150700	471	150105
BV11553108	¹«½»³µÕ¾Ïà¹Ø	111.758694	40.846745	150700	471	150102
B0FFI9RDUI	Â·±ßÍ£³µ³¡	111.761289	40.843899	150906	471	150102
B0FFI9RDIW	¹«¹²Í£³µ³¡	111.761671	40.843326	150904	471	150102
B0HRVHTUAA	¹«¹²Í£³µ³¡	111.759158	40.842656	150904	471	150102
B0FFI9RDY9	×¨ÓÃÍ£³µ³¡	111.760087	40.843663	150905	471	150102
B0HUJ72SWC	¹«¹²Í£³µ³¡	111.75897	40.845965	150904	471	150102
B0FFI9PDQZ	¹«¹²Í£³µ³¡	111.757292	40.837655	150904	471	150105
B0FFIAW9WF	Í£³µ³¡Èë¿Ú	111.761503	40.843273	150907	471	150102
B0FFI9PEA9	¹«¹²Í£³µ³¡	111.757122	40.837504	150904	471	150105
B0FFIAW9WG	Í£³µ³¡³öÈë¿Ú	111.761679	40.843291	150909	471	150102
B01D70R3E0	Â·±ßÍ£³µ³¡	111.758536	40.837024	150906	471	150105
B0FFJ121MI	Í£³µ³¡³öÈë¿Ú	111.762416	40.844185	150909	471	150102
B0FFIB47BK	Í£³µ³¡³öÈë¿Ú	111.757433	40.837628	150909	471	150105
B0FFL38WQ8	Í£³µ³¡³öÈë¿Ú	111.760173	40.84377	150909	471	150102
B0FFILCIBR	Í£³µ³¡³öÈë¿Ú	111.761442	40.843823	150909	471	150102
B0FFIND98O	Í£³µ³¡³öÈë¿Ú	111.761227	40.844004	150909	471	150102
BX10028810	³öÈë¿Ú	111.766311	40.846653	150501	471	150102
BV11401796	¹«½»³µÕ¾Ïà¹Ø	111.770916	40.155859	150700	471	150123
BV11453754	¹«½»³µÕ¾Ïà¹Ø	111.561198	40.79605	150700	471	150121
BV11478427	¹«½»³µÕ¾Ïà¹Ø	111.559136	40.796202	150700	471	150121
B01D70RAKK	¹«¹²Í£³µ³¡	111.561073	40.795266	150904	471	150121
B0FFIZT2BH	Í£³µ³¡Èë¿Ú	111.563524	40.794605	150907	471	150121
B0FFIZT2BJ	Í£³µ³¡³öÈë¿Ú	111.56277	40.79554	150909	471	150121
B01D70P9NJ	¹«¹²Í£³µ³¡	111.649616	40.753976	150904	471	150104
B01D70PALI	¹«¹²Í£³µ³¡	111.652231	40.748237	150904	471	150104
B0HB2HWWVT	¹«¹²Í£³µ³¡	111.653039	40.751735	150904	471	150104
B0HB2HXJUY	¹«¹²Í£³µ³¡	111.647066	40.750166	150904	471	150104
B0FFGTHJFV	¹«¹²Í£³µ³¡	111.654582	40.747321	150904	471	150104
BV11353896	¹«½»³µÕ¾Ïà¹Ø	111.734062	40.87424	150700	471	150102
BV11582760	¹«½»³µÕ¾Ïà¹Ø	111.728403	40.868095	150700	471	150102
B0FFI9RDQY	×¨ÓÃÍ£³µ³¡	111.727893	40.869108	150905	471	150102
BV10858717	¹«½»³µÕ¾Ïà¹Ø	111.669479	40.694443	150700	471	150104
BV10858716	¹«½»³µÕ¾Ïà¹Ø	111.673172	40.694706	150700	471	150104
BV11284027	¹«½»³µÕ¾Ïà¹Ø	111.876749	40.744805	150700	471	150105
BV11401784	¹«½»³µÕ¾Ïà¹Ø	111.879861	40.205729	150700	471	150123
BV10497438	¹«½»³µÕ¾Ïà¹Ø	111.746736	40.672448	150700	471	150105
BV11296527	¹«½»³µÕ¾Ïà¹Ø	111.901207	40.848248	150700	471	150105
B01D70PU70	³¤Í¾Æû³µÕ¾	111.902053	40.848633	150400	471	150105
BV11128697	¹«½»³µÕ¾Ïà¹Ø	111.901939	40.848293	150700	471	150105
B01D70R3DU	¹«¹²Í£³µ³¡	111.750743	40.842108	150904	471	150102
BV10120688	¹«½»³µÕ¾Ïà¹Ø	111.75119	40.840424	150700	471	150102
B01D70RIIV	¹«¹²Í£³µ³¡	111.74714	40.84184	150904	471	150102
BV10967554	¹«½»³µÕ¾Ïà¹Ø	111.751167	40.842751	150700	471	150102
BV10120825	¹«½»³µÕ¾Ïà¹Ø	111.74839	40.84441	150700	471	150102
B0HRPU3N5I	¹«¹²Í£³µ³¡	111.75227	40.840275	150904	471	150105
BV10875448	µØÌúÕ¾	111.747265	40.839462	150500	471	150102
B0FFG09BXV	¹«¹²Í£³µ³¡	111.751612	40.840029	150904	471	150105
B0HR4ZYKQ8	¹«¹²Í£³µ³¡	111.74831	40.839417	150904	471	150105
B0HRNUVSXT	¹«¹²Í£³µ³¡	111.754538	40.838791	150904	471	150105
B0FFI9FWWN	¹«¹²Í£³µ³¡	111.747977	40.839451	150904	471	150105
B0FFI9FU0C	¹«¹²Í£³µ³¡	111.749817	40.838066	150904	471	150105
B0FFI9FKH6	Â·±ßÍ£³µ³¡	111.750728	40.837529	150906	471	150105
B0FFHM0ZHV	Í£³µ³¡Ïà¹Ø	111.749173	40.843926	150900	471	150102
B0FFI9FMWP	Â·±ßÍ£³µ³¡	111.750135	40.83728	150906	471	150105
B0HROUJ7ZJ	¹«¹²Í£³µ³¡	111.748189	40.838251	150904	471	150105
B0HROUJVC6	¹«¹²Í£³µ³¡	111.747815	40.83786	150904	471	150105
B0FFIDO9M5	¹«¹²Í£³µ³¡	111.748244	40.839175	150904	471	150105
B0FFIAX6CZ	Í£³µ³¡³öÈë¿Ú	111.751718	40.840219	150909	471	150105
B0H1H5SZ55	¹«¹²Í£³µ³¡	111.747588	40.843463	150904	471	150102
B0H1H5SZ56	¹«¹²Í£³µ³¡	111.748045	40.843856	150904	471	150102
B0GUOX81B6	Í£³µ³¡Ïà¹Ø	111.749246	40.845456	150900	471	150102
B01D70RIIW	¹«¹²Í£³µ³¡	111.74698	40.8423	150904	471	150102
B0FFI9FGTB	×¨ÓÃÍ£³µ³¡	111.748598	40.837674	150905	471	150105
B0FFKK63YE	Í£³µ³¡³öÈë¿Ú	111.755019	40.838473	150909	471	150105
B0FFIAW9U2	Í£³µ³¡³öÈë¿Ú	111.747131	40.840057	150909	471	150102
B0FFIAKFOH	Í£³µ³¡³öÈë¿Ú	111.753659	40.845429	150909	471	150102
B0FFIN75OE	Í£³µ³¡³öÈë¿Ú	111.756115	40.837674	150909	471	150105
BV11401730	¹«½»³µÕ¾Ïà¹Ø	111.898086	40.609236	150700	471	150123
BV10951344	¹«½»³µÕ¾Ïà¹Ø	111.63723	40.859955	150700	471	150103
BV10967904	¹«½»³µÕ¾Ïà¹Ø	111.637199	40.85997	150700	471	150103
B0FFI8QJJG	¹«¹²Í£³µ³¡	111.640813	40.863106	150904	471	150103
B01D70RB6K	¹«¹²Í£³µ³¡	111.639768	40.859343	150904	471	150103
BV10120757	¹«½»³µÕ¾Ïà¹Ø	111.61055	40.869648	150700	471	150103
BV10987738	¹«½»³µÕ¾Ïà¹Ø	111.612396	40.868828	150700	471	150103
B0FFIHJ79H	¹«¹²Í£³µ³¡	111.610169	40.86953	150904	471	150103
B0FFITJO2B	»ð³µÕ¾	111.62046	39.9731	150200	471	150124
BV10952670	¹«½»³µÕ¾Ïà¹Ø	111.483885	40.758216	150700	471	150121
BV10846718	¹«½»³µÕ¾Ïà¹Ø	111.620407	40.814945	150700	471	150103
BV10121049	¹«½»³µÕ¾Ïà¹Ø	111.625526	40.808712	150700	471	150103
BV10121050	¹«½»³µÕ¾Ïà¹Ø	111.622027	40.807088	150700	471	150103
B0FFI8OG6U	Â·±ßÍ£³µ³¡	111.620692	40.809302	150906	471	150103
B0FFI8OTO9	¹«¹²Í£³µ³¡	111.624152	40.812563	150904	471	150103
B0FFI8OQ4M	¹«¹²Í£³µ³¡	111.624848	40.809794	150904	471	150103
B0FFHRTNHX	¹«¹²Í£³µ³¡	111.626621	40.809565	150904	471	150103
B0H15AT4HX	¹«¹²Í£³µ³¡	111.622216	40.806956	150904	471	150103
B0FFHTZ25D	Í£³µ³¡Ïà¹Ø	111.624604	40.808806	150900	471	150103
B0FFIZBJWI	Í£³µ³¡³öÈë¿Ú	111.625928	40.810261	150909	471	150103
BV11413843	¹«½»³µÕ¾Ïà¹Ø	111.692205	40.747839	150700	471	150104
BV11566270	¹«½»³µÕ¾Ïà¹Ø	111.687717	40.749293	150700	471	150104
BV11452385	¹«½»³µÕ¾Ïà¹Ø	111.69615	40.749944	150700	471	150104
BV10959150	¹«½»³µÕ¾Ïà¹Ø	111.693811	40.756194	150700	471	150104
BV11391882	¹«½»³µÕ¾Ïà¹Ø	111.692209	40.747839	150700	471	150104
B0HRXZTKWL	¹«¹²Í£³µ³¡	111.694718	40.755924	150904	471	150105
B01D70R3D8	¹«¹²Í£³µ³¡	111.687777	40.75576	150904	471	150104
BV11311068	¹«½»³µÕ¾Ïà¹Ø	111.638967	40.78464	150700	471	150104
BV11367027	¹«½»³µÕ¾Ïà¹Ø	111.730208	40.881966	150700	471	150102
BV11050192	¹«½»³µÕ¾Ïà¹Ø	111.916111	40.787817	150700	471	150105
B0FFG94BWA	¹«¹²Í£³µ³¡	111.673051	40.88924	150904	471	150102
BV11393194	¹«½»³µÕ¾Ïà¹Ø	111.613212	40.822378	150700	471	150103
BV11393192	¹«½»³µÕ¾Ïà¹Ø	111.614006	40.822383	150700	471	150103
BV11418434	¹«½»³µÕ¾Ïà¹Ø	111.613167	40.822359	150700	471	150103
BV11324588	¹«½»³µÕ¾Ïà¹Ø	111.616203	40.824043	150700	471	150103
B0FFIK1S9T	¹«¹²Í£³µ³¡	111.608636	40.820561	150904	471	150103
B0FFIK1S0X	¹«¹²Í£³µ³¡	111.608124	40.820345	150904	471	150103
B0FFI8VB6K	¹«¹²Í£³µ³¡	111.608107	40.819444	150904	471	150103
B0FFG08WAP	¹«¹²Í£³µ³¡	111.607451	40.818661	150904	471	150103
B0FFI8VECC	¹«¹²Í£³µ³¡	111.608795	40.818883	150904	471	150103
B0G2R9HRIF	Í£³µ³¡Ïà¹Ø	111.607037	40.819328	150900	471	150103
B0FFIWI0WM	Í£³µ³¡³öÈë¿Ú	111.615171	40.822776	150909	471	150103
BV11050186	¹«½»³µÕ¾Ïà¹Ø	111.88839	40.838974	150700	471	150105
B0FFKWCMF9	Í£³µ³¡Ïà¹Ø	111.792261	40.48252	150900	471	150123
B0FFHXMUAM	Í£³µ³¡Ïà¹Ø	111.789603	40.484754	150900	471	150123
BV11504623	¹«½»³µÕ¾Ïà¹Ø	111.303598	40.265204	150700	471	150122
BV11589206	¹«½»³µÕ¾Ïà¹Ø	111.912018	40.886016	150700	471	150105
BV11523343	¹«½»³µÕ¾Ïà¹Ø	111.177283	40.730747	150700	471	150121
BV10842840	¹«½»³µÕ¾Ïà¹Ø	111.402695	40.739674	150700	471	150121
B01D70PU73	³¤Í¾Æû³µÕ¾	110.96722	41.119174	150400	471	150125
BV11401751	¹«½»³µÕ¾Ïà¹Ø	111.861918	40.601406	150700	471	150123
B0FFI9NU3V	¹«¹²Í£³µ³¡	111.812588	40.861373	150904	471	150105
BV10338949	¹«½»³µÕ¾Ïà¹Ø	111.904787	40.895547	150700	471	150102
B0FFIPNPTB	½»Í¨·þÎñÏà¹Ø	111.51259	40.652355	150000	471	150121
B01D70OWS8	¹«¹²Í£³µ³¡	111.754574	40.69723	150904	471	150105
BV10389808	¹«½»³µÕ¾Ïà¹Ø	111.786237	40.741115	150700	471	150105
BV10120696	¹«½»³µÕ¾Ïà¹Ø	111.851517	40.860348	150700	471	150105
B0FFIIWIPZ	Â·±ßÍ£³µ³¡	111.851346	40.860548	150906	471	150105
B0FFIIWPRJ	¹«¹²Í£³µ³¡	111.850065	40.860777	150904	471	150105
B0FFIIW9LI	Â·±ßÍ£³µ³¡	111.848856	40.861292	150906	471	150105
B0FFIIWCVA	Â·±ßÍ£³µ³¡	111.851372	40.860333	150906	471	150105
B0FFIIWEW5	¹«¹²Í£³µ³¡	111.851121	40.8604	150904	471	150105
BV11375164	¹«½»³µÕ¾Ïà¹Ø	111.261515	40.265859	150700	471	150122
BV11375167	¹«½»³µÕ¾Ïà¹Ø	111.259965	40.258637	150700	471	150122
BV11375150	¹«½»³µÕ¾Ïà¹Ø	111.260803	40.262517	150700	471	150122
BV11474530	¹«½»³µÕ¾Ïà¹Ø	111.260122	40.259297	150700	471	150122
BV11489362	¹«½»³µÕ¾Ïà¹Ø	111.158407	40.72648	150700	471	150121
B0HRB7X6GG	¹«¹²Í£³µ³¡	111.165747	40.726653	150904	471	150121
B0HRB7WD2N	¹«¹²Í£³µ³¡	111.166535	40.726543	150904	471	150121
BV11523341	¹«½»³µÕ¾Ïà¹Ø	111.144957	40.726298	150700	471	150121
BV11401722	¹«½»³µÕ¾Ïà¹Ø	111.633097	40.495553	150700	471	150123
BV11050672	¹«½»³µÕ¾Ïà¹Ø	111.654892	40.823921	150700	471	150103
BV10480086	¹«½»³µÕ¾Ïà¹Ø	111.655228	40.822582	150700	471	150103
BV10949176	¹«½»³µÕ¾Ïà¹Ø	111.649216	40.82505	150700	471	150103
BV10487524	¹«½»³µÕ¾Ïà¹Ø	111.655234	40.822535	150700	471	150103
BV10120726	¹«½»³µÕ¾Ïà¹Ø	111.65013	40.817765	150700	471	150103
B01D703DWH	¹«¹²Í£³µ³¡	111.655537	40.823124	150904	471	150103
BV11576798	¹«½»³µÕ¾Ïà¹Ø	111.654614	40.826745	150700	471	150102
B0FFG2U6S5	¹«¹²Í£³µ³¡	111.651045	40.822221	150904	471	150103
B0FFG63JQ0	¹«¹²Í£³µ³¡	111.650814	40.821519	150904	471	150103
B0FFG09HPK	¹«¹²Í£³µ³¡	111.654753	40.820956	150904	471	150103
BV10875465	µØÌúÕ¾	111.655512	40.818873	150500	471	150103
B0FFIIH35W	¹«¹²Í£³µ³¡	111.654844	40.823049	150904	471	150103
B01D702QKY	¹«¹²Í£³µ³¡	111.654555	40.825053	150904	471	150103
B0FFG098ID	¹«¹²Í£³µ³¡	111.653479	40.818627	150904	471	150103
B0H1URZJ45	¹«¹²Í£³µ³¡	111.655068	40.821195	150904	471	150103
B0FFIK7DJE	¹«¹²Í£³µ³¡	111.651784	40.818272	150904	471	150103
B0FFG098IC	¹«¹²Í£³µ³¡	111.654164	40.818775	150904	471	150103
B01D70PCG9	¹«¹²Í£³µ³¡	111.656112	40.825521	150904	471	150103
B0FFI8QYBK	¹«¹²Í£³µ³¡	111.654227	40.825545	150904	471	150103
B0FFI8R1T4	¹«¹²Í£³µ³¡	111.64809	40.825019	150904	471	150103
B0HAMH3AS2	¹«¹²Í£³µ³¡	111.655124	40.824399	150904	471	150103
B0FFHUL7Q3	×¨ÓÃÍ£³µ³¡	111.651161	40.826456	150905	471	150103
B0FFI8P3CT	¹«¹²Í£³µ³¡	111.651372	40.826473	150904	471	150103
B0FFIK78HI	¹«¹²Í£³µ³¡	111.655882	40.8254	150904	471	150103
B0HAPHTBMR	¹«¹²Í£³µ³¡	111.650402	40.825298	150904	471	150103
B0FFFRAK86	¹«¹²Í£³µ³¡	111.655104	40.82144	150904	471	150103
B0FFGC3Q9R	¹«¹²Í£³µ³¡	111.655816	40.818194	150904	471	150103
B0FFG2U75S	¹«¹²Í£³µ³¡	111.649484	40.817221	150904	471	150103
B0HAMH2GDH	¹«¹²Í£³µ³¡	111.655769	40.824214	150904	471	150103
B0HAP7THXE	¹«¹²Í£³µ³¡	111.651485	40.817629	150904	471	150103
B0HRRSRN6B	¹«¹²Í£³µ³¡	111.656049	40.820841	150904	471	150103
B0FFG096QS	¹«¹²Í£³µ³¡	111.655771	40.817147	150904	471	150103
B0FFHXM3RA	Í£³µ³¡Ïà¹Ø	111.654706	40.823829	150900	471	150103
B0FFKKYSAJ	Í£³µ³¡Ïà¹Ø	111.656424	40.825753	150900	471	150102
B0FFIKN8QY	Í£³µ³¡³öÈë¿Ú	111.655868	40.825457	150909	471	150103
B0FFJ16DPV	Í£³µ³¡Èë¿Ú	111.65594	40.824386	150907	471	150103
B0FFIN4OGP	Í£³µ³¡³öÈë¿Ú	111.654402	40.824024	150909	471	150103
B01D702QDX	¹«¹²Í£³µ³¡	111.655882	40.821331	150904	471	150103
B0HAMH3317	Í£³µ³¡³ö¿Ú	111.655724	40.825369	150908	471	150103
B0FFIPNRX1	Í£³µ³¡³öÈë¿Ú	111.649468	40.81731	150909	471	150103
B0FFJRW0I1	Í£³µ³¡³öÈë¿Ú	111.649146	40.816932	150909	471	150103
BV10120886	¹«½»³µÕ¾Ïà¹Ø	111.702348	40.794818	150700	471	150105
BV10120885	¹«½»³µÕ¾Ïà¹Ø	111.703102	40.788681	150700	471	150105
BV11330284	¹«½»³µÕ¾Ïà¹Ø	111.705365	40.795751	150700	471	150105
B0FFG08WQ8	¹«¹²Í£³µ³¡	111.702349	40.79401	150904	471	150105
B0GKSMI86D	Í£³µ³¡Ïà¹Ø	111.701957	40.791719	150900	471	150105
B0HACCVN73	¹«¹²Í£³µ³¡	111.701061	40.788917	150904	471	150105
B0HROUKAPF	¹«¹²Í£³µ³¡	111.706515	40.789978	150904	471	150105
B0FFI9C72R	¹«¹²Í£³µ³¡	111.706412	40.789977	150904	471	150105
B0HROUKHUA	¹«¹²Í£³µ³¡	111.706854	40.789099	150904	471	150105
B0HAC5V78I	¹«¹²Í£³µ³¡	111.701981	40.796784	150904	471	150105
B0HACCW2IS	×¨ÓÃÍ£³µ³¡	111.700916	40.789412	150905	471	150105
BV11324594	¹«½»³µÕ¾Ïà¹Ø	111.622734	40.832027	150700	471	150103
BV11324596	¹«½»³µÕ¾Ïà¹Ø	111.625465	40.831947	150700	471	150103
BV10120788	¹«½»³µÕ¾Ïà¹Ø	111.72885	40.832105	150700	471	150105
BV10120789	¹«½»³µÕ¾Ïà¹Ø	111.729983	40.829002	150700	471	150105
BV10120968	¹«½»³µÕ¾Ïà¹Ø	111.733749	40.8284	150700	471	150105
BV10120710	¹«½»³µÕ¾Ïà¹Ø	111.730141	40.835754	150700	471	150102
BV10120967	¹«½»³µÕ¾Ïà¹Ø	111.736763	40.829063	150700	471	150105
B01D70PG9U	¹«¹²Í£³µ³¡	111.736693	40.836278	150904	471	150105
BV11318184	µØÌúÕ¾	111.731866	40.836071	150500	471	150102
B0FFG0905Y	×¨ÓÃÍ£³µ³¡	111.732343	40.834056	150905	471	150105
B0FFI9KT3Q	×¨ÓÃÍ£³µ³¡	111.733478	40.831975	150905	471	150105
B0FFHWQE77	×¨ÓÃÍ£³µ³¡	111.733597	40.830948	150905	471	150105
B0FFI9KPA9	×¨ÓÃÍ£³µ³¡	111.733643	40.831606	150905	471	150105
B0FFG09F2P	¹«¹²Í£³µ³¡	111.732896	40.828568	150904	471	150105
B0FFI9LASW	¹«¹²Í£³µ³¡	111.731959	40.835854	150904	471	150105
B0FFHWSUJZ	¹«¹²Í£³µ³¡	111.733831	40.831633	150904	471	150105
B0HRGCAUIU	¹«¹²Í£³µ³¡	111.727662	40.834401	150904	471	150105
B01D70P6K0	¹«¹²Í£³µ³¡	111.733134	40.833244	150904	471	150105
B0FFI9FL8H	¹«¹²Í£³µ³¡	111.729556	40.827352	150904	471	150105
B0H6MZGRAJ	¹«¹²Í£³µ³¡	111.736641	40.836257	150904	471	150105
B0FFIKBLB7	¹«¹²Í£³µ³¡	111.728679	40.827107	150904	471	150105
B0GKXZFIAO	¹«¹²Í£³µ³¡	111.7344	40.836261	150904	471	150105
B0FFI9FQJP	×¨ÓÃÍ£³µ³¡	111.73612	40.82936	150905	471	150105
B0HGCHIAI2	Í£³µ³¡Ïà¹Ø	111.729616	40.834559	150900	471	150105
B0FFL5ODIB	Í£³µ³¡Ïà¹Ø	111.735254	40.828874	150900	471	150105
B0FFIB1N0U	Í£³µ³¡³öÈë¿Ú	111.732071	40.835778	150909	471	150105
B0H1C747HW	Í£³µ³¡Èë¿Ú	111.727523	40.826853	150907	471	150105
B0FFIB1NOE	Í£³µ³¡Èë¿Ú	111.72751	40.826934	150907	471	150105
BV11324595	¹«½»³µÕ¾Ïà¹Ø	111.617485	40.833885	150700	471	150103
BV11503791	¹«½»³µÕ¾Ïà¹Ø	111.624206	40.826984	150700	471	150103
BV11324598	¹«½»³µÕ¾Ïà¹Ø	111.624023	40.826908	150700	471	150103
B01D70RC8I	¹«¹²Í£³µ³¡	111.619432	40.828315	150904	471	150103
B0G1FUNJ06	Í£³µ³¡Ïà¹Ø	111.62195	40.831904	150900	471	150103
B0FFL99M46	Í£³µ³¡³öÈë¿Ú	111.619164	40.828921	150909	471	150103
B0FFLM4EB7	Í£³µ³¡³öÈë¿Ú	111.61735	40.827223	150909	471	150103
BV10500277	¹«½»³µÕ¾Ïà¹Ø	111.748008	40.791055	150700	471	150105
BV11330282	¹«½»³µÕ¾Ïà¹Ø	111.755122	40.79375	150700	471	150105
BV10331167	¹«½»³µÕ¾Ïà¹Ø	111.853318	40.887255	150700	471	150105
BV11546640	¹«½»³µÕ¾Ïà¹Ø	111.855981	40.887209	150700	471	150105
B0HA67CZ8L	Í£³µ³¡Ïà¹Ø	111.85067	40.887209	150900	471	150105
B0GKG9DAP9	Í£³µ³¡Ïà¹Ø	111.851827	40.886952	150900	471	150105
BV10120695	¹«½»³µÕ¾Ïà¹Ø	111.846649	40.862209	150700	471	150105
B0FFIIWGHK	Â·±ßÍ£³µ³¡	111.841761	40.862883	150906	471	150105
B0FFIIWFIF	Â·±ßÍ£³µ³¡	111.837878	40.863178	150906	471	150105
B0FFIIWHEC	Â·±ßÍ£³µ³¡	111.837762	40.862979	150906	471	150105
B01D70RAXJ	¹«¹²Í£³µ³¡	111.736534	40.553348	150904	471	150121
BV11401859	¹«½»³µÕ¾Ïà¹Ø	111.951523	40.180074	150700	471	150123
BV11439827	¹«½»³µÕ¾Ïà¹Ø	111.951319	40.180074	150700	471	150123
B01D702IK0	¹«¹²Í£³µ³¡	111.680823	40.810134	150904	471	150105
B0FFLAFC3S	Í£³µ³¡³öÈë¿Ú	111.679676	40.814707	150909	471	150102
B01D702HG1	¹«¹²Í£³µ³¡	111.683556	40.814471	150904	471	150105
BV11049217	¹«½»³µÕ¾Ïà¹Ø	111.784531	40.911102	150700	471	150102
BV10120801	¹«½»³µÕ¾Ïà¹Ø	111.681858	40.81273	150700	471	150105
BV10120800	¹«½»³µÕ¾Ïà¹Ø	111.683225	40.809635	150700	471	150105
BV10953979	¹«½»³µÕ¾Ïà¹Ø	111.679909	40.814419	150700	471	150102
BV11418439	¹«½»³µÕ¾Ïà¹Ø	111.679688	40.810095	150700	471	150105
BV10433507	¹«½»³µÕ¾Ïà¹Ø	111.677795	40.810604	150700	471	150105
BV10433506	¹«½»³µÕ¾Ïà¹Ø	111.678559	40.809102	150700	471	150105
BV11050493	¹«½»³µÕ¾Ïà¹Ø	111.68536	40.808824	150700	471	150105
B01D702R7O	¹«¹²Í£³µ³¡	111.679643	40.814819	150904	471	150102
BV10953352	¹«½»³µÕ¾Ïà¹Ø	111.682678	40.816302	150700	471	150105
BV10120809	¹«½»³µÕ¾Ïà¹Ø	111.678338	40.807005	150700	471	150105
B01D703BI5	¹«¹²Í£³µ³¡	111.681789	40.815677	150904	471	150105
B01D702FSF	×¨ÓÃÍ£³µ³¡	111.678357	40.812343	150905	471	150105
B01D70P6E9	¹«¹²Í£³µ³¡	111.679246	40.81617	150904	471	150102
B0HUG5Q4EQ	¹«¹²Í£³µ³¡	111.679952	40.812797	150904	471	150105
B0H1G5TQ03	¹«¹²Í£³µ³¡	111.681264	40.81338	150904	471	150105
B0H1G5T3QG	¹«¹²Í£³µ³¡	111.679727	40.812306	150904	471	150105
B0HUG5R4EG	¹«¹²Í£³µ³¡	111.680765	40.814006	150904	471	150105
B0H1G5VAQG	¹«¹²Í£³µ³¡	111.680797	40.813789	150904	471	150105
B0FFG08WZ3	Â·±ßÍ£³µ³¡	111.6783	40.813827	150906	471	150105
B0FFG09F06	¹«¹²Í£³µ³¡	111.683391	40.80822	150904	471	150105
B0HAY7ZI6R	¹«¹²Í£³µ³¡	111.682517	40.80794	150904	471	150105
B0HUJ50PYX	¹«¹²Í£³µ³¡	111.685801	40.809057	150904	471	150105
B0FFG09ERG	¹«¹²Í£³µ³¡	111.681032	40.816661	150904	471	150102
B01D70PDJT	¹«¹²Í£³µ³¡	111.681676	40.812411	150904	471	150105
B0HR4UY8O0	¹«¹²Í£³µ³¡	111.683082	40.816082	150904	471	150105
B0FFI9754W	Â·±ßÍ£³µ³¡	111.681922	40.807042	150906	471	150105
B0FFG08ZV8	×¨ÓÃÍ£³µ³¡	111.681534	40.810252	150905	471	150105
B0HAT70WGT	¹«¹²Í£³µ³¡	111.684348	40.807622	150904	471	150105
B0FFGC3QZD	¹«¹²Í£³µ³¡	111.684369	40.80781	150904	471	150105
B0HRVHUWE2	¹«¹²Í£³µ³¡	111.679165	40.807609	150904	471	150105
B0FFHB9VF4	¹«¹²Í£³µ³¡	111.683323	40.816396	150904	471	150105
B0FFIK7H2H	¹«¹²Í£³µ³¡	111.683721	40.807937	150904	471	150105
B0FFG09C1S	¹«¹²Í£³µ³¡	111.679514	40.806896	150904	471	150105
B0FFHVJ98L	¹«¹²Í£³µ³¡	111.685528	40.807058	150904	471	150105
B0FFIZ6WB2	Í£³µ³¡³öÈë¿Ú	111.678244	40.812094	150909	471	150105
B01D70PD4Z	¹«¹²Í£³µ³¡	111.67971	40.814122	150904	471	150105
B0FFL5MCC3	Í£³µ³¡Ïà¹Ø	111.684471	40.807152	150900	471	150105
B0FFIZ4P3W	Í£³µ³¡³öÈë¿Ú	111.681795	40.816032	150909	471	150105
B0FFIQU1EK	Í£³µ³¡Èë¿Ú	111.679842	40.814293	150907	471	150102
B0FFIXQ72S	Í£³µ³¡³ö¿Ú	111.685737	40.808772	150908	471	150105
B0FFHGY1JR	»õÔË»ð³µÕ¾	111.885537	40.748509	150210	471	150105
BV11475033	¹«½»³µÕ¾Ïà¹Ø	111.218659	40.271606	150700	471	150122
BV11475035	¹«½»³µÕ¾Ïà¹Ø	111.226667	40.270842	150700	471	150122
B0G2UP20DH	Í£³µ³¡Ïà¹Ø	111.101028	40.543582	150900	471	150121
BV11401727	¹«½»³µÕ¾Ïà¹Ø	111.662639	40.403628	150700	471	150123
B0FFI8WMIG	¹«¹²Í£³µ³¡	111.430522	40.747505	150904	471	150121
B0FFI8WQQ2	¹«¹²Í£³µ³¡	111.429237	40.747491	150904	471	150121
BV11299708	¹«½»³µÕ¾Ïà¹Ø	111.792535	40.749609	150700	471	150105
BV10858718	¹«½»³µÕ¾Ïà¹Ø	111.635101	40.687031	150700	471	150104
BV10121153	¹«½»³µÕ¾Ïà¹Ø	111.719766	40.812201	150700	471	150105
B0FFI9FDD8	¹«¹²Í£³µ³¡	111.722148	40.812665	150904	471	150105
B0FFI9F9J8	¹«¹²Í£³µ³¡	111.718401	40.811988	150904	471	150105
B0FFI9F941	¹«¹²Í£³µ³¡	111.719178	40.813546	150904	471	150105
B0FFI9F91Q	Â·±ßÍ£³µ³¡	111.721238	40.814914	150906	471	150105
B0FFI9F7XE	¹«¹²Í£³µ³¡	111.71836	40.814148	150904	471	150105
B0FFI9FD3I	Â·±ßÍ£³µ³¡	111.71765	40.814007	150906	471	150105
B0FFI9FCWM	Â·±ßÍ£³µ³¡	111.719648	40.814486	150906	471	150105
B0FFI9FL92	¹«¹²Í£³µ³¡	111.72254	40.807589	150904	471	150105
B01D70PD4F	¹«¹²Í£³µ³¡	111.719154	40.812134	150904	471	150105
B0FFIAXCDI	Í£³µ³¡³öÈë¿Ú	111.719839	40.812313	150909	471	150105
B0FFIFZJZI	Í£³µ³¡³ö¿Ú	111.716994	40.814079	150908	471	150105
B01D702WAW	¹«¹²Í£³µ³¡	111.720244	40.814838	150904	471	150105
BV10120717	¹«½»³µÕ¾Ïà¹Ø	111.700534	40.821072	150700	471	150102
B01D702S64	¹«¹²Í£³µ³¡	111.704124	40.822404	150904	471	150105
BV10120716	¹«½»³µÕ¾Ïà¹Ø	111.701126	40.825535	150700	471	150105
BV11152319	¹«½»³µÕ¾Ïà¹Ø	111.700981	40.825581	150700	471	150102
BV10121018	¹«½»³µÕ¾Ïà¹Ø	111.703865	40.819401	150700	471	150105
BV11332085	¹«½»³µÕ¾Ïà¹Ø	111.696936	40.818464	150700	471	150105
B0FFIK22QM	¹«¹²Í£³µ³¡	111.70374	40.821538	150904	471	150105
B0HRYDFXBT	¹«¹²Í£³µ³¡	111.699555	40.820969	150904	471	150102
B0FFG2U7GI	¹«¹²Í£³µ³¡	111.699329	40.820875	150904	471	150102
B0FFG09C3S	¹«¹²Í£³µ³¡	111.703292	40.819837	150904	471	150105
B0FFG08WV0	¹«¹²Í£³µ³¡	111.705083	40.822318	150904	471	150105
B0FFG0972B	¹«¹²Í£³µ³¡	111.703749	40.818791	150904	471	150105
B0H1CD4JXO	¹«¹²Í£³µ³¡	111.69764	40.820933	150904	471	150102
B0FFIKBKF3	¹«¹²Í£³µ³¡	111.705869	40.822132	150904	471	150105
B0FFG09057	¹«¹²Í£³µ³¡	111.704686	40.818036	150904	471	150105
B0FFG2TPZ1	¹«¹²Í£³µ³¡	111.697213	40.818832	150904	471	150105
B0H17785IK	¹«¹²Í£³µ³¡	111.70031	40.826433	150904	471	150102
B0FFI9FT74	¹«¹²Í£³µ³¡	111.701698	40.816872	150904	471	150105
B0H17777SP	¹«¹²Í£³µ³¡	111.700019	40.826728	150904	471	150102
B0FFL116YZ	Í£³µ³¡Ïà¹Ø	111.703205	40.822317	150900	471	150105
B0FFIN3CT8	Í£³µ³¡³öÈë¿Ú	111.702942	40.822327	150909	471	150105
B0FFM4HV77	Í£³µ³¡Ïà¹Ø	111.705768	40.822816	150900	471	150105
B0FFIWEBRB	Í£³µ³¡³öÈë¿Ú	111.70639	40.822126	150909	471	150105
B0FFIPCMA1	Í£³µ³¡Èë¿Ú	111.700331	40.826127	150907	471	150102
B01D70PGXX	¹«¹²Í£³µ³¡	111.705033	40.817146	150904	471	150105
B01D70P60E	¹«¹²Í£³µ³¡	111.70518	40.816814	150904	471	150105
B0FFG9ECN1	Í£³µ³¡Èë¿Ú	111.70373	40.82049	150907	471	150105
B0FFFTBI8S	¹«¹²Í£³µ³¡	111.701488	40.816854	150904	471	150105
B0FFIOVG19	Í£³µ³¡³öÈë¿Ú	111.701208	40.824858	150909	471	150102
B0FFHZ8XX6	Í£³µ³¡³öÈë¿Ú	111.702105	40.817754	150909	471	150105
B0FFJRV4FJ	Í£³µ³¡³öÈë¿Ú	111.704191	40.817842	150909	471	150105
BV11237541	¹«½»³µÕ¾Ïà¹Ø	111.701641	40.842053	150700	471	150102
BV10121115	¹«½»³µÕ¾Ïà¹Ø	111.697786	40.841181	150700	471	150102
B0H1PSQTRZ	¹«¹²Í£³µ³¡	111.703177	40.842505	150904	471	150102
B0FFG099LW	¹«¹²Í£³µ³¡	111.704332	40.842048	150904	471	150102
B0FFI9PFN8	¹«¹²Í£³µ³¡	111.700859	40.840892	150904	471	150102
B0FFI9RJIY	¹«¹²Í£³µ³¡	111.700295	40.84186	150904	471	150102
B0FFIK22WO	¹«¹²Í£³µ³¡	111.699183	40.841183	150904	471	150102
B0FFG098FL	¹«¹²Í£³µ³¡	111.699429	40.845082	150904	471	150102
B0FFI9RKKO	Â·±ßÍ£³µ³¡	111.703934	40.846578	150906	471	150102
B0FFI9PDIT	×¨ÓÃÍ£³µ³¡	111.701878	40.839726	150905	471	150102
B0FFG095CY	¹«¹²Í£³µ³¡	111.698934	40.8461	150904	471	150102
B0FFI9PD9N	¹«¹²Í£³µ³¡	111.701495	40.837305	150904	471	150102
B0HUJZ0HG5	¹«¹²Í£³µ³¡	111.704477	40.845835	150904	471	150102
B0FFIAW92C	Í£³µ³¡Èë¿Ú	111.703391	40.8425	150907	471	150102
B0HUZCIEBR	¹«¹²Í£³µ³¡	111.698101	40.837584	150904	471	150102
B0HUPKMCDI	Í£³µ³¡Ïà¹Ø	111.698275	40.840765	150900	471	150102
B0G2J5IJJC	¹«¹²Í£³µ³¡	111.698042	40.837382	150904	471	150102
B0FFIAW92H	Í£³µ³¡³ö¿Ú	111.70192	40.842369	150908	471	150102
B0G0U7OWXU	×¨ÓÃÍ£³µ³¡	111.699371	40.84492	150905	471	150102
B0G0UUNZSV	×¨ÓÃÍ£³µ³¡	111.699278	40.845205	150905	471	150102
B0FFL4SBH4	¹«¹²Í£³µ³¡	111.700241	40.837225	150904	471	150102
B0FFIAKGLT	Í£³µ³¡³öÈë¿Ú	111.698233	40.84092	150909	471	150102
B0FFHWSAKQ	Í£³µ³¡³öÈë¿Ú	111.696964	40.839134	150909	471	150102
B0FFIAKJ7Y	Í£³µ³¡³öÈë¿Ú	111.700168	40.837031	150909	471	150102
B0HUZCIT5H	Í£³µ³¡³ö¿Ú	111.700212	40.837286	150908	471	150102
B0HUZCJ8VE	Í£³µ³¡³ö¿Ú	111.700234	40.837274	150908	471	150102
BV11311071	¹«½»³µÕ¾Ïà¹Ø	111.632065	40.778908	150700	471	150104
BV11375741	¹«½»³µÕ¾Ïà¹Ø	111.634349	40.77997	150700	471	150104
BV11311069	¹«½»³µÕ¾Ïà¹Ø	111.63649	40.782085	150700	471	150104
B0FFJAXP9G	Í£³µ³¡³öÈë¿Ú	111.633867	40.78674	150909	471	150104
B0HRRST7I5	¹«¹²Í£³µ³¡	111.660429	40.820345	150904	471	150103
B0FFJRR8X6	¹«¹²Í£³µ³¡	111.660462	40.820382	150904	471	150103
B0FFK8FMYS	¹«¹²Í£³µ³¡	111.661062	40.819684	150904	471	150103
B01D70PDBN	¹«¹²Í£³µ³¡	111.665063	40.817007	150904	471	150103
B0FFG2U8F3	¹«¹²Í£³µ³¡	111.666281	40.824775	150904	471	150103
B0H1OAROUK	¹«¹²Í£³µ³¡	111.662918	40.825452	150904	471	150103
B0HADDBXR2	¹«¹²Í£³µ³¡	111.66552	40.817802	150904	471	150103
B0FFI8QWPP	¹«¹²Í£³µ³¡	111.661131	40.826722	150904	471	150102
B0FFHQLYFE	¹«¹²Í£³µ³¡	111.665035	40.826473	150904	471	150102
BV11254758	¹«½»³µÕ¾Ïà¹Ø	111.664909	40.820965	150700	471	150103
BV10500271	¹«½»³µÕ¾Ïà¹Ø	111.658203	40.819477	150700	471	150103
B01D70PE2P	¹«¹²Í£³µ³¡	111.66018	40.819669	150904	471	150103
BV10947181	¹«½»³µÕ¾Ïà¹Ø	111.66217	40.826092	150700	471	150103
BV11365913	¹«½»³µÕ¾Ïà¹Ø	111.663229	40.817391	150700	471	150103
BV10120745	¹«½»³µÕ¾Ïà¹Ø	111.666504	40.824978	150700	471	150103
BV11576797	¹«½»³µÕ¾Ïà¹Ø	111.661823	40.826146	150700	471	150102
B01D702E1V	¹«¹²Í£³µ³¡	111.662023	40.818026	150904	471	150103
B0FFIK7DF2	¹«¹²Í£³µ³¡	111.661985	40.820094	150904	471	150103
B0FFIK7HTR	¹«¹²Í£³µ³¡	111.661437	40.819973	150904	471	150103
B0HUFLWQ4Z	¹«¹²Í£³µ³¡	111.66284	40.822589	150904	471	150103
B0FFG08ZU9	¹«¹²Í£³µ³¡	111.664585	40.820526	150904	471	150103
B0H1AZ3IZR	¹«¹²Í£³µ³¡	111.6625	40.820582	150904	471	150103
B0FFIK7HQ3	¹«¹²Í£³µ³¡	111.661804	40.819699	150904	471	150103
B0H1KZZJXV	¹«¹²Í£³µ³¡	111.663521	40.820188	150904	471	150103
B0FFG09EZ8	¹«¹²Í£³µ³¡	111.66025	40.818379	150904	471	150103
B0HUZSIY5W	¹«¹²Í£³µ³¡	111.660086	40.819433	150904	471	150103
B0FFG09HMX	×¨ÓÃÍ£³µ³¡	111.665746	40.818881	150905	471	150103
B01D70RCTM	¹«¹²Í£³µ³¡	111.666052	40.826019	150904	471	150103
B0FFG095DG	¹«¹²Í£³µ³¡	111.659449	40.818802	150904	471	150103
B0GK07AYY3	¹«¹²Í£³µ³¡	111.665687	40.826546	150904	471	150102
B0FFI8R0XO	¹«¹²Í£³µ³¡	111.663519	40.826363	150904	471	150102
B0FFHWQGXE	Í£³µ³¡Ïà¹Ø	111.665227	40.820186	150900	471	150103
B0GRX6720Z	Í£³µ³¡Ïà¹Ø	111.665497	40.819808	150900	471	150103
BX10028626	³öÈë¿Ú	111.666791	40.821559	150501	471	150103
B0FFINC7P4	Í£³µ³¡Èë¿Ú	111.664947	40.826448	150907	471	150102
B0FFIPG69C	Í£³µ³¡³ö¿Ú	111.665387	40.818949	150908	471	150103
B0FFIPCTFX	Í£³µ³¡Èë¿Ú	111.665952	40.818694	150907	471	150103
B0FFIL45YI	Í£³µ³¡³öÈë¿Ú	111.666386	40.825043	150909	471	150103
B0FFIL873C	Í£³µ³¡³öÈë¿Ú	111.666008	40.826138	150909	471	150103
B01D702Q7S	¹«¹²Í£³µ³¡	111.662401	40.825959	150904	471	150103
BV11401671	¹«½»³µÕ¾Ïà¹Ø	112.107118	40.493164	150700	471	150123
BV11401788	¹«½»³µÕ¾Ïà¹Ø	111.796254	40.191671	150700	471	150123
B0FFGB1F39	¹«¹²Í£³µ³¡	111.006889	40.697587	150904	471	150121
B0G2JUJ6C2	Í£³µ³¡Ïà¹Ø	111.54012	40.709279	150900	471	150104
BV11474323	¹«½»³µÕ¾Ïà¹Ø	111.642734	40.793234	150700	471	150104
BV11311072	¹«½»³µÕ¾Ïà¹Ø	111.64267	40.789383	150700	471	150104
BV10121131	¹«½»³µÕ¾Ïà¹Ø	111.642643	40.794635	150700	471	150104
BV10121132	¹«½»³µÕ¾Ïà¹Ø	111.645117	40.794666	150700	471	150104
BV10508426	¹«½»³µÕ¾Ïà¹Ø	111.638872	40.796363	150700	471	150103
BV11583936	¹«½»³µÕ¾Ïà¹Ø	111.638498	40.796207	150700	471	150104
B0FFI9K7MQ	Â·±ßÍ£³µ³¡	111.646189	40.792067	150906	471	150104
B0FFIK7DE4	¹«¹²Í£³µ³¡	111.643352	40.794274	150904	471	150104
B0FFIK7DRR	¹«¹²Í£³µ³¡	111.642024	40.794659	150904	471	150104
B0FFIK7EKY	¹«¹²Í£³µ³¡	111.644015	40.794347	150904	471	150104
B0FFIK7H6V	¹«¹²Í£³µ³¡	111.642544	40.794776	150904	471	150104
B0FFIK7CUB	¹«¹²Í£³µ³¡	111.643374	40.794781	150904	471	150104
B0FFIK7FCQ	Â·±ßÍ£³µ³¡	111.646113	40.795592	150906	471	150104
B0FFIK7H89	¹«¹²Í£³µ³¡	111.644667	40.794408	150904	471	150104
B0FFIK7E5P	¹«¹²Í£³µ³¡	111.64177	40.795227	150904	471	150104
B0FFIK7DMJ	¹«¹²Í£³µ³¡	111.644553	40.79467	150904	471	150104
B0H1GZSOW0	¹«¹²Í£³µ³¡	111.645168	40.795216	150904	471	150104
B0FFIK7E15	¹«¹²Í£³µ³¡	111.645873	40.793927	150904	471	150104
B0FFIK7GWE	¹«¹²Í£³µ³¡	111.646436	40.795564	150904	471	150104
B0FFI9NSVF	¹«¹²Í£³µ³¡	111.646442	40.796413	150904	471	150104
B0FFL18ZVC	Í£³µ³¡Ïà¹Ø	111.644405	40.795856	150900	471	150104
B01D702SR7	¹«¹²Í£³µ³¡	111.645282	40.795177	150904	471	150104
B0FFILLGME	Í£³µ³¡³öÈë¿Ú	111.644458	40.796771	150909	471	150104
BV10121289	¹«½»³µÕ¾Ïà¹Ø	111.740967	40.733643	150700	471	150104
BV10379844	¹«½»³µÕ¾Ïà¹Ø	111.740738	40.727718	150700	471	150105
B0H1PRR63A	¹«¹²Í£³µ³¡	111.740691	40.758355	150904	471	150105
B0FFH07EE8	Í£³µ³¡Ïà¹Ø	111.74575	40.756819	150900	471	150105
B0FFF4EMKL	Í£³µ³¡Ïà¹Ø	111.74049	40.758689	150900	471	150105
B0FFF4A5XY	¹«¹²Í£³µ³¡	111.736896	40.757507	150904	471	150105
BV10875453	µØÌúÕ¾	111.706981	40.755604	150500	471	150105
B0H1OMQ4ZS	¹«¹²Í£³µ³¡	111.926334	40.892054	150904	471	150105
BV11050184	¹«½»³µÕ¾Ïà¹Ø	111.970558	40.75724	150700	471	150105
BV10121232	¹«½»³µÕ¾Ïà¹Ø	111.728561	40.767105	150700	471	150105
B01D70R9SW	¹«¹²Í£³µ³¡	111.730398	40.773728	150904	471	150105
BV10330866	¹«½»³µÕ¾Ïà¹Ø	111.736862	40.77581	150700	471	150105
B0FFIIW9LB	¹«¹²Í£³µ³¡	111.734829	40.773235	150904	471	150105
B0HAHLNKSI	¹«¹²Í£³µ³¡	111.730479	40.774681	150904	471	150105
BV11544478	¹«½»³µÕ¾Ïà¹Ø	111.703824	40.782504	150700	471	150105
BV10121257	¹«½»³µÕ¾Ïà¹Ø	111.701477	40.780121	150700	471	150105
BV10970960	¹«½»³µÕ¾Ïà¹Ø	111.703776	40.78237	150700	471	150105
BV11459732	¹«½»³µÕ¾Ïà¹Ø	111.698672	40.781055	150700	471	150105
BV11226867	¹«½»³µÕ¾Ïà¹Ø	111.705026	40.779162	150700	471	150105
BV10120883	¹«½»³µÕ¾Ïà¹Ø	111.706458	40.779635	150700	471	150105
BV11585655	¹«½»³µÕ¾Ïà¹Ø	111.70082	40.777917	150700	471	150105
BV10121302	¹«½»³µÕ¾Ïà¹Ø	111.702942	40.776905	150700	471	150105
BV11469500	¹«½»³µÕ¾Ïà¹Ø	111.706615	40.786107	150700	471	150105
B0FFG08WQJ	¹«¹²Í£³µ³¡	111.7062	40.783314	150904	471	150105
B0HAG7W9LF	¹«¹²Í£³µ³¡	111.706606	40.782737	150904	471	150105
B0FFI9C8G8	¹«¹²Í£³µ³¡	111.701175	40.785706	150904	471	150105
B0FFJRTR46	¹«¹²Í£³µ³¡	111.704658	40.782104	150904	471	150105
B0FFI9KQ7M	¹«¹²Í£³µ³¡	111.706788	40.783877	150904	471	150105
B0FFHWS56U	Í£³µ³¡Ïà¹Ø	111.6981	40.78248	150900	471	150105
B0FFI9C53P	¹«¹²Í£³µ³¡	111.706244	40.78332	150904	471	150105
B0FFI9KOMY	¹«¹²Í£³µ³¡	111.705922	40.786139	150904	471	150105
B0FFI9KR0I	¹«¹²Í£³µ³¡	111.706541	40.779737	150904	471	150105
B0FFI9C5RC	×¨ÓÃÍ£³µ³¡	111.703051	40.785877	150905	471	150105
B0FFI9KSGC	×¨ÓÃÍ£³µ³¡	111.705812	40.780444	150905	471	150105
B0FFIB59CJ	Í£³µ³¡³öÈë¿Ú	111.706147	40.783363	150909	471	150105
B0FFJ111HL	Í£³µ³¡³öÈë¿Ú	111.707063	40.783531	150909	471	150105
B0H13CN5ZQ	Í£³µ³¡³öÈë¿Ú	111.706824	40.785904	150909	471	150105
B0H1OMR25O	Í£³µ³¡³ö¿Ú	111.706535	40.782752	150908	471	150105
B0G1F7OYHV	×¨ÓÃÍ£³µ³¡	111.703249	40.785644	150905	471	150105
BV10465524	¹«½»³µÕ¾Ïà¹Ø	111.734939	40.772943	150700	471	150105
BV11056542	¹«½»³µÕ¾Ïà¹Ø	111.73008	40.774197	150700	471	150105
BV10120879	¹«½»³µÕ¾Ïà¹Ø	111.73008	40.769024	150700	471	150105
BV10465526	¹«½»³µÕ¾Ïà¹Ø	111.731659	40.775803	150700	471	150105
BV11045421	¹«½»³µÕ¾Ïà¹Ø	111.733416	40.767014	150700	471	150105
B0FFJ00TSO	Í£³µ³¡³öÈë¿Ú	111.730307	40.772092	150909	471	150105
B0FFHZ43C8	×¨ÓÃÍ£³µ³¡	111.735193	40.773357	150905	471	150105
B0FFJ4UNXH	Í£³µ³¡³öÈë¿Ú	111.730333	40.773844	150909	471	150105
B0FFIL6H70	Í£³µ³¡Èë¿Ú	111.730282	40.774722	150907	471	150105
BV11284030	¹«½»³µÕ¾Ïà¹Ø	111.960612	40.717995	150700	471	150105
BV11401729	¹«½»³µÕ¾Ïà¹Ø	111.813142	40.571168	150700	471	150123
BV11119118	¹«½»³µÕ¾Ïà¹Ø	111.815069	40.568954	150700	471	150123
BV10380617	¹«½»³µÕ¾Ïà¹Ø	111.454142	40.743852	150700	471	150121
BV10380614	¹«½»³µÕ¾Ïà¹Ø	111.447876	40.7436	150700	471	150121
B0FFI8W8FG	¹«¹²Í£³µ³¡	111.45524	40.744703	150904	471	150121
BV11401776	¹«½»³µÕ¾Ïà¹Ø	111.644973	40.461565	150700	471	150123
BV11523346	¹«½»³µÕ¾Ïà¹Ø	111.139983	40.724063	150700	471	150121
BV11490091	¹«½»³µÕ¾Ïà¹Ø	111.144418	40.724627	150700	471	150121
BV11489359	¹«½»³µÕ¾Ïà¹Ø	111.146107	40.719275	150700	471	150121
BV11490088	¹«½»³µÕ¾Ïà¹Ø	111.136736	40.717795	150700	471	150121
BV11316609	¹«½»³µÕ¾Ïà¹Ø	111.860438	40.842261	150700	471	150105
BV11043607	¹«½»³µÕ¾Ïà¹Ø	111.751755	40.828892	150700	471	150105
BV11392854	¹«½»³µÕ¾Ïà¹Ø	111.977018	40.944362	150700	471	150102
B0HUORHMGJ	¹«¹²Í£³µ³¡	111.750007	40.827333	150904	471	150105
B0H1A73ELE	Í£³µ³¡³öÈë¿Ú	111.755568	40.834259	150909	471	150105
B0FFIB4824	Í£³µ³¡Èë¿Ú	111.756379	40.834114	150907	471	150105
BV11138184	¹«½»³µÕ¾Ïà¹Ø	111.750748	40.828594	150700	471	150105
BV10121118	¹«½»³µÕ¾Ïà¹Ø	111.756393	40.831536	150700	471	150105
BV10120705	¹«½»³µÕ¾Ïà¹Ø	111.755807	40.833151	150700	471	150105
BV11388414	¹«½»³µÕ¾Ïà¹Ø	111.750421	40.827461	150700	471	150105
BV10950730	¹«½»³µÕ¾Ïà¹Ø	111.754501	40.836584	150700	471	150105
B0FFFY4DF5	¹«¹²Í£³µ³¡	111.752367	40.828888	150904	471	150105
B0FFI9FVTV	¹«¹²Í£³µ³¡	111.755022	40.830379	150904	471	150105
B0FFI9FU5B	¹«¹²Í£³µ³¡	111.754671	40.833951	150904	471	150105
B0FFG09D9Z	¹«¹²Í£³µ³¡	111.754038	40.829212	150904	471	150105
B0H1BCARXW	¹«¹²Í£³µ³¡	111.751622	40.835267	150904	471	150105
B0FFHVFACJ	¹«¹²Í£³µ³¡	111.753828	40.828739	150904	471	150105
B0FFI9ND2E	¹«¹²Í£³µ³¡	111.756521	40.832708	150904	471	150105
B0HUM7U5ND	¹«¹²Í£³µ³¡	111.756861	40.832797	150904	471	150105
B0HRJ7NP2Q	¹«¹²Í£³µ³¡	111.750135	40.835731	150904	471	150105
B0H1A74EJP	¹«¹²Í£³µ³¡	111.756332	40.834265	150904	471	150105
B0FFG3YA21	¹«¹²Í£³µ³¡	111.748595	40.828415	150904	471	150105
B0HUORH9JR	¹«¹²Í£³µ³¡	111.74983	40.827652	150904	471	150105
B0FFG08ZP5	¹«¹²Í£³µ³¡	111.754303	40.83608	150904	471	150105
B0FFHP730Z	¹«¹²Í£³µ³¡	111.750536	40.827715	150904	471	150105
BV11401757	¹«½»³µÕ¾Ïà¹Ø	111.577517	40.356814	150700	471	150123
B0HUGUQ53O	Í£³µ³¡³öÈë¿Ú	111.678726	40.857619	150909	471	150102
BX10029726	³öÈë¿Ú	111.676877	40.857051	150501	471	150102
B0HUGUS5DF	Í£³µ³¡Èë¿Ú	111.681999	40.857162	150907	471	150102
B0HUGUQC4X	Í£³µ³¡³ö¿Ú	111.679023	40.857569	150908	471	150102
B0HUGUQ53P	Í£³µ³¡Èë¿Ú	111.678546	40.857514	150907	471	150102
BV10120953	¹«½»³µÕ¾Ïà¹Ø	111.68286	40.858329	150700	471	150102
BV10120952	¹«½»³µÕ¾Ïà¹Ø	111.679314	40.857886	150700	471	150102
BV10952002	¹«½»³µÕ¾Ïà¹Ø	111.68628	40.866289	150700	471	150102
BV11380164	¹«½»³µÕ¾Ïà¹Ø	111.686254	40.866293	150700	471	150102
B0HRM7HJLL	¹«¹²Í£³µ³¡	111.681264	40.862244	150904	471	150102
B0FFG08XNJ	¹«¹²Í£³µ³¡	111.681562	40.859848	150904	471	150102
B0FFI8RUFG	¹«¹²Í£³µ³¡	111.680766	40.863811	150904	471	150102
B0FFI8RR3U	¹«¹²Í£³µ³¡	111.684421	40.858795	150904	471	150102
B0FFI8RRBV	¹«¹²Í£³µ³¡	111.684959	40.858789	150904	471	150102
B0HUC7VU1F	¹«¹²Í£³µ³¡	111.68389	40.858206	150904	471	150102
B0HA5SM0J0	¹«¹²Í£³µ³¡	111.680702	40.857674	150904	471	150102
B0G0RCDF4C	×¨ÓÃÍ£³µ³¡	111.682513	40.860009	150905	471	150102
B0HUC7VMTE	¹«¹²Í£³µ³¡	111.682597	40.857202	150904	471	150102
B0FFI8RPN7	¹«¹²Í£³µ³¡	111.684436	40.866244	150904	471	150102
B0G2KO00C4	Í£³µ³¡Ïà¹Ø	111.681784	40.858798	150900	471	150102
B0FFIOVG2T	Í£³µ³¡Èë¿Ú	111.681301	40.858056	150907	471	150102
B0FFIARQJB	Í£³µ³¡³öÈë¿Ú	111.685465	40.859603	150909	471	150102
B0FFMBTZJ8	Í£³µ³¡³öÈë¿Ú	111.68237	40.85728	150909	471	150102
B0HUGUQYJU	Í£³µ³¡³öÈë¿Ú	111.681059	40.857958	150909	471	150102
B0HUGURXX8	Í£³µ³¡³öÈë¿Ú	111.68121	40.857763	150909	471	150102
BV11349030	¹«½»³µÕ¾Ïà¹Ø	111.592899	40.837726	150700	471	150103
BV11147680	¹«½»³µÕ¾Ïà¹Ø	111.590942	40.838503	150700	471	150103
BV11503920	¹«½»³µÕ¾Ïà¹Ø	111.805204	40.500916	150700	471	150123
BV11119116	¹«½»³µÕ¾Ïà¹Ø	111.79847	40.499672	150700	471	150123
BV11128694	¹«½»³µÕ¾Ïà¹Ø	112.030334	40.838226	150700	471	150105
BV11375166	¹«½»³µÕ¾Ïà¹Ø	111.211393	40.265755	150700	471	150122
BV10416144	¹«½»³µÕ¾Ïà¹Ø	111.538567	40.774323	150700	471	150121
BV10416145	¹«½»³µÕ¾Ïà¹Ø	111.54512	40.776142	150700	471	150121
BV11407899	¹«½»³µÕ¾Ïà¹Ø	111.730518	40.070192	150700	471	150124
B0FFF763O5	³¤Í¾Æû³µÕ¾	110.923006	40.972941	150400	471	150125
B0H1TSGVB3	½»Í¨·þÎñÏà¹Ø	110.923138	40.972778	150000	471	150125
BV10120863	¹«½»³µÕ¾Ïà¹Ø	111.68914	40.852154	150700	471	150102
BV10120864	¹«½»³µÕ¾Ïà¹Ø	111.690765	40.848938	150700	471	150102
BV11504614	¹«½»³µÕ¾Ïà¹Ø	111.355521	40.196962	150700	471	150122
B0FFL05AIA	³¤Í¾Æû³µÕ¾	111.350059	40.201675	150400	471	150122
B0GRG6M0L4	Í£³µ³¡Ïà¹Ø	111.351173	40.199027	150900	471	150122
B0G3ZBLL8S	¹«¹²Í£³µ³¡	111.351568	40.197489	150904	471	150122
BV11380163	¹«½»³µÕ¾Ïà¹Ø	111.690334	40.855499	150700	471	150102
B0FFG09EQV	¹«¹²Í£³µ³¡	111.689529	40.852184	150904	471	150102
B0FFIK209K	¹«¹²Í£³µ³¡	111.690368	40.849133	150904	471	150102
B0FFG09HKN	¹«¹²Í£³µ³¡	111.688957	40.853344	150904	471	150102
B0FFG08ZSU	¹«¹²Í£³µ³¡	111.689683	40.855263	150904	471	150102
B01D702675	¹«¹²Í£³µ³¡	111.690992	40.852296	150904	471	150102
B0FFG08ZSC	¹«¹²Í£³µ³¡	111.689433	40.856305	150904	471	150102
B0HRYDH7GF	¹«¹²Í£³µ³¡	111.691134	40.84844	150904	471	150102
B0FFG2TFYN	¹«¹²Í£³µ³¡	111.687451	40.852654	150904	471	150102
B0FFG09HKK	¹«¹²Í£³µ³¡	111.690089	40.856647	150904	471	150102
B0HRVATDJ9	¹«¹²Í£³µ³¡	111.691437	40.84787	150904	471	150102
B0FFI9PF4E	¹«¹²Í£³µ³¡	111.696729	40.849645	150904	471	150102
B0HDZU0L9Y	¹«¹²Í£³µ³¡	111.69107	40.847514	150904	471	150102
B0FFHQ5HQ5	¹«¹²Í£³µ³¡	111.695767	40.856641	150904	471	150102
B0FFIBAKLC	¹«¹²Í£³µ³¡	111.691118	40.84737	150904	471	150102
B0FFKMA4DP	¹«¹²Í£³µ³¡	111.687368	40.855252	150904	471	150102
B0FFFQ11AK	¹«¹²Í£³µ³¡	111.694129	40.85592	150904	471	150102
B0FFIAKGA1	Í£³µ³¡³öÈë¿Ú	111.689462	40.85217	150909	471	150102
B0G1C7RTMZ	Í£³µ³¡Ïà¹Ø	111.6943	40.855909	150900	471	150102
B0FFIKW5JE	Í£³µ³¡³öÈë¿Ú	111.691315	40.848173	150909	471	150102
B0FFILMEY3	Í£³µ³¡³öÈë¿Ú	111.694003	40.856173	150909	471	150102
BV11049351	¹«½»³µÕ¾Ïà¹Ø	111.878151	40.938622	150700	471	150102
B0FFIYL3FR	¹«¹²Í£³µ³¡	111.886317	40.941989	150904	471	150102
BV11401758	¹«½»³µÕ¾Ïà¹Ø	111.749518	40.479618	150700	471	150123
B0GKRB7ZHM	Í£³µ³¡Ïà¹Ø	111.713578	40.673593	150900	471	150104
B01D70QXUX	»ð³µÕ¾	111.28638	40.723684	150200	471	150121
B0G3O7AZH5	Í£³µ³¡Ïà¹Ø	111.707605	40.546039	150900	471	150121
B01D70OX23	³¤Í¾Æû³µÕ¾	111.149556	40.399935	150400	471	150122
BV11255598	¹«½»³µÕ¾Ïà¹Ø	111.838448	40.799042	150700	471	150105
BV11533636	¹«½»³µÕ¾Ïà¹Ø	111.584188	40.830499	150700	471	150103
BV11533639	¹«½»³µÕ¾Ïà¹Ø	111.586875	40.83424	150700	471	150103
BV11380200	¹«½»³µÕ¾Ïà¹Ø	111.583498	40.827205	150700	471	150103
B0FFJXQ9O8	×¨ÓÃÍ£³µ³¡	111.585768	40.835137	150905	471	150103
BV10331177	¹«½»³µÕ¾Ïà¹Ø	111.818872	40.887491	150700	471	150102
BV10950708	¹«½»³µÕ¾Ïà¹Ø	111.630394	40.685528	150700	471	150104
BV11300713	¹«½»³µÕ¾Ïà¹Ø	111.775252	40.818186	150700	471	150105
BV11432650	¹«½»³µÕ¾Ïà¹Ø	111.776059	40.818069	150700	471	150105
BV11546638	¹«½»³µÕ¾Ïà¹Ø	111.803507	40.883659	150700	471	150102
BV11546639	¹«½»³µÕ¾Ïà¹Ø	111.805595	40.878759	150700	471	150102
BV10331178	¹«½»³µÕ¾Ïà¹Ø	111.797661	40.878841	150700	471	150102
B0FFI9NMAS	¹«¹²Í£³µ³¡	111.799542	40.880432	150904	471	150102
B0FFI9NLWX	¹«¹²Í£³µ³¡	111.799597	40.879993	150904	471	150102
B0FFI9NMPF	¹«¹²Í£³µ³¡	111.799491	40.879522	150904	471	150102
B0FFI9NF59	¹«¹²Í£³µ³¡	111.797772	40.878506	150904	471	150102
B0FFI9NBZ5	¹«¹²Í£³µ³¡	111.796997	40.878918	150904	471	150102
B0FFI9NF85	¹«¹²Í£³µ³¡	111.799181	40.876906	150904	471	150102
B0FFIAACOY	Í£³µ³¡³öÈë¿Ú	111.799166	40.876898	150909	471	150102
B0FFIB8M7Z	Í£³µ³¡³öÈë¿Ú	111.799094	40.877779	150909	471	150102
B01D702Y4C	¹«¹²Í£³µ³¡	111.755319	40.69602	150904	471	150105
BV10121038	¹«½»³µÕ¾Ïà¹Ø	111.65551	40.800625	150700	471	150104
B0FFIK7F9T	¹«¹²Í£³µ³¡	111.646963	40.80013	150904	471	150104
B0HRH53AI5	¹«¹²Í£³µ³¡	111.65472	40.806118	150904	471	150104
B0FFG09DD0	¹«¹²Í£³µ³¡	111.656657	40.798173	150904	471	150104
B0FFIK750S	¹«¹²Í£³µ³¡	111.654754	40.805972	150904	471	150104
B0FFG2U7CI	×¨ÓÃÍ£³µ³¡	111.654484	40.806318	150905	471	150104
B0FFI9NTAS	¹«¹²Í£³µ³¡	111.64947	40.797451	150904	471	150104
B0FFG08WZH	¹«¹²Í£³µ³¡	111.655436	40.797149	150904	471	150104
B0HRH52A4D	¹«¹²Í£³µ³¡	111.654453	40.806295	150904	471	150104
B0FFKXVSSR	¹«¹²Í£³µ³¡	111.656016	40.800363	150904	471	150104
B0FFG2U8EU	¹«¹²Í£³µ³¡	111.655852	40.798231	150904	471	150104
B0FFG2U8J9	Â·±ßÍ£³µ³¡	111.656304	40.806772	150906	471	150104
B01D70PDLE	¹«¹²Í£³µ³¡	111.651685	40.80416	150904	471	150104
B0G0LZFE6U	×¨ÓÃÍ£³µ³¡	111.652392	40.797399	150905	471	150104
B01D702HR6	¹«¹²Í£³µ³¡	111.656164	40.800002	150904	471	150104
B0FFIXZDT6	Í£³µ³¡³öÈë¿Ú	111.65576	40.800259	150909	471	150104
B0G1T7VTPA	×¨ÓÃÍ£³µ³¡	111.655489	40.797686	150905	471	150104
B0FFIL8OCV	Í£³µ³¡³öÈë¿Ú	111.652913	40.799262	150909	471	150104
B0FFIZ4XCH	Í£³µ³¡Èë¿Ú	111.652921	40.799777	150907	471	150104
B0FFIRU0WQ	Í£³µ³¡³öÈë¿Ú	111.655332	40.797538	150909	471	150104
BV11070023	¹«½»³µÕ¾Ïà¹Ø	111.650497	40.804668	150700	471	150104
BV10120749	¹«½»³µÕ¾Ïà¹Ø	111.655983	40.803486	150700	471	150104
BV11582943	¹«½»³µÕ¾Ïà¹Ø	111.647209	40.802609	150700	471	150104
BV11508719	¹«½»³µÕ¾Ïà¹Ø	111.654931	40.806345	150700	471	150104
B0FFGCDTSI	¹«¹²Í£³µ³¡	111.65297	40.801685	150904	471	150104
B0FFG2U7WU	Â·±ßÍ£³µ³¡	111.653764	40.801052	150906	471	150104
B0HRXHSRCG	¹«¹²Í£³µ³¡	111.65472	40.801164	150904	471	150104
B01D70PFNC	¹«¹²Í£³µ³¡	111.654569	40.804721	150904	471	150104
B0FFG0973S	¹«¹²Í£³µ³¡	111.655249	40.803994	150904	471	150104
B0FFI9NTB2	Â·±ßÍ£³µ³¡	111.652965	40.797512	150906	471	150104
B0FFI997XI	Â·±ßÍ£³µ³¡	111.656449	40.804476	150906	471	150104
B0FFG09F4N	¹«¹²Í£³µ³¡	111.651107	40.804812	150904	471	150104
B0FFG092P2	¹«¹²Í£³µ³¡	111.655957	40.799275	150904	471	150104
B0FFI99IZ4	Â·±ßÍ£³µ³¡	111.656833	40.798654	150906	471	150104
B0FFG09HRU	¹«¹²Í£³µ³¡	111.652676	40.799618	150904	471	150104
B01D70PFFQ	¹«¹²Í£³µ³¡	111.654833	40.80536	150904	471	150104
B0HUMSU32G	¹«¹²Í£³µ³¡	111.655159	40.805348	150904	471	150104
B0FFG09EZZ	¹«¹²Í£³µ³¡	111.655983	40.8033	150904	471	150104
B0FFK7WRC6	Í£³µ³¡Ïà¹Ø	111.652735	40.79924	150900	471	150104
B0FFFTBSK5	¹«¹²Í£³µ³¡	111.655025	40.797968	150904	471	150104
BV11504624	¹«½»³µÕ¾Ïà¹Ø	111.35566	40.192648	150700	471	150122
B0HD174MG4	Í£³µ³¡Ïà¹Ø	111.351624	40.195677	150900	471	150122
B01D7039UW	¹«¹²Í£³µ³¡	111.35328	40.195808	150904	471	150122
BV11442578	¹«½»³µÕ¾Ïà¹Ø	111.70283	40.721554	150700	471	150104
BV11442577	¹«½»³µÕ¾Ïà¹Ø	111.705655	40.718763	150700	471	150104
B01D70R3CW	»ð³µÕ¾	111.027875	40.689486	150200	471	150121
BV10389806	¹«½»³µÕ¾Ïà¹Ø	111.578232	40.886417	150700	471	150103
BV10121072	¹«½»³µÕ¾Ïà¹Ø	111.610802	40.752232	150700	471	150104
BV11365542	¹«½»³µÕ¾Ïà¹Ø	111.610182	40.752057	150700	471	150104
BV10389761	¹«½»³µÕ¾Ïà¹Ø	111.609041	40.748997	150700	471	150104
BV10121073	¹«½»³µÕ¾Ïà¹Ø	111.615089	40.754589	150700	471	150104
BV11365543	¹«½»³µÕ¾Ïà¹Ø	111.615174	40.754809	150700	471	150104
BV10121070	¹«½»³µÕ¾Ïà¹Ø	111.611128	40.74701	150700	471	150104
B0FFL39JWK	Í£³µ³¡Ïà¹Ø	111.609471	40.751911	150900	471	150104
B0H1H7T7CY	Í£³µ³¡³öÈë¿Ú	111.610626	40.746813	150909	471	150104
B0G2KCTU45	×¨ÓÃÍ£³µ³¡	111.684105	40.776657	150905	471	150104
BV11335722	¹«½»³µÕ¾Ïà¹Ø	111.684319	40.773698	150700	471	150104
BV10704240	¹«½»³µÕ¾Ïà¹Ø	111.684423	40.773724	150700	471	150104
BV10697014	¹«½»³µÕ¾Ïà¹Ø	111.678551	40.770226	150700	471	150104
BV11058608	¹«½»³µÕ¾Ïà¹Ø	111.677193	40.773548	150700	471	150104
BV10697017	¹«½»³µÕ¾Ïà¹Ø	111.67733	40.768951	150700	471	150104
BV11426846	¹«½»³µÕ¾Ïà¹Ø	111.678663	40.769948	150700	471	150104
BV11335719	¹«½»³µÕ¾Ïà¹Ø	111.679974	40.776332	150700	471	150104
B0FFI9ND69	Â·±ßÍ£³µ³¡	111.681604	40.773052	150906	471	150104
B0FFI9NB10	¹«¹²Í£³µ³¡	111.681235	40.773042	150904	471	150104
B0FFI9NCTI	Â·±ßÍ£³µ³¡	111.678111	40.770672	150906	471	150104
B0FFI9BSU4	Â·±ßÍ£³µ³¡	111.677565	40.775518	150906	471	150104
B0FFI9FNBP	¹«¹²Í£³µ³¡	111.677527	40.772197	150904	471	150104
B0FFI9BSY1	Â·±ßÍ£³µ³¡	111.677266	40.775692	150906	471	150104
B0H1P7QXOH	¹«¹²Í£³µ³¡	111.685846	40.776764	150904	471	150104
B0G0V5ML4J	Í£³µ³¡Ïà¹Ø	111.685378	40.773332	150900	471	150104
B0HU5UMVOH	¹«¹²Í£³µ³¡	111.683849	40.776639	150904	471	150104
B0HDZPZ324	Í£³µ³¡Ïà¹Ø	111.67968	40.775492	150900	471	150104
B0FFKJIMZV	Í£³µ³¡³ö¿Ú	111.680391	40.772257	150908	471	150104
B0H1TYH15H	Í£³µ³¡³öÈë¿Ú	111.6834	40.771719	150909	471	150104
B0FFI9NC92	×¨ÓÃÍ£³µ³¡	111.683466	40.77374	150905	471	150104
B0FFI9BT49	×¨ÓÃÍ£³µ³¡	111.68188	40.775178	150905	471	150104
B0FFI9BTLE	×¨ÓÃÍ£³µ³¡	111.681187	40.775218	150905	471	150104
B0FFIAXG0G	Í£³µ³¡³öÈë¿Ú	111.677402	40.772141	150909	471	150104
B0FFIAXG07	Í£³µ³¡³öÈë¿Ú	111.677029	40.773056	150909	471	150104
B0FFIAXG00	Í£³µ³¡³öÈë¿Ú	111.676887	40.773536	150909	471	150104
BX10029750	³öÈë¿Ú	111.686635	40.771487	150501	471	150104
B0FFKKSUK2	Í£³µ³¡³öÈë¿Ú	111.67698	40.768715	150909	471	150104
BX10029687	³öÈë¿Ú	111.68461	40.776614	150501	471	150104
B0FFL3BSPU	Í£³µ³¡Ïà¹Ø	111.680674	40.768218	150900	471	150104
BV10121094	¹«½»³µÕ¾Ïà¹Ø	111.721884	40.804727	150700	471	150105
BV11192656	¹«½»³µÕ¾Ïà¹Ø	111.724968	40.7995	150700	471	150105
BV10504085	¹«½»³µÕ¾Ïà¹Ø	111.722996	40.798913	150700	471	150105
BV11533640	¹«½»³µÕ¾Ïà¹Ø	111.722365	40.799115	150700	471	150105
BV10503362	¹«½»³µÕ¾Ïà¹Ø	111.718819	40.798374	150700	471	150105
BV10952007	¹«½»³µÕ¾Ïà¹Ø	111.72556	40.805304	150700	471	150105
B0H1XZ3LXS	¹«¹²Í£³µ³¡	111.870218	40.924665	150904	471	150102
BV11533635	¹«½»³µÕ¾Ïà¹Ø	111.719036	40.798424	150700	471	150105
BV10958956	¹«½»³µÕ¾Ïà¹Ø	111.7192	40.79818	150700	471	150105
BV10842839	¹«½»³µÕ¾Ïà¹Ø	111.721672	40.797352	150700	471	150105
B0FFIK7FF7	¹«¹²Í£³µ³¡	111.72096	40.804482	150904	471	150105
B0FFI9EQ5A	¹«¹²Í£³µ³¡	111.719775	40.804289	150904	471	150105
B0FFI9EP4P	¹«¹²Í£³µ³¡	111.718205	40.804013	150904	471	150105
B0FFK7WBIA	Í£³µ³¡Ïà¹Ø	111.721592	40.799367	150900	471	150105
B0FFI9FJEL	¹«¹²Í£³µ³¡	111.718487	40.806785	150904	471	150105
B01D70P41N	¹«¹²Í£³µ³¡	111.721396	40.804509	150904	471	150105
B0FFILL45N	Í£³µ³¡³öÈë¿Ú	111.720594	40.800096	150909	471	150105
B0FFIL3RX6	Í£³µ³¡³öÈë¿Ú	111.719177	40.798616	150909	471	150105
B0FFFRWIN0	Í£³µ³¡Ïà¹Ø	111.722078	40.797456	150900	471	150105
B0FFJRTIF1	Í£³µ³¡³öÈë¿Ú	111.722203	40.798577	150909	471	150105
B0FFJ0E8KT	Í£³µ³¡³öÈë¿Ú	111.725892	40.805707	150909	471	150105
BV11097128	¹«½»³µÕ¾Ïà¹Ø	111.791084	40.800388	150700	471	150105
BV10950724	¹«½»³µÕ¾Ïà¹Ø	111.788433	40.805056	150700	471	150105
BV10575678	¹«½»³µÕ¾Ïà¹Ø	111.588951	40.791298	150700	471	150103
BV10331795	¹«½»³µÕ¾Ïà¹Ø	111.596695	40.790554	150700	471	150103
BV10904753	¹«½»³µÕ¾Ïà¹Ø	111.590286	40.795731	150700	471	150103
BV11310978	µØÌúÕ¾	111.592055	40.794695	150500	471	150103
B01D702B8D	½»Í¨·þÎñÏà¹Ø	111.596505	40.790732	150000	471	150103
BV11386635	¿ìËÙ¹«½»Õ¾	111.589874	40.794876	150704	471	150103
B0FFL0KFO8	¹«¹²Í£³µ³¡	111.821496	40.62125	150904	471	150105
B0H1XZ46XB	¹«¹²Í£³µ³¡	111.871063	40.930679	150904	471	150102
B0HUJHZS1W	¹«¹²Í£³µ³¡	111.869907	40.930592	150904	471	150102
B0HUBKDY40	Í£³µ³¡³öÈë¿Ú	111.86821	40.930222	150909	471	150102
BV11401721	¹«½»³µÕ¾Ïà¹Ø	111.622131	40.392943	150700	471	150123
BV10120945	¹«½»³µÕ¾Ïà¹Ø	111.599754	40.806305	150700	471	150103
BV11310201	¹«½»³µÕ¾Ïà¹Ø	111.597939	40.797024	150700	471	150103
BV10121056	¹«½»³µÕ¾Ïà¹Ø	111.598251	40.797283	150700	471	150103
BV10875447	µØÌúÕ¾	111.604646	40.799909	150500	471	150103
B0FFK8BM86	Í£³µ³¡Ïà¹Ø	111.606017	40.801068	150900	471	150103
B0FFJRVQW1	Í£³µ³¡³öÈë¿Ú	111.606116	40.800925	150909	471	150103
BV11197015	¹«½»³µÕ¾Ïà¹Ø	111.647088	40.776749	150700	471	150104
BV10121196	¹«½»³µÕ¾Ïà¹Ø	111.647011	40.776737	150700	471	150104
BV11401765	¹«½»³µÕ¾Ïà¹Ø	111.61635	40.33832	150700	471	150123
BV11087296	¹«½»³µÕ¾Ïà¹Ø	111.661118	40.859394	150700	471	150102
BV10120766	¹«½»³µÕ¾Ïà¹Ø	111.662308	40.86478	150700	471	150102
BV10120765	¹«½»³µÕ¾Ïà¹Ø	111.658417	40.863312	150700	471	150102
BV11087301	¹«½»³µÕ¾Ïà¹Ø	111.663193	40.858799	150700	471	150102
BV10904728	¹«½»³µÕ¾Ïà¹Ø	111.658371	40.863293	150700	471	150102
BV10948877	¹«½»³µÕ¾Ïà¹Ø	111.665434	40.863368	150700	471	150102
BV11391881	¹«½»³µÕ¾Ïà¹Ø	111.658885	40.862969	150700	471	150102
BV10948917	¹«½»³µÕ¾Ïà¹Ø	111.662483	40.864844	150700	471	150102
BV11089101	¹«½»³µÕ¾Ïà¹Ø	111.658844	40.85844	150700	471	150102
BV11087298	¹«½»³µÕ¾Ïà¹Ø	111.663724	40.857227	150700	471	150102
B0FFI8MFQN	Â·±ßÍ£³µ³¡	111.66191	40.859552	150906	471	150102
B0FFFV96FB	¹«¹²Í£³µ³¡	111.660377	40.864637	150904	471	150102
B0FFG9IM8L	¹«¹²Í£³µ³¡	111.659756	40.863879	150904	471	150102
B0FFI8MHFO	Â·±ßÍ£³µ³¡	111.658558	40.858146	150906	471	150102
B0FFG3E4CX	¹«¹²Í£³µ³¡	111.662644	40.857655	150904	471	150102
B0FFI8MDFW	¹«¹²Í£³µ³¡	111.665017	40.857731	150904	471	150102
B0FFI8MEVO	¹«¹²Í£³µ³¡	111.666304	40.856821	150904	471	150102
B01D7024EU	¹«¹²Í£³µ³¡	111.658373	40.858066	150904	471	150102
B0FFKEKUSL	Í£³µ³¡³öÈë¿Ú	111.65823	40.858063	150909	471	150102
B0FFFTBZLD	Í£³µ³¡Ïà¹Ø	111.664828	40.858498	150900	471	150102
BV11386627	¿ìËÙ¹«½»Õ¾	111.659393	40.863338	150704	471	150102
BV10947006	¹«½»³µÕ¾Ïà¹Ø	111.724548	40.790756	150700	471	150105
BV10882770	¹«½»³µÕ¾Ïà¹Ø	111.724388	40.790779	150700	471	150105
BV11531696	¹«½»³µÕ¾Ïà¹Ø	111.717409	40.790447	150700	471	150105
BV11056541	¹«½»³µÕ¾Ïà¹Ø	111.71888	40.788239	150700	471	150105
BV10947005	¹«½»³µÕ¾Ïà¹Ø	111.722115	40.787903	150700	471	150105
B0FFI9FN1Q	¹«¹²Í£³µ³¡	111.721681	40.790532	150904	471	150105
B0FFI9FHLN	¹«¹²Í£³µ³¡	111.72144	40.790028	150904	471	150105
B0FFI9FIGK	¹«¹²Í£³µ³¡	111.723611	40.793321	150904	471	150105
B0FFI9C9IP	¹«¹²Í£³µ³¡	111.719631	40.795675	150904	471	150105
B0FFI9FN68	×¨ÓÃÍ£³µ³¡	111.720568	40.792221	150905	471	150105
B0H17S5BAK	¹«¹²Í£³µ³¡	111.726075	40.789789	150904	471	150105
B0FFHWRYWB	Í£³µ³¡Ïà¹Ø	111.719795	40.790358	150900	471	150105
B0FFI9C5N1	×¨ÓÃÍ£³µ³¡	111.720908	40.79625	150905	471	150105
B0FFI9NMIF	×¨ÓÃÍ£³µ³¡	111.725313	40.786998	150905	471	150105
B0G3T5PCNY	½»Í¨·þÎñÏà¹Ø	111.718707	40.786911	150000	471	150105
BV10417697	¹«½»³µÕ¾Ïà¹Ø	111.791512	40.878803	150700	471	150102
B0FFI9NO9B	¹«¹²Í£³µ³¡	111.793788	40.881268	150904	471	150102
BV11401745	¹«½»³µÕ¾Ïà¹Ø	112.097813	40.226037	150700	471	150123
BV11375152	¹«½»³µÕ¾Ïà¹Ø	111.194475	40.273863	150700	471	150122
BV11375165	¹«½»³µÕ¾Ïà¹Ø	111.189288	40.274232	150700	471	150122
BV11504625	¹«½»³µÕ¾Ïà¹Ø	111.189384	40.274227	150700	471	150122
BV11504629	¹«½»³µÕ¾Ïà¹Ø	111.191871	40.275985	150700	471	150122
B01D70PB6C	¹«¹²Í£³µ³¡	111.272268	40.941823	150904	471	150125
B0FFIAKFN3	Í£³µ³¡³öÈë¿Ú	111.688443	40.839503	150909	471	150102
B0FFIAKF8F	Í£³µ³¡³öÈë¿Ú	111.696707	40.840693	150909	471	150102
B0FFKFDN6A	Í£³µ³¡³öÈë¿Ú	111.691148	40.845417	150909	471	150102
B0FFJ2WM4B	Í£³µ³¡³öÈë¿Ú	111.689533	40.83948	150909	471	150102
B0FFIN8AZ0	Í£³µ³¡³öÈë¿Ú	111.690159	40.844947	150909	471	150102
B0FFJ4UNL9	Í£³µ³¡³öÈë¿Ú	111.6953	40.837579	150909	471	150102
BV10120866	¹«½»³µÕ¾Ïà¹Ø	111.693878	40.841908	150700	471	150102
BV11091305	¹«½»³µÕ¾Ïà¹Ø	111.692101	40.840141	150700	471	150102
BV11237048	¹«½»³µÕ¾Ïà¹Ø	111.691398	40.840095	150700	471	150102
BV11303507	¹«½»³µÕ¾Ïà¹Ø	111.693876	40.84191	150700	471	150102
BV11321561	¹«½»³µÕ¾Ïà¹Ø	111.690525	40.839774	150700	471	150102
BV11075986	¹«½»³µÕ¾Ïà¹Ø	111.692238	40.845173	150700	471	150102
BV10120837	¹«½»³µÕ¾Ïà¹Ø	111.69519	40.839134	150700	471	150102
B01D70P4JD	¹«¹²Í£³µ³¡	111.689951	40.844434	150904	471	150102
BV10121246	¹«½»³µÕ¾Ïà¹Ø	111.695023	40.846512	150700	471	150102
B0FFG095D5	Â·±ßÍ£³µ³¡	111.690548	40.841523	150906	471	150102
B0FFG09BWY	¹«¹²Í£³µ³¡	111.694277	40.841361	150904	471	150102
B0FFG09BWQ	¹«¹²Í£³µ³¡	111.693188	40.842839	150904	471	150102
B0FFG096OL	¹«¹²Í£³µ³¡	111.69347	40.843177	150904	471	150102
B0FFI9PE0J	¹«¹²Í£³µ³¡	111.69375	40.840073	150904	471	150102
B0FFG3E573	¹«¹²Í£³µ³¡	111.690188	40.839614	150904	471	150102
B0H1KZ0QXI	¹«¹²Í£³µ³¡	111.695167	40.840132	150904	471	150102
B0FFI9PE09	¹«¹²Í£³µ³¡	111.689086	40.839576	150904	471	150102
B0FFI9PDHB	¹«¹²Í£³µ³¡	111.692464	40.845467	150904	471	150102
B0FFI9PDSF	¹«¹²Í£³µ³¡	111.690733	40.845344	150904	471	150102
B0FFG092ME	¹«¹²Í£³µ³¡	111.687265	40.839719	150904	471	150102
B0FFI9PGD6	¹«¹²Í£³µ³¡	111.690756	40.845146	150904	471	150102
B0FFG94BW5	¹«¹²Í£³µ³¡	111.694554	40.83878	150904	471	150102
B0GU49U4GP	Í£³µ³¡Ïà¹Ø	111.690311	40.840108	150900	471	150102
B0FFI9PCVK	×¨ÓÃÍ£³µ³¡	111.694562	40.839276	150905	471	150102
B0FFG09BYJ	¹«¹²Í£³µ³¡	111.696818	40.837038	150904	471	150102
B0FFI9OU4W	¹«¹²Í£³µ³¡	111.688908	40.83696	150904	471	150102
B0FFI9OTPH	×¨ÓÃÍ£³µ³¡	111.689756	40.838994	150905	471	150102
B0FFG09BY9	Â·±ßÍ£³µ³¡	111.688077	40.837676	150906	471	150102
B0HUZCJ8VD	¹«¹²Í£³µ³¡	111.696481	40.837252	150904	471	150102
B0HUZCJOHF	¹«¹²Í£³µ³¡	111.696765	40.836904	150904	471	150102
B0FFIAKJJR	Í£³µ³¡Èë¿Ú	111.695199	40.838504	150907	471	150102
B0FFIN31AR	Í£³µ³¡Èë¿Ú	111.688447	40.839416	150907	471	150102
B0FFIAKI3L	Í£³µ³¡³ö¿Ú	111.694978	40.838982	150908	471	150102
B0FFIAKF65	Í£³µ³¡³öÈë¿Ú	111.689632	40.839441	150909	471	150102
B0FFIKN872	Í£³µ³¡³ö¿Ú	111.694759	40.839423	150908	471	150102
BV10120693	¹«½»³µÕ¾Ïà¹Ø	111.793625	40.852631	150700	471	150105
BV11392802	¹«½»³µÕ¾Ïà¹Ø	111.963394	40.95066	150700	471	150102
BV11174704	¹«½»³µÕ¾Ïà¹Ø	111.819635	40.499136	150700	471	150123
BV10952106	¹«½»³µÕ¾Ïà¹Ø	111.652397	40.79277	150700	471	150104
BV10120848	¹«½»³µÕ¾Ïà¹Ø	111.654968	40.791946	150700	471	150104
BV11342347	¹«½»³µÕ¾Ïà¹Ø	111.655174	40.791901	150700	471	150104
BV10952109	¹«½»³µÕ¾Ïà¹Ø	111.649475	40.79372	150700	471	150104
BV10121039	¹«½»³µÕ¾Ïà¹Ø	111.656502	40.796597	150700	471	150104
B0FFIK7EKO	Â·±ßÍ£³µ³¡	111.652013	40.793334	150906	471	150104
B0FFI9NEDY	Â·±ßÍ£³µ³¡	111.653843	40.792747	150906	471	150104
B0FFG09C3H	¹«¹²Í£³µ³¡	111.655103	40.792901	150904	471	150104
B0FFI9NEAM	¹«¹²Í£³µ³¡	111.652083	40.793311	150904	471	150104
B0FFG09HRX	¹«¹²Í£³µ³¡	111.655061	40.793217	150904	471	150104
B0FFI9NFIE	¹«¹²Í£³µ³¡	111.651761	40.794397	150904	471	150104
B0FFI9NF7K	¹«¹²Í£³µ³¡	111.65391	40.794245	150904	471	150104
B0FFIKW1I7	¹«¹²Í£³µ³¡	111.649109	40.793923	150904	471	150104
B0FFI9NEAR	¹«¹²Í£³µ³¡	111.656185	40.791619	150904	471	150104
B0FFI9NFXB	¹«¹²Í£³µ³¡	111.653686	40.79512	150904	471	150104
B0FFI9NE9M	¹«¹²Í£³µ³¡	111.654004	40.795012	150904	471	150104
B0FFG09HSF	Â·±ßÍ£³µ³¡	111.655233	40.795441	150906	471	150104
B0FFIK7EDL	¹«¹²Í£³µ³¡	111.648498	40.794116	150904	471	150104
B0FFKGA18X	½»Í¨·þÎñÏà¹Ø	111.65226	40.79303	150000	471	150104
B0FFHLPF5U	¹«¹²Í£³µ³¡	111.65652	40.791954	150904	471	150104
B0FFI9NSRK	¹«¹²Í£³µ³¡	111.656721	40.796142	150904	471	150104
B0FFI9NF6B	×¨ÓÃÍ£³µ³¡	111.64913	40.791029	150905	471	150104
B0HGU7F3OM	×¨ÓÃÍ£³µ³¡	111.647845	40.795802	150905	471	150104
B0FFI9NEOQ	×¨ÓÃÍ£³µ³¡	111.649267	40.790058	150905	471	150104
B01D70PGDE	¹«¹²Í£³µ³¡	111.648324	40.79458	150904	471	150104
B0FFIB1OEP	Í£³µ³¡³öÈë¿Ú	111.64887	40.793701	150909	471	150104
B01D70PIX5	×¨ÓÃÍ£³µ³¡	111.647839	40.795642	150905	471	150104
B0FFFA6TOO	Í£³µ³¡Èë¿Ú	111.654424	40.795374	150907	471	150104
BV10121023	¹«½»³µÕ¾Ïà¹Ø	111.73407	40.800861	150700	471	150105
BV10121024	¹«½»³µÕ¾Ïà¹Ø	111.727104	40.799938	150700	471	150105
B0FFI9EKZL	¹«¹²Í£³µ³¡	111.729699	40.801434	150904	471	150105
B0FFI9LEJD	¹«¹²Í£³µ³¡	111.735287	40.803166	150904	471	150105
B0H1GRUJTE	¹«¹²Í£³µ³¡	111.729476	40.799571	150904	471	150105
B0FFI9LFQA	¹«¹²Í£³µ³¡	111.735847	40.801885	150904	471	150105
B0H1GRU5PW	¹«¹²Í£³µ³¡	111.729846	40.799116	150904	471	150105
B0FFI9LJCN	¹«¹²Í£³µ³¡	111.735081	40.80414	150904	471	150105
B0FFI9LIMW	¹«¹²Í£³µ³¡	111.734854	40.805123	150904	471	150105
B0FFIB58RY	Í£³µ³¡³öÈë¿Ú	111.734989	40.805329	150909	471	150105
BV11566926	¹«½»³µÕ¾Ïà¹Ø	111.581463	40.678008	150700	471	150121
BV10904723	¹«½»³µÕ¾Ïà¹Ø	111.762276	40.812386	150700	471	150105
BV11337084	¹«½»³µÕ¾Ïà¹Ø	111.762109	40.809214	150700	471	150105
BV10928209	¹«½»³µÕ¾Ïà¹Ø	111.758995	40.808533	150700	471	150105
BV11299103	¹«½»³µÕ¾Ïà¹Ø	111.758924	40.808472	150700	471	150105
BV10120709	¹«½»³µÕ¾Ïà¹Ø	111.759457	40.808811	150700	471	150105
BV11299105	¹«½»³µÕ¾Ïà¹Ø	111.764792	40.808116	150700	471	150105
BV11337085	¹«½»³µÕ¾Ïà¹Ø	111.758976	40.808516	150700	471	150105
BV11522535	¹«½»³µÕ¾Ïà¹Ø	111.762986	40.816584	150700	471	150105
BV10952115	¹«½»³µÕ¾Ïà¹Ø	111.758881	40.816261	150700	471	150105
B01D70QLHG	¹«¹²Í£³µ³¡	111.765715	40.807953	150904	471	150105
B01D70RCQ1	¹«¹²Í£³µ³¡	111.761218	40.809372	150904	471	150105
B0FFIIH42I	¹«¹²Í£³µ³¡	111.763191	40.812118	150904	471	150105
B0FFIIH2Q8	¹«¹²Í£³µ³¡	111.761133	40.810902	150904	471	150105
B0FFIIH3P3	¹«¹²Í£³µ³¡	111.760377	40.811646	150904	471	150105
B0FFIIH2XC	¹«¹²Í£³µ³¡	111.763723	40.812228	150904	471	150105
B0FFIIH3G0	¹«¹²Í£³µ³¡	111.761251	40.8132	150904	471	150105
B0HA3M38L5	¹«¹²Í£³µ³¡	111.76549	40.812337	150904	471	150105
B0FFIN7SLL	Í£³µ³¡Ïà¹Ø	111.762186	40.813526	150900	471	150105
B0HASZ82O1	¹«¹²Í£³µ³¡	111.760612	40.81462	150904	471	150105
B0FFIIH3HC	×¨ÓÃÍ£³µ³¡	111.759235	40.811332	150905	471	150105
B0H6RS7968	Í£³µ³¡Ïà¹Ø	111.761308	40.815246	150900	471	150105
B0HASZ6LBL	¹«¹²Í£³µ³¡	111.759908	40.81576	150904	471	150105
B01D70RCQ5	×¨ÓÃÍ£³µ³¡	111.757804	40.811019	150905	471	150105
B0HROUKHT7	¹«¹²Í£³µ³¡	111.757134	40.815423	150904	471	150105
B0FFIIH274	¹«¹²Í£³µ³¡	111.757728	40.807398	150904	471	150105
B0HRFH278R	¹«¹²Í£³µ³¡	111.757784	40.816723	150904	471	150105
B0FFHWQKAS	Í£³µ³¡Ïà¹Ø	111.757636	40.81374	150900	471	150105
B0G0V7L7VK	Í£³µ³¡Ïà¹Ø	111.76047	40.809554	150900	471	150105
B01D70RAG6	¹«¹²Í£³µ³¡	111.761055	40.8085	150904	471	150105
B0FFKLB6DV	Í£³µ³¡Ïà¹Ø	111.760074	40.813519	150900	471	150105
B01D70RCQ2	¹«¹²Í£³µ³¡	111.763613	40.80755	150904	471	150105
BV11386652	¿ìËÙ¹«½»Õ¾	111.763245	40.812496	150704	471	150105
B0FFIXHW2I	Í£³µ³¡³ö¿Ú	111.76438	40.808351	150908	471	150105
B0H1CU354S	Í£³µ³¡³öÈë¿Ú	111.757381	40.813996	150909	471	150105
BV11401767	¹«½»³µÕ¾Ïà¹Ø	112.004683	40.238789	150700	471	150123
B01D7022FM	¹«¹²Í£³µ³¡	110.982718	40.691423	150904	471	150121
B01D7022EK	¹«¹²Í£³µ³¡	110.982685	40.692297	150904	471	150121
BV10812727	¹«½»³µÕ¾Ïà¹Ø	111.701454	40.881947	150700	471	150102
BV10952192	¹«½»³µÕ¾Ïà¹Ø	111.700881	40.879258	150700	471	150102
BV10120775	¹«½»³µÕ¾Ïà¹Ø	111.701752	40.884769	150700	471	150102
BV11049212	¹«½»³µÕ¾Ïà¹Ø	111.701752	40.884857	150700	471	150102
BV11356468	¹«½»³µÕ¾Ïà¹Ø	111.704557	40.877912	150700	471	150102
B0G3OLBFTC	×¨ÓÃÍ£³µ³¡	111.697335	40.88109	150905	471	150102
BV11401805	¹«½»³µÕ¾Ïà¹Ø	111.713216	40.246701	150700	471	150123
B0FFKMR4OO	¹«¹²Í£³µ³¡	111.569859	40.730128	150904	471	150104
BV11401719	¹«½»³µÕ¾Ïà¹Ø	111.622622	40.517895	150700	471	150123
B0FFI9NC46	×¨ÓÃÍ£³µ³¡	111.697952	40.754455	150905	471	150104
B0FFIAKIII	Í£³µ³¡³öÈë¿Ú	111.697966	40.754427	150909	471	150104
BX10029719	³öÈë¿Ú	111.706723	40.755091	150501	471	150105
BX10029718	³öÈë¿Ú	111.706341	40.756234	150501	471	150105
BV10121259	¹«½»³µÕ¾Ïà¹Ø	111.735699	40.814136	150700	471	150105
BV11096862	¹«½»³µÕ¾Ïà¹Ø	111.733585	40.815516	150700	471	150105
BV10952422	¹«½»³µÕ¾Ïà¹Ø	111.735573	40.807068	150700	471	150105
BV11095741	¹«½»³µÕ¾Ïà¹Ø	111.72727	40.815334	150700	471	150105
B0FFFY4K7R	¹«¹²Í£³µ³¡	111.730641	40.813385	150904	471	150105
B0FFG3YAOT	¹«¹²Í£³µ³¡	111.732938	40.812463	150904	471	150105
B0FFFY4NH8	×¨ÓÃÍ£³µ³¡	111.734568	40.813572	150905	471	150105
B0FFI9L595	¹«¹²Í£³µ³¡	111.735279	40.812677	150904	471	150105
B0FFHUX73H	¹«¹²Í£³µ³¡	111.736055	40.81448	150904	471	150105
B0FFG08W6I	¹«¹²Í£³µ³¡	111.736683	40.811815	150904	471	150105
B01D70P6D2	¹«¹²Í£³µ³¡	111.734396	40.812365	150904	471	150105
B0FFHYL2EY	¹«¹²Í£³µ³¡	111.732542	40.815769	150904	471	150105
B0FFJ2UVGV	Í£³µ³¡Ïà¹Ø	111.731662	40.815221	150900	471	150105
B0HAT701X9	×¨ÓÃÍ£³µ³¡	111.735261	40.816609	150905	471	150105
B0FFKOFKWJ	½»Í¨·þÎñÏà¹Ø	111.734646	40.807076	150000	471	150105
B0FFK85S3F	Í£³µ³¡³öÈë¿Ú	111.73057	40.814938	150909	471	150105
B0GRJRP2HH	Í£³µ³¡³öÈë¿Ú	111.733977	40.80751	150909	471	150105
B0GR3OL4N3	Í£³µ³¡³öÈë¿Ú	111.732697	40.807291	150909	471	150105
B0GR3OLKF4	Í£³µ³¡³öÈë¿Ú	111.733575	40.806885	150909	471	150105
BV11432818	¹«½»³µÕ¾Ïà¹Ø	111.642105	40.834371	150700	471	150103
BV11393196	¹«½»³µÕ¾Ïà¹Ø	111.637721	40.832405	150700	471	150103
BV10120894	¹«½»³µÕ¾Ïà¹Ø	111.643875	40.828884	150700	471	150103
BV10952191	¹«½»³µÕ¾Ïà¹Ø	111.641727	40.827752	150700	471	150103
BV11055008	¹«½»³µÕ¾Ïà¹Ø	111.646729	40.829311	150700	471	150103
BV10121001	¹«½»³µÕ¾Ïà¹Ø	111.642344	40.83668	150700	471	150103
B0FFI8P2PL	Â·±ßÍ£³µ³¡	111.643709	40.828951	150906	471	150103
B0FFI8OZTS	¹«¹²Í£³µ³¡	111.64388	40.829014	150904	471	150103
[truncated: 2,554 more rows]
