# Supplementary material for: Design of Urban resilience model in emergency situations
Source: PLoS One. 2026 Jun 9;21(6):e0347588. doi: 10.1371/journal.pone.0347588 (PMC13249160; doi:10.1371/journal.pone.0347588)
Supplement: S1 File — (ZIP) [file pone.0347588.s001.zip › dataset/process_data.py]

import pandas as pd
import os

def remove_pii_columns(file_path, columns_to_remove):
    """
    Reads a CSV file, removes specified columns, and saves the modified file.

    Args:
        file_path (str): The path to the CSV file.
        columns_to_remove (list): A list of column names to remove.
    """
    encodings_to_try = ['utf-8', 'gbk', 'latin1']
    df = None
    
    for encoding in encodings_to_try:
        try:
            df = pd.read_csv(file_path, encoding=encoding)
            break  # Stop if a file is read successfully
        except UnicodeDecodeError:
            continue # Try the next encoding
        except Exception as e:
            print(f"Error processing file {file_path} with encoding {encoding}: {e}")
            return

    if df is None:
        print(f"Could not read file {file_path} with any of the attempted encodings.")
        return

    try:
        # Find which of the columns_to_remove actually exist in the dataframe
        existing_columns_to_remove = [col for col in columns_to_remove if col in df.columns]
        
        if existing_columns_to_remove:
            df.drop(columns=existing_columns_to_remove, inplace=True)
            df.to_csv(file_path, index=False, encoding='utf-8') # Save with utf-8
            print(f"Removed columns {existing_columns_to_remove} from {file_path}")
        else:
            print(f"No columns to remove in {file_path}")

    except Exception as e:
        print(f"Error processing file {file_path}: {e}")

def process_directory(directory_path, pii_columns):
    """
    Processes all CSV files in a directory to remove PII columns.

    Args:
        directory_path (str): The path to the directory.
        pii_columns (list): A list of potential PII column names.
    """
    for filename in os.listdir(directory_path):
        if filename.endswith(".csv"):
            file_path = os.path.join(directory_path, filename)
            remove_pii_columns(file_path, pii_columns)

def main():
    base_dir = r'g:\dataset'
    
    # --- Step 1 & 2: Process Appendix 1.csv and Appendix 2.csv ---
    appendix1_path = os.path.join(base_dir, 'Appendix 1.csv')
    appendix2_path = os.path.join(base_dir, 'Appendix 2.csv')
    cols_to_remove_appendix1_2 = ['lon', 'lat', 'X', 'Y']
    
    if os.path.exists(appendix1_path):
        remove_pii_columns(appendix1_path, cols_to_remove_appendix1_2)
    else:
        print(f"File not found: {appendix1_path}")

    if os.path.exists(appendix2_path):
        remove_pii_columns(appendix2_path, cols_to_remove_appendix1_2)
    else:
        print(f"File not found: {appendix2_path}")

    # --- Step 3 & 4: Process files in Appendix 3 and Appendix 4 ---
    pii_columns_to_check = ['lon', 'lat', 'X', 'Y', 'longitude', 'latitude', 'address'] # Add other address-related fields if necessary
    
    appendix3_path = os.path.join(base_dir, 'Appendix 3')
    if os.path.isdir(appendix3_path):
        process_directory(appendix3_path, pii_columns_to_check)
    else:
        print(f"Directory not found: {appendix3_path}")
        
    appendix4_path = os.path.join(base_dir, 'Appendix 4')
    if os.path.isdir(appendix4_path):
        process_directory(appendix4_path, pii_columns_to_check)
    else:
        print(f"Directory not found: {appendix4_path}")

if __name__ == "__main__":
    main()
